# Supplementary material for: The long noncoding RNA H19 regulates tumor plasticity in neuroendocrine prostate cancer
Source: Nat Commun. 2021 Dec 21;12:7349. doi: 10.1038/s41467-021-26901-9 (PMC8692330; doi:10.1038/s41467-021-26901-9)
Supplement: Supplementary file 4 — Supplementary Data 1 [file 41467_2021_26901_MOESM4_ESM.xlsx]

## Sheet: S1
Supplementary Data 1: SNPs Significantly Associated to Prostate Cancer Risk Near H19
rsID	HG38 CHROMOSOME 11 POSITION	CONDITION	PMID	H19 Sequence
rs2071095	1999397	Breat cancer risk	29737472	IN
rs2107425	1999845	Risks of Invasive epithelial ovarian cancer, breast cancer and mammographic density measures that predict disease, breast cancer susceptibility loci, risk of bladder cancer, Breast cancer mammographic density, breast cancer ionizing radiation response, invasive ovarian cancer susceptibility, and breast cancer risk	19543528, 20145138, 21748294, 18262338, 18681954, 18708391, 19304784, and 19330030	IN
rs217727	1995678	Susceptibility to gastric cancer, lung cancer risk, and breast cancer	25944697, 30071841, 29059684, and OTG	IN
rs2251375	1998266	Invasive epithelial ovarian cancer	19543528	IN
rs2735971	2000419	Hepatocellular Cancer Risk and Prognosis	29511035	IN
rs2839698	1997623	Various associated genetypes to risk of bladder cancer, susceptibility to gastric cancer, and hepatocellular cancer risk	18262338, 25944697, and 29511035	IN
rs3024270	1996209	Hepatocellular cancer risk	29511035	IN
rs3741216	1995487	Susceptibility to gastric cancer	25944697	IN
rs3741219	1995389	Susceptibility to gastric cancer	25944697	IN
rs10743176	2204396	Prostate cancer risk loci	27526323	OUT
rs6578999	2210544	Prostate cancer risk loci	27526323	OUT
rs7395734	2210464	Prostate cancer risk loci	27526323	OUT
rs72853963	2203434	Prostate cancer risk loci	27526323	OUT
rs6579002	2210999	Prostate cancer risk loci	27526323	OUT
rs7123180	2211042	Prostate cancer risk loci	27526323	OUT
rs7123299	2211114	Prostate cancer risk loci	27526323	OUT
rs7123418	2211148	Prostate cancer risk loci	27526323	OUT
rs6579003	2211080	Prostate cancer risk loci	27526323	OUT
rs7123312	2211129	Prostate cancer risk loci	27526323	OUT
rs7127900	2212344	Early onset Prostate cancer and Prostate Cancer	24740154, 19767753, 29892016, and OTG	OUT
rs7126629	2207722	Prostate cancer (early onset)	24740154 and OTG	OUT
rs1973765	1877434	Breast cancer	29059683	OUT
