# Supplementary material for: The long noncoding RNA H19 regulates tumor plasticity in neuroendocrine prostate cancer
Source: Nat Commun. 2021 Dec 21;12:7349. doi: 10.1038/s41467-021-26901-9 (PMC8692330; doi:10.1038/s41467-021-26901-9)
Supplement: Supplementary file 5 — Supplementary Data 2 [file 41467_2021_26901_MOESM5_ESM.xlsx]

## Sheet: S2 - tTest pValues
Supplementary Data 2: Differential Expression Analysis P-values
XLOC-ID	geneName	tssID	locus	BCCA-NEPCvsBE-pv	WCM1-NEPCvsAD-pv	WCM2-NEPCvsCRPC-pv	WCDT-NEPCvsCRPC-pv	VPC1-NEPCvsAD.UN-pv	VPC2-NEPCvsAD.LOW-pv	VPC3-HIGHvsAD.LOW-pv	VPC4-NHTvsAD.HIGH-pv	VPC5-NEPCvsNHT-pv	VPC6-NHT.RMvsAD.HIGH-pv	VPC7-NEPCvsNHT.RM-pv
XLOC_074535	5_8S_rRNA	TSS123825	14:16057471-16057622	NA	NA	NA	NA	NA	NA	NA	NA	NA	NA	NA
XLOC_140912	5_8S_rRNA	TSS249563	20:29284490-29297324	0.279098	0.172309	0.255677	NA	0.641285	0.565569	0.485897	0.223301	0.480895	0.199597	0.461265
XLOC_140921	5_8S_rRNA	TSS249580	20:29741509-29741661	NA	NA	NA	NA	NA	NA	NA	NA	NA	NA	NA
XLOC_140930	5_8S_rRNA	TSS249603	20:30484924-30485076	NA	NA	NA	NA	NA	NA	NA	NA	NA	NA	NA
XLOC_150718	5_8S_rRNA	TSS265105	22:11249808-11249959	NA	NA	NA	NA	NA	NA	NA	NA	NA	NA	NA
XLOC_273394	5_8S_rRNA	TSS453819,TSS453820	KI270442.1:204808-224737	0.213278	0.798414	0.855381	0.0526843	0.459841	0.349144	0.298207	0.795363	0.475831	0.717244	0.449059
XLOC_001689	5S_rRNA	TSS6223	1:143280032-143541174	NA	NA	NA	NA	NA	NA	NA	NA	NA	NA	NA
XLOC_001705	5S_rRNA	TSS6248	1:144265216-144265326	NA	NA	NA	NA	NA	NA	NA	NA	NA	NA	NA
XLOC_004919	5S_rRNA	TSS17961	1:146537326-147136139	NA	NA	NA	NA	NA	NA	NA	NA	NA	NA	NA
XLOC_005785	5S_rRNA	TSS21035	1:207496146-207741629	NA	NA	NA	NA	NA	NA	NA	NA	NA	NA	NA
XLOC_037700	5S_rRNA	TSS66423	11:101890117-102287055	NA	NA	NA	NA	NA	NA	NA	NA	NA	NA	NA
XLOC_098617	5S_rRNA	TSS174520	17:37924414-38405640	NA	NA	NA	NA	NA	NA	NA	NA	NA	NA	NA
XLOC_098621	5S_rRNA	TSS174525	17:37924414-38405640	NA	NA	NA	NA	NA	NA	NA	NA	NA	NA	NA
XLOC_117727	5S_rRNA	TSS211575,TSS211576	2:89533184-89611035	0.00172317	0.76237	0.489458	0.735673	0.624402	0.320503	0.0814486	0.284882	0.51842	0.14843	0.378222
XLOC_140033	5S_rRNA	TSS246552	20:29751138-29884750	0.110879	0.322806	0.914882	0.396557	0.624084	0.601935	0.973788	0.832403	0.659176	0.964484	0.603244
XLOC_140034	5S_rRNA	TSS246553,TSS246554,TSS246555,TSS246556,TSS246557	20:29751138-29884750	0.361997	0.32795	0.0815164	0.357222	0.037019	0.0273314	0.328562	0.288115	0.0245567	0.649698	0.030637
XLOC_140035	5S_rRNA	TSS246558	20:29751138-29884750	NA	0.325582	NA	NA	0.373901	0.373901	NA	NA	0.373901	NA	0.373901
XLOC_140044	5S_rRNA	TSS246579	20:30811898-30833497	0.184654	0.922174	0.336875	0.0450117	0.847615	0.601339	0.0972404	0.926723	0.997884	0.410019	0.734164
XLOC_140935	5S_rRNA	TSS249622,TSS249623	20:30811898-30833497	0.440431	0.506357	0.461115	0.427015	0.0786937	0.0455053	0.195022	0.123586	0.459323	0.17916	0.502403
XLOC_215919	5S_rRNA	TSS366949	6:15243922-15663091	NA	0.355918	NA	0.245199	NA	NA	NA	NA	NA	NA	NA
XLOC_248602	5S_rRNA	TSS414948,TSS414949	8:48314268-48320478	0.434411	0.950953	0.204346	0.350617	0.813351	0.568571	0.129688	0.722055	0.78229	0.840174	0.834667
XLOC_264029	5S_rRNA	TSS441560,TSS441561	9:40876309-41237750	0.319733	0.0489068	0.921413	0.639073	0.231615	0.33595	0.108758	0.615384	0.253154	0.115591	0.481547
XLOC_273393	5S_rRNA	TSS453815,TSS453816,TSS453817,TSS453818	KI270442.1:378264-392061	0.131498	0.0946297	0.66057	0.666913	0.0514558	0.0421439	0.436156	0.830082	0.0612697	0.465162	0.0855611
XLOC_273395	5S_rRNA	TSS453821,TSS453822	KI270442.1:378264-392061	0.577159	0.0787196	0.915515	0.818338	0.00992038	0.00562921	0.245199	0.230483	0.00739274	0.521987	0.00869066
XLOC_277694	5S_rRNA	TSS464086	X:147972697-148026668	NA	NA	NA	NA	NA	NA	NA	NA	NA	NA	NA
XLOC_277725	5S_rRNA	TSS464174,TSS464175	X:151025275-151027773	0.970894	0.104314	0.292568	0.412256	0.169047	0.122591	0.375238	0.242007	0.105889	0.0554413	0.075273
XLOC_198705	5S_rRNA,PPP2R2B	TSS342982,TSS342983,TSS342984,TSS342985,TSS342986,TSS342987,TSS342988,TSS342989,TSS342990,TSS342991,TSS342992,TSS342993,TSS342994,TSS342995,TSS342996,TSS342997,TSS342998,TSS342999,TSS343000,TSS343001	5:146563225-147084886	0.448008	0.0247781	0.000518019	0.123027	0.547295	0.477193	0.0339598	0.00077312	0.947979	0.00227291	0.966363
XLOC_171941	5S_rRNA,RP11-584P21.4	TSS301217,TSS301218,TSS301219,TSS301220	4:67404135-68129880	0.296985	0.199093	0.0694132	0.695682	0.127843	0.150261	0.488886	0.0170281	0.414051	0.00133977	0.684747
XLOC_001672	7SK	TSS6162,TSS6163	1:120404998-120841481	0.020497	0.376401	0.216855	0.699169	0.183551	0.130698	0.181722	0.00140934	0.788598	0.000516977	0.873766
XLOC_001816	7SK	TSS6546	1:148808180-149321732	NA	NA	NA	NA	NA	NA	NA	NA	NA	NA	NA
XLOC_004829	7SK	TSS17732	1:120197084-120358958	NA	NA	NA	NA	NA	NA	NA	NA	NA	NA	NA
XLOC_037930	7SK	TSS67351	11:120336626-120489936	0.343436	0.230892	0.436638	0.434278	0.05032	0.0446866	0.706594	0.441441	0.0652318	0.384085	0.0725271
XLOC_097076	7SK	TSS168185,TSS168186	17:35868966-35963133	0.26041	0.0037487	0.821649	0.986311	0.0674749	0.0515739	0.428895	0.889183	0.0763526	0.745716	0.106143
XLOC_214647	7SK	TSS362656	6:52995619-52995950	0.168004	0.471268	0.127386	0.504748	0.00254834	0.000406931	0.00471126	0.0618587	0.816553	0.278342	0.46729
XLOC_113623	A1BG-AS1,CTD-2619J13.3,CTD-2619J13.9	TSS200593,TSS200594,TSS200595,TSS200596,TSS200597	19:58221237-58381060	0.155774	0.283761	0.00201034	0.15459	0.0426727	0.043183	0.581538	0.00122674	0.169247	0.00276034	0.180249
XLOC_115103	A1BG,CTD-2619J13.8,ZNF497	TSS206282,TSS206283,TSS206284,TSS206285,TSS206286,TSS206287,TSS206288,TSS206289,TSS206290	19:58221237-58381060	0.0347601	0.0310826	0.00585757	0.000455113	0.0833962	0.0686688	0.220658	0.102214	0.20758	0.146805	0.239822
XLOC_024420	A1CF,RP11-449O16.2	TSS46553,TSS46554,TSS46555,TSS46556	10:50726946-50885754	0.633187	0.2509	0.249761	0.403681	0.0387679	0.0205709	0.0094236	0.753884	0.0474527	0.307665	0.0309558
XLOC_049076	A2M-AS1	TSS84726	12:9036343-9275817	0.409754	1.9057e-06	0.128247	0.228032	0.961613	0.961134	0.999935	0.709256	0.785362	0.737101	0.77843
XLOC_049077	A2M-AS1	TSS84727,TSS84728	12:9036343-9275817	0.84652	0.00420872	0.134417	0.996083	0.0324208	0.0250634	0.00415822	0.759306	0.0296338	0.864849	0.0680074
XLOC_050744	A2M,A2MP1,PZP	TSS91047,TSS91048,TSS91049,TSS91050,TSS91051,TSS91052,TSS91053,TSS91054,TSS91055,TSS91056,TSS91057,TSS91058,TSS91059,TSS91060,TSS91061,TSS91062,TSS91063,TSS91064,TSS91065,TSS91066	12:9036343-9275817	0.00019726	0.0576345	0.974582	0.679776	0.0418967	0.0824222	0.00130666	0.863704	0.178647	0.728321	0.486159
XLOC_049072	A2ML1	TSS84696,TSS84697,TSS84698,TSS84699,TSS84700,TSS84701,TSS84702,TSS84703,TSS84704,TSS84705,TSS84706,TSS84707,TSS84708	12:8681492-8949967	0.0109666	0.649087	5.12743e-05	0.148567	0.727522	0.610346	0.342463	0.499441	0.646327	0.645674	0.675139
XLOC_050738	A2ML1-AS1,RP11-259O18.5	TSS91025,TSS91026,TSS91027,TSS91028	12:8681492-8949967	0.406416	0.000206042	5.00097e-06	0.948115	0.462767	0.455173	0.95568	0.00961953	0.970612	0.00262179	0.803227
XLOC_050739	A2ML1-AS2	TSS91029	12:8681492-8949967	0.0157129	0.329904	0.280992	0.981549	0.627963	0.401775	0.0529481	0.227139	0.465022	0.447451	0.52536
XLOC_003840	A3GALT2,PHC2,RP11-415J8.3	TSS14100,TSS14101,TSS14102,TSS14103,TSS14104,TSS14105,TSS14106,TSS14107,TSS14108,TSS14109,TSS14110,TSS14111,TSS14112	1:33081002-33431079	0.0522854	9.32615e-06	0.0109735	0.165017	0.461266	0.343196	0.297481	0.0354761	0.95855	0.227802	0.75993
XLOC_150582	A4GALT	TSS264566	22:42649642-42721298	0.495916	0.338436	0.547465	0.96422	0.604503	0.659989	0.888355	0.00477891	0.0186642	0.0212596	0.0306692
XLOC_151272	A4GALT	TSS267040,TSS267041,TSS267042,TSS267043	22:42649642-42721298	0.897447	0.345149	0.915627	0.624817	0.0811842	0.0647722	0.0183951	0.000158119	0.0354117	0.0028753	0.0357654
XLOC_155939	A4GNT	TSS281397	3:138123717-138132387	0.686529	0.000560341	0.37542	0.931222	0.0416105	0.0330459	0.424244	0.405913	0.130972	0.260152	0.23583
XLOC_098534	AA06	TSS174238	17:33012966-34195937	0.273125	NA	0.594853	NA	0.491999	0.373901	0.325875	0.55468	0.453183	0.325875	0.373901
XLOC_051271	AAAS	TSS93052,TSS93053,TSS93054,TSS93055,TSS93056,TSS93057,TSS93058,TSS93059,TSS93060,TSS93061,TSS93062,TSS93063	12:53294902-53324894	0.192564	0.591938	0.307607	0.74384	0.707679	0.966966	0.0269144	0.743421	0.646819	0.69187	0.751767
XLOC_050461	AACS	TSS89968,TSS89969,TSS89970,TSS89971,TSS89972,TSS89973,TSS89974,TSS89975,TSS89976,TSS89977,TSS89978,TSS89979,TSS89980,TSS89981,TSS89982,TSS89983,TSS89984,TSS89985,TSS89986	12:125065375-125149955	0.578788	0.00431778	0.0321472	0.14495	0.99281	0.770381	0.0563609	0.0318207	0.268765	2.83658e-06	0.0987086
XLOC_052142	AACS	TSS96483	12:125065375-125149955	0.101515	0.00411655	0.811567	0.336853	0.179534	0.182917	0.709175	0.360547	0.239777	0.708597	0.198969
XLOC_199006	AACSP1	TSS344126,TSS344127,TSS344128,TSS344129,TSS344130	5:178711512-178996206	0.319426	0.406856	0.122997	0.478533	0.0418988	0.0339978	0.286063	0.0858982	0.02705	0.0805024	0.025205
XLOC_199005	AACSP1,ZNF354A	TSS344122,TSS344123,TSS344124,TSS344125	5:178711512-178996206	0.212155	0.399334	0.230837	0.37752	0.0410524	0.0215282	0.00259873	0.847644	0.077399	0.321807	0.167686
XLOC_154204	AADAC,AADACP1,RP11-64D22.5	TSS274535,TSS274536,TSS274537,TSS274538,TSS274539,TSS274540,TSS274541,TSS274542,TSS274543	3:151733888-151928175	0.118339	0.367481	0.0104665	0.63086	0.376384	0.4278	0.414771	0.92371	0.341551	0.170269	0.171421
XLOC_154203	AADACL2	TSS274534	3:151733888-151928175	0.0799269	0.65692	0.451292	0.443771	0.340665	0.324856	0.656035	0.10008	0.541117	0.154646	0.545977
XLOC_156079	AADACL2-AS1	TSS281908	3:151733888-151928175	0.817157	0.943404	0.610524	0.33379	0.377838	0.22573	0.0961974	0.17662	0.25532	0.0844083	0.216738
XLOC_000245	AADACL3	TSS998	1:12716114-12728759	0.16979	0.383841	0.224588	0.557182	0.97052	0.832352	0.419647	0.261133	0.686702	0.179804	0.598452
XLOC_000243	AADACL4	TSS993,TSS994,TSS995	1:12644546-12667086	0.0890547	0.0489676	0.00173416	NA	7.96032e-05	6.59098e-05	0.779791	0.858249	0.000462984	0.637077	0.0123551
XLOC_174539	AADAT	TSS310046,TSS310047,TSS310048,TSS310049,TSS310050,TSS310051,TSS310052,TSS310053,TSS310054,TSS310055,TSS310056,TSS310057,TSS310058,TSS310059	4:170056508-170457257	0.882607	0.0044453	0.558155	0.712851	0.000387974	0.000184401	0.0541712	0.0403636	0.07352	0.0108142	0.0884922
XLOC_172853	AADAT,APOBEC3AP1,LINC01612,RP11-789C1.2	TSS304364,TSS304365,TSS304366,TSS304367,TSS304368,TSS304369,TSS304370,TSS304371,TSS304372,TSS304373,TSS304374,TSS304375,TSS304376,TSS304377,TSS304378,TSS304379,TSS304380,TSS304381,TSS304382,TSS304383,TSS304384,TSS304385,TSS304386,TSS304387,TSS304388,TSS304389,TSS304390,TSS304391,TSS304392,TSS304393,TSS304394,TSS304395,TSS304396,TSS304397,TSS304398,TSS304399,TSS304400,TSS304401,TSS304402,TSS304403…	4:170056508-170457257	0.455388	0.0420244	0.0307629	0.364449	0.15378	0.106418	0.22349	0.507076	0.440286	0.624142	0.505858
XLOC_263012	AAED1	TSS437554	9:96639574-96673437	0.653989	1.78565e-05	0.0336315	0.0352966	0.159592	0.354921	0.00294485	0.406068	0.134577	0.350153	0.145051
XLOC_264490	AAED1	TSS442863,TSS442864,TSS442865,TSS442866	9:96639574-96673437	0.809781	1.26863e-05	0.00182012	0.871523	0.157971	0.230357	0.522913	0.322337	0.0899238	0.649961	0.118017
XLOC_084548	AAGAB	TSS144940,TSS144941,TSS144942,TSS144943,TSS144944,TSS144945,TSS144946,TSS144947,TSS144948,TSS144949,TSS144950,TSS144951	15:66983699-67535615	0.339927	0.510616	0.989158	0.401285	0.177121	0.152078	0.231329	0.000499559	0.668961	0.0121429	0.65109
XLOC_083407	AAGAB,RPS24P16	TSS140632,TSS140633,TSS140634	15:66983699-67535615	0.00104191	0.184287	0.335235	0.270956	0.343308	0.350635	0.816733	0.301666	0.563812	0.215544	0.699002
XLOC_117526	AAK1	TSS210788,TSS210789,TSS210790	2:69267535-69827151	0.584333	0.000119539	0.225749	0.977927	0.782313	0.804608	0.747018	0.592723	0.578751	0.433268	0.503034
XLOC_119952	AAK1,AC092431.3,GFPT1,NFU1	TSS220482,TSS220483,TSS220484,TSS220485,TSS220486,TSS220487,TSS220488,TSS220489,TSS220490,TSS220491,TSS220492,TSS220493,TSS220494,TSS220495,TSS220496,TSS220497,TSS220498,TSS220499,TSS220500,TSS220501,TSS220502,TSS220503,TSS220504	2:69267535-69827151	0.0931039	0.00262858	0.000349918	0.0201592	0.00606314	0.00368917	0.0522239	0.00490732	0.039699	0.0151258	0.0478069
XLOC_117527	AAK1,ANXA4	TSS210791	2:69267535-69827151	0.700018	0.00549552	0.340006	0.241394	0.606624	0.538761	0.57326	0.206305	0.941785	0.365525	0.986338
XLOC_037497	AAMDC	TSS65754,TSS65755,TSS65756,TSS65757	11:77321563-77996488	0.993587	0.0125323	0.11183	0.198741	0.134412	0.0953805	0.403809	0.817177	0.178508	0.797246	0.137986
XLOC_039251	AAMDC	TSS72341	11:77321563-77996488	0.395273	0.618882	0.735342	0.650958	0.400197	0.3464	0.411991	0.140148	0.623813	0.0655212	0.72555
XLOC_039252	AAMDC	TSS72342	11:77321563-77996488	0.9234	0.73399	0.953545	0.306144	0.171125	0.185771	0.760878	0.188374	0.294382	0.00809175	0.511907
XLOC_121460	AAMP	TSS225679,TSS225680,TSS225681,TSS225682,TSS225683,TSS225684,TSS225685	2:218258071-218380990	0.842974	0.0361279	0.963595	0.0594	0.0219241	0.0216424	0.831793	0.124855	0.0452325	0.0290888	0.0904976
XLOC_097784	AANAT	TSS170969,TSS170970,TSS170971,TSS170972	17:76453339-76501790	0.2075	0.930579	0.16818	0.946737	0.166317	0.114166	0.341257	0.60374	0.430684	0.851119	0.365271
XLOC_140154	AAR2,EPB41L1,RP11-234K24.6,RP4-550H1.4	TSS246955,TSS246956,TSS246957,TSS246958,TSS246959,TSS246960,TSS246961,TSS246962,TSS246963,TSS246964,TSS246965,TSS246966,TSS246967,TSS246968,TSS246969,TSS246970,TSS246971,TSS246972,TSS246973,TSS246974,TSS246975,TSS246976	20:36072440-36270918	0.137904	0.0110845	0.537119	0.951124	0.684704	0.531817	0.118372	0.0049041	0.192949	0.0487954	0.246028
XLOC_249199	AARD	TSS416936,TSS416937,TSS416938,TSS416939,TSS416940,TSS416941,TSS416942	8:116912667-116948728	0.376787	0.276021	0.0971264	0.660301	0.179046	0.255668	0.63292	0.0165521	0.0191298	0.00415064	0.00965422
XLOC_250784	AARD	TSS422049	8:116912667-116948728	0.197028	0.173018	0.792418	0.852009	0.57761	0.718576	0.163975	0.301492	0.992967	0.547465	0.682616
XLOC_089853	AARS	TSS154638	16:70219233-70289646	0.281015	0.0801939	0.0720621	0.0218053	0.715933	0.847368	0.0949242	0.947327	0.6067	0.973828	0.616855
XLOC_089854	AARS	TSS154639	16:70219233-70289646	0.0383102	0.151597	0.00331944	0.300547	0.17146	0.160708	0.971117	0.115311	0.274908	0.168867	0.291357
XLOC_091213	AARS,EXOSC6,SMG1P7	TSS159412,TSS159413,TSS159414,TSS159415,TSS159416,TSS159417,TSS159418,TSS159419,TSS159420,TSS159421,TSS159422,TSS159423,TSS159424,TSS159425	16:70219233-70289646	0.000872266	0.264334	0.419153	0.612405	0.959021	0.972281	0.481851	0.259453	0.364772	0.00757284	0.12089
XLOC_216468	AARS2,RP11-444E17.6,TCTE1	TSS368788,TSS368789,TSS368790,TSS368791,TSS368792,TSS368793	6:44266029-44378957	0.253145	0.0677933	0.0006107	0.0460723	0.110835	0.0962763	0.679937	0.123335	0.184021	0.839908	0.114942
XLOC_098780	AARSD1,PTGES3L,PTGES3L-AARSD1	TSS175132,TSS175133,TSS175134,TSS175135,TSS175136,TSS175137,TSS175138,TSS175139,TSS175140,TSS175141,TSS175142,TSS175143,TSS175144,TSS175145,TSS175146,TSS175147	17:42941276-42998205	0.129326	0.475159	0.701539	0.0211661	0.256564	0.301366	0.433328	0.902348	0.225162	0.928521	0.270659
XLOC_172532	AARSP1	TSS303284	4:132591088-132681211	0.953192	NA	0.164234	NA	0.288109	0.328183	0.37433	0.325875	NA	0.325875	NA
XLOC_173552	AASDH	TSS306769,TSS306770,TSS306771,TSS306772,TSS306773	4:56332754-56466711	0.0425792	0.0668915	0.169625	0.697095	0.665303	0.59878	0.812667	0.518933	0.845194	0.870235	0.731309
XLOC_037730	AASDHPPT	TSS66515,TSS66516,TSS66517,TSS66518,TSS66519,TSS66520,TSS66521	11:106044961-106109229	0.470228	0.693643	0.0692383	0.883528	0.617731	0.988276	0.123729	0.280714	0.262989	0.899554	0.627821
XLOC_234837	AASS	TSS393877	7:122068967-122239506	NA	0.325582	0.324587	NA	NA	NA	NA	0.335561	0.335561	0.346594	0.346594
XLOC_236660	AASS,RP11-560I19.1,RP11-560I19.2	TSS400177,TSS400178,TSS400179,TSS400180,TSS400181,TSS400182,TSS400183,TSS400184,TSS400185,TSS400186,TSS400187,TSS400188,TSS400189,TSS400190	7:122068967-122239506	0.346091	6.23649e-09	0.932653	0.19867	0.0309992	0.0283764	0.594719	0.0504961	0.0172761	0.00479462	0.0120339
XLOC_147009	AATBC	TSS259127,TSS259128,TSS259129	21:43805297-43815221	0.608295	0.000465989	0.171644	0.220112	0.0991814	0.131608	0.0761684	3.35804e-05	0.50769	0.00288727	0.450531
XLOC_097103	AATF	TSS168278,TSS168279,TSS168280,TSS168281,TSS168282,TSS168283,TSS168284,TSS168285,TSS168286	17:36948822-37056874	0.988155	0.189127	0.0678067	0.0208248	0.0988445	0.021029	3.07742e-06	0.793936	0.276517	0.894532	0.443333
XLOC_098604	AATF	TSS174446	17:36948822-37056874	0.920377	0.0200941	0.231667	0.695393	0.167321	0.139759	0.295594	0.577746	0.246969	0.569008	0.286883
XLOC_097868	AATK-AS1,BAIAP2,RP11-149I9.2	TSS171404,TSS171405,TSS171406,TSS171407,TSS171408,TSS171409,TSS171410,TSS171411,TSS171412,TSS171413,TSS171414,TSS171415,TSS171416,TSS171417,TSS171418,TSS171419,TSS171420,TSS171421,TSS171422,TSS171423,TSS171424,TSS171425,TSS171426	17:81035121-81183164	0.0058983	3.34739e-08	0.0325289	0.262255	0.941434	0.947614	0.978401	8.96225e-05	0.363622	0.000137882	0.254079
XLOC_099427	AATK,MIR657	TSS177786,TSS177787,TSS177788,TSS177789,TSS177790,TSS177791,TSS177792,TSS177793	17:81035121-81183164	0.00552063	1.01927e-05	0.0806031	0.993067	0.0176987	0.0114369	0.23873	0.0209873	0.0639712	0.199747	0.0384921
XLOC_250544	AB015752.3,TMEM64	TSS421111,TSS421112,TSS421113,TSS421114,TSS421115,TSS421116,TSS421117,TSS421118	8:89557122-91041912	0.110751	0.00852126	0.00434629	0.727578	0.0165552	0.0135617	0.196105	0.231016	0.0239704	0.708043	0.0173032
XLOC_075716	AB019438.66	TSS128305	14:105986581-106877992	0.548769	0.908939	0.0507696	0.129665	0.00386144	0.0745975	0.188121	0.184081	0.0832506	0.358431	0.111326
XLOC_076871	AB019438.66,HOMER2P1,IGHV3-41,IGHV3-43,IGHVII-40-1	TSS132327,TSS132328,TSS132329,TSS132330,TSS132331,TSS132332,TSS132333	14:105986581-106877992	0.206196	0.381976	0.0139124	0.350863	0.213367	0.121645	0.00429415	0.785543	0.326893	0.833685	0.336336
XLOC_075713	AB019440.50	TSS128300,TSS128301	14:105986581-106877992	0.876214	0.324251	0.640099	0.133607	0.392208	0.244927	0.0698512	0.980221	0.606045	0.671605	0.468554
XLOC_076823	AB019441.29	TSS132202	14:105978457-105979146	0.821457	0.278789	0.295167	0.0495009	0.0189691	0.0145588	0.607942	0.212458	0.00560176	0.94874	0.0315757
XLOC_140058	ABALON,RP11-243J16.7	TSS246620,TSS246621,TSS246622	20:31628396-31801807	0.563465	0.22733	0.168973	0.315959	0.5705	0.46547	0.434145	0.392912	0.407403	0.0190412	0.161467
XLOC_089029	ABAT	TSS151595,TSS151596,TSS151597,TSS151598,TSS151599,TSS151600,TSS151601,TSS151602,TSS151603	16:8674564-8869012	0.968533	0.0217568	0.435566	0.00852114	0.0772656	0.0363287	6.61188e-05	0.00771427	0.613658	0.000103556	0.982648
XLOC_153617	ABBA01000934.1	TSS272339,TSS272340,TSS272341	3:91373717-91513775	0.737247	0.325582	0.717923	0.156703	0.722079	0.558554	0.333471	0.294608	0.534452	0.187031	0.463048
XLOC_155488	ABBA01000934.1	TSS279713,TSS279714	3:91373717-91513775	0.253667	0.0210598	0.82274	0.0908054	0.130079	0.196931	0.76916	0.00199939	0.734356	0.00226893	0.654779
XLOC_023815	ABC11-4932300O16.1	TSS44442	10:131891639-131895966	0.907865	0.539037	0.194668	0.324813	0.00113911	0.0330245	0.964022	0.191853	0.148053	0.299589	0.259699
XLOC_249712	ABC12-47043100G14.2	TSS418529	8:12047958-12665588	0.53189	NA	0.324587	NA	NA	NA	NA	NA	NA	NA	NA
XLOC_264009	ABC12-47964100C23.1,AQP7P5	TSS441516,TSS441517	9:40463756-40875746	0.0405771	0.161942	0.0291123	NA	0.350335	0.404641	0.640218	0.448582	0.549516	0.597132	0.539287
XLOC_050699	ABC12-49244600F4.4	TSS90903	12:7080208-7160489	NA	0.781141	0.295966	0.00164867	0.782623	0.742099	0.567961	1.72173e-05	0.167559	8.43284e-06	0.136892
XLOC_062926	ABC13-47488600E17.1,LINC00565,RASA3,RASA3-IT1	TSS111847,TSS111848,TSS111849,TSS111850,TSS111851,TSS111852,TSS111853,TSS111854,TSS111855,TSS111856,TSS111857,TSS111858	13:113888305-114133072	0.03133	0.221466	0.0232309	0.555807	0.0241843	0.0258566	0.458272	4.53407e-05	0.35	0.000408622	0.236792
XLOC_098362	ABC13-47656900H15.1	TSS173637,TSS173638	17:21765552-21787606	0.16518	0.870907	0.108019	0.326823	0.580201	0.151737	0.00320787	0.160811	0.508452	0.378135	0.708241
XLOC_000081	ABC14-1188822O7.1	TSS334,TSS335,TSS336	1:2577138-2805387	0.738208	0.00159159	0.337743	0.921272	0.127511	0.121585	0.772746	0.635734	0.154702	0.755412	0.148117
XLOC_174748	ABC7-42391500H16.4	TSS310721	4:190195726-190196190	NA	NA	NA	NA	NA	NA	NA	NA	NA	NA	NA
XLOC_022933	ABC7-42404400C24.1	TSS41153,TSS41154,TSS41155	10:47743654-47774425	0.172109	0.0281767	0.000466106	0.000362599	0.430617	0.35719	0.0942228	0.0390221	0.755512	0.144984	0.73921
XLOC_022934	ABC7-42404400C24.1	TSS41156	10:47743654-47774425	0.644335	0.504849	0.00342572	0.0139579	0.409594	0.301032	0.100616	0.0157457	0.990881	0.29279	0.645843
XLOC_024378	ABC7-42404400C24.1	TSS46368,TSS46369,TSS46370	10:47743654-47774425	0.66993	0.153461	0.00162008	0.0473031	0.397204	0.277219	0.112339	0.00606523	0.805671	0.188625	0.837032
XLOC_061084	ABC7-42418200C9.1	TSS105969,TSS105970,TSS105971,TSS105972	13:18408150-18431605	0.445952	0.872246	0.852558	0.129632	0.0105721	0.256771	0.098983	0.121783	0.225015	0.0437148	0.346594
XLOC_233545	ABC7-481722F1.1	TSS389099,TSS389100	7:12703-44631	0.168519	0.273561	0.590137	0.254657	0.270073	0.197543	0.344899	0.685839	0.265186	0.174097	0.160006
XLOC_233542	ABC7-481722F1.2	TSS389095,TSS389096	7:12703-44631	0.899372	0.355918	0.0965572	0.7909	0.260744	0.21945	0.246012	0.975408	0.323511	0.69378	0.272663
XLOC_062665	ABC8-43014700C16.1	TSS111066	13:86266841-86266926	NA	NA	NA	NA	NA	NA	NA	NA	NA	NA	NA
XLOC_264585	ABCA1	TSS443141,TSS443142,TSS443143	9:104657968-104959705	0.0326178	0.176027	0.0678166	0.649549	0.118334	0.189006	0.0537933	0.00617583	0.0155904	0.0464777	0.016311
XLOC_263109	ABCA1,RP11-217B7.2	TSS437882,TSS437883	9:104657968-104959705	0.0634123	0.0022325	0.100379	0.910716	0.195853	0.124546	0.0642072	0.0993021	0.525437	0.0434025	0.630593
XLOC_099219	ABCA10	TSS176972	17:69143279-69559507	0.761936	0.0256835	0.554171	0.389407	0.144705	0.168722	0.401829	0.120755	0.253504	0.146741	0.314347
XLOC_099218	ABCA10,ABCA5	TSS176952,TSS176953,TSS176954,TSS176955,TSS176956,TSS176957,TSS176958,TSS176959,TSS176960,TSS176961,TSS176962,TSS176963,TSS176964,TSS176965,TSS176966,TSS176967,TSS176968,TSS176969,TSS176970,TSS176971	17:69143279-69559507	0.0818062	0.54105	0.000429234	0.631326	0.119441	0.199796	0.0598323	0.288864	0.0475553	0.990402	0.0954076
XLOC_173043	ABCA11P,RP11-2H3.6,RP11-2H3.7,ZNF721	TSS304996,TSS304997,TSS304998,TSS304999,TSS305000,TSS305001,TSS305002,TSS305003,TSS305004,TSS305005	4:37155-499177	0.414016	0.246481	0.889374	0.292954	0.115804	0.126525	0.712452	0.521006	0.147937	0.0453424	0.269884
XLOC_118916	ABCA12	TSS216197	2:214719033-215232437	0.0879535	0.675922	0.741438	0.122076	0.323797	0.266347	0.214002	0.0789875	0.243265	0.0576746	0.232047
XLOC_121426	ABCA12	TSS225525,TSS225526,TSS225527,TSS225528,TSS225529,TSS225530,TSS225531,TSS225532,TSS225533,TSS225534,TSS225535	2:214719033-215232437	0.938255	0.00248091	0.149475	0.074525	0.0265634	0.0200917	0.265859	0.55698	0.0403371	0.465666	0.0456559
XLOC_234069	ABCA13	TSS391077,TSS391078,TSS391079,TSS391080,TSS391081,TSS391082,TSS391083,TSS391084,TSS391085	7:48171402-48647692	0.457643	0.0450429	0.0189092	0.473347	0.383031	0.293091	0.447486	0.0422113	0.768928	0.110224	0.747703
XLOC_088923	ABCA17P	TSS151165,TSS151166,TSS151167,TSS151168,TSS151169,TSS151170	16:2273529-2428865	0.473754	0.000183003	0.0856667	0.125776	0.0159258	0.0113181	0.0263534	0.823109	0.0227013	0.476573	0.0269381
XLOC_265075	ABCA2	TSS444807,TSS444808,TSS444809,TSS444810,TSS444811,TSS444812,TSS444813,TSS444814,TSS444815,TSS444816,TSS444817,TSS444818,TSS444819,TSS444820,TSS444821	9:137004991-137046203	0.00632166	0.00203254	0.0993501	0.269554	0.0404957	0.0254	0.612723	0.494726	0.109975	0.761761	0.0472505
XLOC_090256	ABCA3	TSS156208,TSS156209,TSS156210,TSS156211,TSS156212,TSS156213,TSS156214,TSS156215,TSS156216,TSS156217,TSS156218,TSS156219,TSS156220,TSS156221,TSS156222,TSS156223	16:2273529-2428865	0.531466	6.10914e-05	0.0173717	0.528214	0.00733696	0.00433604	0.117621	0.172291	0.00131585	0.0354245	0.00052421
XLOC_001354	ABCA4	TSS5067,TSS5068,TSS5069,TSS5070,TSS5071,TSS5072,TSS5073	1:93861709-94121132	0.388261	0.0121616	0.0193097	0.996305	0.560341	0.45442	0.186324	0.0112395	0.250341	0.0137662	0.259624
XLOC_001355	ABCA4	TSS5074,TSS5075	1:93861709-94121132	0.477656	0.0107957	0.255694	0.794016	0.770722	0.924094	0.108875	0.0939262	0.987649	0.285219	0.865706
XLOC_004513	ABCA4	TSS16701,TSS16702,TSS16703,TSS16704,TSS16705,TSS16706,TSS16707	1:93861709-94121132	0.810108	0.686842	0.118952	0.47681	0.14787	0.206275	0.451888	0.833038	0.113877	0.52067	0.0884978
XLOC_099216	ABCA6,ABCA8,ABCA9,LOC100421166	TSS176914,TSS176915,TSS176916,TSS176917,TSS176918,TSS176919,TSS176920,TSS176921,TSS176922,TSS176923,TSS176924,TSS176925,TSS176926,TSS176927,TSS176928,TSS176929,TSS176930,TSS176931,TSS176932,TSS176933,TSS176934,TSS176935,TSS176936,TSS176937,TSS176938,TSS176939,TSS176940,TSS176941,TSS176942,TSS176943,TSS176944,TSS176945,TSS176946,TSS176947,TSS176948,TSS176949,TSS176950	17:68865324-69142818	0.101226	0.0268665	0.294192	0.563355	0.0193117	0.00749913	0.030707	0.00028494	0.00350646	0.000561417	0.00287064
XLOC_112249	ABCA7,ARHGAP45	TSS194789,TSS194790,TSS194791,TSS194792,TSS194793,TSS194794,TSS194795,TSS194796,TSS194797,TSS194798,TSS194799,TSS194800,TSS194801,TSS194802,TSS194803,TSS194804,TSS194805,TSS194806,TSS194807,TSS194808,TSS194809,TSS194810,TSS194811,TSS194812,TSS194813	19:1040077-1101258	0.149176	0.000174904	0.163939	0.0267835	0.0657914	0.025391	0.0165302	0.000109191	0.689265	0.00379418	0.974599
XLOC_102249	ABCA8	TSS180967	17:68865324-69142818	0.440305	0.120839	0.252607	0.442404	0.00344572	0.000571306	0.0242066	0.0120143	0.00019756	0.0446885	0.00274948
XLOC_097686	ABCA9-AS1	TSS170548,TSS170549,TSS170550,TSS170551	17:68865324-69142818	0.180874	0.299676	0.581177	0.0618512	0.961641	0.68622	0.230487	0.207046	0.282071	0.0285981	0.095689
XLOC_236316	ABCB1	TSS398875,TSS398876,TSS398877,TSS398878,TSS398879,TSS398880,TSS398881,TSS398882,TSS398883,TSS398884,TSS398885,TSS398886,TSS398887,TSS398888,TSS398889,TSS398890,TSS398891,TSS398892	7:87502574-87909541	0.810694	0.00534869	0.374272	0.320023	0.0648427	0.0786887	0.119756	0.00227601	0.0207852	0.0223648	0.0194489
XLOC_006060	ABCB10	TSS21950,TSS21951,TSS21952,TSS21953,TSS21954,TSS21955	1:229516560-229558695	0.298888	0.136821	0.967573	0.981272	0.349539	0.245588	0.039183	0.31203	0.538369	0.769587	0.453336
XLOC_082757	ABCB10P1	TSS138537	15:23157365-23436421	0.222063	0.0238467	0.783082	0.456711	0.00326589	0.00200568	0.116066	0.174402	0.00161056	0.112948	0.00112503
XLOC_082881	ABCB10P3	TSS138854	15:28111034-28870876	0.0951943	0.13858	0.237012	0.333908	0.263064	0.205969	0.221901	0.61961	0.26886	0.697365	0.279032
XLOC_084026	ABCB10P4	TSS142926	15:28111034-28870876	0.428553	0.145421	0.478969	0.350617	0.153765	0.111536	0.179182	0.217348	0.113682	0.0685968	0.0920217
XLOC_121000	ABCB11	TSS223923,TSS223924,TSS223925,TSS223926,TSS223927	2:168913517-169031412	0.941665	0.316105	0.872936	0.815578	0.0293185	0.0557929	0.271547	0.810892	0.0283393	0.55374	0.0773932
XLOC_236315	ABCB4	TSS398867,TSS398868,TSS398869,TSS398870,TSS398871,TSS398872,TSS398873,TSS398874	7:87235696-87480435	0.997979	0.0598022	0.564187	0.610401	0.500249	0.268097	0.037633	0.0273569	0.434946	0.0508658	0.326785
XLOC_233771	ABCB5	TSS389925,TSS389926,TSS389927,TSS389928,TSS389929,TSS389930,TSS389931	7:20588752-20834942	0.901511	0.00310461	0.454952	0.183906	0.33987	0.590347	0.192182	0.5833	0.417592	0.314989	0.675406
XLOC_121489	ABCB6,ATG9A	TSS225787,TSS225788,TSS225789,TSS225790,TSS225791,TSS225792,TSS225793,TSS225794,TSS225795,TSS225796,TSS225797,TSS225798,TSS225799,TSS225800,TSS225801,TSS225802,TSS225803	2:219193942-219278170	0.80186	0.2777	0.267161	0.380815	0.467197	0.514596	0.89921	0.759409	0.591764	0.210725	0.983462
XLOC_277037	ABCB7	TSS462335,TSS462336,TSS462337,TSS462338,TSS462339,TSS462340,TSS462341,TSS462342,TSS462343	X:75012121-75325373	0.60477	0.0021854	0.00715353	0.344076	0.388214	0.365863	0.408662	0.873835	0.728909	0.716352	0.96155
XLOC_235260	ABCB8,ASIC3	TSS395253,TSS395254,TSS395255,TSS395256,TSS395257,TSS395258,TSS395259,TSS395260,TSS395261,TSS395262,TSS395263,TSS395264,TSS395265	7:151028421-151083645	0.486547	0.0483661	0.00440263	0.106078	0.121658	0.127058	0.537701	0.535541	0.152442	0.976802	0.114458
XLOC_052094	ABCB9	TSS96259,TSS96260,TSS96261,TSS96262,TSS96263,TSS96264,TSS96265,TSS96266,TSS96267,TSS96268,TSS96269,TSS96270,TSS96271,TSS96272,TSS96273,TSS96274	12:122908313-122982914	0.587245	1.94744e-07	0.0084192	0.818837	0.0207269	0.0137938	0.225663	0.00136027	0.194289	0.042978	0.138264
XLOC_089115	ABCC1	TSS151930,TSS151931,TSS151932,TSS151933,TSS151934,TSS151935,TSS151936,TSS151937,TSS151938,TSS151939,TSS151940,TSS151941	16:15940899-16294814	0.396301	0.110641	0.00130342	0.404555	0.218527	0.191836	0.267991	0.243648	0.413541	0.0566832	0.619551
XLOC_090483	ABCC1	TSS157062	16:15940899-16294814	0.108289	0.0176033	0.0605835	0.683501	0.363366	0.337925	0.861302	0.0840793	0.649994	0.140064	0.634738
XLOC_090484	ABCC1	TSS157063	16:15940899-16294814	0.185087	0.0365707	0.0512702	0.289038	0.339547	0.290304	0.486536	0.517087	0.43459	0.581991	0.438751
XLOC_090485	ABCC1,RPL17P40	TSS157064,TSS157065,TSS157066	16:15940899-16294814	0.212354	0.0587657	0.0567373	0.267027	0.488288	0.427215	0.454542	0.359668	0.631682	0.237967	0.690453
XLOC_214548	ABCC10,MIR6780B	TSS362285,TSS362286,TSS362287,TSS362288,TSS362289,TSS362290,TSS362291,TSS362292,TSS362293,TSS362294,TSS362295,TSS362296	6:43295693-43576126	0.441986	0.0517548	0.000788239	0.0797036	0.223474	0.276978	0.0468798	0.000724191	0.599786	0.019358	0.589185
XLOC_214545	ABCC10,RPS2P28	TSS362274,TSS362275	6:43295693-43576126	0.223531	0.578663	0.11166	0.111337	0.087526	0.0683175	0.224573	0.624691	0.124243	0.923325	0.0953638
XLOC_090931	ABCC11,RP11-3M1.1	TSS158381,TSS158382,TSS158383,TSS158384,TSS158385,TSS158386,TSS158387,TSS158388,TSS158389,TSS158390	16:48164813-48448402	0.187555	0.183402	0.000707415	0.625394	0.0218259	0.0413714	0.678328	0.00240101	0.000351504	0.0334756	0.00117499
XLOC_090929	ABCC12	TSS158371,TSS158372,TSS158373,TSS158374,TSS158375,TSS158376,TSS158377,TSS158378,TSS158379	16:48080887-48156343	0.235054	0.475737	0.00352614	0.905616	0.341125	0.815246	0.241759	0.000819253	0.0026238	0.0018235	0.00275434
XLOC_146194	ABCC13	TSS256365,TSS256366,TSS256367,TSS256368	21:14236205-14362754	0.231902	0.349222	0.00934521	0.39296	0.468952	0.340829	0.577414	0.207856	0.991626	0.0544971	0.685633
XLOC_023478	ABCC2,CUTC,ENTPD7	TSS43105,TSS43106,TSS43107,TSS43108,TSS43109,TSS43110,TSS43111,TSS43112,TSS43113,TSS43114,TSS43115,TSS43116,TSS43117,TSS43118,TSS43119,TSS43120,TSS43121,TSS43122,TSS43123	10:99659448-99854046	0.000140737	6.55812e-05	0.969748	0.0129584	0.00302692	0.00137461	0.00301528	0.00685834	0.0398928	0.0460667	0.0437358
XLOC_097444	ABCC3	TSS169648,TSS169649,TSS169650,TSS169651,TSS169652,TSS169653,TSS169654,TSS169655,TSS169656,TSS169657,TSS169658,TSS169659,TSS169660,TSS169661,TSS169662,TSS169663,TSS169664,TSS169665,TSS169666,TSS169667	17:50555867-50707978	0.405413	0.529609	0.744902	0.909296	0.227074	0.218907	0.754675	0.0218323	0.11271	0.0775494	0.11627
XLOC_061813	ABCC4	TSS108246	13:95019828-95322419	0.685692	0.00163212	0.000848293	0.00805758	0.172557	0.157092	0.499787	0.000194368	0.804683	0.00198642	0.925457
XLOC_061814	ABCC4	TSS108247,TSS108248	13:95019828-95322419	0.8892	0.00134745	0.000230733	0.0195211	0.0675671	0.0583617	0.225115	8.54877e-07	0.639417	2.3194e-05	0.796088
XLOC_062737	ABCC4	TSS111238,TSS111239,TSS111240,TSS111241,TSS111242,TSS111243,TSS111244,TSS111245	13:95019828-95322419	0.129244	0.000250594	1.60745e-05	0.0130468	0.00209867	0.00144162	0.0515588	3.70204e-06	0.0364005	8.00547e-10	0.096225
XLOC_062738	ABCC4	TSS111246	13:95019828-95322419	NA	0.160925	0.205847	0.324813	0.00219346	0.0513217	0.996802	0.020396	NA	0.020396	NA
XLOC_061815	ABCC4,RNY3P8	TSS108249,TSS108250,TSS108251,TSS108252,TSS108253,TSS108254,TSS108255,TSS108256	13:95019828-95322419	0.745323	8.64163e-05	0.000762214	0.00306242	0.222923	0.184466	0.126309	0.00208842	0.778179	0.00348939	0.952279
XLOC_154489	ABCC5-AS1	TSS275601,TSS275602	3:183893985-184018948	0.829323	0.0134954	0.111375	0.491204	0.0779816	0.0550818	0.0958923	0.273611	0.157077	0.064543	0.23503
XLOC_156377	ABCC5,CYP2AB1P	TSS282917,TSS282918,TSS282919,TSS282920,TSS282921,TSS282922,TSS282923,TSS282924,TSS282925,TSS282926,TSS282927,TSS282928,TSS282929,TSS282930,TSS282931,TSS282932,TSS282933,TSS282934,TSS282935,TSS282936,TSS282937,TSS282938,TSS282939,TSS282940,TSS282941,TSS282942	3:183893985-184018948	0.798465	0.245787	0.84737	0.459256	0.40011	0.280787	0.024497	0.00349418	0.703679	0.00598576	0.569523
XLOC_089116	ABCC6	TSS151942	16:15940899-16294814	0.691124	0.0935566	0.334871	0.575078	0.930063	0.844857	0.155613	0.385533	0.994327	0.416238	0.971478
XLOC_090486	ABCC6	TSS157067,TSS157068,TSS157069,TSS157070,TSS157071,TSS157072	16:15940899-16294814	0.619629	0.910805	0.849231	0.0100579	0.111547	0.044102	0.000635328	0.329864	0.136931	0.656448	0.180845
XLOC_089167	ABCC6P1	TSS152033,TSS152034,TSS152035	16:18570447-18598515	0.186863	0.246372	0.567935	0.171034	0.304987	0.155122	9.29826e-06	0.35215	0.391321	0.600177	0.434996
XLOC_090529	ABCC6P1	TSS157157	16:18570447-18598515	0.523788	0.0792263	0.935383	0.751561	0.434784	0.541885	0.39884	0.606548	0.276224	0.818958	0.321254
XLOC_090530	ABCC6P1	TSS157158	16:18570447-18598515	0.863307	0.0388057	0.445453	0.219654	0.440528	0.613271	0.154958	0.713904	0.398946	0.819997	0.3873
XLOC_089091	ABCC6P2	TSS151858	16:14632796-15381047	0.596978	0.289563	0.236571	0.13561	0.663621	0.422805	0.101595	0.0715364	0.298741	0.0522113	0.188496
XLOC_090451	ABCC6P2	TSS156963	16:14632796-15381047	0.343436	0.628487	0.805999	0.892737	0.986871	0.990939	0.922871	0.00487828	0.0896278	0.0282831	0.118933
XLOC_090453	ABCC6P2	TSS156965,TSS156966,TSS156967,TSS156968,TSS156969	16:14632796-15381047	0.440809	0.607995	0.0836847	0.0353027	0.854292	0.620675	0.0432376	5.27532e-06	0.1411	1.43596e-05	0.0990127
XLOC_038449	ABCC8	TSS69332,TSS69333,TSS69334,TSS69335,TSS69336,TSS69337,TSS69338,TSS69339,TSS69340,TSS69341,TSS69342,TSS69343,TSS69344,TSS69345,TSS69346,TSS69347,TSS69348,TSS69349,TSS69350,TSS69351,TSS69352	11:17392494-17482557	0.995597	6.48214e-05	0.000703584	0.6092	0.00100469	0.00128013	0.0269415	0.691037	7.76716e-05	0.548814	0.000226908
XLOC_050894	ABCC9	TSS91603,TSS91604,TSS91605,TSS91606,TSS91607,TSS91608,TSS91609,TSS91610,TSS91611,TSS91612,TSS91613,TSS91614,TSS91615,TSS91616,TSS91617,TSS91618,TSS91619,TSS91620,TSS91621	12:21786433-21949128	0.629502	0.184673	0.38335	0.415869	0.0617627	0.0277003	0.212328	0.000164954	0.184098	0.000148475	0.0799028
XLOC_276208	ABCD1	TSS459797,TSS459798,TSS459799,TSS459800,TSS459801,TSS459802	X:153669729-153830892	0.00254204	0.228401	0.219665	0.919907	0.595997	0.813861	0.223516	0.0821462	0.184167	0.433288	0.327201
XLOC_277762	ABCD1	TSS464299	X:153669729-153830892	0.583979	0.504817	0.353593	0.163024	0.043444	0.0285928	0.126301	0.00242979	0.179673	0.00330371	0.251318
XLOC_022818	ABCD1P2	TSS40818	10:38601417-38605609	0.808977	NA	0.977688	0.55612	0.91	0.407281	0.0392664	0.461963	0.970605	0.0879669	0.536296
XLOC_090815	ABCD1P3	TSS158113	16:32475050-32478250	0.83813	NA	0.454084	NA	NA	NA	NA	NA	NA	NA	NA
XLOC_150014	ABCD1P4,LA16c-17H1.3	TSS262507,TSS262508,TSS262509	22:16387553-16405417	0.746938	0.0886352	0.877591	0.721273	0.618888	0.796456	0.425762	0.278695	0.964054	0.214111	0.915655
XLOC_117772	ABCD1P5	TSS211650,TSS211651	2:91840384-91843972	0.889166	0.732424	0.510776	0.0438459	0.871378	0.495663	0.0509452	0.068407	0.51189	0.119516	0.559315
XLOC_051041	ABCD2,RP11-242C24.3	TSS92181,TSS92182,TSS92183,TSS92184,TSS92185,TSS92186	12:39538918-39619973	0.00427669	0.0266129	0.00598866	0.423274	0.023828	0.0272907	0.316886	0.0161969	0.00804552	0.01276	0.00636108
XLOC_001362	ABCD3	TSS5086,TSS5087,TSS5088,TSS5089,TSS5090,TSS5091,TSS5092,TSS5093,TSS5094,TSS5095,TSS5096,TSS5097,TSS5098,TSS5099	1:94407802-94527947	0.548062	0.527789	0.755322	0.828148	0.0614828	0.0421334	0.0353169	0.417451	0.106399	0.961755	0.0778099
XLOC_004517	ABCD3	TSS16717	1:94407802-94527947	0.616932	0.963873	0.555561	0.970743	0.10421	0.0836957	0.698781	0.0593474	0.331699	0.130241	0.37496
XLOC_004518	ABCD3	TSS16718	1:94407802-94527947	0.836269	0.745284	0.684533	0.675842	0.585994	0.516742	0.588804	0.205118	0.268662	0.0898899	0.128795
XLOC_076408	ABCD4,AC005519.4	TSS130772,TSS130773,TSS130774,TSS130775,TSS130776,TSS130777,TSS130778,TSS130779,TSS130780,TSS130781,TSS130782,TSS130783,TSS130784	14:74237687-74371585	0.608413	0.03467	0.00714607	0.0154797	0.146969	0.169449	0.126363	0.00271069	0.303774	0.00700078	0.355632
XLOC_172625	ABCE1	TSS303537,TSS303538,TSS303539,TSS303540,TSS303541,TSS303542,TSS303543	4:144967111-145250736	0.0283937	0.97969	0.000581819	0.165258	0.252407	0.278855	0.384826	0.17475	0.475125	0.101367	0.718016
XLOC_214265	ABCF1,PRR3	TSS361163,TSS361164,TSS361165,TSS361166,TSS361167,TSS361168,TSS361169	6:30541227-30673072	0.924126	0.0276724	0.00659814	0.00239355	0.0501026	0.0424354	0.186495	0.898162	0.0501085	0.278239	0.0345334
XLOC_237014	ABCF2	TSS401338,TSS401339,TSS401340,TSS401341,TSS401342	7:151207482-151277896	0.178181	0.877041	0.658433	0.978148	0.192586	0.281824	0.0459787	0.913898	0.162713	0.184844	0.307251
XLOC_153603	ABCF2P1	TSS272306,TSS272307,TSS272308	3:88274967-88327105	0.994672	0.132481	0.789052	0.258778	0.34737	0.229932	0.159649	0.264518	0.258621	0.335756	0.272812
XLOC_153604	ABCF2P1	TSS272309,TSS272310	3:88274967-88327105	0.635795	0.0422187	0.991916	0.237078	0.38521	0.223469	0.129945	0.208551	0.257647	0.0696982	0.181384
XLOC_234313	ABCF2P2,GS1-111G14.1	TSS391775,TSS391776,TSS391777	7:71779394-72828198	0.183888	0.896488	0.589391	0.258399	0.113503	0.120521	0.70963	0.561957	0.13327	0.453935	0.147477
XLOC_154495	ABCF3,AP2M1,DVL3,EIF2B5,RP11-778D9.4	TSS275619,TSS275620,TSS275621,TSS275622,TSS275623,TSS275624,TSS275625,TSS275626,TSS275627,TSS275628,TSS275629,TSS275630,TSS275631,TSS275632,TSS275633,TSS275634,TSS275635,TSS275636,TSS275637,TSS275638,TSS275639,TSS275640,TSS275641,TSS275642,TSS275643,TSS275644,TSS275645,TSS275646,TSS275647,TSS275648,TSS275649,TSS275650,TSS275651,TSS275652,TSS275653,TSS275654,TSS275655,TSS275656,TSS275657,TSS275658…	3:184118141-184220857	0.678528	0.157465	0.31494	0.545534	0.0342038	0.0590754	0.081625	0.640416	0.0163356	0.671459	0.0452531
XLOC_146469	ABCG1	TSS257338,TSS257339,TSS257340,TSS257341,TSS257342,TSS257343,TSS257344,TSS257345,TSS257346	21:42199688-42304620	0.16094	0.69964	0.509986	0.730732	0.520789	0.60409	0.478415	0.323883	0.193722	0.894976	0.439539
XLOC_146971	ABCG1	TSS259015	21:42199688-42304620	0.586141	0.0760778	0.784985	0.774112	0.0883334	0.0765623	0.682184	0.0213984	0.250013	0.0602884	0.229326
XLOC_173868	ABCG2	TSS307804,TSS307805,TSS307806,TSS307807,TSS307808,TSS307809,TSS307810,TSS307811	4:87993290-88231870	0.0608547	0.000971347	0.117312	0.254096	0.194186	0.171717	0.551825	0.00413758	0.0531547	0.00373491	0.0342452
XLOC_037908	ABCG4	TSS67242,TSS67243,TSS67244,TSS67245,TSS67246,TSS67247,TSS67248,TSS67249,TSS67250	11:119145154-119162653	0.315362	0.00795427	0.00903437	0.3848	0.344816	0.552009	0.653527	0.00837541	0.0264832	0.000790487	0.0124239
XLOC_117290	ABCG5	TSS209839	2:43810088-43996180	0.199836	0.550801	0.00955387	0.188465	0.94243	0.914572	0.699343	0.120199	0.687292	0.0639086	0.60605
XLOC_119706	ABCG5	TSS219611,TSS219612,TSS219613	2:43810088-43996180	0.8574	0.623147	0.0227715	0.228822	0.169005	0.228284	0.361025	0.726219	0.179295	0.374017	0.250447
XLOC_117291	ABCG8	TSS209840,TSS209841,TSS209842	2:43810088-43996180	0.803758	0.161914	0.0414548	0.340471	0.161805	0.143842	0.370415	0.497028	0.150908	0.180622	0.125094
XLOC_117120	ABHD1	TSS209114,TSS209115,TSS209116	2:27123729-27134793	0.135554	0.00143204	0.3464	0.0112212	0.932353	0.571396	0.0190185	0.377182	0.899529	0.975242	0.600194
XLOC_153767	ABHD10,PHLDB2,PLCXD2	TSS272844,TSS272845,TSS272846,TSS272847,TSS272848,TSS272849,TSS272850,TSS272851,TSS272852,TSS272853,TSS272854,TSS272855,TSS272856,TSS272857,TSS272858,TSS272859,TSS272860,TSS272861,TSS272862,TSS272863,TSS272864,TSS272865,TSS272866,TSS272867,TSS272868	3:111674414-111993370	0.088696	0.648219	0.292556	0.459494	0.717736	0.691629	0.860291	0.572462	0.559023	0.432377	0.937002
XLOC_234349	ABHD11	TSS391840	7:73732872-73842575	0.961314	0.159769	0.011446	0.94592	0.34545	0.20737	0.0264455	0.878911	0.463522	0.396083	0.649834
XLOC_236177	ABHD11	TSS398363,TSS398364,TSS398365,TSS398366,TSS398367,TSS398368,TSS398369	7:73732872-73842575	0.127357	0.00961549	0.616417	0.297652	0.0768958	0.174805	0.0486513	0.0273911	0.358614	0.0617244	0.468364
XLOC_234348	ABHD11-AS1	TSS391838,TSS391839	7:73732872-73842575	0.796623	0.969231	0.0508449	0.495998	0.298243	0.162561	0.047514	0.93869	0.430839	0.89157	0.512967
XLOC_140892	ABHD12	TSS249478,TSS249479,TSS249480,TSS249481,TSS249482,TSS249483,TSS249484,TSS249485,TSS249486,TSS249487	20:25248062-25763389	0.401631	0.0989422	0.340655	0.748163	0.140929	0.453551	0.000146378	0.091522	0.163644	0.237232	0.153608
XLOC_074996	ABHD12B	TSS125371,TSS125372,TSS125373,TSS125374,TSS125375,TSS125376,TSS125377	14:50707062-51145096	0.536416	0.337143	0.384816	0.805502	0.115315	0.107088	0.790976	0.00801333	0.521706	0.00320271	0.730836
XLOC_061913	ABHD13,RP11-153I24.4,TNFSF13B	TSS108605,TSS108606,TSS108607,TSS108608,TSS108609,TSS108610,TSS108611,TSS108612,TSS108613,TSS108614,TSS108615,TSS108616	13:108218378-108311915	0.565755	0.306407	0.132182	0.63093	0.666596	0.62151	0.792926	0.0586707	0.307976	0.0270025	0.191987
XLOC_153328	ABHD14A,ABHD14A-ACY1,ACY1	TSS271278,TSS271279,TSS271280,TSS271281,TSS271282,TSS271283,TSS271284,TSS271285,TSS271286,TSS271287,TSS271288,TSS271289,TSS271290,TSS271291,TSS271292,TSS271293,TSS271294,TSS271295,TSS271296,TSS271297,TSS271298,TSS271299	3:51955313-51989202	0.391235	0.00994952	0.339439	0.603931	0.240904	0.248682	0.949515	0.132591	0.438296	0.0320618	0.651359
XLOC_155211	ABHD14B,PCBP4,RP11-155D18.12	TSS278630,TSS278631,TSS278632,TSS278633,TSS278634,TSS278635,TSS278636,TSS278637,TSS278638,TSS278639,TSS278640	3:51955313-51989202	0.937743	0.702627	0.120537	0.800905	0.177702	0.158681	0.484211	0.443351	0.144991	0.909622	0.183695
XLOC_098448	ABHD15	TSS173969,TSS173970	17:29203425-30236431	0.0330689	0.755954	0.522489	0.0166993	0.347065	0.51593	0.189164	0.00830542	0.884843	0.0281044	0.782445
XLOC_096958	ABHD15-AS1,RP11-296K13.4,TAOK1	TSS167732,TSS167733,TSS167734,TSS167735,TSS167736,TSS167737,TSS167738,TSS167739,TSS167740	17:29203425-30236431	0.303001	0.0669303	0.167909	0.241618	0.81553	0.935433	0.484415	0.554966	0.594206	0.794125	0.673518
XLOC_216219	ABHD16A,LY6G5C,LY6G6E,XXbac-BPG32J3.20	TSS367839,TSS367840,TSS367841,TSS367842,TSS367843,TSS367844,TSS367845,TSS367846,TSS367847,TSS367848,TSS367849,TSS367850,TSS367851,TSS367852,TSS367853,TSS367854,TSS367855,TSS367856,TSS367857	6:31620691-31739763	0.485671	0.451765	0.0250313	0.487821	0.0582492	0.0286782	0.0228626	0.434284	0.192207	0.0763976	0.538578
XLOC_140545	ABHD16B	TSS248440	20:63849557-63891545	0.141284	0.0698213	0.223998	0.347815	0.266323	0.268885	0.894175	0.391863	0.215382	0.806604	0.248073
XLOC_113694	ABHD17A,CTB-31O20.2	TSS200928,TSS200929,TSS200930,TSS200931,TSS200932,TSS200933,TSS200934,TSS200935,TSS200936,TSS200937,TSS200938	19:1863940-1905021	0.035386	0.243913	0.214174	0.112254	0.222352	0.323144	0.17584	0.988156	0.191824	0.731037	0.270811
XLOC_001785	ABHD17AP1	TSS6463,TSS6464	1:147928392-148530815	0.0884749	0.129746	0.486491	0.664256	0.435712	0.470696	0.621684	0.0110782	0.803203	0.0548786	0.732293
XLOC_005868	ABHD17AP3,RP11-365D23.2	TSS21319,TSS21320,TSS21321,TSS21322	1:214584511-214672171	0.0172438	7.47341e-05	0.483324	0.24576	0.000775384	0.000350353	0.195805	0.0718612	0.00031495	0.016869	0.0004654
XLOC_150856	ABHD17AP4	TSS265490,TSS265491	22:20657365-20671601	0.129993	0.00320064	0.470184	0.252507	0.279202	0.450037	0.296105	0.699878	0.258582	0.816803	0.264574
XLOC_150892	ABHD17AP5,LL22NC03-88E1.18	TSS265612,TSS265613,TSS265614,TSS265615	22:21375855-22224566	0.168794	0.000462885	0.291355	0.0782731	0.29877	0.226454	0.0145021	0.798502	0.361205	0.487619	0.326607
XLOC_096852	ABHD17AP6	TSS167391	17:20788070-21043760	0.96395	0.572017	0.16525	0.174387	0.459095	0.392984	0.69224	0.184715	0.20529	0.794736	0.423874
XLOC_098343	ABHD17AP6	TSS173588	17:20788070-21043760	0.28482	0.238396	0.0501794	0.831907	0.0375674	0.0326383	0.707428	0.986634	0.0371092	0.427235	0.0212971
XLOC_090820	ABHD17AP7	TSS158125	16:32726614-32729537	0.609608	NA	NA	NA	0.32169	0.328183	0.328183	NA	NA	NA	NA
XLOC_089446	ABHD17AP8	TSS153187	16:32199901-32202822	0.0859995	NA	0.334282	NA	NA	NA	NA	NA	NA	NA	NA
XLOC_089472	ABHD17AP9	TSS153235	16:33140849-33143797	0.537398	NA	NA	NA	0.32169	NA	NA	NA	NA	NA	NA
XLOC_264212	ABHD17B	TSS441982,TSS441983,TSS441984	9:71853949-71994018	0.602717	0.0395137	0.12629	0.0693234	0.0730315	0.0681776	0.846718	0.0310648	0.166696	0.127854	0.157097
XLOC_083608	ABHD17C	TSS141500,TSS141501,TSS141502,TSS141503,TSS141504,TSS141505,TSS141506,TSS141507,TSS141508,TSS141509,TSS141510	15:80679577-80763536	0.997266	0.00707197	0.498947	0.890196	0.0122478	0.00805648	0.0364007	1.19801e-06	0.183049	1.43201e-06	0.325638
XLOC_084743	ABHD17C	TSS145766	15:80679577-80763536	0.0703275	0.00121111	0.750097	0.332873	0.482553	0.693216	0.104466	0.766075	0.30361	0.718283	0.2932
XLOC_172493	ABHD18	TSS303171,TSS303172,TSS303173,TSS303174,TSS303175,TSS303176,TSS303177,TSS303178	4:127905683-128045750	0.518532	0.572737	0.00679605	0.1262	0.0227292	0.0375736	0.107863	0.929575	0.0139236	0.256254	0.0452136
XLOC_174187	ABHD18	TSS308893	4:127905683-128045750	0.675566	0.120246	0.00125408	0.130664	0.0100217	0.00729116	0.426822	0.0542523	0.0220312	0.130138	0.0217616
XLOC_083706	ABHD2	TSS141862,TSS141863,TSS141864,TSS141865,TSS141866,TSS141867	15:89087077-89202364	0.361316	0.0200565	0.283286	0.88735	0.0241766	0.0128183	0.149917	0.0199799	0.694434	0.0012953	0.504811
XLOC_084866	ABHD2	TSS146166,TSS146167	15:89087077-89202364	0.12666	0.00102446	0.745913	0.586586	0.305541	0.283996	0.70315	0.193198	0.184213	0.146451	0.154194
XLOC_084865	ABHD2,HMGB1P8	TSS146162,TSS146163,TSS146164,TSS146165	15:89087077-89202364	0.24865	0.00172142	0.122807	0.502887	0.194821	0.16162	0.601892	0.988202	0.210036	0.697807	0.166185
XLOC_103720	ABHD3,RP11-13N13.6	TSS184741,TSS184742,TSS184743,TSS184744,TSS184745,TSS184746,TSS184747,TSS184748,TSS184749,TSS184750	18:21633760-21871198	0.273473	0.0283525	0.0508108	0.0428977	0.61731	0.885224	0.0546623	0.000919957	0.122273	0.0195932	0.175446
XLOC_074722	ABHD4	TSS124298,TSS124299,TSS124300,TSS124301,TSS124302,TSS124303,TSS124304,TSS124305,TSS124306	14:22589457-22618679	0.506106	0.364026	0.35191	0.57532	0.0936832	0.13818	0.00404783	0.0268732	0.0410307	0.179424	0.0466538
XLOC_075833	ABHD4	TSS128632	14:22589457-22618679	0.249197	0.0668513	0.464455	0.333284	0.675024	0.6314	0.722077	0.53599	0.926354	0.355466	0.906438
XLOC_153194	ABHD5	TSS270688,TSS270689,TSS270690,TSS270691,TSS270692	3:43286511-43739641	0.650417	0.0236562	0.27574	0.904467	0.973947	0.910481	0.156712	0.587935	0.956095	0.633487	0.962306
XLOC_155068	ABHD5	TSS277891	3:43286511-43739641	0.5031	0.00813966	0.403569	0.143673	0.0749305	0.0979224	0.144348	0.666415	0.0442916	0.650019	0.0802338
XLOC_153393	ABHD6,PXK,RP11-80H18.3,RP11-80H18.4,RPP14	TSS271601,TSS271602,TSS271603,TSS271604,TSS271605,TSS271606,TSS271607,TSS271608,TSS271609,TSS271610,TSS271611,TSS271612,TSS271613,TSS271614,TSS271615,TSS271616,TSS271617,TSS271618,TSS271619,TSS271620,TSS271621,TSS271622,TSS271623	3:58235927-58541660	0.231203	0.860945	0.72224	0.820645	0.750026	0.786792	0.744959	0.000751255	0.234401	0.00127379	0.158325
XLOC_114107	ABHD8	TSS202674,TSS202675,TSS202676,TSS202677	19:17287852-17342847	0.234785	8.24299e-09	3.05911e-05	0.000314112	0.0286427	0.020319	0.178741	5.34709e-05	0.604608	0.00579389	0.441956
XLOC_022673	ABI1	TSS40384	10:26637455-27325590	0.197136	0.343934	0.209327	0.284687	0.787175	0.61841	0.318779	0.0189876	0.534088	2.83805e-05	0.284963
XLOC_024118	ABI1	TSS45574,TSS45575	10:26637455-27325590	0.00214862	0.325582	0.133617	0.292203	0.442539	0.344512	0.456941	0.0907765	0.194419	0.078144	0.186658
XLOC_024121	ABI1	TSS45599,TSS45600,TSS45601,TSS45602,TSS45603,TSS45604,TSS45605,TSS45606,TSS45607,TSS45608,TSS45609,TSS45610,TSS45611,TSS45612,TSS45613	10:26637455-27325590	0.564566	0.0754854	0.211868	0.633297	0.0520178	0.0409133	0.230704	0.0770202	0.115598	0.589251	0.0703913
XLOC_118816	ABI2	TSS215800,TSS215801,TSS215802,TSS215803,TSS215804,TSS215805,TSS215806,TSS215807,TSS215808,TSS215809	2:203226691-203535424	0.320493	0.0177613	1.56673e-06	0.688432	0.588769	0.769785	0.158656	0.0605484	0.894026	0.0339038	0.654204
XLOC_121334	ABI2	TSS225225	2:203226691-203535424	0.988151	0.228176	0.365292	0.502145	0.116545	0.106255	0.659555	0.114209	0.216694	0.00294366	0.356526
XLOC_097408	ABI3	TSS169431,TSS169432,TSS169433,TSS169434,TSS169435,TSS169436,TSS169437,TSS169438	17:49178255-49369998	0.61214	0.676964	0.0593634	0.0433128	0.199212	0.313073	0.0595692	0.00579695	0.0279612	0.0380553	0.0254769
XLOC_155556	ABI3BP	TSS279871,TSS279872,TSS279873,TSS279874,TSS279875,TSS279876,TSS279877,TSS279878,TSS279879,TSS279880,TSS279881,TSS279882,TSS279883,TSS279884,TSS279885,TSS279886,TSS279887,TSS279888,TSS279889,TSS279890,TSS279891,TSS279892,TSS279893	3:100709306-100993611	0.0306015	0.515175	0.0799657	0.926292	0.212705	0.218375	0.688459	0.00805363	0.0481437	0.0073306	0.0323336
XLOC_263391	ABL1,EXOSC2	TSS439285,TSS439286,TSS439287,TSS439288,TSS439289,TSS439290,TSS439291,TSS439292,TSS439293,TSS439294,TSS439295,TSS439296	9:130693042-130898843	0.177688	0.00128735	0.00965552	0.638452	0.881165	0.873877	0.542855	0.086848	0.455852	0.660268	0.998691
XLOC_005482	ABL2	TSS19983,TSS19984,TSS19985,TSS19986,TSS19987,TSS19988,TSS19989,TSS19990,TSS19991	1:179017358-179233221	0.0899604	0.244529	0.447692	0.0888667	0.0395783	0.0255648	0.302408	0.104204	0.228868	0.490301	0.178853
XLOC_023649	ABLIM1	TSS43832	10:114428586-114899832	0.0751296	0.526255	0.56258	0.0150608	0.0552883	0.0302587	0.0241276	0.0767256	0.236767	0.0218773	0.308768
XLOC_025089	ABLIM1,TAF9BP2	TSS48846,TSS48847,TSS48848,TSS48849,TSS48850,TSS48851,TSS48852,TSS48853,TSS48854,TSS48855,TSS48856,TSS48857,TSS48858,TSS48859,TSS48860,TSS48861,TSS48862,TSS48863,TSS48864,TSS48865,TSS48866,TSS48867,TSS48868,TSS48869,TSS48870,TSS48871,TSS48872,TSS48873,TSS48874,TSS48875,TSS48876,TSS48877,TSS48878	10:114428586-114899832	0.359006	0.218227	0.19467	0.260875	0.3187	0.333458	0.809319	0.126343	0.164973	0.182455	0.164112
XLOC_171464	ABLIM2	TSS299571	4:7754089-8162678	0.58529	0.0506621	0.00292977	0.0426499	0.247482	0.182138	0.0709891	0.0290561	0.6137	0.011948	0.699997
XLOC_173172	ABLIM2,MIR95	TSS305471,TSS305472,TSS305473,TSS305474,TSS305475,TSS305476,TSS305477,TSS305478,TSS305479,TSS305480,TSS305481,TSS305482,TSS305483,TSS305484,TSS305485,TSS305486,TSS305487,TSS305488,TSS305489,TSS305490,TSS305491,TSS305492,TSS305493,TSS305494	4:7754089-8162678	0.170229	0.01839	0.000325626	0.0611382	0.138807	0.0877165	6.31087e-06	0.00713863	0.340111	0.0541922	0.317894
XLOC_171465	ABLIM2,RP11-338K13.1	TSS299572,TSS299573,TSS299574	4:7754089-8162678	0.0118151	0.0417629	0.000268132	0.120411	0.0622408	0.0493932	0.292731	0.0458445	0.161852	0.0354395	0.181128
XLOC_196922	ABLIM3	TSS337090,TSS337091,TSS337092,TSS337093,TSS337094,TSS337095,TSS337096,TSS337097,TSS337098,TSS337099	5:149141478-149357642	0.723517	0.940358	0.475557	0.193526	0.997163	0.961436	0.864782	0.0227705	0.632726	0.107927	0.703378
XLOC_263424	ABO	TSS439459	9:133224728-133276792	0.708137	0.173628	0.0696643	0.285348	0.555976	0.721813	0.00372535	0.0223506	0.706807	0.0820439	0.711356
XLOC_264980	ABO,LCN1P1	TSS444459,TSS444460,TSS444461,TSS444462,TSS444463,TSS444464,TSS444465,TSS444466,TSS444467,TSS444468,TSS444469,TSS444470	9:133224728-133276792	0.00756435	0.622905	0.0388447	0.769987	0.919089	0.598962	1.49848e-05	0.174894	0.999002	0.288347	0.99971
XLOC_096431	ABR	TSS165716	17:755462-1229021	0.573654	0.402178	0.114982	0.517092	0.909338	0.891318	0.121603	0.295912	0.628031	0.361008	0.612296
XLOC_097957	ABR	TSS171891,TSS171892,TSS171893,TSS171894,TSS171895,TSS171896,TSS171897,TSS171898,TSS171899,TSS171900,TSS171901,TSS171902,TSS171903,TSS171904,TSS171905,TSS171906,TSS171907,TSS171908,TSS171909,TSS171910,TSS171911,TSS171912,TSS171913,TSS171914,TSS171915,TSS171916,TSS171917,TSS171918	17:755462-1229021	0.10706	0.00873781	0.0171719	0.930553	0.627986	0.710732	0.244859	0.00278941	0.498499	0.0412749	0.709668
XLOC_099519	ABR	TSS178191	17:755462-1229021	0.974506	0.378262	0.0427866	0.972129	0.573567	0.81782	0.00987382	0.972843	0.42507	0.802283	0.395839
XLOC_099520	ABR	TSS178192	17:755462-1229021	0.00885096	0.987149	0.121401	0.53683	0.491654	0.37045	0.40479	0.00277168	0.401947	0.00445176	0.339791
XLOC_250731	ABRA	TSS421795,TSS421796	8:106758621-106770245	0.151036	4.25599e-05	0.177705	0.707779	0.059211	0.0517504	0.886082	0.222349	0.0165557	0.156232	0.0145617
XLOC_215391	ABRACL	TSS365067,TSS365068	6:139028681-139047354	0.289178	0.911801	0.801199	0.0169609	0.00774282	0.00773359	0.423099	0.0540419	0.0195943	0.446593	0.00904335
XLOC_214126	ABT1,RP11-457M11.7	TSS360782,TSS360783,TSS360784,TSS360785,TSS360786,TSS360787	6:26596883-26625393	0.518748	0.00470806	0.0152543	0.00926216	0.67996	0.880631	0.0273473	0.335139	0.787879	0.133654	0.833796
XLOC_173944	ABT1P1	TSS308039,TSS308040,TSS308041	4:98995619-99067151	0.000362833	5.58245e-05	0.742884	0.0146024	0.68119	0.764815	0.398489	0.514486	0.771078	0.242994	0.953763
XLOC_153956	ABTB1,PODXL2	TSS273545,TSS273546,TSS273547,TSS273548,TSS273549,TSS273550,TSS273551,TSS273552,TSS273553,TSS273554,TSS273555,TSS273556,TSS273557,TSS273558,TSS273559	3:127629147-128440390	0.225583	0.112092	0.0845437	0.340937	0.554575	0.278962	0.0348105	0.0431674	0.242886	0.0227377	0.121789
XLOC_038588	ABTB2	TSS69822,TSS69823,TSS69824,TSS69825,TSS69826,TSS69827,TSS69828,TSS69829	11:34036997-34362360	0.363972	0.515678	0.345985	0.314467	0.00526337	0.00337789	0.0454595	0.000788005	0.0812115	0.000124038	0.101123
XLOC_036708	ABTB2,CAPRIN1,NAT10	TSS62724,TSS62725,TSS62726,TSS62727,TSS62728,TSS62729,TSS62730,TSS62731,TSS62732,TSS62733,TSS62734,TSS62735,TSS62736,TSS62737,TSS62738,TSS62739,TSS62740,TSS62741,TSS62742,TSS62743,TSS62744,TSS62745,TSS62746,TSS62747	11:34036997-34362360	0.154909	0.000113827	0.270874	0.28997	0.530601	0.5909	0.539378	0.973481	0.482632	0.330526	0.840396
XLOC_004647	AC000032.2	TSS17159	1:109645832-109892752	0.394814	0.0698428	0.624193	0.677042	0.640319	0.441478	0.474472	0.725412	0.937231	0.855501	0.860971
XLOC_151023	AC000035.3	TSS266048	22:29306581-29589828	NA	NA	NA	NA	0.0565754	0.106966	0.282219	0.603338	0.335561	0.500632	0.346594
XLOC_151411	AC000036.4	TSS267544	22:50648866-50750239	0.214784	0.687904	0.9862	0.45987	0.0391334	0.0337305	0.465519	0.158018	0.0802397	0.211255	0.0926307
XLOC_150338	AC000041.10	TSS263577	22:29306581-29589828	0.636349	0.180167	0.105063	0.16047	0.93898	0.511341	0.0479561	0.524785	0.606668	0.95494	0.768638
XLOC_151020	AC000041.8,AC002059.10,AP1B1,RASL10A	TSS266014,TSS266015,TSS266016,TSS266017,TSS266018,TSS266019,TSS266020,TSS266021,TSS266022,TSS266023,TSS266024,TSS266025,TSS266026,TSS266027,TSS266028,TSS266029,TSS266030,TSS266031,TSS266032,TSS266033,TSS266034	22:29306581-29589828	0.688389	0.0778007	0.0115881	0.453477	0.0199019	0.0155672	0.14331	0.142143	0.068021	0.0112061	0.213791
XLOC_150088	AC000067.1	TSS262689	22:19667022-19667555	NA	0.744603	0.0879216	0.603112	0.777989	0.746006	0.922252	0.0664692	0.373901	0.0664692	0.373901
XLOC_150084	AC000068.10	TSS262677	22:19291892-19479251	0.47127	0.267059	0.108873	0.610467	0.362395	0.871926	0.0164701	0.129303	0.0379648	0.491006	0.134995
XLOC_150082	AC000068.5	TSS262675	22:19291892-19479251	0.298262	0.716459	0.00107408	0.0978124	0.0371261	0.0467823	0.466397	0.000905581	0.00510343	0.000139075	0.00453872
XLOC_150083	AC000068.9	TSS262676	22:19291892-19479251	0.758158	0.219348	0.0147983	0.401332	0.806427	0.254158	0.0457316	0.022797	0.0345149	0.0786594	0.0797431
XLOC_150829	AC000077.2	TSS265379,TSS265380	22:19618298-19634414	0.920956	0.316183	0.614165	0.856245	0.99928	0.656202	0.206172	0.145191	0.552326	0.0894677	0.440681
XLOC_150095	AC000078.5	TSS262716,TSS262717	22:19750762-20016856	0.851384	0.261901	0.811074	0.0635274	0.835365	0.744729	0.24235	0.139894	0.590716	0.595854	0.793441
XLOC_150824	AC000081.2	TSS265358	22:19179074-19291783	0.301983	0.325582	0.661802	0.191785	0.000299754	0.0289812	0.941106	0.325268	0.00673148	0.120734	0.00933024
XLOC_150093	AC000089.3	TSS262713,TSS262714	22:19750762-20016856	0.115716	0.200598	0.828753	0.646307	0.00484125	0.00251693	0.56459	0.0155321	0.0478471	0.0185263	0.11105
XLOC_150070	AC000095.11	TSS262647,TSS262648	22:18178037-19144966	0.156116	5.28625e-05	0.00445734	0.883929	0.00369578	0.00190601	0.059378	0.181441	0.0102984	0.139419	0.012762
XLOC_150814	AC000095.12	TSS265326	22:18178037-19144966	0.029494	2.05256e-07	0.00924927	0.915499	0.0235387	0.0215523	0.540487	0.0690304	0.0121369	0.267038	0.01555
XLOC_150067	AC000095.12,AC008132.13,DGCR5,DGCR6,DGCR9	TSS262628,TSS262629,TSS262630,TSS262631,TSS262632,TSS262633,TSS262634,TSS262635,TSS262636,TSS262637,TSS262638,TSS262639,TSS262640	22:18178037-19144966	0.807788	4.23899e-05	0.00291129	0.291915	0.000128519	5.24084e-05	8.46618e-05	0.0328518	4.18408e-05	0.223491	6.0419e-05
XLOC_150813	AC000095.9,AC007326.9	TSS265324,TSS265325	22:18178037-19144966	0.356427	2.84598e-07	0.0127049	0.242766	0.00588873	0.00276139	0.0168961	0.754335	0.00896064	0.709017	0.0136468
XLOC_234874	AC000099.1	TSS393966,TSS393967	7:126424421-127253302	0.357831	0.00058787	0.1156	0.0182106	0.0301519	0.0207494	0.0704526	0.942853	0.0407533	0.882744	0.0420079
XLOC_236621	AC000111.3	TSS400080	7:117465783-117874164	0.343436	NA	0.171197	NA	0.179132	0.182492	0.182492	0.335561	0.335561	0.346594	0.346594
XLOC_234815	AC000111.4	TSS393794	7:117465783-117874164	NA	NA	0.160942	NA	0.0515348	0.0887721	0.0887721	0.0436528	0.0436528	0.0877262	0.0877262
XLOC_236622	AC000111.5	TSS400081	7:117465783-117874164	NA	NA	0.160492	NA	0.0836355	0.328183	0.221132	0.123358	NA	0.123358	NA
XLOC_236623	AC000111.6	TSS400082,TSS400083,TSS400084	7:117465783-117874164	0.241494	0.449198	0.0297418	0.412448	1.52036e-13	2.40314e-06	0.997257	0.713898	6.44226e-05	0.562483	0.00169896
XLOC_236344	AC000120.7,KRIT1	TSS398980,TSS398981,TSS398982,TSS398983,TSS398984,TSS398985,TSS398986,TSS398987,TSS398988	7:92186130-92401384	0.0451549	0.160793	0.171765	0.540634	0.561534	0.500486	0.161013	0.128249	0.885431	0.00658707	0.86358
XLOC_236695	AC000123.2	TSS400331,TSS400332	7:127341524-127602144	0.204553	0.886247	0.085956	0.14829	0.756482	0.741964	0.70068	0.982365	0.941901	0.976324	0.962146
XLOC_236694	AC000123.3,ZNF800	TSS400315,TSS400316,TSS400317,TSS400318,TSS400319,TSS400320,TSS400321,TSS400322,TSS400323,TSS400324,TSS400325,TSS400326,TSS400327,TSS400328,TSS400329,TSS400330	7:127341524-127602144	0.943034	0.124768	0.513917	0.46825	0.447485	0.465009	0.529434	0.0254542	0.764055	0.153171	0.689793
XLOC_234877	AC000123.4	TSS393971	7:127341524-127602144	0.753492	0.155631	0.972081	0.354884	0.439537	0.53996	0.485491	0.459852	0.658896	0.950955	0.480075
XLOC_234878	AC000124.1	TSS393972	7:127341524-127602144	0.203608	0.0163575	0.501799	0.369915	0.130814	0.111902	0.497356	0.787322	0.133804	0.505999	0.0971845
XLOC_236697	AC000124.1	TSS400334	7:127341524-127602144	0.327652	1.93209e-06	0.0604432	0.884728	0.655352	0.467199	0.160673	0.144266	0.439412	0.0917095	0.358497
XLOC_234873	AC000362.1	TSS393965	7:126424421-127253302	NA	NA	0.894994	0.403361	0.17814	NA	0.180292	0.456349	0.335561	0.668479	0.346594
XLOC_236692	AC000367.1	TSS400313	7:126424421-127253302	0.388968	0.00918731	0.526937	0.0900317	0.0765413	0.0761899	0.872221	0.906739	0.0772801	0.816674	0.0866052
XLOC_234871	AC000370.2	TSS393963	7:126378969-126424185	NA	NA	0.765958	NA	0.373901	0.373901	NA	NA	0.373901	NA	0.373901
XLOC_234872	AC000374.1	TSS393964	7:126424421-127253302	0.698888	0.185202	0.715176	0.118027	0.280574	0.195489	0.276955	0.547665	0.261742	0.446803	0.237187
XLOC_061692	AC000403.4	TSS107896,TSS107897	13:76876774-76910069	0.493936	0.861154	0.287873	0.407249	0.909045	0.567972	0.000946366	0.723956	0.432538	0.528672	0.364145
XLOC_061696	AC001226.7	TSS107919	13:76984539-77331405	0.173389	0.00031588	0.788993	0.562618	0.908019	0.816121	0.439274	0.0381358	0.476509	0.158346	0.525304
XLOC_091252	AC002044.1	TSS159625,TSS159626	16:72665112-73189722	0.0599688	0.000359423	0.11841	0.935141	0.908598	0.977486	0.446175	0.718217	0.817501	0.530982	0.980487
XLOC_091250	AC002044.3,C16orf47,CTD-2326C4.1,ZFHX3	TSS159601,TSS159602,TSS159603,TSS159604,TSS159605,TSS159606,TSS159607,TSS159608,TSS159609,TSS159610,TSS159611,TSS159612,TSS159613,TSS159614,TSS159615,TSS159616,TSS159617,TSS159618,TSS159619,TSS159620,TSS159621,TSS159622,TSS159623	16:72665112-73189722	0.022266	0.0638659	0.0433272	0.0630365	0.361143	0.0765363	0.000699207	0.0495107	0.258528	0.130812	0.28838
XLOC_091253	AC002044.4	TSS159627	16:72665112-73189722	0.094374	0.0146705	0.238964	0.487917	0.157103	0.127557	0.453282	0.871721	0.187768	0.299342	0.292609
XLOC_151413	AC002056.3	TSS267546,TSS267547	22:50753507-50755715	0.157632	0.00278941	0.295868	0.0242837	0.0597949	0.0561385	0.512769	0.00745405	0.0308647	0.0207126	0.0315509
XLOC_151412	AC002056.5	TSS267545	22:50648866-50750239	0.14574	0.0401134	0.678932	0.324813	0.506882	0.560743	0.613262	0.140818	0.290893	0.317574	0.332004
XLOC_236331	AC002064.4	TSS398943,TSS398944	7:89882352-90334866	0.0136935	0.0156035	0.00024186	0.0153862	0.314651	0.291086	0.746594	0.257022	0.217997	0.702723	0.275106
XLOC_234499	AC002064.5,CFAP69,STEAP1,STEAP2	TSS392488,TSS392489,TSS392490,TSS392491,TSS392492,TSS392493,TSS392494,TSS392495,TSS392496,TSS392497,TSS392498,TSS392499,TSS392500,TSS392501,TSS392502,TSS392503,TSS392504,TSS392505,TSS392506,TSS392507,TSS392508,TSS392509,TSS392510,TSS392511,TSS392512	7:89882352-90334866	0.118877	0.00434595	9.94594e-07	0.0468805	0.128569	0.103558	0.00319476	0.00011203	0.381206	0.000685103	0.426224
XLOC_236333	AC002064.7	TSS398947,TSS398948	7:90335222-91214982	0.547178	0.209743	0.64886	0.180711	0.225463	0.132156	0.12432	0.00114352	0.0510788	0.00162003	0.0490198
XLOC_236603	AC002066.1	TSS400026,TSS400027,TSS400028,TSS400029	7:116194799-116508541	0.310585	0.876108	0.852852	0.628984	0.92858	0.982078	0.499466	0.19645	0.758222	0.0879466	0.541577
XLOC_236599	AC002066.1,AC073130.3,RP11-667F14.1	TSS400015,TSS400016,TSS400017,TSS400018,TSS400019,TSS400020	7:116194799-116508541	0.880661	0.127945	0.071421	0.111553	0.13474	0.190292	0.255053	0.0153924	0.803323	0.0211207	0.898912
XLOC_236323	AC002069.5	TSS398921	7:87934142-89343032	0.0222077	0.904466	0.537717	0.199754	0.0134145	0.00744651	0.152199	0.207581	0.178631	0.0484839	NA
XLOC_236322	AC002069.6	TSS398920	7:87934142-89343032	0.568702	0.161961	0.629823	0.401583	0.10309	0.328183	0.351465	0.430108	0.335561	0.192934	NA
XLOC_234522	AC002075.3	TSS392654	7:93591321-93917664	0.437223	0.175558	0.280349	0.0778363	0.452667	0.543702	0.573978	0.02733	0.938101	0.0124463	0.724939
XLOC_234523	AC002075.3	TSS392655	7:93591321-93917664	0.941377	NA	0.696763	0.325456	0.0219935	0.175201	0.168867	0.224408	0.335561	0.0738793	NA
XLOC_236359	AC002075.4	TSS399050,TSS399051	7:93591321-93917664	0.352912	0.27891	0.940782	0.447893	0.954512	0.938643	0.581067	0.552511	0.924142	0.430167	0.818299
XLOC_234520	AC002076.10,GNGT1,GS1-345D13.1	TSS392646,TSS392647,TSS392648,TSS392649,TSS392650,TSS392651,TSS392652	7:93591321-93917664	0.167434	0.289223	0.237203	0.152556	0.581088	0.67196	0.432404	0.535727	0.631648	0.112548	0.924569
XLOC_112993	AC002115.5	TSS197688	19:35597906-35601501	NA	NA	0.324587	NA	0.103374	0.328183	0.315924	0.558413	0.335561	0.16097	NA
XLOC_114445	AC002115.9	TSS203632	19:35608284-35648117	0.0836606	NA	0.163745	NA	0.253754	0.217627	0.421627	0.193935	0.183236	0.278727	0.19706
XLOC_113008	AC002116.7	TSS197782	19:36014500-36054762	0.488492	0.00134323	0.319759	0.903197	0.0427107	0.036599	0.131449	0.233965	0.0599954	0.133972	0.0665602
XLOC_114464	AC002116.8,ALKBH6,SYNE4	TSS203702,TSS203703,TSS203704,TSS203705,TSS203706,TSS203707,TSS203708,TSS203709	19:35987495-36014273	0.0434648	0.217388	0.655422	0.571439	0.609529	0.651943	0.631727	0.00684928	0.550765	0.0278316	0.465252
XLOC_098855	AC002117.1,PLCD3	TSS175473,TSS175474,TSS175475,TSS175476,TSS175477,TSS175478,TSS175479,TSS175480,TSS175481,TSS175482,TSS175483,TSS175484,TSS175485,TSS175486,TSS175487	17:45014422-45171935	0.855701	0.923022	0.0290414	0.911768	0.0149636	0.0164316	0.497801	1.1399e-05	0.00155579	0.000544139	0.0011803
XLOC_234496	AC002127.2	TSS392478	7:87934142-89343032	NA	NA	0.324587	NA	0.32169	NA	0.325875	0.325875	NA	0.325875	NA
XLOC_234492	AC002127.4,AC003991.3,CTA-326K9.1,ZNF804B	TSS392445,TSS392446,TSS392447,TSS392448,TSS392449,TSS392450,TSS392451,TSS392452,TSS392453,TSS392454,TSS392455,TSS392456,TSS392457,TSS392458,TSS392459,TSS392460,TSS392461,TSS392462,TSS392463,TSS392464,TSS392465,TSS392466,TSS392467,TSS392468,TSS392469,TSS392470,TSS392471,TSS392472	7:87934142-89343032	0.889299	0.00798271	0.0761356	0.348316	0.151377	0.156785	0.728286	0.220149	0.228829	0.182003	0.249101
XLOC_114436	AC002128.5	TSS203595,TSS203596	19:35248122-35280389	0.719413	0.543579	0.00415033	0.15999	0.119743	0.102137	0.312357	0.203759	0.193388	0.423458	0.168948
XLOC_112751	AC002306.1	TSS196910,TSS196911,TSS196912	19:19378139-19619365	0.0448685	0.0089922	0.209209	0.471797	0.0876513	0.0606687	0.057307	0.0762229	0.231892	0.00249963	0.3431
XLOC_114176	AC002306.1	TSS202927	19:19378139-19619365	NA	0.0692242	0.0713598	0.0534905	0.362936	0.277208	0.129323	0.0737543	0.244842	0.0301354	0.216164
XLOC_089378	AC002310.10	TSS152929	16:30355433-30658242	0.167124	0.0246929	0.673205	0.393626	0.0729384	0.0509851	0.0816176	0.580463	0.110967	0.218862	0.157444
XLOC_090745	AC002310.10	TSS157950	16:30355433-30658242	0.125587	0.0226499	0.575589	0.0907591	0.00772308	0.00641269	0.216904	0.587379	0.00550822	0.757437	0.00476884
XLOC_090744	AC002310.11,AC002310.13,ZNF747,ZNF764,ZNF768	TSS157943,TSS157944,TSS157945,TSS157946,TSS157947,TSS157948,TSS157949	16:30355433-30658242	0.811803	0.000851753	0.701159	0.000582859	0.0209989	0.0112127	0.0491372	0.128461	0.0664364	0.370086	0.0516405
XLOC_089377	AC002310.12	TSS152927,TSS152928	16:30355433-30658242	0.268983	0.0154724	0.476894	2.05678e-05	0.0279472	0.0575336	0.355995	0.309636	0.00734503	0.791257	0.0281283
XLOC_089376	AC002310.14	TSS152926	16:30355433-30658242	0.477415	0.205223	0.153231	0.0622439	0.00630413	0.00230102	0.05875	0.0170235	0.0524488	0.189447	0.0286425
XLOC_090747	AC002310.17	TSS157958,TSS157959	16:30355433-30658242	0.980122	3.24838e-05	4.81687e-05	0.265334	0.0358385	0.0279422	0.148761	0.668967	0.0346727	0.453151	0.0513132
XLOC_089379	AC002310.7	TSS152930	16:30355433-30658242	0.205466	0.00170908	0.0199436	0.036384	0.0463175	0.0425341	0.83565	0.747338	0.0488641	0.645579	0.0514706
XLOC_114449	AC002314.4	TSS203638,TSS203639,TSS203640	19:35678970-35797902	0.185736	0.727767	0.467015	0.332146	0.236526	0.126006	0.185546	0.760238	0.349603	0.866678	0.423962
XLOC_090635	AC002331.1	TSS157550,TSS157551,TSS157552,TSS157553	16:26584450-26600702	0.59945	0.866538	0.0122582	0.174951	0.616983	0.882121	0.0855886	0.811798	0.418444	0.417094	0.275587
XLOC_276357	AC002366.3	TSS460390,TSS460391	X:10445309-11665701	0.476407	1.66446e-09	0.0130516	0.0693487	0.438851	0.394118	0.625725	0.235338	0.599907	0.33098	0.616137
XLOC_277701	AC002368.4	TSS464094	X:148371532-149001863	0.343436	NA	0.334282	0.324813	0.0345231	0.16386	0.540523	0.102826	NA	0.102826	NA
XLOC_234497	AC002383.2	TSS392479,TSS392480,TSS392481,TSS392482,TSS392483,TSS392484,TSS392485	7:89367342-89694359	0.0215164	0.028275	0.0522828	0.0789221	0.292929	0.339918	0.364376	0.00264969	0.896674	0.0321806	0.920066
XLOC_236326	AC002383.2	TSS398925,TSS398926,TSS398927,TSS398928,TSS398929,TSS398930,TSS398931,TSS398932,TSS398933,TSS398934,TSS398935	7:89367342-89694359	0.332403	0.0379401	0.0387876	0.11128	0.983398	0.735025	0.0340831	0.00907101	0.574544	0.0305045	0.612579
XLOC_236556	AC002386.1	TSS399869	7:109322319-109326315	0.168004	NA	0.149001	NA	0.373901	0.373901	NA	0.335561	0.505382	0.346594	0.596983
XLOC_114452	AC002398.11	TSS203652,TSS203653	19:35678970-35797902	0.0798273	0.709814	0.267652	0.00348154	0.227712	0.333002	0.351025	0.0105512	0.0358683	0.216941	0.102997
XLOC_112999	AC002398.12,AC002398.9,LIN37,PSENEN	TSS197725,TSS197726,TSS197727,TSS197728,TSS197729,TSS197730,TSS197731,TSS197732	19:35678970-35797902	0.347008	0.496207	0.146423	0.0547005	0.0134084	0.00643543	0.179644	0.385021	0.00861245	0.645275	0.0160117
XLOC_114455	AC002398.13	TSS203662	19:35678970-35797902	0.170677	0.195767	0.0205739	0.00626567	0.0389083	0.0349317	0.578333	0.279898	0.0215622	0.720851	0.0629662
XLOC_089245	AC002400.1	TSS152349	16:23388375-23596356	0.976778	0.336003	0.189588	0.484663	0.135057	0.119953	0.931775	0.00502899	0.452023	0.0270889	0.440412
XLOC_097431	AC002401.1	TSS169535	17:50094064-50181178	0.0833632	0.585747	0.761447	0.882759	0.0793259	0.0471664	0.0199646	0.132581	0.36229	0.277895	0.436589
XLOC_234541	AC002429.4	TSS392731	7:94905499-95396368	NA	NA	0.160984	0.0346455	NA	NA	NA	0.335561	0.335561	0.346594	0.346594
XLOC_236370	AC002429.5	TSS399097	7:94905499-95396368	0.493465	0.78492	0.128467	0.619839	0.331781	0.277996	0.59473	0.985191	0.3533	0.672802	0.44068
XLOC_236375	AC002451.3	TSS399123	7:95478182-95624146	0.391019	0.769321	0.0499124	0.220215	0.855697	0.661291	0.190867	0.859791	0.961201	0.592437	0.83277
XLOC_234550	AC002451.3,ASB4,GS1-306C12.1	TSS392745,TSS392746,TSS392747,TSS392748,TSS392749,TSS392750,TSS392751,TSS392752,TSS392753,TSS392754,TSS392755,TSS392756	7:95478182-95624146	0.460816	0.589058	0.000752278	0.0257197	0.148553	0.148244	0.972711	0.0209805	0.299107	0.0127587	0.369567
XLOC_234518	AC002454.1	TSS392625,TSS392626	7:92443627-92917187	0.819827	3.46525e-05	0.0126849	0.172894	0.354231	0.291964	0.832164	0.305884	0.667948	0.175449	0.847804
XLOC_236334	AC002456.2	TSS398949,TSS398950,TSS398951	7:90335222-91214982	0.551435	0.0848332	0.0388653	0.957377	0.295222	0.253702	0.193362	0.109758	0.210232	0.698019	0.317827
XLOC_234778	AC002463.3	TSS393614,TSS393615,TSS393616,TSS393617	7:112605082-112717105	0.245685	0.0138067	0.878223	0.2381	0.658923	0.998306	0.0701165	0.591525	0.715111	0.945975	0.587343
XLOC_234811	AC002465.2	TSS393780	7:117272719-117326708	0.167931	NA	0.172319	NA	0.161265	NA	0.325875	0.412423	0.335561	0.325875	NA
XLOC_236544	AC002467.7	TSS399780,TSS399781,TSS399782	7:107742796-107822589	0.0571395	0.00513519	0.421284	0.0143493	0.0319098	0.0241695	0.561345	4.53485e-05	0.523467	0.00203595	0.528995
XLOC_150123	AC002472.11	TSS262880	22:20965107-21064168	0.916352	0.830711	0.35306	0.300812	0.844343	0.631245	0.130953	0.469532	0.716444	0.791641	0.807304
XLOC_235606	AC002480.2	TSS396567	7:22099702-22732044	0.46578	0.428009	0.666579	0.107611	0.52551	0.713415	0.405481	0.564026	0.213405	0.915696	0.442561
XLOC_233781	AC002480.3,AC002480.4	TSS389985,TSS389986,TSS389987,TSS389988,TSS389989	7:22099702-22732044	0.116231	0.0158098	0.0378668	0.223968	0.0847756	0.0614694	0.0181604	0.0638218	0.157737	0.041186	0.160353
XLOC_235604	AC002480.5,AC073072.5,RAPGEF5,STEAP1B	TSS396532,TSS396533,TSS396534,TSS396535,TSS396536,TSS396537,TSS396538,TSS396539,TSS396540,TSS396541,TSS396542,TSS396543,TSS396544,TSS396545,TSS396546,TSS396547,TSS396548,TSS396549,TSS396550,TSS396551,TSS396552,TSS396553,TSS396554,TSS396555,TSS396556,TSS396557,TSS396558,TSS396559,TSS396560,TSS396561,TSS396562,TSS396563,TSS396564	7:22099702-22732044	0.733228	0.036293	1.31854e-06	0.128481	0.205554	0.125819	0.00977859	0.518917	0.394345	0.710207	0.394294
XLOC_233770	AC002486.2	TSS389924	7:20588752-20834942	0.681649	0.325582	0.395304	NA	0.397955	0.290517	0.190933	0.239686	0.306026	0.133324	0.267081
XLOC_235592	AC002486.3,SP8	TSS396499,TSS396500,TSS396501,TSS396502,TSS396503	7:20588752-20834942	0.00650307	0.171666	0.290302	0.225428	0.0785956	0.0556595	0.168433	0.335835	0.0628737	0.879017	0.0896898
XLOC_114440	AC002511.2,AC002511.3	TSS203601,TSS203602,TSS203603,TSS203604	19:35384455-35436517	0.107844	0.0992664	0.391726	0.183729	0.923319	0.935895	0.0606321	0.128236	0.609194	0.0152224	0.482006
XLOC_089425	AC002519.6	TSS153154,TSS153155,TSS153156	16:31556254-31924940	0.00623388	0.671688	0.37805	0.162578	0.260856	0.190407	0.309743	0.236322	0.177113	0.156575	0.15907
XLOC_089424	AC002519.8	TSS153153	16:31556254-31924940	0.749043	0.960269	0.824161	0.164602	0.874306	0.793706	0.8072	0.959598	0.848918	0.206542	0.744202
XLOC_276134	AC002523.1	TSS459550	X:149056715-149057166	NA	NA	NA	NA	NA	NA	NA	NA	NA	NA	NA
XLOC_097695	AC002539.1	TSS170584	17:70015277-70145186	NA	NA	0.334282	0.350617	NA	NA	NA	0.335561	0.335561	0.346594	0.346594
XLOC_099228	AC002539.1	TSS176984,TSS176985,TSS176986	17:70015277-70145186	0.153218	0.359855	0.960949	0.095329	0.822788	0.881705	0.585692	0.936983	0.714748	0.505329	0.565941
XLOC_236615	AC002542.2	TSS400056	7:116952445-117231786	NA	0.16097	0.83439	0.342494	0.0583095	0.108591	0.108591	NA	NA	NA	NA
XLOC_236608	AC002543.2	TSS400038,TSS400039,TSS400040,TSS400041,TSS400042	7:116811069-116935267	0.575387	0.680056	0.186518	0.0949627	0.119508	0.101804	0.567481	0.029447	0.367527	0.0615914	0.394137
XLOC_089178	AC002550.5,C16orf62,CCP110,RNU4-46P,TMC5	TSS152079,TSS152080,TSS152081,TSS152082,TSS152083,TSS152084,TSS152085,TSS152086,TSS152087,TSS152088,TSS152089,TSS152090,TSS152091,TSS152092,TSS152093,TSS152094,TSS152095,TSS152096,TSS152097,TSS152098,TSS152099,TSS152100,TSS152101,TSS152102,TSS152103,TSS152104,TSS152105,TSS152106,TSS152107	16:19409825-19886167	0.0976607	0.341057	0.186726	0.489348	0.357868	0.405914	0.732784	0.324842	0.151098	0.310682	0.13678
XLOC_090549	AC002550.6	TSS157214	16:19409825-19886167	0.343436	0.538245	0.762336	0.514825	0.0536707	0.0541526	0.969085	0.493476	0.0362564	0.992693	0.0558014
XLOC_089299	AC002551.1	TSS152567	16:27550018-27780371	NA	0.950885	0.187436	0.245213	0.186409	0.172877	0.5683	0.770043	0.185696	0.748268	0.227287
XLOC_096686	AC002553.4	TSS166888,TSS166889	17:15976343-16353656	0.737388	0.291214	0.507992	0.0419975	0.053559	0.0393737	0.372243	0.0830895	0.141525	0.0628598	0.195537
XLOC_114470	AC002984.2,COX7A1,Y_RNA,ZNF565	TSS203723,TSS203724,TSS203725,TSS203726,TSS203727,TSS203728,TSS203729,TSS203730,TSS203731,TSS203732,TSS203733,TSS203734,TSS203735	19:36150466-36247295	0.728947	0.367141	0.868891	0.503829	0.130249	0.139352	0.386229	0.0180625	0.220841	5.77484e-05	0.307005
XLOC_114160	AC002985.3,COPE,HOMER3	TSS202846,TSS202847,TSS202848,TSS202849,TSS202850,TSS202851,TSS202852,TSS202853,TSS202854,TSS202855,TSS202856,TSS202857	19:18899512-18946831	0.107182	0.8609	0.333589	0.0812105	0.0235825	0.0198327	0.653244	0.00841765	0.114157	0.0213626	0.185263
XLOC_113597	AC003002.4,AC003002.6,AC003005.4,AC004076.5,AC004076.7,TRAPPC2B,ZNF17,ZNF419,ZNF547,ZNF548,ZNF749,ZNF773	TSS200467,TSS200468,TSS200469,TSS200470,TSS200471,TSS200472,TSS200473,TSS200474,TSS200475,TSS200476,TSS200477,TSS200478,TSS200479,TSS200480,TSS200481,TSS200482,TSS200483,TSS200484,TSS200485,TSS200486,TSS200487,TSS200488,TSS200489,TSS200490	19:57363441-57526374	0.619647	0.210528	0.0403731	0.997784	0.022065	0.023796	0.468888	0.652513	0.0224588	0.0875321	0.0308124
XLOC_089174	AC003003.5,CLEC19A,CTD-2349B8.1,ITPRIPL2,SYT17	TSS152056,TSS152057,TSS152058,TSS152059,TSS152060,TSS152061,TSS152062,TSS152063,TSS152064,TSS152065,TSS152066,TSS152067,TSS152068,TSS152069,TSS152070,TSS152071,TSS152072,TSS152073,TSS152074	16:18983533-19403341	0.609318	0.937954	0.828559	0.535682	0.00792407	0.0071962	0.66181	0.333576	0.0119428	0.928751	0.00821482
XLOC_113599	AC003005.2	TSS200493	19:57363441-57526374	0.945764	0.000132064	0.0877851	0.134607	0.088598	0.0946377	0.617436	0.905541	0.0804389	0.448953	0.0676534
XLOC_115081	AC003006.7	TSS206216	19:57681968-57769547	0.590798	0.989108	0.347713	0.817842	0.233369	0.195455	0.154014	0.902235	0.246227	0.60049	0.290614
XLOC_113605	AC003006.7,ZNF551,ZNF776	TSS200518,TSS200519,TSS200520,TSS200521,TSS200522,TSS200523	19:57681968-57769547	0.896435	0.4739	0.258721	0.818715	0.0079268	0.00884997	0.370883	0.830812	0.00572388	0.823814	0.00468622
XLOC_090437	AC003009.1	TSS156890	16:13246315-13727639	0.170375	0.438314	0.863767	0.0990246	0.00459494	0.0289741	0.366947	0.973465	0.172155	0.369852	0.172998
XLOC_236620	AC003045.1	TSS400079	7:117439981-117440780	0.741014	0.325582	0.0122156	0.350617	0.0102284	0.160224	0.332131	0.31808	0.170116	0.206631	0.346594
XLOC_235572	AC003075.4	TSS396432,TSS396433,TSS396434,TSS396435,TSS396436	7:16915722-17558909	0.161199	0.610891	0.145814	0.234684	0.987329	0.813151	0.457998	0.00113815	0.118093	0.000236213	0.0566835
XLOC_236568	AC003080.4	TSS399931	7:111709415-112409623	0.65341	0.0621942	0.142273	0.282499	0.255118	0.221215	0.575525	0.0581703	0.563426	0.0483274	0.617317
XLOC_236625	AC003084.2	TSS400100,TSS400101	7:117998715-118007205	0.595895	0.36446	0.339223	0.759848	0.607783	0.470325	0.344374	0.800698	0.727767	0.464359	0.912148
XLOC_236562	AC003088.1	TSS399879,TSS399880,TSS399881	7:110141663-110534891	0.6616	0.706191	0.956868	0.235732	0.0381709	0.0180759	0.0274479	0.443796	0.0350995	0.448871	0.0323413
XLOC_235641	AC003090.1	TSS396691,TSS396692,TSS396693,TSS396694,TSS396695,TSS396696,TSS396697,TSS396698,TSS396699,TSS396700,TSS396701	7:25538647-25751048	0.0839542	0.042743	0.965719	0.278371	0.470509	0.565634	0.461346	0.0418211	0.613811	0.132688	0.856113
XLOC_234527	AC003092.1	TSS392661,TSS392662	7:94022832-94066661	0.921292	0.355918	0.561451	0.350617	0.000291771	0.0135373	0.926886	0.57626	0.224806	0.426746	0.232225
XLOC_236363	AC003092.2	TSS399065,TSS399066	7:94068512-94079156	0.130032	0.115366	0.503246	0.0933516	0.553339	0.470954	0.506725	0.691514	0.522189	0.170674	0.352101
XLOC_098761	AC003104.1	TSS175062,TSS175063	17:42198708-42388568	0.694029	0.502746	0.153146	0.654525	0.0409113	0.0337934	0.559386	4.02525e-05	0.437416	6.31233e-05	0.612103
XLOC_096645	AC003664.1	TSS166736,TSS166737,TSS166738,TSS166739,TSS166740,TSS166741,TSS166742,TSS166743,TSS166744,TSS166745,TSS166746,TSS166747,TSS166748,TSS166749,TSS166750,TSS166751,TSS166752,TSS166753,TSS166754,TSS166755,TSS166756,TSS166757,TSS166758,TSS166759,TSS166760,TSS166761,TSS166762,TSS166763,TSS166764,TSS166765,TSS166766,TSS166767,TSS166768,TSS166769,TSS166770,TSS166771,TSS166772,TSS166773,TSS166774,TSS166775…	17:13137535-13357579	0.194949	0.149678	0.0819407	0.411951	0.117704	0.112764	0.855666	0.972311	0.11843	0.748128	0.126155
XLOC_098184	AC003664.1	TSS172997	17:13137535-13357579	0.601303	0.140234	0.335729	0.232236	0.247024	0.242983	0.879719	0.808591	0.258017	0.896743	0.253859
XLOC_116831	AC003682.16	TSS208100	19:57527266-57644262	0.949532	0.450028	0.449592	0.239945	0.246907	0.239199	0.78799	0.0177927	0.573936	0.00337661	0.749183
XLOC_113602	AC003682.16,ZIK1,ZNF134,ZNF211	TSS200499,TSS200500,TSS200501,TSS200502,TSS200503,TSS200504,TSS200505,TSS200506,TSS200507	19:57527266-57644262	0.697109	0.327937	0.0563175	0.705819	9.09523e-07	5.09415e-06	0.173392	0.00235727	0.00181083	0.000517686	0.00266236
XLOC_113604	AC003682.17,ZSCAN4	TSS200512,TSS200513,TSS200514,TSS200515,TSS200516,TSS200517	19:57650429-57679231	0.240602	0.0378883	0.156918	0.247661	0.356861	0.301028	0.860865	0.00261323	0.0226337	0.000255927	0.00885863
XLOC_112621	AC003956.1	TSS196330	19:15102987-15126174	0.253799	0.702228	0.0710557	0.324813	0.00410744	0.0131626	0.497561	0.580696	0.192861	0.930954	0.198685
XLOC_097221	AC003958.2	TSS168672,TSS168673	17:41388401-41544022	0.858526	0.212836	0.0208897	0.264959	0.518407	0.378389	0.162253	0.572804	0.919059	0.533902	0.963073
XLOC_097222	AC003958.2	TSS168674,TSS168675	17:41388401-41544022	0.00349861	0.755556	0.0313608	0.3745	0.744958	0.455425	0.102793	0.788674	0.926304	0.97591	0.934459
XLOC_097220	AC003958.6	TSS168671	17:41334631-41335733	0.343436	NA	NA	NA	0.394446	0.373901	0.325875	0.325875	0.373901	0.325875	0.373901
XLOC_112827	AC003973.1	TSS197082	19:21869232-22321123	0.904096	0.105383	0.756929	0.0915159	0.337861	0.44685	0.600454	0.161251	0.100935	0.019211	0.0366402
XLOC_114263	AC003973.3,VN1R85P,ZNF208,ZNF676	TSS203139,TSS203140,TSS203141,TSS203142,TSS203143,TSS203144,TSS203145,TSS203146,TSS203147	19:21869232-22321123	0.324638	0.39809	0.128775	0.896074	0.135572	0.142883	0.884548	0.0193014	0.0141627	6.7162e-05	0.00445495
XLOC_114264	AC003973.4	TSS203148	19:21869232-22321123	0.498432	0.0882516	0.699917	0.0765235	0.240971	0.311132	0.916101	0.126779	0.804716	0.0909129	0.695868
XLOC_114265	AC003973.5	TSS203149	19:21869232-22321123	0.343436	NA	0.334282	NA	0.160889	0.328183	0.77935	0.325875	NA	0.325875	NA
XLOC_234469	AC003984.1	TSS392329,TSS392330,TSS392331	7:84532259-84584322	0.184562	NA	0.880467	0.404665	0.55443	0.516079	0.701628	0.375901	0.434181	0.324607	0.418198
XLOC_233815	AC003985.1	TSS390131,TSS390132,TSS390133,TSS390134,TSS390135,TSS390136,TSS390137,TSS390138,TSS390139,TSS390140,TSS390141,TSS390142,TSS390143,TSS390144,TSS390145,TSS390146,TSS390147,TSS390148,TSS390149,TSS390150,TSS390151,TSS390152,TSS390153,TSS390154,TSS390155,TSS390156,TSS390157,TSS390158,TSS390159	7:25290077-25538446	0.104736	0.273104	0.862839	0.0575758	0.266152	0.096962	0.000844918	0.110365	0.272582	0.386956	0.381455
XLOC_235638	AC003985.1	TSS396686	7:25290077-25538446	NA	0.355918	0.204094	0.181227	0.32169	NA	0.325875	0.904882	0.213142	0.636881	0.346594
XLOC_233759	AC003986.5	TSS389876,TSS389877,TSS389878	7:19132761-19149575	0.431721	0.577964	0.648093	0.620483	0.245447	0.146368	0.0397437	0.687434	0.276272	0.784303	0.427305
XLOC_233756	AC003986.6	TSS389872	7:19020990-19132266	0.224767	0.410624	0.52067	0.431628	0.98484	0.664566	0.0252299	0.00741138	0.532535	0.0346498	0.58865
XLOC_233758	AC003986.7	TSS389874,TSS389875	7:19020990-19132266	0.824499	0.0628913	0.0706008	0.454023	0.303785	0.510614	0.0625422	0.176183	0.427488	0.317578	0.397626
XLOC_236270	AC003988.1	TSS398679,TSS398680,TSS398681	7:80105025-80312456	0.378298	0.13221	0.000178369	0.948593	0.287302	0.125383	0.227806	0.0180585	0.022346	0.0153766	0.0203516
XLOC_234767	AC003989.3,AC003989.4	TSS393574,TSS393575,TSS393576	7:110646434-111650697	0.187514	0.210526	0.0294566	0.0754759	0.158929	0.110928	0.0715861	0.251642	0.308142	0.0676101	0.441372
XLOC_234491	AC003991.3	TSS392435,TSS392436,TSS392437,TSS392438,TSS392439,TSS392440,TSS392441,TSS392442,TSS392443,TSS392444	7:87934142-89343032	0.299777	0.000693935	0.0309999	0.136173	0.0293735	0.0163356	0.140768	0.236846	0.0790473	0.21498	0.0898738
XLOC_114275	AC004004.2,ZNF98	TSS203160,TSS203161,TSS203162,TSS203163,TSS203164,TSS203165	19:22369482-22801153	0.57474	0.26257	0.0998484	0.70159	0.186947	0.206402	0.932536	0.000354586	0.0192658	0.000314824	0.0110808
XLOC_234460	AC004006.2	TSS392316,TSS392317,TSS392318	7:82542082-82753334	0.485307	0.172308	0.0179135	0.181398	0.13199	0.110003	0.263542	0.500893	0.124018	0.466568	0.121266
XLOC_233841	AC004009.1,AC004009.2,AC004009.3,HIBADH	TSS390294,TSS390295,TSS390296,TSS390297,TSS390298,TSS390299,TSS390300,TSS390301,TSS390302,TSS390303,TSS390304,TSS390305	7:27361091-27662995	0.122731	0.0364205	0.0175781	0.00149539	0.35246	0.20168	0.0399986	0.682027	0.599921	0.0870997	0.987769
XLOC_234549	AC004012.1	TSS392741,TSS392742,TSS392743,TSS392744	7:95396667-95476325	0.58416	0.0192493	5.21603e-05	0.0531617	0.111319	0.128336	0.357503	0.647084	0.11344	0.847369	0.105593
XLOC_234743	AC004014.3	TSS393539	7:108883631-108976445	0.17258	0.0352056	0.16796	0.581876	NA	NA	NA	0.335561	0.335561	0.346594	0.346594
XLOC_150040	AC004019.10	TSS262570	22:17307514-17561657	0.724708	0.501024	0.249668	0.428011	0.72662	0.977652	0.181212	0.00373702	0.610299	0.0300609	0.711992
XLOC_150778	AC004019.10	TSS265229	22:17307514-17561657	0.133655	0.751571	0.908027	0.894838	0.498071	0.478688	0.698886	0.26415	0.887815	0.289999	0.974666
XLOC_150781	AC004019.13	TSS265232,TSS265233,TSS265234	22:17562030-17628826	0.79021	0.024749	0.884669	0.364945	0.232476	0.549999	0.347532	0.347343	0.489791	0.437016	0.540058
XLOC_236372	AC004022.7	TSS399107,TSS399108	7:94905499-95396368	0.29122	0.133723	0.364311	0.307061	0.514722	0.487611	0.973355	0.419391	0.698248	0.313749	0.801515
XLOC_234544	AC004022.8	TSS392734,TSS392735	7:94905499-95396368	0.82657	0.207929	0.702856	0.585164	0.0914695	0.0602448	0.255306	0.923164	0.119705	0.933226	0.144568
XLOC_172320	AC004051.2	TSS302566,TSS302567	4:109303034-109322208	0.446072	0.000148569	0.444826	0.556263	0.91769	0.574474	0.0202468	0.0245731	0.518365	0.0716562	0.504627
XLOC_172278	AC004053.1	TSS302430	4:104453209-105123357	0.218812	0.229513	0.473438	0.208366	0.00483789	0.00495	0.961293	0.6976	0.00471325	0.490887	0.00446045
XLOC_173897	AC004054.1	TSS307891	4:90126222-91619092	0.343436	0.325582	0.640027	0.0115657	0.0555824	NA	0.0547036	0.788258	0.212862	0.528214	0.346594
XLOC_174070	AC004057.1	TSS308505,TSS308506	4:112817816-113402646	0.439807	1.38428e-05	0.150987	0.0809827	0.257579	0.140362	0.0517339	0.559392	0.31925	0.543001	0.305031
XLOC_172340	AC004062.2	TSS302634,TSS302635	4:111060284-111084501	0.46976	0.594906	0.776925	0.240208	0.8041	0.981412	0.317671	0.173788	0.856768	0.0387222	0.653014
XLOC_172279	AC004063.1	TSS302431	4:104453209-105123357	0.722976	0.548782	0.904757	0.6471	0.0152049	0.0140445	0.759989	0.558086	0.0131889	0.709691	0.0123463
XLOC_172290	AC004066.2	TSS302451	4:105145874-105552437	0.900698	0.123817	0.258379	0.303507	0.260704	0.254768	0.911819	0.627514	0.223812	0.911177	0.254238
XLOC_174000	AC004066.2,AC004066.3,PPA2	TSS308258,TSS308259,TSS308260,TSS308261,TSS308262,TSS308263,TSS308264,TSS308265,TSS308266,TSS308267	4:105145874-105552437	0.160042	0.0145201	0.00191598	0.000626586	0.0903975	0.0635354	0.311976	0.0149237	0.725605	0.0676612	0.738636
XLOC_172325	AC004067.5	TSS302584	4:109346325-109803468	0.171115	0.735771	0.00419051	0.86659	0.0535068	0.0264241	0.0950484	0.00114789	0.738053	2.7999e-05	0.698077
XLOC_173997	AC004069.1	TSS308252,TSS308253	4:104453209-105123357	0.0805048	0.606894	0.19888	0.324813	0.563082	0.563857	0.855667	0.397578	0.270711	0.133293	0.137561
XLOC_173998	AC004069.2	TSS308254,TSS308255	4:105133285-105140619	0.666282	0.299503	0.158833	0.547367	0.013129	0.00997058	0.406154	0.952064	0.0843811	0.837584	0.233419
XLOC_277632	AC004070.1	TSS463985	X:140004362-140229946	NA	NA	0.334282	0.324813	0.262563	NA	0.266118	0.266118	NA	0.266118	NA
XLOC_277019	AC004074.4	TSS462270	X:73237646-73238709	0.476596	NA	0.690836	NA	0.593967	0.203361	0.243365	0.210563	0.178518	0.210563	0.178518
XLOC_115074	AC004076.9,VN1R1,VN1R107P,ZNF772	TSS206190,TSS206191,TSS206192,TSS206193,TSS206194,TSS206195	19:57363441-57526374	0.996719	0.382795	0.104711	0.411301	0.00368381	0.00691625	0.06323	0.537226	0.00355041	0.725977	0.00253732
XLOC_236569	AC004112.4	TSS399932,TSS399933	7:111709415-112409623	0.343436	0.322933	0.0641224	0.0298699	0.411057	0.424645	0.799589	0.775999	0.447062	0.447927	0.606292
XLOC_089258	AC004125.3	TSS152393	16:24236103-24252863	0.343436	NA	0.324587	NA	0.163682	0.328183	0.964695	0.325875	NA	0.325875	NA
XLOC_089259	AC004125.3	TSS152394	16:24236103-24252863	0.691735	0.172309	0.0249723	NA	0.0336961	0.0249308	0.611788	0.141265	NA	0.141265	NA
XLOC_233812	AC004129.7	TSS390128	7:25130216-25198877	NA	NA	NA	NA	NA	NA	NA	NA	NA	NA	NA
XLOC_235634	AC004129.9	TSS396679,TSS396680	7:25211367-25213149	0.432121	0.459417	0.454278	0.324813	0.0300536	0.0606456	0.822763	0.989004	0.18976	0.49345	0.178968
XLOC_112226	AC004156.3	TSS194674	19:663443-669500	0.0725555	0.211692	0.0748424	0.0732035	0.216816	0.11461	0.00357244	0.586628	0.298951	0.942396	0.430496
XLOC_091249	AC004158.1	TSS159600	16:72176944-72665057	0.168374	0.437459	0.69101	0.148953	0.0822284	0.0503397	0.0944256	0.361111	0.175456	0.229874	0.282526
XLOC_089895	AC004158.3	TSS154792,TSS154793,TSS154794	16:72176944-72665057	0.29944	0.441047	0.0446577	0.828632	0.093887	0.107476	0.502183	0.877519	0.0777021	0.584629	0.106446
XLOC_233706	AC004160.4	TSS389694	7:11180901-11863854	0.0985384	0.752222	0.00345809	0.874987	0.464298	0.517335	0.703682	0.913589	0.418944	0.441766	0.678302
XLOC_112254	AC004221.2,ATP5D,MIDN	TSS194839,TSS194840,TSS194841,TSS194842,TSS194843,TSS194844,TSS194845,TSS194846,TSS194847,TSS194848,TSS194849,TSS194850,TSS194851,TSS194852,TSS194853,TSS194854,TSS194855,TSS194856	19:1101406-1259156	0.18763	0.876641	0.48957	0.336021	0.294379	0.270132	0.780346	0.332067	0.180189	0.687455	0.390363
XLOC_097202	AC004231.2	TSS168636,TSS168637,TSS168638	17:40899451-40987135	0.532077	0.128125	0.0678004	0.595887	0.207994	0.226994	0.833898	0.00133985	0.0200392	0.00446829	0.0172627
XLOC_196699	AC004237.1,IL4	TSS336183,TSS336184,TSS336185,TSS336186,TSS336187,TSS336188	5:132667202-132737886	0.540703	0.163152	0.651729	0.203791	0.01284	0.0148795	0.441643	0.0724861	0.0225385	0.0184168	0.0331817
XLOC_112623	AC004257.1	TSS196333	19:15201089-15226564	0.363217	0.00889142	0.706377	0.868147	0.00461844	0.00131929	0.0177943	0.420707	0.0249077	0.322618	0.0307662
XLOC_114063	AC004257.1	TSS202452,TSS202453,TSS202454,TSS202455	19:15201089-15226564	0.0338807	0.0526758	0.680659	0.378039	0.0159116	0.0110752	0.478674	0.467613	0.0498046	0.215256	0.080468
XLOC_089198	AC004381.6	TSS152160,TSS152161,TSS152162,TSS152163,TSS152164,TSS152165,TSS152166,TSS152167,TSS152168	16:20610242-20925168	0.110662	5.77584e-05	0.16546	0.0555565	0.726181	0.793591	0.587442	2.03523e-06	0.0841981	3.60766e-05	0.0865151
XLOC_090562	AC004381.7,THUMPD1	TSS157275,TSS157276,TSS157277,TSS157278	16:20610242-20925168	0.369932	0.0708721	1.33688e-05	0.985718	0.00539515	0.00475871	0.907218	0.000121734	0.0787237	0.00831574	0.0375705
XLOC_089196	AC004381.8	TSS152158	16:20610242-20925168	0.475613	0.085998	0.318032	0.682045	0.956302	0.966475	0.966061	0.744687	0.758385	0.758187	0.843076
XLOC_275992	AC004383.3,HPRT1,PHF6	TSS459190,TSS459191,TSS459192,TSS459193,TSS459194,TSS459195,TSS459196,TSS459197,TSS459198,TSS459199	X:134373139-134538913	0.179826	0.00411612	0.441207	0.234292	0.130892	0.0816878	0.00950074	0.313465	0.124793	0.731302	0.159625
XLOC_277028	AC004386.3	TSS462310,TSS462311	X:74334521-74345722	0.615952	0.32498	0.279316	0.537684	0.795592	0.83302	0.774864	0.345066	0.939459	0.568754	0.937594
XLOC_277029	AC004386.4	TSS462312,TSS462313	X:74370053-74382577	0.777808	0.549114	0.146834	0.669544	0.589332	0.864927	0.115596	0.590434	0.519608	0.888646	0.241794
XLOC_096800	AC004448.2,MFAP4,RNF112	TSS167255,TSS167256,TSS167257,TSS167258,TSS167259,TSS167260	17:19160788-19718979	0.256034	0.694601	0.181475	0.0146609	0.453384	0.350856	0.242016	0.00177893	0.0114718	0.00257292	0.00645471
XLOC_098311	AC004448.5	TSS173455,TSS173456,TSS173457,TSS173458,TSS173459,TSS173460,TSS173461,TSS173462,TSS173463	17:19160788-19718979	0.724107	0.606819	0.787166	0.0106456	0.701707	0.639184	0.510112	0.0321721	0.103744	0.00868861	0.0288542
XLOC_113654	AC004449.6,POLRMT	TSS200748,TSS200749,TSS200750,TSS200751,TSS200752,TSS200753,TSS200754,TSS200755,TSS200756,TSS200757	19:589892-639767	0.167776	0.000341403	0.00191738	0.0140767	0.436102	0.247871	0.0106385	0.0502893	0.892378	0.424912	0.837404
XLOC_234022	AC004453.8	TSS390953,TSS390954	7:44379120-44494387	0.0479159	0.145593	0.654323	0.993313	0.0547598	0.0390597	0.234387	0.542376	0.0832266	0.23761	0.118001
XLOC_150072	AC004461.4	TSS262651	22:18178037-19144966	0.0532096	0.303219	0.809601	0.737112	0.168487	0.152993	0.639576	0.967624	0.17018	0.613082	0.20791
XLOC_150820	AC004471.10,DGCR14	TSS265336,TSS265337,TSS265338,TSS265339,TSS265340,TSS265341	22:18178037-19144966	0.448445	0.0449973	0.401876	0.659293	0.86334	0.82073	0.0393904	0.0128029	0.166405	0.139214	0.241963
XLOC_150073	AC004471.9,TSSK1A	TSS262652,TSS262653,TSS262654,TSS262655	22:18178037-19144966	0.898999	0.464178	0.539838	0.347238	0.228535	0.21526	0.933158	0.0475818	0.435293	0.0785466	0.464065
XLOC_235625	AC004485.3	TSS396625,TSS396626,TSS396627,TSS396628,TSS396629	7:24075874-24291867	0.0830116	0.0251329	0.224074	0.914766	0.606769	0.539535	0.602388	0.00014978	0.0520728	4.32357e-05	0.0261006
XLOC_233805	AC004485.3,NPY,RNA5SP228	TSS390095,TSS390096,TSS390097,TSS390098,TSS390099,TSS390100,TSS390101,TSS390102,TSS390103,TSS390104,TSS390105,TSS390106	7:24075874-24291867	0.133905	0.00123606	0.136522	0.919892	0.473202	0.319008	0.0966244	0.0156923	0.637365	0.000134161	0.359618
XLOC_113706	AC004490.1	TSS200992	19:2071018-2360114	0.268198	0.0235068	0.0193433	0.107405	0.034954	0.0291446	0.593367	0.0290747	0.0932758	0.16614	0.0689772
XLOC_114078	AC004510.3,ZNF861P	TSS202552,TSS202553,TSS202554,TSS202555,TSS202556,TSS202557	19:15592507-15936647	0.769184	0.09784	0.0012304	0.75231	0.104436	0.132028	0.621762	0.196705	0.255128	0.610319	0.164858
XLOC_233700	AC004535.2	TSS389657	7:10449819-11179372	0.359516	0.355918	0.67298	0.125584	0.471167	0.310044	0.544637	0.588075	0.333854	0.786252	0.462964
XLOC_233705	AC004538.3	TSS389682,TSS389683,TSS389684,TSS389685,TSS389686,TSS389687,TSS389688,TSS389689,TSS389690,TSS389691,TSS389692,TSS389693	7:11180901-11863854	0.734769	0.860844	0.0169499	0.0233952	0.0729196	0.0372919	0.0622967	0.291913	0.197056	0.0220651	0.416354
XLOC_235650	AC004540.4	TSS396723,TSS396724,TSS396725	7:26279713-26995239	0.862427	0.0559048	4.2383e-06	0.0199599	0.07316	0.0728402	0.718481	0.00275411	0.032332	0.0371959	0.0393214
XLOC_233825	AC004540.5,AC004947.2,RP5-1007F24.1	TSS390204,TSS390205,TSS390206,TSS390207,TSS390208,TSS390209,TSS390210,TSS390211,TSS390212,TSS390213,TSS390214,TSS390215,TSS390216,TSS390217,TSS390218,TSS390219,TSS390220	7:26279713-26995239	0.0160963	0.330515	0.000100596	0.276017	0.0198765	0.0113663	0.124478	0.0223303	0.00519011	0.0216952	0.00465169
XLOC_235590	AC004543.2,AC005062.2,MACC1	TSS396480,TSS396481,TSS396482,TSS396483,TSS396484,TSS396485,TSS396486,TSS396487,TSS396488,TSS396489,TSS396490,TSS396491,TSS396492,TSS396493,TSS396494,TSS396495,TSS396496	7:19813684-20221700	0.0997476	0.282229	0.0370985	0.887233	0.16488	0.156902	0.894504	0.0366598	0.321625	0.00820996	0.421539
XLOC_235666	AC004549.6	TSS396827	7:27733063-28243917	0.80971	0.233912	0.474946	0.589195	0.208867	0.204182	0.929297	0.437554	0.146036	0.777167	0.187175
XLOC_238569	AC004549.6	TSS403230	7:27733063-28243917	0.797706	0.760229	0.990968	0.955645	0.0325504	0.0227705	0.281734	0.768524	0.0436231	0.234123	0.0685073
XLOC_273784	AC004556.1	TSS454266,TSS454267,TSS454268	KI270721.1:2584-11802	0.650772	0.00752889	0.0485316	0.150387	0.722158	0.984711	0.301083	0.201031	0.879613	0.615785	0.858542
XLOC_235673	AC004593.3,CPVL	TSS396842,TSS396843,TSS396844,TSS396845,TSS396846,TSS396847,TSS396848,TSS396849,TSS396850,TSS396851,TSS396852,TSS396853,TSS396854,TSS396855,TSS396856,TSS396857	7:28932485-29569695	0.307565	0.0504958	0.0920004	0.557318	0.357302	0.349401	0.967521	0.000216124	0.0818392	0.00120398	0.0657702
XLOC_113175	AC004603.4	TSS198607	19:42652505-43269922	0.132946	0.0872686	0.520258	0.762776	0.623909	0.521435	0.383381	0.172034	0.437302	0.153068	0.422346
XLOC_113176	AC004603.4	TSS198608,TSS198609	19:42652505-43269922	0.308906	0.65104	0.944493	0.605142	0.617567	0.470275	0.218734	0.214371	0.467684	0.23845	0.464942
XLOC_113177	AC004603.4	TSS198610,TSS198611	19:42652505-43269922	0.791469	0.313317	0.359886	0.0885793	0.0840975	0.0556722	0.494512	0.246647	0.0314571	0.0787484	0.0168102
XLOC_113678	AC004623.2	TSS200840,TSS200841	19:1348012-1401652	NA	0.0643023	0.569379	0.209698	0.176347	0.315003	0.0954174	0.0110686	0.811282	0.00685874	0.792099
XLOC_113677	AC004623.3	TSS200837,TSS200838,TSS200839	19:1348012-1401652	0.89291	0.0170635	0.000237475	0.0397407	0.183278	0.159931	0.407995	0.0125023	0.44529	0.00274708	0.609207
XLOC_112317	AC004637.1	TSS195165,TSS195166,TSS195167,TSS195168,TSS195169	19:3630180-3700497	0.033672	0.013929	0.508379	0.0817861	0.161131	0.156378	0.803187	0.00409939	0.463016	0.0290675	0.442351
XLOC_233875	AC004691.5	TSS390461	7:30642738-30936057	0.292088	0.318662	0.143892	0.968374	0.333137	0.333209	0.564114	0.11616	0.569791	0.195139	0.584911
XLOC_235694	AC004691.5	TSS396931,TSS396932,TSS396933	7:30642738-30936057	0.531618	0.908012	0.374653	0.570062	0.583336	0.403146	0.177742	0.725918	0.793665	0.305855	0.98332
XLOC_235817	AC004692.4	TSS397336	7:42949132-43566379	0.296823	0.165955	0.573556	0.164053	0.808568	0.51046	0.255676	0.786152	0.766808	0.659977	0.831933
XLOC_233998	AC004692.5,HECW1	TSS390862,TSS390863,TSS390864,TSS390865,TSS390866,TSS390867,TSS390868,TSS390869,TSS390870,TSS390871,TSS390872,TSS390873,TSS390874,TSS390875,TSS390876,TSS390877,TSS390878,TSS390879,TSS390880,TSS390881,TSS390882,TSS390883,TSS390884	7:42949132-43566379	0.0885607	0.000492583	0.220965	0.358148	0.337906	0.110077	0.00114812	0.0892485	0.307813	0.10883	0.265753
XLOC_096824	AC004702.2	TSS167342	17:20007427-20403557	3.2562e-05	0.88708	0.928767	0.124145	0.0326175	0.0269529	0.0842566	0.550058	0.0378787	0.277697	0.0489029
XLOC_235583	AC004744.3	TSS396459,TSS396460,TSS396461	7:18074100-19005864	0.232037	0.274715	0.438897	0.76505	0.409312	0.279113	0.0351944	0.262838	0.755362	0.0802327	0.922803
XLOC_088834	AC004754.3,ARHGDIG,FAM234A,PDIA2	TSS150707,TSS150708,TSS150709,TSS150710,TSS150711,TSS150712,TSS150713,TSS150714,TSS150715,TSS150716,TSS150717,TSS150718,TSS150719,TSS150720,TSS150721,TSS150722,TSS150723,TSS150724,TSS150725,TSS150726	16:187152-352673	0.416146	0.0101529	0.880321	0.110704	0.451865	0.254791	0.00903426	0.541566	0.460665	0.290858	0.314209
XLOC_198521	AC004775.5,SHROOM1	TSS342287,TSS342288,TSS342289,TSS342290,TSS342291,TSS342292,TSS342293,TSS342294,TSS342295	5:132813106-132830898	0.717162	0.000146887	0.0402849	0.335594	0.0177678	0.0436835	0.164013	0.0110074	0.000318173	0.0523558	0.000778673
XLOC_114079	AC004791.2,CYP4F36P	TSS202558,TSS202559,TSS202560,TSS202561,TSS202562,TSS202563,TSS202564	19:15592507-15936647	0.196283	0.00188742	0.201254	0.769978	0.782333	0.610728	0.423403	0.330957	0.524817	0.336239	0.478613
XLOC_113585	AC004792.1,MIMT1	TSS200414,TSS200415,TSS200416	19:56592356-56865790	0.0814151	0.0668966	0.591778	0.134374	0.057358	0.0455403	0.0219021	0.240037	0.0940727	0.0683795	0.110617
XLOC_050363	AC004813.1	TSS89547	12:119918000-119918375	0.27923	0.851064	0.135794	0.128105	0.708098	0.765719	0.549595	0.789015	0.741725	0.443733	0.862363
XLOC_003549	AC004824.1	TSS12944	1:17308184-17364134	0.0443626	0.140123	0.457154	0.0288476	0.0599134	0.0673687	0.127383	0.106628	0.091959	0.164934	0.113691
XLOC_233970	AC004837.3,RALA,YAE1D1	TSS390767,TSS390768,TSS390769,TSS390770,TSS390771,TSS390772,TSS390773,TSS390774,TSS390775,TSS390776,TSS390777,TSS390778,TSS390779,TSS390780,TSS390781	7:39566329-39724816	0.899096	0.00111886	0.00251992	0.732974	0.271863	0.176723	0.00076632	0.333081	0.279775	0.802997	0.438631
XLOC_235786	AC004837.4	TSS397247	7:39566329-39724816	0.0854388	0.355918	0.087612	0.201877	0.000245619	0.00623722	0.183937	0.136188	0.335561	0.288455	0.346594
XLOC_235788	AC004837.5	TSS397250,TSS397251,TSS397252,TSS397253	7:39566329-39724816	0.739194	0.734503	0.612967	0.368106	0.0932478	0.0656025	0.175081	0.265931	0.198321	0.0818478	0.303673
XLOC_233599	AC004840.8	TSS389297,TSS389298,TSS389299,TSS389300	7:2380863-2403448	0.24599	0.435084	0.111417	0.6597	0.134422	0.0692328	0.00109612	0.34027	0.28418	0.853452	0.218709
XLOC_234029	AC004854.4	TSS390989,TSS390990	7:44848415-44853538	0.267626	0.343135	0.432057	0.172582	0.0148293	0.0111829	0.291236	0.0382407	0.0077839	0.0266626	0.00663158
XLOC_234031	AC004854.5	TSS390992,TSS390993	7:44876292-44922933	0.242037	0.115664	0.807644	0.234075	0.246001	0.16828	0.186901	0.384678	0.204272	0.999823	0.335742
XLOC_235839	AC004854.5	TSS397466	7:44876292-44922933	0.167159	0.106736	0.963885	0.187823	0.251187	0.254814	0.770725	0.829721	0.214659	0.952519	0.25126
XLOC_236271	AC004862.6	TSS398682,TSS398683,TSS398684,TSS398685,TSS398686,TSS398687	7:80312573-80738554	0.224832	0.0396354	0.839646	0.665911	0.168812	0.145132	0.335524	0.115336	0.122624	0.1402	0.124128
XLOC_234454	AC004866.1	TSS392306	7:81297114-81465411	NA	NA	NA	NA	NA	NA	NA	NA	NA	NA	NA
XLOC_236279	AC004866.1	TSS398716,TSS398717	7:81297114-81465411	0.821455	0.325582	0.164761	0.161752	0.855238	0.99806	0.479302	0.937934	0.78808	0.78285	0.646674
XLOC_236278	AC004866.1,EIF4EP4	TSS398708,TSS398709,TSS398710,TSS398711,TSS398712,TSS398713,TSS398714,TSS398715	7:81297114-81465411	0.244499	0.441889	0.479455	0.374202	0.280098	0.405126	0.250757	0.460689	0.172299	0.247602	0.127098
XLOC_234455	AC004866.3	TSS392307,TSS392308	7:81297114-81465411	0.0910487	0.311932	0.418069	0.592302	0.636272	0.872606	0.295471	0.0938594	0.872393	0.0365529	0.701645
XLOC_235862	AC004869.2,AC004869.3	TSS397545,TSS397546	7:46476456-46481578	0.925399	NA	0.785316	NA	0.251781	NA	0.25519	0.25519	NA	0.25519	NA
XLOC_235867	AC004870.3,MRPL42P4	TSS397561,TSS397562	7:46889010-47079128	NA	0.325582	0.547648	NA	0.918206	0.507978	0.177649	0.28735	0.585477	0.156958	0.474259
XLOC_234057	AC004870.4	TSS391052,TSS391053	7:46889010-47079128	0.653308	0.830942	0.654417	0.350617	0.136978	0.225583	0.342552	0.264743	0.0299888	0.159925	0.0209534
XLOC_234058	AC004870.5	TSS391054,TSS391055	7:46889010-47079128	0.27004	0.5426	0.908737	0.784064	0.693433	0.691442	0.960349	0.413875	0.341792	0.70338	0.523268
XLOC_234383	AC004878.2	TSS391990,TSS391991	7:74634800-75249785	0.0843358	0.548541	0.982994	0.0825407	0.149415	0.144011	0.90523	0.711307	0.16246	0.166469	0.210325
XLOC_234384	AC004878.8	TSS391992	7:74634800-75249785	0.343436	0.161652	0.764382	0.0027469	0.123485	0.133158	0.228092	0.697889	0.118075	0.241493	0.144502
XLOC_236414	AC004893.10	TSS399255,TSS399256	7:98871683-99210490	0.596546	0.5103	0.39846	0.877117	0.236793	0.199241	0.361431	0.154921	0.398167	0.0136845	0.536804
XLOC_234586	AC004893.11,TRRAP	TSS392863,TSS392864,TSS392865,TSS392866,TSS392867,TSS392868,TSS392869,TSS392870,TSS392871,TSS392872,TSS392873,TSS392874,TSS392875,TSS392876,TSS392877	7:98871683-99210490	0.290777	0.000121705	0.166909	0.726522	0.270917	0.25246	0.868729	0.33312	0.8089	0.953302	0.379777
XLOC_233646	AC004895.4,USP42	TSS389501,TSS389502,TSS389503,TSS389504,TSS389505,TSS389506,TSS389507,TSS389508,TSS389509,TSS389510,TSS389511,TSS389512	7:6072358-6318778	0.0973016	0.222536	0.00559862	0.77519	0.00134766	0.000766337	0.0300989	0.52658	0.0015813	0.985227	0.000791436
XLOC_235878	AC004899.3	TSS397629,TSS397630	7:48846004-48926132	0.485701	0.774818	0.691819	0.987504	0.446671	0.492644	0.162279	0.376358	0.670508	0.331809	0.855112
XLOC_235866	AC004901.1	TSS397558,TSS397559,TSS397560	7:46889010-47079128	0.000588836	0.325582	0.465176	0.17007	0.293296	0.181778	0.193731	0.779092	0.557432	0.571563	0.295678
XLOC_233612	AC004906.3	TSS389360	7:2904836-3043945	0.0952165	0.134369	0.828783	0.132469	0.113928	0.149819	0.455066	0.0479422	0.0258112	0.244257	0.0402799
XLOC_235192	AC004911.2	TSS394959,TSS394960	7:145264195-145275258	0.623384	0.0457711	0.628358	0.43255	0.308158	0.33066	0.784633	0.79105	0.261413	0.467202	0.201537
XLOC_235902	AC004920.2,AC004920.3	TSS397716,TSS397717,TSS397718	7:50828747-50848155	0.0619637	0.00518059	0.202931	0.869537	0.587285	0.705574	0.426305	0.737984	0.563788	0.707186	0.59494
XLOC_235833	AC004938.5,DDX56,NPC1L1,RNU6-1097P,TMED4	TSS397442,TSS397443,TSS397444,TSS397445,TSS397446,TSS397447,TSS397448,TSS397449,TSS397450,TSS397451,TSS397452,TSS397453,TSS397454,TSS397455,TSS397456,TSS397457,TSS397458	7:44495229-44583942	0.0582677	0.717621	0.0368611	0.59905	0.0914484	0.0591995	0.205925	0.298965	0.0557659	0.214333	0.0400239
XLOC_235232	AC004941.3,RP11-143I21.1	TSS395081,TSS395082,TSS395083,TSS395084	7:149390659-149466751	0.405809	0.235025	0.513817	0.361652	0.0077997	0.00386749	0.0682395	0.374599	0.00571894	0.566386	0.00664017
XLOC_236975	AC004941.5	TSS401162,TSS401163	7:149321048-149322751	0.961762	0.241262	0.384058	0.531603	0.06154	0.0397758	0.222317	0.344797	0.0414167	0.639953	0.0677359
XLOC_234443	AC004945.1	TSS392240	7:77987012-79472123	0.00681834	0.325582	0.631098	0.0860762	0.918032	0.613394	0.476248	0.514753	0.338946	0.32262	0.222154
XLOC_235651	AC004947.2,KIAA0087	TSS396726,TSS396727,TSS396728,TSS396729,TSS396730	7:26279713-26995239	0.143041	0.122012	0.00353236	0.246816	0.0638718	0.0404517	0.144556	0.167316	0.0409543	0.152521	0.0380908
XLOC_235822	AC004951.5	TSS397373	7:43866542-44042483	0.581606	0.0650606	0.00832527	0.366789	0.0751318	0.053834	0.29858	0.0281692	0.214419	0.0147093	0.345882
XLOC_235821	AC004951.5,AC004951.6,AC004985.12,MRPS24,POLR2J4,RP5-1165K10.2,URGCP,URGCP-MRPS24	TSS397354,TSS397355,TSS397356,TSS397357,TSS397358,TSS397359,TSS397360,TSS397361,TSS397362,TSS397363,TSS397364,TSS397365,TSS397366,TSS397367,TSS397368,TSS397369,TSS397370,TSS397371,TSS397372	7:43866542-44042483	0.132709	0.55515	0.0930379	0.936555	0.0962925	0.0932658	0.911666	0.369587	0.0726106	0.279165	0.0615902
XLOC_234657	AC004953.1	TSS393219	7:101635217-101638685	0.167952	0.359405	0.153159	0.396392	0.406476	0.417872	0.789754	0.325875	0.373901	0.325875	0.373901
XLOC_234576	AC004967.7	TSS392836	7:97851345-97984353	0.862984	0.0130359	0.995232	0.388218	0.558257	0.457333	0.233548	0.584098	0.758211	0.191839	0.953314
XLOC_236392	AC004967.7,AC079781.8,ASNS,MIR5692C2,OR7E38P,OR7E7P	TSS399180,TSS399181,TSS399182,TSS399183,TSS399184,TSS399185,TSS399186,TSS399187,TSS399188,TSS399189,TSS399190,TSS399191,TSS399192,TSS399193,TSS399194,TSS399195,TSS399196,TSS399197,TSS399198,TSS399199	7:97851345-97984353	0.643373	0.0167766	0.0119632	0.715895	0.0929842	0.0600385	0.00652826	0.439308	0.101101	0.576817	0.106839
XLOC_236241	AC004980.10,AC004980.7,POMZP3,SPDYE16,ZP3	TSS398552,TSS398553,TSS398554,TSS398555,TSS398556,TSS398557,TSS398558,TSS398559,TSS398560,TSS398561,TSS398562,TSS398563	7:76389332-76846899	0.866958	0.248664	0.538095	0.00333305	0.0848735	0.0722852	0.383279	0.131316	0.140907	0.120311	0.162937
XLOC_236246	AC004980.7	TSS398576	7:76389332-76846899	0.166362	0.0087042	0.113688	0.128093	0.836066	0.631907	0.24874	0.471238	0.767487	0.722973	0.861265
XLOC_234410	AC004980.7,DTX2	TSS392094,TSS392095,TSS392096	7:76389332-76846899	0.533452	0.0523468	0.742758	0.0303929	0.066677	0.0564012	0.249907	0.0425897	0.127534	0.0179765	0.154919
XLOC_234415	AC004980.8,AC004980.9,DTX2,UPK3B	TSS392101,TSS392102,TSS392103,TSS392104,TSS392105,TSS392106,TSS392107,TSS392108,TSS392109,TSS392110,TSS392111,TSS392112,TSS392113,TSS392114,TSS392115,TSS392116,TSS392117,TSS392118,TSS392119,TSS392120,TSS392121,TSS392122,TSS392123,TSS392124,TSS392125,TSS392126	7:76389332-76846899	0.00158818	0.0379205	0.0734587	0.619348	0.124901	0.129089	0.952728	0.954494	0.124031	0.69638	0.177579
XLOC_235793	AC004987.10	TSS397259	7:39816423-39868140	0.411037	0.180487	0.770208	NA	0.159195	NA	0.160944	0.160944	NA	0.160944	NA
XLOC_233974	AC004987.9,AC072061.2	TSS390794	7:39816423-39868140	0.840821	7.53834e-05	0.441608	0.0628295	0.192869	0.139784	0.00515558	0.771123	0.231906	0.835684	0.239667
XLOC_235801	AC004988.1,SUGCT	TSS397273,TSS397274,TSS397275,TSS397276,TSS397277	7:39947521-40928045	0.268565	0.0543346	0.17797	0.614249	0.96813	0.314182	0.000247998	0.817609	0.4471	0.193073	0.224061
XLOC_234453	AC005008.2,AC005008.3	TSS392302,TSS392303,TSS392304,TSS392305	7:81175105-81199115	0.793954	0.355918	0.587588	0.350617	0.652512	0.496866	0.364357	0.422123	0.512963	0.148924	0.373901
XLOC_236309	AC005009.1,AC005009.2	TSS398834,TSS398835	7:86614749-87059732	0.482573	0.280158	0.00366716	0.483018	0.113441	0.164771	0.368576	0.770688	0.122623	0.235389	0.209451
XLOC_233848	AC005013.5	TSS390343	7:28932485-29569695	0.355482	0.573549	0.896871	0.247968	0.360775	0.333452	0.713558	0.117177	0.68214	0.0288471	0.977922
XLOC_235554	AC005014.5	TSS396397	7:16582542-16586757	0.926654	0.00883404	0.0169558	0.376024	0.264649	0.191031	0.336203	0.948395	0.329853	0.8127	0.301856
XLOC_235669	AC005017.2	TSS396838	7:28279210-28279700	0.237169	0.786424	0.566327	0.0938945	0.430721	0.373901	0.325875	0.744873	0.42941	0.325875	0.373901
XLOC_233719	AC005019.2	TSS389745	7:13871855-13872513	0.320386	0.246739	0.5359	0.886625	0.513095	0.448781	0.701283	0.672023	0.444679	0.186429	0.373901
XLOC_235543	AC005019.3	TSS396307,TSS396308,TSS396309	7:13854354-13861298	0.571978	NA	0.217249	0.499487	0.239375	0.201385	0.0558208	0.574609	0.249307	0.0818199	0.205826
XLOC_120034	AC005033.6	TSS220880	2:74443307-74809016	0.713783	0.325582	0.268706	0.324813	0.0312948	0.201288	0.630133	0.734158	0.0959439	0.612442	0.169045
XLOC_117611	AC005034.2	TSS211140,TSS211141	2:75597319-75604975	0.723058	0.821207	0.736901	0.853906	0.110772	0.0779204	0.256635	0.668044	0.120996	0.616149	0.113635
XLOC_118757	AC005037.3	TSS215629	2:200908470-201182441	0.0163977	0.115859	0.839052	0.884176	0.197732	0.211	0.947669	0.381866	0.28005	0.229929	0.348274
XLOC_117960	AC005040.3	TSS212284	2:106963192-106963674	0.871005	NA	0.426597	NA	0.214864	NA	0.325875	0.325875	NA	0.325875	NA
XLOC_120024	AC005041.11,C2orf81	TSS220810,TSS220811,TSS220812,TSS220813	2:74196697-74421662	0.512771	0.00150921	0.0196192	0.308835	0.233816	0.318222	0.611243	0.247795	0.584322	0.41181	0.618251
XLOC_120928	AC005042.1	TSS223576	2:158166649-158780171	NA	NA	NA	NA	NA	NA	NA	NA	NA	NA	NA
XLOC_118413	AC005042.2	TSS214037,TSS214038	2:158166649-158780171	0.741261	0.0530232	0.231586	0.340813	0.269699	0.174107	0.179003	0.289929	0.55677	0.72733	0.397995
XLOC_118415	AC005042.3	TSS214040	2:158166649-158780171	0.0121436	NA	0.324587	NA	NA	NA	NA	NA	NA	NA	NA
XLOC_120929	AC005042.4	TSS223577,TSS223578,TSS223579	2:158166649-158780171	0.526833	0.957712	0.0508719	0.77632	0.241779	0.216902	0.743711	0.233606	0.362354	0.107673	0.480533
XLOC_118414	AC005042.5	TSS214039	2:158166649-158780171	NA	NA	0.365065	NA	0.0476858	0.170876	0.41202	0.429094	0.335561	0.402272	0.346594
XLOC_120930	AC005042.5	TSS223580,TSS223581	2:158166649-158780171	0.24883	0.363271	0.921515	0.678219	0.396813	0.548801	0.403281	0.150526	0.749414	0.130185	0.811992
XLOC_236311	AC005076.5	TSS398855,TSS398856	7:87138488-87220587	0.871934	0.00335432	0.00464626	0.174084	0.499602	0.428842	0.0895695	0.74339	0.531323	0.916768	0.595968
XLOC_236232	AC005077.14,AC005077.7,GTF2IP7	TSS398517,TSS398518,TSS398519,TSS398520,TSS398521,TSS398522,TSS398523,TSS398524,TSS398525,TSS398526,TSS398527	7:76070410-76201609	0.905917	0.0145122	0.0389807	0.258302	0.0103566	0.00427243	0.00736487	0.0564661	0.262295	0.0323113	0.819977
XLOC_234406	AC005077.5	TSS392068,TSS392069,TSS392070,TSS392071	7:76070410-76201609	0.892948	0.00665866	0.563399	0.077878	0.0102964	0.00422854	0.246292	0.158393	0.00266404	0.133367	0.00258557
XLOC_236233	AC005077.8	TSS398528	7:76070410-76201609	0.624829	0.137856	0.733273	0.849961	0.0707034	0.0467623	0.0540622	0.661829	0.07096	0.452714	0.0598543
XLOC_233790	AC005082.12,KLHL7,NUPL2	TSS390012,TSS390013,TSS390014,TSS390015,TSS390016,TSS390017,TSS390018,TSS390019,TSS390020,TSS390021,TSS390022,TSS390023,TSS390024,TSS390025,TSS390026,TSS390027,TSS390028,TSS390029,TSS390030,TSS390031,TSS390032,TSS390033	7:22833677-23224004	0.817719	0.462719	0.476475	0.167248	0.210711	0.0857049	0.000137587	0.291353	0.234172	0.969841	0.5597
XLOC_233764	AC005083.1,MACC1	TSS389908,TSS389909,TSS389910,TSS389911,TSS389912	7:19813684-20221700	0.403433	0.0150684	0.00507744	0.748695	0.258993	0.20835	0.035194	0.000490519	0.641401	2.45399e-05	0.772379
XLOC_236481	AC005086.1,AC005086.2	TSS399551,TSS399552,TSS399553	7:101812208-102322687	0.160493	0.590559	0.611001	0.169002	0.173063	0.148888	0.56689	0.132787	0.318817	0.0710399	0.375391
XLOC_236480	AC005086.3,CTA-305I2.1	TSS399547,TSS399548,TSS399549,TSS399550	7:101812208-102322687	0.0829934	0.792421	0.488298	0.410009	0.255692	0.223667	0.527679	0.177217	0.409393	0.0184597	0.5318
XLOC_235599	AC005094.2	TSS396516	7:21381933-21529460	0.343436	0.179445	0.21606	NA	0.325433	0.304501	0.407781	0.181417	0.286444	0.181417	0.286444
XLOC_234396	AC005102.1	TSS392025,TSS392026	7:75835315-75841053	0.281479	0.430922	0.65411	NA	0.692444	0.769763	0.102244	0.119031	0.787216	0.0967815	0.680191
XLOC_121757	AC005104.3	TSS226707	2:240906295-241354203	0.168224	0.342549	0.0828646	0.0968211	0.364265	0.278968	0.380506	0.203975	0.21098	0.130952	0.148868
XLOC_235671	AC005105.2	TSS396840	7:28299082-28827728	0.530751	NA	0.501804	NA	0.770089	0.45121	0.145842	0.86076	0.904065	0.527847	0.604647
XLOC_172790	AC005150.1	TSS304167	4:162740667-162742048	0.277264	0.224298	0.989783	0.0568219	0.899021	0.414958	0.163136	0.515121	0.447284	0.333922	0.298814
XLOC_099242	AC005152.3,SOX9-AS1	TSS177013,TSS177014,TSS177015,TSS177016,TSS177017,TSS177018,TSS177019,TSS177020,TSS177021,TSS177022,TSS177023,TSS177024,TSS177025,TSS177026,TSS177027,TSS177028,TSS177029,TSS177030,TSS177031,TSS177032,TSS177033,TSS177034,TSS177035	17:72021848-72323017	0.313681	0.244468	0.0152043	0.828985	0.418875	0.386086	0.947624	0.923206	0.364704	0.677271	0.295558
XLOC_235691	AC005154.6	TSS396925	7:30496578-30637144	0.343436	0.818755	0.530797	0.332259	0.0871146	0.123348	0.143958	0.0380499	0.229956	0.000262082	0.47448
XLOC_235690	AC005154.6,AC005154.7,GGCT,RP4-777O23.3	TSS396904,TSS396905,TSS396906,TSS396907,TSS396908,TSS396909,TSS396910,TSS396911,TSS396912,TSS396913,TSS396914,TSS396915,TSS396916,TSS396917,TSS396918,TSS396919,TSS396920,TSS396921,TSS396922,TSS396923,TSS396924	7:30496578-30637144	0.59488	0.775367	0.0179094	0.0771352	0.101335	0.0476586	0.0125786	0.431776	0.106373	0.925358	0.192499
XLOC_233871	AC005154.8,RP4-777O23.2	TSS390435,TSS390436,TSS390437	7:30496578-30637144	0.688637	0.830072	0.0480957	0.0708682	0.225909	0.188136	0.468137	0.0275741	0.595398	0.0254877	0.694873
XLOC_233979	AC005160.3	TSS390819	7:39947521-40928045	0.343436	0.170916	0.715117	NA	NA	NA	NA	NA	NA	NA	NA
XLOC_233851	AC005162.4	TSS390349	7:28932485-29569695	0.681501	0.347137	0.106468	0.991301	0.961558	0.652895	0.148534	0.00506987	0.0978205	0.00261535	0.0562469
XLOC_233850	AC005162.5	TSS390347,TSS390348	7:28932485-29569695	0.972329	0.289009	0.0690238	0.223224	0.174263	0.168363	0.775053	0.0338114	0.310634	0.106082	0.306519
XLOC_114544	AC005176.1	TSS204043,TSS204044	19:39629596-39632432	0.00227933	0.572382	0.545763	0.324813	0.156865	0.127756	0.335692	0.629444	0.151856	0.87483	0.173406
XLOC_113099	AC005176.2	TSS198209,TSS198210	19:39638684-39642401	0.789709	0.0692587	0.00158529	0.080595	0.0596368	0.053696	0.462751	0.42696	0.0530865	0.396352	0.0521706
XLOC_113100	AC005176.3	TSS198211	19:39644405-39652112	0.227371	0.325582	0.772307	0.0840202	0.308713	0.223342	0.327354	0.950296	0.366712	0.834726	0.340113
XLOC_198533	AC005178.1	TSS342338,TSS342339	5:133160437-133844622	0.888204	0.00418907	0.869544	0.0847052	0.0508435	0.0431382	0.427468	0.324149	0.0394147	0.118521	0.0289965
XLOC_234005	AC005189.6	TSS390902	7:43757956-43810816	0.756648	0.555368	0.373864	0.232942	0.660662	0.652611	0.707898	0.436806	0.991409	0.544276	0.967766
XLOC_112731	AC005197.2	TSS196808	19:18831937-18898799	0.742859	0.695034	0.513166	0.0687888	0.0695642	0.0454018	0.00470505	0.982738	0.0960795	0.71683	0.121915
XLOC_140403	AC005220.3	TSS247887	20:53936776-54070599	0.176814	0.975127	0.000685683	0.0037455	0.0759763	0.0233308	0.0814396	0.175595	0.57083	0.210006	0.704636
XLOC_096652	AC005224.2,COX10,HS3ST3B1	TSS166790,TSS166791,TSS166792,TSS166793,TSS166794,TSS166795,TSS166796,TSS166797,TSS166798,TSS166799	17:13756477-14365023	0.348811	0.343794	0.0227653	0.668912	0.620971	0.668055	0.363221	0.475847	0.661478	0.666026	0.641054
XLOC_235212	AC005229.5	TSS395019	7:148542344-148627421	0.989178	0.172309	0.716847	NA	0.0105039	0.104246	0.950657	0.0531274	NA	0.0531274	NA
XLOC_235213	AC005229.7	TSS395020	7:148637178-148638217	0.998821	0.754076	0.975787	0.324813	0.230713	0.201203	0.425882	0.348019	0.193601	0.311843	0.188222
XLOC_121277	AC005235.1	TSS224978,TSS224979,TSS224980	2:197802278-198772356	0.664117	0.53374	0.47219	0.2091	0.870772	0.76826	0.558715	0.467021	0.716431	0.558367	0.75739
XLOC_119240	AC005237.2	TSS217712	2:240906295-241354203	0.0162661	0.274604	0.577053	0.177836	0.000458967	0.0133138	0.450429	0.125129	0.335561	0.299714	0.346594
XLOC_121751	AC005237.4,AC093585.6,SNED1	TSS226645,TSS226646,TSS226647,TSS226648,TSS226649,TSS226650,TSS226651,TSS226652	2:240906295-241354203	0.400896	0.374579	0.351834	0.0468085	0.140295	0.149968	0.223383	0.00942552	0.233586	0.0174526	0.247669
XLOC_233772	AC005251.3	TSS389932,TSS389933,TSS389934,TSS389935	7:20588752-20834942	0.855771	0.177355	0.0239201	0.110202	0.330251	0.239809	0.118918	0.629493	0.337696	0.536508	0.317545
XLOC_114152	AC005253.2	TSS202825,TSS202826	19:18550790-18571569	0.324697	0.109044	0.0334461	0.0424975	0.0471899	0.0346966	0.174708	0.00373503	0.313121	0.0154318	0.359547
XLOC_114153	AC005253.4	TSS202827	19:18550790-18571569	0.765879	0.42899	0.333511	0.324813	0.492842	0.373901	0.0860233	0.89282	0.544015	0.0860233	0.373901
XLOC_114154	AC005253.4	TSS202828	19:18550790-18571569	0.306897	0.242573	0.331741	0.00375072	0.0258401	0.0151954	0.147786	0.431521	0.0510061	0.460138	0.0728276
XLOC_112612	AC005255.3	TSS196312,TSS196313,TSS196314,TSS196315	19:14781869-14942517	0.768328	0.210366	0.580768	0.375694	0.0639832	0.0350853	0.0869361	0.744997	0.121883	0.866203	0.119244
XLOC_112268	AC005256.1	TSS194951,TSS194952	19:1748055-1748745	0.343436	0.172527	0.220713	NA	0.233398	0.328183	0.501841	0.325875	NA	0.325875	NA
XLOC_113737	AC005262.2,AC005262.3	TSS201091,TSS201092	19:3094306-3212712	0.52623	0.00298164	0.138064	0.02053	0.156969	0.0806779	0.00871295	0.547253	0.518489	0.536551	0.671611
XLOC_112304	AC005262.4,GNA11	TSS195088,TSS195089,TSS195090,TSS195091,TSS195092,TSS195093,TSS195094,TSS195095,TSS195096,TSS195097,TSS195098,TSS195099	19:3094306-3212712	0.338253	2.11316e-06	0.00749112	0.0173429	0.590222	0.550774	0.895022	0.111863	0.866206	0.641303	0.761672
XLOC_113739	AC005264.2	TSS201094,TSS201095	19:3094306-3212712	0.301062	0.947803	0.148527	0.823273	0.795027	0.735145	0.653096	0.00421702	0.0890149	0.0185044	0.12009
XLOC_234870	AC005276.1	TSS393962	7:125917870-125933832	0.133153	0.755074	0.545433	0.125335	0.0269486	0.0275298	0.992946	0.48942	0.021362	0.256235	0.0160492
XLOC_233710	AC005281.1	TSS389707,TSS389708,TSS389709,TSS389710,TSS389711,TSS389712	7:12483343-12554118	0.587017	0.0451201	0.0229278	0.40211	0.0433003	0.0537297	0.394254	0.377551	0.0203268	0.35569	0.0173052
XLOC_235518	AC005281.1,TAS2R2P	TSS396275,TSS396276	7:12483343-12554118	0.021373	0.050676	0.065744	0.525446	0.00721591	0.00346989	0.0984307	0.143004	0.00162141	0.372841	0.00699644
XLOC_235519	AC005281.2	TSS396277	7:12556532-12667689	0.822702	0.0425329	0.0113758	0.243465	0.33903	0.375731	0.54168	0.0915404	0.18746	0.0699379	0.174395
XLOC_150035	AC005300.5	TSS262558	22:17116293-17244585	0.566086	0.00481577	0.426446	0.20338	0.99463	0.965466	0.720936	0.381377	0.768285	0.961576	0.950695
XLOC_150761	AC005301.8	TSS265168	22:16746868-16748645	0.00262966	NA	0.26033	0.199905	0.355868	0.226738	0.274423	0.639734	0.351211	0.329287	0.244599
XLOC_150020	AC005301.9,TPTEP1	TSS262516,TSS262517,TSS262518,TSS262519,TSS262520,TSS262521,TSS262522,TSS262523,TSS262524,TSS262525,TSS262526	22:16599450-16704477	0.914544	0.00429072	0.00940442	0.346684	0.0453285	0.0148033	0.114678	0.155207	0.0206694	0.0614216	0.0106592
XLOC_098188	AC005304.1	TSS173016	17:13756477-14365023	0.343436	0.541555	0.131825	0.482423	0.229425	0.258176	0.687018	0.00395754	0.143654	0.00865706	0.147043
XLOC_112278	AC005306.3	TSS194985,TSS194986,TSS194987	19:1905106-2035021	0.2416	0.260778	0.114502	0.0814941	0.668984	0.716359	0.618153	0.700104	0.748771	0.301521	0.955871
XLOC_114323	AC005307.1	TSS203288,TSS203289	19:28418478-28429490	0.52681	0.264812	0.66824	0.350617	0.729976	0.717913	0.992077	0.651458	0.628965	0.524335	0.585895
XLOC_114324	AC005307.3,AC005307.4,AC005307.5	TSS203290,TSS203291,TSS203292,TSS203293,TSS203294,TSS203295,TSS203296,TSS203297,TSS203298	19:28433713-28727918	0.33276	0.0547129	0.952344	0.0579	0.0533087	0.0468316	0.777036	0.969972	0.0568346	0.970489	0.0537398
XLOC_098208	AC005324.6	TSS173096	17:15699392-15749315	0.828684	0.0726837	0.117929	0.467921	0.414469	0.309481	0.133331	0.375013	0.37716	0.575531	0.42148
XLOC_098209	AC005324.6,RP11-640I15.2	TSS173097,TSS173098	17:15699392-15749315	0.689545	NA	0.138748	NA	0.79646	0.783316	0.230773	0.135531	0.649734	0.279728	0.83483
XLOC_098210	AC005324.7	TSS173099,TSS173100	17:15759440-15771604	0.378993	0.628954	0.631078	NA	0.501292	0.421535	0.406848	0.0746896	0.271031	0.0828781	0.272414
XLOC_113680	AC005329.7,GAMT	TSS200843,TSS200844,TSS200845,TSS200846,TSS200847,TSS200848	19:1348012-1401652	0.149015	0.1524	0.0117577	0.38075	0.276157	0.193832	0.36901	0.731883	0.810083	0.623244	0.961988
XLOC_112257	AC005330.2	TSS194883,TSS194884	19:1307870-1347888	0.0355611	0.000397303	0.640524	0.0327771	0.00615372	0.00147453	0.0199048	0.807908	0.0155111	0.94845	0.0377876
XLOC_113675	AC005330.2	TSS200834	19:1307870-1347888	0.628771	0.742555	0.20975	0.669062	0.143676	0.12158	0.412012	0.322305	0.513965	0.165942	0.724335
XLOC_114074	AC005336.4,CYP4F11,CYP4F2,CYP4F24P	TSS202528,TSS202529,TSS202530,TSS202531,TSS202532,TSS202533,TSS202534,TSS202535,TSS202536,TSS202537,TSS202538,TSS202539,TSS202540,TSS202541,TSS202542,TSS202543,TSS202544,TSS202545	19:15592507-15936647	0.391046	0.12333	0.504335	0.288686	0.0200433	0.0130031	0.00164496	0.803539	0.0307325	0.553135	0.0347094
XLOC_114080	AC005336.5	TSS202565,TSS202566	19:15592507-15936647	0.831468	1.91202e-09	0.000610105	0.167734	0.000785574	0.000320644	3.65639e-07	0.0139047	0.0255892	0.049817	0.025365
XLOC_113798	AC005338.1,PTPRS	TSS201327,TSS201328,TSS201329,TSS201330,TSS201331,TSS201332	19:4815927-5340914	0.020184	0.696524	0.0905132	0.161673	0.206693	0.141783	0.00344375	0.259269	0.198388	0.682336	0.26385
XLOC_113788	AC005339.2,MYDGF	TSS201289,TSS201290,TSS201291,TSS201292,TSS201293	19:4639517-4670400	0.0196111	0.0159237	0.199443	0.156585	0.0183975	0.0119829	0.0898155	0.000802212	0.202027	0.0015267	0.318404
XLOC_196886	AC005351.1	TSS336957	5:145936350-146182660	0.102633	0.315043	0.820904	0.821706	0.737711	0.347938	0.182739	0.0928584	0.235538	0.12965	0.277278
XLOC_196734	AC005355.1,RP11-215P8.1	TSS336271,TSS336272,TSS336273,TSS336274	5:134402028-134492519	0.330053	0.784775	0.0693279	0.0322424	0.0340654	0.0258082	0.346741	0.0229604	0.0100804	0.169788	0.0148852
XLOC_196735	AC005355.2,RN7SL541P	TSS336275,TSS336276,TSS336277	5:134502173-134518607	0.286207	0.12117	0.887862	0.198249	0.109374	0.0713129	0.254642	0.926107	0.151242	0.952317	0.151264
XLOC_198546	AC005355.3	TSS342393,TSS342394	5:134518705-134583447	0.768849	0.372293	0.0337937	0.396307	4.99146e-06	2.26301e-07	0.0685399	0.296926	2.37359e-06	0.687815	4.05904e-05
XLOC_114320	AC005357.1	TSS203282	19:27684579-27987323	0.562877	NA	0.324587	NA	0.020014	0.177441	0.415514	0.84294	0.187645	0.782489	0.193183
XLOC_098176	AC005358.3	TSS172971,TSS172972	17:12549781-13028335	0.120337	0.000190967	0.364841	0.824968	0.943872	0.956239	0.735488	0.0143776	0.118822	0.0665371	0.160632
XLOC_090238	AC005363.11	TSS156113	16:1971651-2020755	NA	0.149206	0.36275	0.606512	0.0899673	0.0590413	0.0468227	0.854717	0.128889	0.890089	0.13893
XLOC_090237	AC005363.9,RPS2,SNORA10,SNORA64	TSS156106,TSS156107,TSS156108,TSS156109,TSS156110,TSS156111,TSS156112	16:1962051-1964860	0.855942	0.983168	0.0730205	0.871919	0.421048	0.527118	0.265789	0.0412529	0.713591	0.0250349	0.923275
XLOC_112723	AC005387.2	TSS196762	19:18531612-18550563	0.914534	0.64764	0.0196919	0.165666	0.212493	0.160993	0.087996	0.0304396	0.448588	0.0472396	0.503961
XLOC_112722	AC005387.3	TSS196761	19:18531612-18550563	0.875419	0.243896	0.0125474	NA	0.777721	0.79124	0.206313	0.534776	0.471384	0.956433	0.646048
XLOC_113663	AC005391.2	TSS200786	19:925547-979616	NA	0.564334	0.302815	NA	0.589947	0.591114	0.969774	0.200739	0.428573	0.38642	0.463097
XLOC_113174	AC005392.13,PSG8	TSS198604,TSS198605,TSS198606	19:42652505-43269922	0.182883	0.218379	0.0601265	0.210124	0.18229	0.363466	0.360901	0.683442	0.115251	0.707633	0.224717
XLOC_114326	AC005394.1	TSS203300	19:28433713-28727918	NA	0.355918	0.324587	NA	NA	NA	NA	NA	NA	NA	NA
XLOC_075219	AC005477.1,RGS6,RP6-114E22.1	TSS126466,TSS126467,TSS126468,TSS126469,TSS126470,TSS126471,TSS126472,TSS126473,TSS126474,TSS126475,TSS126476,TSS126477,TSS126478,TSS126479,TSS126480,TSS126481,TSS126482,TSS126483,TSS126484,TSS126485,TSS126486,TSS126487,TSS126488,TSS126489	14:71848503-72595125	0.275852	0.208011	0.268989	0.170681	0.612548	0.594479	0.972529	0.0383948	0.483394	0.0181288	0.443757
XLOC_075241	AC005480.1	TSS126608,TSS126609,TSS126610	14:73714561-74084596	0.20705	0.0322127	0.0650309	0.689973	0.340761	0.250185	0.211171	0.374592	0.273904	0.785167	0.344045
XLOC_235347	AC005481.5	TSS395574,TSS395575	7:157538756-158604870	0.0366321	0.14561	0.0351361	0.926931	0.0712682	0.0821708	0.0885617	0.0304732	0.101492	0.193178	0.0899588
XLOC_234740	AC005487.2	TSS393532,TSS393533,TSS393534	7:108593798-108615473	0.383787	0.275544	0.0517591	0.0369241	0.162471	0.112325	0.168266	0.351332	0.139768	0.191673	0.115151
XLOC_234324	AC005488.11	TSS391798	7:72969695-73029766	0.606525	0.394216	0.324587	0.324813	0.32169	NA	0.325875	0.325875	NA	0.325875	NA
XLOC_115054	AC005498.3	TSS206136,TSS206137,TSS206138	19:56187883-56588911	0.38209	0.271943	0.698807	0.209906	0.545943	0.813457	0.29946	0.025747	0.101914	0.185117	0.168296
XLOC_113580	AC005498.4,ZNF471	TSS200380,TSS200381,TSS200382,TSS200383,TSS200384,TSS200385,TSS200386,TSS200387	19:56187883-56588911	0.736113	0.481671	0.857169	0.92561	0.121198	0.101018	0.428155	0.00785163	0.422596	0.0167687	0.500352
XLOC_112310	AC005514.2	TSS195131	19:3316309-3579088	NA	0.610431	0.664223	0.735159	0.153369	0.170207	0.500346	0.296937	0.247467	0.225821	0.380789
XLOC_096673	AC005517.3,RP11-385D13.3	TSS166832,TSS166833,TSS166834	17:15299727-15563783	0.318506	0.035865	0.562722	0.155806	0.409535	0.47454	0.324837	0.022807	0.827144	0.0732123	0.837884
XLOC_235204	AC005518.2	TSS395010	7:146115999-148438138	0.647916	0.0107167	0.533695	0.149609	0.841096	0.633991	0.189717	0.314167	0.669626	0.243642	0.581546
XLOC_234408	AC005522.6	TSS392084,TSS392085	7:76361577-76388900	0.407716	0.0467545	0.511384	0.303537	0.0680841	0.0413763	0.365856	0.33957	0.0387502	0.379592	0.0524802
XLOC_236251	AC005522.7	TSS398584	7:76959834-77499600	0.172196	0.000257775	0.00432738	0.324813	0.163816	0.128137	0.203103	0.618604	0.154232	0.938092	0.175196
XLOC_113792	AC005523.2	TSS201313	19:4791665-4801675	0.3171	1.75328e-05	0.0352859	0.085339	0.533332	0.460706	0.133701	0.732216	0.71316	0.0947801	0.817501
XLOC_113791	AC005523.3	TSS201311,TSS201312	19:4754721-4791428	0.586026	0.258507	0.01432	0.599285	0.436383	0.6079	0.363751	0.187039	0.726683	0.140387	0.877624
XLOC_233664	AC005532.5,AC079448.1,C1GALT1	TSS389575,TSS389576,TSS389577,TSS389578,TSS389579,TSS389580,TSS389581,TSS389582,TSS389583,TSS389584,TSS389585,TSS389586,TSS389587,TSS389588	7:7156933-7295640	0.729634	0.00169711	0.225703	0.626616	0.0691831	0.0536656	0.0234357	0.068934	0.151103	0.0425271	0.190304
XLOC_235328	AC005534.6	TSS395492	7:156230060-156942296	0.869323	0.610982	0.0138994	0.00544629	0.775421	0.684134	0.436739	0.210139	0.533803	0.522573	0.665636
XLOC_237078	AC005534.8,AC073133.1,AC073133.2,LINC01006,LMBR1,RNF32	TSS401539,TSS401540,TSS401541,TSS401542,TSS401543,TSS401544,TSS401545,TSS401546,TSS401547,TSS401548,TSS401549,TSS401550,TSS401551,TSS401552,TSS401553,TSS401554,TSS401555,TSS401556,TSS401557,TSS401558,TSS401559,TSS401560,TSS401561,TSS401562,TSS401563,TSS401564,TSS401565,TSS401566	7:156230060-156942296	0.167333	0.68027	0.0575167	0.0163075	0.881011	0.761144	0.186034	0.00613173	0.267367	0.0151579	0.201947
XLOC_235814	AC005537.2	TSS397324,TSS397325,TSS397326,TSS397327,TSS397328,TSS397329,TSS397330,TSS397331	7:42949132-43566379	0.213579	0.378995	0.24567	0.816609	0.0752284	0.195809	0.0129405	0.0796785	0.118844	0.104765	0.13818
XLOC_121649	AC005538.3,HJURP,MSL3P1	TSS226322,TSS226323,TSS226324,TSS226325,TSS226326,TSS226327,TSS226328,TSS226329,TSS226330,TSS226331	2:233775678-233868662	0.505233	0.00040615	0.000724925	0.00998261	0.0603048	0.0376058	0.131297	0.000136913	0.0042702	1.74698e-05	0.00290631
XLOC_121651	AC005538.5	TSS226333	2:233916940-234020760	0.482648	0.00190747	0.321695	0.921411	0.000471905	0.000294395	0.929483	0.0348817	0.0694829	0.020923	0.402705
XLOC_120921	AC005539.2	TSS223557	2:157526445-158139030	0.835959	0.829929	0.735467	0.269246	0.155904	0.131185	0.535854	0.316658	0.265677	0.256174	0.337861
XLOC_121212	AC005540.3	TSS224710	2:190875025-191437113	0.880939	0.51475	0.156993	0.29001	0.48869	0.875622	0.229305	0.833529	0.295378	0.479995	0.183438
XLOC_112579	AC005546.2,NACC1	TSS196181,TSS196182,TSS196183,TSS196184,TSS196185,TSS196186	19:13098855-13141194	0.0334285	0.0213267	0.949128	0.300052	0.287914	0.52087	0.103712	0.700961	0.356384	0.194514	0.822826
XLOC_233728	AC005550.3	TSS389769	7:15602730-15700882	0.660636	0.268507	0.0947957	0.731122	0.0625977	0.0390516	0.0576882	0.683787	0.0730805	0.859652	0.104433
XLOC_235549	AC005550.5,MEOX2	TSS396361,TSS396362,TSS396363,TSS396364,TSS396365,TSS396366	7:15602730-15700882	0.0318808	0.48988	0.0124343	0.801027	0.438181	0.313058	0.195417	0.0735845	0.784625	0.0104846	0.54093
XLOC_113652	AC005559.3	TSS200745	19:589892-639767	0.0182504	0.000248922	0.00426402	NA	0.0351787	0.0263172	0.0688074	0.353872	0.0306389	0.509075	0.0309041
XLOC_096979	AC005562.1,LRRC37BP1,SMURF2P1	TSS167827,TSS167828,TSS167829,TSS167830,TSS167831,TSS167832,TSS167833,TSS167834,TSS167835,TSS167836,TSS167837	17:30573470-30679434	0.253315	0.995435	0.163033	0.09253	0.0122259	0.00460955	0.0292422	0.763438	0.0216437	0.346881	0.042223
XLOC_113773	AC005578.3	TSS201229	19:4246338-4302666	0.243416	0.0622654	0.720914	0.222804	0.669054	0.498249	0.145255	0.449396	0.681966	0.55359	0.704392
XLOC_237054	AC005588.2	TSS401476,TSS401477	7:153887096-154894427	0.766775	0.567757	0.326721	0.152996	0.0409367	0.0292959	0.120731	0.0642359	0.0247004	0.0169385	0.0208467
XLOC_196862	AC005592.1,AC005592.3	TSS336869,TSS336870,TSS336871,TSS336872,TSS336873,TSS336874	5:142276550-142766552	0.283978	0.0236969	0.0206737	0.182903	0.169448	0.199129	0.685703	0.00686487	0.675309	0.000565716	0.222491
XLOC_198668	AC005592.2	TSS342874	5:142276550-142766552	0.109859	0.0184569	0.00909613	0.18529	0.17208	0.0743587	0.0359875	0.185487	0.554856	0.0014056	0.963641
XLOC_211590	AC005592.2	TSS357402	5:142276550-142766552	0.217015	0.0456019	0.597429	0.97291	0.138042	0.0624452	0.0195746	0.510688	0.315404	0.270326	0.468996
XLOC_196859	AC005592.2,FGF1	TSS336859,TSS336860,TSS336861,TSS336862,TSS336863,TSS336864,TSS336865,TSS336866	5:142276550-142766552	0.497202	0.000543974	0.0594819	0.81036	0.037803	0.0141664	0.145308	0.000871455	0.929648	8.96891e-05	0.412783
XLOC_196863	AC005592.3	TSS336875	5:142276550-142766552	0.519093	0.434606	0.0868031	0.661834	0.389362	0.564844	0.227944	0.176039	0.115158	0.0430491	0.0409247
XLOC_198670	AC005592.3	TSS342882	5:142276550-142766552	0.114447	0.145726	0.0875381	0.350617	0.274344	0.227867	0.28786	0.00017677	0.997962	6.32543e-05	0.802944
XLOC_196681	AC005593.2	TSS336120	5:131797414-131797929	0.0408302	0.638032	0.0730178	0.875596	0.736426	0.895703	0.373393	0.321421	0.98376	0.366329	0.990372
XLOC_114351	AC005597.1	TSS203343	19:30209940-30739296	NA	0.325582	NA	NA	0.32169	0.328183	0.328183	0.335561	0.335561	0.346594	0.346594
XLOC_090240	AC005606.14	TSS156119,TSS156120	16:1971651-2020755	0.237155	0.000398773	0.161265	0.403631	0.0344748	0.00639124	0.00642602	0.337198	0.214213	0.367107	0.325738
XLOC_088903	AC005606.15,SYNGR3	TSS151063,TSS151064,TSS151065,TSS151066,TSS151067,TSS151068,TSS151069	16:1971651-2020755	0.292275	0.025314	0.000648891	0.0103854	0.0352905	0.0206071	0.0887154	0.172822	0.018052	0.330571	0.0247577
XLOC_198640	AC005609.16	TSS342752,TSS342753	5:140785470-141021071	0.940786	0.05443	0.259429	0.138427	0.158176	0.0773836	0.000519492	0.253089	0.626328	0.491923	0.552923
XLOC_198644	AC005609.17	TSS342757	5:140785470-141021071	0.164866	0.473	0.630289	0.298707	0.447227	0.431902	0.772088	0.0753462	0.244068	0.250973	0.289846
XLOC_198643	AC005609.18	TSS342756	5:140785470-141021071	0.53897	0.121206	0.0633314	0.42139	0.0639479	0.0761016	0.461777	0.428113	0.130282	0.553479	0.189646
XLOC_198641	AC005609.19	TSS342754	5:140785470-141021071	0.81517	0.44274	0.772434	0.0503271	0.524545	0.331892	0.00984663	0.621713	0.649403	0.746952	0.680039
XLOC_196824	AC005609.2	TSS336680	5:140764109-140764821	0.701578	0.355918	0.495009	NA	0.485983	0.409646	0.264602	0.425803	0.448523	0.145565	0.373901
XLOC_198642	AC005609.20	TSS342755	5:140785470-141021071	0.175411	0.414864	0.760603	0.562438	0.782556	0.662991	0.352997	0.953017	0.99924	0.350384	0.55158
XLOC_113108	AC005614.3	TSS198237	19:40023383-40094406	0.0369285	0.140221	0.226456	0.264781	0.172641	0.152922	0.346546	0.744192	0.189287	0.382503	0.310193
XLOC_114555	AC005614.5,CTC-471F3.5,ZNF780A,ZNF780B	TSS204079,TSS204080,TSS204081,TSS204082,TSS204083,TSS204084,TSS204085	19:40023383-40094406	0.151287	0.739608	0.00480503	0.129623	0.0612079	0.0549022	0.556631	0.0855904	0.12818	0.00173854	0.226874
XLOC_114325	AC005616.1	TSS203299	19:28433713-28727918	0.53131	0.355918	0.160424	0.350617	0.0370455	0.248543	0.362202	0.377691	0.200917	0.323041	0.435135
XLOC_112887	AC005616.2	TSS197210	19:28433713-28727918	0.0961819	0.95525	0.850543	0.328297	0.992399	0.736361	0.217626	0.842782	0.879937	0.815666	0.95909
XLOC_196837	AC005618.6,CTD-2024I7.18,PCDHGA1,PCDHGA10,PCDHGA11,PCDHGA12,PCDHGA2,PCDHGA3,PCDHGA4,PCDHGA5,PCDHGA6,PCDHGA7,PCDHGA8,PCDHGA9,PCDHGB1,PCDHGB2,PCDHGB3,PCDHGB4,PCDHGB5,PCDHGB6,PCDHGB7,PCDHGC3,PCDHGC4,PCDHGC5	TSS336754,TSS336755,TSS336756,TSS336757,TSS336758,TSS336759,TSS336760,TSS336761,TSS336762,TSS336763,TSS336764,TSS336765,TSS336766,TSS336767,TSS336768,TSS336769,TSS336770,TSS336771,TSS336772,TSS336773,TSS336774,TSS336775,TSS336776,TSS336777,TSS336778,TSS336779,TSS336780,TSS336781,TSS336782,TSS336783,TSS336784,TSS336785,TSS336786,TSS336787,TSS336788,TSS336789,TSS336790,TSS336791,TSS336792,TSS336793…	5:141046259-141683083	0.583889	0.703344	0.183271	0.0741054	0.155406	0.242551	0.420099	0.00113336	0.15796	0.0400023	0.467687
XLOC_198654	AC005618.8	TSS342779	5:141046259-141683083	0.0837402	0.598643	0.194622	0.960466	0.927248	0.924592	0.704248	0.593918	0.773382	0.211715	0.326632
XLOC_198655	AC005618.9	TSS342780	5:141046259-141683083	0.281402	0.294007	0.94948	0.0532019	0.176856	0.157956	0.556023	0.120655	0.335699	0.327291	0.30471
XLOC_113715	AC005624.2,LMNB2,TIMM13	TSS201016,TSS201017,TSS201018,TSS201019,TSS201020,TSS201021,TSS201022,TSS201023,TSS201024,TSS201025,TSS201026,TSS201027,TSS201028	19:2389770-2466073	0.155778	9.43654e-06	0.00829903	0.000121547	0.0764842	0.0575447	0.311836	0.038565	0.0352727	0.000983014	0.0197303
XLOC_114512	AC005625.1	TSS203894	19:38333050-38374282	0.140492	0.855382	0.652489	0.96354	0.581961	0.466168	0.738071	0.972103	0.609006	0.807884	0.521748
XLOC_114602	AC005626.3	TSS204275	19:41639658-41828684	0.343436	NA	0.334282	NA	0.32169	NA	0.325875	0.325875	NA	0.325875	NA
XLOC_233787	AC005682.5,RPL12P10	TSS390002,TSS390003,TSS390004,TSS390005,TSS390006,TSS390007,TSS390008,TSS390009	7:22833677-23224004	0.229102	0.00055953	0.0569191	0.903357	0.0623505	0.0583935	0.970367	0.227809	0.0312223	0.136175	0.0251961
XLOC_235610	AC005682.6,FAM126A,KLHL7-AS1	TSS396573,TSS396574,TSS396575,TSS396576,TSS396577,TSS396578,TSS396579,TSS396580,TSS396581,TSS396582,TSS396583,TSS396584	7:22833677-23224004	0.99919	0.682303	0.459344	0.464782	0.322257	0.504975	0.000267712	0.0155453	0.0888322	0.0026769	0.0554757
XLOC_098201	AC005703.2	TSS173043	17:15276561-15279477	0.343436	NA	NA	NA	NA	NA	NA	NA	NA	NA	NA
XLOC_096667	AC005703.3	TSS166823	17:15266927-15272290	0.186523	NA	NA	NA	NA	NA	NA	0.335561	0.335561	NA	NA
XLOC_098200	AC005703.3	TSS173042	17:15266927-15272290	0.416636	0.325582	0.399447	NA	0.995417	0.698452	0.432409	0.873781	0.86922	0.980924	0.754449
XLOC_096814	AC005722.4	TSS167310,TSS167311	17:19737681-19763905	0.615459	0.00691602	0.704602	0.624644	0.0711977	0.0178403	0.0764637	0.0803458	0.0164085	0.0581183	0.0128909
XLOC_096822	AC005730.2	TSS167340	17:20007427-20403557	0.724948	0.172309	0.12448	0.177452	0.0128645	0.0863056	0.733208	0.872684	0.173929	0.758474	0.178678
XLOC_198660	AC005740.3	TSS342843,TSS342844,TSS342845	5:141703089-141915983	0.454442	0.958862	0.884779	0.713027	0.734553	0.46894	0.0597433	0.123239	0.466445	0.169131	0.444515
XLOC_196847	AC005740.3,PCDH1	TSS336815,TSS336816,TSS336817,TSS336818,TSS336819,TSS336820,TSS336821	5:141703089-141915983	0.232721	0.783022	0.406542	0.272529	0.865287	0.964154	0.44176	0.222773	0.863068	0.288914	0.866774
XLOC_198663	AC005740.4	TSS342859,TSS342860	5:141990573-142213548	0.279206	0.0380787	0.71883	0.612149	0.216311	0.244094	0.600944	0.63043	0.247481	0.559414	0.280511
XLOC_198661	AC005740.5,PCDH12	TSS342846,TSS342847,TSS342848,TSS342849,TSS342850	5:141917281-141990408	0.775068	0.0036663	0.257086	0.943069	0.0346743	0.0220331	0.208483	0.00513136	0.288705	0.0388006	0.252065
XLOC_196849	AC005740.6	TSS336829	5:141917281-141990408	0.356345	0.783003	0.191835	0.581992	0.0804656	0.0544717	0.0983327	0.0417875	0.296938	0.0197308	0.398969
XLOC_196668	AC005741.2	TSS336092,TSS336093	5:129442275-130905494	0.235448	NA	0.426204	0.247975	0.611594	0.445847	0.124015	0.0690266	0.394222	0.0519237	0.373901
XLOC_196834	AC005752.10,CH17-140K24.4,CH17-140K24.5,CH17-140K24.8,PCDHB11,PCDHB12,PCDHB13,PCDHB14,PCDHB15,PCDHB16,PCDHB7,PCDHB8,PCDHB9	TSS336738,TSS336739,TSS336740,TSS336741,TSS336742,TSS336743,TSS336744,TSS336745,TSS336746,TSS336747,TSS336748,TSS336749,TSS336750,TSS336751	5:141046259-141683083	0.459317	0.00192714	0.0262483	0.173319	0.189168	0.125755	0.0821563	0.0936021	0.612146	0.0820677	0.769414
XLOC_196845	AC005753.1	TSS336810,TSS336811,TSS336812	5:141703089-141915983	0.683251	0.013906	0.299561	0.269046	0.0698086	0.0477216	0.228535	0.196636	0.361206	0.255891	0.488552
XLOC_198659	AC005753.1,PCDH1	TSS342828,TSS342829,TSS342830,TSS342831,TSS342832,TSS342833,TSS342834,TSS342835,TSS342836,TSS342837,TSS342838,TSS342839,TSS342840,TSS342841,TSS342842	5:141703089-141915983	0.332379	0.79536	0.0551367	0.361082	0.0135345	0.00500569	0.132779	0.226919	0.491893	0.0618308	0.705075
XLOC_198647	AC005754.7	TSS342762,TSS342763,TSS342764,TSS342765	5:141046259-141683083	0.0828129	0.0391439	0.591589	0.0799715	0.277216	0.422115	0.45289	0.246644	0.545613	0.355761	0.600383
XLOC_196829	AC005754.8	TSS336728,TSS336729,TSS336730	5:141046259-141683083	0.117455	0.0265045	0.299645	0.2524	0.0311795	0.0302359	0.974665	0.234912	0.0790996	0.00844049	0.264741
XLOC_198648	AC005754.8	TSS342766	5:141046259-141683083	0.366125	0.192783	0.0537939	0.00177606	0.0246634	0.0139066	0.136727	0.916026	0.0351619	0.67349	0.0626405
XLOC_114682	AC005757.6	TSS204620,TSS204621	19:45001429-45305283	0.683556	0.00641827	0.465668	0.126207	0.0504804	0.0436099	0.633779	0.0134767	0.126371	0.0581472	0.121551
XLOC_112881	AC005758.1,AC022153.1,CTC-459F4.3,CTC-459F4.6,CTC-459F4.9,LLNLF-65H9.1	TSS197189,TSS197190,TSS197191,TSS197192,TSS197193,TSS197194,TSS197195,TSS197196,TSS197197,TSS197198	19:27684579-27987323	0.876795	0.779419	0.365031	0.631062	0.0312904	0.0345637	0.570348	0.100407	0.00536066	0.470267	0.0129167
XLOC_096661	AC005772.2	TSS166813	17:15014804-15052276	0.00788578	0.325582	0.475563	NA	0.352055	0.265812	0.359091	0.134129	0.189772	0.134129	0.189772
XLOC_113649	AC005775.2	TSS200741	19:404989-542092	0.105205	0.0529033	0.472105	0.136972	0.222603	0.183865	0.236745	0.474538	0.202194	0.480612	0.189379
XLOC_112624	AC005776.1	TSS196334	19:15233855-15450043	0.247801	0.0658023	0.457115	0.981107	0.0597192	0.0652954	0.502664	0.577196	0.0715571	0.290393	0.100885
XLOC_112625	AC005776.1	TSS196335,TSS196336	19:15233855-15450043	0.111744	0.0482898	0.16648	0.88509	0.257652	0.211397	0.170517	0.0163038	0.534574	0.0165597	0.571776
XLOC_113760	AC005777.3	TSS201163,TSS201164	19:3775315-3776348	0.169487	0.489858	0.695417	NA	0.569946	0.395567	0.0848329	0.128542	0.426064	0.116753	0.415537
XLOC_113225	AC005779.2,AC006126.3,BLOC1S3,GEMIN7,MARK4,PPP1R37	TSS198854,TSS198855,TSS198856,TSS198857,TSS198858,TSS198859,TSS198860,TSS198861,TSS198862,TSS198863,TSS198864,TSS198865,TSS198866,TSS198867,TSS198868,TSS198869,TSS198870,TSS198871,TSS198872,TSS198873,TSS198874,TSS198875,TSS198876,TSS198877,TSS198878,TSS198879,TSS198880,TSS198881,TSS198882,TSS198883,TSS198884,TSS198885,TSS198886,TSS198887	19:45001429-45305283	0.213786	0.00329054	0.00560203	0.243397	0.116812	0.0661109	0.00260959	0.494761	0.211568	0.832628	0.144371
XLOC_114321	AC005780.1,CTB-70G10.1	TSS203283,TSS203284,TSS203285,TSS203286	19:28284747-28386204	0.385662	0.412425	0.233063	0.36899	0.285522	0.141495	0.0822443	0.181224	0.187521	0.034056	0.0994096
XLOC_112627	AC005785.2	TSS196338,TSS196339	19:15233855-15450043	0.14483	0.702475	0.10138	0.320034	0.29862	0.339877	0.337622	0.969713	0.292823	0.898662	0.344852
XLOC_114066	AC005785.5	TSS202508	19:15233855-15450043	0.280236	0.642733	0.471171	0.899253	0.198784	0.213518	0.635809	0.788344	0.225304	0.610641	0.291481
XLOC_113753	AC005786.3	TSS201133	19:3316309-3579088	0.392874	0.0264448	0.573578	0.324813	0.226596	0.225286	0.782663	0.426617	0.208052	0.810112	0.225138
XLOC_112313	AC005786.5,AC005786.7,C19orf71,FZR1	TSS195135,TSS195136,TSS195137,TSS195138,TSS195139,TSS195140,TSS195141,TSS195142,TSS195143,TSS195144,TSS195145,TSS195146,TSS195147,TSS195148,TSS195149,TSS195150	19:3316309-3579088	0.0541078	4.64432e-06	0.00311975	0.0269795	0.0329659	0.0243408	0.331671	0.0602728	0.0962387	0.485383	0.0549587
XLOC_113752	AC005786.6	TSS201132	19:3316309-3579088	0.581705	0.733281	0.228511	0.165257	0.0619026	0.0396035	3.1226e-05	0.0159025	0.0479381	0.0655322	0.0489798
XLOC_113065	AC005789.9	TSS198035	19:38374419-38402967	0.134912	0.221812	0.580289	0.260785	0.0493828	0.0113005	0.0986327	0.707717	0.0798237	0.419779	0.054677
XLOC_113149	AC005794.1	TSS198499,TSS198500	19:41639658-41828684	0.336036	0.0852539	0.585259	0.565375	0.873571	0.830531	0.972729	0.976576	0.860221	0.72581	0.99017
XLOC_113144	AC005795.1	TSS198464	19:41506151-41506898	0.168615	0.00816838	0.370937	0.0784349	0.23441	0.218839	0.252742	0.523186	0.22561	0.917238	0.241142
XLOC_112701	AC005796.2	TSS196668	19:17864203-17918607	0.228094	0.285585	0.514935	0.254757	0.278884	0.210161	0.036085	0.546753	0.301894	0.517983	0.290296
XLOC_114126	AC005796.2	TSS202735,TSS202736	19:17864203-17918607	0.00890161	0.000396397	0.494509	0.00100555	0.0266645	0.0200026	0.071545	0.133553	0.0613836	0.153433	0.0668468
XLOC_140397	AC005808.3	TSS247873	20:53509732-53634590	0.373901	NA	0.162488	NA	0.165525	NA	0.325875	0.325875	NA	0.325875	NA
XLOC_098234	AC005822.1	TSS173169,TSS173170	17:16616733-16620616	0.826901	0.0928011	0.222745	0.541453	0.549636	0.238035	0.0124835	0.136608	0.495048	0.0202531	0.22338
XLOC_096675	AC005838.2	TSS166836	17:15565243-15684325	0.961953	0.027441	0.0734706	0.041137	0.00178248	0.0149932	0.461246	0.238312	0.0869309	0.0762115	0.346594
XLOC_098195	AC005863.1	TSS173028,TSS173029,TSS173030	17:14763170-14792208	0.147432	0.111298	0.928986	0.727225	0.723504	0.876988	0.32389	0.0996065	0.920502	0.0201655	0.710769
XLOC_096660	AC005863.2	TSS166812	17:14834637-14900554	0.343436	NA	0.0832996	NA	0.166235	0.328183	0.446949	0.251112	NA	0.251112	NA
XLOC_100009	AC005863.2	TSS178708	17:14834637-14900554	0.0463052	0.325582	0.250909	0.228194	0.870874	0.591935	0.234082	0.189814	0.525796	0.0636255	0.385424
XLOC_196641	AC005915.1	TSS335978	5:126837207-127140565	0.287221	0.058257	0.210815	0.298477	0.0484353	0.0556726	0.544896	0.683226	0.0318247	0.509713	0.0261806
XLOC_196644	AC005915.1	TSS335981,TSS335982	5:126837207-127140565	0.72183	0.00391868	0.818907	0.620912	0.0208231	0.0171197	0.181804	0.503835	0.019977	0.36543	0.0184864
XLOC_112733	AC005932.1	TSS196817	19:18899512-18946831	0.641149	0.134915	0.0818751	0.193679	0.190808	0.307424	0.134877	0.082651	0.0486794	0.0939897	0.0400938
XLOC_113689	AC005943.2,MBD3,TCF3,UQCR11	TSS200880,TSS200881,TSS200882,TSS200883,TSS200884,TSS200885,TSS200886,TSS200887,TSS200888,TSS200889,TSS200890,TSS200891,TSS200892,TSS200893,TSS200894,TSS200895,TSS200896,TSS200897,TSS200898,TSS200899,TSS200900,TSS200901,TSS200902,TSS200903,TSS200904,TSS200905,TSS200906,TSS200907,TSS200908	19:1573516-1653844	0.0664131	0.00135892	0.021598	0.0513223	0.224063	0.256617	0.808224	0.0586121	0.708955	0.0669399	0.968623
XLOC_112264	AC005943.6	TSS194946	19:1573516-1653844	0.770168	0.0508528	0.0651909	0.201382	0.334081	0.842843	0.0929567	0.746318	0.154923	0.528074	0.14578
XLOC_112302	AC005944.2	TSS195086	19:3052909-3063107	0.343436	0.375267	0.0324011	0.626746	0.0167955	0.00804036	0.00478116	0.208525	0.0480452	0.256039	0.0530354
XLOC_113758	AC005954.3,APBA3,TJP3	TSS201150,TSS201151,TSS201152,TSS201153,TSS201154,TSS201155,TSS201156,TSS201157,TSS201158,TSS201159,TSS201160	19:3708108-3761807	0.157347	0.0042347	0.0173304	0.0732908	0.393769	0.24338	0.132578	0.0619025	0.654375	0.385692	0.960405
XLOC_112319	AC005954.4	TSS195180	19:3708108-3761807	0.811677	0.0859571	0.0178576	0.145418	0.0582931	0.0320874	0.0224972	0.456224	0.10838	0.134092	0.184077
XLOC_235539	AC006000.5,AC011288.2	TSS396298,TSS396299,TSS396300,TSS396301	7:13101390-13704420	0.144886	0.159241	0.548666	0.347894	0.107204	0.0772174	0.0644623	0.333009	0.22684	0.655645	0.182414
XLOC_237093	AC006003.3	TSS401643	7:157538756-158604870	0.343436	0.937924	0.844388	0.881368	0.0829967	0.0812009	0.873846	0.573025	0.0784451	0.465104	0.0765364
XLOC_236953	AC006004.1	TSS401106	7:146115999-148438138	0.80451	0.118976	0.692863	0.524378	0.0824741	0.0779834	0.687486	0.87971	0.0814001	0.723573	0.0780881
XLOC_236950	AC006007.1	TSS401099,TSS401100	7:145616984-145681623	0.481574	0.591107	0.377261	0.163819	0.30841	0.249331	0.461289	0.107412	0.103705	0.197013	0.11654
XLOC_120632	AC006011.4,AMMECR1L,POLR2D,RP5-935K16.2,Y_RNA	TSS222682,TSS222683,TSS222684,TSS222685,TSS222686,TSS222687,TSS222688,TSS222689,TSS222690,TSS222691,TSS222692,TSS222693,TSS222694,TSS222695	2:127824647-127886040	0.975397	0.508213	0.0635319	0.0131068	0.951727	0.959031	0.415389	0.13563	0.43087	0.00195516	0.19828
XLOC_236223	AC006014.7,PMS2P3,POM121C	TSS398472,TSS398473,TSS398474,TSS398475,TSS398476,TSS398477,TSS398478,TSS398479,TSS398480,TSS398481,TSS398482,TSS398483,TSS398484,TSS398485	7:75287296-75528148	0.0213946	0.132229	0.293196	0.263728	0.584549	0.854787	0.29696	0.963152	0.534859	0.260123	0.150542
XLOC_236222	AC006014.8	TSS398470,TSS398471	7:75287296-75528148	0.154985	0.147414	0.0101997	0.416371	0.195439	0.16929	0.436978	0.459707	0.26338	0.259191	0.311339
XLOC_237056	AC006019.3	TSS401479,TSS401480,TSS401481	7:153887096-154894427	0.12177	0.0120953	0.814613	0.181236	0.0362305	0.0315421	0.385744	0.0232543	0.0704341	0.0627029	0.0692855
XLOC_237057	AC006019.4	TSS401482,TSS401483,TSS401484	7:153887096-154894427	0.374846	0.0141023	0.617114	0.0167985	0.0821097	0.0733819	0.550939	0.301606	0.0640462	0.282455	0.0632865
XLOC_235693	AC006022.4	TSS396930	7:30642738-30936057	0.216049	0.71428	0.923197	0.385906	0.0867373	0.0416994	0.138834	0.206546	0.627251	0.0673595	0.883172
XLOC_235617	AC006026.1	TSS396614	7:23596740-23703304	NA	0.512462	0.352058	0.407329	0.629855	0.69741	0.774665	0.415597	0.913102	0.545447	0.921262
XLOC_233802	AC006026.12	TSS390071,TSS390072	7:23596740-23703304	0.286428	0.163678	0.678483	0.0523214	0.0299304	0.0244659	0.373384	0.809139	0.0423496	0.762849	0.0470511
XLOC_235618	AC006026.13	TSS396615	7:23596740-23703304	0.178158	0.954899	0.334282	0.482843	0.173217	NA	0.175267	0.628373	0.335561	0.175267	NA
XLOC_235615	AC006026.9	TSS396611	7:23562458-23564261	0.53272	0.0695192	0.529987	0.502302	0.42834	0.344733	0.498453	0.475853	0.324989	0.078571	0.183842
XLOC_233610	AC006028.11	TSS389358	7:2403552-2870871	0.440202	0.109722	0.303421	0.592877	0.115571	0.103626	0.752216	0.21933	0.177833	0.287241	0.195229
XLOC_233962	AC006033.22	TSS390734,TSS390735	7:38302559-38329643	0.080224	0.00716552	0.0626494	0.656265	0.898977	0.807297	0.570185	0.16432	0.780433	0.256638	0.752763
XLOC_119153	AC006037.2	TSS217296	2:234109080-234109481	0.343436	NA	0.638849	NA	0.32169	NA	0.325875	0.325875	NA	0.325875	NA
XLOC_235551	AC006041.1	TSS396368,TSS396369,TSS396370,TSS396371,TSS396372,TSS396373,TSS396374,TSS396375,TSS396376,TSS396377	7:15730886-15880506	0.390839	0.580555	0.760562	0.0307343	0.622103	0.494802	0.31561	0.735973	0.631808	0.783872	0.768568
XLOC_233671	AC006042.6	TSS389616,TSS389617	7:7633639-8406159	0.0673059	0.7549	0.0385157	0.880695	0.32102	0.379838	0.490708	0.316459	0.203967	0.476478	0.219522
XLOC_235496	AC006042.7	TSS396209	7:7633639-8406159	0.015097	0.372488	0.553601	0.85215	0.0942207	0.0791163	0.204263	0.883771	0.101727	0.985638	0.107802
XLOC_233670	AC006042.8	TSS389614,TSS389615	7:7633639-8406159	0.907988	0.717785	0.911305	0.340767	0.052632	0.0385925	0.0710696	0.414717	0.0805456	0.0428993	0.124523
XLOC_098479	AC006050.2	TSS174057,TSS174058,TSS174059	17:30573470-30679434	0.157246	0.525644	0.123607	0.0923852	0.971708	0.775569	0.554985	0.683293	0.901225	0.899007	0.937793
XLOC_098719	AC006070.12,KRTAP4-1	TSS174850,TSS174851,TSS174852,TSS174853,TSS174854,TSS174855,TSS174856	17:41184101-41214949	0.654372	0.00952992	0.0352083	0.12704	0.203264	0.189598	0.345473	0.374627	0.191252	0.454942	0.194406
XLOC_141304	AC006076.1	TSS250848	20:53799822-53801318	NA	NA	0.324587	NA	0.150233	0.188365	0.80658	0.325875	NA	0.325875	NA
XLOC_196743	AC006077.3	TSS336342	5:134904732-135011707	0.435903	0.0833498	0.137715	0.478003	0.851546	0.881896	0.994605	0.0775323	0.302172	0.751185	0.750836
XLOC_198557	AC006077.4	TSS342417,TSS342418	5:134758620-134873567	0.347285	0.0965295	0.775001	0.030291	0.035381	0.0268406	0.422362	0.909899	0.0456922	0.972185	0.042329
XLOC_115060	AC006115.6	TSS206170	19:56592356-56865790	0.373901	NA	0.75886	NA	0.32169	0.328183	0.328183	NA	NA	NA	NA
XLOC_113577	AC006116.12	TSS200367	19:56187883-56588911	NA	0.182841	0.0837428	0.296631	0.868712	0.958687	0.67711	0.301941	0.599795	0.827085	0.918762
XLOC_115048	AC006116.13	TSS206118	19:56187883-56588911	0.470703	0.168449	0.211868	0.248164	0.0394953	0.0372851	0.816507	0.0367073	0.156382	0.0115984	0.300932
XLOC_115047	AC006116.14	TSS206117	19:56187883-56588911	0.373901	0.776593	0.645145	0.960392	0.248016	0.205563	0.499095	0.301494	0.172683	0.468717	0.189768
XLOC_115049	AC006116.15	TSS206119	19:56187883-56588911	0.824584	0.46424	0.856839	0.80952	0.00343904	0.00181687	0.985751	0.0656734	0.000139914	0.27043	0.00226386
XLOC_113574	AC006116.17	TSS200356,TSS200357,TSS200358	19:56187883-56588911	0.748355	0.754422	0.514276	0.116469	0.0145341	0.00483209	0.0475006	0.310322	0.0155807	0.801731	0.021862
XLOC_115044	AC006116.19	TSS206112	19:56187883-56588911	0.423421	0.248297	0.452257	0.685424	0.190755	0.123746	0.0332928	0.196426	0.437436	0.337732	0.459806
XLOC_113573	AC006116.20	TSS200350,TSS200351,TSS200352,TSS200353,TSS200354,TSS200355	19:56187883-56588911	0.816654	0.190354	0.556797	0.943836	0.0877073	0.0817238	0.963108	0.00187007	0.297978	0.008995	0.311602
XLOC_115043	AC006116.20	TSS206111	19:56187883-56588911	0.672109	0.0514225	0.720252	0.340844	0.039578	0.0386854	0.73164	0.0116132	0.112735	0.052686	0.115359
XLOC_115040	AC006116.21,ZSCAN5A	TSS206099,TSS206100,TSS206101,TSS206102,TSS206103,TSS206104,TSS206105,TSS206106,TSS206107,TSS206108	19:56187883-56588911	0.122776	0.165783	0.975355	0.993665	0.0560065	0.0587585	0.594362	0.229751	0.0747992	0.269451	0.076823
XLOC_115046	AC006116.22,VN2R17P	TSS206114,TSS206115,TSS206116	19:56187883-56588911	0.308545	0.159597	0.521658	0.71647	0.062496	0.0532188	0.467933	0.470489	0.0904139	0.242907	0.121987
XLOC_115051	AC006116.24,AC006116.27	TSS206124,TSS206125	19:56187883-56588911	0.66947	0.0241569	0.736102	0.167919	0.512147	0.731926	0.542924	0.12841	0.796556	0.0394276	0.428266
XLOC_113227	AC006126.3	TSS198889	19:45001429-45305283	0.343543	0.0714837	0.45773	0.84757	0.128187	0.0756237	0.00103808	0.792753	0.164426	0.880387	0.170065
XLOC_112628	AC006128.2	TSS196340,TSS196341	19:15233855-15450043	0.987301	0.0183842	0.0194044	0.0493558	0.495814	0.471521	0.764117	0.0575231	0.792948	0.0556349	0.900783
XLOC_113145	AC006129.1,LINC01480	TSS198465,TSS198466,TSS198467,TSS198468,TSS198469	19:41520695-41541094	0.33264	3.46331e-06	0.000474926	0.689083	0.000135486	8.54672e-05	0.089273	0.0449321	9.60272e-05	0.217717	0.000164771
XLOC_114592	AC006129.2	TSS204262,TSS204263	19:41541577-41628090	0.264995	0.951485	0.0829905	0.0500862	0.253868	0.437487	0.301042	0.621931	0.0949529	0.556196	0.123854
XLOC_113146	AC006129.2,CEACAM21	TSS198470,TSS198471,TSS198472,TSS198473,TSS198474,TSS198475,TSS198476,TSS198477,TSS198478,TSS198479	19:41541577-41628090	0.01226	0.102999	0.0260946	0.02923	0.132936	0.299461	0.00293069	0.0293013	0.0132586	0.0485104	0.00919526
XLOC_114593	AC006129.3	TSS204264,TSS204265	19:41541577-41628090	0.323963	0.155631	0.013985	0.497937	0.869644	0.946096	0.343312	0.0012329	0.14562	0.00130472	0.113555
XLOC_113726	AC006130.3	TSS201058	19:2841434-2883599	0.343436	0.378005	0.590152	0.854324	0.395587	0.251754	0.222112	0.638342	0.677157	0.850223	0.467549
XLOC_113728	AC006130.4	TSS201060	19:2841434-2883599	0.373901	0.325582	0.776173	NA	0.408983	0.373901	0.17207	0.17207	0.373901	0.17207	0.373901
XLOC_113103	AC006133.3	TSS198224	19:39677861-39709444	NA	NA	NA	NA	0.32169	0.328183	0.328183	NA	NA	NA	NA
XLOC_114545	AC006133.7	TSS204045	19:39726029-39726775	0.708458	NA	NA	NA	NA	NA	NA	NA	NA	NA	NA
XLOC_234457	AC006145.4	TSS392311,TSS392312	7:81917257-82443798	0.410617	0.107549	0.00095656	0.0775611	0.241269	0.293119	0.198201	0.270678	0.319441	0.288406	0.391724
XLOC_233725	AC006150.1	TSS389755,TSS389756	7:14125728-15562221	0.417395	0.0671151	0.391284	0.576243	0.11246	0.0853066	0.0926424	0.974971	0.138021	0.914806	0.144547
XLOC_234502	AC006153.3,CDK14,CLDN12,CTB-13L3.1,GTPBP10	TSS392515,TSS392516,TSS392517,TSS392518,TSS392519,TSS392520,TSS392521,TSS392522,TSS392523,TSS392524,TSS392525,TSS392526,TSS392527,TSS392528,TSS392529,TSS392530,TSS392531,TSS392532,TSS392533,TSS392534,TSS392535,TSS392536,TSS392537,TSS392538,TSS392539,TSS392540,TSS392541,TSS392542,TSS392543,TSS392544,TSS392545,TSS392546,TSS392547,TSS392548,TSS392549,TSS392550,TSS392551,TSS392552,TSS392553,TSS392554…	7:90335222-91214982	0.926451	0.263844	0.0016707	0.226703	0.56976	0.554613	0.89144	0.438837	0.66592	0.568031	0.654175
XLOC_236606	AC006159.4,LINC01510	TSS400033,TSS400034,TSS400035,TSS400036	7:116561390-116614820	0.0322052	0.0834277	0.126051	0.627461	0.154533	0.190558	0.658641	0.0284489	0.677459	0.0278083	0.428232
XLOC_236604	AC006159.5	TSS400030,TSS400031	7:116524784-116561249	0.800564	0.105872	0.521511	0.845985	0.758293	0.999208	0.278254	0.000258761	0.0464043	0.000434499	0.0288301
XLOC_173277	AC006160.5	TSS305838	4:17577191-17614571	0.504086	0.861438	0.629074	0.116954	0.0178457	0.033355	0.149193	0.202217	0.0348762	0.190861	0.0609857
XLOC_173276	AC006160.8,NACAP5	TSS305835,TSS305836,TSS305837	4:17544831-17568045	0.749952	0.0893821	0.287743	0.0171301	0.849311	0.700389	0.474246	0.175677	0.444587	0.0648957	0.291632
XLOC_233902	AC006195.2	TSS390581	7:32793599-34156578	0.235309	0.0183152	0.877753	0.572662	0.783713	0.670709	0.216104	0.475229	0.264928	0.283656	0.164911
XLOC_118705	AC006196.1	TSS215415,TSS215416,TSS215417	2:194704048-195574495	0.0807322	0.36712	0.364923	0.0762596	0.0506959	0.06557	0.210986	0.789846	0.0400917	0.918178	0.0435682
XLOC_120427	AC006227.1	TSS222057,TSS222058	2:107254690-107557789	0.0383414	0.109728	0.108164	NA	0.457555	0.373901	0.106677	0.106677	0.373901	0.106677	0.373901
XLOC_114710	AC006262.10	TSS204799	19:46228963-46233693	0.373901	NA	0.324587	0.350617	NA	NA	NA	NA	NA	NA	NA
XLOC_114711	AC006262.11	TSS204800,TSS204801	19:46236383-46260148	0.213132	0.00430062	0.310482	0.22392	0.582047	0.553044	0.701111	0.0913712	0.187837	0.0314201	0.127557
XLOC_114708	AC006262.4	TSS204794,TSS204795,TSS204796	19:46039624-46214901	0.270257	0.03433	0.571445	0.316048	0.69101	0.729896	0.929797	0.620196	0.815133	0.784525	0.778636
XLOC_114709	AC006262.5	TSS204797,TSS204798	19:46039624-46214901	0.418226	0.058325	0.962371	0.193717	0.65002	0.695312	0.893059	0.412394	0.527367	0.327629	0.455417
XLOC_113251	AC006262.6,AC007193.6,IGFL1P1	TSS198972,TSS198973,TSS198974,TSS198975,TSS198976,TSS198977,TSS198978	19:46039624-46214901	0.377992	0.0482611	0.933898	0.38165	0.72828	0.823836	0.118204	0.308102	0.445366	0.143834	0.352256
XLOC_114888	AC006272.2	TSS205580,TSS205581	19:51735146-51841075	0.556571	0.00652276	0.835863	0.508516	0.117483	0.0962854	0.395056	0.0883197	0.282955	0.118773	0.33273
XLOC_113658	AC006273.4	TSS200768,TSS200769	19:764712-824472	0.106272	0.439532	0.784151	0.433255	0.862351	0.485996	0.186703	0.762226	0.877163	0.821531	0.87178
XLOC_112234	AC006273.5,PTBP1	TSS194704,TSS194705,TSS194706,TSS194707,TSS194708,TSS194709,TSS194710,TSS194711,TSS194712,TSS194713,TSS194714,TSS194715,TSS194716,TSS194717,TSS194718,TSS194719,TSS194720	19:764712-824472	0.216826	0.000705759	0.00740287	0.00259458	0.418372	0.612915	0.0952109	0.487132	0.565091	0.090283	0.84184
XLOC_113731	AC006277.2	TSS201064	19:2900897-2995184	0.43489	0.0661176	0.120661	0.591527	0.15256	0.125344	0.332976	0.835319	0.162224	0.774197	0.192232
XLOC_112301	AC006277.3,TLE6	TSS195077,TSS195078,TSS195079,TSS195080,TSS195081,TSS195082,TSS195083,TSS195084,TSS195085	19:2900897-2995184	0.310129	3.0877e-05	2.75725e-07	0.81572	0.00673878	0.00376641	0.00780557	0.90145	0.00824665	0.610664	0.0107182
XLOC_173245	AC006296.1	TSS305712	4:14383122-14409078	0.269545	NA	0.502485	NA	0.32169	NA	0.325875	0.325875	NA	0.325875	NA
XLOC_171557	AC006296.2	TSS299844,TSS299845	4:14383122-14409078	0.507648	0.162832	0.332155	NA	0.228207	NA	0.231265	0.369149	0.166034	0.231265	NA
XLOC_234807	AC006326.3	TSS393775	7:117261619-117264971	0.00201487	0.355918	0.531482	0.350617	0.616863	0.901563	0.506299	0.724809	0.815583	0.961436	0.630589
XLOC_236616	AC006326.3	TSS400057	7:117261619-117264971	0.859516	0.550831	0.0747096	0.324813	0.964493	0.706719	0.231277	0.277323	0.734503	0.0261846	0.373901
XLOC_299381	AC006328.1	TSS486958	Y:25463993-25473714	NA	NA	NA	NA	NA	NA	NA	NA	NA	NA	NA
XLOC_299695	AC006328.9	TSS487462	Y:25478268-25487662	NA	NA	NA	NA	0.159779	NA	0.16154	0.16154	NA	0.16154	NA
XLOC_299135	AC006335.10,AC006335.11	TSS486563,TSS486564	Y:6306041-6309587	0.0832676	0.325582	NA	NA	0.32169	0.328183	0.328183	NA	NA	NA	NA
XLOC_299439	AC006335.2,AC006335.6,TTTY23B	TSS487038,TSS487039	Y:6241767-6245283	0.643752	NA	0.193226	NA	0.198308	0.328183	0.649	0.727264	0.335561	0.573992	0.346594
XLOC_234441	AC006355.3	TSS392237,TSS392238	7:77987012-79472123	0.616191	0.0309524	0.471436	0.386238	0.881164	0.674891	0.329313	0.0143474	0.355938	0.00272338	0.220974
XLOC_299339	AC006366.3	TSS486912	Y:23017062-23017821	0.343436	NA	0.334282	NA	0.112575	0.328183	0.289123	0.165512	NA	0.165512	NA
XLOC_117221	AC006369.2	TSS209557,TSS209558,TSS209559	2:37599917-37738664	0.990169	0.559749	0.452451	0.284115	0.0613647	0.0473719	0.48469	0.000228901	0.540955	0.000455072	0.70769
XLOC_117222	AC006369.3	TSS209560	2:37744332-37750571	0.296647	0.115189	0.178346	0.854768	0.224321	0.192326	0.383143	0.511266	0.203476	0.268077	0.17806
XLOC_235345	AC006372.4,AC006372.5,AC006372.6,RP11-331D5.2	TSS395568,TSS395569,TSS395570,TSS395571,TSS395572	7:157464010-157538275	0.258727	0.00948978	0.681557	0.650102	0.00548627	0.00509927	0.713389	0.364282	0.00621242	0.289105	0.00721759
XLOC_233695	AC006373.1	TSS389650	7:9635883-10085570	0.343436	NA	0.334282	0.350617	0.159172	NA	0.16092	0.498291	0.335561	0.16092	NA
XLOC_235504	AC006373.1,AC060834.3	TSS396228,TSS396229,TSS396230,TSS396231,TSS396232	7:9635883-10085570	0.165701	0.246595	0.314847	0.582954	0.91008	0.83613	0.506235	0.504633	0.783018	0.503997	0.742196
XLOC_234526	AC006378.2	TSS392659,TSS392660	7:93949052-94011113	0.355259	0.322135	0.688698	0.779038	0.851544	0.868159	0.120137	0.0411934	0.184029	0.0134196	0.0946333
XLOC_236362	AC006378.2	TSS399064	7:93949052-94011113	0.343436	0.0599686	0.113006	0.708115	0.41777	0.286161	0.145322	0.278346	0.328571	0.661172	0.432247
XLOC_235706	AC006380.3	TSS396951,TSS396952	7:31408569-31444539	0.378735	0.683362	0.872963	0.503593	0.637959	0.455262	0.335985	0.120231	0.222575	0.457709	0.475547
XLOC_299376	AC006386.1	TSS486953	Y:25307701-25308107	NA	0.0213305	NA	NA	0.00716735	0.328183	0.128787	0.849569	0.193425	0.555963	0.19928
XLOC_171606	AC006390.4,HNRNPA1P65	TSS300056,TSS300057,TSS300058	4:24766573-24773468	0.02395	0.641439	0.407795	0.167246	0.640821	0.519136	0.444182	0.271969	0.937915	0.118646	0.734039
XLOC_171568	AC006427.2	TSS299906	4:16152956-16320140	0.613034	0.0888678	0.74727	0.628587	0.365213	0.265899	0.133708	0.549491	0.600822	0.295863	0.771361
XLOC_171551	AC006445.1	TSS299830	4:13549390-13647181	NA	NA	NA	0.324813	NA	NA	NA	NA	NA	NA	NA
XLOC_173241	AC006445.6	TSS305707	4:13647696-13648400	0.562687	0.299168	0.591146	NA	0.00925712	0.037336	0.884309	0.848525	0.335561	0.0940906	NA
XLOC_173240	AC006445.7,BOD1L1	TSS305693,TSS305694,TSS305695,TSS305696,TSS305697,TSS305698,TSS305699,TSS305700,TSS305701,TSS305702,TSS305703,TSS305704,TSS305705,TSS305706	4:13549390-13647181	0.03455	0.329821	0.0273867	0.145063	0.202056	0.202865	0.987041	0.0310876	0.680101	0.0816677	0.677584
XLOC_098632	AC006449.2	TSS174559	17:38671700-38800126	0.746664	0.843584	0.449002	0.797615	0.634695	0.866595	0.0588741	0.663022	0.251283	0.404718	0.1654
XLOC_233726	AC006458.3	TSS389757,TSS389758,TSS389759,TSS389760,TSS389761,TSS389762,TSS389763,TSS389764,TSS389765,TSS389766,TSS389767	7:14125728-15562221	0.246006	0.0318662	0.000703842	0.844395	0.255839	0.262818	0.914583	0.689005	0.22245	0.57976	0.208046
XLOC_121209	AC006460.2	TSS224701,TSS224702,TSS224703,TSS224704	2:190390147-190708716	0.0550142	0.938277	0.805143	0.485235	0.0798256	0.0629522	0.5075	0.14239	0.206502	0.202948	0.237642
XLOC_117559	AC006461.2	TSS210944	2:72159539-72826076	NA	0.168946	0.219758	0.0612751	0.215383	0.226058	0.782764	0.92038	0.218796	0.895431	0.204598
XLOC_235704	AC006466.5	TSS396947,TSS396948	7:31044290-31139182	0.375263	0.382109	0.822213	0.0916882	0.155761	0.140115	0.938687	0.900413	0.169017	0.613126	0.247871
XLOC_233751	AC006482.1	TSS389845	7:17679548-17680659	0.343436	NA	0.334282	NA	NA	NA	NA	NA	NA	NA	NA
XLOC_233637	AC006483.5,CTB-161C1.1	TSS389465,TSS389466,TSS389467	7:5274126-5781739	0.0811696	0.0988777	0.100736	0.827308	0.291398	0.033839	0.0156327	0.182906	0.226374	0.175905	0.202372
XLOC_113161	AC006486.10	TSS198569	19:42220270-42652355	0.470366	0.413872	0.086844	0.254147	0.051839	0.0391603	0.191742	0.0932782	0.125493	0.453064	0.0862687
XLOC_114614	AC006486.9,ERF,GSK3A	TSS204328,TSS204329,TSS204330,TSS204331,TSS204332,TSS204333,TSS204334,TSS204335,TSS204336,TSS204337,TSS204338,TSS204339	19:42220270-42652355	0.178229	0.0341277	0.0161894	0.597162	0.849762	0.65772	0.13346	0.161407	0.619279	0.959267	0.945684
XLOC_173216	AC006499.1,AC006499.2	TSS305611,TSS305612,TSS305613	4:10290859-10297747	0.202744	0.0495592	0.61201	0.639035	0.255785	0.139376	0.23679	0.885111	0.458226	0.977067	0.401738
XLOC_173215	AC006499.3	TSS305609,TSS305610	4:10283425-10286426	0.449481	0.169256	0.0682917	0.339759	0.397472	0.296484	0.453904	0.586928	0.350016	0.283136	0.235238
XLOC_173214	AC006499.4	TSS305607,TSS305608	4:10265532-10280277	0.530877	0.420126	0.465383	0.232748	0.0510248	0.0338428	0.0737397	0.604361	0.0513316	0.712874	0.0526263
XLOC_173213	AC006499.5,RAF1P1	TSS305604,TSS305605,TSS305606	4:10250384-10260436	0.0556481	0.256834	0.823406	0.880337	0.132307	0.0818072	0.104804	0.60203	0.139623	0.724227	0.1533
XLOC_173211	AC006499.6	TSS305601	4:10199822-10200672	0.0903973	0.325582	0.834649	0.508919	0.193549	0.148542	0.354443	0.342667	0.147201	0.224977	0.131746
XLOC_173210	AC006499.7	TSS305600	4:10167158-10167765	NA	NA	0.0630677	NA	0.244302	0.178281	0.196963	0.919726	0.310991	0.892198	0.37324
XLOC_173212	AC006499.9	TSS305602,TSS305603	4:10232948-10246026	0.6666	0.980751	0.706003	0.287467	0.052481	0.0325505	0.088336	0.54262	0.0534261	0.216322	0.0375463
XLOC_117341	AC006509.4	TSS210037,TSS210038	2:47672439-47907810	0.64341	0.152898	0.175122	0.350617	0.144947	0.148126	0.809033	0.349292	0.177108	0.487458	0.170736
XLOC_119759	AC006509.7	TSS219786,TSS219787	2:47672439-47907810	0.761547	0.700658	0.492366	0.126274	0.0437473	0.0363698	0.700919	0.640481	0.0346304	0.68078	0.0353851
XLOC_112292	AC006538.1	TSS195049	19:2710321-2740226	0.446227	0.0160777	0.143843	0.659759	0.0242129	0.0136987	0.0886143	0.83638	0.0272651	0.339278	0.013372
XLOC_113723	AC006538.1,AC006538.4,DIRAS1,SLC39A3	TSS201039,TSS201040,TSS201041,TSS201042,TSS201043,TSS201044,TSS201045,TSS201046,TSS201047,TSS201048	19:2710321-2740226	0.0177873	0.000266076	0.063928	0.0134726	0.0681213	0.04881	0.118899	0.117722	0.0370676	0.0718775	0.0231179
XLOC_113722	AC006538.8	TSS201037,TSS201038	19:2511218-2702742	0.0783031	0.367974	0.0838223	0.581597	0.147977	0.129324	0.587454	0.014904	0.329676	0.0210219	0.337345
XLOC_114194	AC006539.2	TSS203002	19:19755985-21637335	0.511666	0.888098	0.501429	0.317317	9.06164e-05	0.00531266	0.800168	0.630327	0.0079944	0.595503	0.0241286
XLOC_112763	AC006539.3	TSS196943,TSS196944,TSS196945	19:19755985-21637335	0.68731	0.515098	0.724988	0.32141	0.765639	0.777013	0.820815	0.432479	0.579105	0.775431	0.814394
XLOC_114192	AC006539.6	TSS202999	19:19755985-21637335	0.0342241	0.753996	0.269	0.721464	0.615272	0.467841	0.156754	0.0495569	0.378088	0.259526	0.495652
XLOC_150836	AC006547.13	TSS265414,TSS265415,TSS265416,TSS265417,TSS265418,TSS265419,TSS265420,TSS265421,TSS265422	22:20017013-20155485	0.825196	0.0684682	0.0936061	0.82884	0.363127	0.351362	0.785574	0.00132196	0.98029	0.00385427	0.969325
XLOC_150837	AC006547.15	TSS265423	22:20017013-20155485	0.529008	0.850803	0.00632435	0.475917	0.0224998	0.016729	0.0668053	0.38979	0.0172233	0.218262	0.0120466
XLOC_150839	AC006547.8,TRMT2A	TSS265425,TSS265426,TSS265427,TSS265428,TSS265429,TSS265430,TSS265431,TSS265432,TSS265433,TSS265434,TSS265435,TSS265436,TSS265437	22:20017013-20155485	0.0935486	0.830494	0.567731	0.523184	0.536497	0.410857	0.10597	0.504851	0.77514	0.99637	0.629949
XLOC_150028	AC006548.19	TSS262536,TSS262537	22:16897240-16899109	0.151696	0.0457364	0.0116453	0.952699	0.298882	0.172751	0.0546211	0.0464611	0.160964	0.101667	0.181914
XLOC_150029	AC006548.26	TSS262538	22:16946789-17034686	0.438135	0.325582	0.324587	NA	0.272892	NA	0.276577	0.621719	0.185219	0.276577	NA
XLOC_150771	AC006548.28,GAB4,VN1R9P	TSS265181,TSS265182,TSS265183,TSS265184,TSS265185,TSS265186	22:16946789-17034686	0.0532172	0.947442	0.678269	0.513074	0.00874854	0.00695357	0.574921	0.890513	0.00808811	0.508517	0.0114475
XLOC_173530	AC006552.1	TSS306707	4:54603210-54607131	0.29331	0.266788	0.531271	0.18398	0.147104	0.153115	0.969904	0.681611	0.198286	0.730516	0.217612
XLOC_171583	AC006840.1	TSS299952	4:19098198-19098740	0.266219	NA	0.699588	NA	0.814032	0.508569	0.332167	0.508299	0.93975	0.462786	0.824918
XLOC_113349	AC006942.4	TSS199492	19:49731287-49817376	0.0757656	0.418294	0.0657802	0.170797	0.74674	0.550307	0.226692	0.787849	0.728382	0.617181	0.634109
XLOC_150773	AC006946.12	TSS265188,TSS265189	22:17036517-17116160	0.0866154	0.0335075	0.025075	0.411821	0.966599	0.956411	0.706476	0.211464	0.782649	0.270124	0.761737
XLOC_150032	AC006946.15	TSS262553,TSS262554,TSS262555	22:17116293-17244585	0.761361	0.504613	0.00242241	0.72215	0.581584	0.706161	0.188545	7.32503e-07	0.117439	5.50354e-06	0.124924
XLOC_150772	AC006946.16	TSS265187	22:17036517-17116160	0.071196	0.782109	0.349976	0.617959	0.809638	0.773392	0.948707	0.919378	0.813618	0.866751	0.835659
XLOC_150031	AC006946.16,AC006946.17,CECR7,IL17RA	TSS262540,TSS262541,TSS262542,TSS262543,TSS262544,TSS262545,TSS262546,TSS262547,TSS262548,TSS262549,TSS262550,TSS262551,TSS262552	22:17036517-17116160	0.0466815	0.400273	0.0496303	0.968061	0.624761	0.593123	0.535132	0.931097	0.666168	0.386037	0.820009
XLOC_097651	AC006947.1	TSS170394	17:66302568-66810760	0.343436	0.0674511	0.230186	0.342148	0.30904	0.297645	0.703023	0.769057	0.295536	0.76538	0.381414
XLOC_233931	AC006960.5	TSS390650,TSS390651	7:36153084-36454148	0.160946	0.856449	0.195717	0.00624872	0.0145722	0.0177713	0.289057	0.00833614	0.0472033	0.0366934	0.0440748
XLOC_233933	AC006960.7	TSS390669	7:36463022-36504513	0.544116	0.701587	0.403067	NA	0.0179701	0.18024	0.36963	0.0518663	NA	0.0518663	NA
XLOC_233866	AC006978.6,AC007036.6,GS1-114I9.3,LINC01176,ZNRF2	TSS390418,TSS390419,TSS390420,TSS390421,TSS390422,TSS390423,TSS390424,TSS390425,TSS390426,TSS390427,TSS390428,TSS390429,TSS390430	7:30162844-30412502	0.0197169	0.00137302	0.695816	0.999135	0.0940005	0.049638	3.5023e-07	0.0730245	0.0947619	0.622423	0.134198
XLOC_299188	AC006987.4	TSS486642	Y:10088025-10089586	0.343436	0.0851358	0.360726	0.483297	0.500397	0.373901	0.325875	0.325875	0.373901	0.325875	0.373901
XLOC_299189	AC006987.5	TSS486643	Y:10090801-10091207	NA	NA	0.324587	NA	0.383085	0.373901	0.325875	0.325875	0.373901	0.325875	0.373901
XLOC_299512	AC006987.6	TSS487158	Y:10169787-10170314	0.373901	NA	0.0847967	0.579825	0.0633193	0.328183	0.421187	0.171485	NA	0.171485	NA
XLOC_299240	AC006989.2	TSS486759	Y:14941546-14942715	NA	NA	NA	NA	NA	NA	NA	NA	NA	NA	NA
XLOC_118885	AC006994.1	TSS216102	2:210002564-210171383	0.929676	0.275004	0.574486	0.780666	0.138544	0.113952	0.53814	0.0367573	0.480347	0.0196094	0.639534
XLOC_118887	AC006994.2,AC006994.3	TSS216104,TSS216105,TSS216106	2:210171450-210233976	0.0690487	0.0173057	0.512766	0.124581	0.0514887	0.021521	0.0714554	0.237487	0.385127	0.987945	0.103947
XLOC_234422	AC007000.10	TSS392174	7:76959834-77499600	0.124648	0.330799	0.179225	0.650507	0.418648	0.769156	0.0288506	0.739529	0.270174	0.330475	0.130891
XLOC_236253	AC007000.10,FAM185BP,RP11-467H10.1,RP11-467H10.2,SPDYE17,SPDYE18	TSS398586,TSS398587,TSS398588,TSS398589,TSS398590,TSS398591,TSS398592,TSS398593,TSS398594,TSS398595,TSS398596	7:76959834-77499600	0.797676	0.187561	0.0852425	0.0268153	0.213728	0.210511	0.928255	0.0662528	0.4109	0.0017309	0.641531
XLOC_234418	AC007003.1	TSS392149,TSS392150	7:76902490-76924258	0.233001	0.160833	0.872214	0.423589	0.639387	0.568731	0.701669	0.636578	0.810276	0.456909	0.9835
XLOC_233672	AC007009.1,AC007128.1,RP4-594A5.1	TSS389618,TSS389619	7:7633639-8406159	0.0581205	0.26494	0.0551586	0.570838	0.0873654	0.0614711	0.743902	7.76992e-05	0.458958	0.0033488	0.490339
XLOC_173253	AC007016.3	TSS305745,TSS305746	4:14909922-15853230	0.00499962	0.0261289	0.368832	0.369684	0.202865	0.179107	0.388609	0.12132	0.350186	0.0103297	0.46529
XLOC_233864	AC007036.4	TSS390413	7:29919946-30162764	0.0181062	0.121045	0.640026	0.891392	0.134053	0.113832	0.25681	0.591037	0.172951	0.251024	0.19869
XLOC_233863	AC007036.5,MTURN,PLEKHA8	TSS390397,TSS390398,TSS390399,TSS390400,TSS390401,TSS390402,TSS390403,TSS390404,TSS390405,TSS390406,TSS390407,TSS390408,TSS390409,TSS390410,TSS390411,TSS390412	7:29919946-30162764	0.779812	0.00989075	0.00102569	0.575591	0.0176295	0.0111268	0.0271463	0.00670179	0.0939108	0.0369449	0.10591
XLOC_235687	AC007036.6	TSS396888,TSS396889,TSS396890	7:30162844-30412502	0.0966435	0.000141585	0.0403968	0.471002	0.0235569	0.0170881	0.0821097	0.0406117	0.0648006	0.013518	0.0846855
XLOC_118884	AC007038.7,RP11-260M2.1,RPE	TSS216098,TSS216099,TSS216100,TSS216101	2:210002564-210171383	0.408218	0.911267	0.586191	0.151453	0.465321	0.42493	0.472537	0.771887	0.614499	0.112347	0.947237
XLOC_119979	AC007040.11,ATP6V1B1-AS1,TEX261	TSS220633,TSS220634,TSS220635,TSS220636	2:70588670-71227095	0.556805	0.00414878	0.534975	0.912197	0.0119733	0.0100547	0.479148	0.0508224	0.0317826	0.0166656	0.0661778
XLOC_117544	AC007040.6	TSS210853	2:70588670-71227095	0.605622	0.173996	0.58001	0.360834	0.847527	0.734382	0.714584	0.510434	0.600781	0.914626	0.956785
XLOC_119982	AC007040.8	TSS220640	2:70588670-71227095	0.188995	0.464696	0.0208035	NA	0.728997	0.759576	0.835955	0.152782	0.197617	0.197478	0.1946
XLOC_119451	AC007041.2,RNU7-113P,SDC1	TSS218607,TSS218608,TSS218609,TSS218610,TSS218611,TSS218612,TSS218613,TSS218614	2:20193747-20248510	0.425382	0.0128182	0.486375	0.255937	0.131369	0.268881	0.00562927	0.42134	0.0538667	0.522339	0.0528492
XLOC_150853	AC007050.17	TSS265482,TSS265483	22:20424581-20592317	0.106362	0.429691	0.180609	0.844191	0.105919	0.0715629	0.0886855	0.963694	0.129294	0.96369	0.125709
XLOC_150025	AC007064.22	TSS262532,TSS262533	22:16850767-16864126	0.0693984	0.433824	0.0886887	0.458345	0.843104	0.905768	0.715902	0.206987	0.661591	0.0269868	0.440271
XLOC_150027	AC007064.24	TSS262535	22:16869477-16872222	0.618583	0.518793	0.00518512	0.892335	0.437774	0.624229	0.0795532	0.717175	0.396753	0.923773	0.354804
XLOC_150765	AC007064.25	TSS265174	22:16876551-16876902	0.176331	0.163143	0.324587	0.0869986	0.39621	0.417759	0.905773	0.0680389	0.179231	0.0680389	0.179231
XLOC_150024	AC007064.29	TSS262530,TSS262531	22:16843574-16846547	0.748847	NA	0.306505	0.324813	0.905101	0.63549	0.197941	0.147438	0.59519	0.0638636	0.478957
XLOC_236242	AC007078.4,FDPSP2	TSS398564,TSS398565,TSS398566	7:76389332-76846899	0.521042	0.000369285	0.0421877	0.245084	0.397571	0.365794	0.813429	0.262897	0.586794	0.314017	0.614467
XLOC_233760	AC007091.1	TSS389879,TSS389880,TSS389881,TSS389882,TSS389883,TSS389884,TSS389885,TSS389886,TSS389887,TSS389888,TSS389889,TSS389890,TSS389891,TSS389892,TSS389893,TSS389894,TSS389895,TSS389896,TSS389897,TSS389898,TSS389899,TSS389900,TSS389901,TSS389902	7:19263832-19683513	0.0846268	0.0318506	0.581647	0.799723	0.924025	0.833633	0.0379515	0.000463364	0.457996	0.00216668	0.394971
XLOC_238050	AC007091.1	TSS402686	7:19263832-19683513	0.305636	0.000402792	0.532991	0.367257	0.56373	0.46315	0.561908	0.0238236	0.199426	0.00859358	0.157898
XLOC_238051	AC007091.1	TSS402687	7:19263832-19683513	0.367637	0.424077	0.66938	0.952524	0.975518	0.865023	0.214291	0.00849952	0.559119	0.00708989	0.478531
XLOC_119872	AC007098.1	TSS220259	2:62669662-63048640	0.0459447	0.0451099	0.87271	0.740668	0.943758	0.906291	0.244198	0.036715	0.575825	0.357718	0.864151
XLOC_117610	AC007099.1	TSS211139	2:75469301-75569722	0.0654698	0.0299067	0.00105094	0.116937	0.0201773	0.0176346	0.646141	0.81034	0.0223214	0.928406	0.0196127
XLOC_117609	AC007099.2,snoU109	TSS211136,TSS211137,TSS211138	2:75469301-75569722	0.31043	0.0221249	0.000467979	0.874996	0.188914	0.156806	0.594655	0.294795	0.101734	0.183267	0.0820642
XLOC_171638	AC007106.1	TSS300217,TSS300218,TSS300219,TSS300220,TSS300221,TSS300222,TSS300223,TSS300224,TSS300225,TSS300226,TSS300227,TSS300228,TSS300229,TSS300230,TSS300231,TSS300232,TSS300233,TSS300234,TSS300235,TSS300236,TSS300237	4:27883997-27985063	0.960888	0.582778	0.112152	0.286448	0.56903	0.274511	0.0506128	0.807001	0.661265	0.372939	0.48903
XLOC_173336	AC007106.1	TSS306037	4:27883997-27985063	0.295543	0.859193	0.185883	0.166386	0.485512	0.319211	0.483505	0.733521	0.400078	0.377584	0.285152
XLOC_050040	AC007115.3	TSS88225	12:91193685-91195409	0.905929	NA	0.410634	0.163672	0.726292	0.428866	0.325193	0.947466	0.988818	0.820388	0.801616
XLOC_173242	AC007126.1	TSS305708,TSS305709	4:13654332-14005006	0.506039	0.022211	0.53349	0.0216383	0.00400602	0.0036197	0.503224	0.914913	0.0034349	0.905084	0.00329861
XLOC_235500	AC007128.1	TSS396223	7:7633639-8406159	0.122129	0.000966772	0.115847	0.298233	0.361908	0.139956	0.0605777	0.910898	0.804308	0.953504	0.8494
XLOC_117415	AC007131.1,LINC01122	TSS210292,TSS210293,TSS210294,TSS210295,TSS210296,TSS210297,TSS210298,TSS210299,TSS210300,TSS210301,TSS210302,TSS210303,TSS210304,TSS210305,TSS210306,TSS210307,TSS210308	2:58426839-60100200	0.0495885	0.553586	0.00396506	1.09706e-05	0.016781	0.0180619	0.877916	0.807776	0.0154748	0.875111	0.0155542
XLOC_119831	AC007131.2	TSS220104,TSS220105,TSS220106,TSS220107,TSS220108,TSS220109,TSS220110	2:58426839-60100200	0.904015	0.199914	0.966216	0.0129063	0.208977	0.180344	0.509962	0.162036	0.139242	0.125219	0.13236
XLOC_117418	AC007131.2,RNU6-508P	TSS210311,TSS210312,TSS210313,TSS210314	2:58426839-60100200	0.390042	0.355918	0.679747	0.0327586	0.312329	0.24203	0.368107	0.581927	0.280598	0.357455	0.239425
XLOC_113701	AC007136.1	TSS200960	19:1905106-2035021	0.373901	NA	0.324587	NA	0.102571	NA	0.102937	0.235257	0.0655083	0.856002	0.346594
XLOC_235493	AC007161.5,GS1-165B14.2,RPA3,RPL23AP51	TSS396190,TSS396191,TSS396192,TSS396193,TSS396194,TSS396195,TSS396196,TSS396197,TSS396198,TSS396199,TSS396200,TSS396201	7:7633639-8406159	0.14208	0.201902	0.163416	0.0250018	0.0347936	0.0301835	0.390824	0.428506	0.0283592	0.838432	0.0422264
XLOC_118750	AC007163.1	TSS215609	2:200585371-200829783	0.0390682	0.397925	0.401105	0.445581	0.39468	0.191121	0.130512	0.209387	0.253229	0.234194	0.250697
XLOC_121290	AC007163.3	TSS225046,TSS225047	2:200585371-200829783	0.81989	0.166844	0.342577	0.552905	0.985084	0.961084	0.529959	0.716193	0.987567	0.58598	0.955347
XLOC_121291	AC007163.6	TSS225048	2:200585371-200829783	0.540349	0.55972	0.2762	0.324813	0.238502	0.375979	0.0182482	0.837921	0.178813	0.990714	0.167153
XLOC_117416	AC007179.1	TSS210309	2:58426839-60100200	NA	NA	0.643828	NA	0.184628	0.328183	0.73637	0.325875	NA	0.325875	NA
XLOC_076427	AC007182.6,RP11-507E23.1	TSS130885,TSS130886,TSS130887,TSS130888	14:75502888-76084585	0.500588	0.00245962	0.0748882	0.538723	0.604756	0.805967	0.421777	0.0469591	0.0983471	0.0622571	0.0896417
XLOC_114695	AC007191.4,FBXO46,SNRPD2	TSS204701,TSS204702,TSS204703,TSS204704,TSS204705,TSS204706,TSS204707,TSS204708,TSS204709,TSS204710,TSS204711,TSS204712	19:45661554-45731066	0.392533	0.951281	0.109653	0.00249936	0.438457	0.517584	0.978207	0.0225865	0.0616816	0.157198	0.118761
XLOC_112708	AC007192.4,IFI30,MAST3,PIK3R2	TSS196702,TSS196703,TSS196704,TSS196705,TSS196706,TSS196707,TSS196708,TSS196709,TSS196710,TSS196711,TSS196712,TSS196713,TSS196714,TSS196715,TSS196716,TSS196717,TSS196718,TSS196719,TSS196720,TSS196721	19:18022402-18178117	0.185188	4.65943e-05	0.654743	0.13083	0.48752	0.814305	0.019822	0.205913	0.177265	0.538999	0.238212
XLOC_114140	AC007192.6	TSS202759	19:18022402-18178117	0.169965	0.0459249	0.705027	0.341928	0.148103	0.1457	0.636601	0.877764	0.239001	0.596245	0.428429
XLOC_114714	AC007193.10	TSS204804	19:46293892-46343433	0.43028	0.0257337	0.0724258	0.272601	0.0264484	0.0191297	0.228102	0.000958365	0.00235508	0.000198801	0.0015128
XLOC_114716	AC007193.8	TSS204808	19:46343566-46417584	NA	0.0513194	0.047338	0.00219486	0.5058	0.461319	0.239186	0.0145719	0.282463	0.198363	0.375513
XLOC_114715	AC007193.9,CCDC8	TSS204805,TSS204806,TSS204807	19:46343566-46417584	0.609963	0.997682	0.0855148	0.129563	0.238625	0.244703	0.472996	2.59212e-06	0.271747	6.29886e-06	0.186587
XLOC_112757	AC007204.2,CTC-559E9.6,ZNF253,ZNF93	TSS196929,TSS196930,TSS196931,TSS196932,TSS196933,TSS196934,TSS196935,TSS196936	19:19755985-21637335	0.81055	0.0401849	0.0400521	0.387662	0.053266	0.0387526	0.12363	0.000193435	0.0102097	0.00682892	0.0121583
XLOC_114188	AC007204.3	TSS202989	19:19755985-21637335	0.0175787	0.174315	0.66136	0.972529	0.09835	0.0220635	0.620607	0.420987	0.165453	0.374995	0.346594
XLOC_114189	AC007204.3	TSS202990,TSS202991	19:19755985-21637335	0.0901782	0.211754	0.788075	0.445764	0.749989	0.782094	0.822417	0.413463	0.785687	0.551615	0.910753
XLOC_115055	AC007228.11	TSS206139	19:56187883-56588911	0.332651	0.546381	0.51643	0.171551	0.0965413	0.140538	0.233845	0.0469176	0.322664	0.00104631	0.78675
XLOC_113584	AC007228.5,OR5AH1P,ZIM2-AS1	TSS200405,TSS200406,TSS200407,TSS200408,TSS200409,TSS200410,TSS200411,TSS200412,TSS200413	19:56592356-56865790	0.79365	0.0685429	0.159545	0.218203	0.00863871	0.00741846	0.676921	0.0201611	0.0287005	0.00107493	0.048779
XLOC_113583	AC007228.8,SMIM17,ZNF71	TSS200397,TSS200398,TSS200399,TSS200400,TSS200401,TSS200402,TSS200403,TSS200404	19:56592356-56865790	0.137648	0.000795142	0.0113734	0.132387	0.0147243	0.00982737	0.132017	0.00550528	0.0555106	0.054892	0.0523286
XLOC_115058	AC007228.9,ZNF835	TSS206142,TSS206143,TSS206144,TSS206145	19:56592356-56865790	0.105278	0.383007	0.15181	0.372501	0.00461584	0.00998018	0.0966299	0.0119638	0.0872348	0.00551758	0.199369
XLOC_112508	AC007229.3	TSS195905	19:10836414-10870266	0.0786409	0.0530916	0.0145717	0.0199205	0.411106	0.317299	0.206343	0.552743	0.567321	0.320508	0.698025
XLOC_113951	AC007229.3	TSS201944	19:10836414-10870266	0.246949	0.594087	0.414181	0.0722057	0.0454727	0.0166659	0.0892584	0.0948819	0.0164822	0.222606	0.028677
XLOC_234437	AC007237.2	TSS392231	7:77987012-79472123	0.697992	0.507993	0.686652	0.138539	0.147798	0.137705	0.327909	0.245053	0.134078	0.0884788	0.124485
XLOC_119828	AC007238.1	TSS220100,TSS220101	2:58426839-60100200	0.0231058	0.0133345	0.199126	0.00803426	0.119514	0.0962258	0.0619814	0.202558	0.168073	0.202183	0.170833
XLOC_119829	AC007238.1	TSS220102	2:58426839-60100200	0.787298	0.126805	0.672463	0.185417	0.0276414	0.0243107	0.387743	0.92376	0.0318925	0.910744	0.0318938
XLOC_117249	AC007246.3,TMEM178A	TSS209652,TSS209653,TSS209654,TSS209655,TSS209656,TSS209657,TSS209658,TSS209659,TSS209660,TSS209661,TSS209662,TSS209663,TSS209664,TSS209665,TSS209666,TSS209667,TSS209668,TSS209669,TSS209670,TSS209671,TSS209672,TSS209673	2:39166874-39779274	0.128729	0.257301	0.68528	0.0217683	0.894719	0.765219	0.556726	0.780222	0.6592	0.80896	0.690767
XLOC_116951	AC007249.3,RP11-320M2.1	TSS208527,TSS208528,TSS208529,TSS208530,TSS208531,TSS208532,TSS208533	2:10437285-10497906	0.0848927	0.0671302	0.838141	0.111803	0.362431	0.349775	0.930972	0.19838	0.700016	0.337446	0.721477
XLOC_117414	AC007250.4	TSS210289,TSS210290,TSS210291	2:58270742-58297908	0.884326	0.554118	0.702144	0.236026	0.0821615	0.0708775	0.606464	0.466208	0.0651686	0.486295	0.0626081
XLOC_120385	AC007251.2	TSS221920,TSS221921	2:102873132-102899119	0.0406195	0.0364039	0.742291	0.812249	0.0796983	0.0654496	0.525726	0.203778	0.167148	0.45437	0.126816
XLOC_117252	AC007253.1	TSS209700	2:39786452-40611053	0.0505166	0.567821	0.851711	0.324813	0.509039	0.328809	0.108797	0.1612	0.350606	0.28485	0.395461
XLOC_235676	AC007255.8	TSS396861,TSS396862	7:28932485-29569695	0.835653	0.0251466	0.0384873	0.355241	0.261365	0.277002	0.929697	0.458937	0.352772	0.865897	0.248316
XLOC_121304	AC007256.5	TSS225109	2:201233397-201619178	0.0244203	0.875945	0.0748291	0.780803	0.0145384	0.00937587	0.251496	0.354778	0.0361891	0.351824	0.0666217
XLOC_120377	AC007271.3	TSS221904	2:102037843-102182108	0.0286977	0.00249881	0.000338559	0.114639	0.928923	0.77015	0.0430443	0.689387	0.988593	0.647047	0.965604
XLOC_121297	AC007272.3	TSS225083	2:200908470-201182441	0.971664	0.318356	0.638845	0.324813	0.0186346	0.0135338	0.0612585	0.0108089	0.091471	0.0143156	0.142364
XLOC_299150	AC007274.2	TSS486595	Y:7678898-7681028	NA	NA	0.324587	NA	0.32169	0.328183	0.328183	NA	NA	NA	NA
XLOC_299151	AC007274.5	TSS486596,TSS486597	Y:7689798-7810683	0.0522074	0.116439	0.00943361	0.0345034	7.53198e-13	2.7237e-07	0.868876	0.661658	2.50434e-05	0.658566	0.000310716
XLOC_299152	AC007274.5	TSS486598	Y:7689798-7810683	0.0834563	NA	0.619372	NA	0.32169	NA	0.325875	0.325875	NA	0.325875	NA
XLOC_121018	AC007277.3	TSS223989,TSS223990,TSS223991,TSS223992,TSS223993	2:170150692-170889793	0.511339	0.180355	0.230167	0.772472	0.704527	0.711956	0.990992	0.189957	0.239187	0.111256	0.165715
XLOC_117910	AC007278.2	TSS212100	2:102418403-102463763	0.56602	0.0977431	0.00601995	0.138072	0.0429557	0.117842	0.470802	0.16014	0.00568451	0.517304	0.0555235
XLOC_117908	AC007278.3,IL18RAP	TSS212092,TSS212093,TSS212094,TSS212095,TSS212096,TSS212097	2:102418403-102463763	0.219162	0.529702	0.00049677	0.972097	0.0182625	0.0211126	0.304483	0.008616	0.00232952	0.0562049	0.00205161
XLOC_118780	AC007279.2	TSS215710,TSS215711	2:201699599-201782683	0.824659	0.91728	0.329235	0.712778	0.558018	0.619337	0.663131	0.0879823	0.980818	0.268469	0.892179
XLOC_121299	AC007283.4	TSS225091	2:200908470-201182441	0.736602	0.027286	0.19528	0.352265	0.806036	0.707591	0.440413	0.890406	0.85837	0.843977	0.961736
XLOC_118761	AC007283.5,CFLAR,Metazoa_SRP,RP11-13J8.1	TSS215638,TSS215639,TSS215640,TSS215641,TSS215642,TSS215643,TSS215644,TSS215645,TSS215646,TSS215647,TSS215648,TSS215649,TSS215650,TSS215651,TSS215652,TSS215653,TSS215654,TSS215655,TSS215656,TSS215657,TSS215658,TSS215659,TSS215660,TSS215661	2:200908470-201182441	0.203782	0.0773128	0.0327774	0.0547121	0.424861	0.497124	0.659721	0.00238571	0.108328	0.00518648	0.0823589
XLOC_233862	AC007285.6	TSS390395,TSS390396	7:29919946-30162764	0.340625	0.689058	0.960187	0.506511	0.0175722	0.013573	0.382172	0.0894267	0.0412398	0.224887	0.0407096
XLOC_235685	AC007285.7	TSS396884,TSS396885	7:29919946-30162764	0.511591	0.887836	0.176408	0.463166	0.673375	0.501063	0.36339	0.0705448	0.675849	0.0206136	0.429984
XLOC_113778	AC007292.3,AC007292.4	TSS201241,TSS201242,TSS201243,TSS201244	19:4324040-4360086	0.200858	0.0758423	0.0388306	0.118906	0.157347	0.13438	0.405638	0.00639339	0.401893	0.0298782	0.38644
XLOC_112339	AC007292.6,SH3GL1	TSS195261,TSS195262,TSS195263	19:4360369-4400547	0.16188	0.381419	0.488907	0.543163	0.120113	0.112301	0.988501	0.00291811	0.421106	0.0205197	0.398351
XLOC_112338	AC007292.7,MPND	TSS195256,TSS195257,TSS195258,TSS195259,TSS195260	19:4324040-4360086	0.150219	0.528554	0.0223358	0.099834	0.12803	0.0804521	0.0678022	0.00349646	0.801868	0.0168878	0.993376
XLOC_150859	AC007308.7	TSS265522	22:20689928-20915870	0.08569	0.00825292	0.764911	0.0881376	0.381477	0.119354	0.182018	0.0400666	0.292448	0.245565	0.600046
XLOC_235723	AC007312.3	TSS397016	7:32793599-34156578	0.300319	0.355918	0.666795	0.597865	0.000392272	0.00506099	0.884486	0.733064	0.0407401	0.705664	0.0359483
XLOC_117254	AC007317.1	TSS209702	2:40638865-40970258	0.343436	NA	0.183815	0.324813	0.16324	NA	0.165078	0.165078	NA	0.165078	NA
XLOC_119669	AC007317.1	TSS219464,TSS219465,TSS219466,TSS219467,TSS219468,TSS219469,TSS219470,TSS219471,TSS219472	2:40638865-40970258	0.348796	0.373581	0.981797	0.521132	0.0613553	0.02928	0.00189202	0.243386	0.0651026	0.512605	0.0785554
XLOC_117491	AC007318.5,ACTR2	TSS210590,TSS210591,TSS210592,TSS210593,TSS210594,TSS210595,TSS210596	2:65168643-65433159	0.339972	0.165233	0.0605015	0.600533	0.248654	0.250844	0.707462	0.469597	0.306556	0.863518	0.223287
XLOC_118645	AC007319.1	TSS215141,TSS215142,TSS215143,TSS215144,TSS215145	2:187001875-187565829	0.248302	0.401626	0.266345	0.2907	0.140489	0.128697	0.891688	5.36509e-05	0.984256	1.29793e-08	0.613003
XLOC_121173	AC007319.1	TSS224608	2:187001875-187565829	0.421099	0.00360671	0.492997	0.0283406	0.0569945	0.290383	0.0851786	0.548198	0.0201887	0.56059	0.0536724
XLOC_121174	AC007319.1	TSS224609	2:187001875-187565829	0.0614657	0.521618	0.987798	0.00468534	0.0531983	0.10074	0.0988063	0.85349	0.0286756	0.737152	0.0751558
XLOC_121172	AC007319.1,CALCRL	TSS224593,TSS224594,TSS224595,TSS224596,TSS224597,TSS224598,TSS224599,TSS224600,TSS224601,TSS224602,TSS224603,TSS224604,TSS224605,TSS224606,TSS224607	2:187001875-187565829	0.955236	0.724253	0.189963	0.127289	0.313909	0.777554	0.000592282	0.699633	0.101867	0.146836	0.045372
XLOC_299316	AC007322.1	TSS486885	Y:21871330-21873550	NA	NA	NA	NA	NA	NA	NA	NA	NA	NA	NA
XLOC_299317	AC007322.3	TSS486886	Y:21895393-21897559	NA	NA	NA	NA	NA	NA	NA	NA	NA	NA	NA
XLOC_299318	AC007322.5	TSS486887	Y:21918934-21921106	NA	NA	NA	NA	NA	NA	NA	NA	NA	NA	NA
XLOC_299319	AC007322.7	TSS486888	Y:21940011-21941593	0.343436	0.355918	0.702858	NA	0.0516085	NA	0.0506328	0.0506328	NA	0.0506328	NA
XLOC_274240	AC007325.1	TSS454765,TSS454766	KI270734.1:71534-76091	0.6403	0.262072	0.00903753	0.917114	0.198699	0.0858598	0.215807	0.0519443	0.728302	0.0578577	0.60431
XLOC_274243	AC007325.2	TSS454771	KI270734.1:137393-161852	0.0292445	0.174995	0.159616	0.632358	0.0568814	0.0589452	0.800902	0.0160377	0.147398	0.0246826	0.206527
XLOC_274245	AC007325.2	TSS454773,TSS454774,TSS454775,TSS454776,TSS454777,TSS454778	KI270734.1:137393-161852	0.197018	0.0312954	0.0105956	0.978317	0.111008	0.17767	0.567847	0.00154185	0.202592	0.0409165	0.395406
XLOC_274238	AC007325.3	TSS454763	KI270734.1:59710-60316	NA	NA	NA	NA	NA	NA	NA	NA	NA	NA	NA
XLOC_274242	AC007325.4	TSS454768,TSS454769,TSS454770	KI270734.1:131493-137392	0.623522	3.91466e-07	0.0222245	0.41921	0.0298626	0.0595035	0.369779	0.718432	0.0626847	0.877896	0.115924
XLOC_274244	AC007325.4	TSS454772	KI270734.1:131493-137392	0.522688	0.0883468	0.001797	0.195298	0.0831275	0.08287	0.975713	0.00173033	0.338532	0.0236418	0.33992
XLOC_150069	AC007326.1	TSS262646	22:18178037-19144966	NA	0.718387	0.162174	NA	2.04372e-05	0.00989334	0.898827	0.38238	0.00766531	0.313726	0.0261354
XLOC_150811	AC007326.10	TSS265322	22:18178037-19144966	0.0800702	0.661077	0.664162	0.154152	0.140646	0.0719057	0.0959455	0.143458	0.0792195	0.147107	0.074626
XLOC_150812	AC007326.12	TSS265323	22:18178037-19144966	0.78521	0.173641	0.306762	0.350617	0.18612	0.192627	0.328183	0.335561	0.199661	NA	0.181756
XLOC_235744	AC007327.5,AC007327.6	TSS397089,TSS397090,TSS397091	7:36153084-36454148	0.0658435	0.0328159	0.0214721	0.000678398	0.132377	0.115834	0.750007	0.0153768	0.476654	0.0129718	0.674693
XLOC_091010	AC007347.1	TSS158613	16:53584297-54159180	0.0961819	0.102749	0.319245	0.129656	0.395998	0.373901	NA	NA	0.373901	NA	0.373901
XLOC_235750	AC007349.4	TSS397120	7:36725313-36793896	0.703096	0.0119588	0.351452	0.963474	0.170813	0.150129	0.480172	0.254658	0.339185	0.0978921	0.478454
XLOC_233938	AC007349.4,AC007349.5	TSS390674,TSS390675,TSS390676	7:36725313-36793896	0.18132	0.0555502	0.82609	0.475291	0.358097	0.20737	0.0308049	0.699332	0.637476	0.657885	0.698304
XLOC_233940	AC007349.7	TSS390678,TSS390679	7:36819905-36841373	0.770253	0.122437	0.52467	0.145228	0.221395	0.134762	0.0572843	0.513209	0.420922	0.459957	0.472124
XLOC_299641	AC007359.6	TSS487398,TSS487399	Y:22100813-22147484	0.175501	0.625423	0.167414	0.41077	NA	NA	NA	NA	NA	NA	NA
XLOC_121350	AC007362.3	TSS225264	2:204426522-205855184	0.0240998	0.532055	0.57803	0.892549	0.0463503	0.0270465	0.25594	0.000564734	0.922812	0.00536484	0.971488
XLOC_118345	AC007364.1	TSS213821	2:149560242-149870917	0.512665	0.326487	0.430796	0.388423	0.655407	0.611297	0.772315	0.951001	0.713163	0.488067	0.96108
XLOC_120834	AC007364.1	TSS223295,TSS223296,TSS223297	2:149560242-149870917	0.79988	0.339998	0.930049	0.528934	0.0240262	0.0126065	0.157487	0.348135	0.0811673	0.269996	0.129081
XLOC_117481	AC007365.1	TSS210562,TSS210563,TSS210564	2:64600435-64616999	0.486325	0.353387	0.0621101	0.743361	0.346891	0.143802	0.00459958	0.633871	0.52561	0.863509	0.61258
XLOC_117482	AC007365.3	TSS210565,TSS210566,TSS210567,TSS210568	2:64617757-64755059	0.242251	0.962258	0.054693	0.949567	0.511959	0.823356	0.0642364	0.957645	0.344873	0.68063	0.26536
XLOC_117483	AC007365.4	TSS210569	2:64617757-64755059	0.0260253	0.0761545	0.753193	0.912016	0.0124068	0.0378833	0.688629	0.703371	0.0649917	0.508006	0.107889
XLOC_119832	AC007381.3	TSS220111,TSS220112,TSS220113,TSS220114,TSS220115,TSS220116,TSS220117	2:60329290-60354983	0.134925	0.617137	0.0412045	0.855174	0.570268	0.597206	0.896661	0.272626	0.251216	0.288226	0.242582
XLOC_118841	AC007383.3	TSS215915,TSS215916,TSS215917,TSS215918,TSS215919	2:205989584-206165682	0.52793	0.386553	0.926755	0.244154	0.16773	0.140485	0.103754	0.848337	0.182345	0.111496	0.284697
XLOC_118842	AC007383.4	TSS215920	2:205989584-206165682	0.562355	0.0312851	0.402345	0.905003	0.0639712	0.0398825	0.0068198	0.279245	0.128714	0.835406	0.0945798
XLOC_121359	AC007383.6	TSS225289,TSS225290	2:206175230-206398991	0.271896	0.216971	0.250458	0.261279	0.713499	0.591911	0.294833	0.0425257	0.440983	0.0449509	0.439914
XLOC_119900	AC007386.2	TSS220358,TSS220359,TSS220360,TSS220361	2:64846129-65132070	0.4812	0.00384073	0.8276	0.104226	0.0182195	0.0130778	0.187761	0.766692	0.0229055	0.72393	0.0172183
XLOC_117485	AC007386.2,AC007880.1	TSS210571,TSS210572,TSS210573,TSS210574	2:64846129-65132070	0.413579	3.034e-05	0.160795	0.846968	0.0523538	0.0561884	0.867778	0.42847	0.0834918	0.585989	0.0736605
XLOC_119904	AC007386.3	TSS220367	2:64846129-65132070	0.336023	0.000553551	0.0105299	0.194818	0.255285	0.189315	0.220822	0.0517215	0.706613	0.0466909	0.823459
XLOC_119903	AC007386.3,AC007386.4,SLC1A4	TSS220364,TSS220365,TSS220366	2:64846129-65132070	0.906581	5.7938e-12	0.398805	0.577651	0.0366086	0.0207131	0.00123577	0.0201348	0.134638	1.93709e-06	0.210743
XLOC_117486	AC007386.4,CEP68,SLC1A4	TSS210575,TSS210576,TSS210577,TSS210578,TSS210579,TSS210580,TSS210581,TSS210582,TSS210583	2:64846129-65132070	0.136328	0.0428305	0.000115052	0.691164	0.538733	0.420031	0.127398	0.0322634	0.226243	0.174596	0.334866
XLOC_120037	AC007387.2	TSS220884	2:74443307-74809016	0.75004	0.00405354	0.769963	0.998858	0.11763	0.100439	0.344478	0.246187	0.206562	0.310001	0.214368
XLOC_120038	AC007387.2	TSS220885	2:74443307-74809016	0.0265005	0.127551	0.334282	NA	0.220206	0.328183	0.548105	0.947049	0.335561	0.325875	NA
XLOC_117602	AC007387.2,SEMA4F	TSS211097,TSS211098,TSS211099,TSS211100,TSS211101,TSS211102,TSS211103,TSS211104	2:74443307-74809016	0.327044	0.0675814	0.113458	0.849856	0.115609	0.0413571	0.0630168	0.00175087	0.166979	0.00878517	0.147515
XLOC_119913	AC007389.1	TSS220397	2:65434031-66085037	0.441533	0.179257	0.0166117	0.339109	0.00691195	0.0463967	0.887866	0.145943	0.00478399	0.243796	0.0372097
XLOC_119914	AC007389.2	TSS220398	2:65434031-66085037	0.669106	0.355918	0.116902	0.170396	0.00265844	0.0205187	0.595522	0.458078	0.179095	0.777982	0.184147
XLOC_119916	AC007389.3,VTRNA2-2P	TSS220400,TSS220401	2:65434031-66085037	0.252645	0.0277476	0.574694	0.830098	0.0483358	0.0278832	0.311663	0.816748	0.0814015	0.52259	0.135626
XLOC_119631	AC007390.4	TSS219278	2:37166823-37374470	0.167867	0.355918	0.0974031	0.324813	0.00175741	0.0201168	0.818144	0.205309	0.335561	0.0363665	NA
XLOC_117217	AC007391.2	TSS209547	2:37166823-37374470	0.373901	0.174408	0.0771603	0.753209	0.82046	0.587106	0.0305278	0.473058	0.629755	0.227125	0.39284
XLOC_119923	AC007392.3	TSS220415	2:66426734-66767925	0.127553	0.166071	0.919091	0.0151261	0.0328349	0.0333244	0.964701	0.00150277	0.00998949	1.3177e-05	0.0069812
XLOC_125726	AC007392.3	TSS231051	2:66426734-66767925	0.759274	0.0281962	0.172769	0.12367	0.151043	0.161	0.953932	0.00316453	0.0350853	4.95149e-06	0.0217286
XLOC_117499	AC007392.3,MEIS1	TSS210622,TSS210623,TSS210624,TSS210625,TSS210626,TSS210627,TSS210628,TSS210629,TSS210630,TSS210631,TSS210632,TSS210633,TSS210634,TSS210635,TSS210636,TSS210637,TSS210638,TSS210639,TSS210640,TSS210641,TSS210642,TSS210643,TSS210644,TSS210645	2:66426734-66767925	0.13442	0.72203	0.00153237	0.0616548	0.0604652	0.0549342	0.526746	1.95851e-05	0.0136097	5.13149e-09	0.0100337
XLOC_119924	AC007392.4	TSS220416,TSS220417,TSS220418	2:66426734-66767925	0.23965	0.0605456	0.941799	0.283442	0.0837072	0.0771363	0.429566	0.00783229	0.0358922	1.22568e-05	0.0226634
XLOC_118342	AC007394.3	TSS213818	2:149329984-149489369	0.373901	0.325582	0.125442	0.0749822	0.767342	0.576102	0.466134	0.565761	0.615146	0.667028	0.644174
XLOC_117539	AC007395.3	TSS210825	2:70588670-71227095	0.343436	NA	0.764441	NA	0.32169	NA	NA	NA	NA	NA	NA
XLOC_119976	AC007395.4	TSS220629	2:70588670-71227095	0.456212	0.0958143	0.907288	0.324813	0.486187	0.445367	0.480001	0.310037	0.930002	0.713827	0.742112
XLOC_119929	AC007403.2	TSS220425,TSS220426	2:66864551-67325304	0.508212	0.581496	0.102151	0.430609	0.615966	0.525747	0.533975	0.0964431	0.86223	0.0760711	0.720722
XLOC_117501	AC007403.2,AC007403.3,AC023115.2	TSS210648,TSS210649,TSS210650,TSS210651,TSS210652,TSS210653,TSS210654,TSS210655,TSS210656,TSS210657,TSS210658,TSS210659,TSS210660,TSS210661,TSS210662,TSS210663,TSS210664,TSS210665,TSS210666	2:66864551-67325304	0.609067	0.243871	0.258085	0.00384631	0.858468	0.869831	0.744956	0.0134148	0.658826	0.000526312	0.471262
XLOC_121019	AC007405.4,LINC01124	TSS223994,TSS223995,TSS223996,TSS223997,TSS223998,TSS223999,TSS224000,TSS224001	2:170150692-170889793	0.0492191	0.122693	0.00774274	0.0847335	0.485364	0.306518	0.131982	0.449545	0.820333	0.851379	0.688269
XLOC_118503	AC007405.6,ERICH2,GAD1,Y_RNA	TSS214405,TSS214406,TSS214407,TSS214408,TSS214409,TSS214410,TSS214411,TSS214412,TSS214413,TSS214414,TSS214415,TSS214416,TSS214417,TSS214418,TSS214419,TSS214420,TSS214421,TSS214422,TSS214423,TSS214424,TSS214425,TSS214426,TSS214427,TSS214428,TSS214429,TSS214430,TSS214431,TSS214432,TSS214433,TSS214434,TSS214435,TSS214436	2:170150692-170889793	0.494409	0.0179803	0.000247778	0.111912	0.287206	0.262108	0.487882	0.231651	0.207534	0.698112	0.290847
XLOC_121020	AC007405.8	TSS224002,TSS224003,TSS224004,TSS224005	2:170150692-170889793	0.443093	0.0155402	4.97302e-05	0.0412656	0.00597898	0.00278951	0.00527465	0.78473	0.00845218	0.890287	0.00746069
XLOC_117505	AC007422.1	TSS210675	2:67448453-67786178	0.704155	0.162081	0.59345	0.324813	0.00654868	0.0226848	0.420312	0.95575	0.0883309	0.84238	0.172161
XLOC_097707	AC007461.2	TSS170621,TSS170622	17:72021848-72323017	0.662661	0.594214	0.508938	0.419683	0.0547152	0.0293995	0.301522	0.355476	0.031858	0.130186	0.0150035
XLOC_119342	AC007463.2	TSS218203,TSS218204,TSS218205	2:7885807-7901676	0.993473	0.355918	0.317396	0.324813	0.195794	0.136734	0.218694	0.29178	0.147964	0.16857	0.129865
XLOC_091018	AC007491.1	TSS158629,TSS158630	16:54628962-54657662	0.285027	0.161432	0.626852	0.57701	0.00327657	0.0531432	0.227652	0.0590868	0.0875575	0.0674507	0.178276
XLOC_093879	AC007491.1	TSS163032	16:54628962-54657662	0.675852	0.74604	0.0170496	0.0199513	0.905167	0.695409	0.365417	0.641212	0.817539	0.246304	0.562862
XLOC_093880	AC007491.1	TSS163033	16:54628962-54657662	0.319493	0.161174	0.0091709	0.0450094	0.0480485	0.340145	0.160771	0.0304056	0.373901	0.0304056	0.373901
XLOC_093881	AC007491.1	TSS163034	16:54628962-54657662	0.85952	0.0251921	0.0235264	NA	0.638861	0.363439	0.0747679	0.203685	0.45293	0.549667	0.647158
XLOC_093882	AC007491.1	TSS163035	16:54628962-54657662	0.79255	0.166786	0.119962	0.324846	0.336737	0.94199	0.0331243	0.292272	0.416132	0.461682	0.34161
XLOC_235736	AC007551.2	TSS397079	7:35613070-35976190	0.350787	0.503098	0.711373	0.884419	0.015795	0.0113895	0.153052	0.342257	0.0108021	0.998996	0.015467
XLOC_118488	AC007556.3,DHRS9	TSS214308,TSS214309,TSS214310,TSS214311,TSS214312,TSS214313,TSS214314,TSS214315,TSS214316	2:169064788-169101210	0.00280245	0.142173	5.34911e-05	0.978574	0.11057	0.114521	0.516824	0.0321998	0.050614	0.0641583	0.0459891
XLOC_118942	AC007557.1	TSS216281	2:216672102-217250120	0.572383	0.325582	0.334282	0.350617	0.32169	NA	0.325875	0.325875	NA	0.325875	NA
XLOC_121448	AC007557.2	TSS225622	2:216672102-217250120	0.343436	NA	0.617416	NA	0.0638355	0.111595	0.487586	0.325875	NA	0.325875	NA
XLOC_118941	AC007557.3	TSS216280	2:216672102-217250120	0.343436	0.289527	0.189492	NA	0.31342	0.190166	0.325875	0.75681	0.31061	0.561784	0.251906
XLOC_121446	AC007557.4	TSS225620	2:216672102-217250120	0.725526	0.134774	0.977476	0.585064	0.0793328	0.0757626	0.877306	0.279194	0.111671	0.542826	0.0979456
XLOC_118940	AC007557.5	TSS216279	2:216672102-217250120	NA	NA	NA	NA	NA	NA	NA	NA	NA	NA	NA
XLOC_119078	AC007559.1	TSS216878,TSS216879	2:229357458-230097617	0.341799	0.0190687	0.0216408	0.426167	0.0247503	0.0190624	0.280696	0.0259187	0.0115998	0.0397615	0.00947852
XLOC_119779	AC007560.1	TSS219900	2:49918386-52407917	0.0349977	0.694238	0.0423511	0.13797	0.147251	0.145358	0.9475	0.479744	0.159348	0.260443	0.179432
XLOC_299697	AC007562.1	TSS487464	Y:25512300-25527786	NA	NA	0.161556	0.174652	0.779434	0.993255	0.223652	0.680092	0.747765	0.696728	0.456451
XLOC_121449	AC007563.1	TSS225623	2:216672102-217250120	0.546161	0.0590565	0.682301	0.450279	0.182516	0.157761	0.399704	0.662784	0.250423	0.0797944	0.392051
XLOC_118939	AC007563.3	TSS216277,TSS216278	2:216672102-217250120	0.824735	0.0862977	0.879498	0.408462	0.147356	0.13486	0.50735	0.141445	0.239968	0.0986228	0.3075
XLOC_118938	AC007563.4	TSS216276	2:216672102-217250120	0.379337	0.0575945	0.464239	0.0806283	0.0358682	0.0267696	0.141025	0.407729	0.0869305	0.68917	0.0717702
XLOC_121444	AC007563.4,RNA5SP120	TSS225616,TSS225617,TSS225618	2:216672102-217250120	0.507643	0.031332	0.143996	0.380583	0.0250033	0.0224753	0.912177	0.0207801	0.101382	0.00274809	0.155122
XLOC_118937	AC007563.5	TSS216273,TSS216274,TSS216275	2:216672102-217250120	0.0186442	0.0453772	0.0263022	0.227656	0.997085	0.69887	0.259615	0.975781	0.909975	0.904539	0.838092
XLOC_137737	AC007563.5	TSS243474	2:216672102-217250120	0.313122	0.020327	0.524886	0.4087	0.0296159	0.0238595	0.432869	0.258755	0.052267	0.379938	0.0497287
XLOC_137738	AC007563.5	TSS243475	2:216672102-217250120	0.319201	0.00767849	0.210207	0.155307	0.02033	0.0149495	0.487949	0.304376	0.043366	0.312815	0.042979
XLOC_234516	AC007566.10,GATAD1	TSS392615,TSS392616,TSS392617,TSS392618,TSS392619,TSS392620,TSS392621,TSS392622	7:92443627-92917187	0.501104	0.689798	0.0048296	0.0638306	0.909574	0.723182	0.100963	0.650363	0.813117	0.0865599	0.476631
XLOC_234817	AC007568.1	TSS393796,TSS393797,TSS393798	7:117881114-117886192	0.59088	0.134068	0.244032	0.270144	0.388572	0.310664	0.386781	0.66734	0.388045	0.169314	0.246888
XLOC_048961	AC007618.3	TSS84117	12:1925810-2941140	NA	0.643073	0.102108	0.394988	0.132103	0.132008	0.961706	0.0682904	0.220996	0.0163932	0.265376
XLOC_154437	AC007620.3	TSS275380,TSS275381,TSS275382	3:179322990-179480236	0.0224027	0.151178	0.418737	0.0325789	0.23777	0.0948865	0.000460778	0.0122392	0.576645	0.0106397	0.311896
XLOC_103329	AC007631.1	TSS183507	18:65186158-65187018	NA	NA	NA	NA	NA	NA	NA	NA	NA	NA	NA
XLOC_235733	AC007652.1	TSS397067	7:35496020-35510263	0.590418	NA	0.0875075	NA	0.846187	0.373901	0.130359	0.130359	0.373901	0.130359	0.373901
XLOC_119075	AC007677.2	TSS216872,TSS216873	2:228850525-229343126	0.553567	0.0334262	0.774383	0.366136	0.677908	0.406415	0.118151	0.49597	0.908021	0.154669	0.619851
XLOC_118837	AC007679.1	TSS215911	2:205949090-205950145	0.816127	NA	0.171349	NA	0.706209	0.816861	0.701656	0.0730048	0.373901	0.0730048	0.373901
XLOC_118838	AC007679.3	TSS215912	2:205989584-206165682	0.343436	0.325582	0.343938	NA	0.398941	0.373901	0.325875	0.325875	0.373901	0.325875	0.373901
XLOC_118840	AC007679.4	TSS215914	2:205989584-206165682	0.814719	0.945766	0.820602	0.211333	0.11534	0.128421	0.387432	0.148304	0.180694	0.129856	0.233013
XLOC_117363	AC007682.1	TSS210113	2:49918386-52407917	0.749759	0.681909	0.5636	0.0829625	0.0629785	0.057368	0.704543	0.997697	0.0648107	0.728382	0.0911788
XLOC_124982	AC007682.1	TSS230220	2:49918386-52407917	0.748418	0.0373752	0.625158	0.113647	0.456408	0.447423	0.822823	0.259137	0.303409	0.234437	0.296797
XLOC_124983	AC007682.1	TSS230221	2:49918386-52407917	0.346858	0.132266	0.543721	0.173663	0.598095	0.573451	0.919458	0.658867	0.485679	0.385397	0.38962
XLOC_124984	AC007682.1	TSS230222	2:49918386-52407917	0.980406	0.325582	0.288846	0.785273	0.619753	0.487881	0.350993	0.350514	0.486067	0.227547	0.438172
XLOC_124985	AC007682.1	TSS230223	2:49918386-52407917	0.228572	0.448285	0.430893	0.590688	0.89747	0.861246	0.990517	0.21707	0.670802	0.033968	0.473729
XLOC_124986	AC007682.1	TSS230224	2:49918386-52407917	0.230398	NA	0.19805	0.687136	0.773852	0.684422	0.585774	0.207314	0.494818	0.012021	0.332012
XLOC_150107	AC007731.1	TSS262780,TSS262781,TSS262782	22:20338676-20390899	0.114042	0.0229456	0.000788561	0.133527	0.0190893	0.0157121	0.325217	0.819425	0.0208301	0.719874	0.0173889
XLOC_118445	AC007740.1	TSS214158,TSS214159	2:162318839-162842400	0.224961	0.00216398	0.0135519	0.0710102	0.000765967	0.000492776	0.917577	0.830813	0.000580972	0.780541	0.000432662
XLOC_299255	AC007742.3	TSS486780	Y:17726751-17727080	NA	NA	NA	NA	NA	NA	NA	NA	NA	NA	NA
XLOC_119817	AC007743.1	TSS220061,TSS220062,TSS220063,TSS220064	2:55952081-56386426	0.0811637	0.00981835	0.618373	0.0328557	0.0245057	0.0195832	0.703298	0.262299	0.0417919	0.145376	0.054005
XLOC_118440	AC007750.5	TSS214144,TSS214145,TSS214146,TSS214147	2:162116851-162245195	0.611266	0.0074193	0.580791	0.249482	0.007388	0.00288741	0.267982	0.0124935	0.130285	0.0717936	0.069804
XLOC_114369	AC007773.2	TSS203397,TSS203398,TSS203399,TSS203400	19:32343081-32490619	0.0173412	0.0517048	0.189109	0.23177	0.218314	0.193776	0.353944	0.0439573	0.106437	0.393765	0.179401
XLOC_114007	AC007787.2	TSS202216,TSS202217	19:12958469-13098799	0.225927	0.217957	0.0587304	0.115924	0.213667	0.202223	0.955126	0.00260297	0.51452	0.0269517	0.480108
XLOC_112578	AC007787.3	TSS196180	19:12958469-13098799	0.51678	0.26355	0.0204147	0.524316	0.500789	0.465048	0.708348	0.00366653	0.916488	0.0530194	0.854205
XLOC_236790	AC007790.4,COX5BP3	TSS400589,TSS400590,TSS400591,TSS400592	7:133252945-134284209	0.397128	0.890416	0.17763	0.00307063	0.1333	0.101102	0.223576	0.343277	0.22844	0.0913626	0.334587
XLOC_113744	AC007792.1	TSS201101,TSS201102	19:3316309-3579088	0.939669	0.0265316	0.87272	0.417094	0.311008	0.383099	0.398301	0.527087	0.413081	0.801191	0.354784
XLOC_113745	AC007792.1	TSS201103,TSS201104	19:3316309-3579088	0.40193	0.984391	0.0473073	0.180773	0.282265	0.25088	0.293959	0.231013	0.476318	0.305735	0.500093
XLOC_112889	AC007795.1	TSS197212	19:28869795-28879170	0.677375	NA	0.638769	NA	0.0764853	0.179447	0.78495	0.208774	NA	0.208774	NA
XLOC_114358	AC007796.1	TSS203369	19:31099042-31441993	0.450796	0.0895331	0.258854	0.83804	0.501141	0.54303	0.628256	0.0168584	0.951825	0.00182773	0.887843
XLOC_112917	AC007796.1,AC008992.1,CTC-439O9.1	TSS197319,TSS197320,TSS197321,TSS197322,TSS197323,TSS197324,TSS197325,TSS197326,TSS197327,TSS197328	19:31099042-31441993	0.173913	0.115842	0.0104393	0.418923	0.464898	0.486173	0.476225	0.00848879	0.708324	0.00441671	0.77163
XLOC_234574	AC007875.2,AC079781.7,OR7E7P	TSS392829,TSS392830,TSS392831,TSS392832,TSS392833	7:97851345-97984353	0.172689	0.935021	0.462197	0.478045	0.101378	0.0985372	0.630242	0.00995038	0.323315	0.0162389	0.37224
XLOC_118856	AC007879.1	TSS215975	2:207173633-207239617	0.1725	NA	0.967408	0.574107	0.761512	0.818304	0.217996	0.16164	0.373901	0.16164	0.373901
XLOC_121373	AC007879.2,AC007879.3	TSS225324,TSS225325,TSS225326,TSS225327,TSS225328	2:207173633-207239617	0.299231	0.0140484	0.0709424	0.997723	0.39098	0.250753	0.201363	0.253628	0.272161	0.106972	0.21524
XLOC_118857	AC007879.4	TSS215976	2:207173633-207239617	0.78996	0.518565	0.439596	0.239907	0.415541	0.501808	0.663159	0.197585	0.978942	0.742493	0.578686
XLOC_121374	AC007879.5	TSS225329,TSS225330	2:207239649-207788606	0.912835	0.00214521	0.028707	0.20243	0.284371	0.188081	0.215179	0.186124	0.149049	0.400119	0.236461
XLOC_118859	AC007879.6	TSS215979	2:207239649-207788606	0.173389	0.193914	0.421749	0.104612	0.000196291	0.0134358	0.61942	0.00882398	NA	0.00882398	NA
XLOC_118858	AC007879.7	TSS215977,TSS215978	2:207239649-207788606	0.900699	0.165639	0.830063	0.564173	0.453756	0.507087	0.829076	0.178219	0.909117	0.553955	0.740207
XLOC_119899	AC007880.1	TSS220356,TSS220357	2:64846129-65132070	0.687301	0.0130533	0.212119	0.984812	0.870618	0.960862	0.727964	0.647156	0.697808	0.832821	0.771085
XLOC_117554	AC007881.4	TSS210888	2:70588670-71227095	0.819891	NA	0.942707	0.614696	0.0302011	0.328183	0.0996757	0.213729	0.335561	0.414538	0.346594
XLOC_117212	AC007899.3	TSS209525,TSS209526	2:36824458-37157065	0.246318	0.812713	0.665462	0.794009	0.197582	0.168323	0.344198	0.884818	0.230348	0.544459	0.280839
XLOC_091000	AC007906.1	TSS158585	16:52887446-53330808	0.118581	0.665417	0.085433	0.04647	0.796704	0.830161	0.575467	0.356501	0.941222	0.311343	0.97454
XLOC_273976	AC007908.1	TSS454488	KI270728.1:1058590-1333104	NA	NA	NA	NA	NA	NA	NA	NA	NA	NA	NA
XLOC_154396	AC007919.18	TSS275164,TSS275165	3:172494023-172545222	0.478866	0.000314516	0.00650913	0.321705	0.0200939	0.0142812	0.176789	0.428496	0.0343493	0.708028	0.0164528
XLOC_154399	AC007919.19,RNU6-547P	TSS275168,TSS275169,TSS275170,TSS275171,TSS275172	3:172611592-172735645	0.678778	0.13768	0.0342981	0.00509297	0.603595	0.619412	0.92023	0.210839	0.295319	0.242738	0.258442
XLOC_104110	AC007948.1	TSS186081	18:65105872-65125710	NA	NA	NA	NA	NA	NA	NA	NA	NA	NA	NA
XLOC_083353	AC007950.1	TSS140435	15:63455769-63835536	0.950726	0.634175	0.055867	0.616309	0.197571	0.112047	0.202072	0.417006	0.161163	0.344765	0.14278
XLOC_084488	AC007950.1,AC007950.2	TSS144670,TSS144671,TSS144672,TSS144673,TSS144674,TSS144675,TSS144676	15:63455769-63835536	0.40146	0.175878	0.189505	0.429646	0.222556	0.23248	0.815493	0.670259	0.25235	0.649832	0.27461
XLOC_098301	AC007952.4	TSS173431	17:19160788-19718979	NA	NA	NA	NA	NA	NA	NA	0.335561	0.335561	0.346594	0.346594
XLOC_096792	AC007952.5,GRAPL	TSS167217,TSS167218,TSS167219,TSS167220,TSS167221,TSS167222,TSS167223	17:18950344-19159176	0.785622	0.0220899	0.445138	0.548645	0.768633	0.488176	0.0295984	0.271	0.700205	0.0167958	0.407303
XLOC_098297	AC007952.6,GRAP	TSS173418,TSS173419,TSS173420,TSS173421,TSS173422,TSS173423,TSS173424	17:18950344-19159176	0.412865	0.0063488	0.179803	0.16848	0.258072	0.0403678	0.000180318	0.000377635	0.081462	0.00829293	0.141637
XLOC_121153	AC007966.1,FSIP2-AS1	TSS224546,TSS224547,TSS224548,TSS224549,TSS224550,TSS224551,TSS224552	2:185424452-185842047	0.629773	0.289491	0.0741548	0.854929	0.433885	0.353241	0.140598	0.505145	0.427944	0.306171	0.670808
XLOC_299483	AC007967.2	TSS487110	Y:8901202-8903276	0.168198	NA	0.324587	NA	NA	NA	NA	NA	NA	NA	NA
XLOC_299164	AC007967.3	TSS486610,TSS486611	Y:8906223-8916073	0.873546	NA	NA	NA	0.32169	NA	0.325875	0.325875	NA	0.325875	NA
XLOC_299485	AC007967.4	TSS487112	Y:8971750-8974095	0.604312	NA	0.334282	NA	0.0408294	0.111482	0.291644	0.974576	0.335561	0.73216	0.346594
XLOC_118507	AC007969.4,DAP3P2,DCAF17	TSS214448,TSS214449,TSS214450,TSS214451,TSS214452,TSS214453,TSS214454,TSS214455,TSS214456,TSS214457,TSS214458,TSS214459,TSS214460,TSS214461,TSS214462,TSS214463,TSS214464	2:171231957-171505875	0.528105	0.169128	0.0998484	0.73557	0.0274927	0.0388418	0.0715629	0.111955	0.0496821	0.953168	0.0181891
XLOC_121024	AC007969.5	TSS224027,TSS224028,TSS224029,TSS224030	2:171509795-171558364	0.904067	0.920433	0.125416	0.103866	0.493829	0.496895	0.890463	0.0482786	0.841635	0.11979	0.856414
XLOC_235319	AC008060.5	TSS395462	7:155421205-155792229	0.172269	NA	0.179694	NA	0.086941	0.166324	0.166324	NA	NA	NA	NA
XLOC_235317	AC008060.7,RP5-912I13.1	TSS395454,TSS395455,TSS395456,TSS395457,TSS395458,TSS395459	7:155371421-155404216	0.0214648	0.39889	0.034738	0.0349077	0.0555981	0.0258317	0.07287	0.766204	0.083548	0.600016	0.0712985
XLOC_237072	AC008060.8	TSS401517,TSS401518,TSS401519	7:155421205-155792229	0.554877	0.0681477	0.702699	0.939349	0.315215	0.178645	0.00832195	0.056306	0.227571	0.0986378	0.241375
XLOC_118438	AC008063.2	TSS214138,TSS214139,TSS214140	2:161987888-162077278	0.0634669	0.000725917	0.681686	0.990895	0.00169537	0.000961658	0.00140136	0.000845805	0.0135415	0.00485286	0.0176192
XLOC_118439	AC008063.3,EIF3EP2	TSS214141,TSS214142,TSS214143	2:162086277-162098278	0.176752	0.570469	0.669945	0.129205	0.147498	0.0697325	0.0528341	0.00645516	0.755032	0.00699732	0.555395
XLOC_121023	AC008065.1	TSS224026	2:171231957-171505875	0.68115	0.00952718	0.897876	0.486199	0.095348	0.0785709	0.324346	0.511074	0.133619	0.367272	0.19698
XLOC_120092	AC008067.2	TSS221010,TSS221011,TSS221012	2:79157002-80651009	0.350507	NA	0.564495	0.45386	0.0365964	0.0374841	0.937163	0.290651	0.0218103	0.262935	0.0208522
XLOC_117008	AC008069.1	TSS208734	2:16728123-16767555	0.175004	0.325582	0.885048	0.324813	0.184095	0.328183	0.442037	0.267099	NA	0.267099	NA
XLOC_117009	AC008069.2	TSS208735,TSS208736,TSS208737,TSS208738,TSS208739	2:16817209-16924479	0.285148	0.751731	0.331609	0.520202	0.318554	0.27052	0.428476	0.69762	0.329994	0.557528	0.292125
XLOC_117010	AC008069.2	TSS208740,TSS208741	2:16817209-16924479	0.266152	0.62451	0.663474	0.873005	0.703679	0.64562	0.690395	0.538158	0.595964	0.158743	0.449803
XLOC_119428	AC008069.2	TSS218522	2:16817209-16924479	0.0494932	NA	0.404113	0.350617	0.0776806	0.328183	0.212961	0.387433	0.082315	0.273694	0.346594
XLOC_119043	AC008072.1	TSS216734,TSS216735	2:224294317-224296847	0.519788	0.99229	0.726044	0.080262	0.178864	0.17632	0.767938	0.210085	0.129406	0.17069	0.122751
XLOC_119491	AC008073.7	TSS218735,TSS218736,TSS218737	2:24005134-24403138	0.298253	0.1044	0.427118	0.998747	0.265053	0.281438	0.725938	0.104784	0.542599	0.00558166	0.871859
XLOC_119492	AC008073.9,ITSN2	TSS218738,TSS218739,TSS218740,TSS218741,TSS218742,TSS218743,TSS218744,TSS218745,TSS218746,TSS218747,TSS218748,TSS218749,TSS218750,TSS218751,TSS218752,TSS218753,TSS218754,TSS218755	2:24005134-24403138	0.80963	0.433817	0.683947	0.301263	0.818991	0.812785	0.979093	0.00269356	0.172402	0.00207102	0.0931608
XLOC_119895	AC008074.1	TSS220335	2:64478571-64598031	0.000839629	0.0876532	0.957892	0.023476	0.0192377	0.0212977	0.69505	0.429011	0.0246993	0.209966	0.0353876
XLOC_117474	AC008074.3	TSS210540	2:64271328-64463512	0.642816	0.971058	0.385739	0.328796	0.0891633	0.0742756	0.510797	0.905551	0.103296	0.550788	0.133402
XLOC_117475	AC008074.3	TSS210541	2:64271328-64463512	0.482017	0.0166544	0.891758	0.436464	0.44604	0.469994	0.677395	0.298182	0.595157	0.272689	0.646616
XLOC_119892	AC008074.3,RPL23AP37	TSS220322,TSS220323,TSS220324,TSS220325,TSS220326,TSS220327,TSS220328,TSS220329,TSS220330	2:64271328-64463512	0.044735	0.088708	0.0963956	0.47837	0.588993	0.776105	0.0516689	0.302637	0.638398	0.29833	0.681298
XLOC_117478	AC008074.4	TSS210558,TSS210559	2:64478571-64598031	0.255156	0.0117101	0.739251	0.841543	0.139388	0.081965	0.0123983	0.227654	0.126661	0.610551	0.166559
XLOC_119893	AC008074.4	TSS220331,TSS220332	2:64478571-64598031	0.247916	1.92069e-06	0.00225675	0.449795	0.0120452	0.00620751	0.0074002	0.319389	0.0098562	0.693533	0.011914
XLOC_117477	AC008074.4,AFTPH	TSS210544,TSS210545,TSS210546,TSS210547,TSS210548,TSS210549,TSS210550,TSS210551,TSS210552,TSS210553,TSS210554,TSS210555,TSS210556,TSS210557	2:64478571-64598031	0.00190235	0.0127556	0.0469561	0.0267764	0.00614143	0.00482819	0.710792	0.0739707	0.0138176	0.235747	0.0152566
XLOC_117471	AC008074.5,LGALSL,MIR4433A	TSS210522,TSS210523,TSS210524,TSS210525,TSS210526,TSS210527,TSS210528,TSS210529,TSS210530,TSS210531,TSS210532,TSS210533,TSS210534,TSS210535,TSS210536	2:64271328-64463512	0.146624	0.0508533	0.787336	0.158709	0.00874298	0.00302289	0.000898084	0.10602	0.0784827	0.210374	0.0613888
XLOC_150795	AC008079.10	TSS265278	22:18076526-18146554	0.0857429	0.112801	0.0867456	0.00967118	0.0642552	0.0514555	0.0982997	0.152462	0.11583	0.031205	0.139328
XLOC_150797	AC008079.9	TSS265280	22:18178037-19144966	0.224196	0.424229	0.213749	0.980016	0.20142	0.328183	0.632266	0.325875	NA	0.325875	NA
XLOC_098332	AC008088.4,RP11-434D2.9	TSS173562,TSS173563,TSS173564,TSS173565	17:20449172-20738129	0.951795	0.107031	0.922957	0.640587	0.750458	0.653707	0.270154	0.580327	0.895866	0.155704	0.508017
XLOC_150809	AC008103.3	TSS265310,TSS265311	22:18178037-19144966	0.806873	NA	0.0318544	NA	0.190166	0.190166	NA	NA	0.190166	NA	0.190166
XLOC_150807	AC008103.3,AC008103.4,GGT3P	TSS265303	22:18178037-19144966	0.175168	0.022111	0.000451391	0.065031	0.0263836	0.0203957	0.116236	0.196368	0.0216541	0.0881399	0.0184217
XLOC_150808	AC008132.14,BCRP7,GGT3P	TSS265304,TSS265305,TSS265306,TSS265307,TSS265308,TSS265309	22:18178037-19144966	0.398033	0.233342	0.853951	0.810963	0.00415042	0.00274547	0.71706	0.879529	0.00311318	0.42507	0.00791314
XLOC_150065	AC008132.15	TSS262625,TSS262626	22:18178037-19144966	0.205373	0.952548	0.0488256	0.09487	0.491033	0.381762	0.367823	0.002775	0.0771431	0.0366423	0.110367
XLOC_234978	AC008154.4	TSS394354	7:134284499-134317051	0.0414855	0.802714	0.772366	0.644623	0.00109494	0.0333573	0.739929	0.978975	0.0516836	0.993097	0.154693
XLOC_236794	AC008154.5	TSS400599	7:134346070-134350791	0.343436	NA	0.500282	NA	0.32169	NA	0.325875	0.325875	NA	0.325875	NA
XLOC_236835	AC008155.1	TSS400732,TSS400733	7:138397549-138408211	0.847	0.0966185	0.638073	0.328538	0.840706	0.787099	0.631237	0.243706	0.548142	0.152757	0.451827
XLOC_236834	AC008155.2	TSS400730,TSS400731	7:138293852-138301950	0.351603	0.846478	0.130269	0.799132	0.729531	0.802152	0.775387	0.161833	0.661251	0.0640915	0.510157
XLOC_121347	AC008171.1	TSS225258	2:204426522-205855184	0.811447	0.0461064	0.195722	0.164694	0.000957214	0.104096	0.110208	0.697336	0.0605505	0.65496	0.103565
XLOC_117402	AC008173.1	TSS210256,TSS210257	2:56749223-56752237	0.75502	NA	0.46379	0.861837	0.0700166	0.0789479	0.361786	0.77097	0.0590991	0.791611	0.114634
XLOC_299331	AC008175.1	TSS486901,TSS486902	Y:22438939-22485592	NA	0.92054	NA	0.350617	NA	NA	NA	NA	NA	NA	NA
XLOC_234955	AC008264.4	TSS394275	7:130941759-131558217	0.707828	0.0558152	0.536528	0.0013911	0.129586	0.128124	0.995563	0.432002	0.239551	0.531435	0.298019
XLOC_234957	AC008264.4	TSS394277,TSS394278	7:130941759-131558217	0.0534095	0.451858	0.398185	0.13622	0.11607	0.0913651	0.389822	0.74955	0.168342	0.640841	0.210995
XLOC_235022	AC008265.2	TSS394498,TSS394499	7:138437906-138442892	0.434548	0.124001	0.776387	0.758969	0.961105	0.459316	0.145689	0.0820218	0.32134	0.130054	0.388337
XLOC_117807	AC008268.1	TSS211741	2:95666083-95668715	0.615471	0.880054	0.217756	0.231542	0.179036	0.472635	0.00403131	0.778515	0.0482763	0.698486	0.107437
XLOC_118853	AC008269.2,CPO,FASTKD2	TSS215956,TSS215957,TSS215958,TSS215959,TSS215960,TSS215961,TSS215962,TSS215963,TSS215964,TSS215965,TSS215966,TSS215967,TSS215968,TSS215969,TSS215970,TSS215971,TSS215972	2:206726253-206974718	0.914459	0.000496595	0.0846764	0.301277	0.0962914	0.200962	0.00232236	0.000886626	0.287579	0.008151	0.203924
XLOC_116994	AC008271.1	TSS208706,TSS208707,TSS208708,TSS208709	2:15690781-15789810	0.762553	0.119678	0.534912	0.339958	0.170833	0.143328	0.191164	0.18358	0.142737	0.204278	0.14454
XLOC_118421	AC008277.1	TSS214061,TSS214062,TSS214063,TSS214064	2:159314750-159630617	0.166679	0.605328	0.970943	0.0347776	0.0928725	0.0726721	0.514315	0.0457676	0.309607	0.128575	0.340799
XLOC_116992	AC008278.2	TSS208693,TSS208694	2:15561427-15573868	0.018343	0.186034	0.0326759	0.0472403	0.00012307	0.00731047	0.190721	0.374121	0.000234941	0.337759	0.00692326
XLOC_119417	AC008278.3	TSS218492	2:15668683-15680484	0.768597	0.199712	0.400155	0.23336	0.474363	0.765251	0.0413292	0.742185	0.295927	0.77119	0.297495
XLOC_119790	AC008280.1	TSS219954,TSS219955,TSS219956	2:53416202-54680045	0.41674	0.00497886	0.175306	0.0939484	0.43991	0.442172	0.803728	0.0768126	0.728643	0.0113912	0.937047
XLOC_119791	AC008280.3	TSS219957	2:53416202-54680045	0.722756	0.0441591	0.284883	0.587902	0.229345	0.195759	0.285858	0.33551	0.363036	0.0306169	0.513749
XLOC_121509	AC008281.1	TSS225878,TSS225879	2:219898547-219905032	0.0768545	NA	0.644684	0.602948	0.663953	0.592353	0.590556	0.266281	0.481351	0.175803	0.440209
XLOC_196930	AC008427.2	TSS337145	5:149692557-149945309	0.335091	NA	0.383055	0.324813	0.111119	0.328183	0.489208	0.879105	0.335561	0.194744	NA
XLOC_198740	AC008427.2,PDE6A	TSS343122,TSS343123,TSS343124,TSS343125,TSS343126,TSS343127,TSS343128,TSS343129,TSS343130,TSS343131,TSS343132,TSS343133,TSS343134	5:149692557-149945309	0.898482	0.134301	0.00552003	0.210768	0.851619	0.979126	0.427157	0.214165	0.504605	0.333319	0.544066
XLOC_113502	AC008440.10,MYADM	TSS199985,TSS199986,TSS199987,TSS199988,TSS199989,TSS199990	19:53841059-53878319	0.76302	0.294935	0.166343	0.454553	0.0991029	0.0934085	0.534286	0.00240607	0.0278372	0.00910427	0.0350885
XLOC_114968	AC008440.5	TSS205798	19:53841059-53878319	0.343436	0.00803629	0.103592	0.0913729	0.000295682	4.9764e-05	0.0380869	0.963173	0.000393857	0.583825	0.000367183
XLOC_198244	AC008522.1	TSS341422	5:98766453-98798643	0.101639	0.0314638	0.104289	0.640305	0.0320111	0.0243941	0.251302	0.773625	0.034566	0.758401	0.0680602
XLOC_196585	AC008565.1	TSS335820	5:121040089-121044032	0.106795	0.148823	0.123146	0.0526672	0.266074	0.265283	0.994765	0.120034	0.22158	0.120034	0.22158
XLOC_198218	AC008592.3,AC008592.4	TSS341349,TSS341350,TSS341351,TSS341352,TSS341353	5:95829737-95860133	0.0721984	0.316606	0.688322	0.317467	0.124749	0.0826458	0.110361	0.676466	0.193106	0.740644	0.127986
XLOC_196375	AC008592.4,AC008592.8	TSS335078,TSS335079,TSS335080,TSS335081,TSS335082	5:95829737-95860133	0.288346	0.426167	0.775332	0.387781	0.255016	0.24874	0.968444	0.276636	0.128889	0.559434	0.176095
XLOC_196377	AC008592.5	TSS335085	5:95861749-96808100	0.0871558	0.279003	0.000224297	0.94388	0.644009	0.500853	0.561758	0.197648	0.299882	0.362955	0.389314
XLOC_198220	AC008592.7	TSS341366	5:95861749-96808100	NA	0.325582	0.022645	0.365496	0.0396857	0.328183	0.132958	0.573341	0.243975	0.571204	0.346594
XLOC_114731	AC008622.1	TSS204875	19:46792970-46793189	NA	NA	NA	NA	NA	NA	NA	NA	NA	NA	NA
XLOC_198756	AC008641.1	TSS343219,TSS343220	5:151013765-151158010	0.226911	0.505518	0.441633	0.983062	0.485555	0.615934	0.845925	0.406336	0.270471	0.496263	0.310453
XLOC_114019	AC008686.1	TSS202286,TSS202287	19:13731759-13795319	0.0101846	0.000397801	0.0100636	0.613447	0.0068853	0.00158659	0.0254377	0.79851	0.0106551	0.799517	0.0136587
XLOC_198840	AC008691.1	TSS343507	5:159309200-159974398	0.980195	0.195913	0.618601	NA	0.609493	0.554868	0.911848	0.28915	0.79949	0.0374157	0.373901
XLOC_198818	AC008694.2	TSS343431	5:157601866-157605637	0.280532	0.100264	0.139172	NA	0.716054	0.613537	0.376782	0.0892225	0.466497	0.128632	0.493844
XLOC_198820	AC008694.3	TSS343439,TSS343440	5:157622625-157768654	0.881334	0.171175	0.135958	0.40921	0.0705543	0.311637	0.212101	0.62027	0.196218	0.155185	0.586046
XLOC_197029	AC008697.1	TSS337504,TSS337505,TSS337506,TSS337507,TSS337508,TSS337509,TSS337510,TSS337511,TSS337512,TSS337513	5:159309200-159974398	0.364107	0.0453639	0.53131	0.865283	0.00473	0.00112238	0.00247287	0.497132	0.0270023	0.465449	0.0578604
XLOC_198838	AC008703.1	TSS343503	5:159309200-159974398	0.907981	0.265151	0.357238	0.161315	0.126939	0.101438	0.388584	0.358857	0.0981374	0.604448	0.109298
XLOC_113519	AC008746.10	TSS200051,TSS200052,TSS200053	19:54351383-54384485	0.09102	0.0952427	0.0177528	0.0615597	0.243192	0.685386	0.0907306	0.0678661	0.0200096	0.0453241	0.0155757
XLOC_113522	AC008746.12	TSS200074	19:54438664-54444668	0.29735	0.90105	0.208175	0.996057	0.170127	0.153471	0.407488	0.448388	0.241892	0.121003	0.333643
XLOC_114986	AC008746.12	TSS205887	19:54438664-54444668	0.642191	0.664905	0.108606	0.0186162	0.381265	0.368782	0.693606	0.829603	0.38534	0.363028	0.603335
XLOC_114984	AC008746.3	TSS205884,TSS205885	19:54413426-54437519	0.313195	0.954332	0.438822	0.791441	0.21204	0.136099	0.101354	0.129407	0.128577	0.0959854	0.0931471
XLOC_113524	AC008746.5	TSS200076	19:54444812-54463711	0.649931	0.011216	0.269809	0.947814	0.17513	0.184359	0.88463	0.466298	0.228668	0.0800972	0.302515
XLOC_113527	AC008746.9,KIR3DX1	TSS200091,TSS200092,TSS200093,TSS200094	19:54512183-54551870	0.903911	0.41247	0.198017	0.0403247	0.0425565	0.0238244	0.305849	0.488751	0.0358817	0.552083	0.0402097
XLOC_113495	AC008753.3	TSS199976	19:53775598-53775882	0.369397	0.286084	0.555613	NA	0.0264412	0.100628	0.233912	0.548599	0.0910605	0.48608	0.172413
XLOC_113498	AC008753.4,MIR373	TSS199979,TSS199980,TSS199981	19:53788477-53824511	0.0627825	0.00283485	0.00292398	0.116318	0.00497238	0.0467733	0.0602754	0.164384	0.113867	0.364777	0.118824
XLOC_114967	AC008753.6	TSS205796,TSS205797	19:53841059-53878319	0.325714	0.000357354	0.115737	0.692992	0.521789	0.645908	0.418757	0.58246	0.636558	0.338279	0.727667
XLOC_113918	AC008759.1	TSS201772	19:9412440-9793180	0.644768	0.00772155	0.142702	0.310645	0.216128	0.216128	NA	NA	0.216128	NA	0.216128
XLOC_196843	AC008781.7,RPS27AP10	TSS336804,TSS336805,TSS336806	5:141046259-141683083	0.624387	0.73158	0.454744	0.25288	0.074231	0.0626046	0.551725	0.10053	0.149123	0.184949	0.152725
XLOC_197704	AC008810.1	TSS339696	5:40512332-40840039	NA	NA	NA	NA	NA	NA	NA	NA	NA	NA	NA
XLOC_198239	AC008834.1	TSS341409,TSS341410	5:98085049-98163357	0.261138	0.355918	0.392989	0.463167	0.00955692	0.0557187	0.564813	0.26385	0.13676	0.123589	0.346594
XLOC_196408	AC008834.2	TSS335166	5:98025964-98026139	0.896175	NA	0.334282	NA	NA	NA	NA	NA	NA	NA	NA
XLOC_196392	AC008850.3	TSS335133	5:96814027-97037515	0.598638	0.447485	0.757369	0.793081	0.100508	0.0935914	0.676511	0.952752	0.0977252	0.776588	0.0946124
XLOC_197814	AC008914.1,IL6ST	TSS340052,TSS340053,TSS340054,TSS340055,TSS340056,TSS340057,TSS340058,TSS340059,TSS340060,TSS340061	5:55564634-56003920	0.102132	0.00626887	0.323937	0.918148	0.0658601	0.0595481	0.367716	0.0188101	0.0378027	0.0113005	0.0302626
XLOC_197826	AC008937.2	TSS340097,TSS340098,TSS340099	5:56814292-56899541	0.141262	0.924369	0.124745	0.0448393	0.343826	0.287475	0.420362	0.0184383	0.856844	0.00052097	0.823218
XLOC_197827	AC008937.3	TSS340100	5:56900040-56971675	0.31777	0.356956	0.61458	0.749252	0.0872933	0.0739552	0.54136	0.555441	0.0788342	0.844589	0.243749
XLOC_196020	AC008940.1	TSS333713	5:56770798-56772303	0.373901	0.325582	0.599144	0.324813	0.122069	0.103195	0.175134	0.760626	0.133293	0.893166	0.160346
XLOC_114523	AC008982.2	TSS203956	19:38798689-38860352	0.532388	0.23597	0.0115454	0.123975	0.0865817	0.0871525	0.574616	0.106716	0.146617	0.284322	0.129425
XLOC_114977	AC008984.2,AC008984.6,AC008984.7,AC010518.2,AC012314.19,LILRA4,LILRA5,LILRA6,LILRB2,LILRB3,LILRB5,VN1R104P	TSS205835,TSS205836,TSS205837,TSS205838,TSS205839,TSS205840,TSS205841,TSS205842,TSS205843,TSS205844,TSS205845,TSS205846,TSS205847,TSS205848,TSS205849,TSS205850,TSS205851,TSS205852,TSS205853,TSS205854,TSS205855,TSS205856,TSS205857,TSS205858,TSS205859,TSS205860,TSS205861,TSS205862,TSS205863,TSS205864,TSS205865	19:54173411-54345476	0.714863	0.640183	0.00454191	0.149724	0.855145	0.600494	0.244032	0.00124373	0.0295458	0.0137271	0.0439123
XLOC_114978	AC008984.5	TSS205866,TSS205867	19:54173411-54345476	0.373901	NA	0.0213429	NA	0.131506	0.328183	0.673201	0.244126	NA	0.244126	NA
XLOC_114749	AC008985.1,CTD-3001H11.2,GLTSCR1-AS1	TSS204963,TSS204964,TSS204965,TSS204966,TSS204967	19:47605573-47778411	0.382056	0.5782	0.664548	0.0838354	0.232493	0.187553	0.311626	0.211653	0.396035	0.175946	0.439909
XLOC_112891	AC008991.1	TSS197215,TSS197216	19:28883429-28975843	0.343436	0.325582	0.190917	0.182064	0.417179	0.197862	0.0202083	0.452606	0.880883	0.329047	0.663475
XLOC_112203	AC008993.2,LLNLR-222A1.1	TSS194620,TSS194621,TSS194622	19:60760-71626	0.132725	0.65114	0.356746	0.167641	0.188755	0.178428	0.982285	0.0497095	0.347848	0.136588	0.332764
XLOC_113651	AC009005.2	TSS200743,TSS200744	19:567209-587641	0.992662	0.0111628	0.0186141	0.00543275	0.993393	0.572816	0.0544531	0.00449612	0.209428	0.0164	0.298726
XLOC_198583	AC009014.3	TSS342485	5:136191467-136365537	0.180558	0.0253298	0.0104304	0.643974	0.00835176	0.237493	0.00476805	0.314553	0.00055689	0.118291	0.000749874
XLOC_091209	AC009022.1	TSS159407	16:69761787-70207897	0.343436	0.0827731	0.551771	0.925154	0.301117	0.251351	0.447531	0.945635	0.327959	0.644383	0.269454
XLOC_089704	AC009052.12,COQ9,POLR2C	TSS153913,TSS153914,TSS153915,TSS153916,TSS153917,TSS153918,TSS153919,TSS153920,TSS153921,TSS153922,TSS153923,TSS153924,TSS153925,TSS153926	16:57428168-57487327	0.0522081	0.146825	0.540716	0.616796	0.2081	0.19924	0.66659	0.303214	0.135414	0.542132	0.166859
XLOC_089845	AC009060.1	TSS154630	16:69761787-70207897	0.343436	0.19243	0.798652	NA	0.348046	0.247919	0.194716	0.380473	0.281048	0.667267	0.391134
XLOC_091212	AC009060.1	TSS159410,TSS159411	16:69761787-70207897	0.187695	0.169506	0.35641	0.363704	0.551718	0.486292	0.419	0.150747	0.845067	0.122873	0.923264
XLOC_089848	AC009060.2	TSS154633	16:70219233-70289646	0.362443	0.388496	0.393531	0.444981	0.0725345	0.0491098	0.0373766	0.293495	0.129098	0.268987	0.151905
XLOC_088920	AC009065.1	TSS151158	16:2252979-2273418	0.829596	0.0138183	0.890511	0.00221536	0.194286	0.153437	0.464174	0.0163373	0.598734	0.0933921	0.620844
XLOC_273974	AC009091.1	TSS454486	KI270728.1:137797-139135	0.870793	0.651924	0.64422	NA	0.227649	0.187353	0.423081	0.388717	0.179249	0.197803	0.149478
XLOC_091149	AC009095.4	TSS159196	16:67512854-67643419	0.559319	0.963364	0.0803935	0.989593	0.0691042	0.0611065	0.863265	0.0726987	0.174572	0.114487	0.189287
XLOC_089740	AC009110.1	TSS154101	16:62596371-62598449	0.373901	NA	0.100052	0.589301	0.0228525	0.070842	0.377322	0.585478	0.166615	0.22097	NA
XLOC_089917	AC009120.10	TSS154831,TSS154832	16:74054150-74296762	0.859339	0.0221272	0.439567	0.182774	0.512576	0.421024	0.492095	0.86218	0.672457	0.55459	0.912376
XLOC_091257	AC009120.10	TSS159634	16:74054150-74296762	0.521544	0.194664	0.77165	0.571136	0.354781	0.240024	0.144756	0.947143	0.469603	0.863641	0.532266
XLOC_091258	AC009120.11	TSS159635	16:74054150-74296762	0.42791	0.000319498	0.795338	0.573811	0.327568	0.286871	0.481636	0.0102359	0.0834621	0.208331	0.174919
XLOC_091260	AC009120.3	TSS159646	16:74296774-74377099	0.343436	0.0698512	0.412421	0.650041	0.252777	0.26454	0.652429	0.00332343	0.690158	0.00103462	0.886489
XLOC_091256	AC009120.4	TSS159632,TSS159633	16:74054150-74296762	0.0403016	0.569522	0.714803	0.855143	0.400842	0.373199	0.917748	0.0471158	0.869048	0.0100774	0.458165
XLOC_089919	AC009120.5	TSS154835	16:74296774-74377099	0.681789	0.192694	0.879836	0.125638	0.363305	0.324749	0.769123	0.0111483	0.776028	0.0178677	0.840829
XLOC_091259	AC009120.6,RP11-252A24.2	TSS159636,TSS159637,TSS159638,TSS159639,TSS159640,TSS159641,TSS159642,TSS159643,TSS159644,TSS159645	16:74296774-74377099	0.00054808	0.00306424	0.212449	0.801553	0.326163	0.197916	0.00692484	0.803424	0.481924	0.643154	0.361365
XLOC_089916	AC009120.8	TSS154829,TSS154830	16:74054150-74296762	0.0148443	0.0927782	0.48467	0.435965	0.917184	0.881175	0.959722	0.981766	0.908945	0.874938	0.970486
XLOC_089915	AC009120.9	TSS154827,TSS154828	16:74054150-74296762	0.298887	0.589889	0.31772	0.825152	0.463318	0.3373	0.324477	0.17457	0.271831	0.245489	0.296532
XLOC_090409	AC009121.1	TSS156771	16:11232529-11636381	NA	0.172467	0.334282	0.350617	NA	NA	NA	NA	NA	NA	NA
XLOC_090711	AC009133.12	TSS157808,TSS157809,TSS157810,TSS157811,TSS157812	16:29806105-29851564	0.676843	0.0589354	0.635656	0.00287544	0.778965	0.699608	0.328338	0.00135131	0.122473	0.0211817	0.119482
XLOC_090710	AC009133.15	TSS157807	16:29806105-29851564	0.265094	0.0670513	0.224991	0.024758	0.279906	0.359173	0.114227	0.114265	0.500427	0.0111813	0.875269
XLOC_089351	AC009133.17,ZG16	TSS152758,TSS152759,TSS152760,TSS152761,TSS152762	16:29718401-29784644	0.812812	1.75277e-06	0.0298191	0.348245	0.0409382	0.0384997	0.761421	0.270177	0.25834	0.572697	0.277251
XLOC_090709	AC009133.21	TSS157806	16:29790399-29806034	0.954649	0.265426	0.155472	0.000945509	0.560255	0.718431	0.175107	0.0230769	0.126803	0.235513	0.209309
XLOC_089350	AC009133.22,QPRT,SPN	TSS152752,TSS152753,TSS152754,TSS152755,TSS152756,TSS152757	16:29662957-29713258	0.439896	0.898824	0.0626871	0.0118449	0.218424	0.336502	0.158714	4.92257e-08	0.00683217	3.65734e-10	0.00659977
XLOC_089353	AC009133.23,AC009133.24,CTD-2574D22.6,MAZ,MVP,PAGR1,PRRT2	TSS152773,TSS152774,TSS152775,TSS152776,TSS152777,TSS152778,TSS152779,TSS152780,TSS152781,TSS152782,TSS152783,TSS152784,TSS152785,TSS152786,TSS152787,TSS152788,TSS152789,TSS152790,TSS152791,TSS152792,TSS152793,TSS152794,TSS152795,TSS152796,TSS152797,TSS152798,TSS152799,TSS152800,TSS152801	16:29806105-29851564	0.848245	0.0440036	0.108201	0.0227134	0.904495	0.73553	0.0646617	0.0502178	0.539285	0.326661	0.686335
XLOC_090436	AC009134.1	TSS156889	16:12896972-13246207	0.399188	0.418104	0.0255821	0.0019472	0.00611002	0.0785384	0.732731	0.656967	0.0301297	0.435945	0.0901126
XLOC_089282	AC009158.1	TSS152498,TSS152499,TSS152500,TSS152501	16:26302063-26334428	0.873154	0.520759	0.578712	0.294876	0.223779	0.175389	0.204316	0.119794	0.162321	0.100141	0.154693
XLOC_089738	AC009161.1	TSS154097	16:62357370-62357746	0.343436	NA	0.899495	NA	0.19603	NA	0.325875	0.325875	NA	0.325875	NA
XLOC_089619	AC009166.5	TSS153552	16:51135974-51160770	0.373901	NA	0.0986916	0.455225	0.00495024	0.173795	0.0851036	0.240073	0.00924682	0.624159	0.0832633
XLOC_089621	AC009166.7	TSS153554,TSS153555	16:51161094-51186136	0.41769	0.345457	0.159875	0.564908	0.573195	0.430551	0.257094	0.0637614	0.686594	0.0327656	0.524346
XLOC_120874	AC009227.2	TSS223426	2:153337704-154457438	0.919976	0.153487	0.00071992	0.00851471	0.00513204	0.00425659	0.760406	0.108314	0.0067509	0.0793033	0.0103823
XLOC_118382	AC009227.3	TSS213929	2:154459856-154460820	0.343436	NA	0.88967	0.324813	0.355656	0.256749	0.118013	0.118013	0.256749	0.118013	0.256749
XLOC_117076	AC009228.1	TSS208950	2:24005134-24403138	0.592791	0.574771	0.0366604	0.242374	0.179154	0.213535	0.764683	0.101691	0.834656	0.0182678	0.643564
XLOC_119643	AC009229.5	TSS219338	2:37779836-38239590	0.678324	0.566599	0.105723	0.750195	0.00314412	7.7536e-05	0.00165895	0.0178431	0.00146951	0.19151	0.0315778
XLOC_119642	AC009229.6	TSS219336,TSS219337	2:37779836-38239590	0.0981659	0.0566188	0.000143975	0.510036	0.747514	0.963542	0.160121	0.00153112	0.415014	0.00799828	0.346994
XLOC_117313	AC009236.2	TSS209902,TSS209903,TSS209904,TSS209905	2:45056207-45324820	0.264506	0.00463183	0.333619	0.680944	0.00798332	0.00527279	0.0435501	0.568561	0.010823	0.171282	0.0155269
XLOC_120289	AC009237.10	TSS221514,TSS221515,TSS221516	2:95206345-95660366	0.318377	0.9448	0.0425956	0.510745	0.213317	0.067335	0.0804474	0.411986	0.216694	0.668819	0.404037
XLOC_120288	AC009237.11	TSS221512,TSS221513	2:95206345-95660366	0.471828	0.749001	0.00737094	0.207774	0.722362	0.811509	0.754771	0.967914	0.73773	0.885636	0.788675
XLOC_120293	AC009237.13	TSS221520	2:95206345-95660366	0.439888	NA	0.723986	NA	0.32169	NA	0.325875	0.325875	NA	0.325875	NA
XLOC_117804	AC009237.14,RP11-440D17.1,RP11-440D17.2	TSS211736,TSS211737,TSS211738	2:95206345-95660366	0.0659734	0.355918	0.742484	NA	0.318415	0.205155	0.186952	0.184697	0.204386	0.134139	0.184715
XLOC_120295	AC009237.16	TSS221522	2:95206345-95660366	0.822766	NA	0.0878944	NA	0.131779	0.328183	0.473855	0.995724	0.237844	0.868497	0.346594
XLOC_120294	AC009237.17	TSS221521	2:95206345-95660366	NA	NA	NA	NA	NA	NA	NA	NA	NA	NA	NA
XLOC_120283	AC009237.2	TSS221507	2:95206345-95660366	0.165718	0.325582	NA	0.15047	0.227265	0.328183	0.522281	0.453397	0.335561	0.416107	0.346594
XLOC_117796	AC009237.4	TSS211719	2:95206345-95660366	0.207615	NA	0.334282	NA	NA	NA	NA	0.335561	0.335561	0.346594	0.346594
XLOC_120285	AC009237.5	TSS221509	2:95206345-95660366	0.413341	NA	0.324587	NA	0.32169	NA	0.325875	0.325875	NA	0.325875	NA
XLOC_117797	AC009237.6	TSS211720	2:95206345-95660366	0.62255	NA	0.324587	NA	0.32169	NA	0.325875	0.325875	NA	0.325875	NA
XLOC_120287	AC009237.8	TSS221511	2:95206345-95660366	0.604224	0.744705	0.0745785	0.402147	0.961922	0.924739	0.602467	0.111406	0.572067	0.0426545	0.424417
XLOC_117799	AC009237.8,OR7E102P	TSS211722,TSS211723,TSS211724,TSS211725,TSS211726,TSS211727	2:95206345-95660366	0.660759	0.728922	0.0252448	0.134233	0.457402	0.5008	0.841272	0.635019	0.309137	0.580273	0.294467
XLOC_120278	AC009238.6	TSS221500	2:95206345-95660366	NA	0.754291	0.205542	0.324813	0.32169	NA	0.325875	0.325875	NA	0.325875	NA
XLOC_117795	AC009238.7,AC009238.8	TSS211717,TSS211718	2:95206345-95660366	0.822438	NA	0.0653005	NA	0.000371561	0.0185393	0.7504	0.823651	0.0050316	0.655703	0.0352587
XLOC_235012	AC009245.3	TSS394473,TSS394474	7:137381036-137847092	0.155697	0.168055	0.539165	0.0352755	0.188329	0.14139	0.130241	0.319404	0.159098	0.795654	0.206032
XLOC_233905	AC009262.2,RNU6-438P	TSS390585,TSS390586,TSS390587,TSS390588,TSS390589,TSS390590	7:34175142-34305238	0.311454	0.381659	0.100505	0.576905	0.338641	0.287572	0.310909	0.714914	0.338355	0.755052	0.340799
XLOC_235015	AC009263.2	TSS394485,TSS394486	7:138002323-138118495	0.246992	0.127333	0.720126	0.161032	0.355305	0.29002	0.336037	0.126964	0.239275	0.110117	0.230738
XLOC_236822	AC009264.1	TSS400687,TSS400688,TSS400689,TSS400690,TSS400691,TSS400692	7:136685558-137182333	0.473961	0.00362811	0.580896	0.119092	0.133383	0.0592841	0.0727794	0.373122	0.123493	0.153548	0.0774431
XLOC_236768	AC009274.6	TSS400514	7:130486041-130702057	0.183941	0.154983	0.90701	0.435565	0.325108	0.284672	0.512977	0.735442	0.414576	0.782232	0.322075
XLOC_234983	AC009276.4	TSS394376	7:134684143-134687990	NA	0.355918	0.195366	NA	NA	NA	NA	NA	NA	NA	NA
XLOC_120952	AC009299.2	TSS223676,TSS223677,TSS223678,TSS223679,TSS223680,TSS223681	2:161093012-161411717	0.174055	0.514543	0.446324	0.765225	0.440801	0.357058	0.267809	0.190565	0.817005	0.0220459	0.834468
XLOC_118431	AC009299.3	TSS214100	2:161093012-161411717	0.464572	0.0447185	0.101495	0.311952	0.188014	0.156991	0.67732	0.807069	0.18383	0.838543	0.337618
XLOC_118432	AC009299.4,PSMD14	TSS214101,TSS214102,TSS214103,TSS214104,TSS214105,TSS214106,TSS214107,TSS214108,TSS214109,TSS214110,TSS214111	2:161093012-161411717	0.562188	0.916687	0.169573	0.572982	0.169952	0.127032	0.637527	0.061301	0.866707	0.19396	0.786413
XLOC_120953	AC009299.5	TSS223682	2:161093012-161411717	0.457729	0.0889908	0.908064	0.324813	0.519718	0.451457	0.489596	0.117345	0.904529	0.148765	0.971951
XLOC_121513	AC009302.2	TSS225901	2:221781415-221985136	NA	0.155535	0.215361	0.132629	0.735535	0.635529	0.607003	0.92514	0.822458	0.965814	0.892503
XLOC_119009	AC009302.2,HSPA9P1	TSS216639,TSS216640,TSS216641,TSS216642	2:221781415-221985136	0.980277	0.689367	0.292391	0.0907601	0.747799	0.614795	0.378734	0.326885	0.579448	0.102852	0.425207
XLOC_118086	AC009303.1	TSS212786,TSS212787,TSS212788,TSS212789,TSS212790,TSS212791,TSS212792,TSS212793,TSS212794,TSS212795,TSS212796	2:117859426-118055033	0.279068	0.0271245	0.903328	0.667348	0.056317	0.0406143	0.460029	0.0112085	0.355147	0.0326949	0.444968
XLOC_120544	AC009303.1	TSS222417	2:117859426-118055033	NA	NA	NA	NA	NA	NA	NA	0.335561	0.335561	NA	NA
XLOC_118088	AC009303.2	TSS212798	2:117859426-118055033	0.419483	0.0697884	0.0571095	0.265211	0.929478	0.971903	0.600946	0.00225254	0.374014	0.00713903	0.30011
XLOC_120543	AC009303.3	TSS222416	2:117859426-118055033	0.511198	0.168837	0.725362	0.0530178	0.562083	0.440386	0.105771	0.716405	0.853674	0.571412	0.981093
XLOC_117171	AC009305.1	TSS209337	2:30858994-31436780	0.343436	NA	0.39562	0.350617	0.059563	0.328183	0.460896	0.174234	NA	0.174234	NA
XLOC_121511	AC009310.1	TSS225882,TSS225883,TSS225884	2:219939290-220775200	0.215007	0.429221	0.494041	0.248242	0.0155445	0.00959142	0.565399	0.841026	0.0182975	0.88748	0.017546
XLOC_118996	AC009310.1,AC067956.1,AC114765.1,AC114765.2	TSS216600,TSS216601,TSS216602,TSS216603,TSS216604,TSS216605,TSS216606,TSS216607,TSS216608,TSS216609,TSS216610,TSS216611,TSS216612,TSS216613	2:219939290-220775200	0.453912	0.530668	0.240798	0.107208	0.00395271	0.00342776	0.812757	0.827442	0.00203597	0.589761	0.00167974
XLOC_120541	AC009312.1	TSS222394,TSS222395,TSS222396	2:117753530-117804339	0.0610172	0.146451	0.359107	0.813738	0.799432	0.324163	0.0143286	0.136722	0.276418	0.120073	0.205343
XLOC_120950	AC009313.1	TSS223674	2:161093012-161411717	0.808911	0.179045	0.666161	0.457671	0.894908	0.775215	0.518207	0.174366	0.546835	0.11169	0.478823
XLOC_120949	AC009313.2	TSS223672,TSS223673	2:161037901-161053601	0.913325	0.959062	0.830409	0.687686	0.776595	0.546817	0.230838	0.825226	0.825884	0.982438	0.893413
XLOC_118552	AC009336.19,HOXD3,HOXD4,MIR10B	TSS214716,TSS214717,TSS214718,TSS214719,TSS214720,TSS214721,TSS214722,TSS214723,TSS214724	2:176097197-176192538	0.369255	0.219886	0.00128438	0.982718	0.349041	0.30609	0.45501	0.00255425	0.722027	0.00481889	0.83297
XLOC_234952	AC009362.2	TSS394270	7:130941759-131558217	0.472357	1.3497e-08	0.0225781	0.855467	0.56335	0.572879	0.607319	0.618822	0.617506	0.602762	0.703988
XLOC_234953	AC009362.2	TSS394271,TSS394272	7:130941759-131558217	0.933278	0.00330032	0.00723918	0.121307	0.63032	0.669481	0.708405	0.516642	0.389999	0.8087	0.484219
XLOC_234969	AC009365.4	TSS394306,TSS394307	7:132758227-132768081	0.96003	0.735367	0.269739	0.811168	0.991926	0.510118	0.136948	0.0757313	0.407441	0.0304079	0.279139
XLOC_237073	AC009403.2,CNPY1,RBM33,RP5-912I13.2	TSS401520,TSS401521,TSS401522,TSS401523,TSS401524,TSS401525,TSS401526,TSS401527,TSS401528	7:155421205-155792229	0.808353	0.745577	0.670482	0.773492	0.0369508	0.0286035	0.211217	0.876506	0.0423417	0.61026	0.0493471
XLOC_118084	AC009404.2,DDX18	TSS212772,TSS212773,TSS212774,TSS212775,TSS212776,TSS212777,TSS212778,TSS212779,TSS212780,TSS212781,TSS212782,TSS212783	2:117814583-117847763	0.0055031	0.816969	0.0145342	0.52044	0.00516375	0.00271197	0.262424	0.571441	0.00279445	0.571557	0.00392741
XLOC_121584	AC009410.1	TSS226105,TSS226106	2:228483260-228611395	0.343436	0.161144	0.00921089	0.233508	0.917519	0.957486	0.495543	0.866467	0.938535	0.59338	0.911128
XLOC_138925	AC009410.1	TSS244712	2:228483260-228611395	0.147834	0.355918	0.599806	0.272326	0.00908916	0.0404386	0.821703	0.666862	0.0924201	0.736009	0.2486
XLOC_119469	AC009411.1,AC067959.1	TSS218670,TSS218671,TSS218672	2:21221160-22531105	0.0474402	0.803201	0.357586	0.628612	0.334109	0.284075	0.530781	0.190357	0.202385	0.172391	0.1884
XLOC_119468	AC009411.2,AC067959.1	TSS218667,TSS218668,TSS218669	2:21221160-22531105	0.65889	0.180635	0.20419	0.181448	0.758382	0.627692	0.504175	0.0710399	0.266299	0.0683479	0.239882
XLOC_119673	AC009413.2,Y_RNA	TSS219488,TSS219489,TSS219490	2:41848140-41858526	0.150435	0.0127002	0.358423	0.657888	0.343218	0.29215	0.506779	0.235204	0.217283	0.0494762	0.150751
XLOC_119620	AC009414.1	TSS219215,TSS219216	2:36293031-36309136	0.562249	0.678331	0.385371	0.397477	0.644023	0.779539	0.572625	0.217081	0.918939	0.0358586	0.586369
XLOC_235495	AC009473.1,RP11-505D17.1	TSS396205,TSS396206,TSS396207,TSS396208	7:7633639-8406159	0.0746459	0.811166	0.107472	0.48793	0.0588301	0.0487023	0.323444	0.276799	0.10708	0.112515	0.145397
XLOC_119926	AC009474.1	TSS220421,TSS220422	2:66815791-66827462	0.268937	0.539563	0.80561	0.182709	0.4977	0.677334	0.412023	0.0419329	0.108113	0.016453	0.0760881
XLOC_119927	AC009474.2	TSS220423	2:66864551-67325304	0.343436	0.038682	NA	0.43469	NA	NA	NA	NA	NA	NA	NA
XLOC_120689	AC009477.7,NF1P8	TSS222866,TSS222867	2:131104846-131366130	0.85013	1.26382e-06	0.000227186	0.0077188	9.90161e-07	0.000867034	0.00473642	0.279592	1.29904e-07	0.399908	9.1367e-06
XLOC_121118	AC009478.1	TSS224431	2:180300590-181399559	NA	0.109096	7.58026e-05	0.131537	0.0355987	0.462252	7.20776e-06	0.600298	0.0127167	0.593317	0.0375582
XLOC_118602	AC009478.1,RP11-512G4.1	TSS214958,TSS214959,TSS214960	2:180300590-181399559	0.247525	0.0660004	0.000145132	0.0895086	0.584872	0.953679	2.74345e-05	0.14962	0.56192	0.282867	0.563676
XLOC_118600	AC009478.1,SCHLAP1,UBE2E3	TSS214927,TSS214928,TSS214929,TSS214930,TSS214931,TSS214932,TSS214933,TSS214934,TSS214935,TSS214936,TSS214937,TSS214938,TSS214939,TSS214940,TSS214941,TSS214942,TSS214943,TSS214944,TSS214945,TSS214946,TSS214947,TSS214948,TSS214949,TSS214950,TSS214951,TSS214952,TSS214953,TSS214954,TSS214955	2:180300590-181399559	0.155012	0.915267	0.252261	0.00931953	0.39727	0.128033	6.29803e-05	0.0820561	0.375475	0.28308	0.472099
XLOC_120820	AC009480.3	TSS223257	2:147838857-148547031	0.626783	0.735306	0.626336	0.829453	0.172215	0.168369	0.70793	0.593793	0.156914	0.585594	0.231649
XLOC_118330	AC009480.4	TSS213717	2:147810345-147810777	0.771792	0.325582	0.884698	0.350617	0.462655	0.373901	0.185534	0.185534	0.373901	0.185534	0.373901
XLOC_120954	AC009487.4	TSS223683,TSS223684	2:161412592-161987209	0.134473	NA	0.0623592	NA	0.32169	NA	0.325875	0.325875	NA	0.325875	NA
XLOC_118434	AC009487.5,SLC4A10,TBR1	TSS214113,TSS214114,TSS214115,TSS214116,TSS214117,TSS214118,TSS214119,TSS214120,TSS214121,TSS214122,TSS214123,TSS214124,TSS214125,TSS214126,TSS214127,TSS214128,TSS214129,TSS214130,TSS214131,TSS214132,TSS214133,TSS214134	2:161412592-161987209	0.905369	0.0876578	0.00022834	0.983782	0.205056	0.186582	0.603107	0.238414	0.40584	0.605505	0.318672
XLOC_120955	AC009487.6	TSS223685,TSS223686	2:161412592-161987209	0.685233	0.0011115	0.379087	0.0181447	0.464263	0.429579	0.450758	0.905144	0.544247	0.70055	0.614364
XLOC_299163	AC009491.1	TSS486609	Y:8695280-8745985	NA	NA	NA	NA	NA	NA	NA	NA	NA	NA	NA
XLOC_299161	AC009491.2	TSS486607	Y:8695280-8745985	NA	0.325582	NA	NA	NA	NA	NA	NA	NA	NA	NA
XLOC_299614	AC009494.3	TSS487360	Y:20843255-20843710	0.318956	NA	0.650726	NA	NA	NA	NA	NA	NA	NA	NA
XLOC_118467	AC009495.2,TTC21B	TSS214228,TSS214229,TSS214230	2:165737371-165956858	0.112171	0.00285923	0.839926	0.0533114	0.595619	0.624145	0.563687	0.714593	0.455359	0.635206	0.665854
XLOC_120978	AC009495.3,AC009495.4,GALNT3,TTC21B	TSS223837,TSS223838,TSS223839,TSS223840,TSS223841,TSS223842,TSS223843,TSS223844,TSS223845,TSS223846,TSS223847,TSS223848,TSS223849,TSS223850,TSS223851,TSS223852,TSS223853,TSS223854,TSS223855,TSS223856,TSS223857,TSS223858	2:165737371-165956858	0.166776	0.00813321	0.830053	0.0564472	0.393961	0.355203	0.678396	0.000389595	0.595545	0.00169079	0.564182
XLOC_121344	AC009498.1	TSS225254	2:204228136-204234985	0.343436	0.325582	0.324587	NA	0.0672619	0.328183	0.564317	0.57875	0.0842461	0.897387	0.346594
XLOC_233675	AC009500.2	TSS389630	7:8938786-8939369	0.343436	0.325582	0.832621	0.350617	0.32169	0.328183	0.328183	NA	NA	NA	NA
XLOC_119873	AC009501.4	TSS220260,TSS220261,TSS220262,TSS220263	2:62669662-63048640	0.672751	0.0152253	0.000840884	0.586376	0.5235	0.522832	0.881183	0.900338	0.526786	0.466801	0.693397
XLOC_121507	AC009502.1	TSS225875,TSS225876	2:219680530-219737937	0.160407	0.139096	0.538674	0.726292	0.534177	0.387614	0.263402	0.892505	0.696362	0.860495	0.837228
XLOC_118994	AC009502.4	TSS216594,TSS216595,TSS216596,TSS216597,TSS216598	2:219680530-219737937	0.126898	0.162081	0.282793	0.108889	0.27521	0.203072	0.318129	0.714036	0.292672	0.803186	0.322742
XLOC_120412	AC009505.2	TSS222001,TSS222002,TSS222003,TSS222004	2:105744892-105931791	0.440874	0.340322	0.350691	0.273456	0.187009	0.141141	0.2746	0.242883	0.334729	0.326777	0.359621
XLOC_120413	AC009505.4	TSS222005,TSS222006,TSS222007	2:105949605-105968932	0.391198	0.0112393	0.318597	0.647308	0.331745	0.191249	0.219712	0.794567	0.59195	0.684982	0.683452
XLOC_118423	AC009506.1	TSS214067,TSS214068	2:159314750-159630617	0.229847	0.400992	0.353902	0.0218283	0.165289	0.168658	0.824618	0.160891	0.293815	0.000615972	0.579685
XLOC_120936	AC009506.2,BAZ2B	TSS223594,TSS223595,TSS223596,TSS223597,TSS223598,TSS223599,TSS223600,TSS223601,TSS223602,TSS223603,TSS223604,TSS223605,TSS223606,TSS223607,TSS223608,TSS223609,TSS223610,TSS223611,TSS223612	2:159314750-159630617	0.11123	0.600871	0.0569279	0.229033	0.726951	0.753636	0.878281	0.309164	0.750013	0.00168768	0.216077
XLOC_235623	AC009508.1	TSS396622,TSS396623	7:23880777-23899145	0.139361	0.41182	0.437743	0.486307	0.137873	0.0851235	0.257127	0.0809381	0.0587364	0.0326356	0.0474103
XLOC_235005	AC009517.2	TSS394460	7:136685558-137182333	0.47934	0.0276091	0.848684	0.644212	0.0234211	0.115822	0.345507	0.11746	0.335561	0.0720218	NA
XLOC_234961	AC009518.2	TSS394288,TSS394289,TSS394290,TSS394291,TSS394292,TSS394293,TSS394294,TSS394295	7:131831768-131893615	0.0836863	0.00752958	0.665508	0.698514	0.357263	0.258812	0.324764	0.158087	0.19182	0.0947376	0.159827
XLOC_236783	AC009518.2	TSS400556,TSS400557	7:131831768-131893615	0.930376	0.0490746	0.579235	0.510786	0.807936	0.784512	0.876099	0.311391	0.565103	0.175	0.491824
XLOC_234962	AC009518.3	TSS394296	7:131893821-131894074	0.606052	NA	0.324587	NA	0.198291	0.202233	0.202233	NA	NA	NA	NA
XLOC_234963	AC009518.4	TSS394297,TSS394298	7:131897640-131948953	0.0523781	0.647613	0.929216	0.36636	0.143099	0.128756	0.483343	0.942904	0.14984	0.580246	0.167878
XLOC_234972	AC009518.8	TSS394310,TSS394311,TSS394312,TSS394313,TSS394314	7:132768592-133082282	0.105535	0.230785	0.345842	0.399954	0.0800979	0.0612454	0.343529	0.246871	0.146164	0.0700167	0.20682
XLOC_235732	AC009531.2,TBX20	TSS397061,TSS397062,TSS397063,TSS397064,TSS397065,TSS397066	7:35200880-35262041	0.220844	0.156267	0.957586	0.149891	0.210057	0.184087	0.577467	0.911347	0.25062	0.898789	0.275865
XLOC_235001	AC009541.1	TSS394451	7:136485655-136488317	0.289675	NA	0.126608	NA	0.346166	0.263115	0.373792	0.508541	0.29143	0.38468	0.264638
XLOC_234990	AC009542.2	TSS394400,TSS394401	7:135183815-135211548	0.10067	0.248392	0.266579	0.709755	0.102855	0.117465	0.386201	0.000655114	0.425822	0.00312774	0.474835
XLOC_234999	AC009784.3	TSS394443,TSS394444,TSS394445,TSS394446,TSS394447,TSS394448	7:135980161-136440383	0.777294	0.841575	0.839951	0.9821	0.728758	0.985687	0.23676	0.741474	0.473172	0.845871	0.517391
XLOC_236820	AC009784.3	TSS400684	7:135980161-136440383	0.544721	0.259508	0.391616	0.57457	0.634712	0.437004	0.235246	0.069562	0.323521	0.0178457	0.234812
XLOC_236819	AC009784.4	TSS400682,TSS400683	7:135980161-136440383	0.667525	0.334807	0.128657	0.54058	0.4737	0.858439	0.168646	0.385168	0.607556	0.232188	0.975158
XLOC_082859	AC009878.2	TSS138799,TSS138800,TSS138801,TSS138802	15:26395071-26455185	0.923141	0.667766	0.227642	0.180034	0.124441	0.102769	0.548965	0.189164	0.063496	0.119469	0.0550867
XLOC_084001	AC009878.2	TSS142838	15:26395071-26455185	0.854862	0.00944092	0.0245337	NA	0.183146	0.136036	0.0775317	0.0854452	0.136236	0.021901	0.116289
XLOC_114991	AC009892.10	TSS205897	19:54551969-54714160	0.0898457	0.065918	0.0696752	NA	0.919135	0.941008	0.81936	0.0698157	0.625601	0.043275	0.483267
XLOC_113528	AC009892.2,AC009892.9,AC011515.2,AC098784.1,CTB-83J4.2,LILRA1,LILRA2,LILRB1,LILRB4,LILRP1,LILRP2,VN1R105P	TSS200095,TSS200096,TSS200097,TSS200098,TSS200099,TSS200100,TSS200101,TSS200102,TSS200103,TSS200104,TSS200105,TSS200106,TSS200107,TSS200108,TSS200109,TSS200110,TSS200111,TSS200112,TSS200113,TSS200114,TSS200115,TSS200116,TSS200117,TSS200118,TSS200119,TSS200120,TSS200121,TSS200122,TSS200123,TSS200124,TSS200125,TSS200126,TSS200127,TSS200128,TSS200129,TSS200130,TSS200131,TSS200132,TSS200133	19:54551969-54714160	0.0298582	0.829658	0.0384192	0.299144	0.256956	0.39729	0.0324461	0.00949512	0.0470398	0.0390269	0.0405867
XLOC_113529	AC009892.5	TSS200134	19:54551969-54714160	NA	NA	NA	0.324813	0.0254515	0.16352	0.667321	0.227026	0.335561	0.314561	0.346594
XLOC_233699	AC009945.4	TSS389655,TSS389656	7:10449819-11179372	0.740577	0.172701	0.44262	0.402681	0.173452	0.126509	0.303626	0.802683	0.1765	0.462138	0.14275
XLOC_299346	AC009947.2	TSS486920	Y:23523320-23525369	NA	0.355918	0.990413	NA	NA	NA	NA	0.164994	0.164994	0.346594	0.346594
XLOC_299347	AC009947.5	TSS486921	Y:23549808-23551385	NA	0.355918	0.334282	NA	NA	NA	NA	NA	NA	NA	NA
XLOC_118578	AC009948.5,DFNB59	TSS214846,TSS214847,TSS214848,TSS214849,TSS214850,TSS214851,TSS214852,TSS214853,TSS214854,TSS214855	2:178412368-178479857	0.0415265	0.976324	0.000364234	0.681729	0.752224	0.917358	0.09381	0.000524519	0.548579	2.16028e-07	0.302142
XLOC_118579	AC009948.7	TSS214856	2:178412368-178479857	0.430942	0.0135898	0.000117511	0.509009	0.26445	0.212356	0.145071	0.5965	0.417756	0.439227	0.503139
XLOC_121594	AC009950.1,SP110	TSS226163,TSS226164,TSS226165,TSS226166,TSS226167,TSS226168,TSS226169,TSS226170,TSS226171,TSS226172,TSS226173,TSS226174	2:230121369-230326833	0.0639782	0.0251904	0.000135139	0.553618	0.0764911	0.0768978	0.447662	0.882862	0.0606517	0.57849	0.0524514
XLOC_119085	AC009950.2	TSS216893,TSS216894,TSS216895,TSS216896,TSS216897,TSS216898,TSS216899,TSS216900	2:230121369-230326833	0.509652	0.00426256	0.00104825	0.0916845	0.36668	0.38276	0.774599	0.00112973	0.0887697	2.97396e-05	0.0679742
XLOC_121506	AC009955.8	TSS225873,TSS225874	2:219591121-219653349	0.811424	0.648531	0.0166189	0.317088	0.225637	0.182905	0.234782	0.276766	0.169572	0.797634	0.256536
XLOC_120940	AC009961.2	TSS223619,TSS223620	2:159636287-159907600	0.448989	0.48874	0.786582	0.316031	0.0282917	0.0245284	0.981152	0.0496857	0.113875	0.0773596	0.164944
XLOC_120938	AC009961.3	TSS223614,TSS223615,TSS223616	2:159636287-159907600	0.0956539	0.993178	0.957474	0.212459	0.202746	0.240971	0.301005	0.222331	0.310595	0.0581039	0.458899
XLOC_120942	AC009961.5	TSS223625	2:159636287-159907600	NA	NA	0.935007	NA	NA	NA	NA	0.335561	0.335561	NA	NA
XLOC_120432	AC009963.3,AC009963.6	TSS222071,TSS222072	2:107901288-107930222	0.0337519	0.63774	0.021711	0.120455	0.0521931	0.0358081	0.151901	0.664078	0.0531485	0.225088	0.0365416
XLOC_117965	AC009963.4	TSS212292	2:107901288-107930222	NA	NA	NA	NA	NA	NA	NA	NA	NA	NA	NA
XLOC_117966	AC009963.5	TSS212293,TSS212294	2:107901288-107930222	0.476277	0.432581	0.632345	0.402834	0.562424	0.757657	0.369208	0.208021	0.911898	0.0864167	0.85709
XLOC_120433	AC009963.6	TSS222073,TSS222074	2:107901288-107930222	0.780484	0.355918	0.68526	0.350617	0.249538	0.618859	0.280157	0.0804735	0.791498	0.0308662	0.438836
XLOC_118826	AC009965.1	TSS215836	2:204065705-204067363	0.197512	NA	0.0914306	0.350617	0.0216935	0.194895	0.0880012	0.536955	0.215769	0.931604	0.222765
XLOC_118827	AC009965.2	TSS215837,TSS215838	2:204089479-204113305	0.117015	0.455279	0.299318	0.106459	0.955594	0.715201	0.150196	0.9701	0.816462	0.675322	0.615656
XLOC_118497	AC009967.3,SSB	TSS214345,TSS214346,TSS214347,TSS214348,TSS214349,TSS214350,TSS214351,TSS214352,TSS214353,TSS214354	2:169787148-169825204	0.158184	0.0289502	0.688194	0.0608957	0.0511708	0.0388657	0.792913	0.0188886	0.686793	0.172043	0.448037
XLOC_120867	AC009969.1	TSS223415,TSS223416	2:152849358-152854598	0.685308	0.325582	0.734937	0.350617	0.465932	0.733906	0.532761	0.970469	0.37484	0.875767	0.445893
XLOC_117426	AC009970.1	TSS210327,TSS210328,TSS210329	2:60451142-60558953	0.402298	0.853699	0.992143	0.613347	0.082269	0.0952504	0.240133	0.00051166	0.205516	0.000856071	0.242771
XLOC_299603	AC009977.1	TSS487327	Y:19547483-19613077	0.867202	0.691218	0.217588	0.113152	0.236823	0.247129	0.775118	0.41557	0.351698	0.583108	0.345318
XLOC_235580	AC010082.2	TSS396456	7:18074100-19005864	0.343436	0.378073	0.986229	0.523408	0.297418	0.267382	0.514778	0.185158	0.459007	0.136964	0.577914
XLOC_299124	AC010084.1	TSS486533,TSS486534,TSS486535,TSS486536,TSS486537	Y:4022605-4217747	0.46605	0.00761177	0.293934	0.137808	0.167235	0.217918	0.248954	0.365515	0.119922	0.037536	0.0801413
XLOC_299306	AC010086.1	TSS486867	Y:21311267-21318895	NA	NA	0.534532	NA	0.00767247	0.328183	0.218463	0.562486	0.165859	0.0440258	NA
XLOC_299307	AC010086.5	TSS486868	Y:21405769-21405995	NA	NA	NA	NA	NA	NA	NA	NA	NA	NA	NA
XLOC_236280	AC010091.1	TSS398718,TSS398719,TSS398720,TSS398721,TSS398722,TSS398723	7:81489203-81770438	0.214079	0.237199	0.420311	0.291893	0.388224	0.245836	0.264225	0.211727	0.91983	0.240619	0.878795
XLOC_234456	AC010091.1,HGF	TSS392309,TSS392310	7:81489203-81770438	0.389613	0.972223	0.151769	0.302238	0.162376	0.249202	0.440832	0.00294242	0.00825007	3.53034e-05	0.00348003
XLOC_117977	AC010095.6	TSS212361	2:108534354-108713319	0.741987	0.993522	0.263295	0.713089	0.0370748	0.0253807	0.427412	0.155285	0.0139585	0.109942	0.0132519
XLOC_120442	AC010095.6	TSS222101,TSS222102	2:108534354-108713319	0.848394	0.0749876	0.250187	0.819415	0.397469	0.318481	0.270607	0.432471	0.360487	0.845399	0.450572
XLOC_119443	AC010096.1	TSS218581	2:18514333-19648198	0.961132	0.567032	0.308377	0.0940306	0.815856	0.851644	0.12706	0.182181	0.894507	0.376847	0.992842
XLOC_117028	AC010096.2	TSS208826,TSS208827	2:18514333-19648198	0.154161	0.0558686	0.966939	0.186508	0.555031	0.346927	0.0583774	0.144601	0.393602	0.228728	0.412299
XLOC_120114	AC010105.1	TSS221048	2:82479127-82538711	0.167908	NA	NA	0.350617	0.32169	NA	0.325875	0.325875	NA	0.325875	NA
XLOC_118469	AC010127.3	TSS214233,TSS214234,TSS214235,TSS214236,TSS214237,TSS214238,TSS214239,TSS214240,TSS214241,TSS214242	2:165957192-166375993	0.997566	0.166805	0.000601093	0.355669	0.190015	0.184149	0.952437	0.438504	0.30336	0.356853	0.382618
XLOC_235812	AC010132.10	TSS397312,TSS397313,TSS397314,TSS397315,TSS397316	7:42823837-42873741	0.0740094	0.39363	0.179012	0.110247	0.240594	0.303309	0.795278	0.490722	0.14909	0.886288	0.25147
XLOC_233994	AC010132.11	TSS390851	7:42874032-42948958	0.634324	0.116574	0.384997	0.949386	0.104661	0.10497	0.857176	0.569421	0.13975	0.753815	0.138247
XLOC_118951	AC010136.2	TSS216303	2:217799782-218137253	0.0839834	0.000813699	0.252732	0.467452	0.0545413	0.169193	0.685587	0.00146973	0.00019588	0.00327031	0.000456906
XLOC_299625	AC010141.1	TSS487378	Y:21423831-21477201	0.49968	NA	NA	NA	0.160782	0.163536	0.163536	NA	NA	NA	NA
XLOC_299626	AC010141.4	TSS487379	Y:21508298-21510470	NA	NA	NA	NA	NA	NA	NA	NA	NA	NA	NA
XLOC_299627	AC010141.6	TSS487380	Y:21511337-21549326	NA	NA	NA	NA	NA	NA	NA	NA	NA	NA	NA
XLOC_299628	AC010141.8	TSS487381	Y:21555851-21558070	NA	NA	NA	NA	NA	NA	NA	NA	NA	NA	NA
XLOC_119422	AC010145.4	TSS218501	2:15994641-16105841	2.99661e-05	0.173141	0.466844	0.0460529	0.618608	0.455731	0.370541	0.0625861	0.227373	0.0219102	0.177162
XLOC_119162	AC010148.1	TSS217324	2:234395156-234921716	0.798886	0.733494	0.173117	0.475251	0.107782	0.063182	0.253373	0.282817	0.386403	0.376647	0.355885
XLOC_121661	AC010148.1,RP13-977E11.1	TSS226356,TSS226357,TSS226358,TSS226359,TSS226360,TSS226361,TSS226362,TSS226363	2:234395156-234921716	0.77312	0.631086	0.00258593	0.945416	0.289577	0.61551	0.0148082	0.0388729	0.696158	0.00652406	0.964107
XLOC_121596	AC010149.4	TSS226176	2:230327133-230580006	0.104787	0.381599	0.042798	0.35547	0.109337	0.167368	0.46541	0.00210792	0.00782208	0.00509929	0.00479625
XLOC_119088	AC010149.4,HMGB1P3,RN7SL834P,SP100,SP140L	TSS216910,TSS216911,TSS216912,TSS216913,TSS216914,TSS216915,TSS216916,TSS216917,TSS216918,TSS216919,TSS216920,TSS216921,TSS216922,TSS216923,TSS216924,TSS216925,TSS216926,TSS216927,TSS216928,TSS216929,TSS216930,TSS216931,TSS216932,TSS216933,TSS216934,TSS216935,TSS216936,TSS216937,TSS216938,TSS216939,TSS216940,TSS216941,TSS216942,TSS216943,TSS216944,TSS216945,TSS216946,TSS216947,TSS216948	2:230327133-230580006	0.187676	0.140486	0.239311	0.963106	0.0204052	0.018383	0.736373	0.0047593	0.00819726	0.000480534	0.00648784
XLOC_119509	AC010150.1,ASXL2	TSS218849,TSS218850,TSS218851,TSS218852,TSS218853,TSS218854,TSS218855,TSS218856,TSS218857,TSS218858,TSS218859,TSS218860	2:25728771-25884578	0.789567	0.0291252	0.612769	0.0887182	0.421476	0.283059	0.068887	0.585975	0.422316	0.951372	0.605026
XLOC_299368	AC010153.3	TSS486944	Y:24650807-24651534	NA	NA	NA	NA	NA	NA	NA	NA	NA	NA	NA
XLOC_299446	AC010154.2	TSS487046	Y:6492975-6496757	0.826988	NA	NA	NA	NA	NA	NA	NA	NA	NA	NA
XLOC_155977	AC010184.1	TSS281510	3:141486974-141619945	NA	NA	NA	NA	NA	NA	NA	NA	NA	NA	NA
XLOC_196547	AC010226.4	TSS335610,TSS335611,TSS335612,TSS335613	5:115578641-115632992	0.376687	0.426798	0.583238	0.0782116	0.0255632	0.0440197	0.0902981	0.00080053	0.172383	7.30814e-05	0.346305
XLOC_196705	AC010240.2,Y_RNA	TSS336202,TSS336203,TSS336204	5:132861168-133109222	0.276355	0.158	0.112756	0.746689	0.15235	0.122419	0.317982	0.101	0.328656	0.0674422	0.398193
XLOC_198525	AC010240.3	TSS342313	5:132861168-133109222	0.0139855	NA	0.0882726	NA	0.377418	0.280434	0.213625	0.318841	0.327216	0.35558	0.331725
XLOC_089722	AC010287.1	TSS154065	16:58408190-58629886	0.167952	0.250913	0.504594	0.373307	0.107543	0.10382	0.894855	0.912946	0.0962381	0.912599	0.0956515
XLOC_113120	AC010412.1	TSS198333	19:40647562-40647937	NA	NA	NA	NA	0.32169	0.328183	0.328183	NA	NA	NA	NA
XLOC_198336	AC010468.1	TSS341683	5:111190236-111193133	0.996641	0.598896	0.526788	0.061668	0.85516	0.95014	0.71197	0.999088	0.823653	0.999528	0.825669
XLOC_198337	AC010468.2,CTC-499J9.1	TSS341684,TSS341685,TSS341686	5:111223517-112017309	0.569393	0.12213	0.137834	0.000973393	0.0715415	0.0651222	0.759363	0.00223874	0.260902	0.00112071	0.342074
XLOC_198335	AC010468.3	TSS341682	5:111155243-111156152	0.100278	NA	0.171309	NA	0.32169	0.328183	0.328183	NA	NA	NA	NA
XLOC_113516	AC010492.2	TSS200048	19:54173411-54345476	0.206926	0.879614	0.0421124	0.236258	0.0894644	0.0904248	0.839601	0.929717	0.0944598	0.813875	0.116129
XLOC_114979	AC010492.4	TSS205868	19:54173411-54345476	NA	NA	0.334282	NA	NA	NA	NA	NA	NA	NA	NA
XLOC_113517	AC010492.5	TSS200049	19:54173411-54345476	0.589571	NA	0.390556	NA	0.959722	0.951598	0.887927	0.22667	0.316827	0.511449	0.6639
XLOC_114407	AC010504.2	TSS203523	19:34163280-34359412	0.692673	0.0135508	0.0548422	0.347265	0.177168	0.172095	0.816915	0.29126	0.214717	0.141225	0.249931
XLOC_114981	AC010518.3	TSS205871	19:54173411-54345476	0.66856	NA	NA	NA	NA	NA	NA	NA	NA	NA	NA
XLOC_115085	AC010522.1	TSS206228,TSS206229	19:57769650-57935393	0.934638	0.268728	0.69973	0.1202	0.20304	0.192515	0.977309	0.0462454	0.331169	0.122521	0.323998
XLOC_114803	AC010524.2	TSS205223	19:49275655-49388081	0.298568	0.288573	0.52175	0.485176	0.966857	0.651884	0.591608	0.706683	0.75777	0.965835	0.99392
XLOC_113332	AC010524.4	TSS199366	19:49275655-49388081	0.434129	0.00932198	0.0242074	NA	0.401332	0.281768	0.251675	0.376377	0.56789	0.544746	0.531353
XLOC_115026	AC010525.4	TSS206065	19:55591286-55738402	0.546582	0.181479	0.00997153	0.204314	0.106578	0.0885608	0.320449	0.848228	0.128124	0.271965	0.184398
XLOC_115028	AC010525.5	TSS206067	19:55591286-55738402	0.343436	0.00965163	0.825157	0.923368	0.682677	0.438779	0.338511	0.906673	0.881863	0.671698	0.621838
XLOC_091229	AC010547.9,TAT,ZNF19,ZNF23	TSS159512,TSS159513,TSS159514,TSS159515,TSS159516,TSS159517,TSS159518,TSS159519,TSS159520,TSS159521,TSS159522,TSS159523,TSS159524,TSS159525,TSS159526,TSS159527,TSS159528,TSS159529,TSS159530	16:71447596-71579069	0.000101277	0.0129629	0.00534847	0.353132	0.0727363	0.0829469	0.3071	0.134094	0.134354	0.0314134	0.2674
XLOC_112218	AC010641.1	TSS194642	19:397588-404030	0.0833504	0.00169469	0.531575	NA	0.185148	0.199605	0.814552	0.748827	0.16659	0.698377	0.162275
XLOC_113647	AC010641.1	TSS200712	19:397588-404030	0.258566	0.00650727	0.0477461	0.385075	0.0112965	0.00820901	0.0512603	0.0308784	0.00774103	0.0159288	0.00741206
XLOC_113621	AC010642.1,AC010642.2,AC020915.2,CTD-3138B18.4,CTD-3138B18.5,CTD-3138B18.6,ERVK3-1,ZNF544,ZNF8,ZSCAN22	TSS200569,TSS200570,TSS200571,TSS200572,TSS200573,TSS200574,TSS200575,TSS200576,TSS200577,TSS200578,TSS200579,TSS200580,TSS200581,TSS200582,TSS200583,TSS200584,TSS200585,TSS200586,TSS200587,TSS200588,TSS200589,TSS200590,TSS200591	19:58221237-58381060	0.269091	0.178194	0.0377466	0.771634	0.0382609	0.0399915	0.449648	0.624703	0.0301089	0.544425	0.0285605
XLOC_114106	AC010646.3,NR2F6,USHBP1	TSS202664,TSS202665,TSS202666,TSS202667,TSS202668,TSS202669,TSS202670,TSS202671,TSS202672,TSS202673	19:17226190-17287648	0.465945	0.0220677	0.339555	0.00917898	0.0193283	0.0187837	0.717123	0.00604969	0.170728	0.014161	0.385974
XLOC_113743	AC010649.1	TSS201100	19:3224702-3303003	0.343436	0.0199609	0.30319	0.52913	0.00731909	0.00692996	0.808415	0.00530621	0.00359967	0.0164972	0.00306546
XLOC_236712	AC010655.1	TSS400372	7:128261676-128701924	NA	NA	NA	NA	NA	NA	NA	NA	NA	NA	NA
XLOC_233823	AC010677.5	TSS390183,TSS390184,TSS390185,TSS390186	7:26262032-26279307	0.700945	0.00780579	0.520208	0.414475	0.654459	0.81992	0.430282	0.0348939	0.632367	0.0129148	0.528441
XLOC_299547	AC010723.1	TSS487229	Y:14276211-14277489	0.343436	0.55311	NA	NA	NA	NA	NA	NA	NA	NA	NA
XLOC_116895	AC010729.1,SOX11	TSS208307,TSS208308,TSS208309,TSS208310	2:5602504-5731165	0.0200445	0.00037639	0.00162226	0.965363	0.00272849	0.00142185	3.07146e-05	0.0229949	0.00155273	0.0658272	0.000946163
XLOC_116896	AC010729.2	TSS208311,TSS208312,TSS208313,TSS208314,TSS208315	2:5602504-5731165	0.408761	0.369813	0.519143	0.282871	0.577432	0.415834	0.142687	0.533473	0.576754	0.36477	0.504449
XLOC_119324	AC010729.3	TSS218124	2:5810640-5812596	0.343436	NA	NA	NA	0.32169	NA	0.325875	0.325875	NA	0.325875	NA
XLOC_121366	AC010731.2	TSS225298,TSS225299	2:206441879-206621356	0.171924	0.0491584	0.18764	0.421835	0.214419	0.191276	0.774839	0.000777764	0.886043	0.00186045	0.72905
XLOC_118850	AC010731.3	TSS215951	2:206640072-206641282	0.0900992	NA	0.0462404	NA	0.411336	0.403322	0.73637	0.325875	0.373901	0.325875	0.373901
XLOC_118851	AC010731.4	TSS215952,TSS215953,TSS215954	2:206642417-206649450	0.840579	0.355918	0.444294	0.350617	0.155283	0.147257	0.227553	0.185919	0.145855	0.185919	0.145855
XLOC_121367	AC010731.6,DYTN,Y_RNA	TSS225300,TSS225301,TSS225302,TSS225303,TSS225304,TSS225305,TSS225306,TSS225307	2:206651620-206722679	0.990291	0.0431688	0.0350424	0.108416	0.921069	0.455947	0.000138095	0.00246591	0.418728	0.0671263	0.591843
XLOC_119842	AC010733.5,NONOP2,PUS10	TSS220148,TSS220149,TSS220150,TSS220151,TSS220152,TSS220153	2:60825131-61164911	0.129208	0.00981428	0.444281	0.00072558	0.908945	0.773907	0.15404	0.489043	0.865774	0.203866	0.717837
XLOC_118300	AC010740.1	TSS213607,TSS213608	2:140228449-142137830	0.0821708	0.325582	0.377194	0.0777441	0.00853953	0.0582453	0.760813	0.702168	0.0242598	0.695312	0.0875357
XLOC_117651	AC010744.1	TSS211273	2:83522813-83527849	0.404822	NA	0.686146	0.189816	0.496674	0.350859	0.156815	0.098625	0.305823	0.0204868	0.234044
XLOC_117004	AC010745.1	TSS208728	2:16202429-16204226	0.942005	NA	0.0969218	NA	0.417884	0.382551	0.387981	0.325875	0.373901	0.325875	0.373901
XLOC_117005	AC010745.2	TSS208729,TSS208730	2:16223945-16230104	0.258828	NA	0.853602	0.324813	0.135337	0.200196	0.432202	0.60427	0.185674	0.441276	0.346594
XLOC_119424	AC010745.3	TSS218504	2:16223945-16230104	0.086819	NA	0.576482	NA	0.463533	0.606572	0.308235	0.715258	0.540438	0.99155	0.412828
XLOC_119425	AC010745.4	TSS218505	2:16316323-16319566	0.299502	0.325582	0.9206	NA	0.00196458	0.000432879	0.91557	0.286302	0.174631	0.0583853	NA
XLOC_118721	AC010746.3	TSS215480	2:197311392-197312740	0.343436	0.36373	0.557498	NA	0.816406	0.728125	0.533859	0.121955	0.563174	0.360485	0.695253
XLOC_098434	AC010761.10	TSS173855	17:28743983-29183394	0.152594	0.00537195	0.551874	0.296351	0.00988243	0.00644654	0.177469	0.0129337	0.0979735	0.0723735	0.119177
XLOC_098427	AC010761.13	TSS173827	17:28455751-28713760	0.343436	0.195459	0.347476	0.369078	0.616131	0.687868	0.304739	0.0735306	0.976079	0.301087	0.891846
XLOC_096944	AC010761.14	TSS167683	17:28714280-28743455	0.343436	0.003938	0.568503	0.145059	0.281447	0.268888	0.477463	0.94843	0.283707	0.812384	0.295965
XLOC_098432	AC010761.6	TSS173852,TSS173853	17:28714280-28743455	0.276384	0.053055	0.25218	0.138853	0.425814	0.421457	0.92116	0.0416785	0.800544	0.594157	0.584055
XLOC_098430	AC010761.8	TSS173847	17:28714280-28743455	0.891765	0.0316861	0.0252263	0.389178	0.174273	0.104355	0.20679	0.102374	0.586855	0.31741	0.456743
XLOC_098433	AC010761.9	TSS173854	17:28743983-29183394	0.370292	0.767042	0.712633	0.325385	0.20057	0.171586	0.188953	0.067283	0.11314	0.391833	0.159589
XLOC_117055	AC010872.1	TSS208887	2:20949023-21045746	0.0764393	0.256167	0.139136	0.350617	1.66205e-10	1.32006e-05	0.894508	0.606834	0.000556483	0.921408	0.0213371
XLOC_117224	AC010878.3	TSS209562,TSS209563,TSS209564,TSS209565,TSS209566	2:37779836-38239590	0.00665414	0.22171	0.798821	0.990319	0.396452	0.372454	0.744433	0.0276648	0.794499	0.0187856	0.825438
XLOC_117006	AC010880.1	TSS208731,TSS208732	2:16354255-16432702	NA	NA	0.334282	0.324813	0.32169	NA	0.325875	0.325875	NA	0.325875	NA
XLOC_117282	AC010883.5	TSS209822	2:43228897-43596062	0.427487	0.714738	0.65933	0.207492	0.588261	0.687414	0.164041	0.654126	0.766727	0.642395	0.897063
XLOC_120400	AC010884.1	TSS221954,TSS221955	2:104936240-105125749	0.356747	0.0135101	0.181719	0.0432217	0.437718	0.475381	0.458877	0.569191	0.477891	0.28875	0.582556
XLOC_118949	AC010886.2,DIRC3	TSS216299,TSS216300,TSS216301	2:217250290-217799419	0.898975	0.0401312	0.424176	0.218629	0.302137	0.208619	0.224864	0.0750364	0.839617	0.0650905	0.972314
XLOC_118253	AC010890.1	TSS213460,TSS213461,TSS213462,TSS213463,TSS213464	2:132416411-133676815	0.220566	0.59467	0.173713	0.320515	0.221973	0.161502	0.640146	0.469963	0.129814	0.974446	0.455437
XLOC_299182	AC010891.2	TSS486636	Y:9813314-9817513	NA	NA	0.324587	NA	NA	NA	NA	NA	NA	NA	NA
XLOC_118532	AC010894.3,AC010894.4	TSS214632,TSS214633,TSS214634,TSS214635	2:174487289-174504649	0.771481	0.302197	0.00441683	0.000531863	3.58477e-05	0.00153126	0.649361	0.0232654	8.74438e-06	0.270091	0.00103611
XLOC_118535	AC010894.5	TSS214645	2:174514741-174787935	0.469451	0.61561	0.46526	0.157504	0.180351	0.188199	0.999142	0.841573	0.252899	0.674931	0.39967
XLOC_118810	AC010900.2	TSS215780	2:202619184-203226519	0.294114	0.913805	0.668247	0.898002	0.133761	0.0620747	0.00135985	0.453802	0.289238	0.148398	0.363355
XLOC_119339	AC010904.1	TSS218191,TSS218192	2:6899995-7450813	0.327047	0.484372	0.898136	0.665638	0.250521	0.192678	0.465154	0.989987	0.255697	0.612403	0.338951
XLOC_119307	AC010907.2	TSS218088	2:3594831-3655642	0.257873	0.265475	0.41285	0.0539081	0.100405	0.0771356	0.0510468	0.0707019	0.0761763	0.188011	0.0817832
XLOC_119311	AC010907.5	TSS218094,TSS218095	2:3658194-3861784	0.46521	0.155697	0.343948	0.03145	0.750715	0.906278	0.00869457	0.692315	0.405638	0.781415	0.434127
XLOC_117373	AC010967.1	TSS210128,TSS210129	2:52620437-52935043	0.135097	0.0986003	0.150891	0.26014	0.0471156	0.027971	0.0105509	0.892958	0.0688964	0.533701	0.101929
XLOC_119784	AC010967.2	TSS219909,TSS219910,TSS219911,TSS219912,TSS219913	2:52620437-52935043	0.230876	0.037435	0.151373	0.329471	0.0903608	0.044878	0.00163562	0.928234	0.164739	0.826874	0.19358
XLOC_117372	AC010967.3	TSS210127	2:52620437-52935043	0.373901	NA	0.051336	0.350617	0.455836	0.415063	0.415548	0.177612	0.373901	0.177612	0.373901
XLOC_119365	AC010969.1	TSS218312,TSS218313	2:10003157-10009976	0.316391	0.037758	0.739932	0.912928	0.0387817	0.0277927	0.170112	0.0769244	0.023688	0.189313	0.0274379
XLOC_299515	AC010970.2	TSS487161	Y:10197255-10199103	0.046455	0.0276834	0.197669	0.0568974	0.154696	0.141636	0.139014	0.506924	0.169221	0.421649	0.179369
XLOC_234074	AC010971.1	TSS391091	7:49230136-49254816	0.172388	0.0192463	0.196198	0.0798509	0.328932	0.314861	0.536165	0.115116	0.301131	0.115116	0.301131
XLOC_118249	AC010974.3	TSS213456	2:132416411-133676815	0.343436	NA	0.138167	0.824091	0.554882	0.510032	0.64147	0.208689	0.373901	0.208689	0.373901
XLOC_120085	AC010975.1,AC010975.2,RP11-191H23.1	TSS220994,TSS220995,TSS220996,TSS220997	2:79157002-80651009	0.189586	0.00590499	0.837737	0.196919	0.00120869	0.000638547	0.737037	0.855194	0.000720663	0.672656	0.00050361
XLOC_118156	AC010976.2	TSS213133,TSS213134,TSS213135,TSS213136,TSS213137,TSS213138,TSS213139,TSS213140,TSS213141,TSS213142	2:127298640-127526886	0.00386327	0.111962	0.67088	0.0612191	0.242622	0.262753	0.516943	0.288018	0.346157	0.253719	0.414486
XLOC_119012	AC010980.2	TSS216652,TSS216653,TSS216654,TSS216655,TSS216656,TSS216657,TSS216658,TSS216659,TSS216660	2:222307919-222356702	0.736307	0.0910576	0.0198886	0.164298	0.0703041	0.0326475	0.00721108	0.699999	0.20384	0.279484	0.344477
XLOC_121519	AC010980.2	TSS225912	2:222307919-222356702	0.138379	0.205782	0.487394	0.324813	0.172661	0.0992917	0.178342	0.633462	0.425213	0.367321	0.64553
XLOC_120527	AC010982.2	TSS222360,TSS222361	2:114117364-114123446	NA	NA	0.904878	NA	0.106019	0.161873	0.878853	0.416349	0.335561	0.325875	NA
XLOC_121251	AC010983.1,AC064834.3,RP11-762E8.1	TSS224828,TSS224829,TSS224830,TSS224831,TSS224832,TSS224833,TSS224834,TSS224835,TSS224836,TSS224837,TSS224838,TSS224839,TSS224840,TSS224841,TSS224842,TSS224843,TSS224844,TSS224845,TSS224846,TSS224847,TSS224848,TSS224849,TSS224850,TSS224851,TSS224852,TSS224853,TSS224854,TSS224855,TSS224856,TSS224857	2:194704048-195574495	0.377694	0.789111	0.025867	0.0675102	0.0468757	0.17126	0.00525228	0.931736	0.0165626	0.828039	0.0255059
XLOC_119932	AC010987.5	TSS220438,TSS220439,TSS220440,TSS220441,TSS220442,TSS220443	2:67448453-67786178	0.409723	0.806819	0.437999	0.710521	0.865476	0.698536	0.426814	0.893887	0.955946	0.799415	0.899266
XLOC_119933	AC010987.6	TSS220444	2:67796053-67825562	0.171339	0.283245	0.235725	NA	0.708239	0.805452	0.167608	0.360831	0.97772	0.416091	0.973302
XLOC_273123	AC011043.1,Y_RNA	TSS453439,TSS453440,TSS453441,TSS453442,TSS453443,TSS453444,TSS453445,TSS453446,TSS453447,TSS453448,TSS453449,TSS453450,TSS453451,TSS453452,TSS453453,TSS453454	GL000195.1:1904-180989	0.477612	0.0143242	0.544549	0.369448	0.374636	0.756551	0.0020466	0.349757	0.135003	0.665626	0.162866
XLOC_273119	AC011043.2	TSS453426	GL000195.1:1904-180989	NA	0.0461065	0.741417	0.234779	0.354776	0.54464	0.181106	0.0669209	0.132498	0.401444	0.192857
XLOC_273120	AC011043.2	TSS453427,TSS453428,TSS453429,TSS453430,TSS453431,TSS453432,TSS453433,TSS453434	GL000195.1:1904-180989	0.224426	0.0235067	0.475703	0.424437	0.397219	0.633161	0.00409632	0.488988	0.213459	0.85749	0.252558
XLOC_103190	AC011155.1	TSS183040,TSS183041	18:52340171-54024035	0.766844	0.470689	0.907678	0.304708	0.55368	0.44042	0.163021	0.557532	0.738637	0.367789	0.83665
XLOC_097047	AC011193.1	TSS168096	17:34440221-34493017	0.725635	NA	0.283383	NA	0.32169	NA	0.325875	0.325875	NA	0.325875	NA
XLOC_098546	AC011193.1	TSS174255,TSS174256,TSS174257	17:34440221-34493017	0.480787	0.212442	0.751056	0.925958	0.837499	0.695516	0.404425	0.0255784	0.350807	0.0041921	0.270203
XLOC_084004	AC011196.3	TSS142865	15:26519797-26949445	0.923646	0.308041	0.915985	0.267043	0.135148	0.117305	0.213424	0.169166	0.115206	0.169166	0.115206
XLOC_103106	AC011225.1	TSS182743,TSS182744	18:41811666-41820867	0.692927	0.738158	0.468727	0.0476615	0.675067	0.594313	0.591383	0.518828	0.571	0.353308	0.508319
XLOC_118998	AC011233.2	TSS216623	2:221162770-221163053	0.373901	NA	0.160479	NA	0.257151	0.328183	0.43642	0.325875	NA	0.325875	NA
XLOC_119478	AC011239.1	TSS218690,TSS218691,TSS218692,TSS218693	2:23360532-23740354	0.983424	0.0695506	0.270821	0.562619	0.140356	0.120807	0.718023	0.00728047	0.594568	0.0450296	0.608139
XLOC_119479	AC011239.2	TSS218694,TSS218695,TSS218696	2:23360532-23740354	0.411196	0.468393	0.0193324	0.148136	0.43919	0.377115	0.596929	0.00865895	0.996015	0.0278195	0.990943
XLOC_119698	AC011242.5,C1GALT1C1L	TSS219601,TSS219602	2:43637163-43773948	0.124204	0.949307	0.0370835	0.253872	0.139621	0.10157	0.267191	1.70954e-05	0.0227573	6.11984e-05	0.0169188
XLOC_118255	AC011243.1	TSS213466,TSS213467	2:132416411-133676815	0.479064	0.764467	0.0356639	0.511741	0.960887	0.896263	0.36687	0.257283	0.768355	0.385453	0.790271
XLOC_117236	AC011247.3	TSS209623	2:38385370-38613645	0.343436	0.422357	0.297259	0.746135	2.6362e-07	0.000153006	0.205571	0.462727	0.0234346	0.443574	0.0831437
XLOC_235424	AC011284.3	TSS395940	7:3174920-4277815	0.0391381	0.834721	0.185254	0.440027	0.318033	0.259802	0.259493	0.00237094	0.110897	0.00930476	0.109639
XLOC_119175	AC011286.1	TSS217400,TSS217401,TSS217402,TSS217403,TSS217404	2:236723641-236757168	0.679495	0.0369803	0.683103	0.092086	0.107735	0.0835741	0.108201	0.72723	0.117046	0.441312	0.103452
XLOC_233717	AC011288.2	TSS389738,TSS389739,TSS389740	7:13101390-13704420	0.112199	0.045583	0.541799	0.42325	0.0152425	0.0101994	0.0359822	0.0806522	0.0642472	0.0845564	0.072201
XLOC_237816	AC011288.2	TSS402447	7:13101390-13704420	0.129079	0.353815	0.743162	0.845956	0.0658969	0.0423436	0.0850166	0.43912	0.169164	0.570383	0.166049
XLOC_235784	AC011290.4	TSS397242,TSS397243,TSS397244,TSS397245	7:39505601-39566295	0.0773756	0.165456	0.271776	0.652917	0.367862	0.332518	0.670657	0.615715	0.313666	0.821855	0.37863
XLOC_235785	AC011290.5	TSS397246	7:39566329-39724816	0.317085	0.439496	0.0124175	0.805212	0.402176	0.245375	0.00782224	0.909048	0.624761	0.0846402	0.965094
XLOC_235864	AC011294.3	TSS397549,TSS397550,TSS397551,TSS397552,TSS397553	7:46673568-46883656	0.995123	0.43502	0.709987	0.126342	0.578008	0.401102	0.148099	0.851724	0.767183	0.820226	0.790217
XLOC_239675	AC011294.3	TSS404377	7:46673568-46883656	0.438255	NA	0.476422	0.324813	0.107591	0.193514	0.646844	0.288215	0.00527358	0.464638	0.0536127
XLOC_119231	AC011298.2	TSS217672,TSS217673	2:240676307-240698536	0.171777	0.0130556	0.0943385	0.236899	0.0789381	0.0562739	0.704658	0.18908	0.330649	0.481896	0.266169
XLOC_119816	AC011306.1	TSS220060	2:55952081-56386426	0.172196	NA	0.89658	0.324813	0.0984748	0.181145	0.387607	0.640668	0.335561	0.210356	NA
XLOC_084249	AC011330.13	TSS143736	15:43510957-43824875	0.913716	0.138126	0.179887	0.757991	0.470807	0.431132	0.416952	0.0111295	0.0865332	0.337985	0.354138
XLOC_084247	AC011330.5,CATSPER2,STRC,STRCP1	TSS143715,TSS143716,TSS143717,TSS143718,TSS143719,TSS143720,TSS143721,TSS143722,TSS143723,TSS143724,TSS143725,TSS143726,TSS143727,TSS143728,TSS143729,TSS143730,TSS143731,TSS143732,TSS143733,TSS143734	15:43510957-43824875	0.029334	0.774904	0.00386295	0.572406	0.147312	0.152439	0.995383	0.403728	0.199227	0.0436194	0.279095
XLOC_198841	AC011343.1	TSS343508	5:159309200-159974398	0.626155	0.19208	0.931797	0.281081	0.0334348	0.0235894	0.329302	0.720343	0.0337742	0.99648	0.0411671
XLOC_197031	AC011343.1,ADRA1B	TSS337515,TSS337516,TSS337517,TSS337518,TSS337519,TSS337520,TSS337521,TSS337522,TSS337523,TSS337524,TSS337525,TSS337526,TSS337527	5:159309200-159974398	0.186108	0.0354373	0.117358	0.941311	0.0227773	0.0123647	0.573396	0.158268	0.184648	0.146881	0.346421
XLOC_196501	AC011366.3	TSS335416,TSS335417,TSS335418	5:109881510-109892502	0.769382	0.183155	0.471099	0.678911	0.184783	0.167804	0.347462	0.320547	0.165618	0.241797	0.161711
XLOC_198321	AC011366.3	TSS341660	5:109881510-109892502	NA	0.325582	0.291693	0.236483	0.82043	0.655869	0.409137	0.515452	0.81136	0.477174	0.759749
XLOC_196814	AC011380.1	TSS336616	5:140069137-140594570	0.521822	0.366552	0.0319824	0.82545	0.0942623	0.105223	0.449005	0.0520245	0.239155	0.0527818	0.260209
XLOC_198636	AC011380.8,AC011380.9,APBB3,SRA1	TSS342723,TSS342724,TSS342725,TSS342726,TSS342727,TSS342728,TSS342729,TSS342730,TSS342731,TSS342732,TSS342733,TSS342734,TSS342735,TSS342736	5:140069137-140594570	0.45883	0.0368454	0.160274	0.509479	0.854437	0.530143	0.284329	0.464982	0.622297	0.607467	0.699158
XLOC_198743	AC011406.2,RPS20P4	TSS343138,TSS343139,TSS343140	5:149960736-150185716	0.0374792	0.00807874	0.348974	0.034974	0.246735	0.225278	0.798543	0.963345	0.250552	0.51002	0.324519
XLOC_198573	AC011431.1	TSS342463,TSS342464	5:135559566-135828014	0.331412	0.380392	0.184962	0.0163301	0.237604	0.134924	0.0434504	0.167668	0.174397	0.348384	0.211929
XLOC_113148	AC011513.3,CEACAM3,CEACAM5,CEACAM6	TSS198482,TSS198483,TSS198484,TSS198485,TSS198486,TSS198487,TSS198488,TSS198489,TSS198490,TSS198491,TSS198492,TSS198493,TSS198494,TSS198495,TSS198496,TSS198497,TSS198498	19:41639658-41828684	0.542512	0.0193498	0.113132	0.0190285	0.580354	0.599541	0.583202	0.321311	0.660196	0.459185	0.644475
XLOC_114604	AC011513.4	TSS204282,TSS204283,TSS204284	19:41639658-41828684	0.316658	0.0806972	0.350341	0.0784097	0.340224	0.376655	0.41575	0.115952	0.711648	0.377714	0.479105
XLOC_112839	AC011516.1	TSS197104	19:22369482-22801153	NA	NA	NA	NA	NA	NA	NA	NA	NA	NA	NA
XLOC_114281	AC011516.2	TSS203173	19:22369482-22801153	0.294465	0.870911	0.224928	0.854582	0.00485923	0.148696	0.140286	0.0530345	0.316066	0.0346048	0.588321
XLOC_114365	AC011518.1	TSS203391	19:32102087-32106537	0.56951	0.994117	0.211508	0.0442635	0.134184	0.0969388	0.29212	0.360609	0.103551	0.322853	0.0962175
XLOC_112924	AC011518.2	TSS197343,TSS197344,TSS197345	19:32102087-32106537	0.169585	0.355918	0.714361	0.324813	0.106677	0.328183	0.262028	0.154195	NA	0.154195	NA
XLOC_114848	AC011523.2	TSS205448	19:50819147-50924283	0.0218668	0.866952	0.0701709	0.223232	0.00591572	0.00366331	0.108948	0.00874655	0.0361635	0.00108737	0.0504077
XLOC_113377	AC011523.2,KLK2,KLK3	TSS199602,TSS199603,TSS199604,TSS199605,TSS199606,TSS199607,TSS199608,TSS199609,TSS199610,TSS199611,TSS199612,TSS199613,TSS199614,TSS199615,TSS199616,TSS199617,TSS199618,TSS199619,TSS199620	19:50819147-50924283	0.612352	0.00807478	8.54268e-06	0.0702654	1.3877e-05	5.49866e-06	0.228017	3.63354e-06	0.0432435	3.97118e-08	0.00629764
XLOC_112890	AC011524.1	TSS197213,TSS197214	19:28883429-28975843	0.343436	NA	0.33428	NA	0.457324	0.297265	0.0872197	0.348613	0.749249	0.193787	0.425941
XLOC_114328	AC011524.1	TSS203303	19:28883429-28975843	0.167908	NA	0.0995187	NA	0.444678	0.403564	0.383579	0.217566	0.373901	0.217566	0.373901
XLOC_114330	AC011524.1	TSS203305	19:28883429-28975843	0.0887832	0.0868301	0.464773	0.938415	0.413009	0.257041	0.0394137	0.867662	0.662922	0.862079	0.699708
XLOC_114329	AC011524.2	TSS203304	19:28883429-28975843	NA	NA	NA	NA	0.32169	NA	NA	NA	NA	NA	NA
XLOC_114331	AC011524.3	TSS203306	19:28883429-28975843	0.0838033	0.325582	0.0910222	0.189416	0.32169	NA	0.325875	0.325875	NA	0.325875	NA
XLOC_114360	AC011525.2	TSS203374,TSS203375,TSS203376	19:31568081-31613232	0.407885	0.000249472	0.00272458	0.0660723	0.726343	0.698492	0.826207	0.00897656	0.858293	0.0027984	0.751907
XLOC_112920	AC011525.4	TSS197332,TSS197333,TSS197334	19:31568081-31613232	0.568313	8.06438e-05	0.0010506	0.762119	0.517499	0.490051	0.854931	0.000128813	0.779574	4.81326e-05	0.629114
XLOC_114698	AC011530.4,DMPK,DMWD	TSS204718,TSS204719,TSS204720,TSS204721,TSS204722,TSS204723,TSS204724,TSS204725,TSS204726,TSS204727,TSS204728,TSS204729,TSS204730,TSS204731,TSS204732,TSS204733,TSS204734,TSS204735,TSS204736,TSS204737	19:45764784-45792906	0.549181	0.00209606	0.00224903	0.567497	0.107237	0.0966865	0.992706	0.00218894	0.811386	0.0136194	0.887896
XLOC_114720	AC011551.3,PPP5D1	TSS204815,TSS204816,TSS204817,TSS204818	19:46480795-46625118	0.339604	0.206756	0.0253846	0.999272	0.105801	0.150382	0.0176657	0.106679	0.128388	0.0184161	0.185757
XLOC_113668	AC011558.5	TSS200805	19:1025433-1039789	0.801263	0.0674134	0.00289922	0.0881507	0.0310237	0.0208339	0.206701	0.778788	0.027844	0.446119	0.0180555
XLOC_234966	AC011625.1	TSS394301,TSS394302	7:132123118-132728769	0.393167	0.206733	0.382543	0.453289	0.194271	0.0603819	0.00838738	0.28796	0.750311	0.21368	0.918315
XLOC_084576	AC011648.1	TSS145064	15:70195637-70198509	0.174151	NA	0.19148	0.324813	0.32169	NA	0.325875	0.325875	NA	0.325875	NA
XLOC_150798	AC011718.2	TSS265281,TSS265282,TSS265283	22:18178037-19144966	0.238962	0.055266	0.0153811	0.302738	0.0741218	0.0834549	0.721819	0.000963885	0.0124195	0.00534137	0.0123431
XLOC_150053	AC011718.3	TSS262607	22:18178037-19144966	NA	NA	0.00415402	0.324813	0.373901	0.373901	NA	NA	0.373901	NA	0.373901
XLOC_235818	AC011738.4	TSS397337,TSS397338	7:42949132-43566379	0.622049	0.0330328	0.785325	0.159359	0.884771	0.963112	0.228424	0.32601	0.970519	0.185545	0.93065
XLOC_119516	AC011742.3	TSS218880,TSS218881	2:26029003-26156977	0.135551	0.185725	0.710519	0.0920043	0.204411	0.224126	0.930961	0.0271783	0.63778	0.0171528	0.77681
XLOC_117103	AC011742.3,SMARCE1P6	TSS209031,TSS209032,TSS209033	2:26029003-26156977	0.0836275	0.0766374	0.255667	0.135753	0.381174	0.301464	0.370257	0.72025	0.534914	0.68335	0.546984
XLOC_117104	AC011742.5	TSS209034,TSS209035	2:26157036-26161136	0.0667045	0.287175	0.342259	0.163129	0.359535	0.287263	0.393739	0.831347	0.478616	0.871185	0.405306
XLOC_119343	AC011747.3,AC011747.4,AC011747.6,LINC00298,LINC00299	TSS218206,TSS218207,TSS218208,TSS218209,TSS218210,TSS218211,TSS218212,TSS218213,TSS218214,TSS218215,TSS218216,TSS218217,TSS218218,TSS218219,TSS218220,TSS218221,TSS218222,TSS218223,TSS218224,TSS218225,TSS218226,TSS218227,TSS218228,TSS218229,TSS218230,TSS218231,TSS218232,TSS218233,TSS218234,TSS218235,TSS218236,TSS218237	2:7922261-8624973	0.0524916	0.156248	0.354695	0.122276	0.0121193	0.0136093	0.51482	0.456352	0.0134665	0.237254	0.0158323
XLOC_117060	AC011752.1	TSS208894,TSS208895,TSS208896	2:21221160-22531105	0.0165575	0.355918	0.240629	NA	0.409608	0.373901	0.325875	0.735459	0.415866	0.325875	0.373901
XLOC_120454	AC011753.5	TSS222134	2:109515498-109619170	0.703718	0.561704	0.565296	0.487731	0.103573	0.0947929	0.85055	0.21707	0.202751	0.0104522	0.475235
XLOC_117987	AC011753.6	TSS212416	2:109637664-109682415	0.610922	NA	NA	NA	0.32169	0.328183	0.328183	NA	NA	NA	NA
XLOC_117637	AC011754.1,CTNNA2	TSS211205,TSS211206,TSS211207,TSS211208,TSS211209,TSS211210,TSS211211,TSS211212,TSS211213,TSS211214,TSS211215,TSS211216,TSS211217,TSS211218,TSS211219,TSS211220,TSS211221,TSS211222,TSS211223,TSS211224,TSS211225,TSS211226,TSS211227,TSS211228	2:79157002-80651009	0.405918	0.168938	0.0515186	0.108257	0.000865776	0.000494785	0.073796	0.248372	0.000134864	0.0398882	6.67203e-05
XLOC_154983	AC011816.1	TSS277615	3:36819126-36945211	0.0338247	0.405308	0.167451	0.480537	0.349406	0.306808	0.434847	0.0854618	0.70775	0.148048	0.676862
XLOC_273146	AC011841.1	TSS453493	GL000205.2:99350-104855	NA	0.325582	NA	0.160812	NA	NA	NA	NA	NA	NA	NA
XLOC_118272	AC011893.3	TSS213540	2:135531302-135837499	0.213152	0.819481	0.14985	0.376234	0.673302	0.328417	0.00757947	0.122658	0.527835	0.0184011	0.27047
XLOC_116989	AC011897.2,FAM84A	TSS208679,TSS208680,TSS208681,TSS208682,TSS208683,TSS208684	2:14616427-14684913	0.0447464	0.0625569	0.810712	0.990461	0.0500836	0.0362873	0.110579	0.58299	0.0925922	0.340513	0.128172
XLOC_235350	AC011899.10,PTPRN2	TSS395585,TSS395586,TSS395587	7:157538756-158604870	0.0495651	0.0934482	0.0003434	0.171665	0.0279455	0.0468374	0.0049537	0.022012	0.00990238	0.0146365	0.0075896
XLOC_235349	AC011899.9,RP11-452C13.1	TSS395577,TSS395578,TSS395579,TSS395580,TSS395581,TSS395582,TSS395583,TSS395584	7:157538756-158604870	0.0439142	0.0134893	0.0156027	0.205526	0.0509725	0.0476278	0.465965	0.42076	0.0613965	0.475574	0.0619219
XLOC_120868	AC011901.2	TSS223417	2:153171986-153201726	NA	NA	0.324587	NA	NA	NA	NA	NA	NA	NA	NA
XLOC_097760	AC011933.2,RP11-16C1.3	TSS170802,TSS170803,TSS170804	17:75289621-75405845	0.343907	0.490465	0.231552	0.245495	0.163575	0.136963	0.392389	0.0410808	0.333403	0.0244191	0.391821
XLOC_119297	AC011995.1	TSS218005,TSS218006,TSS218007,TSS218008,TSS218009	2:2780830-2865344	0.0772319	5.33247e-05	0.0238411	0.129419	0.0848892	0.0732549	0.266907	0.286145	0.130137	0.305935	0.127205
XLOC_119298	AC011995.1	TSS218010	2:2780830-2865344	0.816245	0.00782799	0.141253	0.195774	0.12631	0.115455	0.367083	0.838775	0.143075	0.659139	0.125426
XLOC_119299	AC011995.3	TSS218011	2:2870557-2871231	0.847208	NA	0.945364	0.350617	0.237132	0.180025	0.261976	0.435969	0.208123	0.563101	0.22657
XLOC_118729	AC011997.1	TSS215498,TSS215499,TSS215500,TSS215501,TSS215502	2:197691584-197786762	0.0115325	0.517739	0.908823	0.318037	0.167068	0.16586	0.74482	0.332477	0.206222	0.465377	0.188471
XLOC_121100	AC011998.1	TSS224316	2:177603088-178108339	NA	0.325582	0.0523701	0.0837256	0.0850927	0.164497	0.410676	0.325875	NA	0.325875	NA
XLOC_118572	AC011998.2	TSS214814,TSS214815	2:177603088-178108339	0.839221	0.00759645	0.338455	0.667905	0.428833	0.4985	0.206244	0.988495	0.380561	0.630938	0.472563
XLOC_118574	AC011998.4	TSS214818,TSS214819	2:177603088-178108339	0.0737281	0.325582	0.945063	NA	0.825828	0.882074	0.471712	0.0979381	0.355475	0.134415	0.404602
XLOC_120751	AC011999.1	TSS223030,TSS223031	2:135884953-135905031	0.659558	0.0197859	0.776706	0.129446	0.13771	0.105164	0.405454	0.224204	0.311064	0.334574	0.288609
XLOC_299681	AC012005.1	TSS487445	Y:24362030-24362436	NA	0.0946982	0.197764	0.905306	9.41547e-06	0.00102883	0.115379	0.448978	0.110411	0.986815	0.110844
XLOC_299676	AC012005.2	TSS487439	Y:24196424-24206144	NA	NA	NA	NA	NA	NA	NA	NA	NA	NA	NA
XLOC_119456	AC012065.4	TSS218632	2:20499570-20501311	0.343436	0.325582	0.831334	NA	0.499088	0.892156	0.185823	0.451966	0.615932	0.335094	0.786915
XLOC_119458	AC012065.5,HS1BP3,HS1BP3-IT1,RP11-130L8.2	TSS218635,TSS218636,TSS218637,TSS218638,TSS218639,TSS218640,TSS218641,TSS218642,TSS218643,TSS218644,TSS218645,TSS218646,TSS218647,TSS218648	2:20549999-20651510	0.83143	0.0220468	0.111485	0.342925	0.329297	0.416237	0.206742	0.184112	0.17425	0.638214	0.250329
XLOC_118370	AC012066.1	TSS213880,TSS213881	2:152334988-152770853	0.457024	0.455486	0.926099	0.873445	0.310415	0.280003	0.669558	0.203511	0.498531	0.073015	0.626002
XLOC_120861	AC012066.1	TSS223399	2:152334988-152770853	0.654282	0.194107	0.346965	0.580393	0.250098	0.190757	0.321105	0.0262438	0.752715	0.00140082	0.939116
XLOC_120862	AC012066.1	TSS223400	2:152334988-152770853	0.440063	0.421287	0.381276	0.598172	0.117667	0.084623	0.261638	0.0307296	0.470439	0.00697387	0.721694
XLOC_119504	AC012074.2	TSS218822,TSS218823,TSS218824	2:25209623-25673647	0.271343	0.070127	0.0133805	0.0353412	0.0261978	0.0249818	0.883961	0.00635853	0.124452	0.0188786	0.148811
XLOC_117092	AC012074.2,DTNB	TSS209011,TSS209012	2:25209623-25673647	0.56953	0.550988	0.0184424	0.20931	0.190861	0.227849	0.215444	0.18118	0.288699	0.125247	0.355646
XLOC_120095	AC012075.1	TSS221016,TSS221017	2:81416590-81425987	0.684565	0.355918	0.351088	0.324813	0.600104	0.535385	0.660015	0.601536	0.765935	0.652373	0.776943
XLOC_120096	AC012075.2	TSS221018	2:81462694-81466946	0.092286	0.250868	0.324587	NA	0.32169	NA	0.325875	0.626198	0.335561	0.325875	NA
XLOC_299426	AC012078.2	TSS487020	Y:3851223-3852869	0.536254	0.325582	0.701469	NA	0.546356	0.403744	0.235724	0.609932	0.823833	0.587752	0.874779
XLOC_103058	AC012123.1,RP11-57G22.1	TSS182553,TSS182554,TSS182555,TSS182556,TSS182557	18:32672338-32805179	0.0920323	0.0518598	0.00382548	0.269213	0.167795	0.175869	0.557088	0.141267	0.234343	0.026999	0.303174
XLOC_096528	AC012146.7,ZFP3	TSS166085,TSS166086,TSS166087,TSS166088,TSS166089,TSS166090,TSS166091	17:5075677-5282185	0.0627561	0.359828	0.0186282	0.734675	0.832368	0.724159	0.137622	0.517024	0.986241	0.517414	0.988932
XLOC_118166	AC012306.2,RP11-395A13.2	TSS213165,TSS213166,TSS213167	2:127886272-128029823	0.166792	0.0232467	0.587513	0.709901	0.925611	0.895541	0.40895	0.0711164	0.192456	0.00941894	0.0837214
XLOC_120303	AC012307.2,ASTL,DUSP2	TSS221553,TSS221554,TSS221555,TSS221556,TSS221557,TSS221558,TSS221559	2:96120547-96147148	0.122371	0.199132	0.00288958	0.532763	0.225595	0.191561	0.332689	0.00172448	0.035572	0.0185593	0.0467984
XLOC_114976	AC012314.20	TSS205833,TSS205834	19:54173411-54345476	0.765485	0.912686	0.269233	0.868687	0.103949	0.097136	0.759986	0.158504	0.0618515	0.0728046	0.048637
XLOC_114971	AC012314.8,TFPT	TSS205808,TSS205809,TSS205810,TSS205811,TSS205812,TSS205813	19:54102727-54133976	0.808532	0.00242109	0.120491	0.69472	0.943105	0.933841	0.492788	0.000135993	0.156141	0.00514997	0.158126
XLOC_091105	AC012322.1	TSS158981	16:64242607-64343909	0.0421891	0.292298	0.0469323	0.194617	0.0724754	0.0598346	0.865922	0.824324	0.0568782	0.613472	0.0445797
XLOC_117308	AC012354.6	TSS209892	2:44954663-44968762	0.930084	0.00217735	1.27025e-05	0.153217	0.0924565	0.0814819	0.175426	0.280566	0.084693	0.495423	0.0900092
XLOC_117309	AC012354.8	TSS209893,TSS209894,TSS209895	2:44975911-44996990	0.140127	0.00010601	0.000357127	0.19861	0.510057	0.399094	0.151852	0.342467	0.781493	0.331713	0.792163
XLOC_117391	AC012358.4	TSS210204	2:54718621-55235853	0.933352	0.0100178	0.0206706	0.392074	0.0361847	0.0295614	0.584208	0.0430092	0.082056	0.069318	0.0976845
XLOC_119802	AC012358.7	TSS219993,TSS219994	2:54718621-55235853	0.641958	0.0323613	0.310766	0.756647	0.606534	0.64809	0.730546	0.812912	0.556884	0.759067	0.674134
XLOC_117392	AC012358.8,PRORSD1P	TSS210205,TSS210206,TSS210207,TSS210208,TSS210209	2:55282308-55420179	0.628829	0.286946	0.000296079	0.405987	0.13943	0.209048	0.229304	0.560728	0.163195	0.120767	0.351981
XLOC_117938	AC012360.4	TSS212192,TSS212193	2:105177608-105438513	0.312928	0.357151	0.511802	0.214503	0.000598457	0.000439391	0.394914	0.959179	0.000238553	0.748719	0.000210502
XLOC_117940	AC012360.6	TSS212197,TSS212198,TSS212199,TSS212200,TSS212201,TSS212202	2:105177608-105438513	0.0214067	0.0703138	0.502127	0.584874	0.336536	0.224206	0.0738906	0.000445919	0.0479049	0.00374352	0.0500831
XLOC_117051	AC012361.1	TSS208871	2:20859770-20861661	0.945676	0.325582	0.212324	NA	0.82204	0.410176	0.114348	0.0892336	0.373901	0.0892336	0.373901
XLOC_121396	AC012362.3	TSS225399	2:208234895-208863572	0.347837	NA	0.252685	0.593248	0.602803	0.360832	0.0883058	0.338546	0.526253	0.0418185	0.293541
XLOC_120568	AC012363.1	TSS222469	2:120233612-120358817	NA	NA	NA	NA	NA	NA	NA	NA	NA	NA	NA
XLOC_118108	AC012363.13,INHBB,RALB	TSS212912,TSS212913,TSS212914,TSS212915,TSS212916,TSS212917,TSS212918,TSS212919,TSS212920,TSS212921,TSS212922,TSS212923,TSS212924,TSS212925,TSS212926,TSS212927,TSS212928,TSS212929,TSS212930,TSS212931,TSS212932	2:120233612-120358817	0.315963	0.482916	0.0648754	0.560015	0.0664121	0.0515439	0.151119	0.223769	0.0496825	0.26499	0.0461736
XLOC_120565	AC012363.4,EPB41L5	TSS222464,TSS222465	2:120012900-120233534	0.64228	0.11393	0.00183796	0.250334	0.203315	0.198616	0.948828	0.0879945	0.412173	0.00295168	0.644689
XLOC_120564	AC012363.4,TMEM185B	TSS222461,TSS222462,TSS222463	2:120012900-120233534	0.799514	0.820252	0.457699	0.305465	0.0154232	0.0106611	0.0540051	0.268197	0.00881728	0.573698	0.0293431
XLOC_119885	AC012368.1	TSS220297,TSS220298	2:64076999-64268139	0.582829	0.171439	0.956742	0.443699	0.136496	0.119369	0.639573	0.521255	0.204151	0.24861	0.272099
XLOC_119911	AC012370.2	TSS220391	2:65168643-65433159	0.00212756	0.269556	0.566866	0.112993	0.080744	0.0891503	0.539764	0.00165571	0.611167	0.0126256	0.689687
XLOC_119912	AC012370.3	TSS220392,TSS220393,TSS220394,TSS220395,TSS220396	2:65434031-66085037	0.994465	0.0172447	0.15737	0.676389	0.0531471	0.0669585	0.467857	0.159276	0.147916	0.106466	0.206908
XLOC_118034	AC012442.5,AC012442.6,CHCHD5,POLR1B,TTL	TSS212566,TSS212567,TSS212568,TSS212569,TSS212570,TSS212571,TSS212572,TSS212573,TSS212574,TSS212575,TSS212576,TSS212577,TSS212578,TSS212579,TSS212580,TSS212581,TSS212582,TSS212583,TSS212584	2:112482153-112625283	0.914391	0.185397	0.000356343	0.326578	0.063938	0.0448983	0.192839	0.11037	0.0359002	0.00280285	0.018368
XLOC_119313	AC012445.1	TSS218099,TSS218100,TSS218101	2:3864614-4440262	0.5457	0.932659	0.0755016	0.00182817	0.198981	0.693163	0.00726649	4.16672e-05	0.000867724	6.47598e-05	0.000314357
XLOC_116885	AC012445.1,LINC01304	TSS208277,TSS208278,TSS208279,TSS208280,TSS208281,TSS208282,TSS208283,TSS208284,TSS208285,TSS208286,TSS208287,TSS208288,TSS208289,TSS208290,TSS208291,TSS208292	2:3864614-4440262	0.372328	0.105993	0.0644267	0.162589	0.0525666	0.0754943	0.49719	0.0357649	0.00646483	0.00848828	0.00349018
XLOC_120642	AC012451.1	TSS222729	2:128088154-128664157	0.0406714	0.104576	0.823924	0.412442	0.228804	0.285529	0.540437	0.30063	0.482499	0.312459	0.663015
XLOC_120643	AC012451.1	TSS222730	2:128088154-128664157	0.343436	0.325582	NA	NA	0.0536286	0.181145	0.64528	0.164825	NA	0.164825	NA
XLOC_118170	AC012451.1,RNA5SP103	TSS213182,TSS213183,TSS213184,TSS213185,TSS213186,TSS213187,TSS213188,TSS213189	2:128088154-128664157	0.531019	0.6377	0.629734	0.348324	0.954977	0.829563	0.568311	0.632285	0.765006	0.494161	0.698517
XLOC_120147	AC012454.4	TSS221148	2:85530983-85700564	0.725489	0.00994141	0.0916114	0.236195	0.131377	0.0418958	0.0600523	0.632595	0.268194	0.738525	0.375008
XLOC_120148	AC012454.4	TSS221149,TSS221150	2:85530983-85700564	0.40996	0.894614	0.565988	0.0208229	0.00566853	0.00225497	0.192786	0.763497	0.0197701	0.53377	0.0568123
XLOC_119398	AC012456.3	TSS218414	2:11677594-11828998	0.359494	0.982137	0.927384	0.681882	0.866432	0.962432	0.514566	0.152746	0.638417	0.0418101	0.469187
XLOC_119399	AC012456.4	TSS218415	2:11677594-11828998	0.681819	0.0792827	0.340122	0.178889	0.9922	0.848976	0.684493	0.71381	0.826049	0.592932	0.67646
XLOC_118922	AC012462.1	TSS216213	2:215278440-215441190	NA	NA	NA	NA	NA	NA	NA	NA	NA	NA	NA
XLOC_118923	AC012462.2	TSS216214	2:215453706-215463871	0.0396381	0.702614	0.638806	NA	0.511264	0.419938	0.190918	0.657036	0.720476	0.505773	0.847283
XLOC_118924	AC012462.3	TSS216215	2:215476666-215480248	0.343436	NA	0.26276	NA	0.190758	NA	0.193159	0.193159	NA	0.193159	NA
XLOC_121706	AC012485.2,PER2	TSS226493,TSS226494,TSS226495,TSS226496,TSS226497,TSS226498,TSS226499,TSS226500	2:238231683-238300764	0.945503	0.246257	0.00161876	0.156154	0.586067	0.795153	0.514526	0.0112906	0.152631	0.161613	0.52149
XLOC_117877	AC012493.1	TSS211973,TSS211974	2:100423812-100427672	0.0734194	0.0834994	0.444708	0.102906	0.370287	0.18795	0.0736465	0.128315	0.206763	0.16907	0.21475
XLOC_117628	AC012494.1	TSS211188	2:78088729-78127806	0.88704	NA	0.205914	NA	0.32169	NA	0.325875	0.494557	0.335561	0.325875	NA
XLOC_120778	AC012497.2	TSS223098,TSS223099	2:139731521-139733904	0.910879	NA	0.420714	0.324813	0.516077	0.425604	0.404654	0.533846	0.463328	0.595367	0.479184
XLOC_118569	AC012499.1	TSS214811	2:177603088-178108339	0.433301	0.00214895	0.349666	0.667379	0.0981187	0.117485	0.196845	0.459086	0.103521	0.465343	0.111937
XLOC_134072	AC012501.2	TSS239605	2:153337704-154457438	0.66448	0.050045	8.75035e-05	0.134744	0.0431147	0.0518958	0.12748	0.0535438	0.0669838	0.0309276	0.0918398
XLOC_120870	AC012501.2,AC012501.3	TSS223420,TSS223421,TSS223422	2:153337704-154457438	0.498267	0.0948147	0.00670488	0.494522	0.00475983	0.00592453	0.19007	0.152113	0.00512001	0.0616918	0.00680522
XLOC_118378	AC012501.3	TSS213897	2:153337704-154457438	0.330956	0.372243	0.0159784	0.663612	0.0505565	0.0434891	0.270499	0.984081	0.0564131	0.880223	0.0592235
XLOC_119475	AC012506.1	TSS218684	2:23330663-23332044	0.295067	NA	0.334282	NA	0.409848	0.373901	0.325875	0.325875	0.373901	0.325875	0.373901
XLOC_117067	AC012506.2	TSS208909,TSS208910,TSS208911	2:23345288-23353487	0.139812	0.041796	0.223239	NA	0.213239	0.246066	0.55442	0.951789	0.204295	0.983794	0.20347
XLOC_119476	AC012506.3	TSS218685	2:23354901-23360376	0.959174	0.328244	0.790793	0.0742248	0.042317	0.0372278	0.494671	0.423685	0.0361776	0.45398	0.0351923
XLOC_119477	AC012506.4	TSS218686,TSS218687,TSS218688,TSS218689	2:23360532-23740354	0.334805	0.177452	0.104095	0.18869	0.30756	0.33674	0.573035	0.0111996	0.973415	0.0245085	0.951059
XLOC_119095	AC012507.3	TSS216975,TSS216976,TSS216977	2:230879747-230961066	0.559745	0.0108731	0.733974	0.150254	0.467221	0.421888	0.671325	0.61015	0.729253	0.259832	0.968364
XLOC_119096	AC012507.4	TSS216978	2:230879747-230961066	0.659361	0.198996	0.877916	0.465937	0.29703	0.191417	0.0839556	0.00660953	0.485857	0.0114524	0.309211
XLOC_119034	AC012512.1	TSS216716,TSS216717	2:223596266-223726637	0.324141	0.791513	0.260921	0.493037	0.0842195	0.0739282	0.681102	0.222772	0.0504347	0.108202	0.0457167
XLOC_121535	AC012512.1,SCG2	TSS225951,TSS225952,TSS225953,TSS225954,TSS225955,TSS225956	2:223596266-223726637	0.900714	0.00451209	2.23222e-05	0.350205	0.125669	0.138679	0.400354	0.242931	0.167028	0.963722	0.120738
XLOC_121436	AC012513.4	TSS225595	2:216107463-216246296	0.99537	0.0214594	0.748517	0.115327	0.506538	0.535208	0.505258	0.570696	0.539207	0.169349	0.652291
XLOC_118931	AC012513.6,AC069155.1	TSS216242,TSS216243,TSS216244,TSS216245,TSS216246,TSS216247,TSS216248,TSS216249	2:216256770-216377044	0.165224	0.00145227	6.50386e-06	0.128011	0.0028798	0.0138534	0.0429634	0.648707	0.000529238	0.138205	0.0001957
XLOC_049637	AC012531.1	TSS86672	12:53949933-53977840	0.343436	NA	0.173732	0.350617	0.205868	0.189519	0.325875	0.325875	0.189519	0.325875	0.189519
XLOC_049638	AC012531.2	TSS86673	12:53949933-53977840	NA	0.355918	0.334282	NA	NA	NA	NA	NA	NA	NA	NA
XLOC_049640	AC012531.25,HOXC10,HOXC4,HOXC5,HOXC6,HOXC8,HOXC9,RP11-834C11.12,RP11-834C11.14	TSS86677,TSS86678,TSS86679,TSS86680,TSS86681,TSS86682,TSS86683,TSS86684,TSS86685,TSS86686,TSS86687,TSS86688,TSS86689,TSS86690,TSS86691,TSS86692,TSS86693,TSS86694,TSS86695,TSS86696,TSS86697,TSS86698,TSS86699,TSS86700,TSS86701,TSS86702,TSS86703,TSS86704,TSS86705,TSS86706,TSS86707	12:53980602-54056032	0.34296	0.00775892	0.0814445	0.582562	0.0451541	0.0160559	0.000841133	0.574667	0.0572552	0.432755	0.0466575
XLOC_117206	AC012593.1	TSS209479,TSS209480,TSS209481,TSS209482,TSS209483,TSS209484,TSS209485,TSS209486	2:34799849-35185689	0.248958	0.479683	0.888437	0.119111	0.0109388	0.0093642	0.282563	0.752667	0.011038	0.997867	0.0113547
XLOC_121016	AC012594.1	TSS223975,TSS223976,TSS223977,TSS223978,TSS223979,TSS223980,TSS223981,TSS223982,TSS223983,TSS223984,TSS223985,TSS223986,TSS223987	2:170150692-170889793	0.0401784	0.0890798	0.474005	0.0200689	0.122395	0.113531	0.892274	0.595555	0.0975082	0.415741	0.0857887
XLOC_198728	AC012613.2,RP11-331K21.1	TSS343089	5:149141478-149357642	0.300915	0.554357	0.0605825	0.138725	0.0315795	0.024745	0.661655	0.494309	0.0452802	0.991904	0.0299679
XLOC_121431	AC012668.1	TSS225557	2:215530446-215935186	0.172269	0.544059	0.770304	0.234146	0.247553	0.189519	0.0509431	0.335272	0.487682	0.383473	0.516211
XLOC_118925	AC012668.2	TSS216216,TSS216217,TSS216218	2:215530446-215935186	0.298662	0.0165662	0.458789	0.0078857	0.113404	0.0993017	0.331795	0.190273	0.0889621	0.1936	0.0888574
XLOC_121432	AC012668.3	TSS225558,TSS225559	2:215530446-215935186	0.349821	0.0522113	0.838972	0.240585	0.186946	0.147717	0.1407	0.319371	0.166297	0.211669	0.155908
XLOC_117713	AC012671.2	TSS211535,TSS211536	2:88411224-88452791	0.0899432	0.258497	0.566731	0.324813	0.542644	0.623404	0.594361	0.144879	0.955805	0.0906095	0.798431
XLOC_096659	AC013248.2	TSS166811	17:14725728-14729686	NA	NA	0.946119	NA	NA	NA	NA	NA	NA	NA	NA
XLOC_120098	AC013262.1	TSS221021,TSS221022	2:81475970-82009026	0.13845	0.266103	0.726536	0.392174	0.689769	0.632239	0.779537	0.49035	0.533086	0.56013	0.541758
XLOC_117639	AC013262.1,RNA5SP99	TSS211230,TSS211231,TSS211232,TSS211233,TSS211234,TSS211235,TSS211236	2:81475970-82009026	0.212533	0.93218	0.717186	0.998682	0.754355	0.520194	0.255413	0.679655	0.75097	0.75126	0.771634
XLOC_118718	AC013264.1	TSS215476	2:196957743-197311173	0.998989	0.258685	0.523913	0.534223	0.0857866	0.0455205	0.0838281	0.00257645	0.832866	0.000907965	0.879345
XLOC_121268	AC013264.1,ANKRD44	TSS224927,TSS224928,TSS224929,TSS224930,TSS224931,TSS224932,TSS224933,TSS224934,TSS224935,TSS224936	2:196957743-197311173	0.742929	0.00739049	0.582138	0.362795	0.152269	0.408842	0.0129819	0.000188139	0.00279502	3.58664e-05	0.00148441
XLOC_118719	AC013264.2	TSS215477	2:196957743-197311173	0.247155	0.0473454	0.223376	0.645987	0.137018	0.0674749	0.0157366	0.00694967	0.883994	0.000715533	0.836092
XLOC_119498	AC013267.1	TSS218782	2:24943412-25173821	0.984404	0.325582	0.766386	0.935601	0.16871	0.142968	0.266933	0.292049	0.455748	0.322032	0.646416
XLOC_117993	AC013268.3	TSS212445,TSS212446	2:110001198-110035270	0.377618	0.582397	0.000775282	0.265912	0.394119	0.321201	0.612481	0.825696	0.431097	0.880145	0.512102
XLOC_120461	AC013268.4	TSS222145	2:110001198-110035270	0.182883	0.722185	0.000371291	0.000244795	0.00860593	0.0267487	0.0388349	0.0991004	0.0141731	0.135522	0.0215603
XLOC_120669	AC013269.3,CYP4F62P,FAR2P2,POTEI	TSS222821,TSS222822,TSS222823,TSS222824,TSS222825,TSS222826,TSS222827,TSS222828,TSS222829,TSS222830,TSS222831,TSS222832,TSS222833,TSS222834,TSS222835,TSS222836,TSS222837,TSS222838	2:130394355-130718831	0.242872	0.0736429	0.782548	0.63529	0.316926	0.334741	0.492866	0.926681	0.295694	0.778857	0.250967
XLOC_118217	AC013269.4	TSS213314	2:130394355-130718831	NA	0.582414	0.803649	NA	0.577045	0.478267	0.276963	0.731128	0.603729	0.0617382	0.373901
XLOC_120676	AC013269.5	TSS222845	2:130394355-130718831	NA	NA	NA	NA	0.391353	0.418242	0.328183	NA	0.373901	NA	0.373901
XLOC_117991	AC013271.3,AC013271.5,GPAA1P1,LIMS3	TSS212431,TSS212432,TSS212433,TSS212434,TSS212435,TSS212436,TSS212437,TSS212438,TSS212439,TSS212440,TSS212441,TSS212442	2:109898427-109985218	0.0995643	0.49715	0.0585238	0.365217	0.000989796	0.00125211	0.130142	0.799634	0.000413624	0.684584	0.00365856
XLOC_118101	AC013275.2	TSS212854,TSS212855,TSS212856,TSS212857	2:119429791-119525301	0.233865	0.4317	0.0622676	0.450086	0.529519	0.380097	0.128867	0.0285528	0.777047	0.066794	0.731768
XLOC_024642	AC013286.1	TSS47337	10:75259834-76587135	NA	NA	NA	NA	NA	NA	NA	NA	NA	NA	NA
XLOC_118120	AC013399.3	TSS212971,TSS212972	2:121309779-121315202	0.164037	0.182975	0.600732	0.0964442	0.88236	0.967644	0.588127	0.0911298	0.534991	0.0247475	0.393769
XLOC_118690	AC013401.1	TSS215377,TSS215378	2:192614286-192645706	0.193676	0.000664511	0.0603592	0.00100307	0.472502	0.24903	0.0409199	0.00762292	0.171187	0.00329882	0.147897
XLOC_121224	AC013401.2	TSS224770	2:192614286-192645706	0.00640348	0.17842	0.0669793	0.459597	0.685294	0.459404	0.117232	0.0748992	0.414943	0.0593006	0.394456
XLOC_117927	AC013402.3	TSS212159	2:104583151-104585354	0.0996027	NA	0.324587	NA	0.059357	0.328183	0.891901	0.083855	NA	0.083855	NA
XLOC_120395	AC013402.4	TSS221938	2:104578007-104581890	0.662241	NA	0.46574	NA	0.879525	0.753442	0.577729	0.335691	0.574172	0.0928248	0.373901
XLOC_117928	AC013402.5	TSS212160,TSS212161	2:104654790-104669171	0.613572	0.0972681	0.340298	0.0923776	0.995313	0.697785	0.150797	0.135007	0.672666	0.0652915	0.571965
XLOC_119534	AC013403.13	TSS218938	2:27158562-27159229	0.971962	NA	0.334282	NA	NA	NA	NA	0.335561	0.335561	0.346594	0.346594
XLOC_121413	AC013404.1	TSS225460,TSS225461	2:211296863-211299626	0.157012	NA	0.853712	0.904968	0.371548	0.302356	0.370792	0.894599	0.416626	0.822274	0.505619
XLOC_121051	AC013410.1	TSS224086,TSS224087	2:173531093-173811521	0.253357	0.00197896	0.0915597	0.830676	0.00846691	0.00752791	0.832571	0.16344	0.0892879	0.070533	0.146442
XLOC_118523	AC013410.1,RP11-796E10.1	TSS214608,TSS214609,TSS214610,TSS214611,TSS214612,TSS214613	2:173531093-173811521	0.976668	0.112826	0.000271092	0.782117	0.243788	0.12548	0.337883	0.26358	0.102593	0.167772	0.0783932
XLOC_121052	AC013410.2	TSS224088,TSS224089,TSS224090,TSS224091,TSS224092,TSS224093	2:173531093-173811521	0.267498	0.00470807	0.00415693	0.327604	0.787159	0.88041	0.748588	0.319072	0.8824	0.0721365	0.682031
XLOC_236837	AC013429.4,SVOPL	TSS400736,TSS400737,TSS400738,TSS400739,TSS400740,TSS400741,TSS400742,TSS400743,TSS400744,TSS400745	7:138457880-138701352	0.94599	0.730165	0.340768	0.994202	0.244579	0.233617	0.935171	0.0260488	0.954455	0.106568	0.87334
XLOC_236836	AC013429.5	TSS400734,TSS400735	7:138457880-138701352	0.3476	0.293729	0.787822	0.00457807	0.0623065	0.0511431	0.528215	0.777078	0.067386	0.35067	0.0867422
XLOC_235836	AC013436.6	TSS397461,TSS397462	7:44778012-44796556	0.248265	0.0150189	0.292195	0.44774	0.0190919	0.010231	0.0403548	0.301531	0.0163323	0.870701	0.025138
XLOC_121189	AC013439.4	TSS224641	2:189486479-189487992	0.229282	0.332267	0.32735	0.0899296	0.0765996	0.0693111	0.724583	0.433983	0.185133	0.279025	0.358427
XLOC_119616	AC013442.1	TSS219208,TSS219209	2:35217042-35220051	0.756379	NA	0.563266	0.160754	0.613323	0.491305	0.341458	0.132982	0.392457	0.152717	0.403277
XLOC_118306	AC013444.1	TSS213624,TSS213625,TSS213626	2:142831264-143058627	0.910097	0.033834	0.0151579	0.647582	0.915562	0.891219	0.340024	0.0320647	0.258647	0.011032	0.168481
XLOC_119027	AC013448.1	TSS216708,TSS216709	2:223498458-223505214	0.0171142	0.010113	0.227212	0.0894012	0.0413406	0.036986	0.415096	0.374275	0.0348258	0.330094	0.0323264
XLOC_119028	AC013448.2	TSS216710	2:223505475-223510933	0.10596	0.355918	0.616644	NA	0.555206	0.398921	0.373715	0.885344	0.664058	0.871361	0.856005
XLOC_116907	AC013460.1,RP11-557L19.1	TSS208358,TSS208359,TSS208360,TSS208361,TSS208362,TSS208363,TSS208364,TSS208365,TSS208366,TSS208367,TSS208368,TSS208369,TSS208370,TSS208371,TSS208372,TSS208373,TSS208374	2:6899995-7450813	0.192491	0.641047	0.226995	0.0355985	0.277887	0.203343	0.435945	0.929607	0.333499	0.363467	0.572968
XLOC_118519	AC013461.1	TSS214590,TSS214591,TSS214592,TSS214593,TSS214594,TSS214595,TSS214596,TSS214597,TSS214598,TSS214599,TSS214600	2:173071703-173282036	0.554341	0.0895511	0.203653	0.189659	0.479112	0.404041	0.296564	3.72645e-05	0.0648224	6.815e-05	0.0407506
XLOC_118461	AC013463.2,AC019181.2,SCN2A	TSS214180,TSS214181,TSS214182,TSS214183,TSS214184,TSS214185,TSS214186,TSS214187,TSS214188,TSS214189,TSS214190,TSS214191,TSS214192,TSS214193,TSS214194,TSS214195,TSS214196,TSS214197,TSS214198,TSS214199,TSS214200,TSS214201,TSS214202,TSS214203,TSS214204,TSS214205,TSS214206,TSS214207	2:164638490-165395206	0.277109	0.0943504	0.0146444	0.151243	0.0397243	0.0325792	0.144504	0.0591602	0.0211581	0.040225	0.0229339
XLOC_121060	AC013467.1,HNRNPA1P39	TSS224122,TSS224123,TSS224124	2:174293613-174317392	0.387461	0.539744	0.684946	0.16134	0.971	0.981852	0.881366	0.0859525	0.405216	0.0242183	0.293494
XLOC_233709	AC013470.6	TSS389705,TSS389706	7:12470448-12479063	0.674289	0.0564726	0.138167	0.0828549	0.0639864	0.0441964	0.0233457	0.160805	0.0549271	0.0283913	0.0441962
XLOC_233712	AC013470.8	TSS389714,TSS389715,TSS389716	7:12483343-12554118	0.510743	0.0400669	0.0729924	0.33365	0.0109931	0.00712107	0.0826759	0.139829	0.00580362	0.317013	0.00552948
XLOC_119526	AC013472.3	TSS218919,TSS218920,TSS218921	2:26847746-27071773	0.133781	0.551449	0.700549	0.981836	0.0219842	0.0215275	0.933712	0.0887791	0.049163	0.139059	0.0503068
XLOC_119525	AC013472.4	TSS218918	2:26847746-27071773	NA	0.46082	0.0292636	0.1716	0.126763	0.123204	0.579096	0.210356	0.11609	0.210356	0.11609
XLOC_118144	AC013474.4	TSS213091	2:126655932-126710916	0.596643	0.429309	0.0229321	0.169694	0.306299	0.183264	0.0828942	0.000592966	0.0208897	0.00199358	0.0103879
XLOC_119676	AC013480.2	TSS219504,TSS219505,TSS219506	2:42014248-42036299	0.0194115	0.113852	0.110511	0.585837	0.422901	0.495684	0.527222	0.455372	0.237854	0.965566	0.366071
XLOC_120388	AC013727.1,AC013727.2	TSS221924,TSS221925,TSS221926	2:103856658-104091918	0.917394	NA	0.803909	0.350617	0.506206	0.56449	0.698677	0.325875	0.373901	0.325875	0.373901
XLOC_118607	AC013733.3	TSS214977	2:181683112-181685707	NA	0.355918	0.0505025	NA	0.668907	0.407061	0.15608	0.119551	0.373901	0.119551	0.373901
XLOC_121126	AC013733.4	TSS224449,TSS224450	2:181686493-181695084	0.203049	0.163527	0.434948	0.524672	0.328217	0.252442	0.355924	0.607983	0.312064	0.322267	0.240986
XLOC_036342	AC013791.1	TSS61318	11:2444604-2885991	NA	NA	NA	NA	NA	NA	NA	NA	NA	NA	NA
XLOC_096913	AC015688.3,KSR1,LGALS9	TSS167543,TSS167544,TSS167545,TSS167546,TSS167547,TSS167548,TSS167549,TSS167550,TSS167551,TSS167552,TSS167553,TSS167554,TSS167555,TSS167556,TSS167557,TSS167558,TSS167559,TSS167560,TSS167561,TSS167562,TSS167563,TSS167564,TSS167565,TSS167566,TSS167567,TSS167568,TSS167569,TSS167570	17:27454665-27650427	0.910209	0.120775	0.549714	0.0377791	0.257844	0.182188	0.170536	4.84516e-08	0.240403	3.12679e-08	0.191798
XLOC_038273	AC015691.13,AC104389.28,HBE1,HBG1,HBG2,HNRNPA1P53,OR51B5	TSS68662,TSS68663,TSS68664,TSS68665,TSS68666,TSS68667,TSS68668,TSS68669,TSS68670,TSS68671,TSS68672	11:5246157-5655557	0.0528888	0.786067	0.00140496	0.0566964	0.574315	0.483311	0.707591	0.106348	0.166824	0.0204469	0.0805019
XLOC_096833	AC015818.6	TSS167361	17:20449172-20738129	NA	NA	NA	NA	NA	NA	NA	NA	NA	NA	NA
XLOC_098566	AC015849.12	TSS174362,TSS174363	17:35568119-35868891	0.0753014	0.0703395	0.42046	0.537322	0.489324	0.341716	0.257219	0.0444228	0.167362	0.0213442	0.134537
XLOC_097070	AC015849.13,TAF15	TSS168159,TSS168160,TSS168161,TSS168162,TSS168163,TSS168164,TSS168165,TSS168166,TSS168167	17:35568119-35868891	0.189889	0.329475	0.9385	0.696657	0.0106312	0.00480588	0.019136	0.068514	0.0356124	0.383074	0.0255373
XLOC_098569	AC015849.14	TSS174367	17:35568119-35868891	0.195501	0.100621	0.369072	0.116158	0.0911472	0.0826735	0.274038	0.194976	0.131128	0.156853	0.154852
XLOC_098571	AC015849.16	TSS174371,TSS174372,TSS174373	17:35868966-35963133	0.528022	1.34071e-05	0.0606099	0.00534544	0.0009224	0.000461759	0.00601857	0.722496	0.000497359	0.207784	0.000175214
XLOC_097074	AC015849.19	TSS168181	17:35568119-35868891	0.797482	0.902482	0.634549	0.905293	0.358985	0.411235	0.234867	0.407403	0.25537	0.348582	0.393359
XLOC_098567	AC015849.19	TSS174364,TSS174365	17:35568119-35868891	0.0522894	0.000841537	0.979607	0.713989	0.0978153	0.0844489	0.632452	0.0517811	0.199228	0.0662205	0.224666
XLOC_097075	AC015849.2	TSS168182,TSS168183,TSS168184	17:35868966-35963133	0.941542	0.020713	0.636023	0.446912	0.492071	0.527621	0.825632	0.413099	0.678203	0.0896872	0.992744
XLOC_096683	AC015922.5,ADORA2B	TSS166861,TSS166862,TSS166863,TSS166864,TSS166865,TSS166866,TSS166867,TSS166868,TSS166869,TSS166870,TSS166871,TSS166872,TSS166873,TSS166874,TSS166875,TSS166876,TSS166877,TSS166878	17:15818001-15976097	0.973326	0.113565	0.112371	0.705003	0.348053	0.44552	0.336593	0.148693	0.156616	0.275688	0.176406
XLOC_098214	AC015922.6	TSS173105	17:15806240-15817742	0.139782	0.642735	0.830572	0.0534468	0.278561	0.186958	0.314843	0.149295	0.140382	0.151259	0.13746
XLOC_096682	AC015922.7,CTD-3157E16.2,MEIS3P1	TSS166854,TSS166855,TSS166856,TSS166857,TSS166858,TSS166859,TSS166860	17:15782675-15804025	0.778861	0.0178785	0.151631	0.104685	0.131883	0.0976059	0.0413102	1.46479e-05	0.0450189	8.0866e-06	0.038447
XLOC_099138	AC015923.1	TSS176512,TSS176513	17:62905612-63550349	0.070557	0.881744	0.328566	0.0943224	0.155421	0.133265	0.478771	0.461518	0.225079	0.661484	0.211429
XLOC_103014	AC015933.2	TSS182443	18:27933071-28198047	0.940971	0.0516161	0.271227	0.151175	0.143233	0.101881	0.0564616	0.559844	0.231699	0.322129	0.315602
XLOC_098849	AC015936.3	TSS175439	17:44846352-44916937	0.185277	0.0856959	0.563293	0.0445654	0.772178	0.732737	0.837154	0.451189	0.893102	0.714081	0.845419
XLOC_119939	AC015969.3	TSS220465	2:68122935-68404487	0.968243	0.652207	0.981628	0.080351	0.124884	0.0918947	0.10309	0.546517	0.125429	0.997643	0.165225
XLOC_117690	AC015971.2	TSS211449,TSS211450,TSS211451,TSS211452	2:86426469-86778383	0.666573	0.0205465	0.224319	0.360558	0.170727	0.146929	0.611108	0.31203	0.0880453	0.699223	0.195222
XLOC_119522	AC015977.5	TSS218915	2:26306919-26743461	0.370799	0.652572	0.0152171	0.523595	0.165761	0.171853	0.952694	0.903918	0.176086	0.464299	0.226327
XLOC_119521	AC015977.6,CIB4,KCNK3,OTOF	TSS218896,TSS218897,TSS218898,TSS218899,TSS218900,TSS218901,TSS218902,TSS218903,TSS218904,TSS218905,TSS218906,TSS218907,TSS218908,TSS218909,TSS218910,TSS218911,TSS218912,TSS218913,TSS218914	2:26306919-26743461	0.12291	4.43226e-09	0.00098683	0.856427	0.00547024	0.00665649	0.333542	0.0431903	0.00952182	0.0368118	0.0119814
XLOC_234997	AC015987.1	TSS394426,TSS394427,TSS394428,TSS394429,TSS394430,TSS394431,TSS394432,TSS394433,TSS394434,TSS394435,TSS394436,TSS394437,TSS394438,TSS394439,TSS394440,TSS394441	7:135757965-135977476	0.162189	0.194864	0.785457	0.342651	0.0125922	0.00498096	0.00187468	0.132127	0.00656533	0.160773	0.00553087
XLOC_154194	AC016142.1	TSS274511	3:150655428-151460343	NA	NA	NA	NA	NA	NA	NA	NA	NA	NA	NA
XLOC_096433	AC016292.1	TSS165719,TSS165720	17:755462-1229021	0.38126	0.220289	0.0404535	0.159853	0.295765	0.132474	0.022225	0.00466058	0.406586	0.00527358	0.318924
XLOC_097974	AC016292.3	TSS172040	17:1759321-1900082	0.763627	0.216485	0.313943	0.061883	0.0618821	0.0628523	0.802031	0.623592	0.0692259	0.372225	0.0886552
XLOC_195654	AC016549.1	TSS332615	5:14134696-14532128	0.960216	0.893417	0.0767468	0.758302	0.115182	0.0807133	0.195089	0.272268	0.313266	0.274986	0.417887
XLOC_197896	AC016561.1	TSS340308	5:64404511-64486615	0.0427462	0.186812	0.290466	0.0863091	0.750491	0.77501	0.758582	0.325875	0.373901	0.325875	0.373901
XLOC_198807	AC016577.1	TSS343383	5:155717229-156767791	0.343436	0.400734	0.551876	0.602061	0.243117	0.221507	0.605384	0.427738	0.208189	0.225671	0.19097
XLOC_114503	AC016582.2	TSS203858,TSS203859,TSS203860,TSS203861	19:37817310-37884638	0.256704	0.438748	0.0998893	0.246599	0.826019	0.656213	0.0182849	0.000876162	0.500216	5.00228e-05	0.448999
XLOC_115116	AC016629.3	TSS206338	19:58559128-58599801	0.756555	0.87965	0.0120608	0.000496835	0.517536	0.427461	0.288581	0.15727	0.934156	0.0192811	0.599523
XLOC_113634	AC016629.7,CENPBD1P1,MGC2752,MZF1-AS1	TSS200641,TSS200642,TSS200643,TSS200644,TSS200645,TSS200646,TSS200647,TSS200648	19:58559128-58599801	0.274177	0.00356152	0.289766	0.0313792	0.238215	0.197125	0.58999	0.902647	0.217839	0.0613512	0.114692
XLOC_196023	AC016644.1	TSS333732	5:56900040-56971675	0.674424	0.650397	0.269053	0.853402	0.770783	0.972239	0.210646	0.457451	0.484414	0.405998	0.479259
XLOC_118349	AC016682.1	TSS213829,TSS213830,TSS213831,TSS213832,TSS213833,TSS213834,TSS213835,TSS213836	2:150171422-150362493	0.452935	0.798906	0.32698	0.206934	0.713881	0.622144	0.489636	0.343721	0.557785	0.109636	0.417373
XLOC_120512	AC016683.5	TSS222309,TSS222310,TSS222311	2:113154468-113278950	0.407051	0.0368291	0.268145	0.123656	0.147277	0.127104	0.662761	0.602567	0.119445	0.368959	0.0975013
XLOC_120562	AC016691.2	TSS222459	2:119993198-119993611	0.853269	0.325582	0.893427	0.518594	0.00359987	0.0194203	0.697216	0.248634	0.164994	0.205889	0.346594
XLOC_299651	AC016694.2	TSS487409	Y:22670615-22672859	NA	NA	NA	NA	NA	NA	NA	NA	NA	NA	NA
XLOC_119732	AC016696.1,AC017006.3	TSS219710,TSS219711,TSS219712,TSS219713,TSS219714,TSS219715	2:45642935-46257857	0.492142	0.630305	0.0773066	0.444296	0.0401582	0.0350399	0.728622	0.0148607	0.18612	0.050377	0.180669
XLOC_117530	AC016700.2	TSS210810	2:69829610-70103220	0.619139	0.456631	0.865244	0.708765	0.0103314	0.0934358	0.723686	0.940586	0.177482	0.605062	0.18244
XLOC_117531	AC016700.4	TSS210811	2:69829610-70103220	0.418339	0.0547247	0.324587	NA	0.00148756	0.107945	0.354931	0.0139117	0.335561	0.00618684	NA
XLOC_119966	AC016700.5	TSS220567,TSS220568,TSS220569,TSS220570,TSS220571	2:70103629-70148011	0.53339	0.690818	0.841367	0.970851	0.218605	0.161914	0.162193	0.435836	0.209361	0.918273	0.29106
XLOC_119969	AC016700.6	TSS220590	2:70253854-70254010	0.44902	0.921546	0.334282	NA	0.106363	0.147684	0.915702	0.577959	0.335561	0.325875	NA
XLOC_118293	AC016710.1	TSS213591,TSS213592	2:139410405-139518121	0.841952	NA	0.442632	0.350617	0.0037964	0.0907903	0.37319	0.0195371	NA	0.0195371	NA
XLOC_121525	AC016712.1	TSS225937,TSS225938	2:222671637-222753421	0.101319	0.218723	0.790018	0.531374	0.535518	0.745233	0.33403	0.408018	0.672012	0.255043	0.802661
XLOC_119019	AC016712.2	TSS216675	2:222671637-222753421	0.568654	0.076155	0.368428	0.827441	0.00338044	0.117504	0.0934882	0.0139548	0.601098	0.0013436	0.585812
XLOC_120090	AC016716.1	TSS221004	2:79157002-80651009	0.0471087	0.0273921	0.530541	0.00694449	0.0876794	0.0851317	0.728516	0.199239	0.0709939	0.142901	0.0685984
XLOC_117638	AC016716.2	TSS211229	2:79157002-80651009	0.431174	0.0108619	0.327382	0.644094	0.0433629	0.0397908	0.589303	0.693927	0.0523514	0.59596	0.0389531
XLOC_120089	AC016716.2	TSS221003	2:79157002-80651009	0.167058	0.0240857	0.347493	0.082164	0.00084011	0.00054107	0.104734	0.42256	0.000645846	0.290277	0.000416515
XLOC_119050	AC016717.1,NYAP2,RP11-314B1.2	TSS216753,TSS216754,TSS216755,TSS216756,TSS216757,TSS216758,TSS216759,TSS216760,TSS216761,TSS216762,TSS216763,TSS216764,TSS216765,TSS216766,TSS216767,TSS216768,TSS216769,TSS216770,TSS216771,TSS216772,TSS216773,TSS216774,TSS216775,TSS216776,TSS216777,TSS216778,TSS216779,TSS216780	2:225223450-225713143	0.0549447	0.188726	0.158197	0.00228702	0.000228364	2.37298e-05	0.0396255	0.0825522	0.00404825	0.0255421	0.0514778
XLOC_119747	AC016722.3	TSS219745,TSS219746	2:46293666-46881675	0.580356	0.563807	0.806793	0.613801	0.420318	0.417019	0.91376	0.267967	0.736899	0.110009	0.969574
XLOC_117328	AC016722.4	TSS209990	2:46899274-47176895	0.744797	0.00519051	0.0217716	0.000509318	0.15891	0.224189	0.117349	0.126422	0.283317	0.163748	0.277535
XLOC_120988	AC016723.4	TSS223894,TSS223895	2:167292814-167941144	0.203385	0.0450567	0.118214	0.633175	0.0063895	0.0052744	0.78339	0.0295791	0.0028437	0.0305947	0.00231979
XLOC_118045	AC016724.6	TSS212628,TSS212629	2:112995156-112997247	0.6492	0.872684	0.212269	NA	0.582118	0.455295	0.644537	0.383754	0.298128	0.160555	0.18111
XLOC_119851	AC016727.3	TSS220209,TSS220210	2:61541105-61634138	0.247269	0.0365232	0.980796	0.596945	0.746814	0.725035	0.790068	0.370348	0.469905	0.297106	0.407912
XLOC_116987	AC016730.1,AC092635.1,LINC00276	TSS208657,TSS208658,TSS208659,TSS208660,TSS208661,TSS208662,TSS208663,TSS208664,TSS208665,TSS208666,TSS208667,TSS208668,TSS208669,TSS208670,TSS208671,TSS208672,TSS208673,TSS208674,TSS208675,TSS208676	2:13502267-14400963	0.278612	0.000756641	0.86987	0.48285	0.877903	0.788105	0.000107425	0.000342243	0.158995	0.000215187	0.107053
XLOC_119877	AC016734.1	TSS220281	2:63059782-64068168	NA	NA	NA	NA	NA	NA	NA	NA	NA	NA	NA
XLOC_119878	AC016734.2	TSS220282	2:63059782-64068168	0.028739	0.644262	0.137048	0.0774823	0.0364225	0.0235197	0.343806	0.142904	0.0121306	0.381343	0.0209567
XLOC_119689	AC016735.1,AC016735.2,AC093609.1,RNU6-242P	TSS219544,TSS219545,TSS219546,TSS219547,TSS219548,TSS219549,TSS219550,TSS219551,TSS219552,TSS219553,TSS219554,TSS219555,TSS219556,TSS219557,TSS219558,TSS219559,TSS219560,TSS219561	2:42143237-43227209	0.581927	0.58945	0.171635	0.189383	0.216659	0.158314	0.375849	0.0138674	0.988268	0.00987718	0.875576
XLOC_119691	AC016735.3	TSS219563	2:42143237-43227209	0.085056	0.325582	0.324587	0.324813	0.200855	0.217241	0.879591	0.0908559	0.127374	0.133974	0.130175
XLOC_120364	AC016738.3	TSS221856,TSS221857,TSS221858	2:100808188-101312751	0.597919	0.219195	0.00133175	0.319101	0.214432	0.17606	0.665192	0.882854	0.252198	0.655466	0.350042
XLOC_120365	AC016738.4	TSS221859	2:100808188-101312751	0.166167	0.0104815	0.44289	0.757065	0.00199662	0.0011594	0.144542	0.709314	0.000917129	0.755279	0.000761451
XLOC_121081	AC016739.2	TSS224231	2:176200907-176201252	0.742473	0.564819	0.19111	0.20426	0.064607	0.0681942	0.646007	0.574743	0.0654464	0.216442	0.0732508
XLOC_118053	AC016745.3	TSS212674,TSS212675,TSS212676,TSS212677,TSS212678,TSS212679	2:113325046-113427931	0.12242	0.524576	0.317907	0.977139	0.111332	0.092882	0.706399	0.0305943	0.516031	0.0274059	0.799794
XLOC_119844	AC016747.3	TSS220155	2:60825131-61164911	0.120791	0.487771	0.000383797	0.128696	0.276427	0.335586	0.890561	0.0886484	0.0548353	0.206287	0.0899828
XLOC_118547	AC016751.2	TSS214687	2:175491543-176030821	0.171055	NA	0.210141	0.154495	0.0895464	0.161894	0.170465	0.960488	0.0548324	0.526306	0.0509582
XLOC_121073	AC016751.2,LNPK	TSS224199,TSS224200,TSS224201,TSS224202,TSS224203,TSS224204,TSS224205,TSS224206,TSS224207,TSS224208	2:175491543-176030821	0.720285	0.0102765	0.00837704	0.697849	0.896577	0.817612	0.412163	0.730662	0.977791	0.00364184	0.573271
XLOC_118544	AC016751.3,EXTL2P1	TSS214656,TSS214657,TSS214658,TSS214659,TSS214660,TSS214661,TSS214662,TSS214663,TSS214664,TSS214665,TSS214666,TSS214667,TSS214668,TSS214669,TSS214670,TSS214671,TSS214672,TSS214673,TSS214674,TSS214675,TSS214676,TSS214677,TSS214678,TSS214679	2:175491543-176030821	0.993209	0.00212698	0.0531495	0.378551	0.0829744	0.0661485	0.558253	0.270517	0.331949	0.201622	0.489525
XLOC_120144	AC016753.1	TSS221134	2:85530983-85700564	NA	NA	NA	NA	NA	NA	NA	NA	NA	NA	NA
XLOC_121704	AC016757.3	TSS226487	2:238224551-238231677	0.485759	0.92829	0.993297	0.21106	0.373093	0.19605	0.0761645	0.0602873	0.708634	0.0301165	0.561611
XLOC_119474	AC016768.1	TSS218679,TSS218680,TSS218681,TSS218682,TSS218683	2:23018121-23247447	0.95544	0.992236	0.0162799	0.42595	0.92487	0.909373	0.378291	0.457359	0.73505	0.423099	0.591442
XLOC_121009	AC016772.4	TSS223959,TSS223960	2:169577820-169785097	0.771662	0.0097036	0.458608	0.332418	0.0914996	0.0900922	0.628937	0.553867	0.0811011	0.331014	0.0556402
XLOC_234944	AC016831.3	TSS394251	7:130741326-130941690	0.528854	0.614573	0.830244	0.481765	0.236141	0.256195	0.96413	0.382345	0.375961	0.201678	0.532495
XLOC_236771	AC016831.3,AC016831.5	TSS400517,TSS400518,TSS400519	7:130741326-130941690	0.684001	0.170511	0.213476	0.495542	0.42902	0.479275	0.979809	0.346639	0.891407	0.248624	0.712731
XLOC_236770	AC016831.6	TSS400516	7:130741326-130941690	0.107794	0.296821	0.166328	0.447623	0.0728218	0.0430397	0.116197	0.128022	0.266561	0.635228	0.147796
XLOC_236772	AC016831.6	TSS400520,TSS400521	7:130741326-130941690	0.963347	0.143335	0.596791	0.294458	0.28235	0.24787	0.694617	0.469553	0.444312	0.544552	0.462662
XLOC_234945	AC016831.7,RP11-138A9.2	TSS394252,TSS394253,TSS394254,TSS394255,TSS394256	7:130741326-130941690	0.548081	0.0105709	0.694457	0.129956	0.0439106	0.0293239	0.16654	0.110986	0.137792	0.08613	0.182278
XLOC_119848	AC016894.1	TSS220206	2:61165018-61540955	0.19884	0.336239	0.745332	0.0889844	0.910282	0.694487	0.0874362	0.209747	0.60202	0.579071	0.740263
XLOC_121345	AC016903.1	TSS225255,TSS225256	2:204426522-205855184	0.889372	0.29473	0.235758	0.265144	0.788146	0.674744	0.458767	0.153356	0.481479	0.00412163	0.273818
XLOC_118833	AC016903.2	TSS215889	2:204426522-205855184	0.810511	NA	0.131544	NA	0.140786	NA	0.142113	0.142113	NA	0.142113	NA
XLOC_118831	AC016903.2,PARD3B	TSS215843,TSS215844,TSS215845,TSS215846,TSS215847,TSS215848,TSS215849,TSS215850,TSS215851,TSS215852,TSS215853,TSS215854,TSS215855,TSS215856,TSS215857,TSS215858,TSS215859,TSS215860,TSS215861,TSS215862,TSS215863,TSS215864,TSS215865,TSS215866,TSS215867,TSS215868,TSS215869,TSS215870,TSS215871,TSS215872,TSS215873,TSS215874,TSS215875,TSS215876,TSS215877,TSS215878,TSS215879,TSS215880,TSS215881,TSS215882…	2:204426522-205855184	0.0922668	0.00547029	0.298549	0.506525	0.035848	0.0383444	0.531121	0.545455	0.0253414	0.929482	0.0289074
XLOC_117161	AC016907.2	TSS209292	2:29097704-30146596	0.343436	NA	0.324587	NA	NA	NA	NA	0.335561	0.335561	0.346594	0.346594
XLOC_119581	AC016907.3	TSS219086,TSS219087,TSS219088,TSS219089,TSS219090,TSS219091,TSS219092,TSS219093	2:29097704-30146596	0.207947	0.00149365	0.376194	0.181719	0.0805909	0.0511923	0.2434	0.408697	0.0526025	0.875395	0.150729
XLOC_117655	AC016908.1	TSS211278	2:84031139-84032358	0.808528	NA	0.249376	NA	0.53666	0.394025	0.276847	0.522764	0.468483	0.378832	0.425219
XLOC_118250	AC016909.1	TSS213457	2:132416411-133676815	0.537341	0.999731	0.0862524	0.255253	0.762826	0.815038	0.833357	0.973193	0.719211	0.848795	0.863187
XLOC_120734	AC016909.2	TSS222976	2:132416411-133676815	0.95759	NA	NA	NA	0.32169	NA	0.325875	0.325875	NA	0.325875	NA
XLOC_118311	AC016910.1	TSS213653	2:143937072-144332633	0.130256	NA	0.788929	0.537476	0.266127	0.307183	0.603704	0.0632631	0.0578108	0.00245024	0.0180023
XLOC_119738	AC016912.3	TSS219726,TSS219727,TSS219728	2:46293666-46881675	0.474078	0.45966	0.391034	0.107764	0.44586	0.347516	0.477757	0.443899	0.322238	0.402944	0.289902
XLOC_299479	AC016991.1	TSS487106	Y:8565557-8627242	NA	NA	NA	NA	NA	NA	NA	NA	NA	NA	NA
XLOC_117958	AC016994.2	TSS212282	2:106368208-106887108	0.485136	0.00795696	0.0598875	0.0672883	0.00291146	0.00274083	0.749333	0.0897058	0.0244985	0.0125441	0.113327
XLOC_117959	AC016994.2	TSS212283	2:106368208-106887108	0.846035	0.355918	0.250887	0.324813	0.308713	0.212231	0.172909	0.682022	0.499264	0.728204	0.321537
XLOC_119645	AC016995.3,RP11-541E12.1	TSS219352,TSS219353,TSS219354,TSS219355,TSS219356,TSS219357,TSS219358,TSS219359,TSS219360,TSS219361,TSS219362,TSS219363,TSS219364,TSS219365,TSS219366,TSS219367	2:38385370-38613645	0.842175	8.47134e-05	0.0111254	0.0652601	0.76881	0.664782	0.293744	0.00147186	0.286604	0.000869948	0.237206
XLOC_121709	AC016999.2	TSS226504	2:238320361-238500890	0.0863805	0.536071	0.608656	0.0550428	0.883805	0.975626	0.287391	0.957947	0.787952	0.88739	0.822617
XLOC_129329	AC017002.1	TSS234760	2:110732534-112138375	0.395348	0.917257	0.626984	0.0501552	0.829095	0.402075	0.0161568	0.0525947	0.548439	0.0774073	0.540959
XLOC_118020	AC017002.1,AC068491.3	TSS212509,TSS212510,TSS212511,TSS212512	2:110732534-112138375	0.652529	0.00166993	0.178388	0.927514	0.211661	0.106018	0.0306952	0.403039	0.605851	0.0945743	0.852663
XLOC_120484	AC017002.2	TSS222233	2:110732534-112138375	0.248652	0.000235309	0.177033	0.783804	0.00725966	0.00477396	0.563128	0.0024039	0.116578	0.00935862	0.1273
XLOC_118022	AC017002.4	TSS212515	2:110732534-112138375	0.343436	0.820023	0.164507	NA	0.99817	0.70344	0.080595	0.264367	0.870535	0.520008	0.996696
XLOC_119731	AC017006.2	TSS219709	2:45642935-46257857	0.0848928	0.71645	0.775948	0.747186	0.143908	0.126922	0.616271	0.963769	0.158987	0.192256	0.362059
XLOC_299178	AC017019.1	TSS486632	Y:9665228-9669010	0.497949	NA	NA	NA	NA	NA	NA	NA	NA	NA	NA
XLOC_121722	AC017028.1	TSS226541	2:239048167-239403810	NA	0.476924	0.00484708	0.177836	0.237949	0.230904	0.0862656	0.294909	0.262821	0.304318	0.267288
XLOC_121269	AC017035.2	TSS224937,TSS224938	2:196957743-197311173	0.585558	0.61701	0.315471	0.933813	0.4413	0.262995	0.00897238	0.0327693	0.865899	0.00157997	0.63829
XLOC_121083	AC017048.1	TSS224233	2:176391337-177559299	0.0859995	NA	0.324587	0.0515274	0.40801	0.388516	0.339965	0.16205	0.373901	0.16205	0.373901
XLOC_121084	AC017048.2	TSS224234,TSS224235	2:176391337-177559299	0.404863	0.153534	0.563749	0.908606	0.009765	0.00617816	0.0200524	0.27243	0.00795861	0.420854	0.00757941
XLOC_118557	AC017048.2,AC092162.1,LINC01117,RNU6ATAC14P,RP11-632P5.1	TSS214746,TSS214747,TSS214748,TSS214749,TSS214750,TSS214751,TSS214752,TSS214753,TSS214754,TSS214755,TSS214756,TSS214757,TSS214758,TSS214759,TSS214760,TSS214761,TSS214762,TSS214763,TSS214764,TSS214765,TSS214766,TSS214767,TSS214768,TSS214769,TSS214770,TSS214771,TSS214772,TSS214773,TSS214774,TSS214775,TSS214776,TSS214777,TSS214778,TSS214779,TSS214780	2:176391337-177559299	0.513385	0.021634	0.00825994	0.548872	0.00237527	0.00172514	0.111438	0.713724	0.00277167	0.359049	0.00325374
XLOC_119328	AC017053.1	TSS218133	2:6312953-6325646	0.103119	NA	0.629448	NA	0.144742	0.328183	0.354733	0.21042	NA	0.21042	NA
XLOC_235574	AC017060.1	TSS396438,TSS396439,TSS396440,TSS396441,TSS396442	7:16915722-17558909	0.552965	0.0581504	0.693999	0.448391	0.670359	0.481172	0.0504039	0.0139416	0.489127	0.101621	0.558204
XLOC_118062	AC017074.1,RNU6-744P	TSS212715,TSS212716,TSS212717,TSS212718	2:113627228-113780323	0.214628	0.930901	0.0409763	0.464467	0.455403	0.167658	0.0522634	0.917224	0.940968	0.852007	0.972699
XLOC_118063	AC017074.2	TSS212719	2:113627228-113780323	0.481885	0.209051	0.00281517	0.878477	0.91364	0.943572	0.364698	0.199756	0.665112	0.952923	0.671754
XLOC_120520	AC017074.2,RP11-395L14.13,SLC35F5	TSS222333,TSS222334,TSS222335,TSS222336,TSS222337,TSS222338,TSS222339,TSS222340,TSS222341,TSS222342,TSS222343,TSS222344,TSS222345,TSS222346,TSS222347,TSS222348,TSS222349	2:113627228-113780323	0.372811	0.0395749	0.00277767	0.530763	0.00691986	0.00422217	0.268993	0.00517027	0.067404	0.0495366	0.0588158
XLOC_119730	AC017078.1	TSS219707,TSS219708	2:45642935-46257857	0.151929	0.738584	0.493564	0.329299	0.0922958	0.0780247	0.523786	0.0593055	0.243744	0.0282778	0.32258
XLOC_118168	AC017079.3,AC017079.4,DYNLT3P2,UGGT1	TSS213171,TSS213172,TSS213173,TSS213174,TSS213175,TSS213176,TSS213177,TSS213178,TSS213179	2:128088154-128664157	0.185622	0.560018	0.658137	0.630768	0.189843	0.136087	0.211224	0.691303	0.426446	0.171298	0.87631
XLOC_120636	AC017079.4	TSS222704	2:128088154-128664157	0.343436	0.560402	0.781582	0.588469	0.210181	0.161949	0.415162	0.485407	0.335561	0.62515	0.346594
XLOC_118336	AC017080.1	TSS213755,TSS213756	2:148585275-148598417	0.394648	0.893705	0.70433	0.0999605	0.889945	0.787963	0.66878	0.162024	0.417823	0.0761962	0.336043
XLOC_118848	AC017081.1	TSS215941	2:206175230-206398991	0.868659	0.714635	0.108446	0.965055	0.240303	0.243129	0.911489	0.216608	0.156143	0.600006	0.19942
XLOC_121363	AC017081.2	TSS225294	2:206410086-206410909	0.481422	0.979842	0.805948	0.303672	0.0956213	0.0791034	0.353505	0.221081	0.0714949	0.17247	0.0660582
XLOC_117506	AC017083.2	TSS210676	2:68122935-68404487	0.0509144	0.322448	0.937185	0.276877	0.152405	0.109327	0.302692	0.300357	0.303959	0.162377	0.454775
XLOC_121167	AC017101.10	TSS224586	2:185885131-186765979	0.542001	0.0827954	0.0948508	0.240548	0.00170332	0.000706915	0.0443285	0.539847	0.00260131	0.486419	0.0061449
XLOC_119107	AC017104.2	TSS217040,TSS217041	2:231436191-231492021	0.566134	0.0458901	0.861571	0.166014	0.0297578	0.0233299	0.688456	0.597742	0.0223917	0.432779	0.0175249
XLOC_121613	AC017104.4,NCL,SNORA75	TSS226205,TSS226206,TSS226207,TSS226208,TSS226209,TSS226210,TSS226211,TSS226212,TSS226213,TSS226214,TSS226215	2:231436191-231492021	0.144103	0.474597	0.614068	0.639934	0.677916	0.632607	0.00484706	0.0266568	0.665456	0.00599371	0.302341
XLOC_119104	AC017104.6,ARMC9,B3GNT7,MIR4777	TSS217011,TSS217012,TSS217013,TSS217014,TSS217015,TSS217016,TSS217017,TSS217018,TSS217019,TSS217020,TSS217021,TSS217022,TSS217023,TSS217024,TSS217025,TSS217026,TSS217027,TSS217028,TSS217029,TSS217030,TSS217031,TSS217032,TSS217033,TSS217034,TSS217035,TSS217036	2:231197962-231409323	0.819908	0.699979	0.0597563	0.0153405	0.334094	0.684702	0.0137995	0.00455733	0.0302817	0.0140806	0.0236508
XLOC_234013	AC017116.11,DBNL	TSS390919,TSS390920,TSS390921,TSS390922,TSS390923,TSS390924,TSS390925,TSS390926	7:44042563-44085302	0.00529181	0.035708	0.150567	0.0885305	0.0838903	0.0608662	0.317964	0.151588	0.224672	0.46577	0.185744
XLOC_153101	AC018359.1,AC123023.1	TSS270248,TSS270249,TSS270250,TSS270251,TSS270252,TSS270253,TSS270254,TSS270255,TSS270256,TSS270257,TSS270258,TSS270259,TSS270260,TSS270261,TSS270262,TSS270263,TSS270264,TSS270265,TSS270266,TSS270267	3:34159333-34703786	0.223373	0.00187252	9.18559e-05	0.108897	0.0774524	0.0668674	0.303526	0.422606	0.102402	0.287935	0.109766
XLOC_154970	AC018359.3	TSS277572	3:34159333-34703786	0.415958	0.00668246	0.195187	0.0254105	0.0905014	0.0902561	0.975363	0.985496	0.0900878	0.850694	0.0863268
XLOC_249056	AC018442.1	TSS416479	8:98981607-99894062	0.541026	0.548185	0.211226	0.755569	0.263745	0.155911	0.01332	0.576047	0.42237	0.383369	0.537649
XLOC_119858	AC018462.2	TSS220231,TSS220232,TSS220233	2:61711394-62284523	0.589477	0.143582	0.228821	0.059972	0.311366	0.302764	0.95873	0.129398	0.503168	0.0130153	0.675876
XLOC_116966	AC018463.4	TSS208570,TSS208571,TSS208572	2:11155197-11348512	0.497389	0.720801	0.249977	0.0958723	0.162021	0.141057	0.859144	0.0515999	0.541039	0.0543003	0.71073
XLOC_116967	AC018463.5	TSS208573,TSS208574	2:11351068-11354260	0.0153544	0.0948421	0.113756	0.163954	0.378222	0.215011	0.237077	0.930716	0.679624	0.930186	0.697742
XLOC_152938	AC018495.3	TSS269479	3:10767463-10771718	NA	NA	0.324587	NA	0.267369	NA	0.270986	0.270986	NA	0.270986	NA
XLOC_084255	AC018512.1	TSS143755	15:43510957-43824875	NA	0.355918	NA	0.350617	NA	NA	NA	NA	NA	NA	NA
XLOC_233952	AC018634.9	TSS390716	7:37669566-38172448	0.758199	0.325582	0.0817895	NA	0.719349	0.682848	0.666905	0.676254	0.6695	0.929439	0.869319
XLOC_234898	AC018638.1,FAM71F2	TSS394055,TSS394056,TSS394057,TSS394058,TSS394059	7:128261676-128701924	0.987917	0.0166338	0.268684	0.445091	0.366587	0.485157	0.152541	0.676085	0.337867	0.404326	0.39816
XLOC_235709	AC018641.7	TSS396966,TSS396967	7:32439576-32464970	0.285548	0.0177699	0.0405828	0.440326	0.191815	0.469238	0.113529	0.439474	0.0345793	0.230746	0.0206313
XLOC_234965	AC018643.4	TSS394300	7:132123118-132728769	NA	NA	0.841209	0.350617	0.373901	0.373901	NA	NA	0.373901	NA	0.373901
XLOC_233920	AC018647.3	TSS390613,TSS390614,TSS390615,TSS390616,TSS390617	7:35613070-35976190	0.633931	0.397073	0.731787	0.845313	0.0127891	0.0105496	0.355283	0.00949501	0.108417	1.43946e-05	0.398795
XLOC_116870	AC018685.1	TSS208203	2:2622660-2669298	0.653878	0.202482	0.216816	0.75279	0.910474	0.887203	0.162753	0.389806	0.644232	0.390667	0.613549
XLOC_119291	AC018685.1	TSS217993,TSS217994,TSS217995,TSS217996,TSS217997,TSS217998	2:2622660-2669298	0.138623	0.471186	0.236347	0.422282	0.446542	0.212447	0.000109016	0.517378	0.547784	0.983614	0.66109
XLOC_119294	AC018685.2	TSS218001	2:2728708-2731388	0.200146	0.219858	0.313966	NA	0.523798	0.419372	0.229891	0.111991	0.373901	0.111991	0.373901
XLOC_119295	AC018685.2	TSS218002	2:2728708-2731388	NA	NA	NA	0.350617	NA	NA	NA	0.335561	0.335561	0.346594	0.346594
XLOC_117240	AC018693.5	TSS209633,TSS209634	2:38665853-39166798	0.0178845	0.0121396	0.584372	NA	0.661394	0.576052	0.573165	0.119067	0.275094	0.01742	0.160527
XLOC_117242	AC018693.6	TSS209636	2:38665853-39166798	0.343436	0.341617	0.912432	0.374677	0.204042	0.152661	0.0783487	0.119943	0.149503	0.0430044	0.126389
XLOC_120242	AC018696.1	TSS221406,TSS221407	2:90358882-90360436	0.000271629	0.566194	0.615454	0.427983	0.158147	0.112262	0.0811869	0.998468	0.195364	0.739628	0.16929
XLOC_117764	AC018696.4,RP11-575H3.1	TSS211639,TSS211640,TSS211641	2:91558042-91589007	0.382683	0.127764	0.749654	0.354538	0.558079	0.678946	0.571303	0.458519	0.231839	0.23638	0.133537
XLOC_120243	AC018696.4,RP11-575H3.1	TSS221408,TSS221409	2:91558042-91589007	0.220887	0.142092	0.81092	0.589518	0.649141	0.479629	0.486162	0.0386219	0.268238	0.0296774	0.149503
XLOC_121039	AC018712.2	TSS224063	2:172423806-173054966	0.658186	0.17306	0.314339	0.706348	0.0152871	0.0135698	0.356257	0.680987	0.0155912	0.691707	0.0150439
XLOC_121279	AC018717.1	TSS224984	2:198882572-199071791	0.373901	NA	0.396047	NA	0.234222	NA	0.237375	0.329282	0.335561	0.395085	0.346594
XLOC_118733	AC018717.2	TSS215514,TSS215515	2:199108096-199111536	0.830314	0.645709	0.260905	0.959404	0.455509	0.367774	0.519539	0.809481	0.440126	0.942905	0.517804
XLOC_120399	AC018730.4,LINC01159	TSS221950,TSS221951,TSS221952,TSS221953	2:104758166-104926052	0.389375	0.609923	0.924829	0.553961	0.855074	0.560556	0.026956	0.212663	0.721225	0.346669	0.74437
XLOC_118356	AC018731.3	TSS213847	2:151115285-151188117	0.984642	0.325582	0.770889	0.324813	0.557189	0.380754	0.147258	0.273755	0.447416	0.385257	0.493539
XLOC_118357	AC018731.3	TSS213848	2:151115285-151188117	0.268844	0.572382	0.209678	0.215463	0.50947	0.48725	0.989828	0.345417	0.896342	0.245707	0.969648
XLOC_120844	AC018731.3	TSS223336	2:151115285-151188117	0.184037	0.355918	0.324587	NA	0.523737	0.404358	0.428893	0.325875	0.373901	0.325875	0.373901
XLOC_121170	AC018735.1,RN7SKP42	TSS224589,TSS224590,TSS224591	2:187001875-187565829	0.703807	0.0580287	0.230845	0.882363	0.172876	0.133581	0.28091	0.648013	0.23021	0.331597	0.304708
XLOC_118127	AC018737.3	TSS212986	2:121790443-121796702	0.541296	0.276573	0.977674	0.226678	0.009518	0.0687637	0.636584	0.731341	0.0122536	0.551965	0.0911387
XLOC_119105	AC018738.2	TSS217037	2:231197962-231409323	NA	NA	0.324587	NA	0.049913	0.181473	0.996473	0.160913	NA	0.160913	NA
XLOC_119470	AC018742.1	TSS218673	2:21221160-22531105	0.711268	0.355918	0.55336	0.350617	0.550534	0.47457	0.559445	0.91404	0.677546	0.703613	0.524457
XLOC_113413	AC018755.16,RPL9P33,SIGLEC5,ZNF175	TSS199686,TSS199687,TSS199688,TSS199689,TSS199690,TSS199691,TSS199692,TSS199693,TSS199694,TSS199695,TSS199696,TSS199697,TSS199698,TSS199699,TSS199700	19:51571151-51647015	0.694053	0.444061	0.88754	0.389734	0.0248191	0.0329575	0.222297	0.493786	0.0290605	0.0428912	0.0729351
XLOC_113414	AC018755.17	TSS199701	19:51571151-51647015	0.568771	0.85065	0.0191903	0.512239	0.183922	0.163376	0.538565	0.118751	0.107266	0.424138	0.137956
XLOC_114881	AC018755.18,LLNLR-470E3.1,SIGLEC14,SIGLEC5	TSS205563,TSS205564,TSS205565,TSS205566,TSS205567	19:51571151-51647015	0.119329	0.830325	0.000120209	0.65589	0.850692	0.927284	0.601733	0.053705	0.137118	0.101562	0.13357
XLOC_114822	AC018766.6	TSS205299	19:49818278-49888781	0.963292	0.544603	0.396227	0.157862	0.0556269	0.0354886	0.121702	0.521475	0.104971	0.983321	0.0713555
XLOC_118703	AC018799.1	TSS215411,TSS215412	2:194284752-194643605	0.112422	0.112302	0.0816535	0.420505	0.157377	0.167016	0.467229	0.392416	0.190944	0.328045	0.230145
XLOC_121246	AC018799.1	TSS224821	2:194284752-194643605	0.542419	0.369585	0.97237	NA	0.0981743	0.0864305	0.607429	0.676709	0.188894	0.6686	0.309511
XLOC_121245	AC018799.1,AC106883.1	TSS224809,TSS224810,TSS224811,TSS224812,TSS224813,TSS224814,TSS224815,TSS224816,TSS224817,TSS224818,TSS224819,TSS224820	2:194284752-194643605	0.523034	0.951509	0.873251	0.150823	0.0663187	0.127401	0.11921	0.687604	0.0270474	0.659079	0.0427643
XLOC_118190	AC018804.3	TSS213235,TSS213236	2:130074029-130129364	0.162978	0.00358239	0.00404816	0.539251	0.952838	0.521016	0.00149162	0.000715748	0.0238994	0.00274513	0.0129938
XLOC_118192	AC018804.6,MZT2B	TSS213239,TSS213240,TSS213241,TSS213242,TSS213243,TSS213244,TSS213245,TSS213246,TSS213247,TSS213248,TSS213249	2:130151391-130212628	0.881146	0.3292	0.113794	0.0776068	0.615563	0.570154	0.945255	0.00988122	0.676576	0.0708881	0.684605
XLOC_152889	AC018816.1,AC018816.3,ITPR1	TSS269174,TSS269175,TSS269176,TSS269177,TSS269178,TSS269179,TSS269180,TSS269181,TSS269182,TSS269183,TSS269184,TSS269185,TSS269186,TSS269187,TSS269188,TSS269189,TSS269190,TSS269191,TSS269192,TSS269193,TSS269194,TSS269195,TSS269196,TSS269197,TSS269198,TSS269199,TSS269200,TSS269201	3:4493347-4896553	0.109864	0.0951751	0.000108553	0.0821874	0.0559791	0.0355827	0.051557	4.97146e-05	0.0138658	2.83724e-05	0.0153161
XLOC_154735	AC018816.3	TSS276560,TSS276561,TSS276562,TSS276563,TSS276564,TSS276565,TSS276566,TSS276567	3:4493347-4896553	0.673586	0.240646	0.000220887	0.691282	0.0595787	0.0872119	0.670013	0.0149083	0.00286871	0.0190824	0.00237728
XLOC_152901	AC018832.1,LMCD1-AS1	TSS269284,TSS269285,TSS269286,TSS269287,TSS269288,TSS269289	3:7917603-8969282	0.0641038	0.283589	0.536198	0.877513	0.0338674	0.0321071	0.893288	0.811437	0.0335522	0.651708	0.0465142
XLOC_120657	AC018865.11	TSS222791	2:130074029-130129364	0.343436	0.325582	0.431748	0.0385859	0.20379	0.15232	0.291542	0.686439	0.178922	0.968431	0.237948
XLOC_118186	AC018865.5	TSS213226,TSS213227	2:129966282-130072004	0.280648	0.366312	0.0994417	0.0565419	0.243598	0.20634	0.280881	0.00212955	0.115505	0.00847673	0.112085
XLOC_120579	AC018866.1	TSS222487,TSS222488	2:120686634-120712544	0.312805	0.709715	0.850211	0.176685	0.636316	0.442403	0.201024	0.217714	0.463226	0.325417	0.523384
XLOC_121163	AC018867.1,DPRXP1	TSS224579,TSS224580,TSS224581	2:185885131-186765979	0.331402	0.197143	0.633197	0.139238	0.939239	0.991765	0.473404	0.0463389	0.57276	0.0962719	0.555498
XLOC_117944	AC018878.3	TSS212226,TSS212227	2:106078916-106194357	0.468101	0.00633576	0.480471	0.475777	0.033134	0.0249328	0.191778	0.148123	0.0594903	0.0784785	0.0741844
XLOC_117921	AC018880.1	TSS212138,TSS212139	2:103523082-103535966	0.873947	NA	0.671214	0.478829	0.984096	0.867095	0.39322	0.507439	0.905992	0.10685	0.591813
XLOC_117922	AC018880.2	TSS212140,TSS212141	2:103615266-103630786	0.7227	0.200055	0.189774	0.0316638	0.858271	0.99459	0.473768	0.196494	0.789669	0.0378382	0.566742
XLOC_121064	AC018890.6	TSS224145,TSS224146	2:174514741-174787935	0.792445	0.242511	0.336249	0.0681664	0.194754	0.139948	0.207443	0.0108744	0.72573	0.00181733	0.966544
XLOC_118534	AC018890.6,WIPF1	TSS214637,TSS214638,TSS214639,TSS214640,TSS214641,TSS214642,TSS214643,TSS214644	2:174514741-174787935	0.455184	0.293761	0.502061	0.146676	0.306112	0.195526	0.190822	0.00316008	0.991688	0.0143897	0.960055
XLOC_120322	AC018892.3	TSS221642	2:97035460-97037549	0.459896	0.167314	0.234167	0.294122	0.24966	0.204479	0.412534	0.557665	0.227434	0.764278	0.26038
XLOC_117827	AC018892.8	TSS211801	2:97034441-97034706	0.274515	NA	NA	NA	0.32169	NA	0.325875	0.325875	NA	0.325875	NA
XLOC_083240	AC018902.1	TSS140080	15:52307278-52536752	0.281051	0.802799	0.119454	0.483135	0.0900001	0.0771566	0.633683	0.205801	0.179952	0.115431	0.243052
XLOC_119337	AC019048.1	TSS218186,TSS218187,TSS218188	2:6899995-7450813	0.377591	0.984308	0.854306	0.203507	0.163122	0.141434	0.900496	0.0718446	0.407531	0.0645643	0.510554
XLOC_118178	AC019050.1	TSS213212,TSS213213	2:129478933-129501597	0.333537	0.993135	0.512299	0.0897634	0.0759512	0.0568118	0.439243	0.411008	0.313801	0.540322	0.450157
XLOC_117029	AC019055.1	TSS208828	2:19711714-19717576	0.167964	0.325582	0.906674	0.878654	0.163068	NA	0.164902	0.520606	0.335561	0.775269	0.346594
XLOC_119615	AC019064.1	TSS219207	2:34799849-35185689	0.343436	NA	NA	NA	0.116568	0.328183	0.335348	0.178481	NA	0.178481	NA
XLOC_120823	AC019070.1	TSS223268,TSS223269	2:147838857-148547031	0.733771	0.773	0.355839	0.102705	0.152029	0.134133	0.567245	0.137403	0.296104	0.0402792	0.424728
XLOC_118567	AC019080.1,AGPS	TSS214800,TSS214801,TSS214802,TSS214803,TSS214804,TSS214805,TSS214806,TSS214807,TSS214808,TSS214809	2:176391337-177559299	0.453624	0.930264	0.0853517	0.0395713	1.58157e-06	5.81078e-08	0.117328	0.0117032	0.000887045	0.00277942	0.0268854
XLOC_235354	AC019084.7	TSS395601	7:158719729-158720161	0.708365	0.172527	0.696921	0.869759	8.31739e-05	0.020675	0.371133	0.252429	0.0836281	0.116413	0.0838709
XLOC_117864	AC019097.7	TSS211935,TSS211936	2:98997260-99496028	0.530142	0.00361055	0.000144141	0.686215	0.279715	0.22139	0.522046	0.901001	0.2859	0.459465	0.184787
XLOC_119042	AC019109.1	TSS216733	2:224169663-224171537	0.65726	0.573061	0.443013	0.18644	0.0281099	0.0216179	0.242753	0.240038	0.0203814	0.508012	0.0237822
XLOC_119300	AC019118.3,LINC01250	TSS218012,TSS218013,TSS218014,TSS218015,TSS218016,TSS218017,TSS218018,TSS218019,TSS218020,TSS218021,TSS218022,TSS218023,TSS218024,TSS218025,TSS218026,TSS218027,TSS218028	2:2882888-3186432	0.209716	0.0140507	0.394689	0.878545	0.00614622	0.00365533	0.0919701	0.415759	0.00573415	0.687069	0.0066331
XLOC_116877	AC019118.4	TSS208213,TSS208214	2:2882888-3186432	0.138865	0.375913	0.971447	0.951797	0.0554579	0.0441464	0.309043	0.319329	0.0913278	0.44313	0.0890227
XLOC_119708	AC019129.1	TSS219627,TSS219628	2:44044111-44066419	0.659798	0.0290717	0.454856	0.619881	0.103206	0.113523	0.391691	0.00620235	0.437926	0.0518108	0.243247
XLOC_116884	AC019172.2,DCDC2C	TSS208259,TSS208260,TSS208261,TSS208262,TSS208263,TSS208264,TSS208265,TSS208266,TSS208267,TSS208268,TSS208269,TSS208270,TSS208271,TSS208272,TSS208273,TSS208274,TSS208275,TSS208276	2:3658194-3861784	0.0189938	0.000220644	0.246448	0.568494	0.907166	0.994061	0.162933	0.668325	0.867507	0.665178	0.907372
XLOC_121198	AC019178.2	TSS224663	2:189660964-190371719	0.847834	NA	0.955959	0.55653	0.443665	0.44758	0.945443	0.904377	0.442632	0.176922	0.373901
XLOC_121197	AC019178.3	TSS224661,TSS224662	2:189660964-190371719	0.966017	0.186166	0.76686	0.420312	0.0948621	0.123087	0.711205	0.9621	0.088262	0.728024	0.113874
XLOC_120974	AC019181.3	TSS223824	2:164638490-165395206	0.137118	0.00548522	0.644685	0.270315	0.85827	0.819501	0.501222	0.485824	0.785024	0.83112	0.878626
XLOC_121397	AC019185.2	TSS225400	2:208234895-208863572	0.167964	0.325582	0.823366	0.52035	0.487337	0.572112	0.825562	0.666955	0.39733	0.647868	0.38543
XLOC_118878	AC019185.3	TSS216059	2:208234895-208863572	0.162423	NA	0.391956	NA	0.1603	0.328183	0.952396	0.325875	NA	0.325875	NA
XLOC_118877	AC019185.4,PIKFYVE,PTH2R	TSS216033,TSS216034,TSS216035,TSS216036,TSS216037,TSS216038,TSS216039,TSS216040,TSS216041,TSS216042,TSS216043,TSS216044,TSS216045,TSS216046,TSS216047,TSS216048,TSS216049,TSS216050,TSS216051,TSS216052,TSS216053,TSS216054,TSS216055,TSS216056,TSS216057,TSS216058	2:208234895-208863572	0.484182	0.371358	0.0221414	0.323915	0.712299	0.575701	0.186286	0.309823	0.976313	0.259814	0.944708
XLOC_120920	AC019186.1,ACVR1,ACVR1C	TSS223538,TSS223539,TSS223540,TSS223541,TSS223542,TSS223543,TSS223544,TSS223545,TSS223546,TSS223547,TSS223548,TSS223549,TSS223550,TSS223551,TSS223552,TSS223553,TSS223554,TSS223555,TSS223556	2:157526445-158139030	0.360461	0.463714	0.000136783	0.608226	0.863379	0.925176	0.150773	0.0541941	0.561695	0.0488215	0.478449
XLOC_119962	AC019206.1	TSS220515	2:69829610-70103220	NA	0.844106	0.388857	0.324813	0.186924	0.179167	0.325875	0.811838	0.201514	0.628187	0.215683
XLOC_121278	AC019330.1	TSS224981,TSS224982,TSS224983	2:197802278-198772356	0.294718	0.0818662	0.737869	0.24665	0.570651	0.59456	0.814479	0.479792	0.380847	0.701865	0.441243
XLOC_097224	AC019349.5	TSS168678	17:41388401-41544022	0.210942	0.0211693	0.0134661	0.350617	0.523962	0.308329	0.0725853	0.0341001	0.210237	0.0156068	0.119851
XLOC_118727	AC020550.7	TSS215496	2:197452288-197687759	0.171209	0.568463	0.18059	0.294307	0.0576986	0.0657886	0.193686	0.327712	0.15838	0.381051	0.333267
XLOC_118713	AC020571.3	TSS215453,TSS215454,TSS215455	2:196193726-196595367	0.907032	0.000687008	0.224904	0.158007	0.00397635	0.00169984	1.41735e-07	2.38447e-06	0.19512	1.48951e-05	0.392993
XLOC_119607	AC020594.5	TSS219187,TSS219188,TSS219189,TSS219190	2:33431638-33583628	0.73045	0.856167	0.566175	0.00332325	0.119921	0.03858	0.0388383	0.0684677	0.804523	0.0097	0.777291
XLOC_121124	AC020595.1	TSS224441	2:181422153-181425749	0.0165775	NA	0.445485	0.350617	0.0809373	0.183951	0.238824	0.129989	NA	0.129989	NA
XLOC_235895	AC020743.2	TSS397658	7:49770837-50159830	0.655278	0.295602	0.310348	0.124931	0.664974	0.728215	0.670353	0.046423	0.428056	0.0417142	0.417126
XLOC_235896	AC020743.3	TSS397659	7:50201625-50204318	0.3856	NA	0.643388	0.324813	0.036557	0.0629244	0.599849	0.678503	0.0955439	0.135899	NA
XLOC_235897	AC020743.4	TSS397660	7:50274789-50275622	0.343436	NA	0.324587	NA	0.32169	NA	0.325875	0.325875	NA	0.325875	NA
XLOC_112536	AC020951.1	TSS196058	19:11796083-12641707	0.372587	0.601817	0.0110421	0.221881	0.730637	0.818927	0.336454	0.00493002	0.776152	0.0132669	0.774701
XLOC_114605	AC020956.3,LYPD4	TSS204285,TSS204286,TSS204287,TSS204288,TSS204289,TSS204290	19:41830985-41858195	0.627747	0.154686	0.197464	0.139197	0.600132	0.425802	0.428491	0.150888	0.208156	0.0976804	0.159204
XLOC_235024	AC020983.5	TSS394513	7:138457880-138701352	0.650045	0.0579534	0.713341	0.350617	0.189325	0.526383	0.529799	0.184171	0.941283	0.327222	0.820818
XLOC_118959	AC021016.7	TSS216350,TSS216351	2:218258071-218380990	0.595762	0.0370095	0.113215	0.278601	0.566682	0.357622	0.0367508	0.00125531	0.176581	0.00292566	0.177474
XLOC_119331	AC021021.1	TSS218140	2:6493399-6535831	0.476173	0.325582	0.0842134	NA	0.0212028	0.0477898	0.160123	0.052732	NA	0.052732	NA
XLOC_116901	AC021021.2	TSS208332,TSS208333	2:6493399-6535831	0.894296	0.811965	0.787479	NA	0.286655	0.229347	0.126887	0.0224646	0.184472	0.0224646	0.184472
XLOC_119332	AC021021.2	TSS218141,TSS218142,TSS218143,TSS218144	2:6493399-6535831	0.502756	0.128095	0.612531	0.347023	0.115462	0.0835558	0.193447	0.611408	0.11378	0.396397	0.0899615
XLOC_173388	AC021106.1	TSS306187	4:37806681-38224084	0.939253	0.0812527	0.189235	0.316285	0.398546	0.351916	0.703418	0.747346	0.361789	0.478305	0.258588
XLOC_120306	AC021188.4,SNRNP200	TSS221568,TSS221569,TSS221570,TSS221571,TSS221572,TSS221573,TSS221574,TSS221575,TSS221576,TSS221577,TSS221578,TSS221579,TSS221580	2:96161652-96322519	0.561319	0.015608	0.0166963	0.00183617	0.302505	0.289358	0.637905	0.253912	0.162835	0.844907	0.477211
XLOC_235322	AC021218.2	TSS395478,TSS395479	7:155957920-155977104	0.457438	0.0641514	0.0793169	0.142058	0.828444	0.968951	0.413377	0.491209	0.945964	0.407305	0.977305
XLOC_103055	AC021224.1	TSS182550	18:32018371-32471026	0.876056	0.572471	0.171137	0.113398	0.159557	0.157607	0.827158	0.565859	0.153247	0.988768	0.161925
XLOC_233795	AC021876.4	TSS390051	7:23298738-23533080	0.0829179	0.0499694	0.918872	0.286067	0.629776	0.867786	0.449003	0.563465	0.649086	0.782537	0.591634
XLOC_154764	AC022007.5,EMC3,PRRT3	TSS276717,TSS276718,TSS276719,TSS276720,TSS276721,TSS276722,TSS276723,TSS276724,TSS276725,TSS276726	3:9916759-10108231	0.188069	0.645653	0.0599178	0.400896	0.259568	0.343766	0.232293	0.182786	0.12534	0.166152	0.100352
XLOC_114769	AC022154.7,RPL18	TSS205077,TSS205078,TSS205079,TSS205080,TSS205081,TSS205082,TSS205083	19:48615327-48719721	0.256623	0.120562	0.668909	0.467754	0.186716	0.185695	0.812916	0.0385624	0.375789	0.136553	0.394404
XLOC_235013	AC022173.2	TSS394475,TSS394476	7:137847205-138002207	0.277472	0.0250292	0.135333	0.813455	0.152602	0.13444	0.796019	0.0561854	0.359335	0.117301	0.359893
XLOC_248716	AC022182.1	TSS415313,TSS415314,TSS415315,TSS415316,TSS415317,TSS415318,TSS415319,TSS415320,TSS415321,TSS415322,TSS415323,TSS415324,TSS415325	8:60910052-61045908	0.0488582	0.505249	0.02813	0.00123197	0.0087111	0.0158427	0.113789	0.14133	0.00248935	0.101278	0.00251853
XLOC_250269	AC022182.2,AC022182.3	TSS420199,TSS420200,TSS420201	8:60910052-61045908	0.0216901	0.258275	0.025086	0.00493878	0.00793215	0.011488	0.326226	0.887999	0.0053775	0.964503	0.00641881
XLOC_117538	AC022201.4	TSS210824	2:70402933-70422678	NA	0.0243258	0.168797	0.229245	0.164608	NA	0.166475	0.166475	NA	0.166475	NA
XLOC_117536	AC022201.5	TSS210821	2:70254094-70303395	0.489568	0.0415729	0.395201	0.156007	0.698785	0.796884	0.325415	0.495299	0.493646	0.76596	0.551436
XLOC_120126	AC022210.1	TSS221090	2:84423521-84907008	NA	NA	NA	NA	NA	NA	NA	NA	NA	NA	NA
XLOC_117663	AC022210.2	TSS211301	2:84915867-84916660	0.683231	0.513385	0.414021	0.487519	0.443929	0.206111	0.0844843	0.326018	0.349317	0.410288	0.384174
XLOC_084192	AC022405.1	TSS143448	15:40683693-40684068	NA	NA	0.324587	NA	0.169367	NA	0.325875	0.325875	NA	0.325875	NA
XLOC_197825	AC022431.3	TSS340094,TSS340095,TSS340096	5:56509873-56606232	0.766933	0.413212	0.750626	0.320477	0.47479	0.431897	0.969148	0.137991	0.941926	0.0815573	0.69527
XLOC_299276	AC022486.1,HSFY1	TSS486803,TSS486804	Y:18490914-18839313	NA	NA	0.334282	NA	0.200677	0.328183	0.50657	0.270242	0.196104	0.413979	0.346594
XLOC_096656	AC022816.2	TSS166803,TSS166804,TSS166805	17:14365231-14430647	0.17353	0.00668943	0.36186	0.0635759	0.0900376	0.0860622	0.81981	0.490918	0.0570081	0.389438	0.0537967
XLOC_084986	AC022819.1	TSS146534	15:99251361-99434395	NA	NA	NA	NA	NA	NA	NA	NA	NA	NA	NA
XLOC_084984	AC022819.3	TSS146532	15:98647657-99251223	0.207015	0.0417097	0.86093	0.478579	0.719559	0.936866	0.260237	0.0136339	0.450347	0.000668286	0.235683
XLOC_117502	AC023115.4	TSS210667	2:66864551-67325304	0.179728	0.0854685	0.143287	0.513163	0.407068	0.338311	0.410824	0.328283	0.925155	0.314308	0.869172
XLOC_120804	AC023128.1	TSS223216	2:144667627-145292759	0.524126	NA	0.145395	NA	0.132441	NA	0.133567	0.424449	0.335561	0.661383	0.346594
XLOC_120805	AC023128.2	TSS223217,TSS223218	2:144667627-145292759	0.581783	NA	0.651687	0.521767	0.445066	0.292614	0.223587	0.13449	0.262549	0.176849	0.268204
XLOC_117044	AC023137.2,RHOB	TSS208859,TSS208860,TSS208861	2:20445074-20479388	0.602886	0.0367214	0.220202	0.340536	0.158307	0.12117	0.0488536	0.000798885	0.069982	0.00287486	0.0827197
XLOC_121326	AC023271.1	TSS225212	2:202619184-203226519	0.928519	0.825568	0.0810796	0.694822	0.0947455	0.0459121	0.0219177	0.128512	0.536389	0.0563534	0.708481
XLOC_299360	AC023274.4	TSS486934	Y:24142357-24157843	NA	NA	NA	NA	NA	NA	NA	NA	NA	NA	NA
XLOC_299362	AC023274.6	TSS486936	Y:24179315-24191870	0.373901	NA	NA	NA	0.373901	0.373901	NA	0.335561	0.477018	0.346594	0.547104
XLOC_025121	AC023283.1,RP11-5G18.2,SHTN1	TSS48934,TSS48935,TSS48936,TSS48937,TSS48938,TSS48939,TSS48940,TSS48941,TSS48942,TSS48943,TSS48944,TSS48945,TSS48946,TSS48947,TSS48948,TSS48949,TSS48950,TSS48951	10:116663695-117126484	0.366009	0.610396	0.00521123	0.105535	0.970615	0.733602	0.22666	0.0164854	0.249757	0.117566	0.39293
XLOC_118142	AC023347.1	TSS213080,TSS213081,TSS213082	2:126304439-126347707	0.920222	0.537743	0.881482	0.177889	0.643055	0.971187	0.389531	0.0170372	0.189346	0.0170372	0.189346
XLOC_120613	AC023347.1	TSS222586	2:126304439-126347707	0.994825	0.174851	0.626719	0.350617	0.773044	0.761355	0.773945	0.403716	0.563007	0.150687	0.389782
XLOC_120615	AC023347.1	TSS222588	2:126304439-126347707	0.488819	NA	0.902757	0.324813	0.475194	0.46711	0.897669	0.870952	0.523407	0.760032	0.436468
XLOC_120614	AC023347.2	TSS222587	2:126304439-126347707	0.0201083	NA	0.778437	0.350617	0.0383294	0.15141	0.470073	0.232598	0.169632	0.226733	0.346594
XLOC_082853	AC023449.2	TSS138789,TSS138790	15:25580289-25617115	0.862111	0.78116	0.457211	0.323879	0.0570464	0.0489408	0.460664	0.410198	0.0963689	0.0886427	0.144019
XLOC_120842	AC023469.1	TSS223332	2:150982505-151048774	0.198556	0.623688	0.393934	NA	0.423995	0.338687	0.182969	0.322492	0.374631	0.450807	0.401203
XLOC_118355	AC023469.2	TSS213846	2:150982505-151048774	0.457743	0.355918	0.281805	NA	0.337212	0.290458	0.37695	0.393088	0.292301	0.257507	0.270323
XLOC_154750	AC023481.1,RNU4ATAC17P	TSS276631,TSS276632,TSS276633,TSS276634,TSS276635	3:7917603-8969282	0.403254	0.790725	0.301363	0.0765911	0.0555003	0.0364091	0.15062	0.909702	0.0704099	0.655524	0.110188
XLOC_274179	AC023491.1	TSS454698	KI270731.1:26532-27138	NA	NA	NA	NA	NA	NA	NA	NA	NA	NA	NA
XLOC_274177	AC023491.2	TSS454696	KI270731.1:10597-13001	0.141232	0.967762	0.164114	0.324813	0.450732	0.220422	0.143928	0.706535	0.74448	0.973938	0.61501
XLOC_249207	AC023590.1	TSS416961,TSS416962,TSS416963,TSS416964,TSS416965,TSS416966,TSS416967	8:118183580-119282914	0.626703	0.217557	0.0346019	0.345518	0.069795	0.0386092	0.125644	0.00291725	0.729536	0.00213694	0.936481
XLOC_234053	AC023669.1,AC092657.2	TSS391044,TSS391045,TSS391046	7:46174429-46356025	0.0647366	0.300393	0.307062	0.858471	0.822267	0.904755	0.0176262	0.329283	0.681488	0.189142	0.841172
XLOC_084153	AC023908.1,FSIP1,GPR176,RP11-37C7.1	TSS143352,TSS143353,TSS143354,TSS143355,TSS143356,TSS143357,TSS143358,TSS143359,TSS143360	15:38839474-39920964	0.0413581	0.13869	0.424994	0.396912	0.766133	0.339244	0.238546	0.128146	0.193436	0.0546169	0.119173
XLOC_235419	AC024028.1	TSS395922	7:3044234-3086421	0.0247401	0.0803721	0.0667874	0.612807	0.0560281	0.0436657	0.239713	0.397879	0.0509079	0.32574	0.0471473
XLOC_154723	AC024060.1	TSS276526	3:2095115-3179720	NA	0.418183	NA	NA	NA	NA	NA	NA	NA	NA	NA
XLOC_299711	AC024067.1	TSS487478	Y:26244350-26244573	NA	0.0851373	0.123902	0.110405	0.0370329	0.108408	0.318523	0.384322	0.237844	0.454273	0.346594
XLOC_235016	AC024082.3	TSS394487	7:138002323-138118495	0.404416	0.781308	0.735774	0.324813	0.000482973	0.0233709	0.939268	0.0614388	0.146524	0.0271379	0.16903
XLOC_235017	AC024082.4	TSS394488	7:138002323-138118495	0.225729	0.325582	0.945364	NA	0.161197	0.328183	0.980309	0.325875	NA	0.325875	NA
XLOC_235000	AC024084.1	TSS394449,TSS394450	7:135980161-136440383	0.18827	0.0296506	0.0761674	0.684389	0.178431	0.112594	0.209122	0.66584	0.304002	0.222826	0.962437
XLOC_173329	AC024132.1	TSS306020	4:27100642-27486870	0.750311	NA	0.30777	0.397806	0.0744953	0.223518	0.171232	0.354593	0.0931772	0.446596	0.169432
XLOC_152899	AC024162.2	TSS269263,TSS269264	3:6490478-7741668	0.391119	0.325582	0.763922	0.114908	0.923771	0.780459	0.857492	0.756648	0.689797	0.652397	0.601767
XLOC_099494	AC024361.1,FN3KRP	TSS178144,TSS178145	17:82716682-82734143	0.34699	0.0242452	0.000236877	0.846201	0.150099	0.138903	0.774192	0.0113504	0.305346	0.006473	0.370424
XLOC_156545	AC024560.2	TSS283701,TSS283702	3:197654959-197790369	0.1746	0.472807	0.416441	0.0505072	0.302301	0.220482	0.451539	0.904326	0.425594	0.830659	0.531697
XLOC_154685	AC024560.3	TSS276418	3:197504960-197654427	0.429982	0.54124	0.92496	0.591725	0.099326	0.0990907	0.780911	0.00065161	0.802036	0.00126388	0.890953
XLOC_156542	AC024560.3,BDH1,RP13-616I3.1	TSS283676,TSS283677,TSS283678,TSS283679,TSS283680,TSS283681,TSS283682,TSS283683,TSS283684,TSS283685,TSS283686,TSS283687,TSS283688,TSS283689,TSS283690,TSS283691,TSS283692,TSS283693,TSS283694,TSS283695,TSS283696,TSS283697	3:197504960-197654427	0.492876	0.0384444	0.0148325	0.320231	0.888651	0.984148	0.217975	0.934426	0.796044	0.986963	0.777683
XLOC_113807	AC024592.12,FUT5,NDUFA11	TSS201391,TSS201392,TSS201393,TSS201394,TSS201395,TSS201396	19:5865825-5904108	0.0749898	0.245297	0.0204861	0.0243872	0.17145	0.109633	0.395212	0.0657206	0.756814	0.216015	0.780425
XLOC_112366	AC024592.9	TSS195387,TSS195388	19:5842887-5859218	0.488205	0.00154242	0.212782	0.0601544	0.0128736	0.00918007	0.0472503	0.501471	0.0117025	0.931798	0.0155371
XLOC_096954	AC024619.2	TSS167726,TSS167727	17:28743983-29183394	0.372245	0.172371	0.816571	NA	0.143238	0.0993266	0.454564	0.902642	0.231789	0.685294	0.456131
XLOC_120523	AC024704.2,AC104653.1,RP11-141B14.1	TSS222352,TSS222353,TSS222354,TSS222355,TSS222356	2:113813268-114007305	0.125711	0.080146	0.976314	0.580926	0.431555	0.376607	0.747461	0.0316872	0.940841	0.0501877	0.857296
XLOC_154657	AC024937.2	TSS276328,TSS276329,TSS276330	3:196007128-196180711	0.306168	0.686881	0.147448	0.14112	0.32764	0.219159	0.0419315	0.00423039	0.169149	0.0156479	0.180593
XLOC_154653	AC024937.4	TSS276323	3:195614946-196006934	NA	NA	NA	NA	NA	NA	NA	0.335561	0.335561	NA	NA
XLOC_154655	AC024937.4	TSS276325	3:195614946-196006934	0.0243813	0.906438	0.072903	0.146397	0.240086	0.483382	0.0871993	0.259775	0.493789	0.826008	0.268976
XLOC_154656	AC024937.4	TSS276326,TSS276327	3:195614946-196006934	0.652248	0.209805	0.399254	0.833927	0.242142	0.202537	0.226354	0.780211	0.259259	0.791818	0.309611
XLOC_154652	AC024937.6	TSS276322	3:195614946-196006934	0.199415	0.721453	0.633592	0.675318	0.295313	0.234209	0.0473933	0.463871	0.433811	0.0973537	0.548424
XLOC_036447	AC025016.1,OR56A3	TSS61614,TSS61615,TSS61616	11:5938750-5950539	0.799366	0.338057	0.83189	0.883881	0.721829	0.925885	0.209972	0.216973	0.999456	0.202237	0.932371
XLOC_051366	AC025165.8	TSS93569,TSS93570,TSS93571,TSS93572	12:57590287-57633530	0.345604	0.765699	0.00879881	0.146216	0.0637764	0.0436304	0.578338	0.000119541	0.652103	0.00165878	0.517294
XLOC_195910	AC025171.1,CTD-2035E11.5,CTD-2636A23.2,NIM1K,ZNF131	TSS333397,TSS333398,TSS333399,TSS333400,TSS333401,TSS333402,TSS333403,TSS333404,TSS333405,TSS333406,TSS333407,TSS333408,TSS333409,TSS333410,TSS333411,TSS333412,TSS333413,TSS333414,TSS333415,TSS333416,TSS333417,TSS333418,TSS333419	5:42904539-43314610	0.490044	0.147037	0.617512	0.64305	0.0184033	0.0181104	0.842331	0.148108	0.0280408	0.137745	0.0291817
XLOC_049871	AC025263.3,MYRFL,RAB3IP	TSS87631,TSS87632,TSS87633,TSS87634,TSS87635,TSS87636,TSS87637,TSS87638,TSS87639,TSS87640,TSS87641,TSS87642,TSS87643,TSS87644,TSS87645,TSS87646,TSS87647,TSS87648,TSS87649,TSS87650,TSS87651,TSS87652,TSS87653	12:69614818-70441046	0.10992	0.684391	0.0201864	0.885097	0.683429	0.738725	0.580637	9.02771e-08	0.0263668	1.11071e-05	0.0192396
XLOC_098110	AC025335.1,KCNAB3,RP11-1099M24.7,TRAPPC1	TSS172693,TSS172694,TSS172695,TSS172696,TSS172697,TSS172698,TSS172699,TSS172700,TSS172701,TSS172702,TSS172703,TSS172704	17:7912798-7961685	0.83525	0.000129933	0.667454	0.798467	0.0477488	0.0208679	0.151899	0.490224	0.181195	0.702355	0.220144
XLOC_197910	AC025442.3	TSS340365	5:66137026-66323292	0.166853	0.79645	0.505766	0.0146138	0.00866634	0.00421325	0.00286662	0.0824032	0.07001	0.253697	0.0975486
XLOC_117270	AC025750.5	TSS209770,TSS209771	2:42143237-43227209	0.117092	0.0061687	0.0135125	0.993818	0.536902	0.642007	0.798991	0.0779176	0.146673	0.0341415	0.0976157
XLOC_119683	AC025750.7	TSS219524,TSS219525	2:42143237-43227209	0.81878	0.00762178	0.155068	0.630095	0.345918	0.369044	0.942029	0.120384	0.107139	0.132787	0.0918304
XLOC_112841	AC025811.3	TSS197107,TSS197108	19:22369482-22801153	0.552514	0.623402	0.474071	0.20898	0.921735	0.944239	0.967573	0.0192391	0.313191	0.00871328	0.17771
XLOC_083297	AC025918.2	TSS140273	15:58768071-59523697	0.457161	0.0385335	0.211753	0.114302	0.950305	0.929111	0.974852	0.14898	0.326676	0.147351	0.333736
XLOC_082916	AC026150.6,CTD-3092A11.1,CTD-3092A11.2,CTD-3092A11.3	TSS138945,TSS138946,TSS138947,TSS138948,TSS138949,TSS138950,TSS138951,TSS138952,TSS138953	15:30470778-30528487	0.273059	0.518284	0.202236	0.0387848	0.115118	0.122522	0.959908	0.39094	0.258135	0.00436634	0.832652
XLOC_082917	AC026150.8	TSS138954	15:30540092-30545969	0.838949	0.654836	0.954219	0.898377	0.194273	0.215637	0.477591	0.000146952	0.631351	0.00344658	0.700358
XLOC_152895	AC026167.1,AC027119.1,AC091069.1	TSS269236,TSS269237,TSS269238,TSS269239,TSS269240,TSS269241,TSS269242,TSS269243,TSS269244,TSS269245,TSS269246,TSS269247,TSS269248,TSS269249,TSS269250,TSS269251,TSS269252,TSS269253,TSS269254	3:5743137-6378654	0.437142	0.826689	0.232099	0.332889	0.462096	0.720429	0.112325	0.13708	0.773746	0.086238	0.957721
XLOC_154785	AC026185.1	TSS276792	3:11272308-11847094	0.343436	NA	0.0836591	NA	0.123543	0.328183	0.328183	0.335561	0.335561	NA	NA
XLOC_154725	AC026188.1	TSS276534,TSS276535,TSS276536,TSS276537,TSS276538	3:3184611-4467656	0.254331	0.499188	0.352824	0.34249	0.0167648	0.0137614	0.513562	0.975566	0.017265	0.595632	0.0225154
XLOC_154726	AC026188.1	TSS276539	3:3184611-4467656	0.167925	0.196572	0.377752	0.336757	0.0554869	0.0577722	0.761116	0.313291	0.0802723	0.442634	0.0806189
XLOC_154740	AC026202.3,RP11-572B2.1	TSS276582,TSS276583,TSS276584	3:5122167-5225831	0.369374	0.623354	0.140084	0.32608	0.340722	0.317344	0.903331	0.138849	0.569052	0.0376666	0.73463
XLOC_152893	AC026202.5	TSS269228,TSS269229,TSS269230,TSS269231	3:5252925-5325870	0.448986	0.261911	0.200433	0.369515	0.157064	0.0996649	0.15988	0.692908	0.171751	0.446068	0.129283
XLOC_154743	AC026202.5	TSS276587	3:5252925-5325870	0.814597	NA	0.237233	0.089985	0.553883	0.423203	0.185714	0.309414	0.45712	0.0909147	0.373901
XLOC_249314	AC026248.1	TSS417353	8:128118010-128118385	0.0263891	0.811663	0.247782	0.359658	0.358204	0.249852	0.0336103	0.0235337	0.735006	0.0821729	0.720605
XLOC_096775	AC026271.5	TSS167156	17:18505840-18931292	0.116032	0.000110039	0.168001	0.135233	0.174448	0.159866	0.241432	0.92906	0.180146	0.848343	0.196485
XLOC_155681	AC026348.1,CFAP44,SPICE1	TSS280259,TSS280260,TSS280261,TSS280262,TSS280263,TSS280264,TSS280265,TSS280266,TSS280267,TSS280268,TSS280269,TSS280270,TSS280271,TSS280272,TSS280273,TSS280274,TSS280275,TSS280276	3:113210727-113522529	0.114219	0.26269	0.265768	0.0785658	0.916237	0.73506	0.757295	0.104886	0.230357	0.00531437	0.0609325
XLOC_196552	AC026449.1	TSS335630	5:115804726-115926537	NA	NA	NA	NA	NA	NA	NA	NA	NA	NA	NA
XLOC_090786	AC026471.6	TSS158055,TSS158056	16:31470203-31523536	0.336996	0.158237	0.201484	0.225185	0.301803	0.179658	0.11463	0.127864	0.125183	0.374126	0.233571
XLOC_248606	AC026904.1	TSS414960,TSS414961,TSS414962	8:48546840-48701063	0.493922	0.0520534	0.00824005	0.484499	0.334991	0.391814	0.305257	0.0380994	0.647048	0.0156495	0.859068
XLOC_096566	AC026954.6,ACAP1,KCTD11,TMEM95,TNK1	TSS166269,TSS166270,TSS166271,TSS166272,TSS166273,TSS166274,TSS166275,TSS166276,TSS166277,TSS166278,TSS166279,TSS166280,TSS166281,TSS166282,TSS166283,TSS166284,TSS166285,TSS166286,TSS166287,TSS166288,TSS166289,TSS166290,TSS166291	17:7074534-7419869	0.230059	0.0034883	0.000319231	0.5923	0.0287453	0.026785	0.321136	0.000478775	0.00533976	0.0224268	0.00499591
XLOC_154820	AC027124.2,AC027124.3	TSS276906,TSS276907,TSS276908	3:13439587-13462167	0.926033	0.0582964	0.174238	0.364898	0.0827951	0.0320223	0.0843528	0.101375	0.0375849	0.121407	0.0436741
XLOC_097871	AC027601.1	TSS171430,TSS171431,TSS171432	17:81227801-81302662	0.0652628	0.1931	0.019599	0.0331798	0.501755	0.501813	0.920411	0.133351	0.856769	0.141505	0.994511
XLOC_120250	AC027612.1	TSS221423	2:91729298-91767439	0.00744583	0.2969	0.305182	0.107116	0.182032	0.166996	0.270796	0.198022	0.161778	0.162875	0.156458
XLOC_120246	AC027612.3	TSS221417,TSS221418,TSS221419	2:91686101-91714899	0.338623	0.0589938	0.670129	0.99993	0.0214392	0.0168759	0.424264	0.791098	0.0266326	0.662083	0.028751
XLOC_117769	AC027612.4	TSS211646,TSS211647	2:91729298-91767439	0.488663	0.171721	0.0250393	NA	0.432979	0.677904	0.735999	0.775548	0.607853	0.470249	0.824918
XLOC_120247	AC027612.4	TSS221420	2:91729298-91767439	0.98955	0.355918	0.528316	0.350617	0.95228	0.768876	0.299565	0.465197	0.840962	0.18241	0.642821
XLOC_120248	AC027612.4	TSS221421	2:91729298-91767439	0.223449	NA	0.324587	NA	NA	NA	NA	NA	NA	NA	NA
XLOC_120249	AC027612.4	TSS221422	2:91729298-91767439	0.849008	NA	0.9794	NA	0.19603	NA	0.325875	0.325875	NA	0.325875	NA
XLOC_120251	AC027612.4	TSS221424	2:91729298-91767439	0.817568	0.599731	0.413238	0.765102	0.393119	0.966868	0.136798	0.0858094	0.814135	0.113479	0.840915
XLOC_120244	AC027612.6	TSS221410,TSS221411,TSS221412,TSS221413,TSS221414,TSS221415	2:91589493-91660063	0.935314	0.908724	0.123765	0.690241	0.244958	0.213721	0.592411	0.251717	0.41091	0.238538	0.450174
XLOC_089794	AC027682.1,FAM65A	TSS154341,TSS154342,TSS154343,TSS154344,TSS154345,TSS154346,TSS154347,TSS154348,TSS154349,TSS154350,TSS154351,TSS154352,TSS154353,TSS154354,TSS154355,TSS154356,TSS154357,TSS154358,TSS154359,TSS154360	16:67512854-67643419	0.0830292	0.590232	0.152889	0.012294	0.106922	0.0967503	0.64975	0.14128	0.0576916	0.413573	0.0699074
XLOC_103442	AC034110.1	TSS183818	18:76690028-76700379	0.470693	0.634809	0.714618	0.883966	0.889738	0.664986	0.343691	0.93287	0.92279	0.763138	0.820037
XLOC_154751	AC034187.2	TSS276636	3:7917603-8969282	0.0424987	0.973345	0.00298327	0.0820594	0.307505	0.313787	0.961719	0.842009	0.35488	0.518877	0.540304
XLOC_152957	AC034198.7,CAND2	TSS269580,TSS269581,TSS269582,TSS269583,TSS269584,TSS269585	3:12795757-12871916	0.152582	0.00388017	3.07474e-08	0.05146	0.00916403	0.0105128	0.165441	4.5846e-06	0.637251	0.00049559	0.489332
XLOC_196692	AC034220.3	TSS336149	5:132184875-132664272	0.0403901	0.394791	0.0792518	0.108136	0.463041	0.618863	0.185045	0.694597	0.29346	0.981271	0.405111
XLOC_198510	AC034220.3	TSS342242	5:132184875-132664272	0.343436	0.23321	0.0214024	0.279853	0.573434	0.427014	0.523588	0.0745608	0.675923	0.286495	0.84794
XLOC_198505	AC034220.3,MIR3936,P4HA2	TSS342215,TSS342216,TSS342217,TSS342218,TSS342219,TSS342220,TSS342221,TSS342222,TSS342223,TSS342224,TSS342225,TSS342226,TSS342227,TSS342228,TSS342229,TSS342230,TSS342231,TSS342232,TSS342233,TSS342234,TSS342235,TSS342236	5:132184875-132664272	0.0654453	0.272524	0.00542673	0.0359491	0.0677895	0.0842065	0.120654	0.0748001	0.100688	0.0283817	0.127207
XLOC_196684	AC034228.2	TSS336123	5:131806992-132063204	0.123394	0.355918	0.324587	NA	0.166729	NA	0.325875	0.325875	NA	0.325875	NA
XLOC_196683	AC034228.3	TSS336122	5:131806992-132063204	0.0851339	NA	0.980401	0.350617	0.293964	0.274526	0.8694	0.911155	0.35016	0.600711	0.5233
XLOC_196682	AC034228.4	TSS336121	5:131806992-132063204	0.476746	NA	0.579751	NA	0.211595	0.211609	0.891713	0.193159	0.182667	0.193159	0.182667
XLOC_198607	AC034243.1	TSS342617	5:138610966-139475066	0.0177003	0.0170222	0.462081	0.326906	0.179275	0.0814315	0.29927	0.0167841	0.279081	0.0230965	0.196572
XLOC_099135	AC037445.1	TSS176507,TSS176508	17:62905612-63550349	0.985183	0.144972	0.704549	0.0652751	0.111381	0.107021	0.59055	0.496788	0.12491	0.280215	0.142574
XLOC_248304	AC037459.4,C8orf58,CCAR2,PDLIM2	TSS413862,TSS413863,TSS413864,TSS413865,TSS413866,TSS413867,TSS413868,TSS413869,TSS413870,TSS413871,TSS413872,TSS413873,TSS413874,TSS413875,TSS413876,TSS413877,TSS413878,TSS413879,TSS413880,TSS413881,TSS413882,TSS413883,TSS413884,TSS413885,TSS413886,TSS413887,TSS413888,TSS413889,TSS413890,TSS413891	8:22578278-22669558	0.136793	0.241398	0.780527	0.0733744	0.434309	0.405027	0.331033	0.000136123	0.0656999	0.00244123	0.0759659
XLOC_154619	AC046143.3	TSS276203,TSS276204	3:194580321-194672477	0.402416	0.0689469	0.000101575	0.286869	0.336586	0.368232	0.396316	0.212973	0.448556	0.240194	0.477644
XLOC_036318	AC051649.12,LSP1	TSS61205,TSS61206,TSS61207,TSS61208,TSS61209,TSS61210,TSS61211,TSS61212,TSS61213,TSS61214,TSS61215,TSS61216,TSS61217,TSS61218,TSS61219,TSS61220,TSS61221,TSS61222,TSS61223,TSS61224,TSS61225,TSS61226,TSS61227,TSS61228	11:1852969-1918602	0.674953	0.555834	0.000631645	0.247474	0.13915	0.231345	0.0173456	0.000505764	0.0245568	0.00256593	0.0245167
XLOC_121499	AC053503.11	TSS225853	2:219434845-219538943	0.343436	0.954502	0.687932	NA	0.699855	0.713908	0.703171	0.0117426	0.750183	0.0172679	0.627713
XLOC_137778	AC053503.11	TSS243521	2:219434845-219538943	0.155052	0.0433467	0.269817	0.556281	0.131488	0.105002	0.209886	0.71407	0.156331	0.303272	0.19591
XLOC_118987	AC053503.12	TSS216533	2:219427476-219429319	0.215734	0.00041957	0.00439582	0.382313	0.0290867	0.0190686	0.0196602	0.0204016	0.0135004	0.000152847	0.00865542
XLOC_121496	AC053503.2	TSS225850	2:219353511-219403633	NA	NA	NA	NA	NA	NA	NA	NA	NA	NA	NA
XLOC_121495	AC053503.2,DNPEP	TSS225837,TSS225838,TSS225839,TSS225840,TSS225841,TSS225842,TSS225843,TSS225844,TSS225845,TSS225846,TSS225847,TSS225848,TSS225849	2:219353511-219403633	0.591561	0.232788	0.974197	0.249216	0.0864526	0.107423	0.127019	0.838761	0.078105	0.139562	0.130758
XLOC_118985	AC053503.4	TSS216526	2:219353511-219403633	0.334643	0.00569483	2.05127e-05	0.0111531	0.0231586	0.0131488	0.00598175	0.534201	0.0299969	0.978606	0.0402106
XLOC_121497	AC053503.6	TSS225851	2:219404355-219427355	0.120709	0.00166699	0.00209202	0.621347	0.0510195	0.0428386	0.171071	0.000485361	0.014335	0.000184306	0.0110501
XLOC_155882	AC055733.1	TSS281164	3:130850060-131502983	0.373901	0.421329	0.336001	0.432286	0.88177	0.853695	0.593607	0.103742	0.616869	0.429923	0.767839
XLOC_156548	AC055764.1	TSS283716	3:197791105-197960142	0.0333229	0.00766578	0.366733	0.00539571	0.884948	0.894498	0.192405	0.809741	0.768907	0.148855	0.792231
XLOC_098781	AC055866.1	TSS175148	17:42941276-42998205	NA	NA	NA	NA	NA	NA	NA	NA	NA	NA	NA
XLOC_082891	AC055876.1,PDCD6IPP2,RP11-578F21.10	TSS138874,TSS138875,TSS138876,TSS138877,TSS138878,TSS138879,TSS138880,TSS138881,TSS138882,TSS138883,TSS138884,TSS138885	15:28111034-28870876	0.028663	0.203835	0.0035798	0.381146	0.960547	0.895646	0.803305	0.00208225	0.364745	0.00259121	0.321739
XLOC_233692	AC060834.2	TSS389647	7:9635883-10085570	0.0773975	0.611843	0.170911	0.253871	0.805577	0.774492	0.823708	0.333407	0.919135	0.735745	0.863511
XLOC_233693	AC060834.3	TSS389648	7:9635883-10085570	0.343436	0.325582	0.852901	0.228099	0.0300026	0.182688	0.971193	0.0915863	NA	0.0915863	NA
XLOC_120876	AC061961.2	TSS223431,TSS223432,TSS223433,TSS223434,TSS223435,TSS223436,TSS223437	2:154483317-154865390	0.190319	0.322332	0.0115406	0.909675	0.0118054	0.00450931	0.0131033	0.00643435	0.120264	8.23757e-05	0.234973
XLOC_097826	AC061992.2	TSS171198,TSS171199,TSS171200,TSS171201,TSS171202	17:78311195-78360307	0.029189	0.454275	0.490256	0.171676	0.0111993	0.00923817	0.622261	0.00392219	0.000673706	0.000316548	0.000807517
XLOC_099367	AC061992.2,SOCS3	TSS177570,TSS177571,TSS177572,TSS177573,TSS177574	17:78311195-78360307	0.853742	0.0232066	0.103133	0.503702	0.0391133	0.0227068	0.00793969	0.00888254	0.0188426	0.0154021	0.0211535
XLOC_120534	AC062016.1	TSS222372	2:116726452-116726771	0.14312	NA	0.0841195	NA	0.373901	0.373901	NA	0.335561	0.853176	NA	0.373901
XLOC_118072	AC062016.3,MTCYBP39	TSS212755,TSS212756,TSS212757,TSS212758,TSS212759	2:116750322-116819501	0.193661	0.36549	0.843981	0.478671	0.845554	0.745385	0.529218	0.392584	0.657284	0.5798	0.717943
XLOC_119211	AC062017.1	TSS217601,TSS217602	2:239048167-239403810	0.213144	0.0737805	0.0969906	0.0580806	0.91176	0.914817	0.585535	0.110256	0.257535	0.320281	0.373984
XLOC_120597	AC062020.1	TSS222557	2:123065320-123073481	0.678675	NA	0.675331	NA	0.0977514	0.161873	0.283842	0.157422	NA	0.157422	NA
XLOC_118132	AC062020.2	TSS213051	2:123065320-123073481	0.911072	NA	0.739254	NA	0.193226	0.179447	0.458244	0.637342	0.190652	0.676669	0.346594
XLOC_118292	AC062021.1	TSS213590	2:139366164-139379147	0.172896	0.160793	0.715117	NA	0.444889	0.434468	0.791416	0.325875	0.373901	0.325875	0.373901
[truncated: 58,011 more rows]

## Sheet: S2 - H19 EXP
Supplementary Table 2: H19 Expression
CT-ID-1	XLOC_038181
CT-ID-2	H19 - LOG2 FKPM
SCPC14-B	13.3523
SCPC15-B	12.9917
SCPC16-B	13.1246
SCPC2-B	12.8732
SCPC9-B	13.6085
SCPC10-T	14.2272
SCPC13-T	13.9715
SCPC14-T	13.153
SCPC2-T	13.5797
SCPC3-T	13.6237
SCPC4-Ti	14.0118
SCPC4-Tii	13.3624
SCPC5-T	12.5863
SCPC8-T	13.8819
SCPC9-T	12.253
VPC-BUL-8-SH	9.02519
VPC-BUL-19-SH	7.31079
VPC-BUI-5-SH	7.60515
VPC-BUI-3-SH	10.8427
VPC-BUH-27-SH	5.69893
VPC-BUH-24-SH	9.10351
VPC-BUH-20-SH	3.2671
VPC-BTI-3-SH	8.12232
VPC-BTH-5-SH	11.1664
VPC-AUL-9-SH	5.18982
VPC-AUL-8-SH	6.4753
VPC-AUL-7	4.78169
VPC-AUL-6	3.74373
VPC-AUL-5	5.12043
VPC-AUL-4	4.29597
VPC-AUL-3-SH	4.80039
VPC-AUL-23-SH	4.66528
VPC-AUL-22-SH	3.96804
VPC-AUL-21-SH	5.21615
VPC-AUL-20-SH	5.32774
VPC-AUL-2	3.40237
VPC-AUL-19-SH	6.60962
VPC-AUL-18-SH	9.7462
VPC-AUL-17-SH	8.36848
VPC-AUL-16-SH	7.53629
VPC-AUL-15-SH	7.99387
VPC-AUL-14	4.4772
VPC-AUL-13	3.28273
VPC-AUL-12-SH	4.31016
VPC-AUL-11-SH	4.47298
VPC-AUL-10-SH	5.18979
VPC-AUL-1-SH	5.36987
VPC-ATH-11-SH	4.55204
VPC-AUH-29-SH	7.77006
VPC-AUH-28-SH	5.68485
VPC-AUI-3-SH	8.48982
VPC-AUI-2	10.3698
VPC-AUH-24-SH	8.03206
VPC-AUH-9-SH	4.58322
VPC-AUH-8-SH	8.68427
VPC-AUH-7-SH	6.14597
VPC-AUH-6-SH	4.40833
VPC-AUH-5-SH	4.67413
VPC-AUH-4-SH	6.13592
VPC-AUH-3-SH	5.5652
VPC-AUI-4-SH	6.46041
VPC-AUH-27-SH	8.48982
VPC-AUH-26-SH	3.90577
VPC-AUH-25-SH	8.18034
VPC-AUI-1	7.64907
VPC-AUH-23-SH	7.93193
VPC-AUH-22-SH	7.64309
VPC-AUH-21	5.96491
VPC-AUH-20-SH	9.65065
VPC-AUH-2-SH	7.43062
VPC-AUH-19-SH	9.38445
VPC-AUH-18-SH	6.32796
VPC-AUH-17-SH	6.81254
VPC-AUH-16-SH	6.02352
VPC-AUH-15-SH	9.677
VPC-AUH-14-SH	8.26849
VPC-AUH-13-SH	5.39759
VPC-AUH-12-SH	7.54114
VPC-AUH-11-SH	6.15558
VPC-AUH-10-SH	6.91228
VPC-AUH-1-SH	6.97597
VPC-ATI-3-SH	7.07386
VPC-ATH-10-SH	7.07486
VPC-ATI-2-SH	10.661
VPC-ATI-1-SH	6.35904
VPC-ATH-9-SH	7.94571
VPC-ATH-8-SH	7.16707
VPC-ATH-7-SH	8.13308
VPC-ATH-6-SH	9.5189
VPC-ATH-5-SH	5.01194
VPC-ATH-4	9.72731
VPC-ATH-3	6.30709
VPC-ATH-2	10.1571
VPC-ATH-1	8.78162
VPC-CRPC-1	9.85091
VPC-CRPC-2	10.6431
VPC-CRPC-3	8.27271
VPC-CRPC-4	10.0691
VPC-CRPC-5	11.804
VPC-MET-1	7.54612
VPC-MET-2	8.63454
VPC-MET-3	12.4373
VPC-NEPC-1	6.73796
VPC-NEPC-2	7.65253
VPC-NEPC-3	10.3885
VPC-NEPC-4	11.6012
VPC-NEPC-5	9.57443
VPC-CL-AD-1	5.85574
VPC-CL-CRPC-1	6.54885
VPC-CL-CRPC-2	6.43073
VPC-CL-CRPC-3	5.43133
VPC-CL-CRPC-4	6.08946
VPC-CL-NEPC-1	7.31088
VPC-CL-NEPC-2	5.97729
VPC-XE-AD-1-SH	4.30336
VPC-XE-CRPC-1A	1.70392
VPC-XE-CRPC-2A	2.93243
VPC-XE-CRPC-1B	3.09124
VPC-XE-CRPC-2B	3.25564
VPC-XE-NEPC-1A	0
VPC-XE-NEPC-1B	1.75729
VPC-XE-NEPC-1C	2.80818
VPC-XE-NEPC-1D	2.99849
VPC-XE-NEPC-1E	4.65052
VPC-XE-NEPC-1F	3.41348
VPC-XE-NEPC-2	12.5281
WCM1-AD-1-1	7.05576
WCM1-AD-10-1	5.49622
WCM1-AD-11-1	6.54796
WCM1-AD-12-1	7.27988
WCM1-AD-13-1	5.95907
WCM1-AD-14-1	5.41806
WCM1-AD-15-1	6.79313
WCM1-AD-16-1	10.2953
WCM1-AD-17-1	9.08784
WCM1-AD-18-1	4.96598
WCM1-AD-19-1	7.61794
WCM1-AD-2-1	6.34755
WCM1-AD-20-1	12.0993
WCM1-AD-21-1	5.89523
WCM1-AD-22-1	5.0373
WCM1-AD-23-1	5.57608
WCM1-AD-24-1	7.59229
WCM1-AD-25-1	6.20315
WCM1-AD-26-1	6.65074
WCM1-AD-27-1	11.1916
WCM1-AD-28-1	5.29951
WCM1-AD-29-1	9.02069
WCM1-AD-3-1	4.54797
WCM1-AD-30-1	11.1639
WCM1-AD-4-1	7.24484
WCM1-AD-5-1	6.57955
WCM1-AD-6-1	10.0764
WCM1-AD-7-1	9.87436
WCM1-AD-8-1	9.32007
WCM1-AD-9-1	4.2844
WCM1-BE-1-1	8.92932
WCM1-BE-11-1	10.014
WCM1-NEPC-10-2	10.9592
WCM1-NEPC-11-1	14.037
WCM1-NEPC-12-1	14.4375
WCM1-NEPC-13-1	15.1717
WCM1-NEPC-14-1	12.5378
WCM1-NEPC-15-1	12.6009
WCM1-NEPC-9-2	15.4042
WCM2-CRPC-1-1	7.64956
WCM2-CRPC-10-1	10.2066
WCM2-CRPC-11-1	8.02099
WCM2-CRPC-12-1	8.86333
WCM2-CRPC-13-1	5.95314
WCM2-CRPC-14-1	9.49762
WCM2-CRPC-15-1	10.2755
WCM2-CRPC-16-1	8.02395
WCM2-CRPC-17-1	11.8464
WCM2-CRPC-18-1	9.65831
WCM2-CRPC-19-1	7.97963
WCM2-CRPC-2-1	11.3502
WCM2-CRPC-20-1	7.9467
WCM2-CRPC-21-1	7.90754
WCM2-CRPC-22-1	6.91048
WCM2-CRPC-22-2	8.40191
WCM2-CRPC-23-1	8.95748
WCM2-CRPC-23-2	9.06646
WCM2-CRPC-23-3	12.3247
WCM2-CRPC-23-4	6.49722
WCM2-CRPC-23-5	7.07667
WCM2-CRPC-24-1	9.33198
WCM2-CRPC-25-1	7.06005
WCM2-CRPC-3-1	4.81921
WCM2-CRPC-4-1	6.53605
WCM2-CRPC-5-1	7.72936
WCM2-CRPC-6-1	12.9115
WCM2-CRPC-6-2	10.6864
WCM2-CRPC-6-3	9.73707
WCM2-CRPC-6-4	11.3856
WCM2-CRPC-6-5	9.93078
WCM2-CRPC-7-1	5.00934
WCM2-CRPC-8-1	13.1805
WCM2-CRPC-9-1	8.3855
WCM2-NEPC-1-1	9.44445
WCM2-NEPC-1-2	8.96655
WCM2-NEPC-1-3	9.83085
WCM2-NEPC-1-4	9.92344
WCM2-NEPC-1-5	13.6181
WCM2-NEPC-1-6	10.8919
WCM2-NEPC-10-1	10.941
WCM2-NEPC-2-1	7.10853
WCM2-NEPC-3-1	15.91
WCM2-NEPC-4-1	15.6141
WCM2-NEPC-5-1	9.85406
WCM2-NEPC-6-1	10.0988
WCM2-NEPC-7-1	8.49727
WCM2-NEPC-8-1	12.3309
WCM2-NEPC-9-1	15.5278
WCDT-CRPC-1	0
WCDT-CRPC-10	7.99442
WCDT-CRPC-11	9.73324
WCDT-CRPC-12	0
WCDT-CRPC-13	13.417
WCDT-CRPC-14	0
WCDT-CRPC-15	7.7114
WCDT-CRPC-16	4.97405
WCDT-CRPC-17	7.11475
WCDT-CRPC-18	9.39972
WCDT-CRPC-19	4.38933
WCDT-CRPC-2	7.0799
WCDT-CRPC-20	7.98886
WCDT-CRPC-21	5.64363
WCDT-CRPC-22	5.23549
WCDT-CRPC-23	4.21987
WCDT-CRPC-24	7.57883
WCDT-CRPC-25	8.87625
WCDT-CRPC-26	9.44736
WCDT-CRPC-27	7.593
WCDT-CRPC-28	7.15231
WCDT-CRPC-29	8.26595
WCDT-CRPC-3	7.92418
WCDT-CRPC-30	6.95127
WCDT-CRPC-31	4.83014
WCDT-CRPC-32	6.99796
WCDT-CRPC-33	6.22532
WCDT-CRPC-4	7.44016
WCDT-CRPC-5	6.3175
WCDT-CRPC-6	0
WCDT-CRPC-7	8.98307
WCDT-CRPC-8	5.19698
WCDT-CRPC-9	10.4431
WCDT-NEPC-1	12.6972
WCDT-NEPC-2	11.2347
WCDT-NEPC-3	6.40738
WCDT-NEPC-4	7.72365
WCDT-NEPC-5	11.8339
WCDT-NEPC-6	7.12232
WCDT-NEPC-7	9.96933
WCDT-NEPC-8	9.05357
WCDT-INE-1	4.75223
WCDT-INE-2	4.52055
WCDT-INE-3	8.00884
WCDT-INE-4	10.3419
