# Supplementary material for: The long noncoding RNA H19 regulates tumor plasticity in neuroendocrine prostate cancer
Source: Nat Commun. 2021 Dec 21;12:7349. doi: 10.1038/s41467-021-26901-9 (PMC8692330; doi:10.1038/s41467-021-26901-9)
Supplement: Supplementary file 6 — Supplementary Data 3 [file 41467_2021_26901_MOESM6_ESM.xlsx]

## Sheet: S3 - Detail
Supplementary Data 3 : Experimentally Verified Transcription Factor Binding Sites within H19
Seq. name	Accession no.	Gene symbol	GeneID	Matrix Family	Detailed Family Information	Matrix	Detailed Matrix Information	Tissue	Opt.	Start position	End position	Anchor position	Genomic start pos	Genomic end pos	Chromosome	Strand	Core sim.	Matrix sim.	Mat. sim. - opt.	Evidence #	Evidence	Sequence
GXP_6761506(H19/human)	GXP_6761506	H19	283120	V$EBOX	E-box binding factors	V$ATF6.01	Member of b-zip family, induced by ER damage/stress, binds to the ERSE in association with NF-Y	ubiquitous	0.93	82	98	90	51764	51780	UN_NT_187376	-	1	0.951	0.021	1	H19 is cocited with V$EBOX (TF: MYC)	gctgCCACgtcctgtaa
GXP_6761506(H19/human)	GXP_6761506	H19	283120	V$EBOX	E-box binding factors	V$ATF6.01	Member of b-zip family, induced by ER damage/stress, binds to the ERSE in association with NF-Y	ubiquitous	0.93	681	697	689	52363	52379	UN_NT_187376	+	1	0.931	0.001	1	H19 is cocited with V$EBOX (TF: MYC)	gcggCCACgggaggggg
GXP_6761507(H19/human)	GXP_6761507	H19	283120	V$EBOX	E-box binding factors	V$ATF6.01	Member of b-zip family, induced by ER damage/stress, binds to the ERSE in association with NF-Y	ubiquitous	0.93	219	235	227	53142	53158	UN_NT_187376	-	1	0.94	0.01	1	H19 is cocited with V$EBOX (TF: MYC)	ccagCCACcccgctgtg
GXP_6730410(H19/human)	GXP_6730410	H19	283120	V$EBOX	E-box binding factors	V$ATF6.01	Member of b-zip family, induced by ER damage/stress, binds to the ERSE in association with NF-Y	ubiquitous	0.93	82	98	90	1996582	1996598	11	-	1	0.951	0.021	1	H19 is cocited with V$EBOX (TF: MYC)	gctgCCACgtcctgtaa
GXP_6730410(H19/human)	GXP_6730410	H19	283120	V$EBOX	E-box binding factors	V$ATF6.01	Member of b-zip family, induced by ER damage/stress, binds to the ERSE in association with NF-Y	ubiquitous	0.93	681	697	689	1997181	1997197	11	+	1	0.931	0.001	1	H19 is cocited with V$EBOX (TF: MYC)	gcggCCACgggaggggg
GXP_6730411(H19/human)	GXP_6730411	H19	283120	V$EBOX	E-box binding factors	V$ATF6.01	Member of b-zip family, induced by ER damage/stress, binds to the ERSE in association with NF-Y	ubiquitous	0.93	219	235	227	1997960	1997976	11	-	1	0.94	0.01	2	H19 is cocited with V$EBOX (TF: MYC) correlates with ChIPSeq peak of V$EBOX (TF: MAX, MYC)	ccagCCACcccgctgtg
GXP_6730411(H19/human)	GXP_6730411	H19	283120	V$CEBP	Ccaat/Enhancer Binding Protein	V$CEBPE.02	CCAAT/enhancer binding protein (C/EBP), epsilon	Adipose Tissue Bone Marrow Cells Connective Tissue Digestive System Hematopoietic System Immune System Liver Myeloid Cells Phagocytes	0.97	650	664	657	1998391	1998405	11	+	1	0.973	0.003	1	correlates with ChIPSeq peak of V$CEBP (TF: CEBPB)	agccatgtGCAAagt
GXP_6761506(H19/human)	GXP_6761506	H19	283120	V$CTCF	CTCF and BORIS gene family, transcriptional regulators with 11 highly conserved zinc finger domains	V$CTCF.01	CCCTC-binding factor	Blood Cells Embryonic Structures Endocrine System Erythrocytes Germ Cells Testis Urogenital System	0.8	209	235	222	51891	51917	UN_NT_187376	-	1	0.813	0.013	1	H19 is cocited with V$CTCF (TF: CTCF, CTCFL)	gggaagcgaggcctGGGGagggaaggg
GXP_6761507(H19/human)	GXP_6761507	H19	283120	V$CTCF	CTCF and BORIS gene family, transcriptional regulators with 11 highly conserved zinc finger domains	V$CTCF.01	CCCTC-binding factor	Blood Cells Embryonic Structures Endocrine System Erythrocytes Germ Cells Testis Urogenital System	0.8	221	247	234	53144	53170	UN_NT_187376	+	1	0.811	0.011	1	H19 is cocited with V$CTCF (TF: CTCF, CTCFL)	cagcggggtggctgGGGGagtcgaaac
GXP_6761507(H19/human)	GXP_6761507	H19	283120	V$CTCF	CTCF and BORIS gene family, transcriptional regulators with 11 highly conserved zinc finger domains	V$CTCF.01	CCCTC-binding factor	Blood Cells Embryonic Structures Endocrine System Erythrocytes Germ Cells Testis Urogenital System	0.8	1061	1087	1074	53984	54010	UN_NT_187376	+	1	0.826	0.026	1	H19 is cocited with V$CTCF (TF: CTCF, CTCFL)	ccgaggggcaaccaGGGGaagatgggg
GXP_6730410(H19/human)	GXP_6730410	H19	283120	V$CTCF	CTCF and BORIS gene family, transcriptional regulators with 11 highly conserved zinc finger domains	V$CTCF.01	CCCTC-binding factor	Blood Cells Embryonic Structures Endocrine System Erythrocytes Germ Cells Testis Urogenital System	0.8	209	235	222	1996709	1996735	11	-	1	0.813	0.013	1	H19 is cocited with V$CTCF (TF: CTCF, CTCFL)	gggaagcgaggcctGGGGagggaaggg
GXP_6730411(H19/human)	GXP_6730411	H19	283120	V$CTCF	CTCF and BORIS gene family, transcriptional regulators with 11 highly conserved zinc finger domains	V$CTCF.01	CCCTC-binding factor	Blood Cells Embryonic Structures Endocrine System Erythrocytes Germ Cells Testis Urogenital System	0.8	221	247	234	1997962	1997988	11	+	1	0.811	0.011	2	H19 is cocited with V$CTCF (TF: CTCF, CTCFL) correlates with ChIPSeq peak of V$CTCF (TF: CTCF)	cagcggggtggctgGGGGagtcgaaac
GXP_6730411(H19/human)	GXP_6730411	H19	283120	V$CTCF	CTCF and BORIS gene family, transcriptional regulators with 11 highly conserved zinc finger domains	V$CTCF.01	CCCTC-binding factor	Blood Cells Embryonic Structures Endocrine System Erythrocytes Germ Cells Testis Urogenital System	0.8	1061	1087	1074	1998802	1998828	11	+	1	0.826	0.026	1	H19 is cocited with V$CTCF (TF: CTCF, CTCFL)	ccgaggggcaaccaGGGGaagatgggg
GXP_6761506(H19/human)	GXP_6761506	H19	283120	V$CTCF	CTCF and BORIS gene family, transcriptional regulators with 11 highly conserved zinc finger domains	V$CTCF.02	Insulator protein CTCF (CCCTC-binding factor)	Blood Cells Embryonic Structures Endocrine System Erythrocytes Germ Cells Testis Urogenital System	0.69	302	328	315	51984	52010	UN_NT_187376	+	1	0.767	0.077	1	H19 is cocited with V$CTCF (TF: CTCF, CTCFL)	cagaggggcaggatgggGGCAggagag
GXP_6730410(H19/human)	GXP_6730410	H19	283120	V$CTCF	CTCF and BORIS gene family, transcriptional regulators with 11 highly conserved zinc finger domains	V$CTCF.02	Insulator protein CTCF (CCCTC-binding factor)	Blood Cells Embryonic Structures Endocrine System Erythrocytes Germ Cells Testis Urogenital System	0.69	302	328	315	1996802	1996828	11	+	1	0.767	0.077	1	H19 is cocited with V$CTCF (TF: CTCF, CTCFL)	cagaggggcaggatgggGGCAggagag
GXP_6761506(H19/human)	GXP_6761506	H19	283120	V$CTCF	CTCF and BORIS gene family, transcriptional regulators with 11 highly conserved zinc finger domains	V$CTCF.03	Insulator protein CTCF (CCCTC-binding factor)	Blood Cells Embryonic Structures Endocrine System Erythrocytes Germ Cells Testis Urogenital System	0.76	157	183	170	51839	51865	UN_NT_187376	+	1	0.833	0.073	1	H19 is cocited with V$CTCF (TF: CTCF, CTCFL)	tgtagctggcagcagcGGGCaggtgag
GXP_6761507(H19/human)	GXP_6761507	H19	283120	V$CTCF	CTCF and BORIS gene family, transcriptional regulators with 11 highly conserved zinc finger domains	V$CTCF.03	Insulator protein CTCF (CCCTC-binding factor)	Blood Cells Embryonic Structures Endocrine System Erythrocytes Germ Cells Testis Urogenital System	0.76	893	919	906	53816	53842	UN_NT_187376	-	1	0.795	0.035	1	H19 is cocited with V$CTCF (TF: CTCF, CTCFL)	agcagggccctcccgaGGGCccccgca
GXP_6730410(H19/human)	GXP_6730410	H19	283120	V$CTCF	CTCF and BORIS gene family, transcriptional regulators with 11 highly conserved zinc finger domains	V$CTCF.03	Insulator protein CTCF (CCCTC-binding factor)	Blood Cells Embryonic Structures Endocrine System Erythrocytes Germ Cells Testis Urogenital System	0.76	157	183	170	1996657	1996683	11	+	1	0.833	0.073	1	H19 is cocited with V$CTCF (TF: CTCF, CTCFL)	tgtagctggcagcagcGGGCaggtgag
GXP_6730411(H19/human)	GXP_6730411	H19	283120	V$CTCF	CTCF and BORIS gene family, transcriptional regulators with 11 highly conserved zinc finger domains	V$CTCF.03	Insulator protein CTCF (CCCTC-binding factor)	Blood Cells Embryonic Structures Endocrine System Erythrocytes Germ Cells Testis Urogenital System	0.76	893	919	906	1998634	1998660	11	-	1	0.795	0.035	1	H19 is cocited with V$CTCF (TF: CTCF, CTCFL)	agcagggccctcccgaGGGCccccgca
GXP_6761506(H19/human)	GXP_6761506	H19	283120	V$CTCF	CTCF and BORIS gene family, transcriptional regulators with 11 highly conserved zinc finger domains	V$CTCF.05	Insulator protein CTCF (CCCTC-binding factor)	Blood Cells Embryonic Structures Endocrine System Erythrocytes Germ Cells Testis Urogenital System	0.83	290	316	303	51972	51998	UN_NT_187376	+	1	0.875	0.045	1	H19 is cocited with V$CTCF (TF: CTCF, CTCFL)	acaccctcccagcAGAGgggcaggatg
GXP_6730410(H19/human)	GXP_6730410	H19	283120	V$CTCF	CTCF and BORIS gene family, transcriptional regulators with 11 highly conserved zinc finger domains	V$CTCF.05	Insulator protein CTCF (CCCTC-binding factor)	Blood Cells Embryonic Structures Endocrine System Erythrocytes Germ Cells Testis Urogenital System	0.83	290	316	303	1996790	1996816	11	+	1	0.875	0.045	1	H19 is cocited with V$CTCF (TF: CTCF, CTCFL)	acaccctcccagcAGAGgggcaggatg
GXP_6761507(H19/human)	GXP_6761507	H19	283120	V$CTCF	CTCF and BORIS gene family, transcriptional regulators with 11 highly conserved zinc finger domains	V$CTCFL.01	CCCTC-binding factor (zinc finger protein)-like (BORIS)	Blood Cells Embryonic Structures Endocrine System Erythrocytes Germ Cells Testis Urogenital System	0.82	500	526	513	53423	53449	UN_NT_187376	-	1	0.827	0.007	1	H19 is cocited with V$CTCF (TF: CTCF, CTCFL)	ccgcaaaccccctggtgGGCGcggtgc
GXP_6730411(H19/human)	GXP_6730411	H19	283120	V$CTCF	CTCF and BORIS gene family, transcriptional regulators with 11 highly conserved zinc finger domains	V$CTCFL.01	CCCTC-binding factor (zinc finger protein)-like (BORIS)	Blood Cells Embryonic Structures Endocrine System Erythrocytes Germ Cells Testis Urogenital System	0.82	500	526	513	1998241	1998267	11	-	1	0.827	0.007	2	H19 is cocited with V$CTCF (TF: CTCF, CTCFL) correlates with ChIPSeq peak of V$CTCF (TF: CTCF)	ccgcaaaccccctggtgGGCGcggtgc
GXP_6761506(H19/human)	GXP_6761506	H19	283120	V$E2FF	E2F-myc activator/cell cycle regulator	V$E2F1.01	E2F transcription factor 1	ubiquitous	0.97	271	287	279	51953	51969	UN_NT_187376	+	1	0.977	0.007	1	H19 is cocited with V$E2FF (TF: E2F1)	ggctGGCGgggagaagc
GXP_6761506(H19/human)	GXP_6761506	H19	283120	V$E2FF	E2F-myc activator/cell cycle regulator	V$E2F1.01	E2F transcription factor 1	ubiquitous	0.97	910	926	918	52592	52608	UN_NT_187376	+	1	0.983	0.013	1	H19 is cocited with V$E2FF (TF: E2F1)	ggcgGGCGgggcggagt
GXP_6761507(H19/human)	GXP_6761507	H19	283120	V$E2FF	E2F-myc activator/cell cycle regulator	V$E2F1.01	E2F transcription factor 1	ubiquitous	0.97	950	966	958	53873	53889	UN_NT_187376	+	1	0.975	0.005	1	H19 is cocited with V$E2FF (TF: E2F1)	tctgGGCGgggccaccc
GXP_6730410(H19/human)	GXP_6730410	H19	283120	V$E2FF	E2F-myc activator/cell cycle regulator	V$E2F1.01	E2F transcription factor 1	ubiquitous	0.97	271	287	279	1996771	1996787	11	+	1	0.977	0.007	1	H19 is cocited with V$E2FF (TF: E2F1)	ggctGGCGgggagaagc
GXP_6730410(H19/human)	GXP_6730410	H19	283120	V$E2FF	E2F-myc activator/cell cycle regulator	V$E2F1.01	E2F transcription factor 1	ubiquitous	0.97	910	926	918	1997410	1997426	11	+	1	0.983	0.013	1	H19 is cocited with V$E2FF (TF: E2F1)	ggcgGGCGgggcggagt
GXP_6730411(H19/human)	GXP_6730411	H19	283120	V$E2FF	E2F-myc activator/cell cycle regulator	V$E2F1.01	E2F transcription factor 1	ubiquitous	0.97	950	966	958	1998691	1998707	11	+	1	0.975	0.005	3	H19 is cocited with V$E2FF (TF: E2F1) overlaps with constrained element correlates with ChIPSeq peak of V$E2FF (TF: E2F4, E2F6)	tctgGGCGgggccaccc
GXP_6761507(H19/human)	GXP_6761507	H19	283120	V$E2FF	E2F-myc activator/cell cycle regulator	V$E2F2.01	E2F transcription factor 2	ubiquitous	0.85	36	52	44	52959	52975	UN_NT_187376	+	1	0.88	0.03	1	H19 is cocited with V$E2FF (TF: E2F1)	cgaagGCGCggccagcc
GXP_6730411(H19/human)	GXP_6730411	H19	283120	V$E2FF	E2F-myc activator/cell cycle regulator	V$E2F2.01	E2F transcription factor 2	ubiquitous	0.85	36	52	44	1997777	1997793	11	+	1	0.88	0.03	1	H19 is cocited with V$E2FF (TF: E2F1)	cgaagGCGCggccagcc
GXP_6761506(H19/human)	GXP_6761506	H19	283120	V$E2FF	E2F-myc activator/cell cycle regulator	V$E2F3.02	E2F transcription factor 3 (secondary DNA binding preference)	ubiquitous	0.86	738	754	746	52420	52436	UN_NT_187376	-	1	0.862	0.002	1	H19 is cocited with V$E2FF (TF: E2F1)	gaccgGCGCccgcaggc
GXP_6730410(H19/human)	GXP_6730410	H19	283120	V$E2FF	E2F-myc activator/cell cycle regulator	V$E2F3.02	E2F transcription factor 3 (secondary DNA binding preference)	ubiquitous	0.86	738	754	746	1997238	1997254	11	-	1	0.862	0.002	1	H19 is cocited with V$E2FF (TF: E2F1)	gaccgGCGCccgcaggc
GXP_6761506(H19/human)	GXP_6761506	H19	283120	V$E2FF	E2F-myc activator/cell cycle regulator	V$E2F4.01	E2F transcription factor 4, p107/p130-binding protein	ubiquitous	0.96	906	922	914	52588	52604	UN_NT_187376	+	1	0.963	0.003	1	H19 is cocited with V$E2FF (TF: E2F1)	gcgagGCGGgcggggcg
GXP_6761507(H19/human)	GXP_6761507	H19	283120	V$E2FF	E2F-myc activator/cell cycle regulator	V$E2F4.01	E2F transcription factor 4, p107/p130-binding protein	ubiquitous	0.96	937	953	945	53860	53876	UN_NT_187376	+	1	0.995	0.035	1	H19 is cocited with V$E2FF (TF: E2F1)	cagggGCGGgaattctg
GXP_6730410(H19/human)	GXP_6730410	H19	283120	V$E2FF	E2F-myc activator/cell cycle regulator	V$E2F4.01	E2F transcription factor 4, p107/p130-binding protein	ubiquitous	0.96	906	922	914	1997406	1997422	11	+	1	0.963	0.003	1	H19 is cocited with V$E2FF (TF: E2F1)	gcgagGCGGgcggggcg
GXP_6730411(H19/human)	GXP_6730411	H19	283120	V$E2FF	E2F-myc activator/cell cycle regulator	V$E2F4.01	E2F transcription factor 4, p107/p130-binding protein	ubiquitous	0.96	937	953	945	1998678	1998694	11	+	1	0.995	0.035	3	H19 is cocited with V$E2FF (TF: E2F1) overlaps with constrained element correlates with ChIPSeq peak of V$E2FF (TF: E2F4, E2F6)	cagggGCGGgaattctg
GXP_6761506(H19/human)	GXP_6761506	H19	283120	V$E2FF	E2F-myc activator/cell cycle regulator	V$E2F6.01	E2F transcription factor 6	ubiquitous	0.88	620	636	628	52302	52318	UN_NT_187376	+	1	0.935	0.055	1	H19 is cocited with V$E2FF (TF: E2F1)	ggagaGCGGgaagacag
GXP_6761506(H19/human)	GXP_6761506	H19	283120	V$E2FF	E2F-myc activator/cell cycle regulator	V$E2F6.01	E2F transcription factor 6	ubiquitous	0.88	982	998	990	52664	52680	UN_NT_187376	+	1	0.952	0.072	1	H19 is cocited with V$E2FF (TF: E2F1)	ggcgaGCGGgaggcact
GXP_6730410(H19/human)	GXP_6730410	H19	283120	V$E2FF	E2F-myc activator/cell cycle regulator	V$E2F6.01	E2F transcription factor 6	ubiquitous	0.88	620	636	628	1997120	1997136	11	+	1	0.935	0.055	2	H19 is cocited with V$E2FF (TF: E2F1) correlates with ChIPSeq peak of V$E2FF (TF: E2F6)	ggagaGCGGgaagacag
GXP_6730410(H19/human)	GXP_6730410	H19	283120	V$E2FF	E2F-myc activator/cell cycle regulator	V$E2F6.01	E2F transcription factor 6	ubiquitous	0.88	982	998	990	1997482	1997498	11	+	1	0.952	0.072	1	H19 is cocited with V$E2FF (TF: E2F1)	ggcgaGCGGgaggcact
GXP_6761506(H19/human)	GXP_6761506	H19	283120	V$E2FF	E2F-myc activator/cell cycle regulator	V$E2F7.02	E2F transcription factor 7	ubiquitous	0.87	207	223	215	51889	51905	UN_NT_187376	-	1	0.896	0.026	1	H19 is cocited with V$E2FF (TF: E2F1)	ctggggaGGGAagggac
GXP_6730410(H19/human)	GXP_6730410	H19	283120	V$E2FF	E2F-myc activator/cell cycle regulator	V$E2F7.02	E2F transcription factor 7	ubiquitous	0.87	207	223	215	1996707	1996723	11	-	1	0.896	0.026	1	H19 is cocited with V$E2FF (TF: E2F1)	ctggggaGGGAagggac
GXP_6730411(H19/human)	GXP_6730411	H19	283120	V$NOLF	Neuron-specific olfactory factor	V$EBF1.01	Early B-cell factor 1	Antibody-Producing Cells Blood Cells Bone Marrow Cells Hematopoietic System Immune System Leukocytes Lymphocytes Nervous System Neurons Nose Respiratory System	0.88	618	640	629	1998359	1998381	11	+	1	0.999	0.119	1	correlates with ChIPSeq peak of V$NOLF (TF: EBF1)	tccgagTCCCcagggacccgcag
GXP_6730411(H19/human)	GXP_6730411	H19	283120	V$NOLF	Neuron-specific olfactory factor	V$EBF1.01	Early B-cell factor 1	Antibody-Producing Cells Blood Cells Bone Marrow Cells Hematopoietic System Immune System Leukocytes Lymphocytes Nervous System Neurons Nose Respiratory System	0.88	700	722	711	1998441	1998463	11	+	1	0.939	0.059	1	correlates with ChIPSeq peak of V$NOLF (TF: EBF1)	atggtgTCCCctgaggggagaca
GXP_6730411(H19/human)	GXP_6730411	H19	283120	V$EGRF	EGR/nerve growth factor induced protein C & related factors	V$EGR1.02	EGR1, early growth response 1	Central Nervous System Endocrine System Kidney Nervous System Testis Urogenital System	0.88	932	950	941	1998673	1998691	11	+	1	0.908	0.028	1	overlaps with constrained element	cagggcagGGGCgggaatt
GXP_6761506(H19/human)	GXP_6761506	H19	283120	V$SMAD	Vertebrate SMAD family of transcription factors	V$GC_SBE.01	GC-rich Smad1/5 binding element	Embryonic Structures Kidney Urogenital System	0.94	603	613	608	52285	52295	UN_NT_187376	-	1	0.946	0.006	1	H19 is cocited with V$SMAD (TF: SMAD3)	cgaggCTCCgg
GXP_6761506(H19/human)	GXP_6761506	H19	283120	V$SMAD	Vertebrate SMAD family of transcription factors	V$GC_SBE.01	GC-rich Smad1/5 binding element	Embryonic Structures Kidney Urogenital System	0.94	997	1007	1002	52679	52689	UN_NT_187376	+	1	0.942	0.002	1	H19 is cocited with V$SMAD (TF: SMAD3)	ctggcCTCCag
GXP_6730410(H19/human)	GXP_6730410	H19	283120	V$SMAD	Vertebrate SMAD family of transcription factors	V$GC_SBE.01	GC-rich Smad1/5 binding element	Embryonic Structures Kidney Urogenital System	0.94	603	613	608	1997103	1997113	11	-	1	0.946	0.006	1	H19 is cocited with V$SMAD (TF: SMAD3)	cgaggCTCCgg
GXP_6730410(H19/human)	GXP_6730410	H19	283120	V$SMAD	Vertebrate SMAD family of transcription factors	V$GC_SBE.01	GC-rich Smad1/5 binding element	Embryonic Structures Kidney Urogenital System	0.94	997	1007	1002	1997497	1997507	11	+	1	0.942	0.002	1	H19 is cocited with V$SMAD (TF: SMAD3)	ctggcCTCCag
GXP_6730411(H19/human)	GXP_6730411	H19	283120	V$GCMF	Chorion-specific transcription factors with a GCM DNA binding domain	V$GCM1.02	Glial cells missing homolog 1	Embryonic Structures Endocrine System Immune System Parathyroid Glands Thymus Gland	0.85	889	903	896	1998630	1998644	11	-	1	0.851	0.001	1	overlaps with constrained element	gggccCCCGcagggc
GXP_6730411(H19/human)	GXP_6730411	H19	283120	V$GLIF	GLI zinc finger family	V$GLI3.02	GLI-Kruppel family member GLI3	Cardiovascular System Digestive System Embryonic Structures Endocrine System Heart Islets of Langerhans Pancreas	0.88	957	973	965	1998698	1998714	11	+	1	0.901	0.021	1	overlaps with constrained element	ggggCCACcccagttag
GXP_6761506(H19/human)	GXP_6761506	H19	283120	V$SORY	SOX/SRY-sex/testis determinig and related HMG box factors	V$HBP1.01	HMG box-containing protein 1	Bone and Bones Cartilage Connective Tissue Embryonic Structures Endocrine System Leydig Cells Nervous System Neuroglia Skeleton Testis Thyroid Gland Urogenital System	0.86	920	942	931	52602	52624	UN_NT_187376	+	1	0.967	0.107	1	H19 is cocited with V$SORY (TF: HMGA2)	gcggagtgAATGagctctcagga
GXP_6730410(H19/human)	GXP_6730410	H19	283120	V$SORY	SOX/SRY-sex/testis determinig and related HMG box factors	V$HBP1.01	HMG box-containing protein 1	Bone and Bones Cartilage Connective Tissue Embryonic Structures Endocrine System Leydig Cells Nervous System Neuroglia Skeleton Testis Thyroid Gland Urogenital System	0.86	920	942	931	1997420	1997442	11	+	1	0.967	0.107	1	H19 is cocited with V$SORY (TF: HMGA2)	gcggagtgAATGagctctcagga
GXP_6761506(H19/human)	GXP_6761506	H19	283120	V$SORY	SOX/SRY-sex/testis determinig and related HMG box factors	V$HBP1.02	HMG box-containing protein 1	Bone and Bones Cartilage Connective Tissue Embryonic Structures Endocrine System Leydig Cells Nervous System Neuroglia Skeleton Testis Thyroid Gland Urogenital System	0.83	539	561	550	52221	52243	UN_NT_187376	-	1	0.927	0.097	1	H19 is cocited with V$SORY (TF: HMGA2)	gctactaAATGaattgcggtggg
GXP_6730410(H19/human)	GXP_6730410	H19	283120	V$SORY	SOX/SRY-sex/testis determinig and related HMG box factors	V$HBP1.02	HMG box-containing protein 1	Bone and Bones Cartilage Connective Tissue Embryonic Structures Endocrine System Leydig Cells Nervous System Neuroglia Skeleton Testis Thyroid Gland Urogenital System	0.83	539	561	550	1997039	1997061	11	-	1	0.927	0.097	1	H19 is cocited with V$SORY (TF: HMGA2)	gctactaAATGaattgcggtggg
GXP_6730411(H19/human)	GXP_6730411	H19	283120	V$HNFP	Histone nuclear factor P	V$HINFP.01	Histone H4 transcription factor, MIZF, dimeric binding site		0.72	878	896	887	1998619	1998637	11	+	1	0.777	0.057	1	overlaps with constrained element	ggCGGAggtgggccctgcg
GXP_6761506(H19/human)	GXP_6761506	H19	283120	V$SORY	SOX/SRY-sex/testis determinig and related HMG box factors	V$HMGA.01	HMGA family of architectural transcription factors (HMGA1, HMGA2)	Bone and Bones Cartilage Connective Tissue Embryonic Structures Endocrine System Leydig Cells Nervous System Neuroglia Skeleton Testis Thyroid Gland Urogenital System	0.88	51	73	62	51733	51755	UN_NT_187376	-	1	0.893	0.013	1	H19 is cocited with V$SORY (TF: HMGA2)	gaccgggatgAATGcctggctcc
GXP_6761506(H19/human)	GXP_6761506	H19	283120	V$SORY	SOX/SRY-sex/testis determinig and related HMG box factors	V$HMGA.01	HMGA family of architectural transcription factors (HMGA1, HMGA2)	Bone and Bones Cartilage Connective Tissue Embryonic Structures Endocrine System Leydig Cells Nervous System Neuroglia Skeleton Testis Thyroid Gland Urogenital System	0.88	918	940	929	52600	52622	UN_NT_187376	+	1	0.891	0.011	1	H19 is cocited with V$SORY (TF: HMGA2)	gggcggagtgAATGagctctcag
GXP_6730410(H19/human)	GXP_6730410	H19	283120	V$SORY	SOX/SRY-sex/testis determinig and related HMG box factors	V$HMGA.01	HMGA family of architectural transcription factors (HMGA1, HMGA2)	Bone and Bones Cartilage Connective Tissue Embryonic Structures Endocrine System Leydig Cells Nervous System Neuroglia Skeleton Testis Thyroid Gland Urogenital System	0.88	51	73	62	1996551	1996573	11	-	1	0.893	0.013	1	H19 is cocited with V$SORY (TF: HMGA2)	gaccgggatgAATGcctggctcc
GXP_6730410(H19/human)	GXP_6730410	H19	283120	V$SORY	SOX/SRY-sex/testis determinig and related HMG box factors	V$HMGA.01	HMGA family of architectural transcription factors (HMGA1, HMGA2)	Bone and Bones Cartilage Connective Tissue Embryonic Structures Endocrine System Leydig Cells Nervous System Neuroglia Skeleton Testis Thyroid Gland Urogenital System	0.88	918	940	929	1997418	1997440	11	+	1	0.891	0.011	1	H19 is cocited with V$SORY (TF: HMGA2)	gggcggagtgAATGagctctcag
GXP_6730411(H19/human)	GXP_6730411	H19	283120	V$IKRS	Ikaros zinc finger family	V$IK3.01	Ikaros 3, potential regulator of lymphocyte differentiation	Antibody-Producing Cells Blood Cells Bone Marrow Cells Hematopoietic System Immune System Leukocytes Lymphocytes Thymus Gland	0.84	940	952	946	1998681	1998693	11	+	1	0.87	0.03	1	overlaps with constrained element	gggcgGGAAttct
GXP_6730411(H19/human)	GXP_6730411	H19	283120	V$KLFS	Krueppel like transcription factors	V$KKLF.01	Kidney-enriched kruppel-like factor, KLF15	Blood Cells Bone Marrow Cells Embryonic Structures Erythrocytes Hematopoietic System	0.91	930	948	939	1998671	1998689	11	+	1	0.94	0.03	1	overlaps with constrained element	ggcagggcaGGGGcgggaa
GXP_6730411(H19/human)	GXP_6730411	H19	283120	V$KLFS	Krueppel like transcription factors	V$KLF7.01	Kruppel-like factor 7 (ubiquitous, UKLF)	Blood Cells Bone Marrow Cells Embryonic Structures Erythrocytes Hematopoietic System	0.92	948	966	957	1998689	1998707	11	+	1	0.965	0.045	1	overlaps with constrained element	attctgGGCGgggccaccc
GXP_6730411(H19/human)	GXP_6730411	H19	283120	V$KLFS	Krueppel like transcription factors	V$KLF7.02	Kruppel-like factor 7 (ubiquitous, UKLF) (secondary DNA binding preference)	Blood Cells Bone Marrow Cells Embryonic Structures Erythrocytes Hematopoietic System	0.87	872	890	881	1998613	1998631	11	+	1	0.878	0.008	1	overlaps with constrained element	gtccagGGCGgaggtgggc
GXP_6761506(H19/human)	GXP_6761506	H19	283120	V$EBOX	E-box binding factors	V$MAX.03	MYC associated factor X	ubiquitous	0.9	1004	1020	1012	52686	52702	UN_NT_187376	-	1	0.915	0.015	1	H19 is cocited with V$EBOX (TF: MYC)	ttggcCACGggctctgg
GXP_6730410(H19/human)	GXP_6730410	H19	283120	V$EBOX	E-box binding factors	V$MAX.03	MYC associated factor X	ubiquitous	0.9	1004	1020	1012	1997504	1997520	11	-	1	0.915	0.015	1	H19 is cocited with V$EBOX (TF: MYC)	ttggcCACGggctctgg
GXP_6730411(H19/human)	GXP_6730411	H19	283120	V$MAZF	Myc associated zinc fingers	V$MAZR.01	MYC-associated zinc finger protein related transcription factor	Blood Cells Immune System Leukocytes	0.88	951	963	957	1998692	1998704	11	+	1	0.904	0.024	1	overlaps with constrained element	ctgggcGGGGcca
GXP_6761506(H19/human)	GXP_6761506	H19	283120	V$EBOX	E-box binding factors	V$MNT.01	MAX binding protein	ubiquitous	0.84	450	466	458	52132	52148	UN_NT_187376	-	1	0.996	0.156	1	H19 is cocited with V$EBOX (TF: MYC)	cacccCACGtgctggac
GXP_6761506(H19/human)	GXP_6761506	H19	283120	V$EBOX	E-box binding factors	V$MNT.01	MAX binding protein	ubiquitous	0.84	451	467	459	52133	52149	UN_NT_187376	+	1	0.99	0.15	1	H19 is cocited with V$EBOX (TF: MYC)	tccagCACGtggggtgg
GXP_6730410(H19/human)	GXP_6730410	H19	283120	V$EBOX	E-box binding factors	V$MNT.01	MAX binding protein	ubiquitous	0.84	450	466	458	1996950	1996966	11	-	1	0.996	0.156	1	H19 is cocited with V$EBOX (TF: MYC)	cacccCACGtgctggac
GXP_6730410(H19/human)	GXP_6730410	H19	283120	V$EBOX	E-box binding factors	V$MNT.01	MAX binding protein	ubiquitous	0.84	451	467	459	1996951	1996967	11	+	1	0.99	0.15	1	H19 is cocited with V$EBOX (TF: MYC)	tccagCACGtggggtgg
GXP_6761507(H19/human)	GXP_6761507	H19	283120	V$EBOX	E-box binding factors	V$MYCMAX.03	MYC-MAX binding sites	ubiquitous	0.91	279	295	287	53202	53218	UN_NT_187376	+	1	0.925	0.015	1	H19 is cocited with V$EBOX (TF: MYC)	tgccccaCGCGggcctg
GXP_6730411(H19/human)	GXP_6730411	H19	283120	V$EBOX	E-box binding factors	V$MYCMAX.03	MYC-MAX binding sites	ubiquitous	0.91	279	295	287	1998020	1998036	11	+	1	0.925	0.015	2	H19 is cocited with V$EBOX (TF: MYC) correlates with ChIPSeq peak of V$EBOX (TF: MAX, MYC)	tgccccaCGCGggcctg
GXP_6761506(H19/human)	GXP_6761506	H19	283120	V$HOXF	Paralog hox genes 1-8 from the four hox clusters A, B, C, D	V$NANOG.01	Homeobox transcription factor Nanog	Antibody-Producing Cells Blood Cells Bone Marrow Cells Bone and Bones Connective Tissue Ear Embryonic Structures Germ Cells Granulocytes Hematopoietic System Immune System Leukocytes Myeloid Cells Phagocytes Skeleton Thymus Gland Urogenital System	0.94	52	70	61	51734	51752	UN_NT_187376	-	1	0.943	0.003	1	H19 is cocited with V$HOXF (TF: NANOG)	cgggatgAATGcctggctc
GXP_6761506(H19/human)	GXP_6761506	H19	283120	V$HOXF	Paralog hox genes 1-8 from the four hox clusters A, B, C, D	V$NANOG.01	Homeobox transcription factor Nanog	Antibody-Producing Cells Blood Cells Bone Marrow Cells Bone and Bones Connective Tissue Ear Embryonic Structures Germ Cells Granulocytes Hematopoietic System Immune System Leukocytes Myeloid Cells Phagocytes Skeleton Thymus Gland Urogenital System	0.94	921	939	930	52603	52621	UN_NT_187376	+	1	0.965	0.025	1	H19 is cocited with V$HOXF (TF: NANOG)	cggagtgAATGagctctca
GXP_6730410(H19/human)	GXP_6730410	H19	283120	V$HOXF	Paralog hox genes 1-8 from the four hox clusters A, B, C, D	V$NANOG.01	Homeobox transcription factor Nanog	Antibody-Producing Cells Blood Cells Bone Marrow Cells Bone and Bones Connective Tissue Ear Embryonic Structures Germ Cells Granulocytes Hematopoietic System Immune System Leukocytes Myeloid Cells Phagocytes Skeleton Thymus Gland Urogenital System	0.94	52	70	61	1996552	1996570	11	-	1	0.943	0.003	1	H19 is cocited with V$HOXF (TF: NANOG)	cgggatgAATGcctggctc
GXP_6730410(H19/human)	GXP_6730410	H19	283120	V$HOXF	Paralog hox genes 1-8 from the four hox clusters A, B, C, D	V$NANOG.01	Homeobox transcription factor Nanog	Antibody-Producing Cells Blood Cells Bone Marrow Cells Bone and Bones Connective Tissue Ear Embryonic Structures Germ Cells Granulocytes Hematopoietic System Immune System Leukocytes Myeloid Cells Phagocytes Skeleton Thymus Gland Urogenital System	0.94	921	939	930	1997421	1997439	11	+	1	0.965	0.025	1	H19 is cocited with V$HOXF (TF: NANOG)	cggagtgAATGagctctca
GXP_6761506(H19/human)	GXP_6761506	H19	283120	V$EBOX	E-box binding factors	V$NMYC.02	v-myc myelocytomatosis viral related oncogene, neuroblastoma derived	ubiquitous	0.92	750	766	758	52432	52448	UN_NT_187376	-	1	0.931	0.011	1	H19 is cocited with V$EBOX (TF: MYC)	agtgcctCGTGggaccg
GXP_6761507(H19/human)	GXP_6761507	H19	283120	V$EBOX	E-box binding factors	V$NMYC.02	v-myc myelocytomatosis viral related oncogene, neuroblastoma derived	ubiquitous	0.92	278	294	286	53201	53217	UN_NT_187376	-	1	0.948	0.028	1	H19 is cocited with V$EBOX (TF: MYC)	aggcccgCGTGgggcac
GXP_6730410(H19/human)	GXP_6730410	H19	283120	V$EBOX	E-box binding factors	V$NMYC.02	v-myc myelocytomatosis viral related oncogene, neuroblastoma derived	ubiquitous	0.92	750	766	758	1997250	1997266	11	-	1	0.931	0.011	1	H19 is cocited with V$EBOX (TF: MYC)	agtgcctCGTGggaccg
GXP_6730411(H19/human)	GXP_6730411	H19	283120	V$EBOX	E-box binding factors	V$NMYC.02	v-myc myelocytomatosis viral related oncogene, neuroblastoma derived	ubiquitous	0.92	278	294	286	1998019	1998035	11	-	1	0.948	0.028	2	H19 is cocited with V$EBOX (TF: MYC) correlates with ChIPSeq peak of V$EBOX (TF: MAX, MYC)	aggcccgCGTGgggcac
GXP_6730411(H19/human)	GXP_6730411	H19	283120	V$NOLF	Neuron-specific olfactory factor	V$OLF1.02	Olfactory neuron-specific factor	Antibody-Producing Cells Blood Cells Bone Marrow Cells Hematopoietic System Immune System Leukocytes Lymphocytes Nervous System Neurons Nose Respiratory System	0.88	617	639	628	1998358	1998380	11	-	1	0.964	0.084	1	correlates with ChIPSeq peak of V$NOLF (TF: EBF1)	tgcgggTCCCtggggactcggat
GXP_6730411(H19/human)	GXP_6730411	H19	283120	V$NOLF	Neuron-specific olfactory factor	V$OLF1.02	Olfactory neuron-specific factor	Antibody-Producing Cells Blood Cells Bone Marrow Cells Hematopoietic System Immune System Leukocytes Lymphocytes Nervous System Neurons Nose Respiratory System	0.88	742	764	753	1998483	1998505	11	-	1	0.909	0.029	1	correlates with ChIPSeq peak of V$NOLF (TF: EBF1)	atcaccTCCCtcagggtccagga
GXP_6761506(H19/human)	GXP_6761506	H19	283120	V$P53F	p53 tumor suppressor	V$P53.02	Tumor suppressor p53 (5' half site)	ubiquitous	0.91	488	512	500	52170	52194	UN_NT_187376	-	1	0.95	0.04	1	H19 is cocited with V$P53F (TF: TP53)	tcctgtgtcccctgcCATGtccctg
GXP_6730410(H19/human)	GXP_6730410	H19	283120	V$P53F	p53 tumor suppressor	V$P53.02	Tumor suppressor p53 (5' half site)	ubiquitous	0.91	488	512	500	1996988	1997012	11	-	1	0.95	0.04	1	H19 is cocited with V$P53F (TF: TP53)	tcctgtgtcccctgcCATGtccctg
GXP_6730411(H19/human)	GXP_6730411	H19	283120	V$PLAG	Pleomorphic adenoma gene	V$PLAG1.01	Pleomorphic adenoma gene (PLAG) 1, a developmentally regulated C2H2 zinc finger protein	Brain Central Nervous System Digestive System Embryonic Structures Endocrine System Nervous System	0.88	885	907	896	1998626	1998648	11	-	1	0.911	0.031	1	overlaps with constrained element	ccGAGGgcccccgcagggcccac
GXP_6761506(H19/human)	GXP_6761506	H19	283120	V$SMAD	Vertebrate SMAD family of transcription factors	V$SMAD.01	Sma- and Mad-related proteins	Embryonic Structures Kidney Urogenital System	0.96	481	491	486	52163	52173	UN_NT_187376	-	1	0.974	0.014	1	H19 is cocited with V$SMAD (TF: SMAD3)	cctGTCTgacc
GXP_6730410(H19/human)	GXP_6730410	H19	283120	V$SMAD	Vertebrate SMAD family of transcription factors	V$SMAD.01	Sma- and Mad-related proteins	Embryonic Structures Kidney Urogenital System	0.96	481	491	486	1996981	1996991	11	-	1	0.974	0.014	1	H19 is cocited with V$SMAD (TF: SMAD3)	cctGTCTgacc
GXP_6761506(H19/human)	GXP_6761506	H19	283120	V$SMAD	Vertebrate SMAD family of transcription factors	V$SMAD3.01	Smad3 transcription factor involved in TGF-beta signaling	Embryonic Structures Kidney Urogenital System	0.99	895	905	900	52577	52587	UN_NT_187376	-	1	0.994	0.004	1	H19 is cocited with V$SMAD (TF: SMAD3)	ctaGTCTggtc
GXP_6730410(H19/human)	GXP_6730410	H19	283120	V$SMAD	Vertebrate SMAD family of transcription factors	V$SMAD3.01	Smad3 transcription factor involved in TGF-beta signaling	Embryonic Structures Kidney Urogenital System	0.99	895	905	900	1997395	1997405	11	-	1	0.994	0.004	1	H19 is cocited with V$SMAD (TF: SMAD3)	ctaGTCTggtc
GXP_6761506(H19/human)	GXP_6761506	H19	283120	V$SMAD	Vertebrate SMAD family of transcription factors	V$SMAD4.01	Smad4 transcription factor involved in TGF-beta signaling	Embryonic Structures Kidney Urogenital System	0.94	358	368	363	52040	52050	UN_NT_187376	-	1	0.969	0.029	1	H19 is cocited with V$SMAD (TF: SMAD3)	gcaGTCTcggc
GXP_6761506(H19/human)	GXP_6761506	H19	283120	V$SMAD	Vertebrate SMAD family of transcription factors	V$SMAD4.01	Smad4 transcription factor involved in TGF-beta signaling	Embryonic Structures Kidney Urogenital System	0.94	890	900	895	52572	52582	UN_NT_187376	-	1	0.974	0.034	1	H19 is cocited with V$SMAD (TF: SMAD3)	ctgGTCTcgcc
GXP_6730410(H19/human)	GXP_6730410	H19	283120	V$SMAD	Vertebrate SMAD family of transcription factors	V$SMAD4.01	Smad4 transcription factor involved in TGF-beta signaling	Embryonic Structures Kidney Urogenital System	0.94	358	368	363	1996858	1996868	11	-	1	0.969	0.029	1	H19 is cocited with V$SMAD (TF: SMAD3)	gcaGTCTcggc
GXP_6730410(H19/human)	GXP_6730410	H19	283120	V$SMAD	Vertebrate SMAD family of transcription factors	V$SMAD4.01	Smad4 transcription factor involved in TGF-beta signaling	Embryonic Structures Kidney Urogenital System	0.94	890	900	895	1997390	1997400	11	-	1	0.974	0.034	1	H19 is cocited with V$SMAD (TF: SMAD3)	ctgGTCTcgcc
GXP_6761506(H19/human)	GXP_6761506	H19	283120	V$SORY	SOX/SRY-sex/testis determinig and related HMG box factors	V$SOX1.04	SRY (sex determining region Y)-box 1, dimeric binding sites	Bone and Bones Cartilage Connective Tissue Embryonic Structures Endocrine System Leydig Cells Nervous System Neuroglia Skeleton Testis Thyroid Gland Urogenital System	0.79	924	946	935	52606	52628	UN_NT_187376	+	1	0.802	0.012	1	H19 is cocited with V$SORY (TF: HMGA2)	agtGAATgagctctcaggaggga
GXP_6730410(H19/human)	GXP_6730410	H19	283120	V$SORY	SOX/SRY-sex/testis determinig and related HMG box factors	V$SOX1.04	SRY (sex determining region Y)-box 1, dimeric binding sites	Bone and Bones Cartilage Connective Tissue Embryonic Structures Endocrine System Leydig Cells Nervous System Neuroglia Skeleton Testis Thyroid Gland Urogenital System	0.79	924	946	935	1997424	1997446	11	+	1	0.802	0.012	1	H19 is cocited with V$SORY (TF: HMGA2)	agtGAATgagctctcaggaggga
GXP_6761506(H19/human)	GXP_6761506	H19	283120	V$SORY	SOX/SRY-sex/testis determinig and related HMG box factors	V$SOX8.02	SRY (sex determining region Y)-box 8, dimeric binding sites	Bone and Bones Cartilage Connective Tissue Embryonic Structures Endocrine System Leydig Cells Nervous System Neuroglia Skeleton Testis Thyroid Gland Urogenital System	0.74	45	67	56	51727	51749	UN_NT_187376	-	1	0.771	0.031	1	H19 is cocited with V$SORY (TF: HMGA2)	gatGAATgcctggctcccccttc
GXP_6761506(H19/human)	GXP_6761506	H19	283120	V$SORY	SOX/SRY-sex/testis determinig and related HMG box factors	V$SOX8.02	SRY (sex determining region Y)-box 8, dimeric binding sites	Bone and Bones Cartilage Connective Tissue Embryonic Structures Endocrine System Leydig Cells Nervous System Neuroglia Skeleton Testis Thyroid Gland Urogenital System	0.74	532	554	543	52214	52236	UN_NT_187376	-	1	0.82	0.08	1	H19 is cocited with V$SORY (TF: HMGA2)	aatGAATtgcggtgggtgaggtg
GXP_6730410(H19/human)	GXP_6730410	H19	283120	V$SORY	SOX/SRY-sex/testis determinig and related HMG box factors	V$SOX8.02	SRY (sex determining region Y)-box 8, dimeric binding sites	Bone and Bones Cartilage Connective Tissue Embryonic Structures Endocrine System Leydig Cells Nervous System Neuroglia Skeleton Testis Thyroid Gland Urogenital System	0.74	45	67	56	1996545	1996567	11	-	1	0.771	0.031	1	H19 is cocited with V$SORY (TF: HMGA2)	gatGAATgcctggctcccccttc
GXP_6730410(H19/human)	GXP_6730410	H19	283120	V$SORY	SOX/SRY-sex/testis determinig and related HMG box factors	V$SOX8.02	SRY (sex determining region Y)-box 8, dimeric binding sites	Bone and Bones Cartilage Connective Tissue Embryonic Structures Endocrine System Leydig Cells Nervous System Neuroglia Skeleton Testis Thyroid Gland Urogenital System	0.74	532	554	543	1997032	1997054	11	-	1	0.82	0.08	1	H19 is cocited with V$SORY (TF: HMGA2)	aatGAATtgcggtgggtgaggtg
GXP_6730411(H19/human)	GXP_6730411	H19	283120	V$SP1F	GC-Box factors SP1/GC	V$SP1.01	Stimulating protein 1, ubiquitous zinc finger transcription factor	ubiquitous	0.88	935	951	943	1998676	1998692	11	+	1	0.963	0.083	1	overlaps with constrained element	ggcagGGGCgggaattc
GXP_6730411(H19/human)	GXP_6730411	H19	283120	V$SP1F	GC-Box factors SP1/GC	V$SP1.02	Stimulating protein 1, ubiquitous zinc finger transcription factor	ubiquitous	0.85	948	964	956	1998689	1998705	11	+	1	0.977	0.127	1	overlaps with constrained element	attctGGGCggggccac
GXP_6730411(H19/human)	GXP_6730411	H19	283120	V$SP1F	GC-Box factors SP1/GC	V$SP1.03	Stimulating protein 1, ubiquitous zinc finger transcription factor	ubiquitous	0.91	872	888	880	1998613	1998629	11	+	1	0.914	0.004	1	overlaps with constrained element	gtccaGGGCggaggtgg
GXP_6730411(H19/human)	GXP_6730411	H19	283120	V$STAF	Selenocysteine tRNA activating factor	V$STAF.01	Se-Cys tRNA gene transcription activating factor		0.77	938	968	953	1998679	1998709	11	-	1	0.804	0.034	1	overlaps with constrained element	tggggtggccccgCCCAgaattcccgcccct
GXP_6730411(H19/human)	GXP_6730411	H19	283120	V$AP2F	Activator protein 2	V$TCFAP2A.01	Transcription factor AP-2, alpha	ubiquitous	0.93	705	719	712	1998446	1998460	11	+	1	0.987	0.057	1	correlates with ChIPSeq peak of V$AP2F (TF: TFAP2A, TFAP2C)	gtcccctgAGGGgag
GXP_6730411(H19/human)	GXP_6730411	H19	283120	V$AP2F	Activator protein 2	V$TCFAP2A.01	Transcription factor AP-2, alpha	ubiquitous	0.93	705	719	712	1998446	1998460	11	-	1	0.978	0.048	1	correlates with ChIPSeq peak of V$AP2F (TF: TFAP2A, TFAP2C)	ctcccctcAGGGgac
GXP_6730411(H19/human)	GXP_6730411	H19	283120	V$AP2F	Activator protein 2	V$TCFAP2A.01	Transcription factor AP-2, alpha	ubiquitous	0.93	746	760	753	1998487	1998501	11	-	1	0.944	0.014	1	correlates with ChIPSeq peak of V$AP2F (TF: TFAP2A, TFAP2C)	cctccctcAGGGtcc
GXP_6730411(H19/human)	GXP_6730411	H19	283120	V$AP2F	Activator protein 2	V$TCFAP2A.02	Transcription factor AP-2, alpha	ubiquitous	0.94	621	635	628	1998362	1998376	11	-	1	0.964	0.024	1	correlates with ChIPSeq peak of V$AP2F (TF: TFAP2A, TFAP2C)	ggtcCCTGgggactc
GXP_6730411(H19/human)	GXP_6730411	H19	283120	V$AP2F	Activator protein 2	V$TCFAP2A.02	Transcription factor AP-2, alpha	ubiquitous	0.94	746	760	753	1998487	1998501	11	+	1	0.965	0.025	1	correlates with ChIPSeq peak of V$AP2F (TF: TFAP2A, TFAP2C)	ggacCCTGagggagg
GXP_6730411(H19/human)	GXP_6730411	H19	283120	V$AP2F	Activator protein 2	V$TCFAP2A.02	Transcription factor AP-2, alpha	ubiquitous	0.94	887	901	894	1998628	1998642	11	+	1	0.962	0.022	2	overlaps with constrained element correlates with ChIPSeq peak of V$AP2F (TF: TFAP2A, TFAP2C)	gggcCCTGcgggggc
GXP_6730411(H19/human)	GXP_6730411	H19	283120	V$AP2F	Activator protein 2	V$TCFAP2C.02	Transcription factor AP-2, gamma	ubiquitous	0.93	484	498	491	1998225	1998239	11	+	1	0.96	0.03	1	correlates with ChIPSeq peak of V$AP2F (TF: TFAP2A, TFAP2C)	tcggCCTGgggggct
GXP_6761506(H19/human)	GXP_6761506	H19	283120	V$EBOX	E-box binding factors	V$USF.03	Upstream stimulating factor	ubiquitous	0.89	680	696	688	52362	52378	UN_NT_187376	-	1	0.912	0.022	1	H19 is cocited with V$EBOX (TF: MYC)	cccctccCGTGgccgct
GXP_6761506(H19/human)	GXP_6761506	H19	283120	V$EBOX	E-box binding factors	V$USF.03	Upstream stimulating factor	ubiquitous	0.89	1005	1021	1013	52687	52703	UN_NT_187376	+	1	0.901	0.011	1	H19 is cocited with V$EBOX (TF: MYC)	cagagccCGTGgccaag
GXP_6730410(H19/human)	GXP_6730410	H19	283120	V$EBOX	E-box binding factors	V$USF.03	Upstream stimulating factor	ubiquitous	0.89	680	696	688	1997180	1997196	11	-	1	0.912	0.022	1	H19 is cocited with V$EBOX (TF: MYC)	cccctccCGTGgccgct
GXP_6730410(H19/human)	GXP_6730410	H19	283120	V$EBOX	E-box binding factors	V$USF.03	Upstream stimulating factor	ubiquitous	0.89	1005	1021	1013	1997505	1997521	11	+	1	0.901	0.011	1	H19 is cocited with V$EBOX (TF: MYC)	cagagccCGTGgccaag
GXP_6730411(H19/human)	GXP_6730411	H19	283120	V$BEDF	BED subclass of zinc-finger proteins	V$ZBED4.01	Zinc finger, BED-type containing 4; GC-box binding sites		0.93	874	888	881	1998615	1998629	11	+	1	0.955	0.025	1	overlaps with constrained element	ccaGGGCggaggtgg
GXP_6730411(H19/human)	GXP_6730411	H19	283120	V$BEDF	BED subclass of zinc-finger proteins	V$ZBED4.01	Zinc finger, BED-type containing 4; GC-box binding sites		0.93	950	964	957	1998691	1998705	11	+	1	0.942	0.012	1	overlaps with constrained element	tctGGGCggggccac
GXP_6730411(H19/human)	GXP_6730411	H19	283120	V$ZF02	C2H2 zinc finger transcription factors 2	V$ZBTB7.03	Zinc finger and BTB domain containing 7A, pokemon	Blood Cells Immune System Leukocytes Lymphocytes Thymus Gland	0.88	943	965	954	1998684	1998706	11	-	1	0.895	0.015	1	overlaps with constrained element	ggtggCCCCgcccagaattcccg
GXP_6730411(H19/human)	GXP_6730411	H19	283120	V$GLIF	GLI zinc finger family	V$ZIC3.02	Zic family member 3 (odd-paired Drosophila homolog)	Cardiovascular System Digestive System Embryonic Structures Endocrine System Heart Islets of Langerhans Pancreas	0.77	889	905	897	1998630	1998646	11	-	1	0.829	0.059	1	overlaps with constrained element	gagggCCCCcgcagggc
GXP_6730411(H19/human)	GXP_6730411	H19	283120	V$ZF03	C2H2 zinc finger transcription factors 3	V$ZNF217.01	Zinc finger protein 217		0.9	946	958	952	1998687	1998699	11	+	1	0.927	0.027	1	overlaps with constrained element	GAATtctgggcgg
GXP_6730411(H19/human)	GXP_6730411	H19	283120	V$ZF02	C2H2 zinc finger transcription factors 2	V$ZNF300.01	KRAB-containing zinc finger protein 300	Blood Cells Immune System Leukocytes Lymphocytes Thymus Gland	0.99	957	979	968	1998698	1998720	11	+	1	0.994	0.004	1	overlaps with constrained element	ggggccaCCCCagttagaaaaag

## Sheet: S3 - Summary
Supplementary Table 3 Summary
Matrix Family	Detailed Family Information	Matrix	Detailed Matrix Information	Tissue
V$CEBP	Ccaat/Enhancer Binding Protein	V$CEBPE.02	CCAAT/enhancer binding protein (C/EBP), epsilon	Adipose Tissue Bone Marrow Cells Connective Tissue	Digestive System Hematopoietic System Immune System	Liver Myeloid Cells Phagocytes
V$HOXF	Paralog hox genes 1-8 from the four hox clusters A, B, C, D	V$NANOG.01	Homeobox transcription factor Nanog	Antibody-Producing Cells Blood Cells Bone Marrow Cells Bone and Bones Connective Tissue Ear	Embryonic Structures Germ Cells Granulocytes Hematopoietic System Immune System Leukocytes	Myeloid Cells Phagocytes Skeleton Thymus Gland Urogenital System
V$NOLF	Neuron-specific olfactory factor	V$EBF1.01	Early B-cell factor 1	Antibody-Producing Cells Blood Cells Bone Marrow Cells Hematopoietic System	Immune System Leukocytes Lymphocytes Nervous System	Neurons Nose Respiratory System
V$NOLF		V$OLF1.02	Olfactory neuron-specific factor
V$IKRS	Ikaros zinc finger family	V$IK3.01	Ikaros 3, potential regulator of lymphocyte differentiation	Antibody-Producing Cells Blood Cells Bone Marrow Cells	Hematopoietic System Immune System Leukocytes	Lymphocytes Thymus Gland
V$KLFS	Krueppel like transcription factors	V$KKLF.01	Kidney-enriched kruppel-like factor, KLF15	Blood Cells Bone Marrow Cells	Embryonic Structures Erythrocytes	Hematopoietic System
V$KLFS		V$KLF7.01	Kruppel-like factor 7 (ubiquitous, UKLF)
V$CTCF	CTCF and BORIS gene family, transcriptional regulators with 11 highly conserved zinc finger domains	V$CTCF.01	CCCTC-binding factor	Blood Cells Embryonic Structures Endocrine System	Erythrocytes Germ Cells	Testis Urogenital System
V$MAZF	Myc associated zinc fingers	V$MAZR.01	MYC-associated zinc finger protein related transcription factor	Blood Cells Immune System Leukocytes
V$ZF02	C2H2 zinc finger transcription factors 2	V$ZBTB7.03	Zinc finger and BTB domain containing 7A, pokemon	Blood Cells Immune System	Leukocytes Lymphocytes	Thymus Gland
V$ZF02		V$ZNF300.01	KRAB-containing zinc finger protein 300
V$SORY	SOX/SRY-sex/testis determinig and related HMG box factors	V$HBP1.01	HMG box-containing protein 1	Bone and Bones Cartilage Connective Tissue Embryonic Structures	Endocrine System Leydig Cells Nervous System Neuroglia	Skeleton Testis Thyroid Gland Urogenital System
V$SORY		V$HMGA.01	HMGA family of architectural transcription factors (HMGA1, HMGA2)
V$SORY		V$SOX1.04	SRY (sex determining region Y)-box 1, dimeric binding sites
V$SORY		V$SOX8.02	SRY (sex determining region Y)-box 8, dimeric binding sites
V$PLAG	Pleomorphic adenoma gene	V$PLAG1.01	Pleomorphic adenoma gene (PLAG) 1, a developmentally regulated C2H2 zinc finger protein	Brain Central Nervous System	Digestive System Embryonic Structures	Endocrine System Nervous System
V$GLIF	GLI zinc finger family	V$GLI3.02	GLI-Kruppel family member GLI3	Cardiovascular System Digestive System Embryonic Structures	Endocrine System Heart	Islets of Langerhans Pancreas
V$GLIF		V$ZIC3.02	Zic family member 3 (odd-paired Drosophila homolog)
V$EGRF	EGR/nerve growth factor induced protein C & related factors	V$EGR1.02	EGR1, early growth response 1	Central Nervous System Endocrine System	Kidney Nervous System	Testis Urogenital System
V$GCMF	Chorion-specific transcription factors with a GCM DNA binding domain	V$GCM1.02	Glial cells missing homolog 1	Embryonic Structures Endocrine System	Immune System Parathyroid Glands	Thymus Gland
V$SMAD	Vertebrate SMAD family of transcription factors	V$GC_SBE.01	GC-rich Smad1/5 binding element	Embryonic Structures	Kidney	Urogenital System
V$SMAD		V$SMAD.01	Sma- and Mad-related proteins
V$SMAD		V$SMAD3.01	Smad3 transcription factor involved in TGF-beta signaling
V$SMAD		V$SMAD4.01	Smad4 transcription factor involved in TGF-beta signaling
V$AP2F	Activator protein 2	V$TCFAP2A.01	Transcription factor AP-2, alpha	ubiquitous
V$AP2F	Activator protein 2	V$TCFAP2C.02	Transcription factor AP-2, gamma
V$E2FF	E2F-myc activator/cell cycle regulator	V$E2F1.01	E2F transcription factor 1
V$E2FF		V$E2F2.01	E2F transcription factor 2
V$E2FF		V$E2F3.02	E2F transcription factor 3 (secondary DNA binding preference)
V$E2FF		V$E2F4.01	E2F transcription factor 4, p107/p130-binding protein
V$E2FF		V$E2F6.01	E2F transcription factor 6
V$E2FF		V$E2F7.02	E2F transcription factor 7
V$EBOX	E-box binding factors	V$ATF6.01	Member of b-zip family, induced by ER damage/stress, binds to the ERSE in association with NF-Y
V$EBOX		V$MAX.03	MYC associated factor X
V$EBOX		V$MYCMAX.03	MYC-MAX binding sites
V$EBOX		V$NMYC.02	v-myc myelocytomatosis viral related oncogene, neuroblastoma derived
V$EBOX		V$USF.03	Upstream stimulating factor
V$P53F	p53 tumor suppressor	V$P53.02	Tumor suppressor p53 (5' half site)
V$SP1F	GC-Box factors SP1/GC	V$SP1.01	Stimulating protein 1, ubiquitous zinc finger transcription factor
V$BEDF	BED subclass of zinc-finger proteins	V$ZBED4.01	Zinc finger, BED-type containing 4; GC-box binding sites
V$HNFP	Histone nuclear factor P	V$HINFP.01	Histone H4 transcription factor, MIZF, dimeric binding site
V$STAF	Selenocysteine tRNA activating factor	V$STAF.01	Se-Cys tRNA gene transcription activating factor
V$ZF03	C2H2 zinc finger transcription factors 3	V$ZNF217.01	Zinc finger protein 217

## Sheet: S3 - Legend
Supplementary Table 3 Legend: Genomatix Matrix and Matrix Family Definitions
Family		Family information	Matrix name
V$AARF	AARE binding factors	V$AARE.01	Amino acid response element, ATF4 binding site
V$ABDB	Abdominal-B type homeodomain transcription factors	V$HOXA10.01	Homeobox A10 / Hox1.8
		V$HOXA11.01	Homeobox A11
		V$HOXA13.01	Homeobox A13
		V$HOXA9.02	Homeobox A9 / Hox1-gamma
		V$HOXB13.01	Homeobox B13
		V$HOXB9.01	Abd-B-like homeodomain protein Hoxb-9
		V$HOXB9.02	Homeobox B9
		V$HOXC10.01	Homeobox C10/ Hox-3iota
		V$HOXC11.01	Homeobox C11/ Hox-3H
		V$HOXC12.01	Homeobox C12/ Hox-3phi
		V$HOXC13.01	Homeodomain transcription factor HOXC13
		V$HOXC13.02	Homeobox C13 / Hox-3gamma
		V$HOXC9.01	Homeobox C9 / Hox-3beta
		V$HOXD10.01	Homeobox D10
		V$HOXD11.01	Homeobox D11 / Hox-4phi
		V$HOXD12.01	Homeobox D12 / Hox-4H
		V$HOXD13.01	Homeobox D13 / Hox-4I
V$AHRR	AHR-arnt heterodimers and AHR-related factors	V$AHR.01	Aryl hydrocarbon / dioxin receptor
		V$AHRARNT.01	Aryl hydrocarbon receptor / Arnt heterodimers
		V$AHRARNT.02	Aryl hydrocarbon / Arnt heterodimers, fixed core
		V$AHRARNT.03	DRE (dioxin response elements), XRE (xenobiotic response elements) bound by AHR/ARNT heterodimers
		V$NXF_ARNT.01	bHLH-PAS type transcription factors NXF/ARNT heterodimer
V$AIRE	Autoimmune regulatory element binding factor	V$AIRE.01	Autoimmune regulator
		V$AIRE.02	Autoimmune regulator
V$AP1F	AP1, Activating protein 1	V$AP1.01	Activator protein 1
		V$AP1.02	Activator protein 1
		V$AP1.03	Activator protein 1
		V$BATF.01	Basic leucine zipper transcription factor, ATF-like
		V$FOSL1.01	FOS-like antigen-1 (FRA1)
		V$FOSL2.01	FOS-like antigen 2 (FRA2)
		V$JUNB.01	Transcription factor Jun-B
		V$JUND.01	Transcription factor jun-D
		V$JUNDM2.02	Jun dimerization protein 2 (secondary DNA binding preference)
V$AP1R	MAF and AP1 related factors	V$BACH1.01	BTB/POZ-bZIP transcription factor BACH1 forms heterodimers with the small Maf protein family
		V$BACH1.02	BTB and CNC homology 1, basic leucine zipper transcription factor 1
		V$BACH2.01	Bach2 bound TRE
		V$BACH2.02	BTB and CNC homology 1, basic leucine zipper transcription factor 2
		V$MAFA.01	Lens-specific Maf/MafA-sites
		V$MAFB.01	MAFB/Kreisler basic region/leucine zipper transcription factor (half site)
		V$MAFF.01	Transcription factor MafF
		V$MAFK.01	V-maf musculoaponeurotic fibrosarcoma oncogene homolog K (half site)
		V$MARE_ARE.01	Antioxidant response elements
		V$MARE.01	Maf response elements, half sites
		V$MARE.02	Binding sites for homodimers of large Maf-proteins
		V$MARE.03	Binding sites for heterodimers with small Maf-proteins
		V$NFE2.01	NF-E2 p45
		V$NFE2.02	Leucine zipper protein NF-E2 (nuclear factor, erythroid-derived)
		V$NFE2L2.01	Nuclear factor, erythroid 2-like 2 (NFE2L2)
		V$NRL.01	Neural retinal basic leucine zipper factor (bZIP)
		V$NRL.02	Neural retinal basic leucine zipper factor (bZIP)
		V$TCF11MAFG.01	TCF11/MafG heterodimers, binding to subclass of AP1 sites
		V$VMAF.01	v-Maf
V$AP2F	Activator protein 2	V$AP2.01	Activator protein 2
		V$AP2.02	Activator protein 2 alpha
		V$TCFAP2A.01	Transcription factor AP-2, alpha
		V$TCFAP2A.02	Transcription factor AP-2, alpha
		V$TCFAP2B.01	Transcription factor AP-2, beta
		V$TCFAP2C.01	Transcription factor AP-2, gamma
		V$TCFAP2C.02	Transcription factor AP-2, gamma
		V$TCFAP2E.01	Transcription factor AP-2, epsilon
V$AP4R	AP4 and related proteins	V$AP4.01	Activator protein 4
		V$AP4.02	Activator protein 4
		V$AP4.03	Activating enhancer binding protein 4
V$ARID	AT rich interactive domain factor	V$ARID5A.01	AT rich interactive domain 5A (MRF1-like)
		V$BRIGHT.01	Bright, B cell regulator of IgH transcription
		V$JARID2.01	Jumonji, AT rich interactive domain 2 (JMJ)
		V$MRF2.01	Modulator recognition factor 2 (MRF2, ARID5B)
V$ATBF	AT-binding transcription factor	V$ATBF1.01	AT-binding transcription factor 1
V$BARB	Barbiturate-inducible element box from pro+eukaryotic genes	V$BARBIE.01	Barbiturate-inducible element
V$BCDF	Bicoid-like homeodomain transcription factors	V$CRX.01	Cone-rod homeobox-containing transcription factor / otx-like homeobox gene
		V$CRX.02	Cone-rod homeobox-containing transcription factor
		V$CRX.03	Cone-rod homeobox-containing transcription factor
		V$DMBX1.01	Diencephalon/mesencephalon homeobox 1
		V$GSC.01	Vertebrate bicoid-type homeodomain protein Goosecoid
		V$GSC.02	Vertebrate bicoid-type homeodomain protein Goosecoid
		V$OBOX1.01	Oocyte specific homeobox 1
		V$OBOX2.01	Oocyte specific homeobox 2
		V$OBOX3.01	Oocyte specific homeobox 3
		V$OBOX5.01	Oocyte specific homeobox 5
		V$OBOX6.01	Oocyte specific homeobox 6
		V$OTX1.01	Orthodenticle homeobox 1
		V$OTX2.01	Homeodomain transcription factor Otx2 (homolog of Drosophila orthodenticle)
		V$OTX2.02	Orthodenticle homeobox 2
		V$PCE1.01	Photoreceptor conserved element 1
		V$PITX2.01	Pituitary homeo box 2, Ptx2, paired-like homeodomain 2
		V$PITX3.01	Paired-like homeodomain 3, CTPP 4, Ptx3
		V$PTX1.01	Pituitary Homeobox 1 (Ptx1, Pitx-1)
		V$PTX1.02	Pituitary homeo box 1 (Pitx1), paired-like homeodomain 1
V$BCL6	POZ domain zinc finger expressed in B-Cells	V$BCL6.01	POZ/zinc finger protein, transcriptional repressor, translocations observed in diffuse large cell lymphoma
		V$BCL6.02	POZ/zinc finger protein, transcriptional repressor, translocations observed in diffuse large cell lymphoma
		V$BCL6.03	B-cell CLL/lymphoma 6, member B (BCL6B)
		V$BCL6.04	B-cell CLL/lymphoma 6, member B (BCL6B)
V$BEDF	BED subclass of zinc-finger proteins	V$ZBED4.01	Zinc finger, BED-type containing 4; GC-box binding sites
		V$ZBED4.02	Zinc finger, BED-type containing 4; polyG binding sites
V$BHLH	bHLH transcription factors expressed in muscle, intestine and stomach	V$BHLHA15.01	Muscle, intestine and stomach expression 1 (MIST1)
		V$MESP1_2.01	Mesoderm posterior 1 and 2
V$BNCF	Basonuclein rDNA transcription factor (PolI)	V$BNC.01	Basonuclin, cooperates with UBF1 in rDNA PolI transcription
V$BPTF	Bromodomain and PHD domain transcription factors	V$FAC1.01	Fetal Alz-50 clone 1 (FAC1)
V$BRAC	V$TLX1.01	V$BRACH.01	Brachyury
		V$EOMES.01	Eomesodermin, TBR-2 (T-box, brain, 2)
		V$EOMES.02	Eomesodermin, TBR-2 (secondary DNA binding preference)
		V$EOMES.03	Eomesodermin, TBR-2 (T-box, brain, 2)
		V$MGA.01	MAX gene associated, dimeric binding site
		V$SPT.01	T-box gene 16 (tbx16) of zebrafish
		V$TBOX.01	T-box transcription factor binding sites
		V$TBR1.01	T-box brain protein 1
		V$TBX15.01	T-box transcription factor TBX15, dimeric binding site
		V$TBX15.02	T-box transcription factor TBX15, dimeric binding site
		V$TBX20.01	T-box transcription factor TBX20
		V$TBX20.02	T-box transcription factor TBX20
		V$TBX21.01	T-box transcription factor TBX21, dimeric binding site
		V$TBX5.01	T-Box factor 5 site (TBX5), mutations related to Holt-Oram syndrome
		V$TBX6.01	T-Box family transcription factor
V$BRN5	Brn-5 POU domain factors	V$BRN5.01	Brn-5, POU-VI protein class (also known as emb and CNS-1)
		V$BRN5.02	Brn-5, POU-VI protein class (also known as emb and CNS-1)
		V$BRN5.03	Brn-5, POU-VI protein class (also known as emb and CNS-1)
		V$BRN5.04	POU class 6 homeobox 1 (POU6F1)
		V$POU6F2.01	Retina-derived POU-domain factor-1, dimeric binding site
V$BRNF	Brn POU domain factors	V$BRN2.01	Brn-2, POU-III protein class
		V$BRN2.02	Brn-2, POU-III protein class
		V$BRN2.03	Brn-2, POU-III protein class
		V$BRN2.04	POU class 3 homeobox 2 (POU3F2), OTF7
		V$BRN3.01	Brn-3, POU-IV protein class
		V$BRN3.02	Brn-3, POU-IV protein class
		V$BRN3.03	POU class 4 homeobox 3 (POU4F3), BRN3C
		V$BRN4.01	POU domain transcription factor brain 4
		V$BRN4.02	POU class 3 homeobox 4 (POU3F4)
		V$TST1.01	POU-factor Tst-1/Oct-6
		V$TST1.02	POU class 3 homeobox 1 (POU3F1), OCT6
V$BTBF	BTB/POZ (broad complex, TramTrack, Bric-a-brac/pox viruses and zinc fingers) transcription factor	V$KAISO.01	Transcription factor Kaiso, ZBTB33
V$BZIP	Heterodimers between bZIP family members	V$CEBPE_ATF4.01	Heterodimer of CEBP epsilon and ATF4
		V$CEBPE_ATF4.02	Heterodimer of CEBP epsilon and ATF4
V$CAAT	CCAAT binding factors	V$ACAAT.01	Avian C-type LTR CCAAT box
		V$CAAT.01	Cellular and viral CCAAT box
		V$NFY.01	Nuclear factor Y (Y-box binding factor)
		V$NFY.02	Nuclear factor Y (Y-box binding factor)
		V$NFY.03	Nuclear factor Y (Y-box binding factor)
		V$NFY.04	Nuclear factor Y (Y-box binding factor)
		V$NFY.05	Nuclear factor Y (Y-box binding factor)
		V$NFYA.01	Nuclear transcription factor Y, alpha (HAP2, NF-YA)
V$CABL	C-abl DNA binding sites	V$CABL.01	Multifunctional c-Abl src type tyrosine kinase
V$CARE	Calcium-response elements	V$CARF.01	Calcium-reponse factor
V$CART	Cart-1 (cartilage homeoprotein 1)	V$ALX3.01	Aristaless-like homeobox 3
		V$ALX4.01	Aristaless-like homeobox 4
		V$ARX.01	Aristaless related homeobox
		V$CART1.01	Cart-1 (cartilage homeoprotein 1)
		V$CART1.02	Cartilage homeo protein 1
		V$ESX1.01	ESX homeobox 1
		V$HESX1.01	HESX homeobox 1, dimeric binding site
		V$ISX.01	Intestine-specific homeobox
		V$MIXL1.01	Mix1 homeobox-like 1
		V$OTP.01	Orthopedia homeobox
		V$PHOX2.01	Phox2a (ARIX) and Phox2b
		V$PHOX2A.01	Paired-like homeobox 2a (Arix)
		V$PHOX2B.01	Paired-like homeobox 2b, PMX2 B
		V$PROP1.01	Prophet of Pit 1, PROP paired-like homeobox 1
		V$PROP1.02	Prophet of Pit 1, PROP paired-like homeobox 1, dimeric binding site
		V$PRRX1.01	Paired related homeobox 1, paired mesoderm homeo box 1 (PMX1)
		V$PRRX2.01	Paired related homeobox 2, paired mesoderm homeo box 1 (PMX1), S8
		V$RAX.01	Retina and anterior neural fold homeobox
		V$RHOX6.01	Reproductive homeobox 6, placenta specific homeobox 1
		V$S8.01	Binding site for S8 type homeodomains
		V$SHOX2.01	Short stature homeobox 2
		V$UNCX4.01	UNC homeobox (UNCX)
		V$VSX1.01	Visual system homeobox 1
		V$XVENT2.01	Xenopus homeodomain factor Xvent-2; early BMP signaling response
V$CDEF	Cell cycle regulators: Cell cycle dependent element	V$CDE.01	Cell cycle-dependent element, CDF-1 binding site (CDE/CHR tandem elements regulate cell cycle dependent repression)
V$CDXF	Vertebrate caudal related homeodomain protein	V$CDX1.01	Intestine specific homeodomain factor CDX-1
		V$CDX1.02	Caudal type homeo box 1
		V$CDX2.01	Cdx-2 mammalian caudal related intestinal transcr. factor
		V$CDX2.02	Caudal type homeobox transcription factor 2
		V$CDX2.03	Caudal type homeobox transcription factor 2
V$CEBP	Ccaat/Enhancer Binding Protein	V$CEBP.02	CCAAT/enhancer binding protein
		V$CEBPA.01	CCAAT/enhancer binding protein alpha
		V$CEBPB.01	CCAAT/enhancer binding protein beta
		V$CEBPB.02	CCAAT/enhancer binding protein beta
		V$CEBPD.01	CCAAT/enhancer binding protein (C/EBP), delta
		V$CEBPE.01	CCAAT/enhancer binding protein (C/EBP), epsilon
		V$CEBPE.02	CCAAT/enhancer binding protein (C/EBP), epsilon
		V$CEBPG.01	CCAAT/enhancer binding protein (C/EBP), gamma
V$CHOP	C/EBP homologous protein (CHOP)	V$CHOP.01	Heterodimers of CHOP and C/EBPalpha
		V$CHOP.02	Heterodimers of CHOP and C/EBPalpha
V$CHRE	Carbohydrate response elements, consist of two E box motifs separated by 5 bp	V$CHREBP_MLX.01	Carbohydrate response element binding protein (CHREBP) and Max-like protein X (Mlx) bind as heterodimers to glucose-responsive promoters
V$CHRF	Cell cycle regulators: Cell cycle homology element	V$CHR.01	Cell cycle gene homology region (CDE/CHR tandem elements regulate cell cycle dependent repression)
V$CIZF	CAS interating zinc finger protein	V$NMP4.01	NMP4 (nuclear matrix protein 4) / CIZ (Cas-interacting zinc finger protein)
V$CLOX	CLOX and CLOX homology (CDP) factors	V$CDP.02	Transcriptional repressor CDP
		V$CDPCR3HD.01	Cut-like homeodomain protein (Cut Repeat III / homeodomain)
		V$CLOX.01	Cut-like homeodomain protein
		V$CPHX.01	Cytoplasmic polyadenylated homeobox
		V$CUX1.01	Cut-like homeobox 1, dimeric binding site
		V$CUX2.01	Cut-like homeobox 2, dimeric binding site
V$CP2F	CP2-erythrocyte Factor related to drosophila Elf1	V$CP2.01	CP2
		V$CP2.02	LBP-1c (leader-binding protein-1c), LSF (late SV40 factor), CP2, SEF (SAA3 enhancer factor)
		V$TCFCP2L1.01	Transcription factor CP2-like 1 (LBP-9)
V$CREB	cAMP-responsive element binding proteins	V$ATF.01	Activating transcription factor
		V$ATF.02	Activating transcription factor
		V$ATF1.01	Activating transcription factor 1
		V$ATF1.02	Activating transcription factor 1
		V$ATF2.01	Activating transcription factor 2
		V$ATF6.02	Activating transcription factor 6, member of b-zip family, induced by ER stress
		V$BATF3.01	Basic leucine zipper transcription factor, ATF-like 3
		V$CJUN_ATF2.01	c-Jun/ATF2 heterodimers
		V$CREB.02	cAMP-responsive element binding protein
		V$CREB.03	cAMP-response element-binding protein
		V$CREB1.01	cAMP-responsive element binding protein 1
		V$CREB1.02	cAMP-responsive element binding protein 1
		V$CREB2.01	cAMP-responsive element binding protein 2
		V$CREB2CJUN.01	CRE-binding protein 2/c-Jun heterodimer
		V$CREB3.01	cAMP responsive element binding protein 3, dimeric binding site
		V$CREB3L2.01	cAMP responsive element binding protein 3-like 2, BBF2H7, dimeric binding site
		V$E4BP4.01	E4BP4, bZIP domain, transcriptional repressor
		V$JUNDM2.01	Jun dimerization protein 2
		V$TAXCREB.01	Tax/CREB complex
		V$TAXCREB.02	Tax/CREB complex
		V$XBP1.01	X-box-binding protein 1
V$CSEN	Calsenilin, presenilin binding protein, EF hand transcription factor	V$DREAM.01	Downstream regulatory element-antagonist modulator, Ca2+-binding protein of the neuronal calcium sensors family that binds DRE (downstream regulatory element) sites as a tetramer
V$CTCF	CTCF and BORIS gene family, transcriptional regulators with 11 highly conserved zinc finger domains	V$CTCF.01	CCCTC-binding factor
		V$CTCF.02	Insulator protein CTCF (CCCTC-binding factor)
		V$CTCF.03	Insulator protein CTCF (CCCTC-binding factor)
		V$CTCF.04	Insulator protein CTCF (CCCTC-binding factor)
		V$CTCF.05	Insulator protein CTCF (CCCTC-binding factor)
		V$CTCFL.01	CCCTC-binding factor (zinc finger protein)-like (BORIS)
V$DEAF	Homolog to deformed epidermal autoregulatory factor-1 from D. melanogaster	V$NUDR.01	NUDR (nuclear DEAF-1 related transcriptional regulator protein)
V$DICE	Downstream Immunoglobulin Control Element, critical for B cell activity and specificity	V$DICE.01	Downstream Immunoglobulin Control Element, interacting factor: BEN (also termed Mus-TRD1 and WBSCR11)
V$DLXF	Distal-less homeodomain transcription factors	V$DLX1.01	DLX-1, -2, and -5 binding sites
		V$DLX1.02	Distal-less homeobox 1
		V$DLX2.01	Distal-less homeobox 2
		V$DLX3.01	Distal-less 3 homeodomain transcription factor
		V$DLX3.02	Distal-less homeobox 3
		V$DLX3.03	Distal-less homeobox 3
		V$DLX4.01	Distal-less homeobox 4
		V$DLX5.01	Distal-less homeobox 5
V$DMRT	DM domain-containing transcription factors	V$DMRT1.01	Doublesex and mab-3 related transcription factor 1
		V$DMRT2.01	Doublesex and mab-3 related transcription factor 2
		V$DMRT3.01	Doublesex and mab-3 related transcription factor 3
		V$DMRT4.01	Doublesex and mab-3 related transcription factor 4
		V$DMRT5.01	Doublesex and mab-3 related transcription factor 5
		V$DMRT7.01	Doublesex and mab-3 related transcription factor 7
V$DMTF	Cyclin D binding myb-like transcription factor	V$DMP1.01	Cyclin D-interacting myb-like protein, DMTF1 - cyclin D binding myb-like transcription factor 1
		V$DMP1.02	Cyclin D binding myb-like transcription factor
V$DUXF	Double homeobox factors	V$DUX4.01	Double homeobox protein 4
V$E2FF	E2F-myc activator/cell cycle regulator	V$E2F.01	E2F, involved in cell cycle regulation, interacts with Rb p107 protein
		V$E2F.02	E2F, involved in cell cycle regulation, interacts with Rb p107 protein
		V$E2F.03	E2F, involved in cell cycle regulation, interacts with Rb p107 protein
		V$E2F1_DP1.01	E2F-1/DP-1 heterodimeric complex
		V$E2F1_DP2.01	E2F-1/DP-2 heterodimeric complex
		V$E2F1.01	E2F transcription factor 1
		V$E2F2.01	E2F transcription factor 2
		V$E2F3.01	E2F transcription factor 3
		V$E2F3.02	E2F transcription factor 3 (secondary DNA binding preference)
		V$E2F4_DP1.01	E2F-4/DP-1 heterodimeric complex
		V$E2F4_DP2.01	E2F-4/DP-2 heterodimeric complex
		V$E2F4.01	E2F transcription factor 4, p107/p130-binding protein
		V$E2F6.01	E2F transcription factor 6
		V$E2F7.01	E2F transcription factor 7
		V$E2F7.02	E2F transcription factor 7
		V$RB_E2F1_DP1.01	RB/E2F-1/DP-1 heterotrimeric complex
V$E4FF	Ubiquitous GLI - Krueppel like zinc finger involved in cell cycle regulation	V$E4F.01	GLI-Krueppel-related transcription factor, regulator of adenovirus E4 promoter
V$EBOX	E-box binding factors	V$ATF6.01	Member of b-zip family, induced by ER damage/stress, binds to the ERSE in association with NF-Y
		V$CMYC.01	Myelocytomatosis oncogene (c-myc proto-oncogene)
		V$CMYC.02	Myelocytomatosis oncogene (c-myc proto-oncogene)
		V$MAX.01	Max/Max dimer
		V$MAX.02	MYC associated factor X
		V$MAX.03	MYC associated factor X
		V$MNT.01	MAX binding protein
		V$MYCMAX.01	c-Myc/Max heterodimer
		V$MYCMAX.02	c-Myc/Max heterodimer
		V$MYCMAX.03	MYC-MAX binding sites
		V$NMYC.01	N-Myc
		V$NMYC.02	v-myc myelocytomatosis viral related oncogene, neuroblastoma derived
		V$USF.01	Upstream stimulating factor
		V$USF.02	Upstream stimulating factor
		V$USF.03	Upstream stimulating factor
		V$USF.04	Upstream stimulating factor 1/2
		V$USF1.01	Upstream stimulating factor 1
		V$USF1.02	Upstream stimulating factor 1
V$EGRF	EGR/nerve growth factor induced protein C & related factors	V$CKROX.01	Collagen krox protein (zinc finger protein 67 - zfp67)
		V$EGR1.01	Egr-1/Krox-24/NGFI-A immediate-early gene product
		V$EGR1.02	EGR1, early growth response 1
		V$EGR1.03	EGR1, early growth response 1
		V$EGR1.04	EGR1, early growth response 1
		V$EGR2.01	Egr-2/Krox-20 early growth response gene product
		V$EGR2.02	Egr-2/Krox-20 early growth response gene product
		V$EGR3.01	Early growth response gene 3 product
		V$NGFIC.01	Nerve growth factor-induced protein C
		V$WT1.01	Wilms Tumor Suppressor
		V$WT1.02	Wilms Tumor Suppressor
V$EREF	Estrogen response elements	V$ER.01	Estrogen receptor, IR3 sites
		V$ER.02	Canonical palindromic estrogen response element (ERE), IR3 sites
		V$ER.03	Estrogen response elements (ER alpha), IR3 sites
		V$ER.04	Estrogen response elements (ER alpha), IR3 sites
		V$ESR2.01	Estrogen receptor 2 (ER beta)
V$ESRR	Estrogen-related receptors	V$ERR.01	Estrogen related receptor
		V$ESRRA.01	Estrogen-related receptor alpha
		V$ESRRA.02	Estrogen-related receptor alpha (secondary DNA binding preference)
		V$ESRRA.03	Estrogen-related receptor alpha
		V$ESRRA.04	Estrogen-related receptor alpha, homodimer DR4 binding site
		V$ESRRA.05	Estrogen-related receptor alpha, homodimer DR5 binding site
		V$ESRRB.01	Estrogen-related receptor beta
		V$ESRRG.01	Estrogen-related receptor gamma, homodimer DR4 binding site
V$ETSF	Human and murine ETS1 factors	V$CETS1P54.01	c-Ets-1(p54)
		V$EHF.01	Ets homologous factor
		V$ELF1.01	E74-like factor 1
		V$ELF2.01	Ets - family member ELF-2 (NERF1a)
		V$ELF3.01	E74-like factor 3 (epithelial-specific ets domain transcription factor)
		V$ELF4.01	E74-like factor 4
		V$ELF5.01	E74-like factor 5
		V$ELK1.01	Elk-1
		V$ELK1.02	Elk-1
		V$ELK1.03	ETS-like gene 1 (ELK-1)
		V$ELK3.01	ETS-domain protein (SRF accessory protein 2
		V$ELK4.01	ETS-domain protein (SRF accessory protein 1)
		V$ERG.01	v-ets erythroblastosis virus E26 oncogene homolog
		V$ERG.02	v-ets erythroblastosis virus E26 oncogene homolog
		V$ETS1.01	c-Ets-1 binding site
		V$ETS2.01	c-Ets-2 binding site
		V$ETV1.01	Ets variant 1
		V$ETV1.02	Ets variant 1
		V$ETV3.01	Ets variant 3
		V$ETV3.02	Ets variant 3
		V$ETV4.01	Ets variant 4
		V$ETV5.01	Ets variant 5
		V$ETV6.01	Ets variant 6
		V$FLI.01	ETS family member FLI
		V$GABP.01	GABP: GA binding protein
		V$GABPA.01	GA binding protein transcription factor, alpha
		V$GABPA.02	GA binding protein transcription factor, alpha
		V$GABPB1.01	GA repeat binding protein, beta 1)
		V$NRF2.01	Nuclear respiratory factor 2
		V$PDEF.01	Prostate-derived Ets factor
		V$PEA3.01	Polyomavirus enhancer A binding protein 3, ETV4 (Ets variant gene 4)
		V$SPDEF.01	SAM pointed domain containing ets transcription factor
		V$SPI1.01	SPI-1 proto-oncogene; hematopoietic transcription factor PU.1
		V$SPI1.02	SPI-1 proto-oncogene; hematopoietic transcription factor PU.1
		V$SPI1.03	SPI-1 proto-oncogene; hematopoietic transcription factor PU.1
		V$SPI1.04	SPI-1 proto-oncogene; hematopoietic transcription factor PU.1
		V$SPI1.05	SPI-1 proto-oncogene; hematopoietic transcription factor PU.1
		V$SPIB.01	Spi-B transcription factor (Spi-1/PU.1 related)
		V$SPIC.01	Spi-C transcription factor (Spi-1/PU.1 related)
V$EVI1	EVI1-myleoid transforming protein	V$EVI1.01	Ecotropic viral integration site 1 encoded factor, amino-terminal zinc finger domain
		V$EVI1.02	Ecotropic viral integration site 1 encoded factor, amino-terminal zinc finger domain
		V$EVI1.03	Ecotropic viral integration site 1 encoded factor, amino-terminal zinc finger domain
		V$EVI1.04	Ecotropic viral integration site 1 encoded factor, amino-terminal zinc finger domain
		V$EVI1.05	Ecotropic viral integration site 1 encoded factor, amino-terminal zinc finger domain
		V$EVI1.06	Ecotropic viral integration site 1 encoded factor, amino-terminal zinc finger domain
		V$EVI1.07	Evi-1 zinc finger protein, carboxy-terminal zinc finger domain
		V$MEL1.01	MEL1 (MDS1/EVI1-like gene 1) DNA-binding domain 1
		V$MEL1.02	MEL1 (MDS1/EVI1-like gene 1) DNA-binding domain 2
		V$MEL1.03	MEL1 (MDS1/EVI1-like gene 1) DNA-binding domain 2
V$FAST	FAST-1 SMAD interacting proteins	V$FAST1.01	FAST-1 SMAD interacting protein
		V$FAST1.02	Forkhead box H1 (Foxh1)
		V$FAST1.03	Forkhead box H1 (Foxh1)
V$FKHD	Fork head domain factors	V$FHXA.01	Fork head homologous X binds DNA with a dual sequence specificity (FHXA and FHXB)
		V$FHXB.01	Fork head homologous X binds DNA with a dual sequence specificity (FHXA and FHXB)
		V$FKHRL1.01	Fkh-domain factor FKHRL1 (FOXO)
		V$FOXA1.01	Forkhead box protein A1, hepatocyte nuclear factor 3-alpha (HNF-3-alpha)
		V$FOXJ1.01	Forkhead box J1
		V$FOXJ3.01	Forkhead box J3
		V$FOXK1.01	Forkhead box K1, myocyte nuclear factor
		V$FOXL1.01	Forkhead box L1
		V$FOXO1.01	Forkhead box protein O1
		V$FOXP1_ES.01	Alternative splicing variant of FOXP1, activated in ESCs
		V$FOXP1.01	Forkhead box P1
		V$FOXP1.02	Sites bound by FOXP1 and an alternative splicing variant FOXP1_ES, activated in ESCs
		V$FOXP2.01	Forkhead box protein P2
		V$FREAC2.01	Fork head related activator-2 (FOXF2)
		V$FREAC3.01	Fork head related activator-3 (FOXC1)
		V$FREAC4.01	Fork head related activator-4 (FOXD1)
		V$FREAC7.01	Fork head related activator-7 (FOXL1)
		V$HFH1.01	HNF-3/Fkh Homolog 1 (FOXQ1)
		V$HFH2.01	HNF-3/Fkh Homolog 2 (FOXD3)
		V$HFH3.01	HNF-3/Fkh Homolog 3 (FOXI1, Freac-6)
		V$HFH8.01	HNF-3/Fkh Homolog-8 (FOXF1)
		V$HNF3.01	Hepatocyte nuclear factor 3 (alpha, beta) (FOXA1, FOXA2)
		V$HNF3B.01	Hepatocyte nuclear factor 3beta (FOXA2)
		V$HNF3B.02	Hepatic nuclear factor 3beta (FOXA2)
		V$HNF3B.03	Hepatic nuclear factor 3 beta (FOXA2)
		V$HNF3B.04	HNF-3-beta, Forkhead box protein A2 (FOXA2)
		V$ILF1.01	Winged-helix transcription factor IL-2 enhancer binding factor (ILF), forkhead box K2 (FOXK2)
		V$XFD1.01	Xenopus fork head domain factor 1 (FoxA4a)
		V$XFD2.01	Xenopus fork head domain factor 2 (FoxI1a)
		V$XFD3.01	Xenopus fork head domain factor 3 (FoxA2a)
V$FXRE	Farnesoid X - activated receptor response elements	V$FXRE.01	Farnesoid X - activated receptor (RXR/FXR dimer), IR1 sites
V$GABF	GA-boxes	V$GAGA.01	GAGA-Box
V$GATA	GATA binding factors	V$GATA.01	GATA binding factor
		V$GATA1.01	GATA-binding factor 1
		V$GATA1.02	GATA-binding factor 1
		V$GATA1.03	GATA-binding factor 1
		V$GATA1.04	GATA-binding factor 1
		V$GATA1.05	GATA-binding factor 1
		V$GATA1.06	Complex of Lmo2 bound to Tal-1, E2A proteins, and GATA-1, half-site 2
		V$GATA1.07	GATA-binding factor 1
		V$GATA2.01	GATA-binding factor 2
		V$GATA2.02	GATA-binding factor 2
		V$GATA2.03	GATA-binding factor 2
		V$GATA3.01	GATA-binding factor 3
		V$GATA3.02	GATA-binding factor 3
		V$GATA3.03	GATA-binding protein 3
		V$GATA4.01	GATA binding protein 4
		V$GATA5.01	GATA-binding protein 5
		V$GATA6.01	GATA-binding protein 6
V$GCF2	Transcriptional repressor GC-binding factor 2	V$LRRFIP1.01	Leucine rich repeat (in FLII) interacting protein 1
V$GCMF	Chorion-specific transcription factors with a GCM DNA binding domain	V$GCM1.01	Glial cells missing homolog 1, chorion-specific transcription factor GCMa
		V$GCM1.02	Glial cells missing homolog 1
		V$GCM1.03	Glial cells missing homolog 1 (secondary DNA binding preference)
V$GCNR	Germ cell nuclear receptors	V$RTR.01	Retinoid receptor-related testis-associated receptor (GCNF/RTR), DR0 sites
V$GFI1	Growth factor independence transcriptional repressor	V$GFI1.01	Growth factor independence 1 zinc finger protein acts as transcriptional repressor
		V$GFI1.02	Growth factor independence 1
		V$GFI1B.01	Growth factor independence 1 zinc finger protein Gfi-1B
V$GLIF	GLI zinc finger family	V$GLI1.01	Zinc finger transcription factor GLI1
		V$GLI1.02	Glioma-associated oncogene homolog 1
		V$GLI2.01	GLI-Kruppel family member GLI2
		V$GLI3.01	GLI-Kruppel family member GLI3
		V$GLI3.02	GLI-Kruppel family member GLI3
		V$GLIS1.01	GLIS family zinc finger 1
		V$GLIS2.01	GLIS family zinc finger 2
		V$GLIS3.01	GLIS family zinc finger 3, Gli-similar 3
		V$ZIC2.01	Zinc finger transcription factor, Zic family member 2 (odd-paired homolog, Drosophila)
		V$ZIC3.02	Zic family member 3 (odd-paired Drosophila homolog)
V$GMEB	Glucocorticoid modulatory element binding proteins	V$GMEB2.01	Glucocorticoid modulatory element binding protein 2
V$GREF	Glucocorticoid responsive and related elements	V$ARE.01	Androgene receptor binding site, IR3 sites
		V$ARE.02	Androgene receptor binding site, IR3 sites
		V$ARE.03	Androgene receptor binding site, IR3 sites
		V$GRE.01	Glucocorticoid receptor, C2C2 zinc finger protein binds glucocorticoid dependent to GREs, IR3 sites
		V$GRE.02	Glucocorticoid receptor, IR3 sites
		V$GRE.03	Glucocorticoid receptor, IR3 sites
		V$MRE.01	Mineralocorticoid receptor response element
		V$PRE.01	Progesterone receptor binding site, IR3 sites
V$GRHL	Grainyhead-like transcription factors	V$GRHL1.01	Grainyhead-like 1 (LBP32, MGR, TFCP2L2)
		V$GRHL2.01	Grainyhead-like 2 (BOM, TFCP2L3)
		V$GRHL3.01	Grainyhead-like 3 (sister-of-mammalian grainyhead - SOM)
V$GTBX	GT box	V$ZEC.01	Zinc finger protein ZEC (ZFP628)
V$GUCE	GTF2IRDI upstream control element	V$GTF3R4.01	GTF2I-like repeat 4 of GTF3
		V$TFII-IR4.01	GTF2I repeat 4 of the general transcription factor II, i (GTF2I)
V$GZF1	GDNF-inducible zinc finger gene 1	V$GZF1.01	GDNF-inducible zinc finger protein 1 (ZNF336)
V$HAML	Human acute myelogenous leukemia factors	V$AML1.01	AML1/CBFA2 Runt domain binding site
		V$AML1.02	Acute myeloid leukemia 1 protein, RUNX1 (runt-related transcription factor 1)
		V$AML2.01	RUNX3 (Runt-related transcription factor 3), AML2 (Acute myeloid leukemia 2)
		V$AML3.01	Runt-related transcription factor 2 / CBFA1 (core-binding factor, runt domain, alpha subunit 1)
		V$AML3.02	RUNX2 (Runt-related transcription factor 2) / CBFA1 (core-binding factor, runt domain, alpha subunit 1)
V$HAND	Twist subfamily of class B bHLH transcription factors	V$HAND2_E12.01	Heterodimers of the bHLH transcription factors HAND2 (Thing2) and E12
		V$HEN1.01	HEN1
		V$HEN1.02	HEN1
		V$LYL1_E12.01	LYL1-E12 heterodimeric complex
		V$PARAXIS.01	Paraxis (TCF15), member of the Twist subfamily of Class B bHLH factors, forms heterodimers with E12
		V$SCX.01	Tendon-specific bHLH transcription factor scleraxis
		V$TAL1_E2A.01	Complex of Lmo2 bound to Tal-1, E2A proteins, and GATA-1, half-site 1
		V$TAL1_E2A.02	T-cell acute lymphocytic leukemia 1, SCL
		V$TAL1ALPHAE47.01	Tal-1alpha/E47 heterodimer
		V$TAL1BETAE47.01	Tal-1beta/E47 heterodimer
		V$TAL1BETAHEB.01	Tal-1beta/HEB heterodimer
		V$TAL1BETAITF2.01	Tal-1beta/ITF-2 heterodimer
		V$TH1E47.01	Thing1/E47 heterodimer, TH1 bHLH member specific expression in a variety of embryonic tissues
		V$TWIST.01	TWIST homolog of drosophila
V$HASF	HIF-1 ancillary sequence family	V$HAS.01	HIF-1 ancillary sequence
V$HBOX	Homeobox transcription factors	V$EMX2.01	Empty spiracles homeobox 2
		V$EN1.01	Homeobox protein engrailed (en-1)
		V$EN1.02	Engrailed homeobox 1
		V$EN2.01	Engrailed homeobox 2
		V$EVX1.01	Even-skipped homeobox 1
		V$EVX2.01	Even-skipped homeobox 2
		V$GBX1.01	Gastrulation brain homeobox 1
		V$GBX2.01	Gastrulation brain homeobox 2
		V$GSH1.01	Homeobox transcription factor Gsh-1
		V$GSH2.01	Homeodomain transcription factor Gsh-2
		V$GSH2.02	Homeodomain transcription factor Gsh-2
		V$HLXB9.01	Motor neuron and pancreas homeobox 1 (Mnx1)
		V$MEOX1.01	Mesenchyme homeobox 1
		V$VAX1.01	Ventral anterior homeobox 1
		V$VAX2.01	Ventral anterior homeobox 2
V$HDBP	Huntington's disease gene regulatory region binding proteins	V$HDBP1_2.01	Huntington's disease gene regulatory region-binding protein 1 and 2 (SLC2A4 regulator and papillomavirus binding factor)
V$HDGF	Hepatoma-derived growth factor	V$HDGF.01	Hepatoma-derived growth factor
V$HEAT	Heat shock factors	V$HSF1.01	Heat shock factor 1
		V$HSF1.02	Heat shock factor 1
		V$HSF1.03	Heat shock factor 1
		V$HSF1.04	Heat shock factor 1
		V$HSF2.01	Heat shock factor 2
		V$HSF2.02	Heat shock factor 2
		V$HSF2.03	Heat shock factor 2
V$HESF	Vertebrate homologues of enhancer of split complex	V$BHLHB2.01	Basic helix-loop-helix domain containing, class B, 2
		V$BHLHB2.02	Basic helix-loop-helix domain containing, class B, 2 (secondary DNA binding preference)
		V$DEC1.01	Basic helix-loop-helix protein known as Dec1, Stra13, Sharp2 or BHLHE40
		V$DEC1.02	Basic helix-loop-helix protein known as Dec1, Stra13, Sharp2 or BHLHE40
		V$DEC2.01	Basic helix-loop-helix protein known as Dec2, Sharp1 or BHLHE41
		V$HELT.01	Hey-like bHLH-transcriptional repressor
		V$HES1.01	Drosophila hairy and enhancer of split homologue 1 (HES-1)
		V$HES1.02	Drosophila hairy and enhancer of split homologue 1 (HES-1)
		V$HES7.01	Hairy and enhancer of split 7
V$HICF	Krueppel-like C2H2 zinc finger factors hypermethylated in cancer	V$HIC1.01	Hypermethylated in cancer 1
		V$HIC1.02	Hypermethylated in cancer 1 (secondary DNA binding preference)
V$HIFF	Hypoxia inducible factor, bHLH/PAS protein family	V$ARNT.01	AhR nuclear translocator homodimers
		V$ARNTL.01	Aryl hydrocarbon receptor nuclear translocator-like, homodimer
		V$CLOCK_BMAL1.01	Binding site of Clock/BMAL1 heterodimer, NPAS2/BMAL1 heterodimer
		V$HIF1.01	Hypoxia induced factor-1 (HIF-1)
		V$HIF1.02	Hypoxia inducible factor, bHLH / PAS protein family
		V$HRE.01	Hypoxia response elements, binding sites for HIF1alpha/ARNT heterodimers
		V$HRE.02	Hypoxia-response elements
		V$HRE.03	Hypoxia response elements, binding sites for HIF1alpha/ARNT heterodimers
V$HMTB	Human muscle-specific Mt binding site	V$MTBF.01	Muscle-specific Mt binding site
V$HNF1	Hepatic Nuclear Factor 1	V$HMBOX.01	Homeobox containing 1
		V$HNF1.01	Hepatic nuclear factor 1
		V$HNF1.02	Hepatic nuclear factor 1
		V$HNF1.03	Hepatic nuclear factor 1
		V$HNF1.04	Hepatocyte nuclear factor 1 alpha (Tcf-1)
		V$TCF2.01	Hepatocyte nuclear factor 1 beta (HNF1B)
V$HNF6	Onecut homeodomain factor HNF6	V$HNF6.01	Liver enriched Cut - Homeodomain transcription factor HNF6 (ONECUT)
		V$HNF6.02	Liver enriched Cut - Homeodomain transcription factor HNF6 (ONECUT1)
		V$OC2.01	CUT-homeodomain transcription factor Onecut-2
V$HNFP	Histone nuclear factor P	V$HINFP.01	Histone H4 transcription factor, MIZF, dimeric binding site
		V$MIZF.01	MBD2 (methyl-CpG-binding protein)-interacting zinc finger protein, histone nuclear factor P (HiNF-P)
V$HOMF	Homeodomain transcription factors	V$BARHL1.01	BarH-like homeobox 1
		V$BARHL2.01	BarH-like homeobox 2
		V$BARX1.01	BARX homeobox 1
		V$BARX2.01	Barx2, homeobox transcription factor that preferentially binds to paired TAAT motifs
		V$BARX2.02	BARX homeobox 2
		V$BSX.01	Brain specific homeobox
		V$HHEX.01	Hematopoietically expressed homeobox, proline-rich homeodomain protein
		V$HMX1.01	H6 family homeobox 1 / NKX5-3
		V$HMX2.01	Hmx2/Nkx5-2 homeodomain transcription factor
		V$HMX2.02	Hmx2/Nkx5-2 homeodomain transcription factor
		V$HMX2.03	Hmx2/Nkx5-2 homeodomain transcription factor
		V$HMX3.01	H6 homeodomain HMX3/Nkx5.1 transcription factor
		V$HMX3.02	Hmx3/Nkx5-1 homeodomain transcription factor
		V$HMX3.03	H6 homeodomain HMX3/Nkx5.1 transcription factor
		V$LBX2.01	Ladybird homeobox 2
		V$MSX.01	Homeodomain proteins MSX-1 and MSX-2
		V$MSX1.01	Muscle-segment homeobox 1, msh homeobox 1
		V$MSX2.01	Muscle segment homeo box 2, homologue of Drosophila (HOX 8)
		V$MSX2.02	Muscle-segment homeobox 2, msh homeobox 2
		V$MSX3.01	Homeobox, msh-like 3
		V$NOBOX.01	Homeobox containing germ cell-specific transcription factor NOBOX
		V$NOBOX.02	NOBOX oogenesis homeobox
		V$TLX1.01	T-cell leukemia homeobox 1
		V$TLX2.01	T-cell leukemia, homeobox 2
V$HOXC	HOX - PBX complexes	V$HOX_PBX.01	HOX/PBX binding sites
		V$HOXA9.01	Member of the vertebrate HOX - cluster of homeobox factors
		V$HOXB4.02	Homeobox B4
		V$HOXC9.02	Member of the vertebrate HOX - cluster of homeobox factors
		V$MEIS1.03	Meis homeobox 1
		V$PBX_HOXA9.01	PBX - HOXA9 binding site
		V$PBX1.01	Homeo domain factor Pbx-1
V$HOXF	Paralog hox genes 1-8 from the four hox clusters A, B, C, D	V$HOX1-3.01	Hox-1.3, vertebrate homeobox protein
		V$HOXA1.01	Homeobox A1
		V$HOXA2.01	Homeobox A2
		V$HOXA3.01	Homeobox A3
		V$HOXA3.02	Homeobox A3
		V$HOXA4.01	Homeobox A4
		V$HOXA5.01	Homeobox A5 / Hox-1.3
		V$HOXA6.01	Homeobox A6 / Hox 1beta
		V$HOXB3.01	Homeobox B3 / Hox 2-gamma
		V$HOXB4.01	Homeobox B4 / Hox-2phi
		V$HOXB5.01	Homeobox B5 / Hox-2alpha
		V$HOXB6.01	Homeobox B6 / Hox2-beta
		V$HOXB7.01	Homeobox B7 / Hox2c
		V$HOXB8.01	Homeobox B8 / Hox-2delta
		V$HOXC4.01	Homeobox C4 / Hox-3epsilon
		V$HOXC5.01	Homeobox C5 / Hox-3delta
		V$HOXC6.01	Homeobox C6 / Hox-3C
		V$HOXC8.01	Homeobox C8 / Hox-3alpha
		V$HOXD1.01	Homeobox D1 / Hox-4gamma
		V$HOXD3.01	Homeobox D3 / Hox-4alpha
		V$HOXD8.01	Homeobox D8
		V$NANOG.01	Homeobox transcription factor Nanog
V$HOXH	HOX - MEIS1 heterodimers	V$MEIS1A_HOXA9.01	Meis1a and Hoxa9 form heterodimeric binding complexes on target DNA
		V$MEIS1B_HOXA9.01	Meis1b and Hoxa9 form heterodimeric binding complexes on target DNA
V$HUB1	HTLV-I U5 repressive element-binding protein 1	V$ZNF282.01	Zinc finger protein 282 (HTLV-I U5 repressive element-binding protein 1)
V$HZIP	Homeodomain-leucine zipper transcription factors	V$HOMEZ.01	Homeobox and leucine zipper encoding transcription factor
V$IKRS	Ikaros zinc finger family	V$IK1.01	Ikaros 1, potential regulator of lymphocyte differentiation
		V$IK2.01	Ikaros 2, potential regulator of lymphocyte differentiation
		V$IK3.01	Ikaros 3, potential regulator of lymphocyte differentiation
		V$LYF1.01	LyF-1 (Ikaros 1), enriched in B and T lymphocytes
V$IKZF	Ikaros family zinc finger 5	V$PEGASUS.01	IKAROS family zinc finger 5 (Pegasus)
V$INSM	Insulinoma associated factors	V$INSM1.01	Zinc finger protein insulinoma-associated 1 (IA-1) functions as a transcriptional repressor
V$IRFF	Interferon regulatory factors	V$IRF1.01	Interferon regulatory factor 1
		V$IRF2.01	Interferon regulatory factor 2
		V$IRF2.02	Interferon regulatory factor 2
		V$IRF3.01	Interferon regulatory factor 3 (IRF-3)
		V$IRF4.01	Interferon regulatory factor (IRF)-related protein (NF-EM5, PIP, LSIRF, ICSAT)
		V$IRF4.02	Interferon regulatory factor 4
		V$IRF4.03	Interferon regulatory factor 4
		V$IRF5.01	Interferon regulatory factor 5
		V$IRF6.01	Interferon regulatory factor 6
		V$IRF7.01	Interferon regulatory factor 7 (IRF-7)
		V$IRF8.01	Interferon consensus sequence binding protein 1, interferon regulatory factor 8, dimeric binding site
		V$ISGF3G.01	Interferon-stimulated transcription factor 3, gamma (IRF9)
		V$ISRE.01	Interferon-stimulated response element
		V$ISRE.02	Interferon-stimulated response element
V$IRXF	Iroquois homeobox transcription factors	V$IRX2.01	Iroquois homeobox 2
		V$IRX3.01	Iroquois homeobox 3
		V$IRX4.01	Iroquois homeobox 4
		V$IRX5.01	Iroquois homeobox 5
		V$IRX6.01	Iroquois homeobox 6
V$KLFS	Krueppel like transcription factors	V$BKLF.01	Basic krueppel-like factor (KLF3)
		V$BKLF.02	Kruppel-like factor 3 (basic)
		V$BTEB3.01	Basic transcription element (BTE) binding protein, BTEB3, FKLF-2
		V$EKLF.01	Erythroid krueppel like factor (EKLF)
		V$EKLF.02	Erythroid krueppel like factor (EKLF, KLF1)
		V$GKLF.01	Gut-enriched Krueppel-like factor
		V$GKLF.02	Gut-enriched Krueppel-like factor
		V$GKLF.03	Gut-enriched Krueppel-like factor / KLF4
		V$IKLF.01	Kruppel-like factor 5 (intestinal)
		V$KKLF.01	Kidney-enriched kruppel-like factor, KLF15
		V$KLF12.01	Krueppel-like factor 12 (AP-2rep)
		V$KLF2.01	Krueppel-like factor 2 (lung) (LKLF)
		V$KLF6.01	Core promoter-binding protein (CPBP) with 3 Krueppel-type zinc fingers (KLF6, ZF9)
		V$KLF7.01	Kruppel-like factor 7 (ubiquitous, UKLF)
		V$KLF7.02	Kruppel-like factor 7 (ubiquitous, UKLF) (secondary DNA binding preference)
V$LEFF	LEF1/TCF	V$LEF1.01	TCF/LEF-1, involved in the Wnt signal transduction pathway
		V$LEF1.02	TCF/LEF-1, involved in the Wnt signal transduction pathway
		V$LEF1.03	TCF/LEF-1
		V$LEF1.04	TCF/LEF-1 (secondary DNA binding preference)
		V$TCF7.01	T-cell specific HMG-box transcription factor 7
		V$TCF7L1.01	HMG box transcription factor Tcf7l1 (TCF3)
		V$TCF7L2.01	HMG box transcription factor Tcf7l2 (TCF4)
		V$TCF7L2.02	HMG box transcription factor Tcf7l2 (TCF4)
V$LHXF	Lim homeodomain factors	V$ISL1.01	Pancreatic and intestinal lim-homeodomain factor
		V$ISL2.01	ISL LIM homeobox 2
		V$LHX1.01	LIM homeobox 1
		V$LHX2.01	LIM homeobox 2
		V$LHX3.01	Homeodomain binding site in LIM/Homeodomain factor LHX3
		V$LHX3.02	LIM-homeodomain transcription factor LHX3
		V$LHX3.03	LIM homeobox 3
		V$LHX4.01	LIM homeobox 4, Gsh4
		V$LHX5.01	LIM homeobox 5
		V$LHX6.01	LIM homeobox 6
		V$LHX8.01	LIM homeobox 8
		V$LHX9.01	LIM homeobox 9
		V$LMX1A.01	LIM homeobox transcription factor 1, alpha
		V$LMX1B.01	LIM-homeodomain transcription factor
		V$LMX1B.02	LIM homeobox transcription factor 1, beta
V$LTFM	Lactotransferrin motif	V$LACTOFERRIN.01	Lactotransferrin and delta-lactoferrin, growth-inhibiting protein 12
V$LTSM	Localized tandem sequence motif	V$LTSM.01	LTSM elements with 7 bp spacer
		V$LTSM.02	LTSM elements with 6 bp spacer
		V$LTSM.03	LTSM elements with 8 bp spacer
V$MAZF	Myc associated zinc fingers	V$MAZ.01	Myc associated zinc finger protein (MAZ)
		V$MAZR.01	MYC-associated zinc finger protein related transcription factor
V$MEF2	MEF2, myocyte-specific enhancer binding factor	V$MEF2.01	Myocyte-specific enhancer factor 2
		V$MEF2.02	Myocyte-specific enhancer factor 2
		V$MEF2.03	Myocyte-specific enhancer factor 2
		V$MEF2.04	Myocyte-specific enhancer factor 2
		V$MEF2.05	Myocyte-specific enhancer factor 2
		V$MEF2.06	Myocyte-specific enhancer factor 2
		V$MEF2.07	Myocyte-specific enhancer factor 2
		V$MEF2A.01	Myocyte enhancer factor 2A
		V$MEF2C.01	Myocyte enhancer factor 2C
		V$RSRFC4.01	Related to serum response factor, C4
		V$SL1.01	Member of the RSRF (related to serum response factor) protein family from Xenopus laevis
V$MEF3	MEF3 binding sites	V$MEF3.01	MEF3 binding site, present in skeletal muscle-specific transcriptional enhancers
		V$SIX.01	Binding sites for Six1, Six4 and Six5
		V$SIX2.02	Sine oculis homeobox homolog 2
V$MITF	Microphthalmia transcription factor	V$CLEAR.01	Coordinated Lysosomal Expression and Regulation (CLEAR) elements bound by TFEB
		V$MIT.01	MIT (Microphthalmia transcription factor) and TFE3
V$MIZ1	Myc-interacting Zn finger protein 1	V$MIZ1.01	Myc-interacting Zn finger protein 1, zinc finger and BTB domain containing 17 (ZBTB17)
V$MOKF	Mouse Krueppel like factor	V$MOK2.01	Ribonucleoprotein associated zinc finger protein MOK-2 (mouse)
		V$MOK2.02	Ribonucleoprotein associated zinc finger protein MOK-2 (human)
V$MTF1	Metal induced transcription factor	V$MTF-1.01	Metal transcription factor 1, MRE
		V$MTF-1.02	Metal-regulatory transcription factor 1
V$MYBL	Cellular and viral myb-like transcriptional regulators	V$CMYB.01	c-Myb, important in hematopoesis, cellular equivalent to avian myoblastosis virus oncogene v-myb
		V$CMYB.02	c-Myb, important in hematopoesis, cellular equivalent to avian myoblastosis virus oncogene v-myb
		V$MYBL1.01	V-myb avian myeloblastosis viral oncogene homolog-like 1 (AMYB)
		V$MYBL1.02	V-myb avian myeloblastosis viral oncogene homolog-like 1 (AMYB) (secondary DNA binding preference)
		V$MYBL2.01	v-myb myeloblastosis viral oncogene homolog (avian)-like 2 (BMYB), dimeric binding site
		V$VMYB.01	v-Myb
		V$VMYB.02	v-Myb
		V$VMYB.03	v-Myb, viral myb variant from transformed BM2 cells
		V$VMYB.04	v-Myb, AMV v-myb
		V$VMYB.05	v-Myb, variant of AMV v-myb
V$MYOD	Myoblast determining factors	V$E47.01	MyoD/E47 and MyoD/E12 dimers
		V$E47.02	E47 homodimer
		V$MYF5.01	Myf5 myogenic bHLH protein
		V$MYF6.01	Myogenic factor 6 (herculin)
		V$MYOD.01	Myogenic regulatory factor MyoD (myf3)
		V$MYOD.02	Myogenic regulatory factor MyoD (myf3)
		V$MYOGENIN.01	Myogenic bHLH protein myogenin (myf4)
		V$MYOGENIN.02	Myogenic bHLH protein myogenin (myf4)
		V$MYOGENIN.03	Myogenic bHLH protein myogenin (myf4)
		V$SGN1.01	bHLH transcription factor Sgn-1 (Salivary Glands 1), achaete-scute complex homolog 3 (Ascl3)
		V$TCF12.01	Helix-loop-helix transcription factor 12
		V$TCF21.01	Podocyte-expressed 1 (POD1)
		V$TCF21.02	Transcription factor 21
		V$TCFE2A.01	Transcription factor E2a (E12/E47)
		V$TCFE2A.02	Transcription factor E2a (E12/E47) (secondary DNA binding preference)
		V$TCFE2A.03	Transcription factor E2a (E12/E47)
V$MYRF	Myelin regulatory factors	V$MYRF.01	Myelin regulatory factor
V$MYT1	MYT1 C2HC zinc finger protein	V$MYT1.01	MyT1 zinc finger transcription factor involved in primary neurogenesis
		V$MYT1.02	MyT1 zinc finger transcription factor involved in primary neurogenesis
		V$MYT1L.01	Myelin transcription factor 1-like, neuronal C2HC zinc finger factor 1
V$MZF1	Myeloid zinc finger 1 factors	V$MZF1.01	Myeloid zinc finger protein MZF1
		V$MZF1.02	Myeloid zinc finger protein MZF1
		V$MZF1.03	Myeloid zinc finger protein MZF1
V$NACA	Nascent polypeptide associated complex and coactivator alpha	V$NACA1.01	Nascent polypeptide-associated complex subunit alpha 1
V$NBRE	NGFI-B response elements, nur subfamily of nuclear receptors	V$NBRE.01	Monomers of the nur subfamily of nuclear receptors (nur77, nurr1, nor-1)
V$NDPK	Nucleoside diphosphate kinase	V$NM23.01	NME/NM23 nucleoside diphosphate kinase1 and 2
V$NEUR	NeuroD, Beta2, HLH domain	V$ASCL1.01	Achaete-scute family bHLH transcription factor 1
		V$ASCL2.01	Achaete-scute complex homolog-like 2
		V$ATOH1.01	Atonal homolog 1, HATH1, MATH-1
		V$MASH1.01	Mammalian achaete scute homolog 1 (Ascl1)
		V$NEUROD1.01	DNA binding site for NEUROD1 (BETA-2 / E47 dimer)
		V$NEUROG.01	Neurogenin 1 and 3 (ngn1/3) binding sites
		V$NGN_NEUROD.01	Neurogenin and NeuroD binding sites
		V$OLIG2.01	Oligodendrocyte lineage transcription factor 2
V$NF1F	Nuclear factor 1	V$NF1.01	Nuclear factor 1
		V$NF1.02	Nuclear factor 1 (CTF1)
		V$NF1.03	Non-palindromic nuclear factor I binding sites
		V$NF1.04	Nuclear factor 1
		V$NFIB.01	Nuclear factor I/B
V$NFAT	Nuclear factor of activated T-cells	V$NFAT.01	Nuclear factor of activated T-cells
		V$NFAT5.01	Nuclear factor of activated T-cells 5
		V$NFAT5.02	Nuclear factor of activated T-cells 5
		V$NFATC1.01	Nuclear factor of activated T-cells, cytoplasmic, calcineurin-dependent 1, dimeric binding site
V$NFKB	Nuclear factor kappa B/c-rel	V$CREL.01	c-Rel
		V$HIVEP1.01	ZAS domain transcription factor: human immunodeficiency virus type 1 enhancer-binding protein-1 (HIVEP1), major histocompatibility complex-binding protein-1 (MBP-1), positive regulatory domain II-binding factor 1 (PRDII-BF1)
		V$NFKAPPAB.01	NF-kappaB
		V$NFKAPPAB.02	NF-kappaB
		V$NFKAPPAB50.01	NF-kappaB (p50)
		V$NFKAPPAB65.01	NF-kappaB (p65)
		V$NFKAPPAB65.02	NF-kappaB (p65)
V$NGRE	"Negative" glucocoticoid response elements	V$IR1_NGRE.01	Repressive binding sites for glucocorticoid receptor (IR1)
		V$IR2_NGRE.01	Repressive binding sites for glucocorticoid receptor (IR2)
V$NKX1	NK1 homeobox transcription factors	V$NKX11.01	NK1 homeobox 1, SAX2
		V$NKX12.01	NK1 homeobox 2, Sax1-like
V$NKX6	NK6 homeobox transcription factors	V$NKX61.01	NK6 homeobox 1
		V$NKX61.02	NK6 homeobox 1
		V$NKX61.03	NK6 homeobox 1, NKX6 ALPHA
		V$NKX63.01	NK6 homeobox 3
V$NKXH	NKX homeodomain factors	V$BAPX1.01	Bagpipe homeobox homolog 1 (homeodomain protein Nkx-3.2)
		V$NKX21.01	NK2 homeobox 1 (Thyroid transcription factor 1)
		V$NKX22.01	NK2 homeobox 2, NKX2BETA
		V$NKX23.01	NK2 homeobox 3, CSX 3
		V$NKX24.01	NK2 homeobox 4, NKX 2 DELTA
		V$NKX25.01	Homeo domain factor Nkx-2.5/Csx, tinman homolog, high affinity sites
		V$NKX25.02	Homeo domain factor Nkx-2.5/Csx, tinman homolog low affinity sites
		V$NKX25.03	Homeodomain factor Nkx-2.5/Csx
		V$NKX25.04	NK2 homeobox 5, cardiac-specific homeo box 1 (Csx1)
		V$NKX25.05	Homeodomain factor Nkx-2.5/Csx
		V$NKX26.01	NK2 homeobox 6, Csx2
		V$NKX29.01	NK2 homeobox 9, NKX2H
		V$NKX31.01	Prostate-specific homeodomain protein NKX3.1
		V$NKX31.02	NK3 homeobox 1, NKX-3 ALPHA, BAPX2
		V$NKX31.03	NK3 homeobox 1
		V$NKX31.04	NK3 homeobox 1
		V$NKX32.01	Homeodomain protein NKX3.2 (BAPX1, NKX3B, Bagpipe homolog)
		V$TTF1.01	Thyroid transcription factor-1 (TTF1) binding site
		V$TTF1.02	Thyroid transcription factor-1, NK2 homeobox 1 (Nkx2-1)
V$NOLF	Neuron-specific olfactory factor	V$EBF1.01	Early B-cell factor 1
		V$OLF1.01	Olfactory neuron-specific factor
		V$OLF1.02	Olfactory neuron-specific factor
V$NR2F	Nuclear receptor subfamily 2 factors	V$ARP1.01	Apolipoprotein AI regulatory protein 1, NR2F2, DR1 sites
		V$COUP.01	Chicken ovalbumin upstream promoter 1 (COUP-TFI) and chicken ovalbumin upstream promoter 2 (COUP-TFII), DR1 sites
		V$COUP.02	Chicken ovalbumin upstream promoter (COUP-TF), DR0 sites
		V$COUPTFII.01	Chicken ovalbumin upstream promoter transcription factor 2, NR2F2 homodimer, DR1 sites
		V$HNF4.01	Hepatic nuclear factor 4, DR1 sites
		V$HNF4.02	Hepatic nuclear factor 4, DR2 sites
		V$HNF4.03	Hepatic nuclear factor 4, DR1 sites
		V$HNF4A.01	Hepatic nuclear factor 4alpha, DR1 sites
		V$HNF4A.02	Hepatic nuclear factor 4 alpha, DR1 sites
		V$HNF4A.03	Hepatic nuclear factor 4alpha homodimer, DR1 sites (specific for HNF4A - H4-SBM)
		V$HNF4A.04	Hepatic nuclear factor 4alpha homodimer, DR1 sites
		V$HNF4G.01	Hepatocyte nuclear factor 4 gamma (NR2A2), DR1 sites
		V$HPF1.01	HepG2-specific P450 2C factor-1, DR1 sites
		V$NR2F6.01	ERBA-related gene-2, homodimer DR1 binding site
		V$PNR.01	Photoreceptor-specific nuclear receptor subfamily 2, group E, member 3 (Nr2e3), DR1 sites
		V$TR2_TR4.01	DR1 binding sites for TR2 homodimers or TR2/TR4 heterodimers
		V$TR2.01	Nuclear hormone receptor TR2, DR5 binding sites
		V$TR4.01	TR4 homodimer, DR1 site
		V$TR4.02	TR4 homodimer, DR1 site
V$NRF1	Nuclear respiratory factor 1	V$NRF1.01	Nuclear respiratory factor 1 (NRF1), bZIP transcription factor that acts on nuclear genes encoding mitochondrial proteins
		V$NRF1.02	Nuclear respiratory factor 1 (NRF1)
V$NRSF	Neuron-restrictive silencer factor	V$NRSE.01	Neural-restrictive-silencer-element
		V$NRSF.01	Neuron-restrictive silencer factor
		V$NRSF.02	Neuron-restrictive silencer factor (11 bp spacer between half sites)
		V$NRSF.03	Neuron-restrictive silencer factor (17 bp spacer between half sites)
		V$NRSF.04	Neuron-restrictive silencer factor
V$OAZF	Olfactory associated zinc finger protein	V$ROAZ.01	Rat C2H2 Zn finger protein involved in olfactory neuronal differentiation
V$OCT1	Octamer binding protein	V$OCT.01	Octamer binding site (OCT1/OCT2)
		V$OCT1.01	Octamer-binding factor 1
		V$OCT1.02	Octamer-binding factor 1
		V$OCT1.03	Octamer-binding transcription factor-1, POU class 2 homeobox 1 (POU2F1)
		V$OCT1.04	Octamer-binding factor 1
		V$OCT1.05	Octamer-binding factor 1
		V$OCT1.06	Octamer-binding factor 1
		V$OCT2.01	Octamer-binding transcription factor-2, POU class 2 homeobox 2 (POU2F2)
		V$POU2F3.01	POU class 2 homeobox 3 (POU2F3)
		V$POU3F3.01	POU class 3 homeobox 3 (POU3F3), OTF8
V$OSRF	Odd-skipped related factors	V$OSR1.01	Odd-skipped related 1
		V$OSR2.01	Odd-skipped related 2
V$OVOL	OVO homolog-like transcription factors	V$OVOL1.01	Zinc finger transcription factor OVO homolog-like 1
V$P53F	p53 tumor suppressor	V$P53.01	Tumor suppressor p53
		V$P53.02	Tumor suppressor p53 (5' half site)
		V$P53.03	Tumor suppressor p53 (3' half site)
		V$P53.04	Tumor suppressor p53
		V$P53.05	Tumor suppressor p53
		V$P53.06	Tumor suppressor p53
		V$P53.07	Tumor suppressor p53
		V$P53.08	Tumor suppressor p53
		V$TP63.01	Tumor protein p63
V$PARF	PAR/bZIP family	V$DBP.01	Albumin D-box binding protein
		V$HLF.01	Hepatic leukemia factor
		V$TEF_HLF.01	Thyrotrophic embryonic factor / hepatic leukemia factor
		V$TEF.01	Thyrotrophic embryonic factor
		V$VBP.01	PAR-type chicken vitellogenin promoter-binding protein
V$PAX1	PAX-1 binding sites	V$PAX1.01	Pax1 paired domain protein, expressed in the developing vertebral column of mouse embryos
V$PAX2	PAX-2 binding sites	V$PAX2.01	Zebrafish PAX2 paired domain protein
V$PAX3	PAX-3 binding sites	V$PAX3.01	Pax-3 paired domain protein, expressed in embryogenesis, mutations correlate to Waardenburg Syndrome
		V$PAX3.02	Pax-3 paired domain protein
		V$PAX3.03	Pax-3 paired domain protein
V$PAX5	PAX-2/5/8 binding sites	V$PAX2.02	Paired box protein 2
		V$PAX5.01	B-cell-specific activator protein
		V$PAX5.02	B-cell-specific activator protein
		V$PAX5.03	PAX5 paired domain protein
		V$PAX5.04	B-cell-specific activator protein (BSAP)
		V$PAX8.01	PAX 2/5/8 binding site
V$PAX6	PAX-4/PAX-6 paired domain binding sites	V$PAX4_PD.01	PAX4 paired domain binding site
		V$PAX6.01	Pax-6 paired domain binding site
		V$PAX6.02	PAX6 paired domain and homeodomain are required for binding to this site
		V$PAX6.03	Pax-6 paired domain binding site
		V$PAX6.04	PAX6 paired domain binding site
V$PAX7	Paired box 7	V$PAX7.01	Paired box 7 homeodomain-binding motif
V$PAX9	PAX-9 binding sites	V$PAX9.01	Zebrafish PAX9 binding sites
		V$PAX9.02	Paired box protein Pax-9
V$PAXH	PAX homeodomain binding sites	V$PAX4.01	Pax-4 homeodomain binding site, together with PAX-6 involved in pancreatic development
		V$PAX4.02	Paired box 4, homeodomain binding site
		V$PAX6_HD.01	Paired box 6, homeodomain binding site
V$PBXC	PBX - MEIS complexes	V$PBX1_MEIS1.01	Binding site for a Pbx1/Meis1 heterodimer
		V$PBX1_MEIS1.02	Binding site for a Pbx1/Meis1 heterodimer
		V$PBX1_MEIS1.03	Binding site for a Pbx1/Meis1 heterodimer
		V$PBX3.01	Pre-B-cell leukemia homeobox 3
V$PCBE	PREB core-binding element	V$PREB.01	Prolactin regulatory element-binding protein
V$PDX1	Pancreatic and intestinal homeodomain transcription factor	V$IPF1.01	Insulin promoter factor 1, pancreatic and duodenal homeobox 1 (Pdx1)
		V$PDX1.01	Pdx1 (IDX1/IPF1) pancreatic and intestinal homeodomain TF
V$PEG3	Imprinted transcription factor PEG3	V$PEG3.01	Paternally expressed 3
V$PERO	Peroxisome proliferator-activated receptor	V$PPAR_RXR.01	PPAR/RXR heterodimers, DR1 sites
		V$PPAR_RXR.02	PPAR/RXR heterodimers, DR1 sites
		V$PPARA.01	PPAR/RXR heterodimers, DR1 sites
		V$PPARG.02	Peroxisome proliferator-activated receptor gamma
		V$PPARG.03	Peroxisome proliferator-activated receptor gamma, DR1 sites
V$PIT1	GHF-1 pituitary specific pou domain transcription factor	V$PIT1.01	Pit1, GHF-1 pituitary specific pou domain transcription factor
		V$PIT1.02	POU domain, class 1, transcription factor 1 (POU1F1) / Pituitary transcription factor-1
V$PLAG	Pleomorphic adenoma gene	V$PLAG1.01	Pleomorphic adenoma gene (PLAG) 1, a developmentally regulated C2H2 zinc finger protein
		V$PLAG1.02	Pleomorphic adenoma gene 1
		V$PLAGL1.01	Pleiomorphic adenoma gene-like 1
		V$PLAGL1.02	Pleiomorphic adenoma gene-like 1 (secondary DNA binding preference)
V$PLZF	C2H2 zinc finger protein PLZF	V$PLZF.01	Promyelocytic leukemia zink finger (TF with nine Krueppel-like zink fingers)
		V$PLZF.02	Promyelocytic leukemia zink finger (TF with nine Krueppel-like zink fingers)
V$PPAR	Peroxisome proliferator activated receptor homodimers	V$PPARG.01	Pal3 motif, bound by a PPAR-gamma homodimer, IR3 sites
V$PRDF	Positive regulatory domain I binding factor	V$BLIMP1.01	Transcriptional repressor B lymphocyte-induced maturation protein-1 (Blimp-1, prdm1)
		V$PRDM1.01	PRDI binding factor 1
		V$PRDM1.02	PRDI (positive regulatory domain I element) binding factor 1
V$PRDM	PR (PRDI-BF1-RIZ1 homologous) domain transcription factor	V$PRDM4.01	PR domain zinc finger protein 4 (PFM1)
		V$PRDM5.01	PR domain containing 5
V$PROX	Prospero-related homeobox	V$PROX1.01	Prospero homeobox protein 1, dimeric binding site
V$PTF1	Pancreas transcription factor 1, heterotrimeric transcription factor	V$PTF1.01	PTF1 binding sites are bipartite with an E-box and a TC-box (RBP-J/L) spaced one helical turn apart
V$PURA	Pur-alpha binds both single-stranded and douple-stranded DNA in a sequence-specific manner	V$PURALPHA.01	Purine-rich element binding protein A
V$RBP2	Retinoblastoma-binding proteins with demethylase activity	V$PLU1_JARID1B.01	Jumonji, AT rich interactive domain 1B
V$RBPF	RBPJ - kappa	V$RBPJK.01	Mammalian transcriptional repressor RBP-Jkappa/CBF1
		V$RBPJK.02	Mammalian transcriptional repressor RBP-Jkappa/CBF1
V$RORA	v-ERB and RAR-related orphan receptor alpha	V$REV-ERBA.01	Orphan nuclear receptor rev-erb alpha (NR1D1)
		V$REV-ERBA.02	Orphan nuclear receptor rev-erb alpha (NR1D1), monomer binding site
		V$REV-ERBA.03	Orphan nuclear receptor rev-erb alpha (NR1D1), homodimer DR2 binding site
		V$RORA.01	RAR-related orphan receptor alpha
		V$RORA.02	RAR-related orphan receptor alpha, homodimer DR5 binding site
		V$RORA.03	RAR-related orphan receptor alpha, homodimer DR2 binding site
		V$RORA1.01	RAR-related orphan receptor alpha1
		V$RORA2.01	RAR-related orphan receptor alpha2
		V$RORGAMMA.01	RAR-related orphan receptor gamma
		V$VERBA.01	vErbA, viral homolog of thyroid hormone receptor alpha1
V$RP58	RP58 (ZFP238) zinc finger protein	V$RP58.01	Zinc finger protein RP58 (ZNF238), associated preferentially with heterochromatin
V$RREB	Ras-responsive element binding protein	V$RREB1.01	Ras-responsive element binding protein 1
V$RU49	Zinc finger transcription factor RU49, zinc finger proliferation 1 - Zipro1	V$RU49.01	Zinc finger transcription factor RU49 (zinc finger proliferation 1 - Zipro 1). RU49 exhibits a strong preference for binding to tandem repeats of the minimal RU49 consensus binding site.
V$RUSH	SWI/SNF related nucleophosphoproteins with a RING finger DNA binding motif	V$SMARCA3.01	SWI/SNF related, matrix associated, actin dependent regulator of chromatin, subfamily a, member 3
		V$SMARCA3.02	SWI/SNF related, matrix associated, actin dependent regulator of chromatin, subfamily a, member 3
V$RXRF	RXR heterodimer binding sites	V$CAR_RXR.01	Constitutive androstane receptor / retinoid X receptor heterodimer, DR4 sites
		V$LXRE.01	Nuclear receptor involved in the regulation of lipid homeostasis, DR4 element
		V$LXRE.02	Highly conserved DR1 element selected by LXRbeta/RXR heterodimers
		V$PXR_RXR.01	Pregnane X receptor / retinoid X receptor heterodimer, DR4 sites
		V$RAR_RXR.01	Retinoic acid receptor / retinoid X receptor heterodimer, DR1 sites
		V$RAR_RXR.02	Retinoic acid receptor / retinoid X receptor heterodimer, DR2 sites
		V$RAR_RXR.03	Retinoic acid receptor / retinoid X receptor heterodimer, DR5 sites
		V$RARA.01	Retinoic acid receptor alpha, homodimer DR4 binding site
		V$RARG.01	Retinoic acid receptor gamma, homodimer DR2 binding site
		V$RXR_RXR.01	Retinoid X receptor homodimer, DR1 sites
		V$RXRA.01	Retinoid X receptor alpha homodimer, DR1 sites
		V$THR.01	THR/RXR heterodimer and THR homodimer DR4 binding sites
		V$THRA.01	Thyroid hormone receptor, alpha (ER4 - everted repeat, spacer 4)
		V$THRB.01	Thyroid hormone receptor, beta (ER4 - everted repeat, spacer 4)
		V$THRB.02	Thyroid hormone receptor, beta (ER5 - everted repeat, spacer 5)
		V$THRB.03	Thyroid hormone receptor, beta (ER6 - everted repeat, spacer 6)
		V$VDR_RXR.01	VDR/RXR Vitamin D receptor RXR heterodimer, DR3 sites
		V$VDR_RXR.03	Bipartite binding site of VDR/RXR heterodimers, DR1 sites
		V$VDR_RXR.04	Bipartite binding site of VDR/RXR heterodimers, DR3 sites
		V$VDR_RXR.05	Bipartite binding site of VDR/RXR heterodimers, DR4 sites
		V$VDR_RXR.06	Bipartite binding site of VDR/RXR heterodimers, DR5 sites
V$SAL1	Spalt-like transcription factor 1	V$SALL1.01	Spalt-like transcription factor 1
V$SAL2	Spalt-like transcription factor 2	V$SALL2.01	Zinc finger protein Spalt-2, sal-like 2, p150(sal2)
V$SATB	Special AT-rich sequence binding protein	V$SATB1.01	Special AT-rich sequence-binding protein 1, predominantly expressed in thymocytes, binds to matrix attachment regions (MARs)
V$SF1F	Vertebrate steroidogenic factor	V$FTF.01	Alpha (1)-fetoprotein transcription factor (FTF), liver receptor homologue-1 (LRH-1)
		V$FTF.02	Alpha (1)-fetoprotein transcription factor (FTF), liver receptor homologue-1 (LRH-1), Nr5a2
		V$SF1.01	SF1 steroidogenic factor 1
V$SIX3	Sine oculis homeobox homolog 3	V$SIX3.02	SIX3 / SIXdomain (SD) and Homeodomain (HD) transcription factor
		V$SIX3.03	SIX3 / SIXdomain (SD) and Homeodomain (HD) transcription factor
V$SIXF	Sine oculis (SIX) homeodomain factors	V$SIX1.01	Sine oculis homeobox homolog 1
		V$SIX2.01	Sine oculis homeobox homolog 2
		V$SIX3.01	Sine oculis homeobox homolog 3
		V$SIX4.01	Sine oculis homeobox homolog 4
		V$SIX6.01	Sine oculis homeobox homolog 6, optic homeobox 2 (OPTX2)
V$SMAD	Vertebrate SMAD family of transcription factors	V$GC_SBE.01	GC-rich Smad1/5 binding element
		V$SMAD.01	Sma- and Mad-related proteins
		V$SMAD3.01	Smad3 transcription factor involved in TGF-beta signaling
		V$SMAD3.02	Smad3 transcription factor involved in TGF-beta signaling factor PU.1
		V$SMAD4.01	Smad4 transcription factor involved in TGF-beta signaling
V$SNAI	Snail family of zinc finger transcription factors binding to E-box motifs	V$SCRT2.01	Scratch homolog 2, zinc finger protein, transcriptional repressor scratch 2
V$SNAP	snRNA-activating protein complex	V$PSE.01	Proximal sequence element (PSE) of RNA polymerase II-transcribed snRNA genes
		V$PSE.02	Proximal sequence element (PSE) of RNA polymerase III-transcribed genes
V$SORY	SOX/SRY-sex/testis determinig and related HMG box factors	V$HBP1.01	HMG box-containing protein 1
		V$HBP1.02	HMG box-containing protein 1
		V$HMGA.01	HMGA family of architectural transcription factors (HMGA1, HMGA2)
		V$HMGIY.01	HMGI(Y) high-mobility-group protein I (Y), architectural transcription factor organizing the framework of a nuclear protein-DNA transcriptional complex
		V$SOX1.01	SRY (sex determining region Y)-box 1, dimeric binding sites
		V$SOX1.02	SRY (sex determining region Y)-box 1, dimeric binding sites
		V$SOX1.03	SRY (sex determining region Y)-box 1, dimeric binding sites
		V$SOX1.04	SRY (sex determining region Y)-box 1, dimeric binding sites
		V$SOX10.01	SRY (sex determining region Y)-box 10, dimeric binding sites
		V$SOX10.02	SRY (sex determining region Y)-box 10, dimeric binding sites
		V$SOX10.03	SRY (sex determining region Y)-box 10, dimeric binding sites
		V$SOX11.01	SRY-related HMG-box gene 11
		V$SOX12.01	SRY-related HMG-box gene 12
		V$SOX13.01	SRY-related HMG-box gene 13
		V$SOX14.01	SRY (sex determining region Y)-box 14, dimeric binding sites
		V$SOX15.01	SRY-related HMG-box gene 15
		V$SOX15.02	SRY-related HMG-box gene 15, dimeric binding sites
		V$SOX15.03	SRY-related HMG-box gene 15, dimeric binding sites
		V$SOX15.04	SRY-related HMG-box gene 15, dimeric binding sites
		V$SOX17.01	SRY (sex determining region Y)-box 17, dimeric binding sites
		V$SOX17.02	SRY (sex determining region Y)-box 17, dimeric binding sites
		V$SOX18.01	SRY (sex determining region Y)-box 18, dimeric binding sites
		V$SOX18.02	SRY (sex determining region Y)-box 18, dimeric binding sites
		V$SOX18.03	SRY (sex determining region Y)-box 18, dimeric binding sites
		V$SOX2.01	SRY-box containing gene 2
		V$SOX2.02	SRY-box containing gene 2, dimeric binding sites
		V$SOX2.03	SRY-box containing gene 2, dimeric binding sites
		V$SOX21.01	SRY (sex determining region Y)-box 21, dimeric binding sites
		V$SOX21.02	SRY (sex determining region Y)-box 21, dimeric binding sites
		V$SOX21.03	SRY (sex determining region Y)-box 21, dimeric binding sites
		V$SOX3.01	SRY-box containing gene 3
		V$SOX3.02	SRY-box containing gene 3, dimeric binding sites
		V$SOX3.03	SRY-box containing gene 3, dimeric binding sites
		V$SOX3.04	SRY-box containing gene 3, dimeric binding sites
		V$SOX30.01	SRY-related HMG-box gene 30
		V$SOX4.01	SRY-related HMG-box gene 4
		V$SOX4.02	SRY-related HMG-box gene 4, dimeric binding sites
		V$SOX5.01	Sox-5
		V$SOX5.02	SRY-related HMG-box gene 5
		V$SOX6.01	SRY (sex determining region Y)-box 6
		V$SOX7.01	SRY-related HMG-box gene 7
		V$SOX7.02	SRY-related HMG-box gene 7, dimeric binding sites
		V$SOX7.03	SRY-related HMG-box gene 7, dimeric binding sites
		V$SOX7.04	SRY-related HMG-box gene 7, dimeric binding sites
		V$SOX8.01	SRY (sex determining region Y)-box 8, dimeric binding sites
		V$SOX8.02	SRY (sex determining region Y)-box 8, dimeric binding sites
		V$SOX8.03	SRY (sex determining region Y)-box 8, dimeric binding sites
		V$SOX9.01	SOX (SRY-related HMG box)
		V$SOX9.02	SRY (sex-determining region Y) box 9
		V$SOX9.03	SRY (sex determining region Y)-box 9 homodimer
		V$SOX9.04	SRY (sex-determining region Y) box 9, dimeric binding sites
		V$SOX9.05	SRY (sex-determining region Y) box 9, dimeric binding sites
		V$SOX9.06	SRY (sex-determining region Y) box 9, dimeric binding sites
		V$SOX9.07	SRY (sex-determining region Y) box 9, dimeric binding sites
		V$SOX9.08	SRY (sex-determining region Y) box 9, dimeric binding sites
		V$SOX9.09	SRY (sex-determining region Y) box 9, dimeric binding sites
		V$SRY.01	Sex-determining region Y gene product
		V$SRY.02	Sex determining region Y
		V$SRY.03	Sex determining region Y, dimeric binding sites
		V$SRY.04	Sex determining region Y, dimeric binding sites
		V$SRY.05	Sex determining region Y, dimeric binding sites
V$SP1F	GC-Box factors SP1/GC	V$GC.01	GC box elements
		V$SP1.01	Stimulating protein 1, ubiquitous zinc finger transcription factor
		V$SP1.02	Stimulating protein 1, ubiquitous zinc finger transcription factor
		V$SP1.03	Stimulating protein 1, ubiquitous zinc finger transcription factor
		V$SP2.01	Sp2, member of the Sp/XKLF transcription factors with three C2H2 zinc fingers in a conserved carboxyl-terminal domain
		V$SP4.01	Sp4 transcription factor
		V$SP4.02	Sp4 transcription factor (secondary DNA binding preference)
		V$TIEG.01	TGFbeta-inducible early gene (TIEG) / Early growth response gene alpha (EGRalpha)
V$SPZ1	Testis-specific bHLH-Zip transcription factors	V$SPZ1.01	Spermatogenic Zip 1 transcription factor
V$SREB	Sterol regulatory element binding proteins	V$SREBP.01	Sterol regulatory element binding protein 1 and 2
		V$SREBP.02	Sterol regulatory element binding protein
		V$SREBP.03	Sterol regulatory element binding protein
		V$SREBP.04	Sterol regulatory element binding transcription factor
V$SRFF	Serum response element binding factor	V$SRF.01	Serum response factor
		V$SRF.02	Serum response factor
		V$SRF.03	Serum response factor
		V$SRF.04	Serum response factor
		V$SRF.05	Serum response factor
V$STAF	Selenocysteine tRNA activating factor	V$STAF.01	Se-Cys tRNA gene transcription activating factor
		V$STAF.02	Se-Cys tRNA gene transcription activating factor
		V$ZNF143.01	Zinc finger protein 143
		V$ZNF76_143.01	ZNF143 is the human ortholog of Xenopus Staf, ZNF76 is a DNA binding protein related to ZNF143 and Staf
V$STAT	Signal transducer and activator of transcription	V$STAT.01	Signal transducers and activators of transcription
		V$STAT1.01	Signal transducer and activator of transcription 1
		V$STAT1.02	Signal transducer and activator of transcription 1
		V$STAT3.01	Signal transducer and activator of transcription 3
		V$STAT3.02	Signal transducer and activator of transcription 3
		V$STAT5.01	STAT5: signal transducer and activator of transcription 5
		V$STAT5A.01	Signal transducer and activator of transcription 5A
		V$STAT5B.01	Signal transducer and activator of transcription 5B
		V$STAT6.01	STAT6: signal transducer and activator of transcription 6
V$STEM	Motif composed of binding sites for pluripotency or stem cell factors	V$OCT3_4.01	POU domain, class 5, transcription factor 1
		V$OCT3_4.02	POU domain, class 5, transcription factor 1
		V$OSNT.01	Composed binding site for Oct4, Sox2, Nanog, Tcf3 (Tcf7l1) and Sall4b in pluripotent cells
V$TAIP	TGF-beta induced apoptosis proteins	V$CSRNP1.01	Cysteine-serine-rich nuclear protein 1 (AXUD1, AXIN1 up-regulated 1)
		V$CSRNP3.01	Cysteine-serine-rich nuclear protein 3
V$TALE	TALE homeodomain class recognizing TG motifs	V$MEIS1.01	Binding site for monomeric Meis1 homeodomain protein
		V$MEIS1.02	Meis homeobox 1
		V$MRG1.01	Meis homeobox 2 (Meis2)
		V$MRG1.02	TALE homeobox protein Meis 2, dimeric binding site
		V$MRG2.01	Meis homeobox 3 (Meis3)
		V$PKNOX1.01	PBX/knotted 1 homeobox 1
		V$PKNOX2.01	PBX/knotted 1 homeobox 2
		V$TGIF.01	TG-interacting factor belonging to TALE class of homeodomain factors
		V$TGIF1.01	TGFB-induced factor homeobox 1, TALE homeobox TG-interacting factor 1
		V$TGIF2.01	TGFB-induced factor homeobox 2, TALE homeobox TG-interacting factor 2
		V$TGIF2LX.01	TGFB-induced factor homeobox 2-like, X-linked, dimeric binding site
V$TCFF	TCF11 transcription factor	V$TCF11.01	TCF11/LCR-F1/Nrf1 homodimers
V$TEAF	TEA/ATTS DNA binding domain factors	V$TEAD.01	TEA domain-containing factors, transcriptional enhancer factors 1,3,4,5
		V$TEAD4.01	TEA domain family member 4, TEF-3
		V$TEF1.01	TEF-1 related muscle factor
V$THAP	THAP domain containing protein	V$THAP1.01	THAP domain containing, apoptosis associated protein
V$WHNF	Winged helix binding sites	V$WHN.01	Winged helix protein, involved in hair keratinization and thymus epithelium differentiation
V$XBBF	X-box binding factors	V$MIF1.01	MIBP1 / RFX1 complex
		V$RFX1.01	X-box binding protein RFX1
		V$RFX1.02	X-box binding protein RFX1
		V$RFX2.01	Regulatory factor X 2
		V$RFX2.02	Regulatory factor X 2
		V$RFX3.01	Regulatory factor X, 3
		V$RFX3.02	Regulatory factor X, 3 (secondary DNA binding preference)
		V$RFX3.03	Regulatory factor X 3
		V$RFX4.01	Regulatory factor X, 4
		V$RFX4.02	Regulatory factor X, 4 (secondary DNA binding preference)
		V$RFX4.03	Regulatory factor X 4
		V$RFX5.01	Regulatory factor X, 5 (influences HLA class II expression)
		V$RFX5.02	Regulatory factor X 5
		V$RFXDC2.01	Regulatory factor X domain containing 2 (RFX7)
		V$XBOX.01	Motif bound by regulatory factor X (RFX) proteins
V$YBXF	Y-box binding transcription factors, multifunctional proteins involved in transcriptional and translational regulation, mRNA splicing, DNA replication and repair	V$YB1.01	Y box binding protein 1, has a preference for binding ssDNA
V$YY1F	Activator/repressor binding to transcription initiation site	V$REX1.01	REX1 transcription factor; zinc finger protein 42
		V$YY1.01	Yin and Yang 1 activator sites
		V$YY1.02	Yin and Yang 1 repressor sites
		V$YY1.03	Transcription factor yin yang 1
		V$YY2.01	Transcription factor yin yang 2
		V$YY2.02	Transcription factor yin yang 2
V$ZBED	Zinc finger BED domain-containing protein	V$ZBED1.01	Zinc finger, BED-type containing 1
		V$ZBED1.02	Zinc finger, BED-type containing 1
V$ZF01	C2H2 zinc finger transcription factors 1	V$SZF1.01	SZF1, hematopoietic progenitor-restricted KRAB-zinc finger protein
		V$ZBRK1.01	Transcription factor with 8 central zinc fingers and an N-terminal KRAB domain
V$ZF02	C2H2 zinc finger transcription factors 2	V$ZBP89.01	Zinc finger transcription factor ZBP-89
		V$ZBTB7.01	Zinc finger and BTB domain containing 7, Proto-oncogene FBI-1, Pokemon
		V$ZBTB7.03	Zinc finger and BTB domain containing 7A, pokemon
		V$ZKSCAN3.01	Zinc finger with KRAB and SCAN domains 3
		V$ZNF202.01	Transcriptional repressor, binds to elements found predominantly in genes that participate in lipid metabolism
		V$ZNF219.01	Kruppel-like zinc finger protein 219
		V$ZNF300.01	KRAB-containing zinc finger protein 300
V$ZF03	C2H2 zinc finger transcription factors 3	V$ZNF217.01	Zinc finger protein 217
V$ZF04	C2H2 zinc finger transcription factors 4	V$ZID.01	Zinc finger with interaction domain
V$ZF05	C2H2 zinc finger transcription factors 5	V$ZFP410.01	Zinc finger protein 410, APA-1
		V$ZNF410.02	Zinc finger protein 410
V$ZF06	C2H2 zinc finger transcription factors 6	V$ZBTB7.02	Zinc finger and BTB domain containing 7, Proto-oncogene FBI-1, Pokemon (secondary DNA binding preference)
V$ZF07	C2H2 zinc finger transcription factors 7	V$ZNF263.01	Zinc finger protein 263, ZKSCAN12 (zinc finger protein with KRAB and SCAN domains 12)
		V$ZNF263.02	Zinc finger protein 263, ZKSCAN12 (zinc finger protein with KRAB and SCAN domains 12)
V$ZF08	C2H2 zinc finger transcription factors 8	V$ZNF354C.01	KRAB-zinc finger protein synten (KID3)
V$ZF09	C2H2 zinc finger transcription factors 9	V$ZNF274.01	Zinc finger protein with KRAB and SCAN domains 19 (ZKSCAN19); zinc finger protein zfp2
V$ZF10	C2H2 zinc finger transcription factors 10	V$PRDM14.01	PR domain zinc finger protein 14
V$ZF11	C2H2 zinc finger transcription factors 11	V$ZBTB3.01	Zinc finger and BTB domain containing 3
V$ZF12	C2H2 zinc finger transcription factors 12	V$ZFP652.01	Zinc finger protein 652 (ZNF652)
		V$ZNF652.02	Zinc finger protein 652 (ZNF652)
V$ZF13	C2H2 zinc finger transcription factors 13	V$ZNF435.01	Zinc finger and SCAN domain containing 16
V$ZF14	C2H2 zinc finger transcription factors 14	V$ZNF232.01	Zinc finger protein 232 (ZSCAN11)
V$ZF15	C2H2 zinc finger transcription factors 15	V$ZSCAN10.01	Zinc finger and SCAN domain containing 10 (ZNF206, Zfp206)
V$ZF35	Zinc finger protein ZNF35	V$ZNF35.01	Human zinc finger protein ZNF35
V$ZF57	KRAB domain zinc finger protein 57	V$ZFP57.01	Krueppel-associated box-containing zinc-finger protein 57 (KRAB-ZFP 57)
V$ZF5F	ZF5 POZ domain zinc finger	V$ZF5.01	Zinc finger / POZ domain transcription factor
		V$ZF5.02	ZF5 POZ domain zinc finger, zinc finger protein 161
		V$ZF5.03	ZF5 POZ domain zinc finger, zinc finger protein 161 (secondary DNA binding preference)
V$ZFHX	Two-handed zinc finger homeodomain transcription factors	V$AREB6.01	AREB6 (Atp1a1 regulatory element binding factor 6)
		V$AREB6.02	AREB6 (Atp1a1 regulatory element binding factor 6)
		V$AREB6.03	AREB6 (Atp1a1 regulatory element binding factor 6)
		V$AREB6.04	AREB6 (Atp1a1 regulatory element binding factor 6)
		V$DELTAEF1.01	deltaEF1
		V$DELTAEF1.02	Delta-crystallin enhancer binding factor, transcription factor 8, zinc finger homeobox 1a
		V$SIP1.01	Smad-interacting protein
		V$ZEB1.01	Zinc finger E-box binding homeobox 1 (AREB6, DELTAEF1)
V$ZFXY	Zfx and Zfy - transcription factors implicated in mammalian sex determination	V$ZFX.01	X-linked zinc finger protein
V$ZICF	Members of ZIC-family, zinc finger protein of the cerebellum	V$ZIC1.01	Zic family member 1 (odd-paired Drosophila homolog) (secondary DNA binding preference)
		V$ZIC2.02	Zic family member 2 (odd-paired Drosophila homolog) (secondary DNA binding preference)
		V$ZIC3.01	Zic family member 3 (odd-paired Drosophila homolog) (secondary DNA binding preference)
		V$ZIC3.03	Zinc finger protein of the cerebellum (Zic3)
V$ZTRE	Zinc transcriptional regulatory element	V$ZTRE.01	ZTRE motifs (1 bp spacer), ZNF658 binding site
		V$ZTRE.02	ZTRE motifs (2 bp spacer), ZNF658 binding site
		V$ZTRE.03	5' half site of ZTRE motif
		V$ZTRE.04	3' half site of ZTRE motif
