# Supplementary material for: The long noncoding RNA H19 regulates tumor plasticity in neuroendocrine prostate cancer
Source: Nat Commun. 2021 Dec 21;12:7349. doi: 10.1038/s41467-021-26901-9 (PMC8692330; doi:10.1038/s41467-021-26901-9)
Supplement: Supplementary file 7 — Supplementary Data 4 [file 41467_2021_26901_MOESM7_ESM.xlsx]

## Sheet: S4
Supplementary Data 4: TomTom Predicted Transcription Factor Binding Sites in H19
Query_ID	Target_ID	Optimal_offset	p-value	E-value	q-value	Overlap	Query_consensus	Target_consensus	Orientation
AACCASTGCA	MA0483.1	1	0.000201453	0.364228	0.338261	10	AACCACTGCA	AAATCACAGCA	-
AACCASTGCA	SOX8_full_3	0	0.000263567	0.476528	0.338261	10	AACCACTGCA	AATCACTGCAATTGATT	-
AACCASTGCA	SOX9_full_4	0	0.000281884	0.509646	0.338261	10	AACCACTGCA	AAACACTGCAATTGTTT	-
AACCASTGCA	SOX9_full_5	0	0.000707354	1.2789	0.474614	10	AACCACTGCA	AATCACTGAAATTGATT	-
AACCASTGCA	SOX8_DBD_3	0	0.000782454	1.41468	0.474614	10	AACCACTGCA	GAACACTGCAATTGTTC	-
AACCASTGCA	SOX8_full_1	0	0.00124956	2.2592	0.474614	10	AACCACTGCA	AACAATTGCAGTGTT	+
AACCASTGCA	SOX8_DBD_4	0	0.00148685	2.68823	0.474614	10	AACCACTGCA	GATCACTGCAATTGATG	+
AACCASTGCA	MA0867.1	1	0.0015258	2.75864	0.474614	10	AACCACTGCA	GAACAATTGCAGTGTT	+
AACCASTGCA	SOX4_DBD	1	0.0015258	2.75864	0.474614	10	AACCACTGCA	GAACAATTGCAGTGTT	+
AACCASTGCA	SOX10_full_1	0	0.00182637	3.30207	0.474614	10	AACCACTGCA	AACAATTGCAGTGTT	+
AACCASTGCA	Sox10_DBD_2	-1	0.00193677	3.50168	0.474614	9	AACCACTGCA	ATCACTGCAATTGAT	-
AACCASTGCA	MA0868.1	-1	0.00199667	3.60997	0.474614	9	AACCACTGCA	AACACTGCACATTGTT	+
AACCASTGCA	SOX8_DBD_1	-1	0.00199667	3.60997	0.474614	9	AACCACTGCA	AACACTGCACATTGTT	+
AACCASTGCA	SOX9_full_1	-1	0.00211407	3.82224	0.474614	9	AACCACTGCA	AACACTGCACATTGTT	+
AACCASTGCA	SOX10_full_3	-1	0.00275724	4.98509	0.489718	9	AACCACTGCA	ATCACTGCAATTGAT	+
AACCASTGCA	SOX7_full_2	0	0.00341339	6.1714	0.489718	10	AACCACTGCA	AAACAATGCAATTGTTT	+
AACCASTGCA	MA0521.1	0	0.00342086	6.18492	0.489718	10	AACCACTGCA	AACAGCTGCAG	+
AACCASTGCA	MA0124.2	-1	0.00348938	6.3088	0.489718	9	AACCACTGCA	ACCACTTAA	-
AACCASTGCA	Nkx3-1_DBD	-1	0.00348938	6.3088	0.489718	9	AACCACTGCA	ACCACTTAA	+
AACCASTGCA	SOX9_full_2	-1	0.00356632	6.44791	0.489718	9	AACCACTGCA	ATCACTGCACATTGAT	-
AACCASTGCA	MA0002.2	1	0.00404374	7.31108	0.489718	10	AACCACTGCA	AAACCACAGAC	+
AACCASTGCA	MA0503.1	0	0.00404374	7.31108	0.489718	10	AACCACTGCA	AGCCACTCAAG	+
AACCASTGCA	NKX3-1_full	-1	0.00414367	7.49176	0.489718	9	AACCACTGCA	ACCACTTAA	+
AACCASTGCA	SOX18_full_1	0	0.00424754	7.67956	0.489718	10	AACCACTGCA	AACAATTTCATTGTT	-
AACCASTGCA	UP00228_1	3	0.00427384	7.7271	0.489718	10	AACCACTGCA	CATAACCACTTAACAAC	+
AACCASTGCA	ZNF524_full_2	4	0.00437504	7.91007	0.489718	10	AACCACTGCA	CTCGAACCCGTGCC	-
AACCASTGCA	Foxg1_DBD_1	3	0.00451185	8.15742	0.489718	10	AACCACTGCA	ATAAACAAGTGTAAACA	-
AACCASTGCA	SOX9_full_6	0	0.00475899	8.60425	0.489718	10	AACCACTGCA	AATGACTGCAATTCATT	-
AACCASTGCA	MA0122.2	-1	0.00512087	9.25853	0.489718	9	AACCACTGCA	ACCACTTAA	-
AACCASTGCA	NKX3-2_DBD	-1	0.00512087	9.25853	0.489718	9	AACCACTGCA	ACCACTTAA	-
AACCASTGCA	MA0869.1	0	0.00516925	9.346	0.489718	10	AACCACTGCA	AACAATTTCAGTGTT	+
AACCASTGCA	Sox11_DBD	0	0.00516925	9.346	0.489718	10	AACCACTGCA	AACAATTTCAGTGTT	-
ACAAMA	UP00061_2	8	0.000141433	0.255711	0.511422	6	ACAACA	ATATCAAAACAAAACA	+
ACAAMA	UP00037_1	5	0.00330474	5.97497	1	6	ACAACA	AACAAACAACAAGAG	-
ACAAMA	UP00041_2	5	0.00417528	7.5489	1	6	ACAACA	ATGTCACAACAACAC	+
ACATCA	MA0488.1	3	0.000531675	0.961269	0.904086	6	ACATCA	ATGACATCATCTT	-
ACATCA	MA0492.1	4	0.00270404	4.88891	0.904086	6	ACATCA	GATGACATCATCTTT	+
ACATCA	MA0523.1	2	0.00465189	8.41062	0.904086	6	ACATCA	AAAGATCAAAGGAA	+
ACATCA	UP00185_1	4	0.00475658	8.5999	0.904086	6	ACATCA	TCACCCATCAATAATCA	-
ACCAGCT	MA0665.1	0	0.00095902	1.73391	0.412895	7	ACCAGCT	AACAGCTGTT	-
ACCAGCT	MSC_full	0	0.00095902	1.73391	0.412895	7	ACCAGCT	AACAGCTGTT	-
ACCAGCT	UP00258_1	1	0.00100357	1.81446	0.412895	7	ACCAGCT	AACTAGCTGTCAATAC	-
ACCAGCT	MA0691.1	0	0.00135572	2.45113	0.412895	7	ACCAGCT	AACAGCTGAT	-
ACCAGCT	TFAP4_full	0	0.00135572	2.45113	0.412895	7	ACCAGCT	AACAGCTGAT	-
ACCAGCT	Ascl2_DBD	0	0.00172695	3.12233	0.412895	7	ACCAGCT	AGCAGCTGCT	-
ACCAGCT	MA0816.1	0	0.00172695	3.12233	0.412895	7	ACCAGCT	AGCAGCTGCT	+
ACCAGCT	MA0832.1	2	0.00191712	3.46615	0.412895	7	ACCAGCT	ACAACAGCTGTTGC	-
ACCAGCT	Tcf21_DBD	2	0.00191712	3.46615	0.412895	7	ACCAGCT	ACAACAGCTGTTGC	-
ACCAGCT	MA1100.1	1	0.00206054	3.72545	0.412895	7	ACCAGCT	CGCCAGCTGCTGC	-
ACCAGCT	MA0521.1	1	0.00237832	4.3	0.412895	7	ACCAGCT	CTGCAGCTGTT	-
ACCAGCT	TFAP4_DBD	0	0.00254079	4.59375	0.412895	7	ACCAGCT	AACAGCTGAT	-
ACCAGCT	MA0091.1	2	0.00283444	5.12468	0.412895	7	ACCAGCT	CGACCATCTGTT	-
ACCAGCT	FIGLA_DBD	0	0.00298304	5.39334	0.412895	7	ACCAGCT	ACCACCTGTT	-
ACCAGCT	MA0667.1	0	0.00298304	5.39334	0.412895	7	ACCAGCT	AACAGCTGTT	-
ACCAGCT	MA0820.1	0	0.00298304	5.39334	0.412895	7	ACCAGCT	ACCACCTGTT	+
ACCAGCT	MYF6_full	0	0.00298304	5.39334	0.412895	7	ACCAGCT	AACAGCTGTT	+
ACCAGCT	MA1105.1	5	0.00298741	5.40124	0.412895	7	ACCAGCT	GACAAACCAGTTTTT	+
ACCAGCT	UP00081_2	2	0.00337736	6.10627	0.419142	7	ACCAGCT	CGACCAACTGCCGTG	+
ACCAGCT	MA0500.1	1	0.00396597	7.17047	0.446047	7	ACCAGCT	CTGCAGCTGTC	+
ACCAGCT	UP00099_1	3	0.0041122	7.43486	0.448478	7	ACCAGCT	CTCAGCAGCTGCTCCTG	-
ACCAGCT	MA0499.1	0	0.00470465	8.50602	0.483772	7	ACCAGCT	TGCAGCTGTCCCT	-
ACCAGCT	UP00092_2	2	0.0051326	9.27974	0.499249	7	ACCAGCT	CGACCAACTGCCATGC	-
ACGGGGGAAA	UP00022_2	4	0.000667345	1.20656	1	10	ACGGGGGAAA	ACTTCCGGGGGGAATTT	+
ACGGGGGAAA	MA1116.1	-1	0.00134531	2.43232	1	9	ACGGGGGAAA	CCTGGGAAAG	+
ACGGGGGAAA	MA0802.1	0	0.00391754	7.08292	1	10	ACGGGGGAAA	AGGTGTGAAA	-
ACGGGGGAAA	TBR1_DBD	0	0.00391754	7.08292	1	10	ACGGGGGAAA	AGGTGTGAAA	+
ACGGGGGAAA	FOXO3_full_3	1	0.0039262	7.09857	1	10	ACGGGGGAAA	GTGTGGGGAAA	+
ACGGGGGAAA	MA0056.1	-2	0.00394042	7.12427	1	6	ACGGGGGAAA	TGGGGA	+
ACGGGGGAAA	TBR1_full	1	0.00434863	7.86232	1	10	ACGGGGGAAA	AAGGTGTGAAA	-
ACGGGGGAAA	MA0057.1	1	0.00454472	8.21686	1	9	ACGGGGGAAA	GGAGGGGGAA	-
ACGGGGGAAA	E2F8_DBD	2	0.004716	8.52653	1	10	ACGGGGGAAA	TTTGGCGGGAAA	-
ACGGGGGAAA	MA0865.1	2	0.004716	8.52653	1	10	ACGGGGGAAA	TTTGGCGGGAAA	-
ACGGGGGAAA	ZNF75A_DBD	-1	0.00517233	9.35158	1	9	ACGGGGGAAA	TGTGGGAAAAGC	-
ACYAWGTCAT	MA0089.1	-5	0.00110665	2.00083	0.7695	5	ACCATGTCAT	GTCATG	+
ACYAWGTCAT	Sox3_DBD_1	2	0.00125153	2.26277	0.7695	10	ACCATGTCAT	AAACAATGTCATTGTTT	+
ACYAWGTCAT	FOXB1_DBD_1	2	0.00311737	5.6362	0.7695	10	ACCATGTCAT	TCGCTGTGTCATTC	+
ACYAWGTCAT	Creb3l2_DBD_1	1	0.00335807	6.07139	0.7695	10	ACCATGTCAT	TGCCACGTCATCA	-
ACYAWGTCAT	SRY_DBD_1	1	0.00424665	7.67795	0.7695	10	ACCATGTCAT	AACAATGTTATTGTT	+
ACYAWGTCAT	MA0604.1	-2	0.0044979	8.1322	0.7695	8	ACCATGTCAT	TACGTCAT	-
ACYAWGTCAT	MA0870.1	1	0.00455395	8.23354	0.7695	10	ACCATGTCAT	AACAATGTTATTGTT	-
ACYAWGTCAT	Sox1_DBD_1	1	0.00455395	8.23354	0.7695	10	ACCATGTCAT	AACAATGTTATTGTT	-
ACYAWGTCAT	CREB3L1_DBD_1	2	0.00511641	9.25048	0.7695	10	ACCATGTCAT	ATGCCACGTCATCA	-
ACYAWGTCAT	MA0839.1	2	0.00511641	9.25048	0.7695	10	ACCATGTCAT	ATGCCACGTCATCA	+
ACYAWGTCAT	CREB3L1_DBD_4	2	0.00550572	9.95435	0.7695	10	ACCATGTCAT	ATGCCACGTCATCA	-
AGACTAGGCGA	ZNF306_full	3	0.00479774	8.67431	1	11	AGACTAGGCGA	TCGAGGCTAGACCA	+
AGCAGGA	UP00102_2	6	0.000147439	0.266571	0.372721	7	AGCAGGA	CCACACAGCAGGAGA	-
AGCAGGA	UP00057_2	6	0.000206151	0.372721	0.372721	7	AGCAGGA	CCACACAGCAGGAGA	-
AGCAGGA	UP00006_2	6	0.000314732	0.569035	0.379356	7	AGCAGGA	GAGCACAGCAGGACA	-
AGCAGGA	MA0480.1	4	0.00484982	8.76847	1	7	AGCAGGA	TGTAAACAGGA	-
AGCCAC	UP00165_1	2	0.000180567	0.326465	0.635989	6	AGCCAC	TAAGCCACTTGAAATT	+
AGCCAC	UP00107_1	2	0.000520051	0.940252	0.635989	6	AGCCAC	TAAGCCACTTGAAATT	+
AGCCAC	MA0685.1	2	0.00105196	1.90194	0.635989	6	AGCCAC	TAAGCCACGCCCCCTTT	+
AGCCAC	SP4_full	2	0.00105196	1.90194	0.635989	6	AGCCAC	TAAGCCACGCCCCCTTT	-
AGCCAC	UP00147_1	2	0.00105529	1.90797	0.635989	6	AGCCAC	TAAGCCACTTAACATT	-
AGCCAC	UP00249_1	2	0.00105529	1.90797	0.635989	6	AGCCAC	TAAGCCACTTGAATTT	-
AGCCAC	MA0503.1	0	0.00172457	3.11803	0.890866	6	AGCCAC	AGCCACTCAAG	-
AGCCAC	MA1107.1	0	0.00208888	3.77669	0.944172	6	AGCCAC	GGCCACACCCACC	-
AGCCAC	MA0493.1	0	0.0027062	4.8928	1	6	AGCCAC	GGCCACACCCA	-
AGCCAC	UP00002_2	2	0.00329777	5.96237	1	6	AGCCAC	CTGGCCACGCCTTTG	-
AGCCAC	UP00017_1	3	0.00395602	7.15249	1	6	AGCCAC	CTTAACCACTTAAGGAT	-
AGCCAC	UP00231_1	2	0.00395602	7.15249	1	6	AGCCAC	TTAACCACTTGAAAATT	-
AGCCAC	MA0002.2	1	0.00403558	7.29633	1	6	AGCCAC	AAACCACAGAC	-
AGCSTT	UP00019_2	0	0.00484697	8.76333	1	6	AGCCTT	AGCGTTCTAATGATA	-
AGCTCC	MA0138.2	15	0.0055192	9.97872	1	6	AGCTCC	TTCAGCACCATGGACAGCGCC	-
AGGASNGAGGA	MA0514.1	0	0.000552472	0.998869	0.838737	10	AGGACAGAGGA	AAAACAAAGG	-
AGGASNGAGGA	UP00030_1	3	0.000746436	1.34956	0.838737	11	AGGACAGAGGA	ATAAGAACAAAGGACTA	-
AGGASNGAGGA	UP00062_1	3	0.000746436	1.34956	0.838737	11	AGGACAGAGGA	AGAAGAACAAAGGACTA	-
AGGASNGAGGA	MA0515.1	0	0.000927806	1.67747	0.838737	10	AGGACAGAGGA	AAAACAATGG	-
AGGASNGAGGA	MA0504.1	2	0.0025396	4.59159	1	11	AGGACAGAGGA	AGGGGTCAGAGGTCA	-
AGGASNGAGGA	MA0442.2	0	0.0029744	5.37772	1	11	AGGACAGAGGA	AAAACAAAGAA	-
AGGASNGAGGA	MA1109.1	-1	0.00422701	7.64243	1	10	AGGACAGAGGA	GGACAGATGGCAG	-
AGGASNGAGGA	NR2F6_DBD_2	1	0.00484999	8.76878	1	11	AGGACAGAGGA	GAGGTCAAAGGTCA	-
AGGASNGAGGA	Nr2f6_DBD_2	1	0.00484999	8.76878	1	11	AGGACAGAGGA	GAGGTCAAAGGTCA	-
AGGASNGAGGA	MA0143.3	-2	0.00537875	9.72479	1	8	AGGACAGAGGA	AACAAAGG	-
AGGCACT	MA0503.1	0	0.000888223	1.60591	1	7	AGGCACT	AGCCACTCAAG	+
AGGCACT	UP00010_2	8	0.00175928	3.18078	1	7	AGGCACT	ATTGCCTCAGGCAAT	-
AGGCACT	UP00165_1	2	0.00270477	4.89023	1	7	AGGCACT	TAAGCCACTTGAAATT	-
AGGCACT	UP00107_1	2	0.00331343	5.99068	1	7	AGGCACT	TAAGCCACTTGAAATT	-
AGGCCAGGDCBCCAKCTGCNGBGSASGTG	MA1100.1	-9	0.000114069	0.206237	0.411691	13	AGGCCAGGGCGCCAGCTGCGGGGGACGTG	CGCCAGCTGCTGC	-
AGGCCAGGDCBCCAKCTGCNGBGSASGTG	ELK1_full_2	-12	0.000646591	1.16904	0.463032	17	AGGCCAGGGCGCCAGCTGCGGGGGACGTG	CACTTCCGCCGGAAGTG	-
AGGCCAGGDCBCCAKCTGCNGBGSASGTG	MAX_DBD_1	-12	0.000646591	1.16904	0.463032	17	AGGCCAGGGCGCCAGCTGCGGGGGACGTG	CACGTGGTTAGCACGTG	-
AGGCCAGGDCBCCAKCTGCNGBGSASGTG	MA0694.1	-16	0.000769767	1.39174	0.463032	12	AGGCCAGGGCGCCAGCTGCGGGGGACGTG	TTCGGTGGTCGC	-
AGGCCAGGDCBCCAKCTGCNGBGSASGTG	ZBTB7B_full	-16	0.000769767	1.39174	0.463032	12	AGGCCAGGGCGCCAGCTGCGGGGGACGTG	TTCGGTGGTCGC	-
AGGCCAGGDCBCCAKCTGCNGBGSASGTG	MA0259.1	-22	0.00162341	2.93513	0.665472	7	AGGCCAGGGCGCCAGCTGCGGGGGACGTG	GGACGTGC	-
AGGCCAGGDCBCCAKCTGCNGBGSASGTG	UP00022_1	-11	0.00218713	3.95433	0.665472	16	AGGCCAGGGCGCCAGCTGCGGGGGACGTG	CAAGTGGGGGGGGGGG	-
AGGCCAGGDCBCCAKCTGCNGBGSASGTG	MA0500.1	-10	0.00243581	4.40395	0.665472	11	AGGCCAGGGCGCCAGCTGCGGGGGACGTG	GACAGCTGCAG	-
AGGCCAGGDCBCCAKCTGCNGBGSASGTG	MA0004.1	-23	0.00262374	4.74372	0.665472	6	AGGCCAGGGCGCCAGCTGCGGGGGACGTG	CACGTG	-
AGGCCAGGDCBCCAKCTGCNGBGSASGTG	MA0617.1	-22	0.00265819	4.80601	0.665472	7	AGGCCAGGGCGCCAGCTGCGGGGGACGTG	GCACGTGA	-
AGGCCAGGDCBCCAKCTGCNGBGSASGTG	NHLH1_DBD	-10	0.0027246	4.92607	0.665472	10	AGGCCAGGGCGCCAGCTGCGGGGGACGTG	CGCAGCTGCG	-
AGGCCAGGDCBCCAKCTGCNGBGSASGTG	MA0103.3	-10	0.00283084	5.11816	0.665472	11	AGGCCAGGGCGCCAGCTGCGGGGGACGTG	CCCACCTGCGC	-
AGGCCAGGDCBCCAKCTGCNGBGSASGTG	MA0622.1	-22	0.0029261	5.29038	0.665472	7	AGGCCAGGGCGCCAGCTGCGGGGGACGTG	GCACGTGT	-
AGGCCAGGDCBCCAKCTGCNGBGSASGTG	MA0695.1	-16	0.00356916	6.45304	0.715644	12	AGGCCAGGGCGCCAGCTGCGGGGGACGTG	TTCGGTGGTCGC	-
AGGCCAGGDCBCCAKCTGCNGBGSASGTG	ZBTB7C_full	-16	0.00356916	6.45304	0.715644	12	AGGCCAGGGCGCCAGCTGCGGGGGACGTG	TTCGGTGGTCGC	-
AGGCCAGGDCBCCAKCTGCNGBGSASGTG	RXRG_full_2	1	0.00500293	9.04529	0.784581	13	AGGCCAGGGCGCCAGCTGCGGGGGACGTG	GGGGTCATGACCCC	-
AGGCCAGGDCBCCAKCTGCNGBGSASGTG	MA0747.1	-19	0.00502353	9.08255	0.784581	10	AGGCCAGGGCGCCAGCTGCGGGGGACGTG	AGTGGGCGTGGC	-
AGGCCAGGDCBCCAKCTGCNGBGSASGTG	SP8_DBD	-19	0.00502353	9.08255	0.784581	10	AGGCCAGGGCGCCAGCTGCGGGGGACGTG	AGTGGGCGTGGC	+
AGGCCAGGDCBCCAKCTGCNGBGSASGTG	UP00060_2	-12	0.00531923	9.61718	0.784581	14	AGGCCAGGGCGCCAGCTGCGGGGGACGTG	CAGTCGCGTGGCAC	+
AGGCCAGGDCBCCAKCTGCNGBGSASGTG	ZNF524_full_2	-1	0.00531923	9.61718	0.784581	14	AGGCCAGGGCGCCAGCTGCGGGGGACGTG	GGCACGGGTTCGAG	+
AGGCRCC	E2F1_DBD_2	2	0.00157526	2.84807	0.594558	7	AGGCGCC	TTTGGCGCCAAA	+
AGGCRCC	MA0024.3	2	0.00157526	2.84807	0.594558	7	AGGCGCC	TTTGGCGCCAAA	-
AGGCRCC	E2F1_DBD_1	2	0.00193305	3.49496	0.594558	7	AGGCGCC	ATTGGCGCCAAA	-
AGGCRCC	E2F2_DBD_3	4	0.00202023	3.65258	0.594558	7	AGGCGCC	AAAATGGCGCCATTTT	+
AGGCRCC	MA0864.1	4	0.00202023	3.65258	0.594558	7	AGGCGCC	AAAATGGCGCCATTTT	+
AGGCRCC	E2F1_DBD_3	3	0.00274993	4.97187	0.594558	7	AGGCGCC	TTTTGGCGCCAAAA	-
AGGCRCC	E2F4_DBD_1	2	0.00277437	5.01605	0.594558	7	AGGCGCC	AATGGCGCCAAA	-
AGGCRCC	PRDM4_full	5	0.00298793	5.40218	0.594558	7	AGGCGCC	TTTCAAGGCCCCC	-
AGGCRCC	E2F4_DBD_2	2	0.00301854	5.45751	0.594558	7	AGGCGCC	TTTGGCGCCAAA	-
AGGCRCC	E2F2_DBD_1	5	0.00312645	5.65263	0.594558	7	AGGCGCC	AAAAATGGCGCCAAAATG	-
AGGCRCC	MA0670.1	3	0.00369213	6.67537	0.594558	7	AGGCGCC	ACTTGGCACC	-
AGGCRCC	NFIA_full_2	3	0.00369213	6.67537	0.594558	7	AGGCGCC	ACTTGGCACC	-
AGGCRCC	UP00068_2	1	0.00394335	7.12958	0.594558	7	AGGCGCC	GAGGCGACACCTCCGC	+
AGGCRCC	E2F1_DBD_4	3	0.0039913	7.21627	0.594558	7	AGGCGCC	AAATGGCGCCATTT	+
AGGCRCC	UP00003_2	5	0.00403641	7.29782	0.594558	7	AGGCGCC	GCTTTTGGCGCCGAGCG	+
AGGCRCC	E2F3_DBD_2	5	0.00471929	8.53247	0.594558	7	AGGCGCC	AAAAATGGCGCCATTTTT	-
AGGCRCC	MA0469.2	5	0.00471929	8.53247	0.594558	7	AGGCGCC	AAAAATGGCGCCATTTTT	-
AGGCRCC	MA1102.1	7	0.00479577	8.67076	0.594558	7	AGGCGCC	CACCAGGGGGCACC	-
AGGCRCC	E2F2_DBD_2	5	0.00546397	9.87886	0.594558	7	AGGCGCC	AATTTTGGCGCCAAAATG	-
AGGCRCC	E2F3_DBD_1	5	0.00546397	9.87886	0.594558	7	AGGCGCC	AAAAATGGCGCCAAAATG	-
AGGCRCC	E2F3_DBD_3	5	0.00546397	9.87886	0.594558	7	AGGCGCC	AATTTTGGCGCCAAAACT	-
AGGCTGSWGGGGCT	UP00000_2	1	0.000390794	0.706555	1	14	AGGCTGCTGGGGCT	CAGAGTGGCGGGGCGTA	-
AGGCTGSWGGGGCT	MA1107.1	-1	0.0010027	1.81288	1	13	AGGCTGCTGGGGCT	GGTGGGTGTGGCC	-
AGGCTGSWGGGGCT	MA0503.1	-3	0.00186916	3.37943	1	11	AGGCTGCTGGGGCT	CTTGAGTGGCT	-
AGGCTGSWGGGGCT	MA0471.1	0	0.00241996	4.37529	1	11	AGGCTGCTGGGGCT	GGGCGGGAAGG	-
AGGCTGSWGGGGCT	MA0103.3	0	0.00258313	4.67029	1	11	AGGCTGCTGGGGCT	GCGCAGGTGGG	+
AGGCTGSWGGGGCT	MA0500.1	-1	0.00294686	5.32793	1	11	AGGCTGCTGGGGCT	GACAGCTGCAG	-
AGGCTGSWGGGGCT	MA0079.3	-2	0.00336716	6.08782	1	11	AGGCTGCTGGGGCT	GGGGGCGGGGC	-
AGGCTGSWGGGGCT	MA0697.1	0	0.00408185	7.37999	1	14	AGGCTGCTGGGGCT	GCGCAGCGGGGGGTC	-
AGGCTGSWGGGGCT	ZIC3_full	0	0.00431226	7.79657	1	14	AGGCTGCTGGGGCT	GCGCAGCGGGGGGTC	-
AGGCWGGGSTGRTGAGGBCTG	UP00230_1	-5	2.31348e-05	0.0418277	0.0816863	16	AGGCAGGGGTGATGAGGGCTG	GGGGTAATTAGCTCTG	-
AGGCWGGGSTGRTGAGGBCTG	RXRG_full_2	-5	6.57328e-05	0.118845	0.116048	14	AGGCAGGGGTGATGAGGGCTG	GGGGTCATGACCCC	+
AGGCWGGGSTGRTGAGGBCTG	RXRA_DBD_2	-5	0.000189198	0.34207	0.117979	14	AGGCAGGGGTGATGAGGGCTG	GGGGTCATGACCCC	-
AGGCWGGGSTGRTGAGGBCTG	RXRA_full_2	-5	0.000253007	0.457437	0.117979	14	AGGCAGGGGTGATGAGGGCTG	GAGGTCATGACCCC	-
AGGCWGGGSTGRTGAGGBCTG	RXRG_DBD_2	-5	0.000292019	0.527971	0.117979	14	AGGCAGGGGTGATGAGGGCTG	GGGGTCATGACCTC	-
AGGCWGGGSTGRTGAGGBCTG	HOXA2_DBD	-7	0.000367547	0.664524	0.117979	10	AGGCAGGGGTGATGAGGGCTG	GGTAATTAGG	-
AGGCWGGGSTGRTGAGGBCTG	MA0900.1	-7	0.000367547	0.664524	0.117979	10	AGGCAGGGGTGATGAGGGCTG	GGTAATTAGG	-
AGGCWGGGSTGRTGAGGBCTG	UP00068_2	-5	0.000700254	1.26606	0.206043	16	AGGCAGGGGTGATGAGGGCTG	GCGGAGGTGTCGCCTC	-
AGGCWGGGSTGRTGAGGBCTG	MA0146.2	-7	0.00129931	2.34915	0.331457	14	AGGCAGGGGTGATGAGGGCTG	GGGGCCGAGGCCTG	-
AGGCWGGGSTGRTGAGGBCTG	MA0482.1	-6	0.00131423	2.37613	0.331457	11	AGGCAGGGGTGATGAGGGCTG	GGGAGATAAGA	+
AGGCWGGGSTGRTGAGGBCTG	UP00123_1	-5	0.00193744	3.50289	0.426554	16	AGGCAGGGGTGATGAGGGCTG	GTACTAATTAGTGGCG	+
AGGCWGGGSTGRTGAGGBCTG	Rxra_DBD_2	-6	0.00202358	3.65864	0.426554	12	AGGCAGGGGTGATGAGGGCTG	GGGTCATGACCC	-
AGGCWGGGSTGRTGAGGBCTG	MA0596.1	-3	0.00212509	3.84216	0.426554	10	AGGCAGGGGTGATGAGGGCTG	ATGGGGTGAT	+
AGGCWGGGSTGRTGAGGBCTG	UP00233_1	-3	0.00217451	3.93152	0.426554	16	AGGCAGGGGTGATGAGGGCTG	CTGAGGTAATTACCTC	+
AGGCWGGGSTGRTGAGGBCTG	MA1107.1	-6	0.00265399	4.79841	0.442042	13	AGGCAGGGGTGATGAGGGCTG	GGTGGGTGTGGCC	+
AGGCWGGGSTGRTGAGGBCTG	MA0841.1	-10	0.00275424	4.97966	0.442042	11	AGGCAGGGGTGATGAGGGCTG	GATGAGTCATG	+
AGGCWGGGSTGRTGAGGBCTG	NFE2_DBD	-10	0.00275424	4.97966	0.442042	11	AGGCAGGGGTGATGAGGGCTG	GATGAGTCATG	+
AGGCWGGGSTGRTGAGGBCTG	MA0595.1	-3	0.00337932	6.10981	0.480008	10	AGGCAGGGGTGATGAGGGCTG	GTGGGGTGAT	-
AGGCWGGGSTGRTGAGGBCTG	EVX2_DBD	-7	0.00393215	7.10932	0.480008	10	AGGCAGGGGTGATGAGGGCTG	GGTAATTAGC	+
AGGCWGGGSTGRTGAGGBCTG	MA0888.1	-7	0.00393215	7.10932	0.480008	10	AGGCAGGGGTGATGAGGGCTG	GGTAATTAGC	-
AGGCWGGGSTGRTGAGGBCTG	EN2_full	-7	0.00423849	7.66319	0.480008	10	AGGCAGGGGTGATGAGGGCTG	GCTAATTGGG	+
AGGCWGGGSTGRTGAGGBCTG	EVX1_DBD	-7	0.00423849	7.66319	0.480008	10	AGGCAGGGGTGATGAGGGCTG	GGTAATTAGC	-
AGGCWGGGSTGRTGAGGBCTG	MA0642.1	-7	0.00423849	7.66319	0.480008	10	AGGCAGGGGTGATGAGGGCTG	GCTAATTGGG	-
AGGCWGGGSTGRTGAGGBCTG	MA0887.1	-7	0.00423849	7.66319	0.480008	10	AGGCAGGGGTGATGAGGGCTG	GGTAATTAGC	+
AGGCWGGGSTGRTGAGGBCTG	UP00184_1	-3	0.00435025	7.86525	0.480008	17	AGGCAGGGGTGATGAGGGCTG	CACCGCTAATTAGGGGT	+
AGGCWGGGSTGRTGAGGBCTG	UP00021_1	-5	0.0046039	8.32384	0.492602	15	AGGCAGGGGTGATGAGGGCTG	GGGGGGGGGGGGGGA	-
AGGCWGGGSTGRTGAGGBCTG	ZNF740_full	-8	0.004917	8.88994	0.510629	10	AGGCAGGGGTGATGAGGGCTG	GTGGGGGGGG	-
AGGGCT	UP00082_2	9	0.00133805	2.41919	1	6	AGGGCT	CAAGGGACAAGGGCTC	-
AGGGCT	UP00087_2	7	0.00388116	7.01713	1	6	AGGGCT	CCGCCCAAGGGCAG	-
AGSTGGCAGC	MA1102.1	4	0.000323332	0.584584	0.772313	10	AGCTGGCAGC	CACCAGGGGGCACC	+
AGSTGGCAGC	MA1109.1	4	0.0011382	2.05787	0.772313	9	AGCTGGCAGC	GGACAGATGGCAG	-
AGSTGGCAGC	MA0095.2	2	0.00176646	3.19376	0.772313	10	AGCTGGCAGC	CAAGATGGCGGC	+
AGSTGGCAGC	MA0513.1	0	0.0020549	3.71526	0.772313	10	AGCTGGCAGC	AGGTGACAGACAG	+
AGSTGGCAGC	MA0782.1	4	0.00345299	6.24301	0.772313	8	AGCTGGCAGC	TGACAGGTGTCA	+
AGSTGGCAGC	PKNOX1_DBD	4	0.00345299	6.24301	0.772313	8	AGCTGGCAGC	TGACAGGTGTCA	-
AGSTGGCAGC	MA0139.1	8	0.00351695	6.35865	0.772313	10	AGCTGGCAGC	TGGCCACCAGGGGGCGCTA	-
AGSTGGCAGC	TGIF2LX_full	4	0.00376075	6.79944	0.772313	8	AGCTGGCAGC	TGACAGCTGTCA	-
AGSTGGCAGC	Pknox2_DBD	4	0.00392539	7.09711	0.772313	8	AGCTGGCAGC	TGACAGGTGTCA	-
AGSTGGCAGC	Meis3_DBD_2	4	0.00409759	7.40844	0.772313	8	AGCTGGCAGC	TGACAGGTGTCA	-
AGSTGGCAGC	MA0797.1	4	0.00446642	8.07529	0.772313	8	AGCTGGCAGC	TGACAGCTGTCA	-
AGSTGGCAGC	TGIF2_DBD	4	0.00446642	8.07529	0.772313	8	AGCTGGCAGC	TGACAGCTGTCA	+
AGSTGGCAGC	MA0783.1	4	0.00466429	8.43304	0.772313	8	AGCTGGCAGC	TGACAGGTGTCA	+
AGSTGGCAGC	PKNOX2_DBD	4	0.00466429	8.43304	0.772313	8	AGCTGGCAGC	TGACAGGTGTCA	+
AGTSAA	Nr2e1_DBD_1	3	0.000422114	0.763182	0.688948	6	AGTCAA	AAAAGTCAA	-
AGTSAA	MA0676.1	3	0.000571583	1.03342	0.688948	6	AGTCAA	AAAAGTCAA	+
AGTSAA	NR2E1_full_1	3	0.000571583	1.03342	0.688948	6	AGTCAA	AAAAGTCAA	-
AGTSAA	PRDM1_full	4	0.00105495	1.90735	0.953676	6	AGTCAA	AGAAAGTGAAAGTGA	+
AGTSAA	Nr2e1_DBD_2	1	0.0019372	3.50245	1	6	AGTCAA	AAGTCAATAAGTCA	+
AGTSAA	NR2E1_full_2	1	0.0019372	3.50245	1	6	AGTCAA	AAGTCAATAAGTCA	+
AGTSAA	MA0050.2	8	0.00515648	9.32292	1	6	AGTCAA	AAAGTGAAAGTGAAAGTAAAA	+
AGTTAGMAAA	MA0495.2	9	0.000723872	1.30876	1	10	AGTTAGCAAA	AATTTGCTGAGTCAGCAAATT	+
AGTTAGMAAA	UP00045_1	4	0.000979478	1.7709	1	10	AGTTAGCAAA	GCTAAGTCAGCAAATTT	-
AGTTAGMAAA	MA0496.2	8	0.00167863	3.03496	1	10	AGTTAGCAAA	AATTGCTGAGTCAGCAAAT	+
AGTTAGMAAA	UP00052_2	5	0.00334191	6.04218	1	10	AGTTAGCAAA	GGTGTAGGTAGCAAGT	+
AGTTAGMAAA	MA0842.1	-1	0.00448832	8.11488	1	9	AGTTAGCAAA	GTCAGCAAATT	+
AGTTAGMAAA	NRL_DBD	-1	0.00448832	8.11488	1	9	AGTTAGCAAA	GTCAGCAAATT	+
AGTTAGMAAA	UP00044_1	1	0.0045805	8.28154	1	10	AGTTAGCAAA	AAGTCAGCATTTTTA	-
AGTTAGMAAA	MA0659.1	9	0.005363	9.6963	1	10	AGTTAGCAAA	AAATTGCTGAGTCAGCATATT	-
AGTTAGMAAA	MAFG_full	9	0.005363	9.6963	1	10	AGTTAGCAAA	AAATTGCTGAGTCAGCATATT	+
AGWAGCAGRCA	UP00042_2	0	0.00124136	2.24437	1	11	AGTAGCAGGCA	AGCGGCACACACGCAA	+
AGWAGCAGRCA	UP00026_2	0	0.00210637	3.80833	1	11	AGTAGCAGGCA	CGAAGCACACAAAATA	-
AGWCRG	UP00044_1	1	0.00334916	6.05528	1	6	AGTCGG	AAGTCAGCATTTTTA	+
AGWCRG	MA0513.1	7	0.00404356	7.31075	1	6	AGTCGG	AGGTGACAGACAG	+
AGWCRG	MA0495.2	9	0.00535326	9.6787	1	6	AGTCGG	AATTTGCTGAGTCAGCAAATT	+
AGWCRG	MA0496.2	8	0.00547354	9.89616	1	6	AGTCGG	AATTGCTGAGTCAGCAAAT	-
ARCACCTT	MA0522.2	0	0.000609724	1.10238	0.392461	8	AGCACCTT	AACACCTGCT	+
ARCACCTT	TCF3_DBD	0	0.000653547	1.18161	0.392461	8	AGCACCTT	AACACCTGCT	+
ARCACCTT	MA0688.1	3	0.000753383	1.36212	0.392461	8	AGCACCTT	TTTCACACCTT	+
ARCACCTT	TBX2_full_2	3	0.000753383	1.36212	0.392461	8	AGCACCTT	TTTCACACCTT	-
ARCACCTT	MA0690.1	2	0.000811051	1.46638	0.392461	8	AGCACCTT	TTCACACCTT	-
ARCACCTT	TBX21_full_2	2	0.000811051	1.46638	0.392461	8	AGCACCTT	TTCACACCTT	-
ARCACCTT	MESP1_DBD	0	0.000957516	1.73119	0.392461	8	AGCACCTT	AACACCTGTG	-
ARCACCTT	TBX21_DBD_2	2	0.00124575	2.25232	0.392461	8	AGCACCTT	TTCACACCTT	-
ARCACCTT	TBR1_full	3	0.00137571	2.48729	0.392461	8	AGCACCTT	TTTCACACCTT	-
ARCACCTT	EOMES_DBD_2	1	0.00138296	2.50039	0.392461	8	AGCACCTT	TCACACCTTCTAAGGTGTGA	+
ARCACCTT	TBX20_DBD_3	4	0.00139435	2.52099	0.392461	8	AGCACCTT	CTTTCACACCTTTTC	-
ARCACCTT	EOMES_DBD_1	5	0.00147586	2.66836	0.392461	8	AGCACCTT	ATTTTCACACCTT	-
ARCACCTT	MA0800.1	5	0.00147586	2.66836	0.392461	8	AGCACCTT	ATTTTCACACCTT	-
ARCACCTT	TBX21_DBD_3	1	0.00152454	2.75636	0.392461	8	AGCACCTT	TCACACCTTAAAGGTGTGA	-
ARCACCTT	ZNF435_full	11	0.00204223	3.69235	0.46822	7	AGCACCTT	AGTGTTAACAGAACACCT	+
ARCACCTT	TBX1_DBD_1	1	0.00225623	4.07927	0.46822	8	AGCACCTT	TCACACCTTTTTTCACACCT	+
ARCACCTT	UP00068_1	6	0.00243922	4.41011	0.46822	8	AGCACCTT	AATTTTCACACCTTTTA	+
ARCACCTT	TBX20_DBD_1	1	0.00276159	4.99295	0.46822	8	AGCACCTT	TCACACCTTCACACCT	+
ARCACCTT	MA0138.2	3	0.00296673	5.36384	0.46822	8	AGCACCTT	TTCAGCACCATGGACAGCGCC	+
ARCACCTT	MA0807.1	1	0.00310326	5.6107	0.46822	7	AGCACCTT	TCACACCT	-
ARCACCTT	TBX5_DBD_1	1	0.00310326	5.6107	0.46822	7	AGCACCTT	TCACACCT	-
ARCACCTT	TBX21_full_3	1	0.00313473	5.66759	0.46822	8	AGCACCTT	TCACACCTTTTAGGTGTGA	-
ARCACCTT	TCF4_full	0	0.0032063	5.79699	0.46822	8	AGCACCTT	CACACCTGCA	-
ARCACCTT	MA0806.1	1	0.0032479	5.8722	0.46822	7	AGCACCTT	TCACACCT	+
ARCACCTT	TBX4_DBD_1	1	0.0032479	5.8722	0.46822	7	AGCACCTT	TCACACCT	-
ARCACCTT	MA0801.1	1	0.00454344	8.21453	0.543084	7	AGCACCTT	TCACACCT	-
ARCACCTT	MGA_DBD_1	1	0.00454344	8.21453	0.543084	7	AGCACCTT	TCACACCT	+
ARCACCTT	TBX20_full_2	1	0.00479822	8.67518	0.543084	8	AGCACCTT	TCACACCTTCACACCT	-
ARCACCTT	MA0830.1	0	0.0051311	9.27702	0.543084	8	AGCACCTT	CGCACCTGCT	-
ARCACCTT	TCF4_DBD	0	0.0051311	9.27702	0.543084	8	AGCACCTT	CGCACCTGCT	-
ATGGGG	MA0596.1	0	0.000522292	0.944304	0.870424	6	ATGGGG	ATGGGGTGAT	+
ATGGGG	MA0595.1	0	0.00112287	2.03015	0.870424	6	ATGGGG	GTGGGGTGAT	+
ATGGGG	UP00159_1	1	0.00115117	2.08132	0.870424	6	ATGGGG	AATGGGGTATCACTTTT	-
ATGGGG	MA0056.1	-1	0.00160392	2.89988	0.870424	5	ATGGGG	TGGGGA	-
ATGGGG	UP00024_1	2	0.00197826	3.5767	0.870424	6	ATGGGG	CTGTGGGGGGTCGATA	-
ATGGGG	MA0057.1	2	0.00246214	4.45155	0.870424	6	ATGGGG	GGAGGGGGAA	+
ATGGGG	UP00055_2	8	0.00255398	4.61759	0.870424	6	ATGGGG	AGTACACAATGGGAACA	-
ATGGGG	Zfp740_DBD	0	0.00280901	5.07869	0.870424	6	ATGGGG	GTGGGGGGGG	-
ATGGGG	UP00192_1	1	0.00283607	5.12761	0.870424	6	ATGGGG	GATGGGGTATCATTTTT	-
ATGGGG	ZNF740_full	0	0.00293621	5.30867	0.870424	6	ATGGGG	GTGGGGGGGG	+
ATGGGG	UP00232_1	1	0.00313168	5.66207	0.870424	6	ATGGGG	TATGGGGTATCTATTTA	-
ATGGGG	MA0753.1	0	0.00321336	5.80975	0.870424	6	ATGGGG	GTGGGGGGGG	-
ATGGGG	ZNF740_DBD	0	0.00321336	5.80975	0.870424	6	ATGGGG	GTGGGGGGGG	-
ATGGGG	UP00388_1	1	0.00378047	6.8351	0.870424	6	ATGGGG	AATAGGGTATCAATTAT	-
ATGGGG	UP00176_1	2	0.00397353	7.18413	0.870424	6	ATGGGG	CGTTGGGGATTAGCCT	-
ATGGGG	MA0631.1	1	0.00433397	7.83582	0.870424	6	ATGGGG	GATAGGGTATCACTTAT	+
ATGGGG	UP00053_1	3	0.00433397	7.83582	0.870424	6	ATGGGG	ATTAAGGGGTCACGACA	+
ATGGGG	UP00195_1	1	0.00433397	7.83582	0.870424	6	ATGGGG	GATAGGGTATCACTTAT	+
ATGGGG	UP00021_2	4	0.00495009	8.94976	0.921492	6	ATGGGG	CAAATTGGGGGTCTCCT	+
ATGMTG	Mafb_DBD_2	1	0.000779115	1.40864	0.990016	6	ATGCTG	AATGCTGACTCAGCACA	+
ATGMTG	MA0488.1	3	0.00121693	2.2002	0.990016	6	ATGCTG	AAGATGATGTCAT	+
ATGMTG	MA0117.2	3	0.00126447	2.28616	0.990016	6	ATGCTG	AAAATGCTGACT	+
ATGMTG	Mafb_DBD_1	3	0.00126447	2.28616	0.990016	6	ATGCTG	AAAATGCTGACT	-
ATGMTG	MEOX2_DBD_3	3	0.00136894	2.47504	0.990016	6	ATGCTG	TTAATGATGATTAG	-
ATGMTG	Atf4_DBD	3	0.0018805	3.39995	1	6	ATGCTG	AGGATGATGCAATC	-
ATGMTG	MAFK_full_2	0	0.00208923	3.77733	1	6	ATGCTG	ATGCTGAGTCAGCGA	-
ATGMTG	MAFK_DBD_2	3	0.00379772	6.86628	1	6	ATGCTG	AAAATGCTGAGTCAGCATTTT	-
ATGMTG	ATF4_DBD	2	0.00382768	6.92045	1	6	ATGCTG	GGATGATGCAATA	+
ATGMTG	MA0833.1	2	0.00382768	6.92045	1	6	ATGCTG	GGATGATGCAATA	-
ATGMTG	UP00044_1	5	0.00446742	8.0771	1	6	ATGCTG	TAAAAATGCTGACTT	-
ATGMTG	MAFK_full_1	4	0.00479682	8.67266	1	6	ATGCTG	AAAATTGCTGAC	-
ATGMTG	MA0492.1	4	0.0054329	9.82268	1	6	ATGCTG	AAAGATGATGTCATC	-
ATTYMWTT	UP00023_1	1	0.000958496	1.73296	0.569451	8	ATTCATTT	AATTCCATTGTTCAAT	-
ATTYMWTT	MA0681.1	2	0.00112019	2.02531	0.569451	8	ATTCATTT	TAATTTAATTA	-
ATTYMWTT	PHOX2B_full	2	0.00112019	2.02531	0.569451	8	ATTCATTT	TAATTTAATTA	-
ATTYMWTT	MA0713.1	2	0.0012173	2.20089	0.569451	8	ATTCATTT	TAATTTAATTA	-
ATTYMWTT	PHOX2A_DBD	2	0.0012173	2.20089	0.569451	8	ATTCATTT	TAATTTAATTA	+
ATTYMWTT	PHOX2B_DBD	2	0.0012173	2.20089	0.569451	8	ATTCATTT	TAATTTAATTA	+
ATTYMWTT	UP00101_2	0	0.00133623	2.41591	0.569451	8	ATTCATTT	ATTCCTTTGTCTATTT	-
ATTYMWTT	UNCX_DBD_1	3	0.00141864	2.56489	0.569451	8	ATTCATTT	CTAATTTAATTAG	+
ATTYMWTT	Uncx_DBD_1	3	0.00141864	2.56489	0.569451	8	ATTCATTT	TTAATTTAATTAG	-
ATTYMWTT	CART1_DBD	3	0.00167965	3.03681	0.569451	8	ATTCATTT	TTAATTTAATTAA	-
ATTYMWTT	SOX18_full_3	4	0.00173322	3.13365	0.569451	8	ATTCATTT	ATGAATTCCATTCAT	-
ATTYMWTT	PROP1_full	2	0.002343	4.23614	0.705646	8	ATTCATTT	TAATCTAATTA	-
ATTYMWTT	DRGX_DBD	3	0.00380491	6.87927	0.893912	8	ATTCATTT	CTAATCTAATTAA	+
ATTYMWTT	Arx_DBD	3	0.00413972	7.48461	0.893912	8	ATTCATTT	TTAATTTAATTAG	+
ATTYMWTT	PRRX1_full_2	2	0.00431244	7.79689	0.893912	8	ATTCATTT	TAATCTAATTA	-
ATTYMWTT	UP00212_1	3	0.00456947	8.2616	0.893912	8	ATTCATTT	AGTATTTAATTAATTCG	+
ATTYMWTT	ALX3_full_2	3	0.00490887	8.87525	0.893912	8	ATTCATTT	CTAATTTAATTAA	-
ATTYMWTT	ALX4_DBD	3	0.00490887	8.87525	0.893912	8	ATTCATTT	CTAATTAAATTAA	-
ATTYMWTT	MA1124.1	5	0.00490887	8.87525	0.893912	8	ATTCATTT	CATTCATTCATTC	-
ATTYMWTT	UP00054_1	1	0.00494684	8.9439	0.893912	8	ATTCATTT	TTTTCCTTTGATCTATA	-
ATTYMWTT	UP00012_1	2	0.00550075	9.94536	0.912597	8	ATTCATTT	TAATTCAATGAAGTG	-
AWGACRCCRTC	MA1127.1	0	3.41246e-05	0.0616972	0.0218694	11	ATGACGCCGTC	ATGACGTCATC	-
AWGACRCCRTC	XBP1_DBD_1	1	4.52609e-05	0.0818317	0.0218694	11	ATGACGCCGTC	GATGACGTCATC	-
AWGACRCCRTC	JDP2_DBD_2	1	6.05113e-05	0.109404	0.0218694	11	ATGACGCCGTC	GATGACGTCATC	+
AWGACRCCRTC	BATF3_DBD	2	6.34047e-05	0.114636	0.0218694	11	ATGACGCCGTC	TGATGACGTCATCA	+
AWGACRCCRTC	MA0835.1	2	6.34047e-05	0.114636	0.0218694	11	ATGACGCCGTC	TGATGACGTCATCA	+
AWGACRCCRTC	MA1131.1	0	6.35524e-05	0.114903	0.0218694	11	ATGACGCCGTC	ATGACGTCATC	+
AWGACRCCRTC	Jdp2_DBD_2	1	7.26042e-05	0.131268	0.0218694	11	ATGACGCCGTC	GATGACGTCATC	+
AWGACRCCRTC	MA1139.1	1	9.38652e-05	0.169708	0.0218694	11	ATGACGCCGTC	GATGACGTCATC	+
AWGACRCCRTC	JDP2_full_2	1	0.000101864	0.184171	0.0218694	11	ATGACGCCGTC	GATGACGTCATC	+
AWGACRCCRTC	MA0656.1	1	0.000101864	0.184171	0.0218694	11	ATGACGCCGTC	GATGACGTCATC	+
AWGACRCCRTC	MA0488.1	0	0.000133937	0.242157	0.0219398	11	ATGACGCCGTC	ATGACATCATCTT	+
AWGACRCCRTC	ATF7_DBD	2	0.000135323	0.244664	0.0219398	11	ATGACGCCGTC	CGATGACGTCATCG	+
AWGACRCCRTC	MA0834.1	2	0.000135323	0.244664	0.0219398	11	ATGACGCCGTC	CGATGACGTCATCG	+
AWGACRCCRTC	UP00103_1	3	0.000181531	0.328207	0.0256807	11	ATGACGCCGTC	CCGATGACGTCATCGT	-
AWGACRCCRTC	MA0492.1	1	0.000197307	0.356732	0.0256807	11	ATGACGCCGTC	GATGACATCATCTTT	+
AWGACRCCRTC	Creb5_DBD	1	0.000201596	0.364485	0.0256807	11	ATGACGCCGTC	AATGACGTCACC	+
AWGACRCCRTC	MA0840.1	1	0.000201596	0.364485	0.0256807	11	ATGACGCCGTC	AATGACGTCACC	+
AWGACRCCRTC	MA1145.1	2	0.00023188	0.419239	0.0285199	11	ATGACGCCGTC	TGATGACGTCATCGC	+
AWGACRCCRTC	MA1126.1	5	0.000275215	0.497589	0.0327215	11	ATGACGCCGTC	AAATGATGACGTCATC	+
AWGACRCCRTC	MA1129.1	0	0.000336442	0.608288	0.0363647	10	ATGACGCCGTC	ATGACGTCAT	+
AWGACRCCRTC	CREB3_full_1	2	0.000425562	0.769416	0.0437196	11	ATGACGCCGTC	CGGTGACGTCATCA	+
AWGACRCCRTC	UP00020_1	3	0.000432278	0.781558	0.0437196	11	ATGACGCCGTC	ACGATGACGTCATCGA	-
AWGACRCCRTC	MA1136.1	0	0.000441262	0.797801	0.0437196	10	ATGACGCCGTC	ATGACGTCAT	-
AWGACRCCRTC	MA1140.1	0	0.000522087	0.943933	0.0442942	10	ATGACGCCGTC	ATGACGTCAT	-
AWGACRCCRTC	MA0018.3	1	0.000732555	1.32446	0.0544355	11	ATGACGCCGTC	GGTGACGTCACC	-
AWGACRCCRTC	MA1133.1	1	0.000732555	1.32446	0.0544355	11	ATGACGCCGTC	AATGACGTCACA	+
AWGACRCCRTC	Atf4_DBD	3	0.00095424	1.72527	0.0694615	11	ATGACGCCGTC	AGGATGATGCAATC	+
AWGACRCCRTC	MA0794.1	1	0.00108562	1.9628	0.07184	11	ATGACGCCGTC	CAAGACGCCTTA	+
AWGACRCCRTC	PROX1_DBD	1	0.00108562	1.9628	0.07184	11	ATGACGCCGTC	CAAGACGCCTTA	+
AWGACRCCRTC	YY2_full_2	2	0.00108562	1.9628	0.07184	10	ATGACGCCGTC	CCATGCCGCCAT	+
AWGACRCCRTC	MA0605.1	-3	0.00138489	2.50387	0.0882081	8	ATGACGCCGTC	ACGTCATC	+
AWGACRCCRTC	ATF4_DBD	2	0.00160565	2.90302	0.098743	11	ATGACGCCGTC	GGATGATGCAATA	+
AWGACRCCRTC	MA0833.1	2	0.00160565	2.90302	0.098743	11	ATGACGCCGTC	GGATGATGCAATA	+
AWGACRCCRTC	MA1143.1	0	0.0024949	4.51079	0.150829	10	ATGACGCCGTC	ATGACGTAAC	-
AWGACRCCRTC	MA0095.2	-2	0.00304756	5.50998	0.179542	9	ATGACGCCGTC	GCCGCCATCTTG	+
AWGACRCCRTC	E2F2_DBD_3	3	0.00312086	5.64252	0.179542	11	ATGACGCCGTC	AAAATGGCGCCATTTT	+
AWGACRCCRTC	MA0864.1	3	0.00312086	5.64252	0.179542	11	ATGACGCCGTC	AAAATGGCGCCATTTT	+
AWGACRCCRTC	MA0596.1	0	0.00447778	8.09582	0.241992	10	ATGACGCCGTC	ATCACCCCAT	+
AWGACRCCRTC	E2F1_DBD_4	2	0.00483957	8.74994	0.257641	11	ATGACGCCGTC	AAATGGCGCCATTT	+
AWGACRCCRTC	UP00199_1	4	0.00504467	9.12076	0.26461	11	ATGACGCCGTC	ATAAATGACACCTATCA	-
AYGCTGTA	UP00193_2	3	0.000112877	0.204082	0.384066	8	ACGCTGTA	AGGACGCTGTAAAGGGA	+
AYGCTGTA	MA0629.1	3	0.000297892	0.538589	0.384066	8	ACGCTGTA	AAGACGCTGTAAAGCGA	+
AYGCTGTA	UP00193_1	3	0.000318639	0.576099	0.384066	8	ACGCTGTA	AAGACGCTGTAAAGCGA	+
AYGCTGTA	Rhox11_DBD	-1	0.00100853	1.82342	0.911712	7	ACGCTGTA	CGCTGTTAA	-
AYGCTGTA	Ar_DBD	6	0.00333976	6.03829	0.999997	8	ACGCTGTA	GGGTACACGGTGTACCG	-
CACTTT	MA0508.2	1	0.000236588	0.427751	0.472705	6	CACTTT	TCACTTTCAC	-
CACTTT	PRDM1_full	7	0.000261452	0.472705	0.472705	6	CACTTT	TCACTTTCACTTTCT	-
CACTTT	MA0050.2	9	0.00164786	2.97934	1	6	CACTTT	TTTTACTTTCACTTTCACTTT	+
CACTTT	MA0051.1	10	0.00485874	8.78461	1	6	CACTTT	GTTTTGGTTTCGCTTTCC	+
CAGGGC	TFAP2C_full_2	6	0.000998595	1.80546	0.535515	6	CAGGGC	TGCCCTCAGGGCA	+
CAGGGC	Tcfap2a_DBD_3	6	0.00105792	1.91271	0.535515	6	CAGGGC	TGCCCTCAGGGCA	+
CAGGGC	MA0872.1	6	0.00145015	2.62188	0.535515	6	CAGGGC	TGCCCTCAGGGCA	+
CAGGGC	TFAP2A_DBD_6	6	0.00145015	2.62188	0.535515	6	CAGGGC	TGCCCTCAGGGCA	+
CAGGGC	TFAP2C_full_1	5	0.00161026	2.91135	0.535515	6	CAGGGC	TGCCCCAGGGCA	+
CAGGGC	MA0815.1	6	0.00167483	3.02809	0.535515	6	CAGGGC	TGCCCTCAGGGCA	+
CAGGGC	TFAP2C_DBD_3	6	0.00167483	3.02809	0.535515	6	CAGGGC	TGCCCTCAGGGCA	+
CAGGGC	MA0524.2	5	0.00184902	3.34302	0.535515	6	CAGGGC	TGCCCCAGGGCA	+
CAGGGC	TFAP2C_DBD_1	5	0.00184902	3.34302	0.535515	6	CAGGGC	TGCCCCAGGGCA	+
CAGGGC	MA0811.1	5	0.0021167	3.827	0.535515	6	CAGGGC	TGCCCCAGGGCA	+
CAGGGC	TFAP2B_DBD_1	5	0.0021167	3.827	0.535515	6	CAGGGC	TGCCCCAGGGCA	+
CAGGGC	MA0813.1	6	0.00241872	4.37305	0.535515	6	CAGGGC	TGCCCTCAGGGCA	-
CAGGGC	TFAP2B_DBD_3	6	0.00241872	4.37305	0.535515	6	CAGGGC	TGCCCTCAGGGCA	-
CAGGGC	TFAP2A_DBD_5	5	0.00318691	5.76194	0.535515	6	CAGGGC	TGCCCCAGGGCA	+
CAGGGC	UP00065_2	6	0.00340631	6.15862	0.535515	6	CAGGGC	GCCGCGCAGTGCGT	-
CAGGGC	UP00005_2	6	0.00356413	6.44394	0.535515	6	CAGGGC	TCACCTCTGGGCAG	+
CAGGGC	UP00010_1	6	0.00356413	6.44394	0.535515	6	CAGGGC	TTGCCCTAGGGCAT	+
CAGGGC	TFAP2A_DBD_3	6	0.0038193	6.9053	0.550901	6	CAGGGC	TGCCCCCGGGGCA	+
CAGGGC	MA0810.1	5	0.00468911	8.47792	0.626263	6	CAGGGC	TGCCCCCGGGCA	+
CAGGGC	TFAP2A_DBD_1	5	0.00468911	8.47792	0.626263	6	CAGGGC	TGCCCCCGGGCA	+
CAGGGG	MA1102.1	3	4.12271e-05	0.0745386	0.146943	6	CAGGGG	CACCAGGGGGCACC	+
CAGGGG	MA0155.1	3	0.000316479	0.572195	0.564005	6	CAGGGG	TGTCAGGGGGCG	+
CAGGGG	MA0696.1	5	0.00197411	3.56919	0.595838	6	CAGGGG	CACAGCGGGGGGTC	+
CAGGGG	ZIC1_full	5	0.00197411	3.56919	0.595838	6	CAGGGG	CACAGCGGGGGGTC	-
CAGGGG	UP00066_1	3	0.00206935	3.74138	0.595838	6	CAGGGG	CTTCAGGGGTCAATTGA	-
CAGGGG	MA1117.1	0	0.00207624	3.75384	0.595838	6	CAGGGG	CCGGGGAATTC	-
CAGGGG	MA0139.1	7	0.00229497	4.14931	0.595838	6	CAGGGG	TGGCCACCAGGGGGCGCTA	-
CAGGGG	Zic3_DBD	6	0.00229958	4.15764	0.595838	6	CAGGGG	GCACAGCGGGGGGTC	+
CAGGGG	MESP1_DBD	2	0.00263894	4.7712	0.595838	6	CAGGGG	CACAGGTGTT	+
CAGGGG	MA0697.1	6	0.0027618	4.99333	0.595838	6	CAGGGG	GCGCAGCGGGGGGTC	+
CAGGGG	MA0751.1	6	0.0027618	4.99333	0.595838	6	CAGGGG	GCACAGCGGGGGGTC	+
CAGGGG	ZIC3_full	6	0.0027618	4.99333	0.595838	6	CAGGGG	GCGCAGCGGGGGGTC	+
CAGGGG	ZIC4_DBD	6	0.0027618	4.99333	0.595838	6	CAGGGG	GCACAGCGGGGGGTC	+
CAGGGG	MA0745.1	2	0.0031599	5.71311	0.595838	6	CAGGGG	AACAGGTGT	+
CAGGGG	SNAI2_DBD	2	0.0031599	5.71311	0.595838	6	CAGGGG	AACAGGTGT	+
CAGGGG	ID4_DBD	2	0.00392643	7.09898	0.595838	6	CAGGGG	GACAGGTGTA	-
CAGGGG	MA0522.2	2	0.00392643	7.09898	0.595838	6	CAGGGG	AGCAGGTGTT	+
CAGGGG	MA0824.1	2	0.00392643	7.09898	0.595838	6	CAGGGG	GACAGGTGTA	-
CAGGGG	MA0830.1	2	0.00392643	7.09898	0.595838	6	CAGGGG	AGCAGGTGCG	+
CAGGGG	TCF3_DBD	2	0.00392643	7.09898	0.595838	6	CAGGGG	AGCAGGTGTT	-
CAGGGG	TCF4_DBD	2	0.00392643	7.09898	0.595838	6	CAGGGG	AGCAGGTGCG	+
CAGGGG	MA0116.1	6	0.0043417	7.84979	0.595838	6	CAGGGG	GGCACCCAGGGGTGC	+
CAGGGG	UP00079_2	3	0.00453917	8.20682	0.595838	6	CAGGGG	GGCGAGGGGTCAAGGGC	+
CAGGGG	UP00006_1	6	0.00454962	8.22572	0.595838	6	CAGGGG	ACCCCCCCGGGGGGG	+
CAGGGG	MA0103.3	3	0.00469236	8.48379	0.595838	6	CAGGGG	GCGCAGGTGGG	+
CAGGGG	UP00057_1	6	0.00477185	8.6275	0.595838	6	CAGGGG	ACCCCCCCGGGGGGG	+
CAGGGG	UP00102_1	5	0.00500162	9.04293	0.595838	6	CAGGGG	CCCCCCCGGGGGTG	+
CAGGGG	UP00088_1	1	0.00500345	9.04623	0.595838	6	CAGGGG	CTAGGGGCGCCCCCAA	+
CAGGGG	FIGLA_DBD	2	0.00519813	9.39823	0.595838	6	CAGGGG	AACAGGTGGT	+
CAGGGG	MA0820.1	2	0.00519813	9.39823	0.595838	6	CAGGGG	AACAGGTGGT	+
CAGGGT	MA0039.3	1	0.00114392	2.0682	1	6	CAGGGT	GCAGGGTGTGG	-
CAGGGT	MA0258.2	4	0.00169496	3.06448	1	6	CAGGGT	AGGTCAGGGTGACCT	+
CAGGGT	UP00056_2	8	0.00470844	8.51286	1	6	CAGGGT	TCGGTAACTAGGGTA	+
CAGGGT	GLI2_DBD_2	0	0.00493205	8.91714	1	6	CAGGGT	CAGTGTGGTCGC	+
CAGGGT	MA0734.1	0	0.00493205	8.91714	1	6	CAGGGT	CAGTGTGGTCGC	-
CAGGGT	MA1155.1	4	0.00513786	9.28924	1	6	CAGGGT	TTTTCAGTGTGTGCA	+
CAGGGT	ZSCAN4_full	4	0.00513786	9.28924	1	6	CAGGGT	TTTTCAGTGTGTGCA	+
CAGSCATMGTG	MA0095.2	1	0.000454803	0.822283	1	11	CAGCCATCGTG	GCCGCCATCTTG	-
CAGSCATMGTG	UP00004_2	0	0.0014582	2.63643	1	11	CAGCCATCGTG	GCGCCATTGTGTGAG	-
CAGSCATMGTG	NFIA_full_1	0	0.00271834	4.91476	1	11	CAGCCATCGTG	TTGGCACCGTGCCAA	+
CAGSCATMGTG	NFIB_full	0	0.00503041	9.09498	1	11	CAGCCATCGTG	TTGGCACAGTGCCAG	-
CCAGKCA	MA0611.1	0	0.0018965	3.42887	0.748828	7	CCAGGCA	CCAATCAA	+
CCAGKCA	MA0003.3	4	0.00197668	3.57384	0.748828	7	CCAGGCA	CGCCTCAGGCA	-
CCAGKCA	TFAP2A_DBD_2	4	0.00197668	3.57384	0.748828	7	CCAGGCA	CGCCTCAGGCA	-
CCAGKCA	RFX4_DBD_2	5	0.00311723	5.63596	0.748828	7	CCAGGCA	CGTTGCTAGGCAACG	-
CCAGKCA	EGR2_DBD	4	0.00334055	6.03972	0.748828	7	CCAGGCA	ACGCCCACGCA	-
CCAGKCA	MA0472.2	4	0.00334055	6.03972	0.748828	7	CCAGGCA	ACGCCCACGCA	+
CCAGKCA	MA0775.1	0	0.00342495	6.1923	0.748828	7	CCAGGCA	CCTGTCAA	-
CCAGKCA	MEIS3_DBD_1	0	0.00342495	6.1923	0.748828	7	CCAGGCA	CCTGTCAA	-
CCAGKCA	MA0060.3	2	0.00368483	6.66218	0.748828	7	CCAGGCA	AACCAATCAGA	-
CCAGKCA	MA0812.1	4	0.00368483	6.66218	0.748828	7	CCAGGCA	AGCCTCAGGCA	-
CCAGKCA	TFAP2B_DBD_2	4	0.00368483	6.66218	0.748828	7	CCAGGCA	AGCCTCAGGCA	+
CCAGKCA	MA0810.1	5	0.00481888	8.71253	0.748828	7	CCAGGCA	TGCCCCCGGGCA	+
CCAGKCA	Tcfap2a_DBD_1	5	0.00481888	8.71253	0.748828	7	CCAGGCA	TGCCCCCGGGCA	+
CCAGKCA	TFAP2A_DBD_1	5	0.00481888	8.71253	0.748828	7	CCAGGCA	TGCCCCCGGGCA	+
CCAGKCA	TFAP2C_full_3	4	0.00520886	9.41761	0.748828	7	CCAGGCA	AGCCTCAGGCA	+
CCAGKCA	EGR1_full	5	0.00526956	9.52737	0.748828	7	CCAGGCA	TACGCCCACGCATT	+
CCAGKCA	MA0162.3	5	0.00526956	9.52737	0.748828	7	CCAGGCA	TACGCCCACGCATT	+
CCCAGGGKCTG	UP00087_2	3	0.000220262	0.398234	0.532853	11	CCCAGGGGCTG	CCGCCCAAGGGCAG	+
CCCAGGGKCTG	UP00102_1	3	0.000294877	0.533137	0.532853	11	CCCAGGGGCTG	CCCCCCCGGGGGTG	+
CCCAGGGKCTG	UP00006_1	4	0.000855845	1.54737	0.783375	11	CCCAGGGGCTG	ACCCCCCCGGGGGGG	-
CCCAGGGKCTG	TFAP2A_DBD_3	3	0.00142556	2.57741	0.783375	10	CCCAGGGGCTG	TGCCCCGGGGGCA	-
CCCAGGGKCTG	MESP1_DBD	0	0.0017096	3.09095	0.783375	10	CCCAGGGGCTG	CACAGGTGTT	-
CCCAGGGKCTG	MA1100.1	1	0.00173054	3.12881	0.783375	11	CCCAGGGGCTG	CGCCAGCTGCTGC	-
CCCAGGGKCTG	UP00057_1	4	0.00192388	3.47838	0.783375	11	CCCAGGGGCTG	ACCCCCCCGGGGGGG	-
CCCAGGGKCTG	EBF1_full	4	0.00268187	4.84881	0.783375	10	CCCAGGGGCTG	ATTCCCAAGGGAAT	+
CCCAGGGKCTG	MA0154.3	4	0.00268187	4.84881	0.783375	10	CCCAGGGGCTG	ATTCCCAAGGGAAT	-
CCCAGGGKCTG	UP00005_2	3	0.00281784	5.09466	0.783375	11	CCCAGGGGCTG	CTGCCCAGAGGTGA	+
CCCAGGGKCTG	MA0522.2	0	0.00373111	6.74584	0.826797	10	CCCAGGGGCTG	AGCAGGTGTT	-
CCCAGGGKCTG	TCF3_DBD	0	0.00373111	6.74584	0.826797	10	CCCAGGGGCTG	AGCAGGTGTT	-
CCCAGGGKCTG	MA0813.1	3	0.00411789	7.44515	0.826797	10	CCCAGGGGCTG	TGCCCTCAGGGCA	-
CCCAGGGKCTG	TFAP2B_DBD_3	3	0.00411789	7.44515	0.826797	10	CCCAGGGGCTG	TGCCCTCAGGGCA	-
CCCAGGGKCTG	MA0039.3	-1	0.00463725	8.38414	0.861253	10	CCCAGGGGCTG	GCAGGGTGTGG	+
CCCAGGGKCTG	MA0116.1	4	0.00476611	8.61712	0.861253	11	CCCAGGGGCTG	GGCACCCAGGGGTGC	-
CCTCTVTCTYCTTCTTTCWGA	MA0528.1	0	0.00128742	2.32765	1	21	CCTCTCTCTCCTTCTTTCTGA	TCCTCCTCCCCCTCCTCCTCC	+
CCTCTVTCTYCTTCTTTCWGA	TBX1_DBD_1	-4	0.00341801	6.17976	1	17	CCTCTCTCTCCTTCTTTCTGA	TCACACCTTTTTTCACACCT	-
CCTCTVTCTYCTTCTTTCWGA	SPDEF_DBD_3	-5	0.00402142	7.27073	1	16	CCTCTCTCTCCTTCTTTCTGA	GTATACTTCTTACTGC	-
CCTCTVTCTYCTTCTTTCWGA	MA0149.1	0	0.00402951	7.28535	1	18	CCTCTCTCTCCTTCTTTCTGA	CCTTCCTTCCTTCCTTCC	-
CGGAGC	NHLH1_DBD	0	0.00456124	8.24672	1	6	CGGAGC	CGCAGCTGCG	+
CGGAGC	MA0079.3	5	0.00469236	8.48379	1	6	CGGAGC	GGGGGCGGGGC	+
CGGCGM	UP00009_2	9	0.000135606	0.245175	0.490351	6	CGGCGC	TACGTGACCCGGCGCG	+
CGGCGM	UP00100_2	1	0.000925031	1.67246	1	6	CGGCGC	GCGGCGATATCGCAGCG	-
CGGCGM	UP00001_2	4	0.0020547	3.7149	1	6	CGGCGC	CGTTCGGCGCCAAAAGG	+
CGGCGM	FOXB1_DBD_1	8	0.00206388	3.7315	1	6	CGGCGC	GAATGACACAGCGA	+
CGGCGM	UP00003_2	4	0.0021861	3.95246	1	6	CGGCGC	CGCTCGGCGCCAAAAGC	+
CGGGCGGCGA	UP00043_2	5	0.000529185	0.956767	1	10	CGGGCGGCGA	TTTTAGGGGCGGGGAT	+
CGGGCGGCGA	UP00099_2	3	0.00109108	1.97267	1	10	CGGGCGGCGA	AATAGGGCGGGGATAG	+
CGGGCGGCGA	FOXO1_DBD_3	0	0.0021561	3.89823	1	10	CGGGCGGCGA	CGTGTGGGGAAA	+
CGGGCGGCGA	MA0470.1	-1	0.00226402	4.09336	1	9	CGGGCGGCGA	GGGCGGGAAGG	+
CGGGCGGCGA	FOXO4_DBD_3	0	0.00265248	4.79568	1	10	CGGGCGGCGA	CGTGTGGGGAAA	+
CGGGCGGCGA	MA1122.1	-1	0.00279141	5.04687	1	9	CGGGCGGCGA	GGGCGGGAAGG	+
CGGGCGGCGA	FOXO6_DBD_3	2	0.00335571	6.06712	1	10	CGGGCGGCGA	GTCGTGTGGGGAAA	+
CGGGCGGCGA	MA0079.3	1	0.00357129	6.45689	1	10	CGGGCGGCGA	GGGGGCGGGGC	-
CGGGCGGCGA	MA0471.1	-1	0.00392231	7.09154	1	9	CGGGCGGCGA	GGGCGGGAAGG	-
CGTGGG	EGR4_DBD_2	5	5.03884e-05	0.0911023	0.0345622	6	CGTGGG	AAATGCGTGGGCGTAT	-
CGTGGG	GLIS1_DBD	4	5.03884e-05	0.0911023	0.0345622	6	CGTGGG	GCTTCGTGGGGGGTCT	-
CGTGGG	MA0735.1	4	5.03884e-05	0.0911023	0.0345622	6	CGTGGG	GCTTCGTGGGGGGTCT	-
CGTGGG	EGR2_DBD	2	5.77996e-05	0.104502	0.0345622	6	CGTGGG	TGCGTGGGCGT	+
CGTGGG	MA0472.2	2	5.77996e-05	0.104502	0.0345622	6	CGTGGG	TGCGTGGGCGT	+
CGTGGG	EGR1_full	4	8.66982e-05	0.15675	0.0345622	6	CGTGGG	AATGCGTGGGCGTA	+
CGTGGG	MA0162.3	4	8.66982e-05	0.15675	0.0345622	6	CGTGGG	AATGCGTGGGCGTA	+
CGTGGG	EGR2_full	4	9.63308e-05	0.174166	0.0345622	6	CGTGGG	AGTGCGTGGGCGTAG	-
CGTGGG	Egr3_DBD	5	9.63308e-05	0.174166	0.0345622	6	CGTGGG	AAATGCGTGGGCGTA	-
CGTGGG	EGR4_DBD_1	5	0.000105963	0.191582	0.0345622	6	CGTGGG	AAATGCGTGGGCGTAA	+
CGTGGG	MA0733.1	5	0.000105963	0.191582	0.0345622	6	CGTGGG	AAATGCGTGGGCGTAA	-
CGTGGG	GLIS3_DBD	3	0.000131128	0.23708	0.0361901	6	CGTGGG	CTTCGTGGGGGGTC	+
CGTGGG	MA0737.1	3	0.000131128	0.23708	0.0361901	6	CGTGGG	CTTCGTGGGGGGTC	+
CGTGGG	EGR3_DBD	4	0.000195034	0.352621	0.0466505	6	CGTGGG	AGTGCGTGGGCGTAG	+
CGTGGG	MA0732.1	4	0.000195034	0.352621	0.0466505	6	CGTGGG	AGTGCGTGGGCGTAG	+
CGTGGG	EGR1_DBD	4	0.000265228	0.479532	0.0594753	6	CGTGGG	AATGCGTGGGCGTA	-
CGTGGG	GLI2_DBD_1	3	0.00070818	1.28039	0.149463	6	CGTGGG	CGTCGTGGGTGGTC	-
CGTGGG	MA1116.1	0	0.00109721	1.98375	0.218703	6	CGTGGG	CCTGGGAAAG	-
CGTGGG	MA0746.1	5	0.00151419	2.73766	0.271637	6	CGTGGG	GGGGGCGTGGC	-
CGTGGG	SP3_DBD	5	0.00151419	2.73766	0.271637	6	CGTGGG	GGGGGCGTGGC	-
CGTGGG	MA0147.3	5	0.00202291	3.65742	0.345617	6	CGTGGG	GGGCACGTGGCC	-
CGTGGG	GLIS2_DBD	3	0.00311274	5.62783	0.430566	6	CGTGGG	CTTCGCGGGGGGTC	-
CGTGGG	MA0736.1	3	0.00311274	5.62783	0.430566	6	CGTGGG	CTTCGCGGGGGGTC	-
CGTGGG	UP00007_1	4	0.00311274	5.62783	0.430566	6	CGTGGG	AATGCGGGGGCGGA	-
CGTGGG	MA0058.3	4	0.00312015	5.64122	0.430566	6	CGTGGG	AGCACGTGGT	+
CGTGGG	MAX_DBD_2	4	0.00312015	5.64122	0.430566	6	CGTGGG	AGCACGTGGT	+
CGTGGG	MA0104.4	5	0.00369256	6.67615	0.467333	6	CGTGGG	GGCCACGTGGCC	+
CGTGGG	UP00060_1	6	0.00380314	6.87608	0.467333	6	CGTGGG	TGACCACGTGGTCGGG	+
CGTGGG	MA1108.1	5	0.0040104	7.25081	0.467333	6	CGTGGG	GGGCACGTGGTCG	-
CGTGGG	MA0163.1	4	0.00429569	7.7666	0.467333	6	CGTGGG	CCCCCTTGGGCCCC	+
CGTGGG	MA0753.1	-1	0.00456124	8.24672	0.467333	5	CGTGGG	GTGGGGGGGG	+
CGTGGG	ZNF740_DBD	-1	0.00456124	8.24672	0.467333	5	CGTGGG	GTGGGGGGGG	+
CGTGGG	FOXO4_DBD_3	2	0.00468911	8.47792	0.467333	6	CGTGGG	CGTGTGGGGAAA	+
CGTGGG	ZNF75A_DBD	0	0.00468911	8.47792	0.467333	6	CGTGGG	TGTGGGAAAAGC	+
CGTGGG	ZNF740_full	-1	0.00519813	9.39823	0.496649	5	CGTGGG	GTGGGGGGGG	-
CGTGGG	Creb3l2_DBD_2	5	0.00545771	9.86754	0.496649	6	CGTGGG	TGCCACGTGGCA	-
CMACCA	UP00047_2	7	0.00113867	2.05872	1	6	CCACCA	CTTAAGACCACCATTAC	-
CMACCA	UP00166_1	2	0.00295887	5.34964	1	6	CCACCA	AACAACCAATTAATTC	+
CTCTGG	RARG_DBD_3	4	0.00298158	5.3907	1	6	CTCTGG	TGACCTCTGGTGACCTT	+
CTCTGG	MA0520.1	4	0.00491822	8.89214	1	6	CTCTGG	ATTTCTCAGGAAATG	+
CTCWAGCYTGG	MA0164.1	-2	0.000984921	1.78074	0.999999	7	CTCTAGCCTGG	CAAGCTT	-
CTCWAGCYTGG	ZNF306_full	2	0.00212325	3.83884	0.999999	11	CTCTAGCCTGG	TGGTCTAGCCTCGA	+
CTCWAGCYTGG	UP00098_2	1	0.00221138	3.99817	0.999999	11	CTCTAGCCTGG	ACTGACGCTTGGTTACCACAAAG	+
CTCWAGCYTGG	MA0069.1	2	0.00388223	7.01907	0.999999	11	CTCTAGCCTGG	AACTCATGCGTGAA	+
CTGCGGGC	MA0597.1	-1	0.000462371	0.835966	0.386146	7	CTGCGGGC	TGCGGGCAG	+
CTGCGGGC	TFAP2C_full_2	4	0.000972465	1.75822	0.386146	8	CTGCGGGC	TGCCCTGAGGGCA	-
CTGCGGGC	Tcfap2a_DBD_3	4	0.00120269	2.17447	0.386146	8	CTGCGGGC	TGCCCTGAGGGCA	+
CTGCGGGC	MA0872.1	4	0.00146536	2.64937	0.386146	8	CTGCGGGC	TGCCCTGAGGGCA	+
CTGCGGGC	TFAP2A_DBD_6	4	0.00146536	2.64937	0.386146	8	CTGCGGGC	TGCCCTGAGGGCA	+
CTGCGGGC	GCM2_DBD	1	0.00151852	2.74548	0.386146	8	CTGCGGGC	TATGCGGGTA	-
CTGCGGGC	MA0767.1	1	0.00151852	2.74548	0.386146	8	CTGCGGGC	TATGCGGGTA	+
CTGCGGGC	MA0815.1	4	0.00153678	2.77849	0.386146	8	CTGCGGGC	TGCCCTGAGGGCA	+
CTGCGGGC	TFAP2C_DBD_3	4	0.00153678	2.77849	0.386146	8	CTGCGGGC	TGCCCTGAGGGCA	+
CTGCGGGC	MA0810.1	3	0.00186435	3.37075	0.386146	8	CTGCGGGC	TGCCCGGGGGCA	-
CTGCGGGC	TFAP2A_DBD_1	3	0.00186435	3.37075	0.386146	8	CTGCGGGC	TGCCCGGGGGCA	+
CTGCGGGC	MA0155.1	3	0.00194888	3.52358	0.386146	8	CTGCGGGC	TGTCAGGGGGCG	+
CTGCGGGC	MA0813.1	4	0.00211777	3.82892	0.386146	8	CTGCGGGC	TGCCCTGAGGGCA	+
CTGCGGGC	TFAP2B_DBD_3	4	0.00211777	3.82892	0.386146	8	CTGCGGGC	TGCCCTGAGGGCA	-
CTGCGGGC	Tcfap2a_DBD_1	3	0.00212844	3.84822	0.386146	8	CTGCGGGC	TGCCCGGGGGCA	+
CTGCGGGC	GCM1_DBD	1	0.00218633	3.95288	0.386146	8	CTGCGGGC	CATGCGGGTA	+
CTGCGGGC	GCM1_full_2	1	0.00246567	4.45793	0.386146	8	CTGCGGGC	CATGCGGGTAC	-
CTGCGGGC	MA0646.1	1	0.00246567	4.45793	0.386146	8	CTGCGGGC	CATGCGGGTAC	+
CTGCGGGC	HINFP1_full_1	0	0.00386544	6.98871	0.500336	8	CTGCGGGC	CCGCGGACGTTG	+
CTGCGGGC	MA0131.2	0	0.00386544	6.98871	0.500336	8	CTGCGGGC	CCGCGGACGTTG	+
CTGCGGGC	GCM1_full_1	0	0.00388933	7.0319	0.500336	8	CTGCGGGC	ATGCGGGTACCCGCAT	+
CTGCGGGC	TFAP2A_DBD_3	4	0.00434798	7.86114	0.515293	8	CTGCGGGC	TGCCCCCGGGGCA	-
CTGCGGGC	UP00070_1	4	0.00443477	8.01806	0.515293	8	CTGCGGGC	AATGATGCGGGTACGA	+
CTGCGGGC	TFAP2A_DBD_5	3	0.00507172	9.16967	0.553587	8	CTGCGGGC	TGCCCTGGGGCA	+
CTGCGGGC	MA0006.1	-1	0.00531659	9.6124	0.563248	6	CTGCGGGC	TGCGTG	+
CTGCTG	UP00102_2	4	0.000472785	0.854795	0.584681	6	CTGCTG	TCTCCTGCTGTGTGG	-
CTGCTG	MA1100.1	6	0.000505334	0.913644	0.584681	6	CTGCTG	CGCCAGCTGCTGC	+
CTGCTG	UP00057_2	4	0.000959401	1.7346	0.584681	6	CTGCTG	TCTCCTGCTGTGTGG	+
CTGCTG	UP00006_2	4	0.00112996	2.04297	0.584681	6	CTGCTG	TGTCCTGCTGTGCTC	-
CTGCTG	UP00099_1	9	0.00167584	3.02993	0.584681	6	CTGCTG	CAGGAGCAGCTGCTGAG	-
CTGCTG	MA0591.1	0	0.00212877	3.84881	0.584681	6	CTGCTG	GTGCTGAGTCATCCT	+
CTGCTG	MA0521.1	5	0.00216934	3.92216	0.584681	6	CTGCTG	AACAGCTGCAG	-
CTGCTG	MA1101.1	1	0.00234968	4.24822	0.584681	6	CTGCTG	ATTGCTGAGTCATC	-
CTGCTG	MA0696.1	6	0.00310831	5.61983	0.584681	6	CTGCTG	GACCCCCCGCTGTG	-
CTGCTG	ZIC1_full	6	0.00310831	5.61983	0.584681	6	CTGCTG	GACCCCCCGCTGTG	-
CTGCTG	MA0500.1	5	0.00322408	5.82914	0.584681	6	CTGCTG	GACAGCTGCAG	-
CTGCTG	Zic3_DBD	6	0.00361295	6.53221	0.584681	6	CTGCTG	GACCCCCCGCTGTGC	+
CTGCTG	MA1102.1	8	0.00388116	7.01713	0.584681	6	CTGCTG	GGTGCCCCCTGGTG	-
CTGCTG	MA0697.1	6	0.00431147	7.79513	0.584681	6	CTGCTG	GACCCCCCGCTGCGC	+
CTGCTG	ZIC3_full	6	0.00431147	7.79513	0.584681	6	CTGCTG	GACCCCCCGCTGCGC	+
CTGCTG	MA0501.1	3	0.00450626	8.14732	0.584681	6	CTGCTG	AAATTGCTGAGTCAT	+
CTGCTG	Ascl2_DBD	2	0.0045961	8.30975	0.584681	6	CTGCTG	AGCAGCTGCT	-
CTGCTG	MA0816.1	2	0.0045961	8.30975	0.584681	6	CTGCTG	AGCAGCTGCT	-
CTGCTG	NRL_DBD	3	0.00519364	9.39011	0.584681	6	CTGCTG	AATTTGCTGAC	-
CTGCTG	MA0751.1	6	0.00536769	9.70479	0.584681	6	CTGCTG	GACCCCCCGCTGTGC	-
CTGCTG	ZIC4_DBD	6	0.00536769	9.70479	0.584681	6	CTGCTG	GACCCCCCGCTGTGC	-
CTGCTG	MA0842.1	3	0.00551278	9.96711	0.584681	6	CTGCTG	AATTTGCTGAC	-
CTGGGG	UP00088_2	1	0.000174834	0.316099	0.513734	6	CTGGGG	GCTGGGGGGTACCCCTT	-
CTGGGG	MA0056.1	-1	0.00141257	2.55392	0.513734	5	CTGGGG	TGGGGA	-
CTGGGG	TFAP2C_full_1	4	0.00184902	3.34302	0.513734	6	CTGGGG	TGCCCTGGGGCA	-
CTGGGG	MA0155.1	3	0.00193406	3.49678	0.513734	6	CTGGGG	TGTCAGGGGGCG	-
CTGGGG	MA0003.3	3	0.00217164	3.92632	0.513734	6	CTGGGG	TGCCTGAGGCG	-
CTGGGG	TFAP2A_DBD_2	3	0.00217164	3.92632	0.513734	6	CTGGGG	TGCCTGAGGCG	-
CTGGGG	MA0524.2	4	0.00231559	4.1866	0.513734	6	CTGGGG	TGCCCTGGGGCA	+
CTGGGG	TFAP2C_DBD_1	4	0.00231559	4.1866	0.513734	6	CTGGGG	TGCCCTGGGGCA	-
CTGGGG	Tcfap2a_DBD_2	3	0.0023775	4.29852	0.513734	6	CTGGGG	TGCCTGAGGCG	-
CTGGGG	Tcfap2a_DBD_3	4	0.00253014	4.57449	0.513734	6	CTGGGG	TGCCCTGAGGGCA	-
CTGGGG	MA0811.1	4	0.00265036	4.79185	0.513734	6	CTGGGG	TGCCCTGGGGCA	-
CTGGGG	TFAP2B_DBD_1	4	0.00265036	4.79185	0.513734	6	CTGGGG	TGCCCTGGGGCA	+
CTGGGG	TFAP2C_full_3	3	0.00273226	4.93993	0.513734	6	CTGGGG	TGCCTGAGGCT	-
CTGGGG	MA0812.1	3	0.00286585	5.18145	0.513734	6	CTGGGG	TGCCTGAGGCT	-
CTGGGG	TFAP2B_DBD_2	3	0.00286585	5.18145	0.513734	6	CTGGGG	TGCCTGAGGCT	-
CTGGGG	MA0065.2	0	0.00330635	5.97788	0.513734	6	CTGGGG	GTAGGGCAAAGGTCA	-
CTGGGG	MA0596.1	0	0.00335162	6.05972	0.513734	6	CTGGGG	ATGGGGTGAT	-
CTGGGG	MA0872.1	4	0.00347487	6.28257	0.513734	6	CTGGGG	TGCCCTGAGGGCA	+
CTGGGG	TFAP2A_DBD_6	4	0.00347487	6.28257	0.513734	6	CTGGGG	TGCCCTGAGGGCA	+
CTGGGG	MA0815.1	4	0.0038193	6.9053	0.513734	6	CTGGGG	TGCCCTGAGGGCA	+
CTGGGG	TFAP2C_DBD_3	4	0.0038193	6.9053	0.513734	6	CTGGGG	TGCCCTGAGGGCA	-
CTGGGG	TFAP2A_DBD_5	4	0.00389232	7.03731	0.513734	6	CTGGGG	TGCCCTGGGGCA	+
CTGGGG	EBF1_full	5	0.00409559	7.40483	0.513734	6	CTGGGG	ATTCCCTTGGGAAT	-
CTGGGG	MA0154.3	5	0.00409559	7.40483	0.513734	6	CTGGGG	ATTCCCTTGGGAAT	-
CTGGGG	UP00010_1	5	0.00429569	7.7666	0.513734	6	CTGGGG	ATGCCCTAGGGCAA	-
CTGGGG	UP00087_1	5	0.0043417	7.84979	0.513734	6	CTGGGG	ATTGCCTGAGGCGAA	-
CTGGGG	MA0810.1	3	0.00468911	8.47792	0.513734	6	CTGGGG	TGCCCGGGGGCA	-
CTGGGG	TFAP2A_DBD_1	3	0.00468911	8.47792	0.513734	6	CTGGGG	TGCCCGGGGGCA	-
CTGGGG	FOXO3_full_3	2	0.00469236	8.48379	0.513734	6	CTGGGG	GTGTGGGGAAA	+
CTGGGG	UP00006_1	6	0.00477185	8.6275	0.513734	6	CTGGGG	CCCCCCCGGGGGGGT	+
CTGGGG	UP00233_1	0	0.00477483	8.6329	0.513734	6	CTGGGG	CTGAGGTAATTACCTC	-
CTGGGG	UP00102_1	6	0.00500162	9.04293	0.513734	6	CTGGGG	CACCCCCGGGGGGG	-
CTGGGG	MA0116.1	6	0.00501049	9.05897	0.513734	6	CTGGGG	GCACCCCTGGGTGCC	-
CTGGGG	UP00057_1	6	0.00501049	9.05897	0.513734	6	CTGGGG	CCCCCCCGGGGGGGT	-
CTGGGG	FOXO1_DBD_3	3	0.00545771	9.86754	0.513734	6	CTGGGG	CGTGTGGGGAAA	-
CTGGGG	FOXO4_DBD_3	3	0.00545771	9.86754	0.513734	6	CTGGGG	CGTGTGGGGAAA	-
CTGGGG	Tcfap2a_DBD_1	3	0.00545771	9.86754	0.513734	6	CTGGGG	TGCCCGGGGGCA	+
CTGMGS	UP00065_2	5	0.00117684	2.12773	0.856015	6	CTGCGC	ACGCACTGCGCGGC	+
CTGMGS	UP00264_1	0	0.00195255	3.53022	0.856015	6	CTGCGC	CTGAGCTAATTACCGT	-
CTGMGS	MA0103.3	5	0.00230773	4.17238	0.856015	6	CTGCGC	CCCACCTGCGC	+
CTGMGS	MA0812.1	3	0.00230773	4.17238	0.856015	6	CTGCGC	TGCCTGAGGCT	-
CTGMGS	TFAP2B_DBD_2	3	0.00230773	4.17238	0.856015	6	CTGCGC	TGCCTGAGGCT	-
CTGMGS	MA0003.3	3	0.00247675	4.47796	0.856015	6	CTGCGC	TGCCTGAGGCG	-
CTGMGS	TFAP2A_DBD_2	3	0.00247675	4.47796	0.856015	6	CTGCGC	TGCCTGAGGCG	-
CTGMGS	TFAP2C_full_3	3	0.00247675	4.47796	0.856015	6	CTGCGC	TGCCTGAGGCT	+
CTGMGS	MA0506.1	4	0.00282587	5.10916	0.856015	6	CTGCGC	GCGCCTGCGCA	+
CTGMGS	Tcfap2a_DBD_2	3	0.00300691	5.4365	0.856015	6	CTGCGC	TGCCTGAGGCG	+
CTGMGS	TFAP2A_DBD_4	3	0.00300691	5.4365	0.856015	6	CTGCGC	AGCCTGAGGCA	-
CTGMGS	MA0814.1	3	0.0033853	6.12062	0.856015	6	CTGCGC	TGCCTGAGGCT	-
CTGMGS	TFAP2C_DBD_2	3	0.0033853	6.12062	0.856015	6	CTGCGC	TGCCTGAGGCT	-
CTGMGS	UP00010_2	5	0.0041245	7.4571	0.877306	6	CTGCGC	ATTGCCTGAGGCAAT	-
CTGMGS	UP00233_1	0	0.00453602	8.20112	0.911235	6	CTGCGC	CTGAGGTAATTACCTC	-
CTTCYT	MA0149.1	1	0.00155835	2.8175	1	6	CTTCCT	CCTTCCTTCCTTCCTTCC	-
CTTCYT	SPDEF_DBD_3	5	0.00241339	4.36341	1	6	CTTCCT	GTATACTTCTTACTGC	+
CTTCYT	MA0687.1	2	0.0045364	8.2018	1	6	CTTCCT	TACTTCCTCTTTTT	+
CTTCYT	SPIC_full	2	0.0045364	8.2018	1	6	CTTCCT	TACTTCCTCTTTTT	+
GAAGAT	UP00080_1	11	0.00448583	8.11039	1	6	GAAGAT	TAAACTGATAAGAAGAT	+
GAAKCGGC	MA0062.2	3	0.000507916	0.918311	1	8	GAAGCGGC	CCGGAAGTGGC	+
GAAKCGGC	MA0750.2	5	0.00208681	3.77295	1	8	GAAGCGGC	GCCCGGAAGTGGC	-
GAAKCGGC	ETV6_full_1	3	0.00523184	9.45916	1	8	GAAGCGGC	CCGGAAGCGGAAGTG	-
GASGGSCT	MA0503.1	3	0.00158287	2.86183	1	8	GACGGCCT	CTTGAGTGGCT	-
GASGGSCT	UP00047_1	6	0.00166716	3.01422	1	8	GACGGCCT	ATTTTTGGGGGGCTT	-
GASGGSCT	PRDM4_full	0	0.00172866	3.12542	1	8	GACGGCCT	GGGGGCCTTGAAA	-
GCAGGA	UP00102_2	7	0.000712451	1.28811	1	6	GCAGGA	CCACACAGCAGGAGA	+
GCAGGA	UP00057_2	7	0.000959401	1.7346	1	6	GCAGGA	CCACACAGCAGGAGA	-
GCAGGA	UP00006_2	7	0.00139673	2.52529	1	6	GCAGGA	GAGCACAGCAGGACA	+
GCAGGA	MA1121.1	1	0.00393652	7.11722	1	6	GCAGGA	GGCTGGAATGTGA	+
GCAMGG	ZNF524_full_2	1	3.45721e-05	0.0625064	0.125013	6	GCACGG	GGCACGGGTTCGAG	+
GCAMGG	NFIA_full_1	3	0.000591775	1.06993	1	6	GCACGG	TTGGCACGGTGCCAA	+
GCAMGG	NFIX_full_1	3	0.00160311	2.89843	1	6	GCACGG	TTGGCACGGTGCCAA	+
GCAMGG	UP00044_2	9	0.00295171	5.33669	1	6	GCACGG	GAAAAAATTGCAAGG	-
GCAMGG	NFIB_full	3	0.00405955	7.33967	1	6	GCACGG	CTGGCACTGTGCCAA	+
GCCAAG	MA0161.2	3	4.91197e-05	0.0888085	0.177617	6	GCCAAG	TCTGCCAAGTA	-
GCCAAG	MA0670.1	3	0.000315864	0.571081	0.380721	6	GCCAAG	GGTGCCAAGT	-
GCCAAG	NFIA_full_2	3	0.000315864	0.571081	0.380721	6	GCCAAG	GGTGCCAAGT	-
GCCAAG	MA0671.1	3	0.000852051	1.54051	0.616204	6	GCCAAG	CGTGCCAAG	-
GCCAAG	NFIX_full_2	3	0.000852051	1.54051	0.616204	6	GCCAAG	CGTGCCAAG	-
GCCAAG	NFIX_full_3	3	0.00205832	3.72144	1	6	GCCAAG	AGTGCCAAT	+
GCCAAG	UP00003_2	8	0.00298158	5.3907	1	6	GCCAAG	CGCTCGGCGCCAAAAGC	-
GCCAAG	ZBTB49_DBD	6	0.00328628	5.94159	1	6	GCCAAG	TGACGTGCCAGGCGAAA	-
GCCAAG	ESRRG_full_2	7	0.00344617	6.23068	1	6	GCCAAG	AAGGTCAGTCAAGGTCA	-
GCCAAG	Hic1_DBD_2	2	0.00473434	8.55968	1	6	GCCAAG	ATGCCAACC	+
GCCAAG	MA0739.1	2	0.00473434	8.55968	1	6	GCCAAG	ATGCCAACC	-
GCCRGT	UP00031_2	5	0.00140788	2.54545	1	6	GCCGGT	ATTCTGCCAGTGATTG	+
GCCRGT	UP00263_1	10	0.00357758	6.46826	1	6	GCCGGT	TTTATTAATTGCCGGT	+
GCCSTCAC	MA1133.1	3	0.00155807	2.81698	0.601291	8	GCCCTCAC	AATGACGTCACA	+
GCCSTCAC	MA0018.3	3	0.00175535	3.17367	0.601291	8	GCCCTCAC	GGTGACGTCACC	-
GCCSTCAC	JDP2_full_2	3	0.00207776	3.75659	0.601291	8	GCCCTCAC	GATGACGTCATC	+
GCCSTCAC	MA0656.1	3	0.00207776	3.75659	0.601291	8	GCCCTCAC	GATGACGTCATC	+
GCCSTCAC	Creb5_DBD	3	0.00243367	4.40007	0.601291	8	GCCCTCAC	AATGACGTCACC	-
GCCSTCAC	MA0840.1	3	0.00243367	4.40007	0.601291	8	GCCCTCAC	AATGACGTCACC	-
GCCSTCAC	CREB3_full_1	4	0.00255752	4.624	0.601291	8	GCCCTCAC	TGATGACGTCACCG	+
GCCSTCAC	MA1136.1	2	0.00280732	5.07563	0.601291	8	GCCCTCAC	ATGACGTCAT	+
GCCSTCAC	Jdp2_DBD_2	3	0.00296584	5.36225	0.601291	8	GCCCTCAC	GATGACGTCATC	+
GCCSTCAC	JDP2_DBD_2	3	0.00325967	5.89348	0.601291	8	GCCCTCAC	GATGACGTCATC	-
GCCSTCAC	RARA_full_2	1	0.00331728	5.99764	0.601291	8	GCCCTCAC	TGACCTCACATGACCTTT	-
GCCSTCAC	TFAP2C_full_2	1	0.00369082	6.67301	0.601291	8	GCCCTCAC	TGCCCTCAGGGCA	+
GCCSTCAC	MA0597.1	2	0.00436021	7.88325	0.601291	7	GCCCTCAC	CTGCCCGCA	-
GCCSTCAC	MA1140.1	2	0.00495028	8.9501	0.601291	8	GCCCTCAC	ATGACGTCAT	-
GCCSTCAC	MA1129.1	2	0.00521594	9.43043	0.601291	8	GCCCTCAC	ATGACGTCAT	+
GCCSTCAC	UP00020_1	5	0.00543042	9.8182	0.601291	8	GCCCTCAC	TCGATGACGTCATCGT	-
GCCSTCAC	MA1131.1	2	0.00550471	9.95252	0.601291	8	GCCCTCAC	ATGACGTCATC	+
GCRTAG	UP00070_2	3	0.0024019	4.34264	1	6	GCGTAG	TGCGCATAGGGGAGGAG	+
GCRTAG	UP00053_2	2	0.00409963	7.41213	1	6	GCGTAG	TCGCGAAGGTTGTACT	+
GCTSTGTGCCC	NFIB_full	3	0.00110551	1.99876	1	11	GCTCTGTGCCC	CTGGCACTGTGCCAA	+
GCTSTGTGCCC	MA0863.1	2	0.00188751	3.41262	1	11	GCTCTGTGCCC	GTGCCGTGTGCAAA	+
GCTSTGTGCCC	MTF1_DBD	2	0.00188751	3.41262	1	11	GCTCTGTGCCC	GTGCCGTGTGCAAA	+
GCTSTGTGCCC	MA0065.2	1	0.00208881	3.77658	1	11	GCTCTGTGCCC	TGACCTTTGCCCTAC	+
GCTSTGTGCCC	MA0147.3	1	0.00268326	4.85134	1	11	GCTCTGTGCCC	GGCCACGTGCCC	+
GCTSTGTGCCC	MA0258.2	3	0.00453541	8.20002	1	11	GCTCTGTGCCC	AGGTCAGGGTGACCT	+
GCTSTGTGCCC	UP00097_1	2	0.00459048	8.29958	1	11	GCTCTGTGCCC	GGGCCGTGTGCAAAAA	-
GCTSTGTGCCC	NFIA_full_1	3	0.00548648	9.91955	1	11	GCTCTGTGCCC	TTGGCACCGTGCCAA	+
GGACGK	HINFP1_full_3	2	0.000354916	0.641688	0.579644	6	GGACGG	GCGGACGTTCAACGTCCGC	+
GGACGK	HINFP1_full_2	2	0.00124783	2.25607	0.579644	6	GGACGG	GCGGACGTTGCAACGTCCGC	-
GGACGK	HINFP1_full_1	4	0.00183551	3.3186	0.579644	6	GGACGG	CCGCGGACGTTG	-
GGACGK	MA0131.2	4	0.00183551	3.3186	0.579644	6	GGACGG	CCGCGGACGTTG	-
GGACGK	MA0259.1	0	0.0020019	3.61943	0.579644	6	GGACGG	GGACGTGC	-
GGACGK	MA1106.1	0	0.00441748	7.98681	0.579644	6	GGACGG	GTACGTGCCC	+
GGAGCCGRGA	MA0670.1	0	0.00149913	2.71042	1	10	GGAGCCGGGA	GGTGCCAAGT	-
GGAGCCGRGA	NFIA_full_2	0	0.00149913	2.71042	1	10	GGAGCCGGGA	GGTGCCAAGT	+
GGAGCCGRGA	MA0516.1	4	0.0018788	3.39688	1	10	GGAGCCGGGA	GGGAGGGGGCGGGGC	-
GGAGCCGRGA	SPDEF_full_2	1	0.00219684	3.97189	1	10	GGAGCCGGGA	ATGATCCGGGACCAC	-
GGAGCCGRGA	ETV6_full_1	2	0.00322828	5.83674	1	10	GGAGCCGGGA	CCGGAAGCGGAAGTG	-
GGAGCCGRGA	MA0079.3	0	0.00328404	5.93755	1	10	GGAGCCGGGA	GGGGGCGGGGC	-
GGAGCCGRGA	UP00043_2	5	0.00407158	7.36143	1	10	GGAGCCGGGA	TTTTAGGGGCGGGGAT	-
GGAGCCGRGA	UP00015_1	1	0.00439315	7.94281	1	10	GGAGCCGGGA	AGGACCCGGAAGTAA	-
GGAGCCGRGA	PRDM4_full	1	0.00465164	8.41016	1	10	GGAGCCGGGA	GGGGGCCTTGAAA	-
GGAGGG	MA0039.3	0	0.00103521	1.87166	0.81875	6	GGAGGG	GCAGGGTGTGG	-
GGAGGG	MA0057.1	0	0.00109721	1.98375	0.81875	6	GGAGGG	GGAGGGGGAA	-
GGAGGG	MA0079.3	3	0.00151419	2.73766	0.81875	6	GGAGGG	GGGGGCGGGGC	-
GGAGGG	MA0599.1	2	0.00198164	3.58281	0.81875	6	GGAGGG	GGGGCGGGGC	-
GGAGGG	MA0516.1	1	0.0020931	3.78432	0.81875	6	GGAGGG	GGGAGGGGGCGGGGC	-
GGAGGG	MA0471.1	1	0.00217164	3.92632	0.81875	6	GGAGGG	GGGCGGGAAGG	-
GGAGGG	MA0528.1	3	0.0030432	5.50211	0.81875	6	GGAGGG	GGAGGAGGAGGGGGAGGAGGA	-
GGAGGG	UP00208_2	1	0.00331324	5.99035	0.81875	6	GGAGGG	AAGAGGGATTAATTATC	+
GGAGGG	MA0753.1	2	0.00335162	6.05972	0.81875	6	GGAGGG	GTGGGGGGGG	-
GGAGGG	ZNF740_DBD	2	0.00335162	6.05972	0.81875	6	GGAGGG	GTGGGGGGGG	+
GGAGGG	ZNF740_full	2	0.00335162	6.05972	0.81875	6	GGAGGG	GTGGGGGGGG	+
GGAGGG	UP00021_1	6	0.00378408	6.84161	0.81875	6	GGAGGG	GGGGGGGGGGGGGGA	+
GGAGGG	Zfp740_DBD	2	0.00392643	7.09898	0.81875	6	GGAGGG	GTGGGGGGGG	+
GGAGGG	UP00002_1	2	0.00396631	7.17108	0.81875	6	GGAGGG	GAGAAGGGGGCGGGACC	-
GGAGGG	UP00033_2	7	0.00474934	8.58681	0.81875	6	GGAGGG	AATTAGGGGCGGGGTGA	+
GGAGGG	UP00096_2	6	0.00474934	8.58681	0.81875	6	GGAGGG	GTATTGGGTGGGTATTT	+
GGAGGG	UP00079_2	2	0.00497276	8.99074	0.81875	6	GGAGGG	GGCGAGGGGTCAAGGGC	-
GGASTT	Hnf4a_DBD	3	0.000935324	1.69107	0.563689	6	GGACTT	ATTGGACTTTGACCCC	+
GGASTT	HNF4A_DBD_1	3	0.000935324	1.69107	0.563689	6	GGACTT	GATGGACTTTGGACTC	+
GGASTT	HNF4A_full_1	3	0.000935324	1.69107	0.563689	6	GGACTT	ATTGGACTTTGGACCC	+
GGASTT	HNF4A_full_3	3	0.000935324	1.69107	0.563689	6	GGACTT	ATTGGACTTTGACCCC	+
GGASTT	MA0114.3	3	0.000935324	1.69107	0.563689	6	GGACTT	ATTGGACTTTGACCCC	+
GGASTT	UP00066_2	5	0.000935324	1.69107	0.563689	6	GGACTT	ATATTGGACTTTTGCA	+
GGASTT	HNF4A_DBD_2	3	0.00119193	2.15501	0.615718	6	GGACTT	AATGGACTTTGACCCC	-
GGCCTC	MA0146.2	2	0.00179687	3.24874	1	6	GGCCTC	CAGGCCTCGGCCCC	+
GGCCTC	MA0163.1	8	0.00451057	8.15512	1	6	GGCCTC	CCCCCTTGGGCCCC	+
GGGAAG	MA1122.1	4	0.00107954	1.9518	0.732531	6	GGGAAG	GGGCGGGAAGG	+
GGGAAG	MA0471.1	4	0.00120999	2.18766	0.732531	6	GGGAAG	GGGCGGGAAGG	-
GGGAAG	MA0470.1	4	0.0013473	2.43591	0.732531	6	GGGAAG	GGGCGGGAAGG	+
GGGAAG	UP00013_2	6	0.00273346	4.94209	0.732531	6	GGGAAG	GTGAGGGGGAAGACGG	+
GGGAAG	MA1116.1	3	0.00280901	5.07869	0.732531	6	GGGAAG	CCTGGGAAAG	-
GGGAAG	MA0144.2	5	0.00282773	5.11254	0.732531	6	GGGAAG	CTTCTGGGAAA	+
GGGAAG	UP00085_1	5	0.00388116	7.01713	0.732531	6	GGGAAG	TTAAGAGGAAGTTA	+
GGGAAG	MA0687.1	6	0.00483222	8.73666	0.732531	6	GGGAAG	AAAAAGAGGAAGTA	+
GGGAAG	SPIC_full	6	0.00483222	8.73666	0.732531	6	GGGAAG	AAAAAGAGGAAGTA	+
GGGAAG	MA0597.1	3	0.00551563	9.97227	0.732531	6	GGGAAG	TGCGGGCAG	+
GGGACA	MA0525.2	8	0.00135739	2.45416	1	6	GGGACA	AACATGTTGGGACATGTC	+
GGGACA	TP63_DBD	8	0.00135739	2.45416	1	6	GGGACA	AACATGTTGGGACATGTC	-
GGGACA	UP00082_2	3	0.00164167	2.96814	1	6	GGGACA	CAAGGGACAAGGGCTC	+
GGGACA	MA0499.1	1	0.00263909	4.77147	1	6	GGGACA	AGGGACAGCTGCA	+
GGGACA	FOXK1_DBD	0	0.00504708	9.12513	1	6	GGGACA	CGGACACAAT	-
GGGCCS	MA0163.1	7	0.000759917	1.37393	1	6	GGGCCC	CCCCCTTGGGCCCC	+
GGGCCS	UP00097_1	0	0.00197035	3.5624	1	6	GGGCCC	GGGCCGTGTGCAAAAA	-
GGGCCS	MA0146.2	1	0.00296207	5.35542	1	6	GGGCCC	GGGGCCGAGGCCTG	-
GGGCCS	UP00024_1	7	0.00486832	8.80192	1	6	GGGCCC	CTGTGGGGGGTCGATA	+
GGGCCS	UP00088_1	4	0.00486832	8.80192	1	6	GGGCCC	TTGGGGGCGCCCCTAG	-
GGGCCS	MA1106.1	4	0.00534243	9.65911	1	6	GGGCCC	GTACGTGCCC	-
GGGCCS	MA1102.1	7	0.00541003	9.78133	1	6	GGGCCC	CACCAGGGGGCACC	-
GGGCGG	UP00007_1	7	2.30686e-05	0.041708	0.0824904	6	GGGCGG	AATGCGGGGGCGGA	-
GGGCGG	MA0470.1	0	9.0562e-05	0.163736	0.114688	6	GGGCGG	GGGCGGGAAGG	+
GGGCGG	UP00043_2	6	9.62177e-05	0.173962	0.114688	6	GGGCGG	TTTTAGGGGCGGGGAT	+
GGGCGG	UP00033_2	6	0.000181116	0.327457	0.115859	6	GGGCGG	AATTAGGGGCGGGGTGA	+
GGGCGG	MA0079.3	2	0.000214895	0.38853	0.115859	6	GGGCGG	GGGGGCGGGGC	+
GGGCGG	MA0471.1	0	0.000214895	0.38853	0.115859	6	GGGCGG	GGGCGGGAAGG	-
GGGCGG	MA0516.1	6	0.0002514	0.454531	0.115859	6	GGGCGG	GGGAGGGGGCGGGGC	-
GGGCGG	MA1122.1	0	0.0002592	0.468634	0.115859	6	GGGCGG	GGGCGGGAAGG	-
GGGCGG	UP00087_2	8	0.000322325	0.582763	0.128066	6	GGGCGG	CTGCCCTTGGGCGG	-
GGGCGG	UP00093_1	4	0.000475149	0.859069	0.166669	6	GGGCGG	ATAGGGGCGGGGTCGA	-
GGGCGG	MA0599.1	1	0.000512703	0.926966	0.166669	6	GGGCGG	GGGGCGGGGC	-
GGGCGG	UP00002_1	7	0.000564009	1.01973	0.168069	6	GGGCGG	GAGAAGGGGGCGGGACC	-
GGGCGG	SP1_DBD	2	0.000718846	1.29967	0.192811	6	GGGCGG	GGGGGCGGGGT	-
GGGCGG	UP00099_2	4	0.000793546	1.43473	0.192811	6	GGGCGG	AATAGGGCGGGGATAG	-
GGGCGG	EGR1_DBD	7	0.000922675	1.6682	0.192811	6	GGGCGG	AATGCGTGGGCGTA	-
GGGCGG	EGR2_DBD	5	0.000962888	1.7409	0.192811	6	GGGCGG	TGCGTGGGCGT	+
GGGCGG	MA0472.2	5	0.000962888	1.7409	0.192811	6	GGGCGG	TGCGTGGGCGT	+
GGGCGG	EGR2_full	7	0.000970557	1.75477	0.192811	6	GGGCGG	AGTGCGTGGGCGTAG	+
GGGCGG	EGR3_DBD	7	0.00119779	2.1656	0.198492	6	GGGCGG	AGTGCGTGGGCGTAG	+
GGGCGG	MA0732.1	7	0.00119779	2.1656	0.198492	6	GGGCGG	AGTGCGTGGGCGTAG	+
GGGCGG	EGR4_DBD_1	8	0.00131749	2.38202	0.198492	6	GGGCGG	AAATGCGTGGGCGTAA	+
GGGCGG	MA0733.1	8	0.00131749	2.38202	0.198492	6	GGGCGG	AAATGCGTGGGCGTAA	-
GGGCGG	KLF16_DBD	2	0.00133221	2.40863	0.198492	6	GGGCGG	GGGGGCGTGGC	+
GGGCGG	MA0741.1	2	0.00133221	2.40863	0.198492	6	GGGCGG	GGGGGCGTGGC	+
GGGCGG	Egr1_mouse_DBD_mutant_DBD	8	0.00152735	2.76145	0.218465	6	GGGCGG	AATTGAGTGGGCGTAG	+
GGGCGG	Egr3_DBD	8	0.00176258	3.18675	0.225967	6	GGGCGG	AAATGCGTGGGCGTA	-
GGGCGG	MA0746.1	2	0.00184666	3.33876	0.225967	6	GGGCGG	GGGGGCGTGGC	-
GGGCGG	SP3_DBD	2	0.00184666	3.33876	0.225967	6	GGGCGG	GGGGGCGTGGC	-
GGGCGG	MA1102.1	7	0.00190811	3.44986	0.225967	6	GGGCGG	CACCAGGGGGCACC	+
GGGCGG	MA0747.1	3	0.00195896	3.54179	0.225967	6	GGGCGG	AGTGGGCGTGGC	-
GGGCGG	SP8_DBD	3	0.00195896	3.54179	0.225967	6	GGGCGG	AGTGGGCGTGGC	+
GGGCGG	EGR1_full	7	0.00209158	3.78158	0.226644	6	GGGCGG	AATGCGTGGGCGTA	-
GGGCGG	MA0162.3	7	0.00209158	3.78158	0.226644	6	GGGCGG	AATGCGTGGGCGTA	-
GGGCGG	UP00000_2	10	0.00221451	4.00383	0.232906	6	GGGCGG	CAGAGTGGCGGGGCGTA	+
GGGCGG	MA0597.1	3	0.00245669	4.4417	0.24055	6	GGGCGG	TGCGGGCAG	+
GGGCGG	EGR4_DBD_2	8	0.00255578	4.62086	0.24055	6	GGGCGG	AAATGCGTGGGCGTAT	+
GGGCGG	MA0753.1	2	0.00262353	4.74335	0.24055	6	GGGCGG	GTGGGGGGGG	-
GGGCGG	ZNF740_DBD	2	0.00262353	4.74335	0.24055	6	GGGCGG	GTGGGGGGGG	-
GGGCGG	ZNF740_full	2	0.00262353	4.74335	0.24055	6	GGGCGG	GTGGGGGGGG	+
GGGCGG	MA0685.1	5	0.0027878	5.04035	0.243143	6	GGGCGG	AAAGGGGGCGTGGCTTA	-
GGGCGG	SP4_full	5	0.0027878	5.04035	0.243143	6	GGGCGG	AAAGGGGGCGTGGCTTA	-
GGGCGG	UP00093_2	5	0.003057	5.52706	0.260273	6	GGGCGG	AAGTTGGGCGTATGCTT	+
GGGCGG	Zfp740_DBD	2	0.0034794	6.29076	0.289347	6	GGGCGG	GTGGGGGGGG	+
GGGCGG	YY2_full_1	4	0.00363375	6.56982	0.28936	6	GGGCGG	AAAATGGCGGT	+
GGGCGG	YY2_full_2	1	0.00365141	6.60176	0.28936	6	GGGCGG	ATGGCGGCATGG	-
GGGCGG	KLF14_DBD	4	0.00380323	6.87624	0.28936	6	GGGCGG	AAGGGGGCGTGGCC	+
GGGCGG	MA0740.1	4	0.00380323	6.87624	0.28936	6	GGGCGG	AAGGGGGCGTGGCC	+
GGGCGG	E2F8_DBD	2	0.00422176	7.63294	0.293488	6	GGGCGG	TTTGGCGGGAAA	+
GGGCGG	MA0865.1	2	0.00422176	7.63294	0.293488	6	GGGCGG	TTTGGCGGGAAA	+
GGGCGG	MA0748.1	3	0.00466574	8.43565	0.293488	6	GGGCGG	TAATGGCGGAC	+
GGGCGG	YY2_DBD	3	0.00466574	8.43565	0.293488	6	GGGCGG	TAATGGCGGAC	-
GGGCGG	E2F7_DBD	3	0.00467824	8.45825	0.293488	6	GGGCGG	TTTTGGCGGGAAAA	-
GGGCGG	GLIS2_DBD	6	0.00467824	8.45825	0.293488	6	GGGCGG	CTTCGCGGGGGGTC	+
GGGCGG	GLIS3_DBD	6	0.00467824	8.45825	0.293488	6	GGGCGG	CTTCGTGGGGGGTC	+
GGGCGG	MA0736.1	6	0.00467824	8.45825	0.293488	6	GGGCGG	CTTCGCGGGGGGTC	-
GGGCGG	MA0737.1	6	0.00467824	8.45825	0.293488	6	GGGCGG	CTTCGTGGGGGGTC	-
GGGCGG	MA0758.1	3	0.00467824	8.45825	0.293488	6	GGGCGG	TTTTGGCGGGAAAA	+
GGGCGG	MA0139.1	11	0.0049972	9.03494	0.304575	6	GGGCGG	TGGCCACCAGGGGGCGCTA	-
GGGCGG	Klf12_DBD	5	0.00519125	9.38578	0.304575	6	GGGCGG	AATAAGGGCGTGGTC	+
GGGCGG	MA0742.1	5	0.00519125	9.38578	0.304575	6	GGGCGG	AATAAGGGCGTGGTC	-
GGGCGG	YY1_full	4	0.00519567	9.39377	0.304575	6	GGGCGG	ATAATGGCGGC	-
GGGCGG	UP00096_2	5	0.00542126	9.80163	0.312673	6	GGGCGG	GTATTGGGTGGGTATTT	+
GGGGTGGCCA	UP00002_2	4	5.97007e-05	0.107939	0.215583	10	GGGGTGGCCA	CAAAGGCGTGGCCAG	+
GGGGTGGCCA	UP00035_2	1	0.000128823	0.232912	0.232594	10	GGGGTGGCCA	GGGTGTGCCCAAAAGG	-
GGGGTGGCCA	MA0493.1	2	0.000370661	0.670156	0.308169	9	GGGGTGGCCA	TGGGTGTGGCC	+
GGGGTGGCCA	MA0685.1	6	0.000426702	0.771478	0.308169	10	GGGGTGGCCA	AAAGGGGGCGTGGCTTA	+
GGGGTGGCCA	SP4_full	6	0.000426702	0.771478	0.308169	10	GGGGTGGCCA	AAAGGGGGCGTGGCTTA	+
GGGGTGGCCA	KLF14_DBD	5	0.00077942	1.40919	0.356039	9	GGGGTGGCCA	AAGGGGGCGTGGCC	+
GGGGTGGCCA	MA0740.1	5	0.00077942	1.40919	0.356039	9	GGGGTGGCCA	AAGGGGGCGTGGCC	+
GGGGTGGCCA	MA1107.1	4	0.000788776	1.42611	0.356039	9	GGGGTGGCCA	GGTGGGTGTGGCC	+
GGGGTGGCCA	Klf12_DBD	6	0.00114141	2.06366	0.412168	9	GGGGTGGCCA	AATAAGGGCGTGGTC	+
GGGGTGGCCA	MA0742.1	6	0.00114141	2.06366	0.412168	9	GGGGTGGCCA	AATAAGGGCGTGGTC	+
GGGGTGGCCA	HIC2_DBD	-2	0.0016608	3.00273	0.492274	8	GGGGTGGCCA	GGTGGGCAT	-
GGGGTGGCCA	MA0738.1	-2	0.0016608	3.00273	0.492274	8	GGGGTGGCCA	GGTGGGCAT	-
GGGGTGGCCA	UP00043_2	5	0.00177222	3.20416	0.492274	10	GGGGTGGCCA	TTTTAGGGGCGGGGAT	+
GGGGTGGCCA	UP00093_1	5	0.00266095	4.811	0.654498	10	GGGGTGGCCA	ATAGGGGCGGGGTCGA	+
GGGGTGGCCA	UP00088_1	2	0.0030265	5.47192	0.654498	10	GGGGTGGCCA	TTGGGGGCGCCCCTAG	+
GGGGTGGCCA	ZBTB7A_DBD	3	0.00311943	5.63994	0.654498	9	GGGGTGGCCA	TCGGTGGTCGCC	-
GGGGTGGCCA	UP00024_1	4	0.00315762	5.70898	0.654498	10	GGGGTGGCCA	CTGTGGGGGGTCGATA	+
GGGGTGGCCA	MA0139.1	9	0.00326247	5.89855	0.654498	10	GGGGTGGCCA	TAGCGCCCCCTGGTGGCCA	+
GGGGTGGCCA	MAX_DBD_1	3	0.00440786	7.96941	0.735878	10	GGGGTGGCCA	CACGTGGTTAGCACGTG	+
GGGGTGGCCA	UP00088_2	5	0.00459483	8.30746	0.735878	10	GGGGTGGCCA	GCTGGGGGGTACCCCTT	-
GGGGTGGCCA	UP00021_1	5	0.00494144	8.93412	0.735878	10	GGGGTGGCCA	GGGGGGGGGGGGGGA	-
GGGGTGGCCA	MA0747.1	4	0.00495186	8.95296	0.735878	8	GGGGTGGCCA	AGTGGGCGTGGC	-
GGGGTGGCCA	SP8_DBD	4	0.00495186	8.95296	0.735878	8	GGGGTGGCCA	AGTGGGCGTGGC	+
GGGGTGGCCA	KLF16_DBD	3	0.00510181	9.22408	0.735878	8	GGGGTGGCCA	GGGGGCGTGGC	-
GGGGTGGCCA	MA0741.1	3	0.00510181	9.22408	0.735878	8	GGGGTGGCCA	GGGGGCGTGGC	-
GGTGAC	MA0066.1	9	0.000593729	1.07346	0.29041	6	GGTGAC	GTAGGTCACGGTGACCTACT	+
GGTGAC	MA0258.2	7	0.000959401	1.7346	0.29041	6	GGTGAC	AGGTCAGGGTGACCT	+
GGTGAC	MA0018.3	0	0.000977917	1.76807	0.29041	6	GGTGAC	GGTGACGTCACC	+
GGTGAC	JDP2_full_2	0	0.00111487	2.01568	0.29041	6	GGTGAC	GATGACGTCATC	+
GGTGAC	MA0656.1	0	0.00111487	2.01568	0.29041	6	GGTGAC	GATGACGTCATC	+
GGTGAC	UP00048_1	2	0.00114868	2.07682	0.29041	6	GGTGAC	CAGGTGACCTTTGAGA	+
GGTGAC	RARG_DBD_3	8	0.00115117	2.08132	0.29041	6	GGTGAC	TGACCTCTGGTGACCTT	+
GGTGAC	MA0477.1	0	0.0014919	2.69736	0.29041	6	GGTGAC	GGTGACTCATG	-
GGTGAC	CREB3_full_1	1	0.00171539	3.10142	0.29041	6	GGTGAC	CGGTGACGTCATCA	-
GGTGAC	MA0596.1	4	0.00189084	3.41864	0.29041	6	GGTGAC	ATGGGGTGAT	+
GGTGAC	MA0513.1	1	0.00189161	3.42003	0.29041	6	GGTGAC	AGGTGACAGACAG	+
GGTGAC	CREB3L1_full_2	1	0.0019161	3.4643	0.29041	6	GGTGAC	TGATGACGTGGCAT	+
GGTGAC	Jdp2_DBD_2	0	0.00191831	3.4683	0.29041	6	GGTGAC	GATGACGTCATC	+
GGTGAC	Creb5_DBD	0	0.00201171	3.63718	0.29041	6	GGTGAC	GGTGACGTCATT	+
GGTGAC	JDP2_DBD_2	0	0.00201171	3.63718	0.29041	6	GGTGAC	GATGACGTCATC	+
GGTGAC	MA0840.1	0	0.00201171	3.63718	0.29041	6	GGTGAC	GGTGACGTCATT	+
GGTGAC	MA0605.1	0	0.00201983	3.65185	0.29041	6	GGTGAC	GATGACGT	+
GGTGAC	MA0490.1	1	0.00207328	3.74849	0.29041	6	GGTGAC	GGATGACTCAT	+
GGTGAC	ESR1_DBD	8	0.00215791	3.9015	0.29041	6	GGTGAC	AAGGTCACGGTGACCTG	-
GGTGAC	MA0112.3	8	0.00215791	3.9015	0.29041	6	GGTGAC	AAGGTCACGGTGACCTG	+
GGTGAC	MA0478.1	1	0.00216934	3.92216	0.29041	6	GGTGAC	GGATGACTCAT	-
GGTGAC	Rarb_DBD_2	8	0.00233753	4.22625	0.29041	6	GGTGAC	TGACCTCTGGTGACCTTT	-
GGTGAC	MA0595.1	4	0.002357	4.26145	0.29041	6	GGTGAC	GTGGGGTGAT	-
GGTGAC	MA0099.3	0	0.00246214	4.45155	0.29041	6	GGTGAC	GATGACTCAT	+
GGTGAC	CREB3_full_2	1	0.00258575	4.67503	0.29041	6	GGTGAC	TGATGACGTGGCAC	+
GGTGAC	MA0638.1	1	0.00258575	4.67503	0.29041	6	GGTGAC	TGATGACGTGGCAC	-
GGTGAC	MA1131.1	0	0.0027062	4.8928	0.29041	6	GGTGAC	GATGACGTCAT	-
GGTGAC	UP00020_1	2	0.00287108	5.19091	0.29041	6	GGTGAC	TCGATGACGTCATCGT	-
GGTGAC	MA1135.1	0	0.00293621	5.30867	0.29041	6	GGTGAC	GATGACTCAT	-
GGTGAC	MA1138.1	0	0.00293621	5.30867	0.29041	6	GGTGAC	GATGACTCAT	-
GGTGAC	MA1144.1	0	0.00307124	5.55281	0.29041	6	GGTGAC	GATGACTCAT	-
GGTGAC	MA1133.1	0	0.00329824	5.96322	0.29041	6	GGTGAC	TGTGACGTCATT	-
GGTGAC	MA0491.1	0	0.00352242	6.36853	0.29041	6	GGTGAC	GGTGACTCATC	+
GGTGAC	MA1130.1	0	0.00376042	6.79884	0.29041	6	GGTGAC	GATGACTCATCC	-
GGTGAC	MA1127.1	0	0.00385479	6.96946	0.29041	6	GGTGAC	GATGACGTCAT	+
GGTGAC	CREB3L1_DBD_1	1	0.00388116	7.01713	0.29041	6	GGTGAC	TGATGACGTGGCAT	-
GGTGAC	MA0839.1	1	0.00388116	7.01713	0.29041	6	GGTGAC	TGATGACGTGGCAT	-
GGTGAC	MA1141.1	1	0.00393652	7.11722	0.29041	6	GGTGAC	CGATGACTCATCC	-
GGTGAC	MA0860.1	8	0.00395602	7.15249	0.29041	6	GGTGAC	TGACCTTTCGTGACCTT	-
GGTGAC	Rarg_DBD_3	8	0.00395602	7.15249	0.29041	6	GGTGAC	TGACCTTTCGTGACCTT	+
GGTGAC	MA1142.1	0	0.00409716	7.40766	0.29041	6	GGTGAC	GATGACTCAT	+
GGTGAC	MA1145.1	2	0.00431147	7.79513	0.29041	6	GGTGAC	GCGATGACGTCATCA	+
GGTGAC	UP00103_1	2	0.00434414	7.85421	0.29041	6	GGTGAC	ACGATGACGTCATCGG	+
GGTGAC	UP00103_2	2	0.00453852	8.20564	0.29041	6	GGTGAC	TTGGTGACTCATCAAT	+
GGTGAC	MA1132.1	0	0.0045961	8.30975	0.29041	6	GGTGAC	GATGACTCAT	-
GGTGAC	CREB3L1_DBD_4	1	0.00462526	8.36247	0.29041	6	GGTGAC	TGATGACGTGGCAT	-
GGTGAC	MA1137.1	1	0.00469379	8.48638	0.29041	6	GGTGAC	TGATGACTCATAC	-
GGTGAC	MA1139.1	0	0.00470659	8.50951	0.29041	6	GGTGAC	GATGACGTCATC	-
GGTGAC	XBP1_DBD_1	0	0.00470659	8.50951	0.29041	6	GGTGAC	GATGACGTCATC	-
GGTGAC	Creb3l2_DBD_1	1	0.00490946	8.8763	0.29041	6	GGTGAC	TGATGACGTGGCA	-
GGTGAC	MA1128.1	1	0.00490946	8.8763	0.29041	6	GGTGAC	TGATGACTCATCC	-
GGTGAC	ARNTL_DBD	4	0.00496386	8.97466	0.29041	6	GGTGAC	GTCACGTGAC	+
GGTGAC	RARG_DBD_2	9	0.00513196	9.27858	0.29041	6	GGTGAC	TGACCTTTAGTTGACCTT	+
GGTGAC	MA1134.1	1	0.00517459	9.35565	0.29041	6	GGTGAC	GGATGACTCATC	-
GGTGAC	MA1126.1	0	0.00517806	9.36194	0.29041	6	GGTGAC	GATGACGTCATCATTT	+
GTCCGG	Foxg1_DBD_2	6	0.000316479	0.572195	0.473609	6	GTCCGG	GATTGTGTCCGG	+
GTCCGG	MA0106.3	5	0.0022416	4.05281	0.473609	6	GTCCGG	GACATGCCCGGGCATGTT	+
GTCCGG	Tp53_DBD_3	5	0.0022416	4.05281	0.473609	6	GTCCGG	GACATGCCCGGGCATGTT	+
GTCCGG	FOXK1_DBD	5	0.00392643	7.09898	0.473609	5	GTCCGG	ATTGTGTCCG	-
GTCCGG	ELK1_DBD_2	3	0.00456124	8.24672	0.473609	6	GTCCGG	CACTTCCGGT	-
GTCCGG	ELK1_full_1	3	0.00456124	8.24672	0.473609	6	GTCCGG	TACTTCCGGT	-
GTCCGG	Elk3_DBD	3	0.00456124	8.24672	0.473609	6	GTCCGG	TACTTCCGGT	-
GTCCGG	MA0028.2	3	0.00456124	8.24672	0.473609	6	GTCCGG	CACTTCCGGT	-
GTCCGG	HINFP1_full_1	4	0.00468911	8.47792	0.473609	6	GTCCGG	CAACGTCCGCGG	+
GTCCGG	MA0131.2	4	0.00468911	8.47792	0.473609	6	GTCCGG	CAACGTCCGCGG	-
GTCCGG	Foxk1_DBD_1	6	0.00469236	8.48379	0.473609	5	GTCCGG	GATTGTGTCCG	-
GTCCGG	ERG_full_2	7	0.00500162	9.04293	0.473609	6	GTCCGG	ACCGGAAATCCGGT	+
GTCCGG	ELK1_DBD_1	3	0.00519813	9.39823	0.473609	6	GTCCGG	TACTTCCGGT	+
GTCCGG	ELK3_DBD	3	0.00519813	9.39823	0.473609	6	GTCCGG	TACTTCCGGT	+
GTCCGG	MA0759.1	3	0.00519813	9.39823	0.473609	6	GTCCGG	TACTTCCGGT	+
GTCCGG	FLI1_full_2	7	0.00528646	9.55792	0.473609	6	GTCCGG	ACCGGAAATCCGGT	-
GTCCGG	MA0062.2	5	0.00543771	9.83139	0.473609	6	GTCCGG	GCCACTTCCGG	-
GTCCGG	ELF3_DBD	3	0.00545771	9.86754	0.473609	6	GTCCGG	TACTTCCGGGTT	+
GTCCGG	ELF4_full	3	0.00545771	9.86754	0.473609	6	GTCCGG	CACTTCCGGGTT	+
GTCCGG	MA0641.1	3	0.00545771	9.86754	0.473609	6	GTCCGG	CACTTCCGGGTT	+
GTGCGG	UP00007_1	1	0.00171294	3.097	1	6	GTGCGG	AATGCGGGGGCGGA	+
GTGCGG	UP00036_2	1	0.00199632	3.60935	1	6	GTGCGG	GGTGCGGCTGTTGCT	+
GTGCGG	GCM2_DBD	1	0.00250839	4.53517	1	6	GTGCGG	TATGCGGGTA	+
GTGCGG	MA0767.1	1	0.00250839	4.53517	1	6	GTGCGG	TATGCGGGTA	+
GTGCGG	GCM1_DBD	1	0.00294038	5.31621	1	6	GTGCGG	CATGCGGGTA	+
GTGCGG	GCM1_full_2	1	0.0033372	6.03366	1	6	GTGCGG	CATGCGGGTAC	+
GTGCGG	MA0646.1	1	0.0033372	6.03366	1	6	GTGCGG	CATGCGGGTAC	-
GTGCGG	MA0753.1	0	0.00456124	8.24672	1	6	GTGCGG	GTGGGGGGGG	-
GTGCGG	ZNF740_DBD	0	0.00456124	8.24672	1	6	GTGCGG	GTGGGGGGGG	+
GTGCGG	FOXO4_DBD_3	3	0.00468911	8.47792	1	6	GTGCGG	CGTGTGGGGAAA	-
GTGCGG	FOXO3_full_3	0	0.00469236	8.48379	1	6	GTGCGG	GTGTGGGGAAA	+
GTGCGG	UP00102_2	9	0.00477185	8.6275	1	6	GTGCGG	TCTCCTGCTGTGTGG	-
GTGCGG	ZNF740_full	0	0.00519813	9.39823	1	6	GTGCGG	GTGGGGGGGG	-
GTGCGG	FOXO1_DBD_3	1	0.00545771	9.86754	1	6	GTGCGG	CGTGTGGGGAAA	-
GTGSTA	UP00034_2	0	0.00106044	1.91727	1	6	GTGCTA	GTGCTAATTGTGTGTGTACGCT	-
GTGSTA	MAX_DBD_1	3	0.00514272	9.29804	1	6	GTGCTA	CACGTGCTAACCACGTG	-
GTTACA	MA0025.1	2	0.0021124	3.81922	1	6	GTTACA	ACGTTACATAA	-
GTTACA	TEF_FL	1	0.00498606	9.01479	1	6	GTTACA	TATTACATAACA	+
KKGTGC	UP00035_2	2	0.00022614	0.408861	0.817722	6	GGGTGC	GGGTGTGCCCAAAAGG	+
KKGTGC	MA0863.1	5	0.000885532	1.60104	0.851138	6	GGGTGC	GTGCCGTGTGCAAA	-
KKGTGC	MTF1_DBD	5	0.000885532	1.60104	0.851138	6	GGGTGC	GTGCCGTGTGCAAA	-
KKGTGC	MA0102.3	2	0.00137182	2.48025	0.851138	6	GGGTGC	TATTGTGCAAT	-
KKGTGC	UP00042_2	6	0.00158056	2.85765	0.851138	6	GGGTGC	TTGCGTGTGTGCCGCT	-
KKGTGC	MA1155.1	8	0.00171201	3.09531	0.851138	6	GGGTGC	TTTTCAGTGTGTGCA	-
KKGTGC	ZSCAN4_full	8	0.00171201	3.09531	0.851138	6	GGGTGC	TTTTCAGTGTGTGCA	-
KKGTGC	UP00097_1	5	0.00188305	3.40455	0.851138	6	GGGTGC	GGGCCGTGTGCAAAAA	+
KKGTGC	UP00026_2	6	0.00350271	6.3329	1	6	GGGTGC	TATTTTGTGTGCTTCG	+
KKGTGC	MA0138.2	11	0.00412411	7.45639	1	6	GGGTGC	GGCGCTGTCCATGGTGCTGAA	-
MGGGCT	UP00082_2	9	0.00288286	5.21221	1	6	CGGGCT	CAAGGGACAAGGGCTC	-
RGCGGG	MA0471.1	1	0.000129892	0.234844	0.210312	6	GGCGGG	GGGCGGGAAGG	-
RGCGGG	E2F8_DBD	3	0.000267126	0.482963	0.210312	6	GGCGGG	TTTGGCGGGAAA	-
RGCGGG	MA0865.1	3	0.000267126	0.482963	0.210312	6	GGCGGG	TTTGGCGGGAAA	-
RGCGGG	E2F7_DBD	4	0.000343434	0.620929	0.210312	6	GGCGGG	TTTTGGCGGGAAAA	-
RGCGGG	MA0758.1	4	0.000343434	0.620929	0.210312	6	GGCGGG	TTTTGGCGGGAAAA	-
RGCGGG	UP00000_2	6	0.00036287	0.656068	0.210312	6	GGCGGG	CAGAGTGGCGGGGCGTA	-
RGCGGG	MA0470.1	1	0.000437008	0.790111	0.210312	6	GGCGGG	GGGCGGGAAGG	-
RGCGGG	MA0516.1	7	0.00046684	0.844046	0.210312	6	GGCGGG	GGGAGGGGGCGGGGC	-
RGCGGG	MA0079.3	3	0.000714198	1.29127	0.254655	6	GGCGGG	GGGGGCGGGGC	-
RGCGGG	MA1122.1	1	0.000830852	1.50218	0.254655	6	GGCGGG	GGGCGGGAAGG	-
RGCGGG	UP00043_2	7	0.000899294	1.62592	0.254655	6	GGCGGG	TTTTAGGGGCGGGGAT	-
RGCGGG	MA0697.1	4	0.0010011	1.80998	0.254655	6	GGCGGG	GCGCAGCGGGGGGTC	-
RGCGGG	ZIC3_full	4	0.0010011	1.80998	0.254655	6	GGCGGG	GCGCAGCGGGGGGTC	-
RGCGGG	MA0696.1	3	0.00115782	2.09334	0.254655	6	GGCGGG	CACAGCGGGGGGTC	+
RGCGGG	ZIC1_full	3	0.00115782	2.09334	0.254655	6	GGCGGG	CACAGCGGGGGGTC	+
RGCGGG	Zic3_DBD	4	0.00119005	2.1516	0.254655	6	GGCGGG	GCACAGCGGGGGGTC	-
RGCGGG	UP00033_2	7	0.00120119	2.17176	0.254655	6	GGCGGG	AATTAGGGGCGGGGTGA	+
RGCGGG	UP00220_1	10	0.00142789	2.58162	0.274392	6	GGCGGG	TGCGCTAATTAGTGGGA	-
RGCGGG	MA0599.1	2	0.00148416	2.68337	0.274392	6	GGCGGG	GGGGCGGGGC	-
RGCGGG	UP00093_1	5	0.0015227	2.75304	0.274392	6	GGCGGG	ATAGGGGCGGGGTCGA	-
RGCGGG	HIC2_DBD	0	0.00188585	3.40963	0.308939	6	GGCGGG	GGTGGGCAT	+
RGCGGG	MA0738.1	0	0.00188585	3.40963	0.308939	6	GGCGGG	GGTGGGCAT	-
RGCGGG	UP00099_2	5	0.00197626	3.57308	0.309673	6	GGCGGG	AATAGGGCGGGGATAG	-
RGCGGG	SP1_DBD	3	0.0021114	3.81742	0.317064	6	GGCGGG	GGGGGCGGGGT	-
RGCGGG	MA0751.1	4	0.00238301	4.30848	0.321807	6	GGCGGG	GCACAGCGGGGGGTC	-
RGCGGG	ZIC4_DBD	4	0.00238301	4.30848	0.321807	6	GGCGGG	GCACAGCGGGGGGTC	-
RGCGGG	UP00002_1	8	0.00242415	4.38286	0.321807	6	GGCGGG	GAGAAGGGGGCGGGACC	-
RGCGGG	UP00007_1	8	0.00250015	4.52028	0.321807	6	GGCGGG	AATGCGGGGGCGGA	-
RGCGGG	KLF16_DBD	3	0.0041056	7.42292	0.493222	6	GGCGGG	GGGGGCGTGGC	-
RGCGGG	MA0741.1	3	0.0041056	7.42292	0.493222	6	GGCGGG	GGGGGCGTGGC	-
RGCGGG	UP00132_1	10	0.00501405	9.0654	0.582927	6	GGCGGG	AACGCTAATTAGCGGTG	-
RGCGGG	UP00265_1	0	0.00531596	9.61125	0.598713	6	GGCGGG	AGGGGGATTAGCTGCC	-
RRRGAGSGGGDRGGCAGGSWKKGAKC	MA0528.1	-2	8.92932e-05	0.161442	0.137988	21	AGAGAGCGGGTGGGCAGGGAGTGATC	GGAGGAGGAGGGGGAGGAGGA	-
RRRGAGSGGGDRGGCAGGSWKKGAKC	MA0470.1	-3	0.000115087	0.208076	0.137988	11	AGAGAGCGGGTGGGCAGGGAGTGATC	GGGCGGGAAGG	-
RRRGAGSGGGDRGGCAGGSWKKGAKC	MA0471.1	-3	0.000115087	0.208076	0.137988	11	AGAGAGCGGGTGGGCAGGGAGTGATC	GGGCGGGAAGG	-
RRRGAGSGGGDRGGCAGGSWKKGAKC	MA0516.1	-5	0.000204039	0.368902	0.183481	15	AGAGAGCGGGTGGGCAGGGAGTGATC	GGGAGGGGGCGGGGC	-
RRRGAGSGGGDRGGCAGGSWKKGAKC	UP00021_1	-1	0.000358401	0.647989	0.257833	15	AGAGAGCGGGTGGGCAGGGAGTGATC	GGGGGGGGGGGGGGA	-
RRRGAGSGGGDRGGCAGGSWKKGAKC	MA0149.1	-8	0.000660922	1.19495	0.360951	18	AGAGAGCGGGTGGGCAGGGAGTGATC	GGAAGGAAGGAAGGAAGG	-
RRRGAGSGGGDRGGCAGGSWKKGAKC	MA1122.1	-3	0.000702438	1.27001	0.360951	11	AGAGAGCGGGTGGGCAGGGAGTGATC	GGGCGGGAAGG	-
RRRGAGSGGGDRGGCAGGSWKKGAKC	MA0039.3	-13	0.000981954	1.77537	0.441509	11	AGAGAGCGGGTGGGCAGGGAGTGATC	GCAGGGTGTGG	-
RRRGAGSGGGDRGGCAGGSWKKGAKC	UP00022_1	-2	0.0011459	2.07179	0.448232	16	AGAGAGCGGGTGGGCAGGGAGTGATC	CAAGTGGGGGGGGGGG	-
RRRGAGSGGGDRGGCAGGSWKKGAKC	MA0685.1	0	0.00142071	2.56864	0.448232	17	AGAGAGCGGGTGGGCAGGGAGTGATC	AAAGGGGGCGTGGCTTA	-
RRRGAGSGGGDRGGCAGGSWKKGAKC	SP4_full	0	0.00142071	2.56864	0.448232	17	AGAGAGCGGGTGGGCAGGGAGTGATC	AAAGGGGGCGTGGCTTA	+
RRRGAGSGGGDRGGCAGGSWKKGAKC	MA0697.1	0	0.00210808	3.81141	0.448232	15	AGAGAGCGGGTGGGCAGGGAGTGATC	GCGCAGCGGGGGGTC	-
RRRGAGSGGGDRGGCAGGSWKKGAKC	ZIC3_full	0	0.00210808	3.81141	0.448232	15	AGAGAGCGGGTGGGCAGGGAGTGATC	GCGCAGCGGGGGGTC	-
RRRGAGSGGGDRGGCAGGSWKKGAKC	ZNF740_full	-3	0.00217048	3.92423	0.448232	10	AGAGAGCGGGTGGGCAGGGAGTGATC	GTGGGGGGGG	-
RRRGAGSGGGDRGGCAGGSWKKGAKC	MA0500.1	-1	0.00255456	4.61864	0.448232	11	AGAGAGCGGGTGGGCAGGGAGTGATC	GACAGCTGCAG	-
RRRGAGSGGGDRGGCAGGSWKKGAKC	MA0521.1	-1	0.00255456	4.61864	0.448232	11	AGAGAGCGGGTGGGCAGGGAGTGATC	AACAGCTGCAG	-
RRRGAGSGGGDRGGCAGGSWKKGAKC	UP00060_1	-2	0.00266779	4.82336	0.448232	16	AGAGAGCGGGTGGGCAGGGAGTGATC	TGACCACGTGGTCGGG	-
RRRGAGSGGGDRGGCAGGSWKKGAKC	EGR3_DBD	-4	0.00269655	4.87536	0.448232	15	AGAGAGCGGGTGGGCAGGGAGTGATC	AGTGCGTGGGCGTAG	-
RRRGAGSGGGDRGGCAGGSWKKGAKC	MA0732.1	-4	0.00269655	4.87536	0.448232	15	AGAGAGCGGGTGGGCAGGGAGTGATC	AGTGCGTGGGCGTAG	-
RRRGAGSGGGDRGGCAGGSWKKGAKC	MA0751.1	0	0.00269655	4.87536	0.448232	15	AGAGAGCGGGTGGGCAGGGAGTGATC	GCACAGCGGGGGGTC	+
RRRGAGSGGGDRGGCAGGSWKKGAKC	ZIC4_DBD	0	0.00269655	4.87536	0.448232	15	AGAGAGCGGGTGGGCAGGGAGTGATC	GCACAGCGGGGGGTC	+
RRRGAGSGGGDRGGCAGGSWKKGAKC	MA0753.1	-3	0.00276847	5.0054	0.448232	10	AGAGAGCGGGTGGGCAGGGAGTGATC	GTGGGGGGGG	-
RRRGAGSGGGDRGGCAGGSWKKGAKC	ZNF740_DBD	-3	0.00299961	5.42329	0.448232	10	AGAGAGCGGGTGGGCAGGGAGTGATC	GTGGGGGGGG	-
RRRGAGSGGGDRGGCAGGSWKKGAKC	Zic3_DBD	0	0.0030452	5.50573	0.448232	15	AGAGAGCGGGTGGGCAGGGAGTGATC	GCACAGCGGGGGGTC	-
RRRGAGSGGGDRGGCAGGSWKKGAKC	UP00007_1	-4	0.00326909	5.91051	0.448232	14	AGAGAGCGGGTGGGCAGGGAGTGATC	AATGCGGGGGCGGA	-
RRRGAGSGGGDRGGCAGGSWKKGAKC	MA0696.1	-1	0.00348205	6.29555	0.448232	14	AGAGAGCGGGTGGGCAGGGAGTGATC	CACAGCGGGGGGTC	-
RRRGAGSGGGDRGGCAGGSWKKGAKC	ZIC1_full	-1	0.00348205	6.29555	0.448232	14	AGAGAGCGGGTGGGCAGGGAGTGATC	CACAGCGGGGGGTC	-
RRRGAGSGGGDRGGCAGGSWKKGAKC	TBX1_DBD_1	-4	0.00367138	6.63786	0.448232	20	AGAGAGCGGGTGGGCAGGGAGTGATC	AGGTGTGAAAAAAGGTGTGA	-
RRRGAGSGGGDRGGCAGGSWKKGAKC	MA0103.3	-3	0.00372339	6.73188	0.448232	11	AGAGAGCGGGTGGGCAGGGAGTGATC	GCGCAGGTGGG	-
RRRGAGSGGGDRGGCAGGSWKKGAKC	UP00000_2	-1	0.00377004	6.81623	0.448232	17	AGAGAGCGGGTGGGCAGGGAGTGATC	CAGAGTGGCGGGGCGTA	+
RRRGAGSGGGDRGGCAGGSWKKGAKC	Zfp740_DBD	-3	0.00411572	7.44122	0.448232	10	AGAGAGCGGGTGGGCAGGGAGTGATC	GTGGGGGGGG	-
RRRGAGSGGGDRGGCAGGSWKKGAKC	UP00013_2	-1	0.00423815	7.66257	0.448232	16	AGAGAGCGGGTGGGCAGGGAGTGATC	GTGAGGGGGAAGACGG	-
RRRGAGSGGGDRGGCAGGSWKKGAKC	EGR2_full	-4	0.00435983	7.88257	0.448232	15	AGAGAGCGGGTGGGCAGGGAGTGATC	AGTGCGTGGGCGTAG	-
RRRGAGSGGGDRGGCAGGSWKKGAKC	UP00143_1	-12	0.00445035	8.04622	0.448232	14	AGAGAGCGGGTGGGCAGGGAGTGATC	GGAAGGGATTAATTATC	-
RRRGAGSGGGDRGGCAGGSWKKGAKC	MA0147.3	-3	0.00446074	8.06502	0.448232	12	AGAGAGCGGGTGGGCAGGGAGTGATC	GGGCACGTGGCC	+
RRRGAGSGGGDRGGCAGGSWKKGAKC	UP00099_2	-3	0.00448608	8.11083	0.448232	16	AGAGAGCGGGTGGGCAGGGAGTGATC	AATAGGGCGGGGATAG	+
RRRGAGSGGGDRGGCAGGSWKKGAKC	MA0073.1	-5	0.00473752	8.56544	0.460562	20	AGAGAGCGGGTGGGCAGGGAGTGATC	GGGGGGGGGGTGGTTTGGGG	-
RRRGAGSGGGDRGGCAGGSWKKGAKC	MA0493.1	-15	0.00536257	9.69553	0.48325	11	AGAGAGCGGGTGGGCAGGGAGTGATC	TGGGTGTGGCC	+
RRRGAGSGGGDRGGCAGGSWKKGAKC	KLF14_DBD	-1	0.00537395	9.7161	0.48325	14	AGAGAGCGGGTGGGCAGGGAGTGATC	AAGGGGGCGTGGCC	-
RRRGAGSGGGDRGGCAGGSWKKGAKC	MA0740.1	-1	0.00537395	9.7161	0.48325	14	AGAGAGCGGGTGGGCAGGGAGTGATC	AAGGGGGCGTGGCC	-
TCCACRACT	MA0802.1	1	0.00281225	5.08455	1	9	TCCACGACT	TTTCACACCT	-
TCCACRACT	TBR1_DBD	1	0.00281225	5.08455	1	9	TCCACGACT	TTTCACACCT	-
TCCACRACT	TBX21_DBD_2	0	0.00281225	5.08455	1	9	TCCACGACT	TTCACACCTT	-
TCCACRACT	MA0690.1	0	0.00299006	5.40602	1	9	TCCACGACT	TTCACACCTT	+
TCCACRACT	TBX21_full_2	0	0.00299006	5.40602	1	9	TCCACGACT	TTCACACCTT	-
TCCACRACT	MA0130.1	1	0.00318066	5.75063	1	5	TCCACGACT	ATCCAC	-
TCCACRACT	MA0689.1	1	0.00397149	7.18045	1	9	TCCACGACT	CTTCACACCTA	-
TCCACRACT	TBX20_full_1	1	0.00397149	7.18045	1	9	TCCACGACT	CTTCACACCTA	-
TCCACRACT	TBR1_full	1	0.0042132	7.61746	1	9	TCCACGACT	TTTCACACCTT	-
TCCACRACT	UP00072_2	1	0.00427288	7.72536	1	9	TCCACGACT	TTTTACGACTTTCCAT	+
TCCACRACT	MA0688.1	1	0.00447339	8.08788	1	9	TCCACGACT	TTTCACACCTT	+
TCCACRACT	TBX2_full_2	1	0.0047489	8.58602	1	9	TCCACGACT	TTTCACACCTT	+
TCTGGA	ZNF238_DBD	5	0.00022325	0.403636	0.387293	6	TCTGGA	CAACATCTGGATT	+
TCTGGA	MA0698.1	5	0.000321316	0.580939	0.387293	6	TCTGGA	GAACATCTGGATG	+
TCTGGA	ZNF238_full	5	0.000321316	0.580939	0.387293	6	TCTGGA	GAACATCTGGATG	+
TCTGGA	UP00000_1	7	0.000626406	1.13254	0.566271	6	TCTGGA	TCTGATGTCTGGATTTG	-
TCTGGA	MA1123.1	5	0.000995711	1.80025	0.720098	6	TCTGGA	AAACATCTGGAAT	-
TCTGGA	MA1153.1	2	0.00142398	2.57456	0.858185	6	TCTGGA	TGTCTAGA	-
TCTGGA	MA0092.1	2	0.00259225	4.6868	1	6	TCTGGA	GGTCTGGCAT	-
TCTGGA	MA0861.1	6	0.00442776	8.00538	1	6	TCTGGA	GACATGTCTGGACATGTC	+
TCTGGA	Tp73_DBD	6	0.00442776	8.00538	1	6	TCTGGA	GACATGTCTGGACATGTC	-
TCYCCA	MA0056.1	0	0.000159321	0.288053	0.492794	6	TCCCCA	TCCCCA	-
TCYCCA	FOXO3_full_3	2	0.000454323	0.821416	0.492794	6	TCCCCA	TTTCCCCACAC	-
TCYCCA	FOXO1_DBD_3	2	0.000530023	0.958282	0.492794	6	TCCCCA	TTTCCCCACACG	+
TCYCCA	FOXO4_DBD_3	2	0.000677999	1.22582	0.492794	6	TCCCCA	TTTCCCCACACG	-
TCYCCA	FOXO6_DBD_3	2	0.000681407	1.23198	0.492794	6	TCCCCA	TTTCCCCACACGAC	+
TCYCCA	UP00176_1	7	0.00197574	3.57215	1	6	TCCCCA	AGGCTAATCCCCAACG	-
TGACYCA	JDP2_full_1	1	0.000111532	0.201649	0.0545706	7	TGACCCA	ATGACTCAT	+
TGACYCA	MA0655.1	1	0.000111532	0.201649	0.0545706	7	TGACCCA	ATGACTCAT	-
TGACYCA	Jdp2_DBD_1	1	0.000127066	0.229735	0.0545706	7	TGACCCA	ATGACTCAT	-
TGACYCA	MA0841.1	2	0.000160479	0.290145	0.0545706	7	TGACCCA	CATGACTCATC	-
TGACYCA	NFE2_DBD	2	0.000160479	0.290145	0.0545706	7	TGACCCA	CATGACTCATC	+
TGACYCA	MA1138.1	2	0.00019069	0.344767	0.0545706	7	TGACCCA	GATGACTCAT	+
TGACYCA	MA0099.3	2	0.000212547	0.384286	0.0545706	7	TGACCCA	GATGACTCAT	+
TGACYCA	MA1144.1	2	0.000212547	0.384286	0.0545706	7	TGACCCA	GATGACTCAT	+
TGACYCA	MA1135.1	2	0.000234936	0.424765	0.0545706	7	TGACCCA	GATGACTCAT	+
TGACYCA	MA1130.1	2	0.000254116	0.459441	0.0545706	7	TGACCCA	GATGACTCATCC	+
TGACYCA	MA1101.1	2	0.000256753	0.46421	0.0545706	7	TGACCCA	GATGACTCAGCAAT	+
TGACYCA	MA1141.1	3	0.000260221	0.47048	0.0545706	7	TGACCCA	CGATGACTCATCC	+
TGACYCA	MA0478.1	3	0.000265677	0.480344	0.0545706	7	TGACCCA	GGATGACTCAT	+
TGACYCA	JDP2_DBD_1	1	0.000285583	0.516333	0.0545706	7	TGACCCA	ATGACTCAT	+
TGACYCA	MA0591.1	4	0.000288843	0.522228	0.0545706	7	TGACCCA	AGGATGACTCAGCAC	-
TGACYCA	MA0490.1	3	0.00032234	0.582791	0.0545706	7	TGACCCA	GGATGACTCAT	-
TGACYCA	MA0491.1	2	0.00032234	0.582791	0.0545706	7	TGACCCA	GGTGACTCATC	-
TGACYCA	MA1142.1	2	0.000329818	0.596311	0.0545706	7	TGACCCA	GATGACTCAT	-
TGACYCA	MA1128.1	3	0.000333683	0.603299	0.0545706	7	TGACCCA	TGATGACTCATCC	-
TGACYCA	MA0150.2	5	0.000334558	0.60488	0.0545706	7	TGACCCA	CAGCATGACTCAGCA	+
TGACYCA	MA0501.1	1	0.000334558	0.60488	0.0545706	7	TGACCCA	ATGACTCAGCAATTT	+
TGACYCA	MA0477.1	2	0.000351656	0.635794	0.0545706	7	TGACCCA	GGTGACTCATG	+
TGACYCA	MA1134.1	3	0.000352384	0.63711	0.0545706	7	TGACCCA	GGATGACTCATC	+
TGACYCA	MA1137.1	3	0.000411102	0.743273	0.0610112	7	TGACCCA	TGATGACTCATAC	+
TGACYCA	MA0476.1	2	0.000443707	0.802222	0.063216	7	TGACCCA	TGTGACTCATT	+
TGACYCA	MA1132.1	2	0.000491983	0.889505	0.0649018	7	TGACCCA	GATGACTCAT	-
TGACYCA	MA0495.2	7	0.000557534	1.00802	0.0709225	7	TGACCCA	AATTTGCTGACTCAGCAAATT	-
TGACYCA	MA0489.1	6	0.000610499	1.10378	0.0711912	7	TGACCCA	AGGAGATGACTCAT	-
TGACYCA	MA0462.1	4	0.000614941	1.11181	0.0711912	7	TGACCCA	GAAATGACTCA	+
TGACYCA	MA0496.2	6	0.000619608	1.12025	0.0711912	7	TGACCCA	ATTTGCTGACTCAGCAATT	+
TGACYCA	MAFK_full_2	4	0.000798531	1.44374	0.0861883	7	TGACCCA	TCGCTGACTCAGCAT	-
TGACYCA	MAFF_DBD	4	0.00091605	1.65622	0.0959646	7	TGACCCA	TTGCTGACTCAGCAA	-
TGACYCA	UP00103_2	4	0.00101778	1.84015	0.0979769	7	TGACCCA	TTGGTGACTCATCAAT	+
TGACYCA	MAFK_DBD_2	7	0.00133053	2.4056	0.106796	7	TGACCCA	AAAATGCTGACTCAGCATTTT	+
TGACYCA	MA1150.1	1	0.00153048	2.76711	0.113569	7	TGACCCA	GTGACCTAATT	-
TGACYCA	Mafb_DBD_2	5	0.00170008	3.07374	0.116544	7	TGACCCA	AATGCTGACTCAGCACA	+
TGACYCA	MA0659.1	7	0.00173418	3.13539	0.116544	7	TGACCCA	AATATGCTGACTCAGCAATTT	-
TGACYCA	MAFG_full	7	0.00173418	3.13539	0.116544	7	TGACCCA	AATATGCTGACTCAGCAATTT	-
TGACYCA	MA0066.1	11	0.00182664	3.30257	0.118919	7	TGACCCA	GTAGGTCACGGTGACCTACT	+
TGACYCA	MA1151.1	0	0.0018363	3.32003	0.118919	7	TGACCCA	TGACCTACTTAT	-
TGACYCA	UP00050_1	12	0.00260829	4.71578	0.14516	7	TGACCCA	GTATTGGTCACGTGACTCTTCC	-
TGACYCA	MA1148.1	8	0.00304636	5.50782	0.161948	7	TGACCCA	ATGACCTTTGACCTACAT	+
TGACYCA	MA0072.1	1	0.00379685	6.8647	0.198877	7	TGACCCA	TTGACCTACTTATA	-
TGACYCA	UP00227_1	0	0.00461837	8.35002	0.228469	7	TGACCCA	CGACCCAATCAACGGTG	-
TGAGCT	MA0793.1	4	0.000810842	1.466	0.837025	6	TGAGCT	ATAATGAGCT	-
TGAGCT	POU6F2_DBD_1	4	0.000810842	1.466	0.837025	6	TGAGCT	ATAATGAGCT	-
TGAGCT	UP00264_1	1	0.00136885	2.47488	0.837025	6	TGAGCT	CTGAGCTAATTACCGT	-
TGAGCT	POU6F2_DBD_2	4	0.00221317	4.00141	0.837025	6	TGAGCT	TTAATGAGCTAATTAA	-
TGAGCT	UP00174_1	1	0.00319734	5.78078	0.837025	6	TGAGCT	ATGAGCTAATTACCTT	-
TGAGCT	UP00146_1	8	0.0038832	7.02082	0.837025	6	TGAGCT	GACGATAATGAGGTTGC	-
TGAGCT	MA0904.1	1	0.00394159	7.12639	0.837025	6	TGAGCT	ATGAGCTAATTACCGT	-
TGAGCT	UP00214_1	1	0.00434006	7.84682	0.837025	6	TGAGCT	ATGAGCTAATTACCGT	-
TGAGCT	UP00124_1	1	0.00476292	8.61137	0.837025	6	TGAGCT	ATGAGCTAATTACCTT	-
TGAGCT	UP00189_1	1	0.00476292	8.61137	0.837025	6	TGAGCT	CTGAGCTAATTACCGT	-
TGAGCT	UP00137_1	0	0.0054354	9.8272	0.837025	6	TGAGCT	TGAGCTAATTAGTTGGA	-
TGAGTST	UP00042_2	1	0.00381228	6.8926	1	7	TGAGTCT	TTGCGTGTGTGCCGCT	-
TGAGTST	JDP2_full_1	1	0.0046508	8.40865	1	7	TGAGTCT	ATGAGTCAT	-
TGAGTST	MA0655.1	1	0.0046508	8.40865	1	7	TGAGTCT	ATGAGTCAT	-
TGAGTST	Jdp2_DBD_1	1	0.0050516	9.1333	1	7	TGAGTCT	ATGAGTCAT	-
TGCGCAA	CEBPG_DBD	2	8.27578e-05	0.149626	0.0252018	7	TGCGCAA	ATTGCGCAAT	-
TGCGCAA	MA0838.1	2	8.27578e-05	0.149626	0.0252018	7	TGCGCAA	ATTGCGCAAT	-
TGCGCAA	CEBPG_full	2	0.000100801	0.182249	0.0252018	7	TGCGCAA	ATTGCGCAAT	-
TGCGCAA	CEBPB_DBD	2	0.000139893	0.252926	0.0252018	7	TGCGCAA	ATTGCGCAAT	+
TGCGCAA	Cebpb_DBD	2	0.000139893	0.252926	0.0252018	7	TGCGCAA	ATTGCGCAAT	-
TGCGCAA	CEBPD_DBD	2	0.000139893	0.252926	0.0252018	7	TGCGCAA	ATTGCGCAAT	-
TGCGCAA	CEBPE_DBD	2	0.000139893	0.252926	0.0252018	7	TGCGCAA	ATTGCGCAAT	-
TGCGCAA	MA0466.2	2	0.000139893	0.252926	0.0252018	7	TGCGCAA	ATTGCGCAAT	-
TGCGCAA	MA0836.1	2	0.000139893	0.252926	0.0252018	7	TGCGCAA	ATTGCGCAAT	-
TGCGCAA	MA0837.1	2	0.000139893	0.252926	0.0252018	7	TGCGCAA	ATTGCGCAAT	-
TGCGCAA	CEBPB_full	2	0.000161883	0.292685	0.0265121	7	TGCGCAA	ATTGCGCAAT	-
TGCGCAA	UP00097_1	6	0.00147009	2.65793	0.230294	7	TGCGCAA	GGGCCGTGTGCAAAAA	-
TGCGCAA	NRF1_full	6	0.00177112	3.20218	0.26589	6	TGCGCAA	TGCGCATGCGCA	-
TGCGCAA	MA0863.1	6	0.00266128	4.8116	0.355135	7	TGCGCAA	GTGCCGTGTGCAAA	-
TGCGCAA	MTF1_DBD	6	0.00266128	4.8116	0.355135	7	TGCGCAA	GTGCCGTGTGCAAA	-
TGCGCAA	MA0506.1	5	0.00368372	6.66016	0.474017	6	TGCGCAA	GCGCCTGCGCA	-
TGCGCAA	GMEB2_DBD_1	1	0.00449054	8.1189	0.557913	7	TGCGCAA	GTACGTAA	-
TGCGCAA	MA0102.3	2	0.00484982	8.76847	0.563677	7	TGCGCAA	ATTGCACAATA	-
TGCTGGA	MA0138.2	14	0.00359159	6.49359	1	7	TGCTGGA	GGCGCTGTCCATGGTGCTGAA	-
TGGGSAACSGAGG	MA0056.1	0	0.000634596	1.14735	1	6	TGGGCAACCGAGG	TGGGGA	-
TGGGSAACSGAGG	Rara_DBD_1	2	0.00180111	3.2564	1	13	TGGGCAACCGAGG	AAAGGTCAAGAGAGGTCA	-
TGGGSAACSGAGG	Rarb_DBD_2	2	0.00299706	5.41868	1	13	TGGGCAACCGAGG	AAAGGTCACCAGAGGTCA	-
TGGGSAACSGAGG	RARG_DBD_3	1	0.00328409	5.93763	1	13	TGGGCAACCGAGG	AAGGTCACCAGAGGTCA	-
TGGGSAACSGAGG	RARG_full_3	1	0.00404846	7.31962	1	13	TGGGCAACCGAGG	AAGGTCAACAGAGGTCA	-
TGGGTG	MA1107.1	2	0.00019374	0.350281	0.685146	6	TGGGTG	GGTGGGTGTGGCC	-
TGGGTG	GLI2_DBD_1	5	0.000425516	0.769333	0.685146	6	TGGGTG	CGTCGTGGGTGGTC	-
TGGGTG	MA0493.1	0	0.000626717	1.13311	0.685146	6	TGGGTG	TGGGTGTGGCC	-
TGGGTG	UP00096_2	4	0.000757905	1.37029	0.685146	6	TGGGTG	GTATTGGGTGGGTATTT	-
TGGGTG	MA0039.3	2	0.00282773	5.11254	1	6	TGGGTG	GCAGGGTGTGG	-
TGGGTG	MA0006.1	0	0.00358788	6.48689	1	6	TGGGTG	TGCGTG	-
TGGGTG	ZNF740_full	1	0.00463985	8.38885	1	6	TGGGTG	GTGGGGGGGG	-
TGGGTG	MA0753.1	1	0.00504708	9.12513	1	6	TGGGTG	GTGGGGGGGG	-
TGGGTG	Zfp740_DBD	1	0.00504708	9.12513	1	6	TGGGTG	GTGGGGGGGG	+
TGGGTG	ZNF740_DBD	1	0.00504708	9.12513	1	6	TGGGTG	GTGGGGGGGG	-
TGGYCAA	GBX2_DBD_2	4	0.000217012	0.392357	0.566287	7	TGGCCAA	TAATTGGCCAATTA	-
TGGYCAA	EN1_DBD_2	4	0.000469817	0.84943	0.566287	7	TGGCCAA	TAATTGGTCAATTA	-
TGGYCAA	UP00093_1	9	0.00374356	6.76835	1	7	TGGCCAA	ATAGGGGCGGGGTCGA	+
TGGYCAA	EN1_full_2	4	0.00457075	8.26391	1	7	TGGCCAA	TAATTGCTTAATTA	-
TGGYCAA	NR2F1_full	1	0.0049865	9.0156	1	7	TGGCCAA	GGGGTCAA	+
TGTTTMTT	MA0040.1	3	0.000155911	0.281887	0.193541	8	TGTTTCTT	TATTGTTTATT	+
TGTTTMTT	FOXJ3_DBD_2	0	0.00020325	0.367476	0.193541	8	TGTTTCTT	TGTTTATTGTTTAC	+
TGTTTMTT	FOXC2_DBD_2	0	0.000215505	0.389634	0.193541	8	TGTTTCTT	TGTTTATTTAC	-
TGTTTMTT	Foxc1_DBD_1	0	0.000266423	0.481692	0.193541	8	TGTTTCTT	TGTTTATTTAC	-
TGTTTMTT	FOXJ2_DBD_1	0	0.000323126	0.584212	0.193541	8	TGTTTCTT	TGTTTATTGTTTAC	-
TGTTTMTT	FOXC1_DBD_1	0	0.0003477	0.628641	0.193541	8	TGTTTCTT	TGTTTATTTACTT	+
TGTTTMTT	Foxc1_DBD_2	0	0.00039812	0.719801	0.193541	7	TGTTTCTT	TGTTTAT	+
TGTTTMTT	Foxj3_DBD_2	0	0.000466193	0.842877	0.193541	8	TGTTTCTT	TGTTTATTGTTTAC	+
TGTTTMTT	FOXL1_full_2	1	0.000484665	0.876275	0.193541	8	TGTTTCTT	TTGTTTATTTACA	-
TGTTTMTT	MA0033.2	0	0.000841198	1.52089	0.288487	7	TGTTTCTT	TGTTTAC	-
TGTTTMTT	FOXL1_full_1	0	0.000882966	1.5964	0.288487	7	TGTTTCTT	TGTTTAC	-
TGTTTMTT	CPEB1_full	0	0.00109461	1.97906	0.308218	8	TGTTTCTT	TTTTTATT	-
TGTTTMTT	Foxk1_DBD_2	0	0.00111488	2.0157	0.308218	7	TGTTTCTT	TGTTTAC	-
TGTTTMTT	FOXP3_DBD	0	0.00155938	2.81937	0.357207	7	TGTTTCTT	TGTTTAC	-
TGTTTMTT	MA0850.1	0	0.00155938	2.81937	0.357207	7	TGTTTCTT	TGTTTAC	+
TGTTTMTT	UP00041_1	6	0.00188215	3.40293	0.357207	8	TGTTTCTT	AATTTTTGTTTACTTT	-
TGTTTMTT	FOXO4_DBD_2	0	0.00204652	3.70011	0.357207	7	TGTTTCTT	TGTTTAC	-
TGTTTMTT	MA0848.1	0	0.00204652	3.70011	0.357207	7	TGTTTCTT	TGTTTAC	+
TGTTTMTT	FOXD2_DBD_2	0	0.00216684	3.91764	0.357207	7	TGTTTCTT	TGTTTAC	-
TGTTTMTT	Foxg1_DBD_3	0	0.00216684	3.91764	0.357207	7	TGTTTCTT	TGTTTAC	-
TGTTTMTT	MA0847.1	0	0.00216684	3.91764	0.357207	7	TGTTTCTT	TGTTTAC	-
TGTTTMTT	FOXO6_DBD_2	0	0.00229843	4.15557	0.357207	7	TGTTTCTT	TGTTTAC	-
TGTTTMTT	MA0849.1	0	0.00229843	4.15557	0.357207	7	TGTTTCTT	TGTTTAC	-
TGTTTMTT	MA0041.1	3	0.00256638	4.64001	0.357207	8	TGTTTCTT	GAATGTTTGTTT	+
TGTTTMTT	HOXA13_full_1	0	0.00263667	4.7671	0.357207	8	TGTTTCTT	TTTTTATTGG	-
TGTTTMTT	MA0650.1	0	0.00263667	4.7671	0.357207	8	TGTTTCTT	TTTTTATTGG	-
TGTTTMTT	FOXJ3_DBD_1	1	0.00281018	5.08081	0.357207	7	TGTTTCTT	TTGTTTAC	+
TGTTTMTT	MA0614.1	1	0.00281018	5.08081	0.357207	7	TGTTTCTT	TTGTTTAC	-
TGTTTMTT	FOXI1_full_1	0	0.00297332	5.37576	0.357207	7	TGTTTCTT	TGTTTAC	-
TGTTTMTT	Hoxc10_DBD_2	0	0.00305382	5.5213	0.357207	8	TGTTTCTT	TTTTTATTAC	-
TGTTTMTT	Foxj3_DBD_3	1	0.00308212	5.57247	0.357207	7	TGTTTCTT	TTGTTTAC	-
TGTTTMTT	MA0042.2	0	0.0031805	5.75035	0.357207	7	TGTTTCTT	TGTTTAC	-
TGTTTMTT	MA0593.1	2	0.00344869	6.23524	0.366715	8	TGTTTCTT	TTTGTTTACTT	-
TGTTTMTT	FOXC2_DBD_3	2	0.00363942	6.58008	0.366715	8	TGTTTCTT	TTTGTTTACTTA	-
TGTTTMTT	MA0846.1	2	0.00363942	6.58008	0.366715	8	TGTTTCTT	TTTGTTTACTTA	+
TGTTTMTT	FOXJ2_DBD_2	1	0.0036733	6.64133	0.366715	7	TGTTTCTT	TTGTTTAC	-
TGTTTMTT	MA0613.1	1	0.00383208	6.92841	0.372227	7	TGTTTCTT	TTGTTTAC	-
TGTTTMTT	HOXC13_DBD_1	0	0.00421113	7.61372	0.398281	8	TGTTTCTT	TTTTTATTGG	-
TGTTTMTT	UP00039_1	5	0.00470053	8.49856	0.423917	8	TGTTTCTT	GGGTTTGTTTACTTTTT	-
TGTTTMTT	Hoxd13_DBD_1	0	0.0047181	8.53032	0.423917	8	TGTTTCTT	TTTTTATTGG	-
TGTTTMTT	Foxg1_DBD_1	10	0.00505909	9.14684	0.43291	7	TGTTTCTT	TGTTTACACTTGTTTAT	-
TGTTTMTT	UP00172_1	-1	0.00505909	9.14684	0.43291	7	TGTTTCTT	GTTTCTTAATTAATTCG	-
TGTTTMTT	MA0851.1	5	0.00549685	9.93831	0.433008	8	TGTTTCTT	GGGTTTGTTTACTTTTT	-
TRTGGGCCC	UP00088_1	1	0.00246878	4.46355	1	9	TGTGGGCCC	CTAGGGGCGCCCCCAA	-
TRTGGGCCC	GLI2_DBD_2	3	0.00281523	5.08994	1	9	TGTGGGCCC	CAGTGTGGTCGC	-
TRTGGGCCC	UP00026_1	3	0.0028989	5.2412	1	9	TGTGGGCCC	TTTTATGTGCACATGTA	-
TRTGGGCCC	MA0734.1	3	0.00298907	5.40423	1	9	TGTGGGCCC	CAGTGTGGTCGC	-
TRTGGGCCC	MA0163.1	4	0.00309872	5.60249	1	9	TGTGGGCCC	CCCCCTTGGGCCCC	-
TRTGGGCCC	SPDEF_DBD_2	-1	0.00443687	8.02186	1	8	TGTGGGCCC	GTGGTCCCGGATTAT	+
TRTGGGCCC	UP00042_1	3	0.0053231	9.62417	1	9	TGTGGGCCC	ACGTATGTGCACATCTG	-
TTCTSA	MA0520.1	2	0.000736301	1.33123	1	6	TTCTCA	ATTTCTCAGGAAATG	+
TTSTGGGA	MA0144.2	1	0.000107697	0.194716	0.299068	8	TTCTGGGA	CTTCTGGGAAA	-
TTSTGGGA	MA0519.1	0	0.000165414	0.299068	0.299068	8	TTCTGGGA	TTCTTGGAAAT	+
TTSTGGGA	MA0137.3	1	0.000455947	0.824353	0.412582	8	TTCTGGGA	TTTCCAGGAAA	-
TTSTGGGA	MA1154.1	6	0.000604623	1.09316	0.412582	8	TTCTGGGA	GTCGTGTTGTGGGAAAG	-
TTSTGGGA	ZNF282_DBD	6	0.000604623	1.09316	0.412582	8	TTCTGGGA	GTCGTGTTGTGGGAAAG	-
TTSTGGGA	MA0088.2	7	0.000902214	1.6312	0.412582	8	TTCTGGGA	CAATGCATTGTGGGTA	-
TTSTGGGA	ZNF143_DBD	7	0.000902214	1.6312	0.412582	8	TTCTGGGA	CAATGCATTGTGGGTA	+
TTSTGGGA	ZNF75A_DBD	-1	0.000912791	1.65033	0.412582	7	TTCTGGGA	TGTGGGAAAAGC	+
TTSTGGGA	MA0752.1	5	0.00120611	2.18065	0.436129	8	TTCTGGGA	GAGTATTATGGGATGGA	-
TTSTGGGA	ZNF410_DBD	5	0.00120611	2.18065	0.436129	8	TTCTGGGA	GAGTATTATGGGATGGA	-
TTSTGGGA	BCL6B_DBD	4	0.00211771	3.82882	0.638137	8	TTCTGGGA	TGCTTTCTAGGAATTCA	-
TTSTGGGA	MA0731.1	4	0.00211771	3.82882	0.638137	8	TTCTGGGA	TGCTTTCTAGGAATTCA	-
TTSTGGGA	MA0518.1	1	0.00230404	4.1657	0.640877	8	TTCTGGGA	TTTCCAGGAAATGG	-
TTSTGGGA	MA1116.1	-1	0.00294481	5.32422	0.760603	7	TTCTGGGA	CCTGGGAAAG	-
TTSTGGGA	UP00033_1	2	0.00380357	6.87686	0.916914	8	TTCTGGGA	TATTATGGGATGGATAA	+
TTTGAAT	MA0619.1	1	0.000333549	0.603056	1	7	TTTGAAT	ATTTGAATT	+
TTTGAAT	Pou2f2_DBD_1	0	0.00167552	3.02933	1	7	TTTGAAT	TTTGAATATTCATA	+
TTTGAAT	POU2F2_DBD_2	0	0.00226534	4.09573	1	7	TTTGAAT	TTTGCATATGCATG	+
TTTGAAT	Pou2f2_DBD_2	1	0.00231333	4.18251	1	7	TTTGAAT	ATTTGCATA	-
TTTGAAT	POU2F1_DBD_2	0	0.00340607	6.15817	1	7	TTTGAAT	TATGAATATTCATG	+
TTTGAAT	POU2F3_DBD_1	1	0.00346725	6.26879	1	7	TTTGAAT	ATTTGCATA	+
TTTGAAT	MA0792.1	1	0.00390984	7.06898	1	7	TTTGAAT	ATTTGCATA	+
TTTGAAT	POU5F1P1_DBD_1	1	0.00390984	7.06898	1	7	TTTGAAT	ATTTGCATA	-
TTTGAAT	MA1115.1	2	0.00491599	8.88811	1	7	TTTGAAT	AATTTGCATAT	+
TTTGAAT	UP00055_1	2	0.00506881	9.16441	1	7	TTTGAAT	ACTATGAATGAATGAT	+
