# Supplementary material for: The long noncoding RNA H19 regulates tumor plasticity in neuroendocrine prostate cancer
Source: Nat Commun. 2021 Dec 21;12:7349. doi: 10.1038/s41467-021-26901-9 (PMC8692330; doi:10.1038/s41467-021-26901-9)
Supplement: Supplementary file 8 — Supplementary Data 5 [file 41467_2021_26901_MOESM8_ESM.xlsx]

## Sheet: S5
Supplementary Data 5: JASPER Predicted Transcription Factor Binding Sites For AR/SOX2/SOX9 in H19
Matrix ID	Name	Score	Relative score	Sequence ID	Start	End	Strand	Predicted sequence	Reverse Compliment	Start and Stop Relative Position
MA0007.2	AR	12.5602	0.911293		1148	1162	-	TGGAACACACTGTGA	TCACAGTGTGTTCCA	3K Upstream (5' end) of H19 Sequence
MA0007.2	AR	11.5239	0.897354		2052	2066	+	GGGAACAGAGGGTTT		3K Upstream (5' end) of H19 Sequence
MA0007.2	AR	9.38073	0.868524		1271	1285	-	GAGATCAGAGTGTTC	GAACACTCTGATCTC	3K Upstream (5' end) of H19 Sequence
MA0007.2	AR	9.18279	0.865861		2729	2743	-	GGGGACACCATGCCT	AGGCATGGTGTCCCC	3K Upstream (5' end) of H19 Sequence
MA0007.2	AR	7.31932	0.840794		1269	1283	+	GTGAACACTCTGATC		3K Upstream (5' end) of H19 Sequence
MA0007.2	AR	7.01504	0.836701		2457	2471	-	CAGGACAGAGTCCCC	GGGGACTCTGTCCTG	3K Upstream (5' end) of H19 Sequence
MA0007.2	AR	6.49003	0.829638		702	716	+	GGGAACAATGAGGTG		3K Upstream (5' end) of H19 Sequence
MA0007.2	AR	6.36044	0.827895		1146	1160	+	GATCACAGTGTGTTC		3K Upstream (5' end) of H19 Sequence
MA0007.2	AR	6.07773	0.824092		2126	2140	-	AGGGACCCAGAGTTC	GAACTCTGGGTCCCT	3K Upstream (5' end) of H19 Sequence
MA0007.2	AR	5.85985	0.821161		2636	2650	-	TGGCACAGAGGGCCC	GGGCCCTCTGTGCCA	3K Upstream (5' end) of H19 Sequence
MA0007.2	AR	4.60202	0.804241		2747	2761	+	GGGGAGACAGTGGTC		3K Upstream (5' end) of H19 Sequence
MA0143.4	SOX2	10.5851	0.916764		704	714	+	GAACAATGAGG		3K Upstream (5' end) of H19 Sequence
MA0143.4	SOX2	10.466	0.9142		298	308	+	GGACAATGAAG		3K Upstream (5' end) of H19 Sequence
MA0143.4	SOX2	7.93682	0.85976		1427	1437	-	CGATAATGGAT	ATCCATTATCG	3K Upstream (5' end) of H19 Sequence
MA0143.4	SOX2	7.90114	0.858992		1650	1660	+	CCACAATGCCT		3K Upstream (5' end) of H19 Sequence
MA0143.4	SOX2	7.23168	0.844582		2751	2761	+	AGACAGTGGTC		3K Upstream (5' end) of H19 Sequence
MA0143.4	SOX2	7.00412	0.839684		312	322	-	AAAGAATGGGG	CCCCATTCTTT	3K Upstream (5' end) of H19 Sequence
MA0143.4	SOX2	6.48553	0.828521		1252	1262	+	TGACAATTGCC		3K Upstream (5' end) of H19 Sequence
MA0143.4	SOX2	5.16105	0.800012		1100	1110	-	TGACACTGAAG	CTTCAGTGTCA	3K Upstream (5' end) of H19 Sequence
MA0077.1	SOX9	10.6386	0.932405		704	712	-	TCATTGTTC	GAACAATGA	3K Upstream (5' end) of H19 Sequence
MA0077.1	SOX9	8.50177	0.871063		314	322	+	CCATTCTTT		3K Upstream (5' end) of H19 Sequence
MA0077.1	SOX9	8.02505	0.857378		298	306	-	TCATTGTCC	GGACAATGA	3K Upstream (5' end) of H19 Sequence
MA0077.1	SOX9	7.36278	0.838366		1252	1260	-	CAATTGTCA	TGACAATTG	3K Upstream (5' end) of H19 Sequence
MA0007.2	AR	12.6339	0.912285		170	184	+	GAGCACAGGGTGTGT		3K Downstream (3' end) of H19 Sequence
MA0007.2	AR	11.9995	0.903752		1053	1067	+	AAGAACAGACAGGAA		3K Downstream (3' end) of H19 Sequence
MA0007.2	AR	8.80577	0.860789		922	936	+	GGGAACACAAGGGGC		3K Downstream (3' end) of H19 Sequence
MA0007.2	AR	5.09922	0.810929		1218	1232	+	GGGGACTGTCAGAGA		3K Downstream (3' end) of H19 Sequence
MA0007.2	AR	4.67896	0.805276		1739	1753	+	AAGGACACATGGGAA		3K Downstream (3' end) of H19 Sequence
MA0007.2	AR	4.66363	0.80507		1964	1978	+	AGGGACACAGGCCTC		3K Downstream (3' end) of H19 Sequence
MA0007.2	AR	4.54147	0.803427		1703	1717	+	TGGAAGACTCTGCCC		3K Downstream (3' end) of H19 Sequence
MA0007.2	AR	4.44774	0.802166		1132	1146	+	AAGAGCAGGGTGGTT		3K Downstream (3' end) of H19 Sequence
MA0143.4	SOX2	6.74494	0.834105		1048	1058	+	TGACAAAGAAC		3K Downstream (3' end) of H19 Sequence
MA0143.4	SOX2	5.82151	0.814228		1553	1563	+	TTACAAAGCAG		3K Downstream (3' end) of H19 Sequence
MA0143.4	SOX2	5.72721	0.812198		926	936	+	ACACAAGGGGC		3K Downstream (3' end) of H19 Sequence
MA0007.2	AR	8.66204	0.858856	11	905	919	-	GAGCACTGCCTGTCT	AGACAGGCAGTGCTC	H19 Sequence
MA0007.2	AR	7.22955	0.839586	11	1749	1763	+	CGGCACACTATGGCT		H19 Sequence
MA0007.2	AR	6.48203	0.829531	11	782	796	+	CAGGACAGAGGGGTC		H19 Sequence
MA0007.2	AR	5.531	0.816738	11	2625	2639	-	GGGCACAGAGCGAGA	TCTCGCTCTGTGCCC	H19 Sequence
MA0007.2	AR	4.37394	0.801173	11	836	850	+	AGGCACAGGGGCAGC		H19 Sequence
MA0143.4	SOX2	7.8575	0.858053	11	2300	2310	-	AAACAAAGAGA	TCTCTTTGTTT	H19 Sequence
MA0143.4	SOX2	7.35943	0.847332	11	1753	1763	+	ACACTATGGCT		H19 Sequence
MA0143.4	SOX2	6.18931	0.822145	11	2684	2694	+	AAACACTGTTA		H19 Sequence
MA0143.4	SOX2	6.05324	0.819216	11	1069	1079	+	CCACAGTGGAC		H19 Sequence
MA0143.4	SOX2	5.8038	0.813847	11	2684	2694	-	TAACAGTGTTT	AAACACTGTTA	H19 Sequence
MA0077.1	SOX9	6.9999	0.827949	11	1753	1761	-	CCATAGTGT	ACACTATGG	H19 Sequence
MA0077.1	SOX9	6.73087	0.820226	11	2302	2310	+	TCTTTGTTT		H19 Sequence
MA0077.1	SOX9	6.15586	0.803719	11	2677	2685	-	TTATTGATG	CATCAATAA	H19 Sequence
