# Supplementary material for: The long noncoding RNA H19 regulates tumor plasticity in neuroendocrine prostate cancer
Source: Nat Commun. 2021 Dec 21;12:7349. doi: 10.1038/s41467-021-26901-9 (PMC8692330; doi:10.1038/s41467-021-26901-9)
Supplement: Supplementary file 9 — Supplementary Data 6 [file 41467_2021_26901_MOESM9_ESM.xlsx]

## Sheet: S6
Supplementary Data 6: JASPER Predicted Transcription Factor Binding Sites AR and SOX2 Highlighted in H19 DNA Sequence
TFBS	Sequence Region	Sequence
AR	H19	AGTTAGAAAAAGCCCGGGCTAGGACCGAGGAGCAGGGTGAGGGAGGGGGTGGGATGGGTGGGGGGTAACGGGGGAAACTGGGGAAGTGGGGAACCGAGGGGCAACCAGGGGAAGATGGGGTGCTGGAGGAGAGCTTGTGGGAGCCAAGGAGCACCTTGGACATCTGGAGTCTGGCAGGAGTGATGACGGGTGGAGGGGCTAGCTCGAGGCAGGGCTGGTGGGGCCTGAGGCCAGTGAGGAGTGTGGAGTAGGCGCCCAGGCATCGTGCAGACAGGGCGACATCAGCTGGGGACGATGGGCCTGAGCTAGGGCTGGAAAGAAGGGGGAGCCAGGCATTCATCCCGGTCACTTTTGGTTACAGGACGTGGCAGCTGGTTGGACGAGGGGAGCTGGTGGGCA…
AR	3K 5' Flanking Sequence	CATGAATATTTCTGGAGGCTTCCCCTTCAGTCTCACCACCCGGATGGTGCAGAATTGGTTGTAGCTGTGGAATCGGAAGTGGCCGCGTGGCGGCAGTGCAGGCTCACACATCACAGCCCGAGCCCGCCCCAGCTGGGGTTCGCCCGCGGAAACGTCCCGGGTCCCGCAAGCCAGGCGCCGCAGGGTTCACGGGGGTCATCAGGGATAGGACATTCATGGGAGCCACATCGGGCTATGTGTCTGATTCACCCCAGGGTGCACTATTGAGGGTTGGGGAGATGAGAGGAGATACTTGGGGGACAATGAAGTGTCCCCATTCTTTGGATGATGGGGATCTTGGCCTCAGGGTGAGATCCTTCTTGCAGGGTCTCTGGCAGGCACAGAGCCCGGGGGCTCTTG…
SOX2	H19	AGTTAGAAAAAGCCCGGGCTAGGACCGAGGAGCAGGGTGAGGGAGGGGGTGGGATGGGTGGGGGGTAACGGGGGAAACTGGGGAAGTGGGGAACCGAGGGGCAACCAGGGGAAGATGGGGTGCTGGAGGAGAGCTTGTGGGAGCCAAGGAGCACCTTGGACATCTGGAGTCTGGCAGGAGTGATGACGGGTGGAGGGGCTAGCTCGAGGCAGGGCTGGTGGGGCCTGAGGCCAGTGAGGAGTGTGGAGTAGGCGCCCAGGCATCGTGCAGACAGGGCGACATCAGCTGGGGACGATGGGCCTGAGCTAGGGCTGGAAAGAAGGGGGAGCCAGGCATTCATCCCGGTCACTTTTGGTTACAGGACGTGGCAGCTGGTTGGACGAGGGGAGCTGGTGGGCA…
SOX2	3K 5' Flanking Sequence	CATGAATATTTCTGGAGGCTTCCCCTTCAGTCTCACCACCCGGATGGTGCAGAATTGGTTGTAGCTGTGGAATCGGAAGTGGCCGCGTGGCGGCAGTGCAGGCTCACACATCACAGCCCGAGCCCGCCCCAGCTGGGGTTCGCCCGCGGAAACGTCCCGGGTCCCGCAAGCCAGGCGCCGCAGGGTTCACGGGGGTCATCAGGGATAGGACATTCATGGGAGCCACATCGGGCTATGTGTCTGATTCACCCCAGGGTGCACTATTGAGGGTTGGGGAGATGAGAGGAGATACTTGGGGGACAATGAAGTGTCCCCATTCTTTGGATGATGGGGATCTTGGCCTCAGGGTGAGATCCTTCTTGCAGGGTCTCTGGCAGGCACAGAGCCCGGGGGCTCTTG…
