# Supplementary material for: The long noncoding RNA H19 regulates tumor plasticity in neuroendocrine prostate cancer
Source: Nat Commun. 2021 Dec 21;12:7349. doi: 10.1038/s41467-021-26901-9 (PMC8692330; doi:10.1038/s41467-021-26901-9)
Supplement: Supplementary file 10 — Supplementary Data 7 [file 41467_2021_26901_MOESM10_ESM.xlsx]

## Sheet: S7
Supplementary Data 7: Peak occupancy- consensus anotation for H3K27me3 in V16D/CTL cells
seqnames	start	end	width	strand	V4	annotation	geneChr	geneStart	geneEnd	geneLength	geneStrand	geneId	transcriptId	distanceToTSS	SYMBOL	GENENAME
chr1	898086	898935	850	*	0.0570615	Distal Intergenic	1	917370	918534	1165	2	100130417	ENST00000432961.1	19599	RP11-54O7.3	RP11-54O7.3
chr1	982450	984065	1616	*	0.075613	Promoter (<=1kb)	1	975204	982093	6890	2	84808	ENST00000341290.6	-357	PERM1	PERM1
chr1	984915	985652	738	*	0.0854978	Promoter (2-3kb)	1	975204	982093	6890	2	84808	ENST00000341290.6	-2822	PERM1	PERM1
chr1	1059842	1060677	836	*	0.0553114	Promoter (<=1kb)	1	1059734	1066456	6723	1	100288175	ENST00000427998.5	108	RP11-465B22.3	RP11-465B22.3
chr1	1062362	1063587	1226	*	0.0675926	Promoter (<=1kb)	1	1063079	1066456	3378	1	100288175	ENST00000456409.5	0	RP11-465B22.3	RP11-465B22.3
chr1	1117260	1120528	3269	*	0.0981167	Promoter (<=1kb)	1	1087190	1116361	29172	2	54991	ENST00000475119.5	-899	C1orf159	C1orf159
chr1	1167364	1173550	6187	*	0.0903048	Promoter (<=1kb)	1	1167863	1167952	90	1	406983	ENST00000384875.3	0	MIR200A	MIR200A
chr1	1173702	1174710	1009	*	0.06628	Promoter (<=1kb)	1	1173884	1175034	1151	1	254173	ENST00000506177.1	0	TTLL10	TTLL10
chr1	1174971	1178181	3211	*	0.118733	Promoter (1-2kb)	1	1173906	1197933	24028	1	254173	ENST00000379289.5	1065	TTLL10	TTLL10
chr1	1179082	1180420	1339	*	0.0655419	Promoter (<=1kb)	1	1179697	1185864	6168	1	254173	ENST00000379288.3	0	TTLL10	TTLL10
chr1	1200952	1201873	922	*	0.09015	Promoter (3-4kb)	1	1203844	1205680	1837	2	8784	ENST00000486728.5	3807	TNFRSF18	TNFRSF18
chr1	1286432	1287303	872	*	0.0749158	Promoter (<=1kb)	1	1287109	1290943	3835	1	6339	ENST00000379099.3	0	SCNN1D	SCNN1D
chr1	1361263	1362528	1266	*	0.0787037	Promoter (<=1kb)	1	1352692	1361777	9086	2	54587	ENST00000477278.3	0	MXRA8	MXRA8
chr1	1595903	1597210	1308	*	0.064224	Promoter (2-3kb)	1	1598012	1600096	2085	2	643988	ENST00000422725.3	2886	FNDC10	FNDC10
chr1	1936264	1937427	1164	*	0.0853637	Intron (ENST00000642590.1/85452, intron 11 of 24)	1	1921957	1927929	5973	2	85452	ENST00000464311.5	-8335	CFAP74	CFAP74
chr1	1975236	1976728	1493	*	0.073171	Intron (ENST00000493964.5/85452, intron 6 of 37)	1	1987962	1990929	2968	2	85452	ENST00000378590.4	14201	CFAP74	CFAP74
chr1	1980392	1981299	908	*	0.130279	Intron (ENST00000493964.5/85452, intron 6 of 37)	1	1987962	1990929	2968	2	85452	ENST00000378590.4	9630	CFAP74	CFAP74
chr1	2019397	2024068	4672	*	0.159466	Promoter (<=1kb)	1	2019404	2030656	11253	1	2563	ENST00000640949.1	0	GABRD	GABRD
chr1	2030662	2031503	842	*	0.0606415	Promoter (1-2kb)	1	2028919	2030717	1799	1	2563	ENST00000640688.1	1743	GABRD	GABRD
chr1	2331159	2333022	1864	*	0.0828295	Exon (ENST00000606372.5/79906, exon 12 of 12)	1	2351644	2351857	214	2	100129534	ENST00000417061.2	18835	RP4-740C4.5	RP4-740C4.5
chr1	2336149	2338268	2120	*	0.085381	Exon (ENST00000378531.7/79906, exon 11 of 14)	1	2351644	2351857	214	2	100129534	ENST00000417061.2	13589	RP4-740C4.5	RP4-740C4.5
chr1	2349305	2350092	788	*	0.0533578	Promoter (1-2kb)	1	2351644	2351857	214	2	100129534	ENST00000417061.2	1765	RP4-740C4.5	RP4-740C4.5
chr1	2418373	2420710	2338	*	0.102625	Promoter (4-5kb)	1	2408530	2413797	5268	2	5192	ENST00000508384.5	-4576	PEX10	PEX10
chr1	2426084	2427028	945	*	0.0644892	Promoter (<=1kb)	1	2425980	2479804	53825	1	9651	ENST00000609981.5	104	PLCH2	PLCH2
chr1	2432816	2435049	2234	*	0.0856298	Intron (ENST00000609981.5/9651, intron 2 of 3)	1	2425980	2479804	53825	1	9651	ENST00000609981.5	6836	PLCH2	PLCH2
chr1	2443080	2445220	2141	*	0.156514	Intron (ENST00000609981.5/9651, intron 2 of 3)	1	2425980	2479804	53825	1	9651	ENST00000609981.5	17100	PLCH2	PLCH2
chr1	2462454	2465601	3148	*	0.075794	Promoter (1-2kb)	1	2467459	2505526	38068	1	9651	ENST00000449969.5	-1858	PLCH2	PLCH2
chr1	2467775	2469334	1560	*	0.0570818	Promoter (<=1kb)	1	2467459	2505526	38068	1	9651	ENST00000449969.5	316	PLCH2	PLCH2
chr1	2565403	2566252	850	*	0.0863655	Promoter (<=1kb)	1	2566410	2569888	3479	1	100996583	ENST00000456687.3	-158	NA	NA
chr1	2626525	2631263	4739	*	0.182334	Promoter (<=1kb)	1	2590926	2629494	38569	2	79258	ENST00000502556.5	0	MMEL1	MMEL1
chr1	2642287	2643609	1323	*	0.098076	Intron (ENST00000401095.8/100287898, intron 8 of 8)	1	2590643	2632990	42348	2	79258	ENST00000378412.7	-9297	MMEL1	MMEL1
chr1	2648604	2649864	1261	*	0.0803838	Intron (ENST00000401095.8/100287898, intron 6 of 8)	1	2590643	2632990	42348	2	79258	ENST00000378412.7	-15614	MMEL1	MMEL1
chr1	2650401	2655067	4667	*	0.152332	Intron (ENST00000401095.8/100287898, intron 6 of 8)	1	2590643	2632990	42348	2	79258	ENST00000378412.7	-17411	MMEL1	MMEL1
chr1	2683771	2684548	778	*	0.144276	Intron (ENST00000401095.8/100287898, intron 6 of 8)	1	2590643	2632990	42348	2	79258	ENST00000378412.7	-50781	MMEL1	MMEL1
chr1	2687886	2688408	523	*	0.099021	Intron (ENST00000401095.8/100287898, intron 6 of 8)	1	2590643	2632990	42348	2	79258	ENST00000378412.7	-54896	MMEL1	MMEL1
chr1	2778598	2779529	932	*	0.0966179	Intron (ENST00000648684.1/ENST00000648684.1, intron 2 of 2)	1	2641368	2789665	148298	2	100287898	ENST00000637179.1	10136	TTC34	TTC34
chr1	2786446	2792311	5866	*	0.120315	Promoter (<=1kb)	1	2641368	2789665	148298	2	100287898	ENST00000637179.1	0	TTC34	TTC34
chr1	2799027	2801556	2530	*	0.121409	Promoter (<=1kb)	1	2635976	2801717	165742	2	100287898	ENST00000401095.8	161	TTC34	TTC34
chr1	2802381	2808072	5692	*	0.105428	Promoter (<=1kb)	1	2635976	2801717	165742	2	100287898	ENST00000401095.8	-664	TTC34	TTC34
chr1	2813403	2818187	4785	*	0.127374	Exon (ENST00000429389.1/ENST00000429389.1, exon 1 of 2)	1	2635976	2801717	165742	2	100287898	ENST00000401095.8	-11686	TTC34	TTC34
chr1	2819882	2820367	486	*	0.0742591	Distal Intergenic	1	2635976	2801717	165742	2	100287898	ENST00000401095.8	-18165	TTC34	TTC34
chr1	2820970	2821884	915	*	0.0885429	Distal Intergenic	1	2635976	2801717	165742	2	100287898	ENST00000401095.8	-19253	TTC34	TTC34
chr1	2822188	2826963	4776	*	0.151305	Distal Intergenic	1	2635976	2801717	165742	2	100287898	ENST00000401095.8	-20471	TTC34	TTC34
chr1	2828559	2837008	8450	*	0.148604	Distal Intergenic	1	2635976	2801717	165742	2	100287898	ENST00000401095.8	-26842	TTC34	TTC34
chr1	2838385	2840732	2348	*	0.0766946	Distal Intergenic	1	2635976	2801717	165742	2	100287898	ENST00000401095.8	-36668	TTC34	TTC34
chr1	2840965	2851944	10980	*	0.140041	Distal Intergenic	1	2635976	2801717	165742	2	100287898	ENST00000401095.8	-39248	TTC34	TTC34
chr1	2852942	2859191	6250	*	0.160202	Distal Intergenic	1	2635976	2801717	165742	2	100287898	ENST00000401095.8	-51225	TTC34	TTC34
chr1	2859742	2870579	10838	*	0.163569	Distal Intergenic	1	2635976	2801717	165742	2	100287898	ENST00000401095.8	-58025	TTC34	TTC34
chr1	2873325	2883985	10661	*	0.170925	Distal Intergenic	1	2635976	2801717	165742	2	100287898	ENST00000401095.8	-71608	TTC34	TTC34
chr1	2883996	2887311	3316	*	0.0927458	Distal Intergenic	1	2635976	2801717	165742	2	100287898	ENST00000401095.8	-82279	TTC34	TTC34
chr1	2889300	2898531	9232	*	0.146522	Distal Intergenic	1	2635976	2801717	165742	2	100287898	ENST00000401095.8	-87583	TTC34	TTC34
chr1	2898870	2901290	2421	*	0.113393	Distal Intergenic	1	2635976	2801717	165742	2	100287898	ENST00000401095.8	-97153	TTC34	TTC34
chr1	2901408	2902286	879	*	0.0683847	Distal Intergenic	1	2635976	2801717	165742	2	100287898	ENST00000401095.8	-99691	TTC34	TTC34
chr1	2902848	2909136	6289	*	0.158468	Distal Intergenic	1	2635976	2801717	165742	2	100287898	ENST00000401095.8	-101131	TTC34	TTC34
chr1	2909681	2911991	2311	*	0.11275	Distal Intergenic	1	2635976	2801717	165742	2	100287898	ENST00000401095.8	-107964	TTC34	TTC34
chr1	2912031	2914299	2269	*	0.0717338	Distal Intergenic	1	3021483	3022903	1421	1	140625	ENST00000378404.3	-107184	ACTRT2	ACTRT2
chr1	2916503	2921444	4942	*	0.137766	Distal Intergenic	1	3021483	3022903	1421	1	140625	ENST00000378404.3	-100039	ACTRT2	ACTRT2
chr1	2921850	2926286	4437	*	0.147311	Distal Intergenic	1	3021483	3022903	1421	1	140625	ENST00000378404.3	-95197	ACTRT2	ACTRT2
chr1	2927027	2928801	1775	*	0.0894013	Distal Intergenic	1	3021483	3022903	1421	1	140625	ENST00000378404.3	-92682	ACTRT2	ACTRT2
chr1	2928908	2936575	7668	*	0.129874	Distal Intergenic	1	3021483	3022903	1421	1	140625	ENST00000378404.3	-84908	ACTRT2	ACTRT2
chr1	2936591	2937408	818	*	0.0680708	Distal Intergenic	1	3021483	3022903	1421	1	140625	ENST00000378404.3	-84075	ACTRT2	ACTRT2
chr1	2940976	2942206	1231	*	0.0848596	Distal Intergenic	1	3021483	3022903	1421	1	140625	ENST00000378404.3	-79277	ACTRT2	ACTRT2
chr1	2942508	2945086	2579	*	0.100393	Distal Intergenic	1	3021483	3022903	1421	1	140625	ENST00000378404.3	-76397	ACTRT2	ACTRT2
chr1	2945803	2947038	1236	*	0.0571885	Distal Intergenic	1	3021483	3022903	1421	1	140625	ENST00000378404.3	-74445	ACTRT2	ACTRT2
chr1	2947750	2949718	1969	*	0.154394	Distal Intergenic	1	3021483	3022903	1421	1	140625	ENST00000378404.3	-71765	ACTRT2	ACTRT2
chr1	2950015	2952719	2705	*	0.161169	Distal Intergenic	1	3021483	3022903	1421	1	140625	ENST00000378404.3	-68764	ACTRT2	ACTRT2
chr1	2952780	2953894	1115	*	0.0594486	Distal Intergenic	1	3021483	3022903	1421	1	140625	ENST00000378404.3	-67589	ACTRT2	ACTRT2
chr1	2960507	2963865	3359	*	0.0808164	Exon (ENST00000641229.1/ENST00000641229.1, exon 1 of 3)	1	3021483	3022903	1421	1	140625	ENST00000378404.3	-57618	ACTRT2	ACTRT2
chr1	2965093	2971309	6217	*	0.109008	Exon (ENST00000642073.1/ENST00000642073.1, exon 1 of 3)	1	3021483	3022903	1421	1	140625	ENST00000378404.3	-50174	ACTRT2	ACTRT2
chr1	2971641	2974848	3208	*	0.102861	Distal Intergenic	1	3021483	3022903	1421	1	140625	ENST00000378404.3	-46635	ACTRT2	ACTRT2
chr1	2975139	2975618	480	*	0.0649767	Distal Intergenic	1	3021483	3022903	1421	1	140625	ENST00000378404.3	-45865	ACTRT2	ACTRT2
chr1	2979116	2979730	615	*	0.0656566	Distal Intergenic	1	3021483	3022903	1421	1	140625	ENST00000378404.3	-41753	ACTRT2	ACTRT2
chr1	2979881	2980747	867	*	0.0807177	Distal Intergenic	1	3021483	3022903	1421	1	140625	ENST00000378404.3	-40736	ACTRT2	ACTRT2
chr1	2982975	2986112	3138	*	0.0669556	Distal Intergenic	1	3021483	3022903	1421	1	140625	ENST00000378404.3	-35371	ACTRT2	ACTRT2
chr1	2986769	2988987	2219	*	0.0829525	Distal Intergenic	1	3021483	3022903	1421	1	140625	ENST00000378404.3	-32496	ACTRT2	ACTRT2
chr1	2989602	2992857	3256	*	0.126334	Distal Intergenic	1	3021483	3022903	1421	1	140625	ENST00000378404.3	-28626	ACTRT2	ACTRT2
chr1	2997820	3006035	8216	*	0.151436	Distal Intergenic	1	3021483	3022903	1421	1	140625	ENST00000378404.3	-15448	ACTRT2	ACTRT2
chr1	3010575	3025091	14517	*	0.136603	Promoter (<=1kb)	1	3021483	3022903	1421	1	140625	ENST00000378404.3	0	ACTRT2	ACTRT2
chr1	3027218	3035565	8348	*	0.164861	Distal Intergenic	1	3021483	3022903	1421	1	140625	ENST00000378404.3	5735	ACTRT2	ACTRT2
chr1	3035603	3039699	4097	*	0.117845	Distal Intergenic	1	3021483	3022903	1421	1	140625	ENST00000378404.3	14120	ACTRT2	ACTRT2
chr1	3039809	3044716	4908	*	0.102847	Distal Intergenic	1	3059617	3061751	2135	2	440556	ENST00000413472.5	17035	LINC00982	LINC00982
chr1	3045090	3048488	3399	*	0.115222	Distal Intergenic	1	3059617	3061751	2135	2	440556	ENST00000413472.5	13263	LINC00982	LINC00982
chr1	3048592	3050368	1777	*	0.0719336	Distal Intergenic	1	3059617	3061751	2135	2	440556	ENST00000413472.5	11383	LINC00982	LINC00982
chr1	3053433	3057366	3934	*	0.110213	Promoter (4-5kb)	1	3059617	3061751	2135	2	440556	ENST00000413472.5	4385	LINC00982	LINC00982
chr1	3057563	3074809	17247	*	0.235477	Promoter (<=1kb)	1	3059615	3063786	4172	2	440556	ENST00000321399.7	0	LINC00982	LINC00982
chr1	3076099	3077540	1442	*	0.0621557	Intron (ENST00000511072.5/63976, intron 1 of 15)	1	3069211	3438621	369411	1	63976	ENST00000270722.9	6888	PRDM16	PRDM16
chr1	3077775	3083421	5647	*	0.0980479	Intron (ENST00000511072.5/63976, intron 1 of 15)	1	3069211	3438621	369411	1	63976	ENST00000270722.9	8564	PRDM16	PRDM16
chr1	3083821	3084812	992	*	0.0606696	Intron (ENST00000511072.5/63976, intron 1 of 15)	1	3069211	3438621	369411	1	63976	ENST00000270722.9	14610	PRDM16	PRDM16
chr1	3085484	3087687	2204	*	0.0757514	Intron (ENST00000511072.5/63976, intron 1 of 15)	1	3069211	3438621	369411	1	63976	ENST00000270722.9	16273	PRDM16	PRDM16
chr1	3088687	3094736	6050	*	0.104042	Intron (ENST00000511072.5/63976, intron 1 of 15)	1	3069211	3438621	369411	1	63976	ENST00000270722.9	19476	PRDM16	PRDM16
chr1	3094764	3103147	8384	*	0.116666	Intron (ENST00000511072.5/63976, intron 1 of 15)	1	3127975	3128035	61	1	100422968	ENST00000635819.1	-24828	MIR4251	MIR4251
chr1	3109153	3109996	844	*	0.169373	Intron (ENST00000511072.5/63976, intron 1 of 15)	1	3127975	3128035	61	1	100422968	ENST00000635819.1	-17979	MIR4251	MIR4251
chr1	3111636	3113166	1531	*	0.0842278	Intron (ENST00000511072.5/63976, intron 1 of 15)	1	3127975	3128035	61	1	100422968	ENST00000635819.1	-14809	MIR4251	MIR4251
chr1	3138400	3146765	8366	*	0.12639	Intron (ENST00000511072.5/63976, intron 1 of 15)	1	3127975	3128035	61	1	100422968	ENST00000635819.1	10425	MIR4251	MIR4251
chr1	3147356	3148871	1516	*	0.0750421	Intron (ENST00000511072.5/63976, intron 1 of 15)	1	3127975	3128035	61	1	100422968	ENST00000635819.1	19381	MIR4251	MIR4251
chr1	3149174	3150633	1460	*	0.0663411	Intron (ENST00000511072.5/63976, intron 1 of 15)	1	3127975	3128035	61	1	100422968	ENST00000635819.1	21199	MIR4251	MIR4251
chr1	3153360	3157568	4209	*	0.11146	Intron (ENST00000511072.5/63976, intron 1 of 15)	1	3127975	3128035	61	1	100422968	ENST00000635819.1	25385	MIR4251	MIR4251
chr1	3161177	3161816	640	*	0.0809141	Intron (ENST00000511072.5/63976, intron 1 of 15)	1	3127975	3128035	61	1	100422968	ENST00000635819.1	33202	MIR4251	MIR4251
chr1	3192810	3193656	847	*	0.0882173	Intron (ENST00000511072.5/63976, intron 2 of 15)	1	3237931	3433925	195995	1	63976	ENST00000512462.5	-44275	PRDM16	PRDM16
chr1	3202452	3203608	1157	*	0.0607664	Intron (ENST00000511072.5/63976, intron 2 of 15)	1	3237931	3433925	195995	1	63976	ENST00000512462.5	-34323	PRDM16	PRDM16
chr1	3204111	3204934	824	*	0.0939357	Intron (ENST00000511072.5/63976, intron 2 of 15)	1	3237931	3433925	195995	1	63976	ENST00000512462.5	-32997	PRDM16	PRDM16
chr1	3205314	3208368	3055	*	0.0558426	Exon (ENST00000624175.1/ENST00000624175.1, exon 1 of 1)	1	3237931	3433925	195995	1	63976	ENST00000512462.5	-29563	PRDM16	PRDM16
chr1	3209096	3209585	490	*	0.079243	Intron (ENST00000511072.5/63976, intron 2 of 15)	1	3237931	3433925	195995	1	63976	ENST00000512462.5	-28346	PRDM16	PRDM16
chr1	3209860	3211865	2006	*	0.0842704	Intron (ENST00000511072.5/63976, intron 2 of 15)	1	3237931	3433925	195995	1	63976	ENST00000512462.5	-26066	PRDM16	PRDM16
chr1	3212112	3213986	1875	*	0.0879623	Intron (ENST00000511072.5/63976, intron 2 of 15)	1	3237931	3433925	195995	1	63976	ENST00000512462.5	-23945	PRDM16	PRDM16
chr1	3215027	3215747	721	*	0.065404	Intron (ENST00000511072.5/63976, intron 2 of 15)	1	3237931	3433925	195995	1	63976	ENST00000512462.5	-22184	PRDM16	PRDM16
chr1	3216553	3221771	5219	*	0.0866707	Intron (ENST00000511072.5/63976, intron 2 of 15)	1	3237931	3433925	195995	1	63976	ENST00000512462.5	-16160	PRDM16	PRDM16
chr1	3222411	3234858	12448	*	0.161269	Promoter (3-4kb)	1	3237931	3433925	195995	1	63976	ENST00000512462.5	-3073	PRDM16	PRDM16
chr1	3235045	3235863	819	*	0.0749158	Promoter (2-3kb)	1	3237931	3433925	195995	1	63976	ENST00000512462.5	-2068	PRDM16	PRDM16
chr1	3238257	3253188	14932	*	0.143899	Promoter (<=1kb)	1	3244132	3386918	142787	1	63976	ENST00000463591.1	0	PRDM16	PRDM16
chr1	3255240	3260404	5165	*	0.130055	Intron (ENST00000511072.5/63976, intron 3 of 15)	1	3244132	3386918	142787	1	63976	ENST00000463591.1	11108	PRDM16	PRDM16
chr1	3260429	3273454	13026	*	0.169663	Intron (ENST00000511072.5/63976, intron 3 of 15)	1	3244132	3386918	142787	1	63976	ENST00000463591.1	16297	PRDM16	PRDM16
chr1	3275229	3299341	24113	*	0.182329	Intron (ENST00000511072.5/63976, intron 3 of 15)	1	3244132	3386918	142787	1	63976	ENST00000463591.1	31097	PRDM16	PRDM16
chr1	3300323	3303838	3516	*	0.12882	Intron (ENST00000511072.5/63976, intron 3 of 15)	1	3244132	3386918	142787	1	63976	ENST00000463591.1	56191	PRDM16	PRDM16
chr1	3304195	3318309	14115	*	0.164182	Exon (ENST00000607061.1/ENST00000607061.1, exon 1 of 1)	1	3244132	3386918	142787	1	63976	ENST00000463591.1	60063	PRDM16	PRDM16
chr1	3331286	3332419	1134	*	0.0827635	Intron (ENST00000511072.5/63976, intron 3 of 15)	1	3396491	3434293	37803	1	63976	ENST00000509860.1	-64072	PRDM16	PRDM16
chr1	3340987	3343586	2600	*	0.10124	Intron (ENST00000511072.5/63976, intron 3 of 15)	1	3396491	3434293	37803	1	63976	ENST00000509860.1	-52905	PRDM16	PRDM16
chr1	3346330	3347261	932	*	0.0816475	Intron (ENST00000511072.5/63976, intron 3 of 15)	1	3396491	3434293	37803	1	63976	ENST00000509860.1	-49230	PRDM16	PRDM16
chr1	3347623	3348844	1222	*	0.0919821	Intron (ENST00000511072.5/63976, intron 3 of 15)	1	3396491	3434293	37803	1	63976	ENST00000509860.1	-47647	PRDM16	PRDM16
chr1	3348869	3351565	2697	*	0.0965636	Intron (ENST00000511072.5/63976, intron 3 of 15)	1	3396491	3434293	37803	1	63976	ENST00000509860.1	-44926	PRDM16	PRDM16
chr1	3355624	3368939	13316	*	0.136312	Intron (ENST00000511072.5/63976, intron 3 of 15)	1	3396491	3434293	37803	1	63976	ENST00000509860.1	-27552	PRDM16	PRDM16
chr1	3369247	3370397	1151	*	0.0941333	Intron (ENST00000511072.5/63976, intron 3 of 15)	1	3396491	3434293	37803	1	63976	ENST00000509860.1	-26094	PRDM16	PRDM16
chr1	3372123	3377805	5683	*	0.13992	Intron (ENST00000511072.5/63976, intron 3 of 15)	1	3396491	3434293	37803	1	63976	ENST00000509860.1	-18686	PRDM16	PRDM16
chr1	3381607	3401184	19578	*	0.178264	Promoter (<=1kb)	1	3396491	3434293	37803	1	63976	ENST00000509860.1	0	PRDM16	PRDM16
chr1	3402275	3409663	7389	*	0.127763	Exon (ENST00000511072.5/63976, exon 6 of 16)	1	3396491	3434293	37803	1	63976	ENST00000509860.1	5784	PRDM16	PRDM16
chr1	3409953	3424589	14637	*	0.189527	Promoter (<=1kb)	1	3424919	3434095	9177	1	63976	ENST00000378389.5	-330	PRDM16	PRDM16
chr1	3424595	3427130	2536	*	0.0982696	Promoter (<=1kb)	1	3424919	3434095	9177	1	63976	ENST00000378389.5	0	PRDM16	PRDM16
chr1	3432254	3437132	4879	*	0.095786	3' UTR	1	3425216	3426072	857	1	63976	ENST00000606170.1	7038	PRDM16	PRDM16
chr1	3440628	3441600	973	*	0.0695351	Distal Intergenic	1	3454426	3481113	26688	1	27237	ENST00000378378.8	-12826	ARHGEF16	ARHGEF16
chr1	3441922	3443182	1261	*	0.0681726	Distal Intergenic	1	3454426	3481113	26688	1	27237	ENST00000378378.8	-11244	ARHGEF16	ARHGEF16
chr1	3449392	3449938	547	*	0.0733586	Promoter (4-5kb)	1	3454426	3481113	26688	1	27237	ENST00000378378.8	-4488	ARHGEF16	ARHGEF16
chr1	3496840	3497335	496	*	0.0558192	Promoter (<=1kb)	1	3490925	3496717	5793	2	1953	ENST00000491842.1	-123	MEGF6	MEGF6
chr1	3497745	3499218	1474	*	0.068468	Promoter (1-2kb)	1	3490925	3496717	5793	2	1953	ENST00000491842.1	-1028	MEGF6	MEGF6
chr1	3499329	3501454	2126	*	0.0600168	Promoter (2-3kb)	1	3490925	3496717	5793	2	1953	ENST00000491842.1	-2612	MEGF6	MEGF6
chr1	3504603	3505395	793	*	0.0863803	Exon (ENST00000294599.8/1953, exon 14 of 30)	1	3490925	3496717	5793	2	1953	ENST00000491842.1	-7886	MEGF6	MEGF6
chr1	3506329	3507374	1046	*	0.0553114	Intron (ENST00000294599.8/1953, intron 11 of 29)	1	3490925	3496717	5793	2	1953	ENST00000491842.1	-9612	MEGF6	MEGF6
chr1	3507658	3509421	1764	*	0.0645	Exon (ENST00000294599.8/1953, exon 9 of 30)	1	3490925	3496717	5793	2	1953	ENST00000491842.1	-10941	MEGF6	MEGF6
chr1	3509428	3510511	1084	*	0.0589337	Exon (ENST00000294599.8/1953, exon 8 of 30)	1	3490925	3496717	5793	2	1953	ENST00000491842.1	-12711	MEGF6	MEGF6
chr1	3610792	3611263	472	*	0.08171	Promoter (<=1kb)	1	3490562	3611277	120716	2	1953	ENST00000485002.6	14	MEGF6	MEGF6
chr1	3615523	3616922	1400	*	0.0868653	Promoter (4-5kb)	1	3489926	3611495	121570	2	1953	ENST00000356575.8	-4028	MEGF6	MEGF6
chr1	3619911	3620784	874	*	0.0681476	Promoter (4-5kb)	1	3625002	3630127	5126	1	127262	ENST00000378344.6	-4218	TPRG1L	TPRG1L
chr1	3650259	3656586	6328	*	0.154788	Promoter (<=1kb)	1	3635014	3652761	17748	2	49856	ENST00000465916.5	0	WRAP73	WRAP73
chr1	3700148	3701156	1009	*	0.0718559	Promoter (2-3kb)	1	3698058	3733091	35034	1	7161	ENST00000378290.4	2090	TP73	TP73
chr1	3718180	3719657	1478	*	0.0582421	Intron (ENST00000378295.8/7161, intron 4 of 13)	1	3727478	3733367	5890	1	7161	ENST00000604566.1	-7821	TP73	TP73
chr1	3720150	3720541	392	*	0.0662393	Intron (ENST00000378295.8/7161, intron 4 of 13)	1	3727478	3733367	5890	1	7161	ENST00000604566.1	-6937	TP73	TP73
chr1	3721234	3723253	2020	*	0.0557322	Promoter (4-5kb)	1	3727478	3733367	5890	1	7161	ENST00000604566.1	-4225	TP73	TP73
chr1	3728902	3730400	1499	*	0.061877	Promoter (1-2kb)	1	3727478	3733367	5890	1	7161	ENST00000604566.1	1424	TP73	TP73
chr1	3755465	3757100	1636	*	0.0539252	Promoter (3-4kb)	1	3752445	3771645	19201	1	148870	ENST00000462521.2	3020	CCDC27	CCDC27
chr1	3757392	3758127	736	*	0.0790598	Promoter (4-5kb)	1	3752445	3771645	19201	1	148870	ENST00000462521.2	4947	CCDC27	CCDC27
chr1	3909714	3911023	1310	*	0.0955914	Intron (ENST00000442673.1/100133612, intron 1 of 1)	1	3900416	3915447	15032	1	100133612	ENST00000439488.1	9298	LINC01134	LINC01134
chr1	3911179	3912903	1725	*	0.0877814	Intron (ENST00000442673.1/100133612, intron 1 of 1)	1	3900416	3915447	15032	1	100133612	ENST00000439488.1	10763	LINC01134	LINC01134
chr1	3915120	3919866	4747	*	0.14544	Exon (ENST00000442673.1/100133612, exon 2 of 2)	1	3900416	3915447	15032	1	100133612	ENST00000439488.1	14704	LINC01134	LINC01134
chr1	3924204	3926580	2377	*	0.0832004	Distal Intergenic	1	3940565	3945462	4898	1	728716	ENST00000635619.1	-13985	NA	NA
chr1	3930294	3951247	20954	*	0.216694	Promoter (<=1kb)	1	3944547	3948900	4354	2	105376672	ENST00000635247.1	0	NA	NA
chr1	3951449	3952259	811	*	0.0907426	Promoter (2-3kb)	1	3947149	3948980	1832	2	105376672	ENST00000425194.1	-2469	NA	NA
chr1	3952485	3956004	3520	*	0.138585	Promoter (3-4kb)	1	3947149	3948980	1832	2	105376672	ENST00000425194.1	-3505	NA	NA
chr1	3956891	3957662	772	*	0.073606	Distal Intergenic	1	3947149	3948980	1832	2	105376672	ENST00000425194.1	-7911	NA	NA
chr1	3970918	3972957	2040	*	0.0669004	Distal Intergenic	1	3947149	3948980	1832	2	105376672	ENST00000425194.1	-21938	NA	NA
chr1	3973124	3974352	1229	*	0.0851729	Distal Intergenic	1	3947149	3948980	1832	2	105376672	ENST00000425194.1	-24144	NA	NA
chr1	3975199	3977562	2364	*	0.0859357	Exon (ENST00000642026.1/ENST00000642026.1, exon 1 of 3)	1	3947149	3948980	1832	2	105376672	ENST00000425194.1	-26219	NA	NA
chr1	3978686	3979387	702	*	0.0717135	Intron (ENST00000642026.1/ENST00000642026.1, intron 2 of 2)	1	3947149	3948980	1832	2	105376672	ENST00000425194.1	-29706	NA	NA
chr1	3982973	3985032	2060	*	0.116543	Intron (ENST00000642026.1/ENST00000642026.1, intron 2 of 2)	1	3947149	3948980	1832	2	105376672	ENST00000425194.1	-33993	NA	NA
chr1	3986240	3989560	3321	*	0.102582	Intron (ENST00000642026.1/ENST00000642026.1, intron 2 of 2)	1	3947149	3948980	1832	2	105376672	ENST00000425194.1	-37260	NA	NA
chr1	3992448	3995551	3104	*	0.0705779	Intron (ENST00000642026.1/ENST00000642026.1, intron 2 of 2)	1	3947149	3948980	1832	2	105376672	ENST00000425194.1	-43468	NA	NA
chr1	3995661	3996360	700	*	0.0577131	Exon (ENST00000641562.1/ENST00000641562.1, exon 3 of 6)	1	3947149	3948980	1832	2	105376672	ENST00000425194.1	-46681	NA	NA
chr1	3996457	4001361	4905	*	0.123779	Exon (ENST00000641562.1/ENST00000641562.1, exon 5 of 6)	1	3947149	3948980	1832	2	105376672	ENST00000425194.1	-47477	NA	NA
chr1	4001997	4003337	1341	*	0.0964868	Intron (ENST00000642026.1/ENST00000642026.1, intron 2 of 2)	1	3947149	3948980	1832	2	105376672	ENST00000425194.1	-53017	NA	NA
chr1	4003461	4003848	388	*	0.073545	Intron (ENST00000642026.1/ENST00000642026.1, intron 2 of 2)	1	3947149	3948980	1832	2	105376672	ENST00000425194.1	-54481	NA	NA
chr1	4004002	4005880	1879	*	0.0843111	Intron (ENST00000642026.1/ENST00000642026.1, intron 2 of 2)	1	3947149	3948980	1832	2	105376672	ENST00000425194.1	-55022	NA	NA
chr1	4008861	4009753	893	*	0.0901709	Intron (ENST00000642026.1/ENST00000642026.1, intron 2 of 2)	1	3947149	3948980	1832	2	105376672	ENST00000425194.1	-59881	NA	NA
chr1	4010763	4013033	2271	*	0.0821903	Exon (ENST00000642026.1/ENST00000642026.1, exon 3 of 3)	1	3947149	3948980	1832	2	105376672	ENST00000425194.1	-61783	NA	NA
chr1	4015574	4016834	1261	*	0.0783591	Exon (ENST00000642139.1/ENST00000642139.1, exon 2 of 2)	1	3947149	3948980	1832	2	105376672	ENST00000425194.1	-66594	NA	NA
chr1	4017165	4024952	7788	*	0.109299	Exon (ENST00000642139.1/ENST00000642139.1, exon 1 of 2)	1	3947149	3948980	1832	2	105376672	ENST00000425194.1	-68185	NA	NA
chr1	4025384	4029932	4549	*	0.104138	Distal Intergenic	1	3947149	3948980	1832	2	105376672	ENST00000425194.1	-76404	NA	NA
chr1	4031899	4034544	2646	*	0.0956195	Distal Intergenic	1	3947149	3948980	1832	2	105376672	ENST00000425194.1	-82919	NA	NA
chr1	4043211	4044267	1057	*	0.0889626	Distal Intergenic	1	3947149	3948980	1832	2	105376672	ENST00000425194.1	-94231	NA	NA
chr1	4046186	4051927	5742	*	0.0906097	Distal Intergenic	1	3947149	3948980	1832	2	105376672	ENST00000425194.1	-97206	NA	NA
chr1	4052742	4056607	3866	*	0.0768059	Distal Intergenic	1	3947149	3948980	1832	2	105376672	ENST00000425194.1	-103762	NA	NA
chr1	4056967	4057779	813	*	0.0708249	Distal Intergenic	1	3947149	3948980	1832	2	105376672	ENST00000425194.1	-107987	NA	NA
chr1	4058288	4059604	1317	*	0.0664225	Distal Intergenic	1	3947149	3948980	1832	2	105376672	ENST00000425194.1	-109308	NA	NA
chr1	4060231	4061850	1620	*	0.0653513	Distal Intergenic	1	3947149	3948980	1832	2	105376672	ENST00000425194.1	-111251	NA	NA
chr1	4068459	4070229	1771	*	0.0552503	Distal Intergenic	1	3947149	3948980	1832	2	105376672	ENST00000425194.1	-119479	NA	NA
chr1	4070640	4075147	4508	*	0.112809	Distal Intergenic	1	3947149	3948980	1832	2	105376672	ENST00000425194.1	-121660	NA	NA
chr1	4075391	4077105	1715	*	0.0891263	Distal Intergenic	1	3947149	3948980	1832	2	105376672	ENST00000425194.1	-126411	NA	NA
chr1	4080420	4081758	1339	*	0.0487374	Distal Intergenic	1	3947149	3948980	1832	2	105376672	ENST00000425194.1	-131440	NA	NA
chr1	4081967	4084451	2485	*	0.093994	Distal Intergenic	1	3947149	3948980	1832	2	105376672	ENST00000425194.1	-132987	NA	NA
chr1	4084489	4086645	2157	*	0.0917909	Distal Intergenic	1	3947149	3948980	1832	2	105376672	ENST00000425194.1	-135509	NA	NA
chr1	4089640	4090489	850	*	0.0542929	Distal Intergenic	1	3947149	3948980	1832	2	105376672	ENST00000425194.1	-140660	NA	NA
chr1	4094352	4095084	733	*	0.0856851	Distal Intergenic	1	3947149	3948980	1832	2	105376672	ENST00000425194.1	-145372	NA	NA
chr1	4095518	4096452	935	*	0.0505892	Distal Intergenic	1	3947149	3948980	1832	2	105376672	ENST00000425194.1	-146538	NA	NA
chr1	4101578	4102478	901	*	0.0503247	Distal Intergenic	1	3947149	3948980	1832	2	105376672	ENST00000425194.1	-152598	NA	NA
chr1	4106216	4107153	938	*	0.0862374	Distal Intergenic	1	3947149	3948980	1832	2	105376672	ENST00000425194.1	-157236	NA	NA
chr1	4108125	4113129	5005	*	0.0779582	Distal Intergenic	1	3947149	3948980	1832	2	105376672	ENST00000425194.1	-159145	NA	NA
chr1	4114966	4117460	2495	*	0.0892629	Distal Intergenic	1	3947149	3948980	1832	2	105376672	ENST00000425194.1	-165986	NA	NA
chr1	4117868	4124554	6687	*	0.133359	Distal Intergenic	1	3947149	3948980	1832	2	105376672	ENST00000425194.1	-168888	NA	NA
chr1	4124661	4125252	592	*	0.0534595	Distal Intergenic	1	3947149	3948980	1832	2	105376672	ENST00000425194.1	-175681	NA	NA
chr1	4125890	4129947	4058	*	0.137558	Distal Intergenic	1	3947149	3948980	1832	2	105376672	ENST00000425194.1	-176910	NA	NA
chr1	4131580	4134726	3147	*	0.117512	Distal Intergenic	1	3947149	3948980	1832	2	105376672	ENST00000425194.1	-182600	NA	NA
chr1	4137467	4142900	5434	*	0.107884	Distal Intergenic	1	3947149	3948980	1832	2	105376672	ENST00000425194.1	-188487	NA	NA
chr1	4149207	4151560	2354	*	0.0941623	Distal Intergenic	1	3947149	3948980	1832	2	105376672	ENST00000425194.1	-200227	NA	NA
chr1	4151706	4153715	2010	*	0.112419	Distal Intergenic	1	3947149	3948980	1832	2	105376672	ENST00000425194.1	-202726	NA	NA
chr1	4156806	4162694	5889	*	0.166204	Distal Intergenic	1	3947149	3948980	1832	2	105376672	ENST00000425194.1	-207826	NA	NA
chr1	4163092	4163970	879	*	0.107	Distal Intergenic	1	3947149	3948980	1832	2	105376672	ENST00000425194.1	-214112	NA	NA
chr1	4164029	4174468	10440	*	0.122785	Distal Intergenic	1	3947149	3948980	1832	2	105376672	ENST00000425194.1	-215049	NA	NA
chr1	4178409	4181056	2648	*	0.062617	Distal Intergenic	1	3947149	3948980	1832	2	105376672	ENST00000425194.1	-229429	NA	NA
chr1	4211715	4212934	1220	*	0.0681522	Distal Intergenic	1	4412027	4424689	12663	1	284661	ENST00000635002.1	-199093	RP5-1166F10.1	RP5-1166F10.1
chr1	4213237	4213860	624	*	0.0749579	Distal Intergenic	1	4412027	4424689	12663	1	284661	ENST00000635002.1	-198167	RP5-1166F10.1	RP5-1166F10.1
chr1	4215087	4215856	770	*	0.0936027	Distal Intergenic	1	4412027	4424689	12663	1	284661	ENST00000635002.1	-196171	RP5-1166F10.1	RP5-1166F10.1
chr1	4218474	4219528	1055	*	0.0719654	Distal Intergenic	1	4412027	4424689	12663	1	284661	ENST00000635002.1	-192499	RP5-1166F10.1	RP5-1166F10.1
chr1	4219662	4220563	902	*	0.0669331	Distal Intergenic	1	4412027	4424689	12663	1	284661	ENST00000635002.1	-191464	RP5-1166F10.1	RP5-1166F10.1
chr1	4221128	4222128	1001	*	0.0717745	Distal Intergenic	1	4412027	4424689	12663	1	284661	ENST00000635002.1	-189899	RP5-1166F10.1	RP5-1166F10.1
chr1	4222400	4223662	1263	*	0.0737892	Distal Intergenic	1	4412027	4424689	12663	1	284661	ENST00000635002.1	-188365	RP5-1166F10.1	RP5-1166F10.1
chr1	4228245	4229925	1681	*	0.0852959	Distal Intergenic	1	4412027	4424689	12663	1	284661	ENST00000635002.1	-182102	RP5-1166F10.1	RP5-1166F10.1
chr1	4230521	4233656	3136	*	0.0866843	Distal Intergenic	1	4412027	4424689	12663	1	284661	ENST00000635002.1	-178371	RP5-1166F10.1	RP5-1166F10.1
chr1	4267762	4268608	847	*	0.101079	Distal Intergenic	1	4412027	4424689	12663	1	284661	ENST00000635002.1	-143419	RP5-1166F10.1	RP5-1166F10.1
chr1	4268956	4273095	4140	*	0.10784	Distal Intergenic	1	4412027	4424689	12663	1	284661	ENST00000635002.1	-138932	RP5-1166F10.1	RP5-1166F10.1
chr1	4273425	4273867	443	*	0.0607448	Distal Intergenic	1	4412027	4424689	12663	1	284661	ENST00000635002.1	-138160	RP5-1166F10.1	RP5-1166F10.1
chr1	4274324	4275729	1406	*	0.0779039	Distal Intergenic	1	4412027	4424689	12663	1	284661	ENST00000635002.1	-136298	RP5-1166F10.1	RP5-1166F10.1
chr1	4308454	4309248	795	*	0.0875791	Distal Intergenic	1	4412027	4424689	12663	1	284661	ENST00000635002.1	-102779	RP5-1166F10.1	RP5-1166F10.1
chr1	4310312	4312624	2313	*	0.0991549	Distal Intergenic	1	4412027	4424689	12663	1	284661	ENST00000635002.1	-99403	RP5-1166F10.1	RP5-1166F10.1
chr1	4322495	4323640	1146	*	0.0717135	Distal Intergenic	1	4412027	4424689	12663	1	284661	ENST00000635002.1	-88387	RP5-1166F10.1	RP5-1166F10.1
chr1	4323740	4325620	1881	*	0.073064	Distal Intergenic	1	4412027	4424689	12663	1	284661	ENST00000635002.1	-86407	RP5-1166F10.1	RP5-1166F10.1
chr1	4328513	4331288	2776	*	0.0807467	Distal Intergenic	1	4412027	4424689	12663	1	284661	ENST00000635002.1	-80739	RP5-1166F10.1	RP5-1166F10.1
chr1	4350498	4351141	644	*	0.0594893	Distal Intergenic	1	4412027	4424689	12663	1	284661	ENST00000635002.1	-60886	RP5-1166F10.1	RP5-1166F10.1
chr1	4351370	4363241	11872	*	0.107715	Distal Intergenic	1	4412027	4424689	12663	1	284661	ENST00000635002.1	-48786	RP5-1166F10.1	RP5-1166F10.1
chr1	4395833	4398516	2684	*	0.0986998	Distal Intergenic	1	4412027	4424689	12663	1	284661	ENST00000635002.1	-13511	RP5-1166F10.1	RP5-1166F10.1
chr1	4398841	4399767	927	*	0.0823653	Distal Intergenic	1	4412027	4424689	12663	1	284661	ENST00000635002.1	-12260	RP5-1166F10.1	RP5-1166F10.1
chr1	4400176	4401956	1781	*	0.097989	Distal Intergenic	1	4412027	4424689	12663	1	284661	ENST00000635002.1	-10071	RP5-1166F10.1	RP5-1166F10.1
chr1	4408181	4408482	302	*	0.0570004	Promoter (3-4kb)	1	4412027	4424689	12663	1	284661	ENST00000635002.1	-3545	RP5-1166F10.1	RP5-1166F10.1
chr1	4440259	4443323	3065	*	0.0892231	Distal Intergenic	1	4416311	4424689	8379	1	284661	ENST00000635642.1	23948	RP5-1166F10.1	RP5-1166F10.1
chr1	4443454	4448527	5074	*	0.106748	Distal Intergenic	1	4416311	4424689	8379	1	284661	ENST00000635642.1	27143	RP5-1166F10.1	RP5-1166F10.1
chr1	4448614	4449872	1259	*	0.0699023	Distal Intergenic	1	4416311	4424689	8379	1	284661	ENST00000635642.1	32303	RP5-1166F10.1	RP5-1166F10.1
chr1	4473073	4474334	1262	*	0.0589744	Distal Intergenic	1	4416311	4424689	8379	1	284661	ENST00000635642.1	56762	RP5-1166F10.1	RP5-1166F10.1
chr1	4480456	4482695	2240	*	0.060656	Exon (ENST00000641472.1/ENST00000641472.1, exon 2 of 2)	1	4416311	4424689	8379	1	284661	ENST00000635642.1	64145	RP5-1166F10.1	RP5-1166F10.1
chr1	4483752	4484053	302	*	0.0541126	Intron (ENST00000641472.1/ENST00000641472.1, intron 1 of 1)	1	4416311	4424689	8379	1	284661	ENST00000635642.1	67441	RP5-1166F10.1	RP5-1166F10.1
chr1	4484544	4485550	1007	*	0.0738095	Distal Intergenic	1	4416311	4424689	8379	1	284661	ENST00000635642.1	68233	RP5-1166F10.1	RP5-1166F10.1
chr1	4494164	4496090	1927	*	0.0954493	Distal Intergenic	1	4571481	4594009	22529	1	105376679	ENST00000634256.1	-75391	NA	NA
chr1	4496492	4499929	3438	*	0.0755297	Distal Intergenic	1	4571481	4594009	22529	1	105376679	ENST00000634256.1	-71552	NA	NA
chr1	4500450	4507822	7373	*	0.0966866	Distal Intergenic	1	4571481	4594009	22529	1	105376679	ENST00000634256.1	-63659	NA	NA
chr1	4509388	4510945	1558	*	0.0770005	Distal Intergenic	1	4571481	4594009	22529	1	105376679	ENST00000634256.1	-60536	NA	NA
chr1	4511420	4513210	1791	*	0.0809431	Distal Intergenic	1	4571481	4594009	22529	1	105376679	ENST00000634256.1	-58271	NA	NA
chr1	4513505	4514272	768	*	0.0765152	Distal Intergenic	1	4571481	4594009	22529	1	105376679	ENST00000634256.1	-57209	NA	NA
chr1	4516183	4518907	2725	*	0.0940501	Distal Intergenic	1	4571481	4594009	22529	1	105376679	ENST00000634256.1	-52574	NA	NA
chr1	4522241	4522732	492	*	0.0694444	Distal Intergenic	1	4571481	4594009	22529	1	105376679	ENST00000634256.1	-48749	NA	NA
chr1	4523805	4525693	1889	*	0.0607963	Distal Intergenic	1	4571481	4594009	22529	1	105376679	ENST00000634256.1	-45788	NA	NA
chr1	4527852	4529464	1613	*	0.0782215	Distal Intergenic	1	4571481	4594009	22529	1	105376679	ENST00000634256.1	-42017	NA	NA
chr1	4529522	4530678	1157	*	0.0754986	Distal Intergenic	1	4571481	4594009	22529	1	105376679	ENST00000634256.1	-40803	NA	NA
chr1	4532893	4533460	568	*	0.0559441	Distal Intergenic	1	4571481	4594009	22529	1	105376679	ENST00000634256.1	-38021	NA	NA
chr1	4540362	4541073	712	*	0.054608	Distal Intergenic	1	4571481	4594009	22529	1	105376679	ENST00000634256.1	-30408	NA	NA
chr1	4554409	4554725	317	*	0.0520313	Distal Intergenic	1	4571481	4594009	22529	1	105376679	ENST00000634256.1	-16756	NA	NA
chr1	4561028	4565626	4599	*	0.0930943	Distal Intergenic	1	4571481	4594009	22529	1	105376679	ENST00000634256.1	-5855	NA	NA
chr1	4566384	4567320	937	*	0.0534188	Promoter (4-5kb)	1	4571481	4594009	22529	1	105376679	ENST00000634256.1	-4161	NA	NA
chr1	4569013	4574680	5668	*	0.0915005	Promoter (<=1kb)	1	4571481	4594009	22529	1	105376679	ENST00000634256.1	0	NA	NA
chr1	4583070	4584693	1624	*	0.0854235	Exon (ENST00000635556.1/105376679, exon 4 of 4)	1	4571548	4583421	11874	1	105376679	ENST00000420522.1	11522	NA	NA
chr1	4584778	4591658	6881	*	0.10035	Intron (ENST00000634256.1/105376679, intron 1 of 1)	1	4571548	4583421	11874	1	105376679	ENST00000420522.1	13230	NA	NA
chr1	4592011	4592774	764	*	0.0781934	Intron (ENST00000634256.1/105376679, intron 1 of 1)	1	4571548	4583421	11874	1	105376679	ENST00000420522.1	20463	NA	NA
chr1	4599585	4603425	3841	*	0.0906387	Distal Intergenic	1	4571548	4583421	11874	1	105376679	ENST00000420522.1	28037	NA	NA
chr1	4603592	4608120	4529	*	0.0954937	Distal Intergenic	1	4571548	4583421	11874	1	105376679	ENST00000420522.1	32044	NA	NA
chr1	4612255	4612990	736	*	0.0497354	Distal Intergenic	1	4571548	4583421	11874	1	105376679	ENST00000420522.1	40707	NA	NA
chr1	4623594	4624651	1058	*	0.0533985	Distal Intergenic	1	4654732	4777794	123063	1	55966	ENST00000378190.7	-30081	AJAP1	AJAP1
chr1	4626624	4628119	1496	*	0.0669121	Distal Intergenic	1	4654732	4777794	123063	1	55966	ENST00000378190.7	-26613	AJAP1	AJAP1
chr1	4628178	4629445	1268	*	0.0635943	Distal Intergenic	1	4654732	4777794	123063	1	55966	ENST00000378190.7	-25287	AJAP1	AJAP1
chr1	4630418	4631071	654	*	0.0674242	Distal Intergenic	1	4654732	4777794	123063	1	55966	ENST00000378190.7	-23661	AJAP1	AJAP1
chr1	4636190	4637296	1107	*	0.0594369	Distal Intergenic	1	4654732	4777794	123063	1	55966	ENST00000378190.7	-17436	AJAP1	AJAP1
chr1	4643132	4643721	590	*	0.0533578	Distal Intergenic	1	4654732	4777794	123063	1	55966	ENST00000378190.7	-11011	AJAP1	AJAP1
chr1	4650194	4651267	1074	*	0.0594495	Promoter (3-4kb)	1	4654732	4777794	123063	1	55966	ENST00000378190.7	-3465	AJAP1	AJAP1
chr1	4652237	4652685	449	*	0.0839161	Promoter (2-3kb)	1	4654732	4777794	123063	1	55966	ENST00000378190.7	-2047	AJAP1	AJAP1
chr1	4652759	4668116	15358	*	0.163601	Promoter (<=1kb)	1	4654732	4777794	123063	1	55966	ENST00000378190.7	0	AJAP1	AJAP1
chr1	4675791	4677410	1620	*	0.0819668	Intron (ENST00000378190.7/55966, intron 1 of 5)	1	4655045	4792534	137490	1	55966	ENST00000378191.4	20746	AJAP1	AJAP1
chr1	4680633	4682393	1761	*	0.0644282	Intron (ENST00000378190.7/55966, intron 1 of 5)	1	4655045	4792534	137490	1	55966	ENST00000378191.4	25588	AJAP1	AJAP1
chr1	4683539	4686191	2653	*	0.089291	Intron (ENST00000378190.7/55966, intron 1 of 5)	1	4711155	4712165	1011	1	55966	ENST00000466761.1	-24964	AJAP1	AJAP1
chr1	4686308	4687661	1354	*	0.073606	Intron (ENST00000378190.7/55966, intron 1 of 5)	1	4711155	4712165	1011	1	55966	ENST00000466761.1	-23494	AJAP1	AJAP1
chr1	4689062	4690762	1701	*	0.101488	Intron (ENST00000378190.7/55966, intron 1 of 5)	1	4711155	4712165	1011	1	55966	ENST00000466761.1	-20393	AJAP1	AJAP1
chr1	4690987	4692509	1523	*	0.062617	Intron (ENST00000378190.7/55966, intron 1 of 5)	1	4711155	4712165	1011	1	55966	ENST00000466761.1	-18646	AJAP1	AJAP1
chr1	4693154	4694274	1121	*	0.07442	Intron (ENST00000378190.7/55966, intron 1 of 5)	1	4711155	4712165	1011	1	55966	ENST00000466761.1	-16881	AJAP1	AJAP1
chr1	4694985	4704035	9051	*	0.121119	Intron (ENST00000378190.7/55966, intron 1 of 5)	1	4711155	4712165	1011	1	55966	ENST00000466761.1	-7120	AJAP1	AJAP1
chr1	4705617	4706367	751	*	0.0609212	Promoter (4-5kb)	1	4711155	4712165	1011	1	55966	ENST00000466761.1	-4788	AJAP1	AJAP1
chr1	4707029	4708053	1025	*	0.0716722	Promoter (3-4kb)	1	4711155	4712165	1011	1	55966	ENST00000466761.1	-3102	AJAP1	AJAP1
chr1	4710848	4713478	2631	*	0.111351	Promoter (<=1kb)	1	4711155	4712165	1011	1	55966	ENST00000466761.1	0	AJAP1	AJAP1
chr1	4713789	4714762	974	*	0.0748316	Promoter (2-3kb)	1	4711155	4712165	1011	1	55966	ENST00000466761.1	2634	AJAP1	AJAP1
chr1	4717045	4718639	1595	*	0.0619051	Intron (ENST00000378190.7/55966, intron 2 of 5)	1	4711155	4712165	1011	1	55966	ENST00000466761.1	5890	AJAP1	AJAP1
chr1	4718738	4721190	2453	*	0.101515	Intron (ENST00000378190.7/55966, intron 2 of 5)	1	4711155	4712165	1011	1	55966	ENST00000466761.1	7583	AJAP1	AJAP1
chr1	4721226	4728197	6972	*	0.117578	Intron (ENST00000378190.7/55966, intron 2 of 5)	1	4711155	4712165	1011	1	55966	ENST00000466761.1	10071	AJAP1	AJAP1
chr1	4728629	4729752	1124	*	0.0571022	Intron (ENST00000378190.7/55966, intron 2 of 5)	1	4711155	4712165	1011	1	55966	ENST00000466761.1	17474	AJAP1	AJAP1
chr1	4731421	4736302	4882	*	0.146535	Intron (ENST00000378190.7/55966, intron 2 of 5)	1	4711155	4712165	1011	1	55966	ENST00000466761.1	20266	AJAP1	AJAP1
chr1	4736456	4740149	3694	*	0.0953417	Intron (ENST00000378190.7/55966, intron 2 of 5)	1	4711155	4712165	1011	1	55966	ENST00000466761.1	25301	AJAP1	AJAP1
chr1	4740831	4743833	3003	*	0.0979221	Intron (ENST00000378190.7/55966, intron 2 of 5)	1	4711155	4712165	1011	1	55966	ENST00000466761.1	29676	AJAP1	AJAP1
chr1	4744911	4745683	773	*	0.0695707	Intron (ENST00000378190.7/55966, intron 2 of 5)	1	4711155	4712165	1011	1	55966	ENST00000466761.1	33756	AJAP1	AJAP1
chr1	4745823	4746854	1032	*	0.0729628	Intron (ENST00000378190.7/55966, intron 2 of 5)	1	4711155	4712165	1011	1	55966	ENST00000466761.1	34668	AJAP1	AJAP1
chr1	4746900	4749476	2577	*	0.0780821	Intron (ENST00000378190.7/55966, intron 2 of 5)	1	4711155	4712165	1011	1	55966	ENST00000466761.1	35745	AJAP1	AJAP1
chr1	4750541	4752863	2323	*	0.0981864	Intron (ENST00000378190.7/55966, intron 2 of 5)	1	4711155	4712165	1011	1	55966	ENST00000466761.1	39386	AJAP1	AJAP1
chr1	4758831	4760270	1440	*	0.0754172	Intron (ENST00000378190.7/55966, intron 2 of 5)	1	4711155	4712165	1011	1	55966	ENST00000466761.1	47676	AJAP1	AJAP1
chr1	4764905	4765409	505	*	0.0710956	Intron (ENST00000378190.7/55966, intron 2 of 5)	1	4711155	4712165	1011	1	55966	ENST00000466761.1	53750	AJAP1	AJAP1
chr1	4765903	4766870	968	*	0.0580387	Intron (ENST00000378190.7/55966, intron 2 of 5)	1	4711155	4712165	1011	1	55966	ENST00000466761.1	54748	AJAP1	AJAP1
chr1	4768522	4776908	8387	*	0.120537	3' UTR	1	4711155	4712165	1011	1	55966	ENST00000466761.1	57367	AJAP1	AJAP1
chr1	4777425	4778044	620	*	0.0754782	3' UTR	1	4711155	4712165	1011	1	55966	ENST00000466761.1	66270	AJAP1	AJAP1
chr1	4778481	4782896	4416	*	0.0918868	3' UTR	1	4711155	4712165	1011	1	55966	ENST00000466761.1	67326	AJAP1	AJAP1
chr1	4788998	4789649	652	*	0.0811762	3' UTR	1	4711155	4712165	1011	1	55966	ENST00000466761.1	77843	AJAP1	AJAP1
chr1	4796678	4797180	503	*	0.0636785	Distal Intergenic	1	4711155	4712165	1011	1	55966	ENST00000466761.1	85523	AJAP1	AJAP1
chr1	4797210	4798432	1223	*	0.0773911	Distal Intergenic	1	4711155	4712165	1011	1	55966	ENST00000466761.1	86055	AJAP1	AJAP1
chr1	4799723	4801081	1359	*	0.0607266	Distal Intergenic	1	4711155	4712165	1011	1	55966	ENST00000466761.1	88568	AJAP1	AJAP1
chr1	4801322	4802417	1096	*	0.0794841	Distal Intergenic	1	4711155	4712165	1011	1	55966	ENST00000466761.1	90167	AJAP1	AJAP1
chr1	4827294	4830099	2806	*	0.0805919	Distal Intergenic	1	4711155	4712165	1011	1	55966	ENST00000466761.1	116139	AJAP1	AJAP1
chr1	4830883	4832567	1685	*	0.0743648	Distal Intergenic	1	4711155	4712165	1011	1	55966	ENST00000466761.1	119728	AJAP1	AJAP1
chr1	4847391	4847998	608	*	0.10323	Distal Intergenic	1	4711155	4712165	1011	1	55966	ENST00000466761.1	136236	AJAP1	AJAP1
chr1	4894000	4895583	1584	*	0.0669846	Distal Intergenic	1	4711155	4712165	1011	1	55966	ENST00000466761.1	182845	AJAP1	AJAP1
chr1	4907618	4908966	1349	*	0.0773708	Distal Intergenic	1	4711155	4712165	1011	1	55966	ENST00000466761.1	196463	AJAP1	AJAP1
chr1	4912387	4912831	445	*	0.0675926	Distal Intergenic	1	4711155	4712165	1011	1	55966	ENST00000466761.1	201232	AJAP1	AJAP1
chr1	4929303	4929856	554	*	0.105519	Distal Intergenic	1	4711155	4712165	1011	1	55966	ENST00000466761.1	218148	AJAP1	AJAP1
chr1	4932548	4934047	1500	*	0.0571225	Distal Intergenic	1	4711155	4712165	1011	1	55966	ENST00000466761.1	221393	AJAP1	AJAP1
chr1	4936178	4937248	1071	*	0.0497354	Distal Intergenic	1	4711155	4712165	1011	1	55966	ENST00000466761.1	225023	AJAP1	AJAP1
chr1	4946694	4947962	1269	*	0.0824916	Distal Intergenic	1	4711155	4712165	1011	1	55966	ENST00000466761.1	235539	AJAP1	AJAP1
chr1	4961299	4963407	2109	*	0.100045	Distal Intergenic	1	4711155	4712165	1011	1	55966	ENST00000466761.1	250144	AJAP1	AJAP1
chr1	4965354	4966134	781	*	0.0735857	Intron (ENST00000641254.1/ENST00000641254.1, intron 1 of 2)	1	4711155	4712165	1011	1	55966	ENST00000466761.1	254199	AJAP1	AJAP1
chr1	4971917	4978249	6333	*	0.120218	Exon (ENST00000641403.1/ENST00000641403.1, exon 1 of 5)	1	4711155	4712165	1011	1	55966	ENST00000466761.1	260762	AJAP1	AJAP1
chr1	4978648	4980087	1440	*	0.0694401	Intron (ENST00000641403.1/ENST00000641403.1, intron 4 of 4)	1	4711155	4712165	1011	1	55966	ENST00000466761.1	267493	AJAP1	AJAP1
chr1	4987595	4988350	756	*	0.0626781	Distal Intergenic	1	4711155	4712165	1011	1	55966	ENST00000466761.1	276440	AJAP1	AJAP1
chr1	5010052	5011459	1408	*	0.0637205	Distal Intergenic	1	4711155	4712165	1011	1	55966	ENST00000466761.1	298897	AJAP1	AJAP1
chr1	5012127	5012603	477	*	0.0672559	Distal Intergenic	1	4711155	4712165	1011	1	55966	ENST00000466761.1	300972	AJAP1	AJAP1
chr1	5020819	5021977	1159	*	0.0690143	Distal Intergenic	1	4711155	4712165	1011	1	55966	ENST00000466761.1	309664	AJAP1	AJAP1
chr1	5043759	5044571	813	*	0.108712	Distal Intergenic	1	4711155	4712165	1011	1	55966	ENST00000466761.1	332604	AJAP1	AJAP1
chr1	5109869	5110299	431	*	0.0598906	Distal Intergenic	1	4711155	4712165	1011	1	55966	ENST00000466761.1	398714	AJAP1	AJAP1
chr1	5113131	5113576	446	*	0.0790802	Distal Intergenic	1	4711155	4712165	1011	1	55966	ENST00000466761.1	401976	AJAP1	AJAP1
chr1	5123342	5124360	1019	*	0.0598906	Distal Intergenic	1	4711155	4712165	1011	1	55966	ENST00000466761.1	412187	AJAP1	AJAP1
chr1	5135983	5136513	531	*	0.0798785	Distal Intergenic	1	4711155	4712165	1011	1	55966	ENST00000466761.1	424828	AJAP1	AJAP1
chr1	5142194	5144167	1974	*	0.081841	Distal Intergenic	1	4711155	4712165	1011	1	55966	ENST00000466761.1	431039	AJAP1	AJAP1
chr1	5145353	5145858	506	*	0.0558192	Distal Intergenic	1	4711155	4712165	1011	1	55966	ENST00000466761.1	434198	AJAP1	AJAP1
chr1	5151288	5152175	888	*	0.051567	Distal Intergenic	1	4711155	4712165	1011	1	55966	ENST00000466761.1	440133	AJAP1	AJAP1
chr1	5160380	5163707	3328	*	0.0781654	Distal Intergenic	1	4711155	4712165	1011	1	55966	ENST00000466761.1	449225	AJAP1	AJAP1
chr1	5219482	5219863	382	*	0.0700448	Distal Intergenic	1	4711155	4712165	1011	1	55966	ENST00000466761.1	508327	AJAP1	AJAP1
chr1	5222865	5230540	7676	*	0.0879886	Distal Intergenic	1	4711155	4712165	1011	1	55966	ENST00000466761.1	511710	AJAP1	AJAP1
chr1	5238260	5239376	1117	*	0.0681319	Distal Intergenic	1	4711155	4712165	1011	1	55966	ENST00000466761.1	527105	AJAP1	AJAP1
chr1	5244615	5245698	1084	*	0.0496947	Distal Intergenic	1	4711155	4712165	1011	1	55966	ENST00000466761.1	533460	AJAP1	AJAP1
chr1	5252358	5253492	1135	*	0.0881313	Distal Intergenic	1	4711155	4712165	1011	1	55966	ENST00000466761.1	541203	AJAP1	AJAP1
chr1	5253826	5255864	2039	*	0.0807069	Distal Intergenic	1	4711155	4712165	1011	1	55966	ENST00000466761.1	542671	AJAP1	AJAP1
chr1	5273744	5275374	1631	*	0.0692727	Distal Intergenic	1	4711155	4712165	1011	1	55966	ENST00000466761.1	562589	AJAP1	AJAP1
chr1	5294091	5298160	4070	*	0.0916081	Distal Intergenic	1	5862672	5862741	70	2	100616421	ENST00000582517.1	564581	MIR4689	MIR4689
chr1	5307124	5307936	813	*	0.0828449	Exon (ENST00000641871.1/ENST00000641871.1, exon 1 of 4)	1	5862672	5862741	70	2	100616421	ENST00000582517.1	554805	MIR4689	MIR4689
chr1	5308014	5309599	1586	*	0.0781247	Distal Intergenic	1	5862672	5862741	70	2	100616421	ENST00000582517.1	553142	MIR4689	MIR4689
chr1	5309974	5312488	2515	*	0.0981845	Distal Intergenic	1	5862672	5862741	70	2	100616421	ENST00000582517.1	550253	MIR4689	MIR4689
chr1	5316906	5318510	1605	*	0.102349	Distal Intergenic	1	5862672	5862741	70	2	100616421	ENST00000582517.1	544231	MIR4689	MIR4689
chr1	5321196	5322203	1008	*	0.0616259	Distal Intergenic	1	5862672	5862741	70	2	100616421	ENST00000582517.1	540538	MIR4689	MIR4689
chr1	5334750	5335479	730	*	0.0559441	Distal Intergenic	1	5862672	5862741	70	2	100616421	ENST00000582517.1	527262	MIR4689	MIR4689
chr1	5340585	5341134	550	*	0.0663207	Distal Intergenic	1	5862672	5862741	70	2	100616421	ENST00000582517.1	521607	MIR4689	MIR4689
chr1	5367525	5368695	1171	*	0.0551893	Distal Intergenic	1	5862672	5862741	70	2	100616421	ENST00000582517.1	494046	MIR4689	MIR4689
chr1	5379194	5383442	4249	*	0.074363	Distal Intergenic	1	5862672	5862741	70	2	100616421	ENST00000582517.1	479299	MIR4689	MIR4689
chr1	5384485	5385334	850	*	0.0645299	Distal Intergenic	1	5862672	5862741	70	2	100616421	ENST00000582517.1	477407	MIR4689	MIR4689
chr1	5387735	5392537	4803	*	0.120315	Distal Intergenic	1	5862672	5862741	70	2	100616421	ENST00000582517.1	470204	MIR4689	MIR4689
chr1	5392811	5394266	1456	*	0.0533985	Distal Intergenic	1	5862672	5862741	70	2	100616421	ENST00000582517.1	468475	MIR4689	MIR4689
chr1	5414394	5415329	936	*	0.0882173	Distal Intergenic	1	5862672	5862741	70	2	100616421	ENST00000582517.1	447412	MIR4689	MIR4689
chr1	5420150	5423657	3508	*	0.0929422	Distal Intergenic	1	5862672	5862741	70	2	100616421	ENST00000582517.1	439084	MIR4689	MIR4689
chr1	5423911	5428805	4895	*	0.115349	Distal Intergenic	1	5862672	5862741	70	2	100616421	ENST00000582517.1	433936	MIR4689	MIR4689
chr1	5428963	5429870	908	*	0.0635522	Distal Intergenic	1	5862672	5862741	70	2	100616421	ENST00000582517.1	432871	MIR4689	MIR4689
chr1	5433128	5434014	887	*	0.0635823	Distal Intergenic	1	5862672	5862741	70	2	100616421	ENST00000582517.1	428727	MIR4689	MIR4689
chr1	5434167	5435787	1621	*	0.0816202	Distal Intergenic	1	5862672	5862741	70	2	100616421	ENST00000582517.1	426954	MIR4689	MIR4689
chr1	5440695	5441816	1122	*	0.0654882	Distal Intergenic	1	5862672	5862741	70	2	100616421	ENST00000582517.1	420925	MIR4689	MIR4689
chr1	5441927	5443103	1177	*	0.0706457	Distal Intergenic	1	5862672	5862741	70	2	100616421	ENST00000582517.1	419638	MIR4689	MIR4689
chr1	5443430	5446769	3340	*	0.0780821	Distal Intergenic	1	5862672	5862741	70	2	100616421	ENST00000582517.1	415972	MIR4689	MIR4689
chr1	5447908	5449670	1763	*	0.0803595	Distal Intergenic	1	5862672	5862741	70	2	100616421	ENST00000582517.1	413071	MIR4689	MIR4689
chr1	5450950	5456785	5836	*	0.105387	Distal Intergenic	1	5862672	5862741	70	2	100616421	ENST00000582517.1	405956	MIR4689	MIR4689
chr1	5457403	5458028	626	*	0.080378	Distal Intergenic	1	5862672	5862741	70	2	100616421	ENST00000582517.1	404713	MIR4689	MIR4689
chr1	5458805	5459866	1062	*	0.0594369	Distal Intergenic	1	5862672	5862741	70	2	100616421	ENST00000582517.1	402875	MIR4689	MIR4689
chr1	5465100	5465617	518	*	0.0749459	Distal Intergenic	1	5862672	5862741	70	2	100616421	ENST00000582517.1	397124	MIR4689	MIR4689
chr1	5469505	5471076	1572	*	0.0631831	Distal Intergenic	1	5862672	5862741	70	2	100616421	ENST00000582517.1	391665	MIR4689	MIR4689
chr1	5471217	5472627	1411	*	0.113919	Distal Intergenic	1	5862672	5862741	70	2	100616421	ENST00000582517.1	390114	MIR4689	MIR4689
chr1	5472817	5473950	1134	*	0.0829951	Distal Intergenic	1	5862672	5862741	70	2	100616421	ENST00000582517.1	388791	MIR4689	MIR4689
chr1	5474862	5476300	1439	*	0.0620444	Distal Intergenic	1	5862672	5862741	70	2	100616421	ENST00000582517.1	386441	MIR4689	MIR4689
chr1	5476702	5477507	806	*	0.0757261	Distal Intergenic	1	5862672	5862741	70	2	100616421	ENST00000582517.1	385234	MIR4689	MIR4689
chr1	5477852	5483843	5992	*	0.105373	Exon (ENST00000641426.1/ENST00000641426.1, exon 3 of 3)	1	5862672	5862741	70	2	100616421	ENST00000582517.1	378898	MIR4689	MIR4689
chr1	5483860	5485489	1630	*	0.0721038	Intron (ENST00000641426.1/ENST00000641426.1, intron 2 of 2)	1	5862672	5862741	70	2	100616421	ENST00000582517.1	377252	MIR4689	MIR4689
chr1	5492841	5493958	1118	*	0.0672559	Exon (ENST00000564261.1/ENST00000564261.1, exon 1 of 1)	1	5862672	5862741	70	2	100616421	ENST00000582517.1	368783	MIR4689	MIR4689
chr1	5494727	5499156	4430	*	0.10146	Distal Intergenic	1	5862672	5862741	70	2	100616421	ENST00000582517.1	363585	MIR4689	MIR4689
chr1	5499865	5500401	537	*	0.0773911	Distal Intergenic	1	5862672	5862741	70	2	100616421	ENST00000582517.1	362340	MIR4689	MIR4689
chr1	5500726	5502800	2075	*	0.120298	Distal Intergenic	1	5862672	5862741	70	2	100616421	ENST00000582517.1	359941	MIR4689	MIR4689
chr1	5510377	5511118	742	*	0.0576507	Distal Intergenic	1	5862672	5862741	70	2	100616421	ENST00000582517.1	351623	MIR4689	MIR4689
chr1	5511473	5512107	635	*	0.0792023	Distal Intergenic	1	5862672	5862741	70	2	100616421	ENST00000582517.1	350634	MIR4689	MIR4689
chr1	5522642	5525340	2699	*	0.0620589	Distal Intergenic	1	5862672	5862741	70	2	100616421	ENST00000582517.1	337401	MIR4689	MIR4689
chr1	5525589	5526834	1246	*	0.0719762	Distal Intergenic	1	5862672	5862741	70	2	100616421	ENST00000582517.1	335907	MIR4689	MIR4689
chr1	5536478	5537051	574	*	0.0598485	Distal Intergenic	1	5862672	5862741	70	2	100616421	ENST00000582517.1	325690	MIR4689	MIR4689
chr1	5547350	5547946	597	*	0.0800658	Distal Intergenic	1	5862672	5862741	70	2	100616421	ENST00000582517.1	314795	MIR4689	MIR4689
chr1	5555984	5556781	798	*	0.0672559	Distal Intergenic	1	5862672	5862741	70	2	100616421	ENST00000582517.1	305960	MIR4689	MIR4689
chr1	5563819	5564861	1043	*	0.0608262	Exon (ENST00000579887.1/ENST00000579887.1, exon 1 of 1)	1	5862672	5862741	70	2	100616421	ENST00000582517.1	297880	MIR4689	MIR4689
chr1	5582265	5583440	1176	*	0.0597137	Intron (ENST00000637702.1/ENST00000637702.1, intron 1 of 2)	1	5862672	5862741	70	2	100616421	ENST00000582517.1	279301	MIR4689	MIR4689
chr1	5600753	5602869	2117	*	0.092772	Intron (ENST00000637702.1/ENST00000637702.1, intron 1 of 2)	1	5862672	5862741	70	2	100616421	ENST00000582517.1	259872	MIR4689	MIR4689
chr1	5613669	5618083	4415	*	0.0781654	Intron (ENST00000637702.1/ENST00000637702.1, intron 1 of 2)	1	5862672	5862741	70	2	100616421	ENST00000582517.1	244658	MIR4689	MIR4689
chr1	5619789	5620272	484	*	0.0581229	Intron (ENST00000637702.1/ENST00000637702.1, intron 1 of 2)	1	5862672	5862741	70	2	100616421	ENST00000582517.1	242469	MIR4689	MIR4689
chr1	5621981	5623953	1973	*	0.117439	Intron (ENST00000637702.1/ENST00000637702.1, intron 1 of 2)	1	5862672	5862741	70	2	100616421	ENST00000582517.1	238788	MIR4689	MIR4689
chr1	5627043	5627567	525	*	0.0615634	Intron (ENST00000637702.1/ENST00000637702.1, intron 1 of 2)	1	5862672	5862741	70	2	100616421	ENST00000582517.1	235174	MIR4689	MIR4689
chr1	5635484	5636298	815	*	0.0570208	Intron (ENST00000637702.1/ENST00000637702.1, intron 1 of 2)	1	5862672	5862741	70	2	100616421	ENST00000582517.1	226443	MIR4689	MIR4689
chr1	5636615	5637098	484	*	0.0741024	Intron (ENST00000637702.1/ENST00000637702.1, intron 1 of 2)	1	5862672	5862741	70	2	100616421	ENST00000582517.1	225643	MIR4689	MIR4689
chr1	5651070	5652188	1119	*	0.0675084	Intron (ENST00000637702.1/ENST00000637702.1, intron 1 of 2)	1	5862672	5862741	70	2	100616421	ENST00000582517.1	210553	MIR4689	MIR4689
chr1	5746581	5747475	895	*	0.0693297	Distal Intergenic	1	5862672	5862741	70	2	100616421	ENST00000582517.1	115266	MIR4689	MIR4689
chr1	5748731	5750086	1356	*	0.0670579	Distal Intergenic	1	5862672	5862741	70	2	100616421	ENST00000582517.1	112655	MIR4689	MIR4689
chr1	5753125	5755242	2118	*	0.0522186	Distal Intergenic	1	5862672	5862741	70	2	100616421	ENST00000582517.1	107499	MIR4689	MIR4689
chr1	5764209	5764960	752	*	0.0644689	Distal Intergenic	1	5862672	5862741	70	2	100616421	ENST00000582517.1	97781	MIR4689	MIR4689
chr1	5767448	5769068	1621	*	0.0646665	Distal Intergenic	1	5862672	5862741	70	2	100616421	ENST00000582517.1	93673	MIR4689	MIR4689
chr1	5811705	5815695	3991	*	0.103069	Distal Intergenic	1	5862672	5862741	70	2	100616421	ENST00000582517.1	47046	MIR4689	MIR4689
chr1	5816078	5816830	753	*	0.061501	Distal Intergenic	1	5862672	5862741	70	2	100616421	ENST00000582517.1	45911	MIR4689	MIR4689
chr1	5820143	5820896	754	*	0.0672453	Distal Intergenic	1	5862672	5862741	70	2	100616421	ENST00000582517.1	41845	MIR4689	MIR4689
chr1	5821269	5823150	1882	*	0.0978669	Distal Intergenic	1	5862672	5862741	70	2	100616421	ENST00000582517.1	39591	MIR4689	MIR4689
chr1	5832410	5835402	2993	*	0.100113	Distal Intergenic	1	5862672	5862741	70	2	100616421	ENST00000582517.1	27339	MIR4689	MIR4689
chr1	5836375	5846827	10453	*	0.165847	Distal Intergenic	1	5862672	5862741	70	2	100616421	ENST00000582517.1	15914	MIR4689	MIR4689
chr1	6108924	6109581	658	*	0.0577756	Promoter (2-3kb)	1	6105081	6106772	1692	2	26038	ENST00000475121.1	-2152	CHD5	CHD5
chr1	6159421	6160002	582	*	0.0607041	3' UTR	1	6105081	6144104	39024	2	26038	ENST00000462991.5	-15317	CHD5	CHD5
chr1	6162277	6171395	9119	*	0.110241	3' UTR	1	6105091	6180023	74933	2	26038	ENST00000496404.1	8628	CHD5	CHD5
chr1	6177057	6182061	5005	*	0.249991	Promoter (<=1kb)	1	6101793	6180123	78331	2	26038	ENST00000262450.7	0	CHD5	CHD5
chr1	6240559	6246819	6261	*	0.176738	Promoter (<=1kb)	1	6244192	6245578	1387	1	390992	ENST00000377898.3	0	HES3	HES3
chr1	6248777	6251233	2457	*	0.108975	Promoter (4-5kb)	1	6244192	6245578	1387	1	390992	ENST00000377898.3	4585	HES3	HES3
chr1	6259075	6262242	3168	*	0.194806	Promoter (<=1kb)	1	6247346	6260975	13630	2	387509	ENST00000377893.2	0	GPR153	GPR153
chr1	6418735	6419873	1139	*	0.112169	Promoter (<=1kb)	1	6413000	6419903	6904	2	54626	ENST00000377836.8	30	HES2	HES2
chr1	6484955	6486057	1103	*	0.082996	Promoter (<=1kb)	1	6466092	6485469	19378	2	57449	ENST00000535355.5	0	PLEKHG5	PLEKHG5
chr1	6496427	6498314	1888	*	0.140614	Promoter (<=1kb)	1	6466092	6497096	31005	2	57449	ENST00000537245.5	0	PLEKHG5	PLEKHG5
chr1	6932407	6932822	416	*	0.0793244	Intron (ENST00000303635.11/23261, intron 3 of 22)	1	6874056	6887842	13787	1	23261	ENST00000467267.1	58351	CAMTA1	CAMTA1
chr1	6934264	6934888	625	*	0.0824495	Intron (ENST00000303635.11/23261, intron 3 of 22)	1	6874056	6887842	13787	1	23261	ENST00000467267.1	60208	CAMTA1	CAMTA1
chr1	6934907	6936472	1566	*	0.0656359	Intron (ENST00000303635.11/23261, intron 3 of 22)	1	6874056	6887842	13787	1	23261	ENST00000467267.1	60851	CAMTA1	CAMTA1
chr1	6985855	6987587	1733	*	0.0729339	Intron (ENST00000303635.11/23261, intron 3 of 22)	1	6874056	6887842	13787	1	23261	ENST00000467267.1	111799	CAMTA1	CAMTA1
chr1	7005681	7006419	739	*	0.0560689	Intron (ENST00000303635.11/23261, intron 3 of 22)	1	6874056	6887842	13787	1	23261	ENST00000467267.1	131625	CAMTA1	CAMTA1
chr1	7006641	7007270	630	*	0.0503247	Intron (ENST00000303635.11/23261, intron 3 of 22)	1	6874056	6887842	13787	1	23261	ENST00000467267.1	132585	CAMTA1	CAMTA1
chr1	7007538	7008907	1370	*	0.0680708	Exon (ENST00000456701.1/ENST00000456701.1, exon 2 of 2)	1	6874056	6887842	13787	1	23261	ENST00000467267.1	133482	CAMTA1	CAMTA1
chr1	7009124	7012035	2912	*	0.0854914	Intron (ENST00000303635.11/23261, intron 3 of 22)	1	6874056	6887842	13787	1	23261	ENST00000467267.1	135068	CAMTA1	CAMTA1
chr1	7040307	7040932	626	*	0.0635297	Intron (ENST00000303635.11/23261, intron 3 of 22)	1	6874056	6887842	13787	1	23261	ENST00000467267.1	166251	CAMTA1	CAMTA1
chr1	7043278	7044785	1508	*	0.0828539	Intron (ENST00000303635.11/23261, intron 3 of 22)	1	6874056	6887842	13787	1	23261	ENST00000467267.1	169222	CAMTA1	CAMTA1
chr1	7045067	7046254	1188	*	0.090512	Intron (ENST00000303635.11/23261, intron 3 of 22)	1	6874056	6887842	13787	1	23261	ENST00000467267.1	171011	CAMTA1	CAMTA1
chr1	7047398	7050387	2990	*	0.0682318	Intron (ENST00000303635.11/23261, intron 3 of 22)	1	6874056	6887842	13787	1	23261	ENST00000467267.1	173342	CAMTA1	CAMTA1
chr1	7050656	7054994	4339	*	0.123922	Intron (ENST00000303635.11/23261, intron 3 of 22)	1	6874056	6887842	13787	1	23261	ENST00000467267.1	176600	CAMTA1	CAMTA1
chr1	7055125	7056182	1058	*	0.0653513	Intron (ENST00000303635.11/23261, intron 3 of 22)	1	6874056	6887842	13787	1	23261	ENST00000467267.1	181069	CAMTA1	CAMTA1
chr1	7056482	7066243	9762	*	0.124102	Intron (ENST00000303635.11/23261, intron 3 of 22)	1	6874056	6887842	13787	1	23261	ENST00000467267.1	182426	CAMTA1	CAMTA1
chr1	7071832	7073415	1584	*	0.0644312	Intron (ENST00000303635.11/23261, intron 3 of 22)	1	6874056	6887842	13787	1	23261	ENST00000467267.1	197776	CAMTA1	CAMTA1
chr1	7078677	7079591	915	*	0.0700041	Intron (ENST00000303635.11/23261, intron 3 of 22)	1	6874056	6887842	13787	1	23261	ENST00000467267.1	204621	CAMTA1	CAMTA1
chr1	7079752	7080760	1009	*	0.0522186	Intron (ENST00000303635.11/23261, intron 3 of 22)	1	6874056	6887842	13787	1	23261	ENST00000467267.1	205696	CAMTA1	CAMTA1
chr1	7080901	7082190	1290	*	0.0515263	Intron (ENST00000303635.11/23261, intron 3 of 22)	1	6874056	6887842	13787	1	23261	ENST00000467267.1	206845	CAMTA1	CAMTA1
chr1	7082939	7083840	902	*	0.0867521	Intron (ENST00000303635.11/23261, intron 3 of 22)	1	6874056	6887842	13787	1	23261	ENST00000467267.1	208883	CAMTA1	CAMTA1
chr1	7084089	7088529	4441	*	0.101626	Intron (ENST00000303635.11/23261, intron 3 of 22)	1	6874056	6887842	13787	1	23261	ENST00000467267.1	210033	CAMTA1	CAMTA1
chr1	7091000	7097611	6612	*	0.143942	Exon (ENST00000303635.11/23261, exon 4 of 23)	1	6874056	6887842	13787	1	23261	ENST00000467267.1	216944	CAMTA1	CAMTA1
chr1	7099470	7101215	1746	*	0.11081	Intron (ENST00000303635.11/23261, intron 4 of 22)	1	6874056	6887842	13787	1	23261	ENST00000467267.1	225414	CAMTA1	CAMTA1
chr1	7106035	7107572	1538	*	0.0599327	Intron (ENST00000303635.11/23261, intron 4 of 22)	1	6874056	6887842	13787	1	23261	ENST00000467267.1	231979	CAMTA1	CAMTA1
chr1	7107716	7108477	762	*	0.0638047	Intron (ENST00000303635.11/23261, intron 4 of 22)	1	6874056	6887842	13787	1	23261	ENST00000467267.1	233660	CAMTA1	CAMTA1
chr1	7109105	7110116	1012	*	0.105789	Intron (ENST00000303635.11/23261, intron 4 of 22)	1	6874056	6887842	13787	1	23261	ENST00000467267.1	235049	CAMTA1	CAMTA1
chr1	7110415	7111432	1018	*	0.116397	Intron (ENST00000303635.11/23261, intron 4 of 22)	1	6874056	6887842	13787	1	23261	ENST00000467267.1	236359	CAMTA1	CAMTA1
chr1	7129983	7130703	721	*	0.0534188	Intron (ENST00000303635.11/23261, intron 4 of 22)	1	6874056	6887842	13787	1	23261	ENST00000467267.1	255927	CAMTA1	CAMTA1
chr1	7132267	7132693	427	*	0.0541126	Intron (ENST00000303635.11/23261, intron 4 of 22)	1	7388183	7389419	1237	2	102725193	ENST00000411708.1	256726	NA	NA
chr1	7172182	7173464	1283	*	0.0741966	Intron (ENST00000303635.11/23261, intron 4 of 22)	1	7388183	7389419	1237	2	102725193	ENST00000411708.1	215955	NA	NA
chr1	7175651	7176732	1082	*	0.0615634	Intron (ENST00000303635.11/23261, intron 4 of 22)	1	7388183	7389419	1237	2	102725193	ENST00000411708.1	212687	NA	NA
chr1	7180218	7180887	670	*	0.0608669	Intron (ENST00000303635.11/23261, intron 4 of 22)	1	7388183	7389419	1237	2	102725193	ENST00000411708.1	208532	NA	NA
chr1	7181025	7182327	1303	*	0.0670949	Intron (ENST00000303635.11/23261, intron 4 of 22)	1	7388183	7389419	1237	2	102725193	ENST00000411708.1	207092	NA	NA
chr1	7185363	7186455	1093	*	0.0672559	Intron (ENST00000303635.11/23261, intron 4 of 22)	1	7388183	7389419	1237	2	102725193	ENST00000411708.1	202964	NA	NA
chr1	7209499	7210846	1348	*	0.0780531	Intron (ENST00000303635.11/23261, intron 4 of 22)	1	7388183	7389419	1237	2	102725193	ENST00000411708.1	178573	NA	NA
chr1	7211551	7213453	1903	*	0.0570482	Intron (ENST00000303635.11/23261, intron 4 of 22)	1	7388183	7389419	1237	2	102725193	ENST00000411708.1	175966	NA	NA
chr1	7214443	7215825	1383	*	0.0803413	Intron (ENST00000303635.11/23261, intron 4 of 22)	1	7388183	7389419	1237	2	102725193	ENST00000411708.1	173594	NA	NA
chr1	7215869	7216603	735	*	0.0874542	Intron (ENST00000303635.11/23261, intron 4 of 22)	1	7388183	7389419	1237	2	102725193	ENST00000411708.1	172816	NA	NA
chr1	7247282	7248977	1696	*	0.0718232	Intron (ENST00000303635.11/23261, intron 4 of 22)	1	7388183	7389419	1237	2	102725193	ENST00000411708.1	140442	NA	NA
chr1	7259359	7262242	2884	*	0.0819261	Intron (ENST00000303635.11/23261, intron 5 of 22)	1	7388183	7389419	1237	2	102725193	ENST00000411708.1	127177	NA	NA
chr1	7263281	7264495	1215	*	0.0890005	Intron (ENST00000303635.11/23261, intron 5 of 22)	1	7388183	7389419	1237	2	102725193	ENST00000411708.1	124924	NA	NA
chr1	7703367	7704029	663	*	0.0732323	Intron (ENST00000303635.11/23261, intron 11 of 22)	1	7736408	7767856	31449	1	23261	ENST00000495233.5	-32379	CAMTA1	CAMTA1
chr1	8753666	8754529	864	*	0.0708458	Promoter (<=1kb)	1	8464970	8753838	288869	2	473	ENST00000480342.5	0	RERE	RERE
chr1	8755030	8756856	1827	*	0.0952862	Promoter (1-2kb)	1	8464970	8753838	288869	2	473	ENST00000480342.5	-1192	RERE	RERE
chr1	9200340	9202630	2291	*	0.0632238	Distal Intergenic	1	9191048	9191967	920	1	102724571	ENST00000634966.1	9292	RP3-510D11.2	RP3-510D11.2
chr1	9203005	9203553	549	*	0.0890984	Distal Intergenic	1	9191048	9191967	920	1	102724571	ENST00000634966.1	11957	RP3-510D11.2	RP3-510D11.2
chr1	9625965	9626765	801	*	0.0838288	Distal Intergenic	1	9607728	9613247	5520	1	199953	ENST00000508400.1	18237	TMEM201	TMEM201
chr1	9650323	9654292	3970	*	0.14494	Promoter (<=1kb)	1	9651732	9729114	77383	1	5293	ENST00000536656.5	0	PIK3CD	PIK3CD
chr1	10793816	10795106	1291	*	0.0644485	Promoter (1-2kb)	1	10636604	10796648	160045	2	54897	ENST00000377022.7	1542	CASZ1	CASZ1
chr1	10865875	10866858	984	*	0.0656658	Distal Intergenic	1	10647213	10796650	149438	2	54897	ENST00000344008.5	-69225	CASZ1	CASZ1
chr1	11035385	11037151	1767	*	0.0781237	Intron (ENST00000400897.7/10747, intron 7 of 10)	1	11037693	11043198	5506	2	10747	ENST00000478645.1	6047	MASP2	MASP2
chr1	11037988	11039366	1379	*	0.0571429	Promoter (3-4kb)	1	11037693	11043198	5506	2	10747	ENST00000478645.1	3832	MASP2	MASP2
chr1	11380003	11380912	910	*	0.101052	Distal Intergenic	1	11479166	11481960	2795	1	57540	ENST00000423056.2	-98254	DISP3	DISP3
chr1	11382314	11382941	628	*	0.0617424	Distal Intergenic	1	11479166	11481960	2795	1	57540	ENST00000423056.2	-96225	DISP3	DISP3
chr1	11392678	11393372	695	*	0.062617	Distal Intergenic	1	11479166	11481960	2795	1	57540	ENST00000423056.2	-85794	DISP3	DISP3
chr1	11438697	11439607	911	*	0.0534392	Distal Intergenic	1	11479166	11481960	2795	1	57540	ENST00000423056.2	-39559	DISP3	DISP3
chr1	11440792	11442152	1361	*	0.056271	Distal Intergenic	1	11479166	11481960	2795	1	57540	ENST00000423056.2	-37014	DISP3	DISP3
chr1	11442812	11444134	1323	*	0.0643054	Distal Intergenic	1	11479166	11481960	2795	1	57540	ENST00000423056.2	-35032	DISP3	DISP3
chr1	11444683	11445828	1146	*	0.0613761	Distal Intergenic	1	11479166	11481960	2795	1	57540	ENST00000423056.2	-33338	DISP3	DISP3
chr1	11477855	11478518	664	*	0.0668706	Promoter (<=1kb)	1	11479166	11481960	2795	1	57540	ENST00000423056.2	-648	DISP3	DISP3
chr1	11479323	11480828	1506	*	0.151169	Promoter (<=1kb)	1	11479238	11537584	58347	1	57540	ENST00000294484.6	85	DISP3	DISP3
chr1	11481289	11483473	2185	*	0.0656368	Promoter (2-3kb)	1	11479238	11537584	58347	1	57540	ENST00000294484.6	2051	DISP3	DISP3
chr1	11486179	11491445	5267	*	0.136312	Intron (ENST00000294484.6/57540, intron 1 of 20)	1	11479238	11537584	58347	1	57540	ENST00000294484.6	6941	DISP3	DISP3
chr1	11491551	11492817	1267	*	0.116821	Intron (ENST00000294484.6/57540, intron 1 of 20)	1	11479238	11537584	58347	1	57540	ENST00000294484.6	12313	DISP3	DISP3
chr1	11499128	11502033	2906	*	0.0791637	5' UTR	1	11479238	11537584	58347	1	57540	ENST00000294484.6	19890	DISP3	DISP3
chr1	11528943	11531257	2315	*	0.114181	Promoter (2-3kb)	1	11533676	11537225	3550	1	57540	ENST00000304391.6	-2419	DISP3	DISP3
chr1	11536694	11539221	2528	*	0.0805105	Promoter (3-4kb)	1	11533676	11537225	3550	1	57540	ENST00000304391.6	3018	DISP3	DISP3
chr1	11539476	11547122	7647	*	0.140237	Distal Intergenic	1	11533676	11537225	3550	1	57540	ENST00000304391.6	5800	DISP3	DISP3
chr1	11547238	11549657	2420	*	0.0680915	Distal Intergenic	1	11533676	11537225	3550	1	57540	ENST00000304391.6	13562	DISP3	DISP3
chr1	11554699	11560501	5803	*	0.0902776	Distal Intergenic	1	11533676	11537225	3550	1	57540	ENST00000304391.6	21023	DISP3	DISP3
chr1	11560507	11561309	803	*	0.0869547	Distal Intergenic	1	11533676	11537225	3550	1	57540	ENST00000304391.6	26831	DISP3	DISP3
chr1	11563330	11563738	409	*	0.0553114	Distal Intergenic	1	11533676	11537225	3550	1	57540	ENST00000304391.6	29654	DISP3	DISP3
chr1	11575391	11575878	488	*	0.0625763	Distal Intergenic	1	11609531	11613355	3825	1	101929181	ENST00000453135.1	-33653	RP1-69M21.2	RP1-69M21.2
chr1	11577057	11580085	3029	*	0.0806074	Distal Intergenic	1	11609531	11613355	3825	1	101929181	ENST00000453135.1	-29446	RP1-69M21.2	RP1-69M21.2
chr1	11580673	11583139	2467	*	0.0986698	Distal Intergenic	1	11609531	11613355	3825	1	101929181	ENST00000453135.1	-26392	RP1-69M21.2	RP1-69M21.2
chr1	11583349	11588169	4821	*	0.11883	Distal Intergenic	1	11609531	11613355	3825	1	101929181	ENST00000453135.1	-21362	RP1-69M21.2	RP1-69M21.2
chr1	11615010	11615634	625	*	0.0599327	Distal Intergenic	1	11609531	11613355	3825	1	101929181	ENST00000453135.1	5479	RP1-69M21.2	RP1-69M21.2
chr1	11622042	11622771	730	*	0.068827	Distal Intergenic	1	11609531	11613355	3825	1	101929181	ENST00000453135.1	12511	RP1-69M21.2	RP1-69M21.2
chr1	11623355	11624482	1128	*	0.0571052	Exon (ENST00000642131.1/ENST00000642131.1, exon 1 of 2)	1	11609531	11613355	3825	1	101929181	ENST00000453135.1	13824	RP1-69M21.2	RP1-69M21.2
chr1	11624581	11626054	1474	*	0.0607652	Intron (ENST00000642131.1/ENST00000642131.1, intron 1 of 1)	1	11609531	11613355	3825	1	101929181	ENST00000453135.1	15050	RP1-69M21.2	RP1-69M21.2
chr1	11627857	11629165	1309	*	0.102988	Intron (ENST00000642131.1/ENST00000642131.1, intron 1 of 1)	1	11609531	11613355	3825	1	101929181	ENST00000453135.1	18326	RP1-69M21.2	RP1-69M21.2
chr1	11629394	11632244	2851	*	0.0840197	Intron (ENST00000642131.1/ENST00000642131.1, intron 1 of 1)	1	11649528	11650713	1186	2	26232	ENST00000471501.1	18469	FBXO2	FBXO2
chr1	11632647	11635239	2593	*	0.0633767	Intron (ENST00000642131.1/ENST00000642131.1, intron 1 of 1)	1	11649528	11650713	1186	2	26232	ENST00000471501.1	15474	FBXO2	FBXO2
chr1	11638260	11642104	3845	*	0.105485	Exon (ENST00000642131.1/ENST00000642131.1, exon 2 of 2)	1	11649528	11650713	1186	2	26232	ENST00000471501.1	8609	FBXO2	FBXO2
chr1	11642690	11643966	1277	*	0.0644032	Exon (ENST00000642131.1/ENST00000642131.1, exon 2 of 2)	1	11649528	11650713	1186	2	26232	ENST00000471501.1	6747	FBXO2	FBXO2
chr1	11689111	11694298	5188	*	0.141319	Promoter (<=1kb)	1	11674480	11691650	17171	2	10459	ENST00000235310.7	0	MAD2L2	MAD2L2
chr1	11849652	11854327	4676	*	0.114348	Promoter (1-2kb)	1	11845879	11848345	2467	2	4878	ENST00000376476.1	-1307	NPPA	NPPA
chr1	11854344	11856287	1944	*	0.0891661	Promoter (2-3kb)	1	11857464	11858931	1468	2	4879	ENST00000376468.3	2644	NPPB	NPPB
chr1	11856468	11860618	4151	*	0.151811	Promoter (<=1kb)	1	11857464	11858931	1468	2	4879	ENST00000376468.3	0	NPPB	NPPB
chr1	11861811	11863566	1756	*	0.0690768	Promoter (2-3kb)	1	11857464	11858931	1468	2	4879	ENST00000376468.3	-2880	NPPB	NPPB
chr1	11864128	11867103	2976	*	0.0718531	Distal Intergenic	1	11857464	11858931	1468	2	4879	ENST00000376468.3	-5197	NPPB	NPPB
chr1	11868805	11869652	848	*	0.118777	Distal Intergenic	1	11857464	11858931	1468	2	4879	ENST00000376468.3	-9874	NPPB	NPPB
chr1	11871054	11872564	1511	*	0.0534287	Distal Intergenic	1	11857464	11858931	1468	2	4879	ENST00000376468.3	-12123	NPPB	NPPB
chr1	11896171	11896906	736	*	0.06628	Distal Intergenic	1	11908152	11908271	120	1	26829	ENST00000362477.1	-11246	RNU5E-1	RNU5E-1
chr1	11898180	11899853	1674	*	0.107385	Distal Intergenic	1	11908152	11908271	120	1	26829	ENST00000362477.1	-8299	RNU5E-1	RNU5E-1
chr1	12062944	12066668	3725	*	0.142303	Promoter (<=1kb)	1	12063377	12144205	80829	1	943	ENST00000417814.3	0	TNFRSF8	TNFRSF8
chr1	12123524	12124625	1102	*	0.0571022	Promoter (1-2kb)	1	12125899	12144207	18309	1	943	ENST00000413146.6	-1274	TNFRSF8	TNFRSF8
chr1	12760630	12761044	415	*	0.0558192	3' UTR	1	12774841	12777906	3066	1	390999	ENST00000357726.4	-13797	PRAMEF12	PRAMEF12
chr1	13420443	13421119	677	*	0.0708458	Promoter (4-5kb)	1	13416351	13421328	4978	1	645425	ENST00000602960.1	4092	PRAMEF20	PRAMEF20
chr1	13425444	13427085	1642	*	0.0960017	Distal Intergenic	1	13416351	13421328	4978	1	645425	ENST00000602960.1	9093	PRAMEF20	PRAMEF20
chr1	13510755	13514668	3914	*	0.22892	Promoter (<=1kb)	1	13474977	13514048	39072	2	126755	ENST00000376085.3	0	LRRC38	LRRC38
chr1	13990914	13991766	853	*	0.0699634	Intron (ENST00000636564.1/ENST00000636564.1, intron 1 of 2)	1	13892792	15118043	1225252	1	23254	ENST00000636203.1	98122	KAZN	KAZN
chr1	14022908	14024068	1161	*	0.0607448	Intron (ENST00000636564.1/ENST00000636564.1, intron 1 of 2)	1	13892792	15118043	1225252	1	23254	ENST00000636203.1	130116	KAZN	KAZN
chr1	15101465	15102027	563	*	0.0673701	Exon (ENST00000636203.1/23254, exon 13 of 17)	1	15115952	15152402	36451	2	200197	ENST00000404665.3	50375	TMEM51-AS1	TMEM51-AS1
chr1	17796213	17800569	4357	*	0.0781247	Intron (ENST00000375406.1/81569, intron 1 of 2)	1	17822982	17827061	4080	1	81569	ENST00000617065.1	-22413	ACTL8	ACTL8
chr1	17912611	17913732	1122	*	0.0600589	Distal Intergenic	1	17822982	17827061	4080	1	81569	ENST00000617065.1	89629	ACTL8	ACTL8
chr1	17914022	17915452	1431	*	0.0656242	Distal Intergenic	1	17822982	17827061	4080	1	81569	ENST00000617065.1	91040	ACTL8	ACTL8
chr1	17973773	17975052	1280	*	0.0571022	Distal Intergenic	1	18065657	18074412	8756	1	101927876	ENST00000569711.1	-90605	RP11-174G17.2	RP11-174G17.2
chr1	18025752	18026337	586	*	0.0478836	Intron (ENST00000641892.1/ENST00000641892.1, intron 1 of 3)	1	18065657	18074412	8756	1	101927876	ENST00000569711.1	-39320	RP11-174G17.2	RP11-174G17.2
chr1	18107472	18108730	1259	*	0.0731719	Promoter (<=1kb)	1	18107746	18378482	270737	1	84966	ENST00000251296.3	0	IGSF21	IGSF21
chr1	18630821	18635396	4576	*	0.106469	Promoter (<=1kb)	1	18631006	18736138	105133	1	5081	ENST00000375375.7	0	PAX7	PAX7
chr1	18639573	18642747	3175	*	0.101473	Intron (ENST00000375375.7/5081, intron 4 of 7)	1	18631524	18736102	104579	1	5081	ENST00000400661.3	8049	PAX7	PAX7
chr1	18642866	18646177	3312	*	0.0845337	Intron (ENST00000375375.7/5081, intron 4 of 7)	1	18631524	18736102	104579	1	5081	ENST00000400661.3	11342	PAX7	PAX7
chr1	19664689	19665638	950	*	0.0890992	Promoter (<=1kb)	1	19665287	19679562	14276	1	3362	ENST00000289753.1	0	HTR6	HTR6
chr1	20214785	20215312	528	*	0.0607245	Distal Intergenic	1	20243095	20244655	1561	1	105376827	ENST00000435552.1	-27783	NA	NA
chr1	20367113	20367878	766	*	0.0595617	Intron (ENST00000426428.5/339505, intron 10 of 11)	1	20332918	20354222	21305	1	127731	ENST00000525343.1	34195	VWA5B1	VWA5B1
chr1	20484313	20485354	1042	*	0.0941198	Promoter (<=1kb)	1	20483187	20484645	1459	2	55450	ENST00000489020.1	0	CAMK2N1	CAMK2N1
chr1	20526300	20529801	3502	*	0.0694102	Exon (ENST00000443195.1/ENST00000443195.1, exon 1 of 1)	1	20499448	20508161	8714	2	79594	ENST00000264198.4	-18139	MUL1	MUL1
chr1	20529811	20532419	2609	*	0.084377	Distal Intergenic	1	20552439	20555010	2572	1	163933	ENST00000332947.5	-20020	FAM43B	FAM43B
chr1	20534073	20537868	3796	*	0.101725	Distal Intergenic	1	20552439	20555010	2572	1	163933	ENST00000332947.5	-14571	FAM43B	FAM43B
chr1	20540747	20546592	5846	*	0.112602	Distal Intergenic	1	20552439	20555010	2572	1	163933	ENST00000332947.5	-5847	FAM43B	FAM43B
chr1	20546672	20549912	3241	*	0.0841184	Promoter (2-3kb)	1	20552439	20555010	2572	1	163933	ENST00000332947.5	-2527	FAM43B	FAM43B
chr1	20550253	20554489	4237	*	0.134005	Promoter (<=1kb)	1	20552439	20555010	2572	1	163933	ENST00000332947.5	0	FAM43B	FAM43B
chr1	20554816	20555602	787	*	0.0707834	Promoter (2-3kb)	1	20552439	20555010	2572	1	163933	ENST00000332947.5	2377	FAM43B	FAM43B
chr1	20557171	20557766	596	*	0.0656987	Promoter (4-5kb)	1	20552439	20555010	2572	1	163933	ENST00000332947.5	4732	FAM43B	FAM43B
chr1	22562405	22564737	2333	*	0.0941904	Promoter (<=1kb)	1	22563564	22589621	26058	1	2046	ENST00000374644.8	0	EPHA8	EPHA8
chr1	22616427	22617199	773	*	0.0543771	Distal Intergenic	1	22633258	22633366	109	2	102466615	ENST00000614019.2	16167	MIR6127	MIR6127
chr1	22617274	22617893	620	*	0.0774929	Distal Intergenic	1	22633258	22633366	109	2	102466615	ENST00000614019.2	15473	MIR6127	MIR6127
chr1	22618119	22619180	1062	*	0.0928399	Distal Intergenic	1	22633258	22633366	109	2	102466615	ENST00000614019.2	14186	MIR6127	MIR6127
chr1	22619622	22620451	830	*	0.0895979	Distal Intergenic	1	22633258	22633366	109	2	102466615	ENST00000614019.2	12915	MIR6127	MIR6127
chr1	22622174	22623433	1260	*	0.0631948	Distal Intergenic	1	22633258	22633366	109	2	102466615	ENST00000614019.2	9933	MIR6127	MIR6127
chr1	22624279	22626125	1847	*	0.0645136	Distal Intergenic	1	22633258	22633366	109	2	102466615	ENST00000614019.2	7241	MIR6127	MIR6127
chr1	22634329	22635266	938	*	0.0614386	Promoter (<=1kb)	1	22633258	22633366	109	2	102466615	ENST00000614019.2	-963	MIR6127	MIR6127
chr1	23216538	23217988	1451	*	0.0939631	Distal Intergenic	1	23191895	23194729	2835	2	3352	ENST00000374619.1	-21809	HTR1D	HTR1D
chr1	26410619	26413230	2612	*	0.112062	Promoter (<=1kb)	1	26410778	26429722	18945	1	79727	ENST00000326279.10	0	LIN28A	LIN28A
chr1	26419507	26420476	970	*	0.0801906	Intron (ENST00000326279.10/79727, intron 2 of 3)	1	26410817	26429719	18903	1	79727	ENST00000254231.4	8690	LIN28A	LIN28A
chr1	26422664	26423295	632	*	0.0742591	Intron (ENST00000326279.10/79727, intron 2 of 3)	1	26432282	26471294	39013	1	79947	ENST00000434391.6	-8987	DHDDS	DHDDS
chr1	28810681	28815898	5218	*	0.105458	Promoter (<=1kb)	1	28812142	28863283	51142	1	4985	ENST00000621425.1	0	OPRD1	OPRD1
chr1	28816220	28816917	698	*	0.0745088	Promoter (4-5kb)	1	28812142	28871267	59126	1	4985	ENST00000234961.6	4078	OPRD1	OPRD1
chr1	29123433	29125422	1990	*	0.0889453	Promoter (<=1kb)	1	29119428	29123935	4508	2	399474	ENST00000521452.1	0	TMEM200B	TMEM200B
chr1	29333532	29334773	1242	*	0.0552503	Intron (ENST00000417651.1/101928460, intron 1 of 2)	1	29323218	29325650	2433	1	10076	ENST00000492954.1	10314	PTPRU	PTPRU
chr1	29335471	29336284	814	*	0.0717135	Intron (ENST00000417651.1/101928460, intron 1 of 2)	1	29323218	29325650	2433	1	10076	ENST00000492954.1	12253	PTPRU	PTPRU
chr1	29338984	29339895	912	*	0.0717952	Intron (ENST00000417651.1/101928460, intron 1 of 2)	1	29329620	29350114	20495	2	101928460	ENST00000417651.1	10219	RP3-437I16.1	RP3-437I16.1
chr1	29342270	29343989	1720	*	0.113836	Intron (ENST00000417651.1/101928460, intron 1 of 2)	1	29329620	29350114	20495	2	101928460	ENST00000417651.1	6125	RP3-437I16.1	RP3-437I16.1
chr1	29360453	29362327	1875	*	0.0828557	Distal Intergenic	1	29329620	29350114	20495	2	101928460	ENST00000417651.1	-10339	RP3-437I16.1	RP3-437I16.1
chr1	29367868	29369480	1613	*	0.0645281	Distal Intergenic	1	29329620	29350114	20495	2	101928460	ENST00000417651.1	-17754	RP3-437I16.1	RP3-437I16.1
chr1	29369833	29375169	5337	*	0.101655	Distal Intergenic	1	29329620	29350114	20495	2	101928460	ENST00000417651.1	-19719	RP3-437I16.1	RP3-437I16.1
chr1	29383122	29384184	1063	*	0.0695707	Distal Intergenic	1	29329620	29350114	20495	2	101928460	ENST00000417651.1	-33008	RP3-437I16.1	RP3-437I16.1
chr1	29436379	29444339	7961	*	0.129041	Distal Intergenic	1	29329620	29350114	20495	2	101928460	ENST00000417651.1	-86265	RP3-437I16.1	RP3-437I16.1
chr1	29458331	29460006	1676	*	0.079152	Distal Intergenic	1	29329620	29350114	20495	2	101928460	ENST00000417651.1	-108217	RP3-437I16.1	RP3-437I16.1
chr1	29472541	29475012	2472	*	0.0932453	Distal Intergenic	1	29329620	29350114	20495	2	101928460	ENST00000417651.1	-122427	RP3-437I16.1	RP3-437I16.1
chr1	29475193	29476955	1763	*	0.0768756	Distal Intergenic	1	29329620	29350114	20495	2	101928460	ENST00000417651.1	-125079	RP3-437I16.1	RP3-437I16.1
chr1	29477201	29480010	2810	*	0.0951878	Distal Intergenic	1	29329620	29350114	20495	2	101928460	ENST00000417651.1	-127087	RP3-437I16.1	RP3-437I16.1
chr1	29490154	29491073	920	*	0.075612	Intron (ENST00000515851.1/ENST00000515851.1, intron 1 of 1)	1	29329620	29350114	20495	2	101928460	ENST00000417651.1	-140040	RP3-437I16.1	RP3-437I16.1
chr1	29509436	29510296	861	*	0.0581742	Distal Intergenic	1	29329620	29350114	20495	2	101928460	ENST00000417651.1	-159322	RP3-437I16.1	RP3-437I16.1
chr1	29510597	29511918	1322	*	0.0764652	Distal Intergenic	1	29329620	29350114	20495	2	101928460	ENST00000417651.1	-160483	RP3-437I16.1	RP3-437I16.1
chr1	29514057	29514890	834	*	0.0839785	Distal Intergenic	1	29329620	29350114	20495	2	101928460	ENST00000417651.1	-163943	RP3-437I16.1	RP3-437I16.1
chr1	29519170	29521031	1862	*	0.0730723	Distal Intergenic	1	29329620	29350114	20495	2	101928460	ENST00000417651.1	-169056	RP3-437I16.1	RP3-437I16.1
chr1	29522061	29524497	2437	*	0.0643461	Distal Intergenic	1	29329620	29350114	20495	2	101928460	ENST00000417651.1	-171947	RP3-437I16.1	RP3-437I16.1
chr1	29525701	29527738	2038	*	0.0619748	Distal Intergenic	1	29329620	29350114	20495	2	101928460	ENST00000417651.1	-175587	RP3-437I16.1	RP3-437I16.1
chr1	29537437	29539814	2378	*	0.0855728	Distal Intergenic	1	29329620	29350114	20495	2	101928460	ENST00000417651.1	-187323	RP3-437I16.1	RP3-437I16.1
chr1	29540318	29541282	965	*	0.0570615	Distal Intergenic	1	29329620	29350114	20495	2	101928460	ENST00000417651.1	-190204	RP3-437I16.1	RP3-437I16.1
chr1	29575950	29577917	1968	*	0.0681115	Distal Intergenic	1	29329620	29350114	20495	2	101928460	ENST00000417651.1	-225836	RP3-437I16.1	RP3-437I16.1
chr1	29580652	29581637	986	*	0.0571225	Distal Intergenic	1	29329620	29350114	20495	2	101928460	ENST00000417651.1	-230538	RP3-437I16.1	RP3-437I16.1
chr1	29582212	29583330	1119	*	0.0749158	Distal Intergenic	1	29329620	29350114	20495	2	101928460	ENST00000417651.1	-232098	RP3-437I16.1	RP3-437I16.1
chr1	29583921	29585080	1160	*	0.0853076	Distal Intergenic	1	29329620	29350114	20495	2	101928460	ENST00000417651.1	-233807	RP3-437I16.1	RP3-437I16.1
chr1	29596657	29597483	827	*	0.090805	Distal Intergenic	1	29329620	29350114	20495	2	101928460	ENST00000417651.1	-246543	RP3-437I16.1	RP3-437I16.1
chr1	29629032	29630090	1059	*	0.068254	Distal Intergenic	1	29329620	29350114	20495	2	101928460	ENST00000417651.1	-278918	RP3-437I16.1	RP3-437I16.1
chr1	29666777	29670556	3780	*	0.0904469	Distal Intergenic	1	29329620	29350114	20495	2	101928460	ENST00000417651.1	-316663	RP3-437I16.1	RP3-437I16.1
chr1	29680439	29681078	640	*	0.0643875	Distal Intergenic	1	29329620	29350114	20495	2	101928460	ENST00000417651.1	-330325	RP3-437I16.1	RP3-437I16.1
chr1	29683681	29692605	8925	*	0.131414	Distal Intergenic	1	29329620	29350114	20495	2	101928460	ENST00000417651.1	-333567	RP3-437I16.1	RP3-437I16.1
chr1	29693599	29694659	1061	*	0.0694537	Distal Intergenic	1	30013952	30037612	23661	2	101929406	ENST00000445180.2	342953	RP11-111I12.1	RP11-111I12.1
chr1	29694838	29698090	3253	*	0.0815912	Distal Intergenic	1	30013952	30037612	23661	2	101929406	ENST00000445180.2	339522	RP11-111I12.1	RP11-111I12.1
chr1	29698219	29700338	2120	*	0.0828566	Distal Intergenic	1	30013952	30037612	23661	2	101929406	ENST00000445180.2	337274	RP11-111I12.1	RP11-111I12.1
chr1	29701138	29703461	2324	*	0.083005	Distal Intergenic	1	30013952	30037612	23661	2	101929406	ENST00000445180.2	334151	RP11-111I12.1	RP11-111I12.1
chr1	29703848	29705731	1884	*	0.0938136	Distal Intergenic	1	30013952	30037612	23661	2	101929406	ENST00000445180.2	331881	RP11-111I12.1	RP11-111I12.1
chr1	29705863	29707189	1327	*	0.0670108	Distal Intergenic	1	30013952	30037612	23661	2	101929406	ENST00000445180.2	330423	RP11-111I12.1	RP11-111I12.1
chr1	29740111	29742428	2318	*	0.0655671	Distal Intergenic	1	30013952	30037612	23661	2	101929406	ENST00000445180.2	295184	RP11-111I12.1	RP11-111I12.1
chr1	29742630	29743599	970	*	0.0595446	Distal Intergenic	1	30013952	30037612	23661	2	101929406	ENST00000445180.2	294013	RP11-111I12.1	RP11-111I12.1
chr1	29760461	29760924	464	*	0.0598485	Intron (ENST00000641702.1/ENST00000641702.1, intron 2 of 4)	1	30013952	30037612	23661	2	101929406	ENST00000445180.2	276688	RP11-111I12.1	RP11-111I12.1
chr1	29765351	29768603	3253	*	0.117984	Intron (ENST00000641702.1/ENST00000641702.1, intron 2 of 4)	1	30013952	30037612	23661	2	101929406	ENST00000445180.2	269009	RP11-111I12.1	RP11-111I12.1
chr1	29769323	29770062	740	*	0.0615634	Intron (ENST00000641702.1/ENST00000641702.1, intron 2 of 4)	1	30013952	30037612	23661	2	101929406	ENST00000445180.2	267550	RP11-111I12.1	RP11-111I12.1
chr1	29777380	29778005	626	*	0.0737078	Intron (ENST00000641702.1/ENST00000641702.1, intron 3 of 4)	1	30013952	30037612	23661	2	101929406	ENST00000445180.2	259607	RP11-111I12.1	RP11-111I12.1
chr1	29778380	29779363	984	*	0.0558978	Intron (ENST00000641702.1/ENST00000641702.1, intron 3 of 4)	1	30013952	30037612	23661	2	101929406	ENST00000445180.2	258249	RP11-111I12.1	RP11-111I12.1
chr1	29780240	29780986	747	*	0.0674242	Intron (ENST00000641702.1/ENST00000641702.1, intron 3 of 4)	1	30013952	30037612	23661	2	101929406	ENST00000445180.2	256626	RP11-111I12.1	RP11-111I12.1
chr1	29781469	29782638	1170	*	0.0905002	Intron (ENST00000641702.1/ENST00000641702.1, intron 3 of 4)	1	30013952	30037612	23661	2	101929406	ENST00000445180.2	254974	RP11-111I12.1	RP11-111I12.1
chr1	29782930	29785038	2109	*	0.0903048	Exon (ENST00000641702.1/ENST00000641702.1, exon 4 of 5)	1	30013952	30037612	23661	2	101929406	ENST00000445180.2	252574	RP11-111I12.1	RP11-111I12.1
chr1	29816451	29817668	1218	*	0.0589744	Distal Intergenic	1	30013952	30037612	23661	2	101929406	ENST00000445180.2	219944	RP11-111I12.1	RP11-111I12.1
chr1	29818624	29820076	1453	*	0.0571225	Distal Intergenic	1	30013952	30037612	23661	2	101929406	ENST00000445180.2	217536	RP11-111I12.1	RP11-111I12.1
chr1	29820289	29820825	537	*	0.0823968	Distal Intergenic	1	30013952	30037612	23661	2	101929406	ENST00000445180.2	216787	RP11-111I12.1	RP11-111I12.1
chr1	29830372	29830769	398	*	0.0570208	Distal Intergenic	1	30013952	30037612	23661	2	101929406	ENST00000445180.2	206843	RP11-111I12.1	RP11-111I12.1
chr1	29901282	29901998	717	*	0.0691919	Distal Intergenic	1	30013952	30037612	23661	2	101929406	ENST00000445180.2	135614	RP11-111I12.1	RP11-111I12.1
chr1	29931278	29932069	792	*	0.0654461	Distal Intergenic	1	30013952	30037612	23661	2	101929406	ENST00000445180.2	105543	RP11-111I12.1	RP11-111I12.1
chr1	29936021	29936674	654	*	0.0515873	Distal Intergenic	1	30013952	30037612	23661	2	101929406	ENST00000445180.2	100938	RP11-111I12.1	RP11-111I12.1
chr1	29939355	29940155	801	*	0.055291	Distal Intergenic	1	30013952	30037612	23661	2	101929406	ENST00000445180.2	97457	RP11-111I12.1	RP11-111I12.1
chr1	29945368	29947035	1668	*	0.0700244	Distal Intergenic	1	30013952	30037612	23661	2	101929406	ENST00000445180.2	90577	RP11-111I12.1	RP11-111I12.1
chr1	29961454	29962193	740	*	0.0625153	Distal Intergenic	1	30013952	30037612	23661	2	101929406	ENST00000445180.2	75419	RP11-111I12.1	RP11-111I12.1
chr1	29963171	29963943	773	*	0.051567	Distal Intergenic	1	30013952	30037612	23661	2	101929406	ENST00000445180.2	73669	RP11-111I12.1	RP11-111I12.1
chr1	29965729	29966790	1062	*	0.0607448	Distal Intergenic	1	30013952	30037612	23661	2	101929406	ENST00000445180.2	70822	RP11-111I12.1	RP11-111I12.1
chr1	30052025	30054734	2710	*	0.110171	Distal Intergenic	1	30013952	30037612	23661	2	101929406	ENST00000445180.2	-14413	RP11-111I12.1	RP11-111I12.1
chr1	30080019	30080907	889	*	0.0820221	Distal Intergenic	1	30013952	30037612	23661	2	101929406	ENST00000445180.2	-42407	RP11-111I12.1	RP11-111I12.1
chr1	30099320	30100371	1052	*	0.0579004	Distal Intergenic	1	30013952	30037612	23661	2	101929406	ENST00000445180.2	-61708	RP11-111I12.1	RP11-111I12.1
chr1	30105341	30106520	1180	*	0.068254	Distal Intergenic	1	30013952	30037612	23661	2	101929406	ENST00000445180.2	-67729	RP11-111I12.1	RP11-111I12.1
chr1	30107352	30111342	3991	*	0.121439	Distal Intergenic	1	30013952	30037612	23661	2	101929406	ENST00000445180.2	-69740	RP11-111I12.1	RP11-111I12.1
chr1	30145699	30147392	1694	*	0.062029	Distal Intergenic	1	30013952	30037612	23661	2	101929406	ENST00000445180.2	-108087	RP11-111I12.1	RP11-111I12.1
chr1	30166819	30167834	1016	*	0.0651016	Distal Intergenic	1	30013952	30037612	23661	2	101929406	ENST00000445180.2	-129207	RP11-111I12.1	RP11-111I12.1
chr1	30181656	30182118	463	*	0.0478632	Distal Intergenic	1	30013952	30037612	23661	2	101929406	ENST00000445180.2	-144044	RP11-111I12.1	RP11-111I12.1
chr1	30185247	30185738	492	*	0.0577131	Distal Intergenic	1	30013952	30037612	23661	2	101929406	ENST00000445180.2	-147635	RP11-111I12.1	RP11-111I12.1
chr1	30196680	30197434	755	*	0.0551893	Distal Intergenic	1	30013952	30037612	23661	2	101929406	ENST00000445180.2	-159068	RP11-111I12.1	RP11-111I12.1
chr1	30295708	30296766	1059	*	0.0864876	Distal Intergenic	1	30013952	30037612	23661	2	101929406	ENST00000445180.2	-258096	RP11-111I12.1	RP11-111I12.1
chr1	30308279	30309146	868	*	0.0571632	Distal Intergenic	1	30013952	30037612	23661	2	101929406	ENST00000445180.2	-270667	RP11-111I12.1	RP11-111I12.1
chr1	30314400	30315468	1069	*	0.0766525	Distal Intergenic	1	30013952	30037612	23661	2	101929406	ENST00000445180.2	-276788	RP11-111I12.1	RP11-111I12.1
chr1	30340954	30344895	3942	*	0.10264	Distal Intergenic	1	30013952	30037612	23661	2	101929406	ENST00000445180.2	-303342	RP11-111I12.1	RP11-111I12.1
chr1	30346880	30347664	785	*	0.0766104	Distal Intergenic	1	30013952	30037612	23661	2	101929406	ENST00000445180.2	-309268	RP11-111I12.1	RP11-111I12.1
chr1	30392218	30393184	967	*	0.058893	Distal Intergenic	1	30713767	30716135	2369	2	4146	ENST00000494561.1	322951	MATN1	MATN1
chr1	31184555	31185303	749	*	0.0486953	Promoter (2-3kb)	1	31181589	31188153	6565	2	79570	ENST00000526106.5	2850	NKAIN1	NKAIN1
chr1	31236115	31237754	1640	*	0.0757243	Promoter (1-2kb)	1	31179745	31239554	59810	2	79570	ENST00000373736.6	1800	NKAIN1	NKAIN1
chr1	31238003	31241747	3745	*	0.221676	Promoter (<=1kb)	1	31179745	31239554	59810	2	79570	ENST00000373736.6	0	NKAIN1	NKAIN1
chr1	31616582	31619481	2900	*	0.120689	Promoter (<=1kb)	1	31617686	31623749	6064	1	3061	ENST00000485464.5	0	HCRTR1	HCRTR1
chr1	31652347	31652912	566	*	0.08171	Promoter (2-3kb)	1	31653604	31655848	2245	2	1307	ENST00000461217.1	2936	COL16A1	COL16A1
chr1	31716496	31717351	856	*	0.0571429	Distal Intergenic	1	31679230	31704319	25090	2	1307	ENST00000373668.7	-12177	COL16A1	COL16A1
chr1	31763308	31763987	680	*	0.073019	Promoter (<=1kb)	1	31727117	31763922	36806	2	576	ENST00000398547.5	0	ADGRB2	ADGRB2
chr1	31797986	31798615	630	*	0.0738095	Promoter (<=1kb)	1	31790428	31798615	8188	2	90853	ENST00000473361.5	0	SPOCD1	SPOCD1
chr1	32870309	32873068	2760	*	0.129152	Promoter (<=1kb)	1	32862268	32870813	8546	2	252995	ENST00000373471.7	0	FNDC5	FNDC5
chr1	32884469	32885016	548	*	0.0652889	Promoter (<=1kb)	1	32885994	32894063	8070	1	3208	ENST00000470166.5	-978	HPCA	HPCA
chr1	32886654	32888075	1422	*	0.0890984	Promoter (<=1kb)	1	32886462	32894143	7682	1	3208	ENST00000459874.5	192	HPCA	HPCA
chr1	32890112	32890843	732	*	0.0631452	Promoter (2-3kb)	1	32893524	32898441	4918	1	3208	ENST00000470896.1	-2681	HPCA	HPCA
chr1	32924789	32925851	1063	*	0.0743839	Distal Intergenic	1	32894846	32901438	6593	2	113452	ENST00000475208.5	-23351	TMEM54	TMEM54
chr1	33059417	33060084	668	*	0.0676347	Intron (ENST00000548559.1/204, intron 2 of 4)	1	33021607	33080996	59390	2	204	ENST00000548559.1	20912	AK2	AK2
chr1	33081492	33082711	1220	*	0.0768349	Promoter (<=1kb)	1	33081659	33120530	38872	1	113451	ENST00000484656.5	0	AZIN2	AZIN2
chr1	33191747	33194472	2726	*	0.0853529	Distal Intergenic	1	33159692	33182053	22362	2	55223	ENST00000485148.1	-9694	TRIM62	TRIM62
chr1	33194868	33195703	836	*	0.0729377	Exon (ENST00000641271.1/ENST00000641271.1, exon 1 of 2)	1	33159692	33182053	22362	2	55223	ENST00000485148.1	-12815	TRIM62	TRIM62
chr1	33201827	33202247	421	*	0.0755596	Distal Intergenic	1	33159692	33182053	22362	2	55223	ENST00000485148.1	-19774	TRIM62	TRIM62
chr1	33202853	33204032	1180	*	0.0717949	Distal Intergenic	1	33159692	33182053	22362	2	55223	ENST00000485148.1	-20800	TRIM62	TRIM62
chr1	33532239	33534058	1820	*	0.0868934	Exon (ENST00000373381.8/114784, exon 63 of 71)	1	33559353	33572590	13238	2	114784	ENST00000465819.1	38532	CSMD2	CSMD2
chr1	33544524	33545006	483	*	0.0534188	Intron (ENST00000373381.8/114784, intron 57 of 70)	1	33559353	33572590	13238	2	114784	ENST00000465819.1	27584	CSMD2	CSMD2
chr1	33545470	33546535	1066	*	0.0830087	Exon (ENST00000373381.8/114784, exon 57 of 71)	1	33559353	33572590	13238	2	114784	ENST00000465819.1	26055	CSMD2	CSMD2
chr1	33557684	33559338	1655	*	0.0866408	Exon (ENST00000373381.8/114784, exon 54 of 71)	1	33559353	33572590	13238	2	114784	ENST00000465819.1	13252	CSMD2	CSMD2
chr1	33560837	33561472	636	*	0.0666226	Intron (ENST00000373381.8/114784, intron 53 of 70)	1	33559353	33572590	13238	2	114784	ENST00000465819.1	11118	CSMD2	CSMD2
chr1	33565178	33566746	1569	*	0.0729058	Intron (ENST00000373381.8/114784, intron 53 of 70)	1	33559353	33572590	13238	2	114784	ENST00000465819.1	5844	CSMD2	CSMD2
chr1	33567635	33568727	1093	*	0.0718152	Promoter (3-4kb)	1	33559353	33572590	13238	2	114784	ENST00000465819.1	3863	CSMD2	CSMD2
chr1	33571298	33571898	601	*	0.0725524	Promoter (<=1kb)	1	33559353	33572590	13238	2	114784	ENST00000465819.1	692	CSMD2	CSMD2
chr1	33573639	33574647	1009	*	0.0672453	Promoter (1-2kb)	1	33559353	33572590	13238	2	114784	ENST00000465819.1	-1049	CSMD2	CSMD2
chr1	33574875	33579121	4247	*	0.0943985	Promoter (2-3kb)	1	33559353	33572590	13238	2	114784	ENST00000465819.1	-2285	CSMD2	CSMD2
chr1	33583050	33584637	1588	*	0.0682133	Exon (ENST00000373381.8/114784, exon 47 of 71)	1	33559353	33572590	13238	2	114784	ENST00000465819.1	-10460	CSMD2	CSMD2
chr1	33584916	33589262	4347	*	0.0806906	Exon (ENST00000373381.8/114784, exon 45 of 71)	1	33559353	33572590	13238	2	114784	ENST00000465819.1	-12326	CSMD2	CSMD2
chr1	33594302	33594848	547	*	0.0712542	Intron (ENST00000373381.8/114784, intron 44 of 70)	1	33598689	33602477	3789	2	114784	ENST00000489419.1	7629	CSMD2	CSMD2
chr1	33613066	33618366	5301	*	0.105274	Exon (ENST00000373381.8/114784, exon 38 of 71)	1	33598689	33626584	27896	2	114784	ENST00000373377.1	8218	CSMD2	CSMD2
chr1	33626806	33630734	3929	*	0.106442	Promoter (<=1kb)	1	33598689	33626584	27896	2	114784	ENST00000373377.1	-222	CSMD2	CSMD2
chr1	33631917	33632719	803	*	0.0534392	Intron (ENST00000373381.8/114784, intron 32 of 70)	1	33598689	33626584	27896	2	114784	ENST00000373377.1	-5333	CSMD2	CSMD2
chr1	33633242	33635475	2234	*	0.0718803	Exon (ENST00000373381.8/114784, exon 31 of 71)	1	33598689	33626584	27896	2	114784	ENST00000373377.1	-6658	CSMD2	CSMD2
chr1	33666696	33668865	2170	*	0.086421	Intron (ENST00000373381.8/114784, intron 25 of 70)	1	33598689	33626584	27896	2	114784	ENST00000373377.1	-40112	CSMD2	CSMD2
chr1	33669172	33669955	784	*	0.0736264	Intron (ENST00000373381.8/114784, intron 25 of 70)	1	33591807	33709504	117698	2	114784	ENST00000373380.5	39549	CSMD2	CSMD2
chr1	33682369	33683702	1334	*	0.0607652	Intron (ENST00000373381.8/114784, intron 25 of 70)	1	33591807	33709504	117698	2	114784	ENST00000373380.5	25802	CSMD2	CSMD2
chr1	33684143	33685738	1596	*	0.0805386	Intron (ENST00000373381.8/114784, intron 25 of 70)	1	33591807	33709504	117698	2	114784	ENST00000373380.5	23766	CSMD2	CSMD2
chr1	33688059	33693716	5658	*	0.104234	Exon (ENST00000373381.8/114784, exon 25 of 71)	1	33591807	33709504	117698	2	114784	ENST00000373380.5	15788	CSMD2	CSMD2
chr1	33693771	33695523	1753	*	0.0597944	Intron (ENST00000373381.8/114784, intron 24 of 70)	1	33591807	33709504	117698	2	114784	ENST00000373380.5	13981	CSMD2	CSMD2
chr1	33705489	33707613	2125	*	0.0941352	Promoter (1-2kb)	1	33591807	33709504	117698	2	114784	ENST00000373380.5	1891	CSMD2	CSMD2
chr1	33714063	33716950	2888	*	0.0827734	Promoter (4-5kb)	1	33591807	33709504	117698	2	114784	ENST00000373380.5	-4559	CSMD2	CSMD2
chr1	33717274	33718390	1117	*	0.0792023	Intron (ENST00000373381.8/114784, intron 19 of 70)	1	33591807	33709504	117698	2	114784	ENST00000373380.5	-7770	CSMD2	CSMD2
chr1	33732718	33736207	3490	*	0.0805657	Intron (ENST00000373381.8/114784, intron 15 of 70)	1	33591807	33709504	117698	2	114784	ENST00000373380.5	-23214	CSMD2	CSMD2
chr1	33737454	33740536	3083	*	0.0953435	Exon (ENST00000373381.8/114784, exon 15 of 71)	1	33591807	33709504	117698	2	114784	ENST00000373380.5	-27950	CSMD2	CSMD2
chr1	33772000	33773106	1107	*	0.058954	3' UTR	1	33772108	33814219	42112	2	114784	ENST00000338325.1	41113	CSMD2	CSMD2
chr1	33779154	33781103	1950	*	0.0633903	Intron (ENST00000373381.8/114784, intron 12 of 70)	1	33772108	33814219	42112	2	114784	ENST00000338325.1	33116	CSMD2	CSMD2
chr1	33785770	33786095	326	*	0.0773301	Intron (ENST00000373381.8/114784, intron 12 of 70)	1	33772108	33814219	42112	2	114784	ENST00000338325.1	28124	CSMD2	CSMD2
chr1	33810503	33811330	828	*	0.0663004	Promoter (2-3kb)	1	33772108	33814219	42112	2	114784	ENST00000338325.1	2889	CSMD2	CSMD2
chr1	33819580	33820202	623	*	0.062617	Promoter (<=1kb)	1	33792497	33819808	27312	2	114784	ENST00000471438.2	0	CSMD2	CSMD2
chr1	33820849	33822595	1747	*	0.076501	Promoter (1-2kb)	1	33792497	33819808	27312	2	114784	ENST00000471438.2	-1041	CSMD2	CSMD2
chr1	33823049	33824338	1290	*	0.0646249	Promoter (3-4kb)	1	33792497	33819808	27312	2	114784	ENST00000471438.2	-3241	CSMD2	CSMD2
chr1	33863083	33863574	492	*	0.0626781	Promoter (<=1kb)	1	33864077	33864791	715	1	127540	ENST00000425537.1	-503	HMGB4	HMGB4
chr1	33864081	33864644	564	*	0.0692016	Promoter (<=1kb)	1	33864077	33864791	715	1	127540	ENST00000425537.1	4	HMGB4	HMGB4
chr1	33885864	33886660	797	*	0.075	Intron (ENST00000373381.8/114784, intron 5 of 70)	1	33875466	33885423	9958	1	402779	ENST00000431046.1	10398	CSMD2-AS1	CSMD2-AS1
chr1	33930158	33931412	1255	*	0.062617	Intron (ENST00000373381.8/114784, intron 4 of 70)	1	33875466	33885423	9958	1	402779	ENST00000431046.1	54692	CSMD2-AS1	CSMD2-AS1
chr1	33955142	33955658	517	*	0.0681726	Intron (ENST00000373381.8/114784, intron 3 of 70)	1	33875466	33885423	9958	1	402779	ENST00000431046.1	79676	CSMD2-AS1	CSMD2-AS1
chr1	33997148	33997673	526	*	0.0728646	Intron (ENST00000373381.8/114784, intron 3 of 70)	1	33875466	33885423	9958	1	402779	ENST00000431046.1	121682	CSMD2-AS1	CSMD2-AS1
chr1	33998343	33999458	1116	*	0.0718356	Intron (ENST00000373381.8/114784, intron 3 of 70)	1	33875466	33885423	9958	1	402779	ENST00000431046.1	122877	CSMD2-AS1	CSMD2-AS1
chr1	34102341	34105262	2922	*	0.0806354	Intron (ENST00000373381.8/114784, intron 1 of 70)	1	33513999	34165274	651276	2	114784	ENST00000373381.8	60012	CSMD2	CSMD2
chr1	34107785	34108761	977	*	0.0552096	Intron (ENST00000373381.8/114784, intron 1 of 70)	1	33513999	34165274	651276	2	114784	ENST00000373381.8	56513	CSMD2	CSMD2
chr1	34127719	34128779	1061	*	0.0787879	Intron (ENST00000373381.8/114784, intron 1 of 70)	1	33513999	34165274	651276	2	114784	ENST00000373381.8	36495	CSMD2	CSMD2
chr1	34159972	34168879	8908	*	0.178556	Promoter (<=1kb)	1	33513999	34165274	651276	2	114784	ENST00000373381.8	0	CSMD2	CSMD2
chr1	34175713	34177851	2139	*	0.140361	Promoter (<=1kb)	1	34177670	34219131	41462	1	84970	ENST00000488417.1	0	C1orf94	C1orf94
chr1	34184496	34185043	548	*	0.0962371	Intron (ENST00000373374.7/84970, intron 1 of 6)	1	34177670	34219131	41462	1	84970	ENST00000488417.1	6826	C1orf94	C1orf94
chr1	34186463	34187043	581	*	0.0633325	Intron (ENST00000373374.7/84970, intron 1 of 6)	1	34177670	34219131	41462	1	84970	ENST00000488417.1	8793	C1orf94	C1orf94
chr1	34188383	34189269	887	*	0.051567	Intron (ENST00000373374.7/84970, intron 1 of 6)	1	34177670	34219131	41462	1	84970	ENST00000488417.1	10713	C1orf94	C1orf94
chr1	34195146	34196017	872	*	0.0842907	Intron (ENST00000373374.7/84970, intron 1 of 6)	1	34177670	34219131	41462	1	84970	ENST00000488417.1	17476	C1orf94	C1orf94
chr1	34211018	34212431	1414	*	0.0637205	Exon (ENST00000373374.7/84970, exon 6 of 7)	1	34177670	34219131	41462	1	84970	ENST00000488417.1	33348	C1orf94	C1orf94
chr1	34249759	34250901	1143	*	0.0595328	Distal Intergenic	1	34177670	34219131	41462	1	84970	ENST00000488417.1	72089	C1orf94	C1orf94
chr1	34261758	34262337	580	*	0.0632701	Distal Intergenic	1	34177670	34219131	41462	1	84970	ENST00000488417.1	84088	C1orf94	C1orf94
chr1	34265055	34266225	1171	*	0.062001	Distal Intergenic	1	34177670	34219131	41462	1	84970	ENST00000488417.1	87385	C1orf94	C1orf94
chr1	34325604	34327091	1488	*	0.0724276	Distal Intergenic	1	34177670	34219131	41462	1	84970	ENST00000488417.1	147934	C1orf94	C1orf94
chr1	34347962	34348550	589	*	0.0655303	Distal Intergenic	1	34177670	34219131	41462	1	84970	ENST00000488417.1	170292	C1orf94	C1orf94
chr1	34367843	34368704	862	*	0.0681319	Distal Intergenic	1	34177670	34219131	41462	1	84970	ENST00000488417.1	190173	C1orf94	C1orf94
chr1	34378468	34379030	563	*	0.0652889	Distal Intergenic	1	34177670	34219131	41462	1	84970	ENST00000488417.1	200798	C1orf94	C1orf94
chr1	34380427	34381382	956	*	0.0693288	Distal Intergenic	1	34177670	34219131	41462	1	84970	ENST00000488417.1	202757	C1orf94	C1orf94
chr1	34383552	34386192	2641	*	0.122091	Distal Intergenic	1	34177670	34219131	41462	1	84970	ENST00000488417.1	205882	C1orf94	C1orf94
chr1	34411466	34412388	923	*	0.0902523	Distal Intergenic	1	34177670	34219131	41462	1	84970	ENST00000488417.1	233796	C1orf94	C1orf94
chr1	34435920	34436783	864	*	0.0746961	Distal Intergenic	1	34669599	34669694	96	2	693137	ENST00000385206.1	232911	MIR552	MIR552
chr1	34437556	34439402	1847	*	0.0743476	Distal Intergenic	1	34669599	34669694	96	2	693137	ENST00000385206.1	230292	MIR552	MIR552
chr1	34440755	34442391	1637	*	0.0892792	Distal Intergenic	1	34669599	34669694	96	2	693137	ENST00000385206.1	227303	MIR552	MIR552
chr1	34451011	34451543	533	*	0.0682336	Distal Intergenic	1	34669599	34669694	96	2	693137	ENST00000385206.1	218151	MIR552	MIR552
chr1	34466800	34467264	465	*	0.0941498	Distal Intergenic	1	34669599	34669694	96	2	693137	ENST00000385206.1	202430	MIR552	MIR552
chr1	34531591	34532840	1250	*	0.0841618	Distal Intergenic	1	34669599	34669694	96	2	693137	ENST00000385206.1	136854	MIR552	MIR552
chr1	34548728	34549357	630	*	0.0718152	Distal Intergenic	1	34669599	34669694	96	2	693137	ENST00000385206.1	120337	MIR552	MIR552
chr1	34603261	34604008	748	*	0.075641	Distal Intergenic	1	34669599	34669694	96	2	693137	ENST00000385206.1	65686	MIR552	MIR552
chr1	34605044	34607453	2410	*	0.0657355	Distal Intergenic	1	34669599	34669694	96	2	693137	ENST00000385206.1	62241	MIR552	MIR552
chr1	34607809	34608626	818	*	0.0608059	Distal Intergenic	1	34669599	34669694	96	2	693137	ENST00000385206.1	61068	MIR552	MIR552
chr1	34611827	34613039	1213	*	0.0892105	Distal Intergenic	1	34669599	34669694	96	2	693137	ENST00000385206.1	56655	MIR552	MIR552
chr1	34621633	34622487	855	*	0.0533985	Distal Intergenic	1	34669599	34669694	96	2	693137	ENST00000385206.1	47207	MIR552	MIR552
chr1	34624025	34625170	1146	*	0.0828042	Distal Intergenic	1	34669599	34669694	96	2	693137	ENST00000385206.1	44524	MIR552	MIR552
chr1	34636472	34637060	589	*	0.0752525	Distal Intergenic	1	34669599	34669694	96	2	693137	ENST00000385206.1	32634	MIR552	MIR552
chr1	34639516	34640306	791	*	0.0479039	Distal Intergenic	1	34669599	34669694	96	2	693137	ENST00000385206.1	29388	MIR552	MIR552
chr1	34641643	34645536	3894	*	0.101528	Distal Intergenic	1	34669599	34669694	96	2	693137	ENST00000385206.1	24158	MIR552	MIR552
chr1	34648058	34650038	1981	*	0.0808861	Distal Intergenic	1	34669599	34669694	96	2	693137	ENST00000385206.1	19656	MIR552	MIR552
chr1	34650073	34654724	4652	*	0.101474	Distal Intergenic	1	34669599	34669694	96	2	693137	ENST00000385206.1	14970	MIR552	MIR552
chr1	34656266	34657449	1184	*	0.0933233	Distal Intergenic	1	34669599	34669694	96	2	693137	ENST00000385206.1	12245	MIR552	MIR552
chr1	34657701	34659442	1742	*	0.0663004	Distal Intergenic	1	34669599	34669694	96	2	693137	ENST00000385206.1	10252	MIR552	MIR552
chr1	34659471	34660068	598	*	0.0838536	Distal Intergenic	1	34669599	34669694	96	2	693137	ENST00000385206.1	9626	MIR552	MIR552
chr1	34660479	34661510	1032	*	0.0772894	Distal Intergenic	1	34669599	34669694	96	2	693137	ENST00000385206.1	8184	MIR552	MIR552
chr1	34675226	34677046	1821	*	0.0783346	Distal Intergenic	1	34669599	34669694	96	2	693137	ENST00000385206.1	-5532	MIR552	MIR552
chr1	34682162	34683479	1318	*	0.100572	Distal Intergenic	1	34669599	34669694	96	2	693137	ENST00000385206.1	-12468	MIR552	MIR552
chr1	34683581	34685055	1475	*	0.0723651	Distal Intergenic	1	34669599	34669694	96	2	693137	ENST00000385206.1	-13887	MIR552	MIR552
chr1	34689307	34690119	813	*	0.0881251	Distal Intergenic	1	34669599	34669694	96	2	693137	ENST00000385206.1	-19613	MIR552	MIR552
chr1	34690404	34696378	5975	*	0.0916226	Distal Intergenic	1	34669599	34669694	96	2	693137	ENST00000385206.1	-20710	MIR552	MIR552
chr1	34698731	34699627	897	*	0.0877525	Distal Intergenic	1	34669599	34669694	96	2	693137	ENST00000385206.1	-29037	MIR552	MIR552
chr1	34701140	34701782	643	*	0.086069	Distal Intergenic	1	34669599	34669694	96	2	693137	ENST00000385206.1	-31446	MIR552	MIR552
chr1	34702036	34704011	1976	*	0.0689519	Distal Intergenic	1	34669599	34669694	96	2	693137	ENST00000385206.1	-32342	MIR552	MIR552
chr1	34704764	34707659	2896	*	0.0929974	Distal Intergenic	1	34669599	34669694	96	2	693137	ENST00000385206.1	-35070	MIR552	MIR552
chr1	34714327	34717285	2959	*	0.10558	3' UTR	1	34755047	34758512	3466	1	2709	ENST00000338513.1	-37762	GJB5	GJB5
chr1	34718219	34719225	1007	*	0.0818428	3' UTR	1	34755047	34758512	3466	1	2709	ENST00000338513.1	-35822	GJB5	GJB5
chr1	34719991	34722894	2904	*	0.0743368	Intron (ENST00000426886.1/113444, intron 2 of 4)	1	34755047	34758512	3466	1	2709	ENST00000338513.1	-32153	GJB5	GJB5
chr1	34723107	34730312	7206	*	0.144822	Intron (ENST00000426886.1/113444, intron 2 of 4)	1	34755047	34758512	3466	1	2709	ENST00000338513.1	-24735	GJB5	GJB5
chr1	34730610	34731355	746	*	0.0980208	Intron (ENST00000426886.1/113444, intron 2 of 4)	1	34755047	34758512	3466	1	2709	ENST00000338513.1	-23692	GJB5	GJB5
chr1	34731501	34732552	1052	*	0.0842172	Intron (ENST00000426886.1/113444, intron 2 of 4)	1	34755047	34758512	3466	1	2709	ENST00000338513.1	-22495	GJB5	GJB5
chr1	34732974	34737794	4821	*	0.137616	Intron (ENST00000426886.1/113444, intron 2 of 4)	1	34755047	34758512	3466	1	2709	ENST00000338513.1	-17253	GJB5	GJB5
chr1	34738881	34749422	10542	*	0.12674	Intron (ENST00000426886.1/113444, intron 2 of 4)	1	34755047	34758512	3466	1	2709	ENST00000338513.1	-5625	GJB5	GJB5
chr1	34760647	34763161	2515	*	0.0941858	Promoter (<=1kb)	1	34759741	34763724	3984	1	127534	ENST00000339480.1	906	GJB4	GJB4
chr1	34763563	34764188	626	*	0.0845543	Promoter (3-4kb)	1	34759741	34763724	3984	1	127534	ENST00000339480.1	3822	GJB4	GJB4
chr1	34766919	34772766	5848	*	0.100113	Intron (ENST00000426886.1/113444, intron 2 of 4)	1	34759741	34763724	3984	1	127534	ENST00000339480.1	7178	GJB4	GJB4
chr1	34776291	34777260	970	*	0.0864876	Promoter (3-4kb)	1	34781189	34786364	5176	1	2707	ENST00000373366.2	-3929	GJB3	GJB3
chr1	34778997	34779563	567	*	0.0654762	Promoter (1-2kb)	1	34781189	34786364	5176	1	2707	ENST00000373366.2	-1626	GJB3	GJB3
chr1	34780390	34783435	3046	*	0.193813	Promoter (<=1kb)	1	34781189	34786364	5176	1	2707	ENST00000373366.2	0	GJB3	GJB3
chr1	34783608	34798803	15196	*	0.139848	Promoter (<=1kb)	1	34792998	34795747	2750	1	2701	ENST00000342280.4	0	GJA4	GJA4
chr1	34801118	34801891	774	*	0.0802531	Intron (ENST00000426886.1/113444, intron 2 of 4)	1	34792999	34795090	2092	1	2701	ENST00000450137.1	8119	GJA4	GJA4
chr1	34802479	34803318	840	*	0.0992845	Intron (ENST00000426886.1/113444, intron 2 of 4)	1	34792999	34795090	2092	1	2701	ENST00000450137.1	9480	GJA4	GJA4
chr1	34804845	34805536	692	*	0.0672453	Intron (ENST00000426886.1/113444, intron 2 of 4)	1	34792999	34795090	2092	1	2701	ENST00000450137.1	11846	GJA4	GJA4
chr1	34805548	34807385	1838	*	0.0626577	Intron (ENST00000426886.1/113444, intron 2 of 4)	1	34792999	34795090	2092	1	2701	ENST00000450137.1	12549	GJA4	GJA4
chr1	34807744	34809046	1303	*	0.0515263	Intron (ENST00000426886.1/113444, intron 2 of 4)	1	34792999	34795090	2092	1	2701	ENST00000450137.1	14745	GJA4	GJA4
chr1	34813144	34814737	1594	*	0.0632229	Intron (ENST00000426886.1/113444, intron 2 of 4)	1	34792999	34795090	2092	1	2701	ENST00000450137.1	20145	GJA4	GJA4
chr1	34815244	34816823	1580	*	0.0734922	Intron (ENST00000426886.1/113444, intron 2 of 4)	1	34792999	34795090	2092	1	2701	ENST00000450137.1	22245	GJA4	GJA4
chr1	34820437	34822552	2116	*	0.0810134	Intron (ENST00000426886.1/113444, intron 2 of 4)	1	34792999	34795090	2092	1	2701	ENST00000450137.1	27438	GJA4	GJA4
chr1	34823320	34823926	607	*	0.0559441	Intron (ENST00000426886.1/113444, intron 2 of 4)	1	34792999	34795090	2092	1	2701	ENST00000450137.1	30321	GJA4	GJA4
chr1	34825793	34826687	895	*	0.0588726	Intron (ENST00000426886.1/113444, intron 2 of 4)	1	34855689	34859045	3357	2	113444	ENST00000417239.1	32358	SMIM12	SMIM12
chr1	34837806	34838856	1051	*	0.0755596	Intron (ENST00000426886.1/113444, intron 2 of 4)	1	34855689	34859045	3357	2	113444	ENST00000417239.1	20189	SMIM12	SMIM12
chr1	34839297	34840046	750	*	0.0950901	Intron (ENST00000426886.1/113444, intron 2 of 4)	1	34855689	34859045	3357	2	113444	ENST00000417239.1	18999	SMIM12	SMIM12
chr1	34841985	34843567	1583	*	0.0686397	Intron (ENST00000426886.1/113444, intron 2 of 4)	1	34855689	34859045	3357	2	113444	ENST00000417239.1	15478	SMIM12	SMIM12
chr1	34844582	34847535	2954	*	0.0742671	Intron (ENST00000426886.1/113444, intron 2 of 4)	1	34855689	34859045	3357	2	113444	ENST00000417239.1	11510	SMIM12	SMIM12
chr1	34847732	34848723	992	*	0.0855882	Intron (ENST00000426886.1/113444, intron 2 of 4)	1	34855689	34859045	3357	2	113444	ENST00000417239.1	10322	SMIM12	SMIM12
chr1	34848769	34849359	591	*	0.0990741	Intron (ENST00000426886.1/113444, intron 2 of 4)	1	34855689	34859045	3357	2	113444	ENST00000417239.1	9686	SMIM12	SMIM12
chr1	34867564	34868323	760	*	0.0607448	Exon (ENST00000235180.4/58512, exon 8 of 10)	1	34852669	34859816	7148	2	113444	ENST00000521580.2	-7748	SMIM12	SMIM12
chr1	34871111	34881575	10465	*	0.12166	Intron (ENST00000235180.4/58512, intron 6 of 9)	1	34852669	34859816	7148	2	113444	ENST00000521580.2	-11295	SMIM12	SMIM12
chr1	34883605	34887823	4219	*	0.144747	Exon (ENST00000235180.4/58512, exon 4 of 10)	1	34865436	34905383	39948	2	58512	ENST00000235180.4	17560	DLGAP3	DLGAP3
chr1	34899661	34905435	5775	*	0.108925	Promoter (<=1kb)	1	34865436	34905383	39948	2	58512	ENST00000235180.4	0	DLGAP3	DLGAP3
chr1	34926842	34932410	5569	*	0.192123	Promoter (<=1kb)	1	34865436	34929585	64150	2	58512	ENST00000373347.5	0	DLGAP3	DLGAP3
chr1	34932902	34935859	2958	*	0.0844097	Promoter (3-4kb)	1	34865436	34929585	64150	2	58512	ENST00000373347.5	-3317	DLGAP3	DLGAP3
chr1	34936194	34938523	2330	*	0.0760906	Distal Intergenic	1	34865436	34929585	64150	2	58512	ENST00000373347.5	-6609	DLGAP3	DLGAP3
chr1	34939047	34940547	1501	*	0.0733664	Distal Intergenic	1	34865436	34929585	64150	2	58512	ENST00000373347.5	-9462	DLGAP3	DLGAP3
chr1	34941372	34942387	1016	*	0.0608466	Distal Intergenic	1	34865436	34929585	64150	2	58512	ENST00000373347.5	-11787	DLGAP3	DLGAP3
chr1	34943910	34944942	1033	*	0.0460317	Distal Intergenic	1	34865436	34929585	64150	2	58512	ENST00000373347.5	-14325	DLGAP3	DLGAP3
chr1	34965366	34966139	774	*	0.0787037	Distal Intergenic	1	34975699	34978706	3008	2	653160	ENST00000311990.4	12567	RP11-244H3.1	RP11-244H3.1
chr1	35698166	35698994	829	*	0.0737688	Distal Intergenic	1	35716160	35716911	752	2	127703	ENST00000503824.1	17917	C1orf216	C1orf216
chr1	35700494	35701718	1225	*	0.0818348	Distal Intergenic	1	35716160	35716911	752	2	127703	ENST00000503824.1	15193	C1orf216	C1orf216
chr1	36546489	36549480	2992	*	0.0993503	Distal Intergenic	1	36466043	36483278	17236	2	1441	ENST00000373106.5	-63211	CSF3R	CSF3R
chr1	36549681	36550438	758	*	0.0718763	Distal Intergenic	1	36466043	36483278	17236	2	1441	ENST00000373106.5	-66403	CSF3R	CSF3R
chr1	36550680	36556008	5329	*	0.115559	Distal Intergenic	1	36466043	36483278	17236	2	1441	ENST00000373106.5	-67402	CSF3R	CSF3R
chr1	36556310	36556853	544	*	0.0579004	Distal Intergenic	1	36466043	36483278	17236	2	1441	ENST00000373106.5	-73032	CSF3R	CSF3R
chr1	36572134	36575434	3301	*	0.0930943	Distal Intergenic	1	36466043	36483278	17236	2	1441	ENST00000373106.5	-88856	CSF3R	CSF3R
chr1	36584289	36586344	2056	*	0.0857402	Distal Intergenic	1	36466043	36483278	17236	2	1441	ENST00000373106.5	-101011	CSF3R	CSF3R
chr1	36588038	36592723	4686	*	0.0928146	Distal Intergenic	1	36466043	36483278	17236	2	1441	ENST00000373106.5	-104760	CSF3R	CSF3R
chr1	36592773	36597549	4777	*	0.102736	Distal Intergenic	1	36466043	36483278	17236	2	1441	ENST00000373106.5	-109495	CSF3R	CSF3R
chr1	36597662	36598979	1318	*	0.0743186	Distal Intergenic	1	36466043	36483278	17236	2	1441	ENST00000373106.5	-114384	CSF3R	CSF3R
chr1	36609686	36610591	906	*	0.0695286	Distal Intergenic	1	36466043	36483278	17236	2	1441	ENST00000373106.5	-126408	CSF3R	CSF3R
chr1	36613019	36614764	1746	*	0.0656145	Distal Intergenic	1	36466043	36483278	17236	2	1441	ENST00000373106.5	-129741	CSF3R	CSF3R
chr1	36624167	36624644	478	*	0.0515873	Distal Intergenic	1	36466043	36483278	17236	2	1441	ENST00000373106.5	-140889	CSF3R	CSF3R
chr1	36633967	36635553	1587	*	0.0693948	Distal Intergenic	1	36466043	36483278	17236	2	1441	ENST00000373106.5	-150689	CSF3R	CSF3R
chr1	36635601	36636293	693	*	0.102418	Distal Intergenic	1	36466043	36483278	17236	2	1441	ENST00000373106.5	-152323	CSF3R	CSF3R
chr1	36645394	36646712	1319	*	0.0656504	Distal Intergenic	1	36466043	36483278	17236	2	1441	ENST00000373106.5	-162116	CSF3R	CSF3R
chr1	36646933	36647659	727	*	0.0635943	Distal Intergenic	1	36466043	36483278	17236	2	1441	ENST00000373106.5	-163655	CSF3R	CSF3R
chr1	36654118	36655949	1832	*	0.0731438	Distal Intergenic	1	36466043	36483278	17236	2	1441	ENST00000373106.5	-170840	CSF3R	CSF3R
chr1	36658807	36659811	1005	*	0.0778749	Distal Intergenic	1	36466043	36483278	17236	2	1441	ENST00000373106.5	-175529	CSF3R	CSF3R
chr1	36659884	36660938	1055	*	0.0712963	Distal Intergenic	1	36466043	36483278	17236	2	1441	ENST00000373106.5	-176606	CSF3R	CSF3R
chr1	36660954	36661571	618	*	0.056271	Distal Intergenic	1	36466043	36483278	17236	2	1441	ENST00000373106.5	-177676	CSF3R	CSF3R
chr1	36661644	36662005	362	*	0.106817	Distal Intergenic	1	36466043	36483278	17236	2	1441	ENST00000373106.5	-178366	CSF3R	CSF3R
chr1	36667091	36667993	903	*	0.0959596	Distal Intergenic	1	36466043	36483278	17236	2	1441	ENST00000373106.5	-183813	CSF3R	CSF3R
chr1	36668531	36671045	2515	*	0.0967273	Distal Intergenic	1	36849948	36853687	3740	2	2899	ENST00000479620.1	182642	GRIK3	GRIK3
chr1	36671161	36671750	590	*	0.103848	Distal Intergenic	1	36849948	36853687	3740	2	2899	ENST00000479620.1	181937	GRIK3	GRIK3
chr1	36672006	36674301	2296	*	0.0831597	Distal Intergenic	1	36849948	36853687	3740	2	2899	ENST00000479620.1	179386	GRIK3	GRIK3
chr1	36674969	36676013	1045	*	0.0570772	Distal Intergenic	1	36849948	36853687	3740	2	2899	ENST00000479620.1	177674	GRIK3	GRIK3
chr1	36679443	36680908	1466	*	0.0626374	Distal Intergenic	1	36849948	36853687	3740	2	2899	ENST00000479620.1	172779	GRIK3	GRIK3
chr1	36685191	36686280	1090	*	0.0728022	Distal Intergenic	1	36849948	36853687	3740	2	2899	ENST00000479620.1	167407	GRIK3	GRIK3
chr1	36686878	36687678	801	*	0.0691498	Distal Intergenic	1	36849948	36853687	3740	2	2899	ENST00000479620.1	166009	GRIK3	GRIK3
chr1	36689027	36690577	1551	*	0.0736671	Distal Intergenic	1	36849948	36853687	3740	2	2899	ENST00000479620.1	163110	GRIK3	GRIK3
chr1	36690996	36695233	4238	*	0.0806354	Distal Intergenic	1	36849948	36853687	3740	2	2899	ENST00000479620.1	158454	GRIK3	GRIK3
chr1	36696146	36697304	1159	*	0.067094	Distal Intergenic	1	36849948	36853687	3740	2	2899	ENST00000479620.1	156383	GRIK3	GRIK3
chr1	36697635	36700230	2596	*	0.0754573	Distal Intergenic	1	36849948	36853687	3740	2	2899	ENST00000479620.1	153457	GRIK3	GRIK3
chr1	36701975	36703241	1267	*	0.0681115	Distal Intergenic	1	36849948	36853687	3740	2	2899	ENST00000479620.1	150446	GRIK3	GRIK3
chr1	36704121	36707940	3820	*	0.100403	Exon (ENST00000641463.1/ENST00000641463.1, exon 1 of 2)	1	36849948	36853687	3740	2	2899	ENST00000479620.1	145747	GRIK3	GRIK3
chr1	36708267	36713776	5510	*	0.141375	Exon (ENST00000641463.1/ENST00000641463.1, exon 2 of 2)	1	36849948	36853687	3740	2	2899	ENST00000479620.1	139911	GRIK3	GRIK3
chr1	36716355	36717876	1522	*	0.0706873	Distal Intergenic	1	36849948	36853687	3740	2	2899	ENST00000479620.1	135811	GRIK3	GRIK3
chr1	36723006	36723472	467	*	0.0632701	Distal Intergenic	1	36849948	36853687	3740	2	2899	ENST00000479620.1	130215	GRIK3	GRIK3
chr1	36725180	36726081	902	*	0.060101	Distal Intergenic	1	36849948	36853687	3740	2	2899	ENST00000479620.1	127606	GRIK3	GRIK3
chr1	36729587	36730857	1271	*	0.058165	Distal Intergenic	1	36849948	36853687	3740	2	2899	ENST00000479620.1	122830	GRIK3	GRIK3
chr1	36736216	36738896	2681	*	0.0932327	Distal Intergenic	1	36849948	36853687	3740	2	2899	ENST00000479620.1	114791	GRIK3	GRIK3
chr1	36745235	36747122	1888	*	0.100211	Distal Intergenic	1	36849948	36853687	3740	2	2899	ENST00000479620.1	106565	GRIK3	GRIK3
chr1	36767874	36778831	10958	*	0.123823	Exon (ENST00000451375.1/ENST00000451375.1, exon 1 of 2)	1	36849948	36853687	3740	2	2899	ENST00000479620.1	74856	GRIK3	GRIK3
chr1	36785138	36787972	2835	*	0.110073	Distal Intergenic	1	36849948	36853687	3740	2	2899	ENST00000479620.1	65715	GRIK3	GRIK3
chr1	36788755	36790117	1363	*	0.0787037	Distal Intergenic	1	36849948	36853687	3740	2	2899	ENST00000479620.1	63570	GRIK3	GRIK3
chr1	36797244	36798500	1257	*	0.0992282	3' UTR	1	36849948	36853687	3740	2	2899	ENST00000479620.1	55187	GRIK3	GRIK3
chr1	36799016	36799951	936	*	0.0700041	3' UTR	1	36849948	36853687	3740	2	2899	ENST00000479620.1	53736	GRIK3	GRIK3
chr1	36800841	36806395	5555	*	0.0955779	3' UTR	1	36849948	36853687	3740	2	2899	ENST00000479620.1	47292	GRIK3	GRIK3
chr1	36807489	36808039	551	*	0.0774522	Intron (ENST00000373091.7/2899, intron 13 of 15)	1	36849948	36853687	3740	2	2899	ENST00000479620.1	45648	GRIK3	GRIK3
chr1	36818062	36822229	4168	*	0.109066	Exon (ENST00000373091.7/2899, exon 12 of 16)	1	36849948	36853687	3740	2	2899	ENST00000479620.1	31458	GRIK3	GRIK3
chr1	36822719	36823042	324	*	0.0571632	Intron (ENST00000373091.7/2899, intron 11 of 15)	1	36849948	36853687	3740	2	2899	ENST00000479620.1	30645	GRIK3	GRIK3
chr1	36823843	36826004	2162	*	0.117999	Exon (ENST00000373091.7/2899, exon 11 of 16)	1	36849948	36853687	3740	2	2899	ENST00000479620.1	27683	GRIK3	GRIK3
chr1	36826389	36827458	1070	*	0.0759657	Intron (ENST00000373091.7/2899, intron 10 of 15)	1	36849948	36853687	3740	2	2899	ENST00000479620.1	26229	GRIK3	GRIK3
chr1	36829830	36830515	686	*	0.0705336	Intron (ENST00000373091.7/2899, intron 10 of 15)	1	36849948	36853687	3740	2	2899	ENST00000479620.1	23172	GRIK3	GRIK3
chr1	36831014	36833582	2569	*	0.0779156	Intron (ENST00000373091.7/2899, intron 10 of 15)	1	36849948	36853687	3740	2	2899	ENST00000479620.1	20105	GRIK3	GRIK3
chr1	36838614	36839282	669	*	0.0847171	Intron (ENST00000373091.7/2899, intron 10 of 15)	1	36849948	36853687	3740	2	2899	ENST00000479620.1	14405	GRIK3	GRIK3
chr1	36839631	36840323	693	*	0.0681115	Intron (ENST00000373091.7/2899, intron 10 of 15)	1	36849948	36853687	3740	2	2899	ENST00000479620.1	13364	GRIK3	GRIK3
chr1	36841056	36842612	1557	*	0.106412	Exon (ENST00000373091.7/2899, exon 10 of 16)	1	36849948	36853687	3740	2	2899	ENST00000479620.1	11075	GRIK3	GRIK3
chr1	36842922	36844478	1557	*	0.0902486	Intron (ENST00000373091.7/2899, intron 9 of 15)	1	36849948	36853687	3740	2	2899	ENST00000479620.1	9209	GRIK3	GRIK3
chr1	36844967	36847217	2251	*	0.0699837	Intron (ENST00000373091.7/2899, intron 9 of 15)	1	36849948	36853687	3740	2	2899	ENST00000479620.1	6470	GRIK3	GRIK3
chr1	36847967	36848608	642	*	0.0792189	Intron (ENST00000373091.7/2899, intron 9 of 15)	1	36849948	36853687	3740	2	2899	ENST00000479620.1	5079	GRIK3	GRIK3
chr1	36849073	36858128	9056	*	0.151089	Promoter (<=1kb)	1	36849948	36853687	3740	2	2899	ENST00000479620.1	0	GRIK3	GRIK3
chr1	36858520	36861451	2932	*	0.117343	Promoter (<=1kb)	1	36849674	36859136	9463	2	2899	ENST00000462621.1	0	GRIK3	GRIK3
chr1	36862955	36863512	558	*	0.0544192	Promoter (3-4kb)	1	36849674	36859136	9463	2	2899	ENST00000462621.1	-3819	GRIK3	GRIK3
chr1	36870381	36871601	1221	*	0.0580387	Intron (ENST00000373091.7/2899, intron 4 of 15)	1	36849674	36859136	9463	2	2899	ENST00000462621.1	-11245	GRIK3	GRIK3
chr1	36879159	36879904	746	*	0.0560689	Intron (ENST00000373091.7/2899, intron 3 of 15)	1	36849674	36859136	9463	2	2899	ENST00000462621.1	-20023	GRIK3	GRIK3
chr1	36881233	36881957	725	*	0.0617507	Intron (ENST00000373091.7/2899, intron 2 of 15)	1	36849674	36859136	9463	2	2899	ENST00000462621.1	-22097	GRIK3	GRIK3
chr1	36891709	36894555	2847	*	0.0657074	Intron (ENST00000373091.7/2899, intron 1 of 15)	1	36849674	36859136	9463	2	2899	ENST00000462621.1	-32573	GRIK3	GRIK3
chr1	36910615	36911378	764	*	0.0657056	Intron (ENST00000373091.7/2899, intron 1 of 15)	1	36849674	36859136	9463	2	2899	ENST00000462621.1	-51479	GRIK3	GRIK3
chr1	36911474	36912245	772	*	0.119901	Intron (ENST00000373091.7/2899, intron 1 of 15)	1	36849674	36859136	9463	2	2899	ENST00000462621.1	-52338	GRIK3	GRIK3
chr1	36914240	36914719	480	*	0.0768939	Intron (ENST00000373091.7/2899, intron 1 of 15)	1	36849674	36859136	9463	2	2899	ENST00000462621.1	-55104	GRIK3	GRIK3
chr1	36931595	36932686	1092	*	0.0747586	Intron (ENST00000373091.7/2899, intron 1 of 15)	1	36849674	36859136	9463	2	2899	ENST00000462621.1	-72459	GRIK3	GRIK3
chr1	36933826	36935307	1482	*	0.078484	Intron (ENST00000373091.7/2899, intron 1 of 15)	1	36849674	36859136	9463	2	2899	ENST00000462621.1	-74690	GRIK3	GRIK3
chr1	36935386	36936808	1423	*	0.0655816	Intron (ENST00000373091.7/2899, intron 1 of 15)	1	36849674	36859136	9463	2	2899	ENST00000462621.1	-76250	GRIK3	GRIK3
chr1	36937040	36937943	904	*	0.0993284	Intron (ENST00000373091.7/2899, intron 1 of 15)	1	36849674	36859136	9463	2	2899	ENST00000462621.1	-77904	GRIK3	GRIK3
chr1	36941151	36943191	2041	*	0.0717428	Intron (ENST00000373091.7/2899, intron 1 of 15)	1	36849674	36859136	9463	2	2899	ENST00000462621.1	-82015	GRIK3	GRIK3
chr1	36945921	36946711	791	*	0.0887862	Intron (ENST00000373091.7/2899, intron 1 of 15)	1	36849674	36859136	9463	2	2899	ENST00000462621.1	-86785	GRIK3	GRIK3
chr1	36950274	36951085	812	*	0.0699023	Intron (ENST00000373091.7/2899, intron 1 of 15)	1	36795527	37034125	238599	2	2899	ENST00000373091.7	83040	GRIK3	GRIK3
chr1	36956135	36956675	541	*	0.0542929	Intron (ENST00000373091.7/2899, intron 1 of 15)	1	36795527	37034125	238599	2	2899	ENST00000373091.7	77450	GRIK3	GRIK3
chr1	36957001	36957555	555	*	0.062617	Intron (ENST00000373091.7/2899, intron 1 of 15)	1	36795527	37034125	238599	2	2899	ENST00000373091.7	76570	GRIK3	GRIK3
chr1	36962944	36963646	703	*	0.0929839	Intron (ENST00000373091.7/2899, intron 1 of 15)	1	36795527	37034125	238599	2	2899	ENST00000373091.7	70479	GRIK3	GRIK3
chr1	36981357	36982817	1461	*	0.101278	Intron (ENST00000373091.7/2899, intron 1 of 15)	1	36795527	37034125	238599	2	2899	ENST00000373091.7	51308	GRIK3	GRIK3
chr1	36988919	36990098	1180	*	0.0540501	Intron (ENST00000373091.7/2899, intron 1 of 15)	1	36795527	37034125	238599	2	2899	ENST00000373091.7	44027	GRIK3	GRIK3
chr1	36991417	36992322	906	*	0.0577756	Intron (ENST00000373091.7/2899, intron 1 of 15)	1	36795527	37034125	238599	2	2899	ENST00000373091.7	41803	GRIK3	GRIK3
chr1	37007570	37009437	1868	*	0.069355	Intron (ENST00000373091.7/2899, intron 1 of 15)	1	36795527	37034125	238599	2	2899	ENST00000373091.7	24688	GRIK3	GRIK3
chr1	37009754	37012042	2289	*	0.0880844	Intron (ENST00000373091.7/2899, intron 1 of 15)	1	36795527	37034125	238599	2	2899	ENST00000373091.7	22083	GRIK3	GRIK3
chr1	37019355	37020104	750	*	0.0644282	Intron (ENST00000373091.7/2899, intron 1 of 15)	1	36795527	37034125	238599	2	2899	ENST00000373091.7	14021	GRIK3	GRIK3
chr1	37025879	37027262	1384	*	0.0582004	Intron (ENST00000373091.7/2899, intron 1 of 15)	1	36795527	37034125	238599	2	2899	ENST00000373091.7	6863	GRIK3	GRIK3
chr1	37029028	37038528	9501	*	0.142234	Promoter (<=1kb)	1	36795527	37034125	238599	2	2899	ENST00000373091.7	0	GRIK3	GRIK3
chr1	37038704	37039896	1193	*	0.0699227	Promoter (4-5kb)	1	36804618	37034129	229512	2	2899	ENST00000373093.4	-4575	GRIK3	GRIK3
chr1	37040976	37043089	2114	*	0.0841436	Distal Intergenic	1	36804618	37034129	229512	2	2899	ENST00000373093.4	-6847	GRIK3	GRIK3
chr1	37043601	37045048	1448	*	0.0631541	Distal Intergenic	1	36804618	37034129	229512	2	2899	ENST00000373093.4	-9472	GRIK3	GRIK3
chr1	37046845	37047685	841	*	0.0946553	Distal Intergenic	1	36804618	37034129	229512	2	2899	ENST00000373093.4	-12716	GRIK3	GRIK3
chr1	37048689	37049787	1099	*	0.0646529	Distal Intergenic	1	36804618	37034129	229512	2	2899	ENST00000373093.4	-14560	GRIK3	GRIK3
chr1	37054456	37055487	1032	*	0.0580387	Distal Intergenic	1	36804618	37034129	229512	2	2899	ENST00000373093.4	-20327	GRIK3	GRIK3
chr1	37062315	37064134	1820	*	0.0569659	Distal Intergenic	1	36804618	37034129	229512	2	2899	ENST00000373093.4	-28186	GRIK3	GRIK3
chr1	37064879	37067178	2300	*	0.077903	Distal Intergenic	1	36804618	37034129	229512	2	2899	ENST00000373093.4	-30750	GRIK3	GRIK3
chr1	37067565	37074895	7331	*	0.15184	Distal Intergenic	1	36804618	37034129	229512	2	2899	ENST00000373093.4	-33436	GRIK3	GRIK3
chr1	37076941	37079727	2787	*	0.0683159	Distal Intergenic	1	36804618	37034129	229512	2	2899	ENST00000373093.4	-42812	GRIK3	GRIK3
chr1	37082534	37084321	1788	*	0.0797483	Distal Intergenic	1	36804618	37034129	229512	2	2899	ENST00000373093.4	-48405	GRIK3	GRIK3
chr1	37116903	37117952	1050	*	0.0937932	Distal Intergenic	1	37161563	37161634	72	1	100422898	ENST00000579351.1	-43611	MIR4255	MIR4255
chr1	37127474	37128450	977	*	0.0720884	Distal Intergenic	1	37161563	37161634	72	1	100422898	ENST00000579351.1	-33113	MIR4255	MIR4255
chr1	37133007	37133591	585	*	0.07299	Exon (ENST00000642067.1/ENST00000642067.1, exon 1 of 2)	1	37161563	37161634	72	1	100422898	ENST00000579351.1	-27972	MIR4255	MIR4255
chr1	37133935	37135349	1415	*	0.0747054	Exon (ENST00000642067.1/ENST00000642067.1, exon 2 of 2)	1	37161563	37161634	72	1	100422898	ENST00000579351.1	-26214	MIR4255	MIR4255
chr1	37168849	37170755	1907	*	0.0774318	Distal Intergenic	1	37161563	37161634	72	1	100422898	ENST00000579351.1	7286	MIR4255	MIR4255
chr1	37171077	37173142	2066	*	0.0881125	Distal Intergenic	1	37161563	37161634	72	1	100422898	ENST00000579351.1	9514	MIR4255	MIR4255
chr1	37178922	37179814	893	*	0.0552503	Distal Intergenic	1	37161563	37161634	72	1	100422898	ENST00000579351.1	17359	MIR4255	MIR4255
chr1	37224925	37226133	1209	*	0.0803155	Distal Intergenic	1	37161563	37161634	72	1	100422898	ENST00000579351.1	63362	MIR4255	MIR4255
chr1	37238622	37239692	1071	*	0.0755393	Distal Intergenic	1	37161563	37161634	72	1	100422898	ENST00000579351.1	77059	MIR4255	MIR4255
chr1	37246052	37246880	829	*	0.0607448	Distal Intergenic	1	37161563	37161634	72	1	100422898	ENST00000579351.1	84489	MIR4255	MIR4255
chr1	37253744	37254306	563	*	0.0625153	Distal Intergenic	1	37161563	37161634	72	1	100422898	ENST00000579351.1	92181	MIR4255	MIR4255
chr1	37268295	37269841	1547	*	0.068827	Intron (ENST00000413901.1/ENST00000413901.1, intron 3 of 3)	1	37161563	37161634	72	1	100422898	ENST00000579351.1	106732	MIR4255	MIR4255
chr1	37270432	37271963	1532	*	0.0663614	Exon (ENST00000413901.1/ENST00000413901.1, exon 3 of 4)	1	37161563	37161634	72	1	100422898	ENST00000579351.1	108869	MIR4255	MIR4255
chr1	37272292	37273766	1475	*	0.0830746	Intron (ENST00000413901.1/ENST00000413901.1, intron 2 of 3)	1	37161563	37161634	72	1	100422898	ENST00000579351.1	110729	MIR4255	MIR4255
chr1	37274313	37275436	1124	*	0.0869359	Intron (ENST00000413901.1/ENST00000413901.1, intron 2 of 3)	1	37161563	37161634	72	1	100422898	ENST00000579351.1	112750	MIR4255	MIR4255
chr1	37290363	37303178	12816	*	0.111267	Intron (ENST00000413901.1/ENST00000413901.1, intron 1 of 3)	1	37161563	37161634	72	1	100422898	ENST00000579351.1	128800	MIR4255	MIR4255
chr1	37307465	37311657	4193	*	0.0843518	Intron (ENST00000413901.1/ENST00000413901.1, intron 1 of 3)	1	37161563	37161634	72	1	100422898	ENST00000579351.1	145902	MIR4255	MIR4255
chr1	37312377	37313662	1286	*	0.058893	Intron (ENST00000413901.1/ENST00000413901.1, intron 1 of 3)	1	37161563	37161634	72	1	100422898	ENST00000579351.1	150814	MIR4255	MIR4255
chr1	37314184	37315879	1696	*	0.0803024	Intron (ENST00000413901.1/ENST00000413901.1, intron 1 of 3)	1	37161563	37161634	72	1	100422898	ENST00000579351.1	152621	MIR4255	MIR4255
chr1	37316064	37319023	2960	*	0.111489	Intron (ENST00000413901.1/ENST00000413901.1, intron 1 of 3)	1	37161563	37161634	72	1	100422898	ENST00000579351.1	154501	MIR4255	MIR4255
chr1	37321971	37322495	525	*	0.0632365	Intron (ENST00000413901.1/ENST00000413901.1, intron 1 of 3)	1	37454879	37474411	19533	2	728431	ENST00000424989.1	151916	LINC01137	LINC01137
chr1	37328128	37328776	649	*	0.0671366	Distal Intergenic	1	37454879	37474411	19533	2	728431	ENST00000424989.1	145635	LINC01137	LINC01137
chr1	37330141	37332726	2586	*	0.0781382	Exon (ENST00000438196.2/ENST00000438196.2, exon 1 of 1)	1	37454879	37474411	19533	2	728431	ENST00000424989.1	141685	LINC01137	LINC01137
chr1	37333550	37334732	1183	*	0.0700244	Distal Intergenic	1	37454879	37474411	19533	2	728431	ENST00000424989.1	139679	LINC01137	LINC01137
chr1	37355594	37356061	468	*	0.066219	Distal Intergenic	1	37454879	37474411	19533	2	728431	ENST00000424989.1	118350	LINC01137	LINC01137
chr1	37359231	37360735	1505	*	0.0842713	Distal Intergenic	1	37454879	37474411	19533	2	728431	ENST00000424989.1	113676	LINC01137	LINC01137
chr1	37361046	37362859	1814	*	0.0867386	Distal Intergenic	1	37454879	37474411	19533	2	728431	ENST00000424989.1	111552	LINC01137	LINC01137
chr1	37363263	37364109	847	*	0.0854787	Distal Intergenic	1	37454879	37474411	19533	2	728431	ENST00000424989.1	110302	LINC01137	LINC01137
chr1	37372345	37374125	1781	*	0.0868227	Distal Intergenic	1	37454879	37474411	19533	2	728431	ENST00000424989.1	100286	LINC01137	LINC01137
chr1	37386860	37390498	3639	*	0.126339	Distal Intergenic	1	37454879	37474411	19533	2	728431	ENST00000424989.1	83913	LINC01137	LINC01137
chr1	37390960	37401307	10348	*	0.112725	Distal Intergenic	1	37454879	37474411	19533	2	728431	ENST00000424989.1	73104	LINC01137	LINC01137
chr1	37401370	37403288	1919	*	0.0633949	Distal Intergenic	1	37454879	37474411	19533	2	728431	ENST00000424989.1	71123	LINC01137	LINC01137
chr1	37404018	37404861	844	*	0.099593	Distal Intergenic	1	37454879	37474411	19533	2	728431	ENST00000424989.1	69550	LINC01137	LINC01137
chr1	37405046	37405710	665	*	0.0718531	Distal Intergenic	1	37454879	37474411	19533	2	728431	ENST00000424989.1	68701	LINC01137	LINC01137
chr1	37406339	37407394	1056	*	0.0655724	Distal Intergenic	1	37454879	37474411	19533	2	728431	ENST00000424989.1	67017	LINC01137	LINC01137
chr1	37414809	37417000	2192	*	0.0904016	Distal Intergenic	1	37454879	37474411	19533	2	728431	ENST00000424989.1	57411	LINC01137	LINC01137
chr1	37421130	37422675	1546	*	0.0619883	Distal Intergenic	1	37454879	37474411	19533	2	728431	ENST00000424989.1	51736	LINC01137	LINC01137
chr1	37428639	37429402	764	*	0.0669121	Distal Intergenic	1	37454879	37474411	19533	2	728431	ENST00000424989.1	45009	LINC01137	LINC01137
chr1	37429985	37431091	1107	*	0.0879741	Distal Intergenic	1	37454879	37474411	19533	2	728431	ENST00000424989.1	43320	LINC01137	LINC01137
chr1	37432214	37433513	1300	*	0.0694093	Distal Intergenic	1	37454879	37474411	19533	2	728431	ENST00000424989.1	40898	LINC01137	LINC01137
chr1	37435759	37436272	514	*	0.102418	Distal Intergenic	1	37454879	37474411	19533	2	728431	ENST00000424989.1	38139	LINC01137	LINC01137
chr1	37437850	37438476	627	*	0.062617	Distal Intergenic	1	37454879	37474411	19533	2	728431	ENST00000424989.1	35935	LINC01137	LINC01137
chr1	37615323	37617645	2323	*	0.0940482	Exon (ENST00000612451.4/284654, exon 4 of 6)	1	37611812	37634616	22805	2	284654	ENST00000401068.1	16971	RSPO1	RSPO1
chr1	37618283	37623412	5130	*	0.132887	Intron (ENST00000612451.4/284654, intron 3 of 5)	1	37611812	37634616	22805	2	284654	ENST00000401068.1	11204	RSPO1	RSPO1
chr1	37626172	37627287	1116	*	0.0619196	Intron (ENST00000612451.4/284654, intron 3 of 5)	1	37611812	37634616	22805	2	284654	ENST00000401068.1	7329	RSPO1	RSPO1
chr1	37629807	37630625	819	*	0.0533985	Promoter (3-4kb)	1	37611812	37634616	22805	2	284654	ENST00000401068.1	3991	RSPO1	RSPO1
chr1	37630724	37638691	7968	*	0.258869	Promoter (<=1kb)	1	37611350	37634665	23316	2	284654	ENST00000612451.4	0	RSPO1	RSPO1
chr1	37667556	37669881	2326	*	0.0944836	Distal Intergenic	1	37682736	37689689	6954	2	54955	ENST00000464178.1	19808	C1orf109	C1orf109
chr1	37670164	37670828	665	*	0.07249	Distal Intergenic	1	37682736	37689689	6954	2	54955	ENST00000464178.1	18861	C1orf109	C1orf109
chr1	37672130	37673837	1708	*	0.0717573	Distal Intergenic	1	37682736	37689689	6954	2	54955	ENST00000464178.1	15852	C1orf109	C1orf109
chr1	37753365	37757627	4263	*	0.123725	Promoter (<=1kb)	1	37714854	37756691	41838	2	284656	ENST00000446149.6	0	EPHA10	EPHA10
chr1	37758643	37770277	11635	*	0.130346	Promoter (<=1kb)	1	37715854	37765066	49213	2	284656	ENST00000427468.6	0	EPHA10	EPHA10
chr1	37782318	37784736	2419	*	0.0833127	Exon (ENST00000417484.1/ENST00000417484.1, exon 1 of 1)	1	37793802	37801133	7332	1	149175	ENST00000373045.10	-9066	MANEAL	MANEAL
chr1	37785160	37786044	885	*	0.0636785	Distal Intergenic	1	37793802	37801133	7332	1	149175	ENST00000373045.10	-7758	MANEAL	MANEAL
chr1	37786451	37789065	2615	*	0.0939977	Promoter (4-5kb)	1	37793802	37801133	7332	1	149175	ENST00000373045.10	-4737	MANEAL	MANEAL
chr1	38040682	38041790	1109	*	0.0617845	Downstream (2-3kb)	1	38044611	38046794	2184	2	5453	ENST00000373012.4	5004	POU3F1	POU3F1
chr1	38042598	38046627	4030	*	0.235038	Promoter (<=1kb)	1	38044611	38046794	2184	2	5453	ENST00000373012.4	167	POU3F1	POU3F1
chr1	38047321	38047892	572	*	0.119992	Promoter (<=1kb)	1	38044611	38046794	2184	2	5453	ENST00000373012.4	-527	POU3F1	POU3F1
chr1	38067201	38069478	2278	*	0.0621567	Intron (ENST00000432922.5/ENST00000432922.5, intron 1 of 3)	1	38089231	38089329	99	1	100500801	ENST00000582606.1	-19753	MIR3659	MIR3659
chr1	38091019	38091688	670	*	0.069943	Promoter (1-2kb)	1	38089231	38089329	99	1	100500801	ENST00000582606.1	1788	MIR3659	MIR3659
chr1	38134650	38136013	1364	*	0.0780821	Intron (ENST00000641212.1/ENST00000641212.1, intron 2 of 4)	1	38089231	38089329	99	1	100500801	ENST00000582606.1	45419	MIR3659	MIR3659
chr1	38136171	38137236	1066	*	0.0872834	Exon (ENST00000641212.1/ENST00000641212.1, exon 2 of 5)	1	38089231	38089329	99	1	100500801	ENST00000582606.1	46940	MIR3659	MIR3659
chr1	38140437	38141787	1351	*	0.0688894	Exon (ENST00000641212.1/ENST00000641212.1, exon 1 of 5)	1	38089231	38089329	99	1	100500801	ENST00000582606.1	51206	MIR3659	MIR3659
chr1	38235256	38236320	1065	*	0.0793013	Distal Intergenic	1	38210658	38214806	4149	2	339442	ENST00000649079.1	-20450	LINC01343	LINC01343
chr1	38302195	38303066	872	*	0.0937729	Distal Intergenic	1	38210658	38214806	4149	2	339442	ENST00000649079.1	-87389	LINC01343	LINC01343
chr1	38318444	38319367	924	*	0.0755596	Distal Intergenic	1	38210658	38214806	4149	2	339442	ENST00000649079.1	-103638	LINC01343	LINC01343
chr1	38320380	38321030	651	*	0.0505892	Distal Intergenic	1	38210658	38214806	4149	2	339442	ENST00000649079.1	-105574	LINC01343	LINC01343
chr1	38322516	38323166	651	*	0.0859349	Distal Intergenic	1	38210658	38214806	4149	2	339442	ENST00000649079.1	-107710	LINC01343	LINC01343
chr1	38335660	38338457	2798	*	0.0819125	Distal Intergenic	1	38210658	38214806	4149	2	339442	ENST00000649079.1	-120854	LINC01343	LINC01343
chr1	38368526	38371587	3062	*	0.0721165	Distal Intergenic	1	38474875	38476481	1607	1	105378656	ENST00000634732.1	-103288	NA	NA
chr1	38398145	38399625	1481	*	0.0864876	Distal Intergenic	1	38474875	38476481	1607	1	105378656	ENST00000634732.1	-75250	NA	NA
chr1	38444631	38445772	1142	*	0.0571429	Distal Intergenic	1	38474875	38476481	1607	1	105378656	ENST00000634732.1	-29103	NA	NA
chr1	38455891	38457200	1310	*	0.0626374	Distal Intergenic	1	38474875	38476481	1607	1	105378656	ENST00000634732.1	-17675	NA	NA
chr1	38510989	38511952	964	*	0.0673822	Distal Intergenic	1	38475196	38476484	1289	1	105378656	ENST00000452971.1	35793	NA	NA
chr1	38576775	38579745	2971	*	0.0901808	Distal Intergenic	1	38475196	38476484	1289	1	105378656	ENST00000452971.1	101579	NA	NA
chr1	38595312	38596572	1261	*	0.108754	Distal Intergenic	1	38475196	38476484	1289	1	105378656	ENST00000452971.1	120116	NA	NA
chr1	38596603	38598126	1524	*	0.0912896	Distal Intergenic	1	38475196	38476484	1289	1	105378656	ENST00000452971.1	121407	NA	NA
chr1	38637647	38638568	922	*	0.0691498	Distal Intergenic	1	38475196	38476484	1289	1	105378656	ENST00000452971.1	162451	NA	NA
chr1	38670786	38671992	1207	*	0.0607547	Distal Intergenic	1	38839349	38848074	8726	2	64121	ENST00000474456.1	176082	RRAGC	RRAGC
chr1	38682593	38689075	6483	*	0.129731	Distal Intergenic	1	38839349	38848074	8726	2	64121	ENST00000474456.1	158999	RRAGC	RRAGC
chr1	38754940	38755612	673	*	0.0748316	Intron (ENST00000641723.1/ENST00000641723.1, intron 1 of 1)	1	38839349	38848074	8726	2	64121	ENST00000474456.1	92462	RRAGC	RRAGC
chr1	38802745	38806457	3713	*	0.094203	Exon (ENST00000641963.1/ENST00000641963.1, exon 1 of 3)	1	38839349	38848074	8726	2	64121	ENST00000474456.1	41617	RRAGC	RRAGC
chr1	38818241	38819759	1519	*	0.0956439	Distal Intergenic	1	38839349	38848074	8726	2	64121	ENST00000474456.1	28315	RRAGC	RRAGC
chr1	39080873	39083854	2982	*	0.21496	Promoter (<=1kb)	1	39081316	39102981	21666	1	23499	ENST00000484793.5	0	MACF1	MACF1
chr1	39727363	39728769	1407	*	0.0525253	Intron (ENST00000470018.5/10450, intron 1 of 7)	1	39738879	39742481	3603	1	10450	ENST00000485507.5	-10110	PPIE	PPIE
chr1	41562639	41563495	857	*	0.0748737	Intron (ENST00000643665.1/59269, intron 4 of 7)	1	41510230	41579900	69671	2	59269	ENST00000460604.1	16405	HIVEP3	HIVEP3
chr1	42070820	42074881	4062	*	0.0824495	Distal Intergenic	1	41847191	42035925	188735	2	59269	ENST00000489103.5	-34895	HIVEP3	HIVEP3
chr1	42076265	42076905	641	*	0.0717135	Distal Intergenic	1	41847191	42035925	188735	2	59269	ENST00000489103.5	-40340	HIVEP3	HIVEP3
chr1	42370547	42371525	979	*	0.0589133	Distal Intergenic	1	42380795	42410165	29371	1	284716	ENST00000410070.6	-9270	RIMKLA	RIMKLA
chr1	42381952	42382447	496	*	0.0600168	Promoter (1-2kb)	1	42380806	42422578	41773	1	284716	ENST00000431473.3	1146	RIMKLA	RIMKLA
chr1	42899399	42900121	723	*	0.0486532	Distal Intergenic	1	42926796	42943238	16443	2	6513	ENST00000475162.3	43117	SLC2A1	SLC2A1
chr1	43027477	43028156	680	*	0.0534392	Distal Intergenic	1	42925375	42959176	33802	2	6513	ENST00000426263.8	-68301	SLC2A1	SLC2A1
chr1	43037137	43038113	977	*	0.0630293	Distal Intergenic	1	42925375	42959176	33802	2	6513	ENST00000426263.8	-77961	SLC2A1	SLC2A1
chr1	43042567	43043440	874	*	0.0581229	Distal Intergenic	1	42925375	42959176	33802	2	6513	ENST00000426263.8	-83391	SLC2A1	SLC2A1
chr1	44105973	44106774	802	*	0.058893	Exon (ENST00000628123.1/ENST00000628123.1, exon 3 of 3)	1	44118850	44135140	16291	1	128209	ENST00000372299.3	-12076	KLF17	KLF17
chr1	44396107	44397965	1859	*	0.078054	Distal Intergenic	1	44405194	44651723	246530	1	55182	ENST00000355387.6	-7229	RNF220	RNF220
chr1	44399962	44400310	349	*	0.0958079	Promoter (4-5kb)	1	44405194	44651723	246530	1	55182	ENST00000355387.6	-4884	RNF220	RNF220
chr1	44404999	44411410	6412	*	0.200864	Promoter (<=1kb)	1	44405194	44651723	246530	1	55182	ENST00000355387.6	0	RNF220	RNF220
chr1	44411681	44413568	1888	*	0.0844378	Promoter (<=1kb)	1	44412698	44419872	7175	1	55182	ENST00000470498.1	0	RNF220	RNF220
chr1	44428476	44429097	622	*	0.0668316	Intron (ENST00000355387.6/55182, intron 2 of 14)	1	44412698	44419872	7175	1	55182	ENST00000470498.1	15778	RNF220	RNF220
chr1	44454825	44455438	614	*	0.0781094	Intron (ENST00000355387.6/55182, intron 2 of 14)	1	44412698	44419872	7175	1	55182	ENST00000470498.1	42127	RNF220	RNF220
chr1	44585983	44586774	792	*	0.08171	Intron (ENST00000355387.6/55182, intron 2 of 14)	1	44614265	44627057	12793	1	55182	ENST00000496262.1	-27491	RNF220	RNF220
chr1	44595990	44600124	4135	*	0.104024	Intron (ENST00000355387.6/55182, intron 2 of 14)	1	44614265	44627057	12793	1	55182	ENST00000496262.1	-14141	RNF220	RNF220
chr1	44600802	44603837	3036	*	0.111418	Intron (ENST00000355387.6/55182, intron 2 of 14)	1	44614265	44627057	12793	1	55182	ENST00000496262.1	-10428	RNF220	RNF220
chr1	44616965	44617940	976	*	0.0655303	Promoter (2-3kb)	1	44614265	44627057	12793	1	55182	ENST00000496262.1	2700	RNF220	RNF220
chr1	45168857	45171871	3015	*	0.0995187	Intron (ENST00000359600.5/57643, intron 1 of 13)	1	45016399	45206556	190158	2	57643	ENST00000359600.5	34685	ZSWIM5	ZSWIM5
chr1	45176206	45177263	1058	*	0.0780975	Intron (ENST00000359600.5/57643, intron 1 of 13)	1	45016399	45206556	190158	2	57643	ENST00000359600.5	29293	ZSWIM5	ZSWIM5
chr1	45200821	45202905	2085	*	0.0705742	Promoter (3-4kb)	1	45016399	45206556	190158	2	57643	ENST00000359600.5	3651	ZSWIM5	ZSWIM5
chr1	45203536	45206411	2876	*	0.181662	Promoter (<=1kb)	1	45016399	45206556	190158	2	57643	ENST00000359600.5	145	ZSWIM5	ZSWIM5
chr1	45206965	45208787	1823	*	0.0819116	Promoter (<=1kb)	1	45016399	45206556	190158	2	57643	ENST00000359600.5	-409	ZSWIM5	ZSWIM5
chr1	46462203	46462825	623	*	0.0793244	Intron (ENST00000635298.1/729041, intron 2 of 3)	1	46446673	46451281	4609	2	101929651	ENST00000634819.1	-10922	LINC01398	LINC01398
chr1	46741613	46743010	1398	*	0.0768466	Exon (ENST00000419949.2/ENST00000419949.2, exon 1 of 1)	1	46757838	46810850	53013	1	1580	ENST00000546128.5	-14828	CYP4B1	CYP4B1
chr1	47229873	47233344	3472	*	0.0881831	Promoter (<=1kb)	1	47216290	47231715	15426	2	6886	ENST00000371884.6	0	TAL1	TAL1
chr1	47416163	47416983	821	*	0.0951548	Promoter (<=1kb)	1	47416072	47418052	1981	1	2301	ENST00000335071.3	91	FOXE3	FOXE3
chr1	47438160	47439298	1139	*	0.0700448	Promoter (2-3kb)	1	47436017	47440691	4675	1	2306	ENST00000334793.5	2143	FOXD2	FOXD2
chr1	47443272	47448307	5036	*	0.176392	Distal Intergenic	1	47436017	47440691	4675	1	2306	ENST00000334793.5	7255	FOXD2	FOXD2
chr1	47449393	47449941	549	*	0.0599327	Distal Intergenic	1	47436017	47440691	4675	1	2306	ENST00000334793.5	13376	FOXD2	FOXD2
chr1	47459491	47461511	2021	*	0.0756682	Distal Intergenic	1	47436017	47440691	4675	1	2306	ENST00000334793.5	23474	FOXD2	FOXD2
chr1	47495898	47497117	1220	*	0.0656145	Distal Intergenic	1	47436017	47440691	4675	1	2306	ENST00000334793.5	59881	FOXD2	FOXD2
chr1	47507762	47509409	1648	*	0.118272	Distal Intergenic	1	47436017	47440691	4675	1	2306	ENST00000334793.5	71745	FOXD2	FOXD2
chr1	47708165	47713747	5583	*	0.324129	Distal Intergenic	1	47436017	47440691	4675	1	2306	ENST00000334793.5	272148	FOXD2	FOXD2
chr1	47714899	47715575	677	*	0.0521562	Distal Intergenic	1	47775238	47994212	218975	2	388630	ENST00000435576.2	278637	TRABD2B	TRABD2B
chr1	47724333	47726830	2498	*	0.126834	Distal Intergenic	1	47775238	47994212	218975	2	388630	ENST00000435576.2	267382	TRABD2B	TRABD2B
chr1	47733993	47736425	2433	*	0.0892222	Distal Intergenic	1	47775238	47994212	218975	2	388630	ENST00000435576.2	257787	TRABD2B	TRABD2B
chr1	47736597	47738151	1555	*	0.0809413	Distal Intergenic	1	47775238	47994212	218975	2	388630	ENST00000435576.2	256061	TRABD2B	TRABD2B
chr1	47996303	47997048	746	*	0.0917088	Promoter (<=1kb)	1	47760528	47996895	236368	2	388630	ENST00000606738.2	0	TRABD2B	TRABD2B
chr1	47998406	47999060	655	*	0.0671828	Promoter (1-2kb)	1	47760528	47996895	236368	2	388630	ENST00000606738.2	-1511	TRABD2B	TRABD2B
chr1	48015418	48015851	434	*	0.0632076	Distal Intergenic	1	47760528	47996895	236368	2	388630	ENST00000606738.2	-18523	TRABD2B	TRABD2B
chr1	48016474	48017665	1192	*	0.0596441	Distal Intergenic	1	47760528	47996895	236368	2	388630	ENST00000606738.2	-19579	TRABD2B	TRABD2B
chr1	48088320	48091008	2689	*	0.0805494	Exon (ENST00000414953.1/ENST00000414953.1, exon 1 of 1)	1	48096092	48127948	31857	2	391037	ENST00000604015.1	36940	NA	NA
chr1	48091151	48092856	1706	*	0.0731565	Exon (ENST00000635446.1/ENST00000635446.1, exon 6 of 6)	1	48096092	48127948	31857	2	391037	ENST00000604015.1	35092	NA	NA
chr1	48127295	48128020	726	*	0.0596695	Promoter (<=1kb)	1	48096092	48127948	31857	2	391037	ENST00000604015.1	0	NA	NA
chr1	48164666	48165171	506	*	0.0921245	Promoter (2-3kb)	1	48101715	48161871	60157	2	391037	ENST00000452503.1	-2795	NA	NA
chr1	48173319	48174619	1301	*	0.0794668	Promoter (4-5kb)	1	48161799	48179230	17432	2	391037	ENST00000401057.7	4611	NA	NA
chr1	48355876	48357526	1651	*	0.0663614	Promoter (2-3kb)	1	48355445	48359722	4278	2	54558	ENST00000487629.1	2196	SPATA6	SPATA6
chr1	48357960	48359099	1140	*	0.0753913	Promoter (<=1kb)	1	48355445	48359722	4278	2	54558	ENST00000487629.1	623	SPATA6	SPATA6
chr1	48453671	48455261	1591	*	0.113142	Promoter (2-3kb)	1	48411464	48451586	40123	2	54558	ENST00000465990.5	-2085	SPATA6	SPATA6
chr1	48505513	48506416	904	*	0.0534392	Distal Intergenic	1	48295374	48472208	176835	2	54558	ENST00000396199.7	-33305	SPATA6	SPATA6
chr1	48512199	48513043	845	*	0.0596695	Distal Intergenic	1	48295374	48472208	176835	2	54558	ENST00000396199.7	-39991	SPATA6	SPATA6
chr1	48574302	48574880	579	*	0.0631452	Intron (ENST00000371839.5/84871, intron 11 of 13)	1	48534173	48663244	129072	2	84871	ENST00000334103.11	88364	AGBL4	AGBL4
chr1	48693508	48693817	310	*	0.0613137	Intron (ENST00000371839.5/84871, intron 6 of 13)	1	48534173	48663244	129072	2	84871	ENST00000334103.11	-30264	AGBL4	AGBL4
chr1	48800176	48800545	370	*	0.0516077	Intron (ENST00000371839.5/84871, intron 6 of 13)	1	48759207	48776969	17763	2	79656	ENST00000480399.1	-23207	BEND5	BEND5
chr1	49786575	49787250	676	*	0.0594631	Intron (ENST00000371839.5/84871, intron 2 of 13)	1	49527228	49851518	324291	2	84871	ENST00000497451.1	64268	AGBL4	AGBL4
chr1	50200594	50201375	782	*	0.0786616	3' UTR	1	50177130	50197585	20456	1	1996	ENST00000474675.1	23464	ELAVL4	ELAVL4
chr1	50205151	50207514	2364	*	0.0851864	Exon (ENST00000440897.1/ENST00000440897.1, exon 2 of 2)	1	50177130	50197585	20456	1	1996	ENST00000474675.1	28021	ELAVL4	ELAVL4
chr1	50326136	50328944	2809	*	0.0757369	Exon (ENST00000423464.1/ENST00000423464.1, exon 1 of 1)	1	50417550	50421632	4083	2	63950	ENST00000418121.5	92688	DMRTA2	DMRTA2
chr1	50330834	50333081	2248	*	0.0694102	Distal Intergenic	1	50417550	50421632	4083	2	63950	ENST00000418121.5	88551	DMRTA2	DMRTA2
chr1	50338948	50339683	736	*	0.0600589	Distal Intergenic	1	50417550	50421632	4083	2	63950	ENST00000418121.5	81949	DMRTA2	DMRTA2
chr1	50348056	50348788	733	*	0.0732323	Distal Intergenic	1	50417550	50421632	4083	2	63950	ENST00000418121.5	72844	DMRTA2	DMRTA2
chr1	50367206	50368653	1448	*	0.0769579	Distal Intergenic	1	50417550	50421632	4083	2	63950	ENST00000418121.5	52979	DMRTA2	DMRTA2
chr1	50415439	50417929	2491	*	0.0903581	Promoter (3-4kb)	1	50417550	50421632	4083	2	63950	ENST00000418121.5	3703	DMRTA2	DMRTA2
chr1	50423837	50425560	1724	*	0.0790407	Promoter (<=1kb)	1	50417550	50423500	5951	2	63950	ENST00000404795.3	-337	DMRTA2	DMRTA2
chr1	53060177	53064163	3987	*	0.102859	Promoter (<=1kb)	1	53062052	53085501	23450	1	127435	ENST00000395871.6	0	PODN	PODN
chr1	53395692	53396670	979	*	0.0668706	Distal Intergenic	1	53438711	53439569	859	2	163742	ENST00000562700.1	42899	SLC25A3P1	SLC25A3P1
chr1	53737032	53737511	480	*	0.0833541	Promoter (<=1kb)	1	53506242	53738106	231865	2	148979	ENST00000628545.1	595	GLIS1	GLIS1
chr1	53738327	53738792	466	*	0.0835415	Promoter (<=1kb)	1	53506242	53738106	231865	2	148979	ENST00000628545.1	-221	GLIS1	GLIS1
chr1	54708780	54709538	759	*	0.0768098	3' UTR	1	54715822	54742657	26836	1	7268	ENST00000371281.3	-6284	TTC4	TTC4
chr1	55037043	55038153	1111	*	0.0539877	Promoter (1-2kb)	1	55039548	55064852	25305	1	255738	ENST00000302118.5	-1395	PCSK9	PCSK9
chr1	55038653	55041409	2757	*	0.0953136	Promoter (<=1kb)	1	55039548	55064852	25305	1	255738	ENST00000302118.5	0	PCSK9	PCSK9
chr1	55481432	55482269	838	*	0.0589337	Intron (ENST00000643167.1/ENST00000643167.1, intron 1 of 3)	1	55225641	55225723	83	1	100616272	ENST00000581938.1	255791	MIR4422	MIR4422
chr1	55505947	55507252	1306	*	0.0655826	Intron (ENST00000643167.1/ENST00000643167.1, intron 1 of 3)	1	55225641	55225723	83	1	100616272	ENST00000581938.1	280306	MIR4422	MIR4422
chr1	55507396	55508205	810	*	0.0534595	Intron (ENST00000643167.1/ENST00000643167.1, intron 1 of 3)	1	55225641	55225723	83	1	100616272	ENST00000581938.1	281755	MIR4422	MIR4422
chr1	55644632	55645321	690	*	0.0668082	Intron (ENST00000643167.1/ENST00000643167.1, intron 2 of 3)	1	55868254	55950118	81865	1	105378738	ENST00000648749.1	-222933	RP11-90C4.3	RP11-90C4.3
chr1	55671664	55672115	452	*	0.0594822	Intron (ENST00000643167.1/ENST00000643167.1, intron 2 of 3)	1	55868254	55950118	81865	1	105378738	ENST00000648749.1	-196139	RP11-90C4.3	RP11-90C4.3
chr1	55689270	55692654	3385	*	0.0807865	Intron (ENST00000643167.1/ENST00000643167.1, intron 3 of 3)	1	55868254	55950118	81865	1	105378738	ENST00000648749.1	-175600	RP11-90C4.3	RP11-90C4.3
chr1	55696049	55696760	712	*	0.0668868	Intron (ENST00000643167.1/ENST00000643167.1, intron 3 of 3)	1	55868254	55950118	81865	1	105378738	ENST00000648749.1	-171494	RP11-90C4.3	RP11-90C4.3
chr1	55878425	55879193	769	*	0.120921	Intron (ENST00000646266.1/ENST00000646266.1, intron 3 of 11)	1	55868254	55950118	81865	1	105378738	ENST00000648749.1	10171	RP11-90C4.3	RP11-90C4.3
chr1	56828332	56829530	1199	*	0.115954	Distal Intergenic	1	56726544	56819696	93153	2	199920	ENST00000484327.1	-8636	C1orf168	C1orf168
chr1	56831287	56831971	685	*	0.0503871	Distal Intergenic	1	56726544	56819696	93153	2	199920	ENST00000484327.1	-11591	C1orf168	C1orf168
chr1	57135927	57137045	1119	*	0.0674663	Promoter (<=1kb)	1	57071178	57136583	65406	2	1600	ENST00000489267.1	0	DAB1	DAB1
chr1	57151755	57153786	2032	*	0.0724276	Intron (ENST00000371236.6/1600, intron 2 of 14)	1	57071178	57136583	65406	2	1600	ENST00000489267.1	-15172	DAB1	DAB1
chr1	57156125	57156802	678	*	0.056271	Intron (ENST00000371236.6/1600, intron 2 of 14)	1	57071178	57136583	65406	2	1600	ENST00000489267.1	-19542	DAB1	DAB1
chr1	57160655	57161955	1301	*	0.062556	Intron (ENST00000371236.6/1600, intron 2 of 14)	1	57071178	57136583	65406	2	1600	ENST00000489267.1	-24072	DAB1	DAB1
chr1	57168317	57168853	537	*	0.073545	Intron (ENST00000371236.6/1600, intron 2 of 14)	1	57071178	57136583	65406	2	1600	ENST00000489267.1	-31734	DAB1	DAB1
chr1	57418802	57424567	5766	*	0.197906	Promoter (<=1kb)	1	56994778	57424057	429280	2	1600	ENST00000371236.6	0	DAB1	DAB1
chr1	57424597	57425806	1210	*	0.0966549	Promoter (<=1kb)	1	57070734	57424057	353324	2	1600	ENST00000371230.1	-540	DAB1	DAB1
chr1	57426097	57426503	407	*	0.0875167	Promoter (2-3kb)	1	57070734	57424057	353324	2	1600	ENST00000371230.1	-2040	DAB1	DAB1
chr1	57453253	57454284	1032	*	0.058165	Intron (ENST00000485760.5/1600, intron 7 of 20)	1	57070734	57424057	353324	2	1600	ENST00000371230.1	-29196	DAB1	DAB1
chr1	57473389	57475145	1757	*	0.0643461	Intron (ENST00000485760.5/1600, intron 7 of 20)	1	57070734	57424057	353324	2	1600	ENST00000371230.1	-49332	DAB1	DAB1
chr1	57491426	57492858	1433	*	0.0663004	Intron (ENST00000485760.5/1600, intron 7 of 20)	1	57070734	57424057	353324	2	1600	ENST00000371230.1	-67369	DAB1	DAB1
chr1	57642222	57642767	546	*	0.0687646	Intron (ENST00000485760.5/1600, intron 7 of 20)	1	57860532	57862803	2272	1	101926890	ENST00000585589.5	-217765	DAB1-AS1	DAB1-AS1
chr1	57647684	57648917	1234	*	0.0693182	Intron (ENST00000485760.5/1600, intron 7 of 20)	1	57860532	57862803	2272	1	101926890	ENST00000585589.5	-211615	DAB1-AS1	DAB1-AS1
chr1	57650441	57651280	840	*	0.0934764	Intron (ENST00000485760.5/1600, intron 6 of 20)	1	57860532	57862803	2272	1	101926890	ENST00000585589.5	-209252	DAB1-AS1	DAB1-AS1
chr1	57818149	57820513	2365	*	0.0619458	Intron (ENST00000485760.5/1600, intron 6 of 20)	1	57860532	57862803	2272	1	101926890	ENST00000585589.5	-40019	DAB1-AS1	DAB1-AS1
chr1	57882345	57882870	526	*	0.0589744	Promoter (1-2kb)	1	57826071	57884085	58015	2	1600	ENST00000477280.1	1215	DAB1	DAB1
chr1	57883823	57884291	469	*	0.0662393	Promoter (<=1kb)	1	57826071	57884085	58015	2	1600	ENST00000477280.1	0	DAB1	DAB1
chr1	58162100	58162545	446	*	0.0496947	Intron (ENST00000485760.5/1600, intron 4 of 20)	1	57826071	57884085	58015	2	1600	ENST00000477280.1	-278015	DAB1	DAB1
chr1	58178878	58179333	456	*	0.0786089	Intron (ENST00000485760.5/1600, intron 4 of 20)	1	57826071	57884085	58015	2	1600	ENST00000477280.1	-294793	DAB1	DAB1
chr1	58190793	58191712	920	*	0.0675084	Intron (ENST00000485760.5/1600, intron 4 of 20)	1	57826071	57884085	58015	2	1600	ENST00000477280.1	-306708	DAB1	DAB1
chr1	58238119	58238632	514	*	0.0668082	Intron (ENST00000485760.5/1600, intron 4 of 20)	1	58462552	58506199	43648	2	115209	ENST00000460671.1	267567	OMA1	OMA1
chr1	58247123	58247925	803	*	0.0708458	Intron (ENST00000485760.5/1600, intron 4 of 20)	1	58462552	58506199	43648	2	115209	ENST00000460671.1	258274	OMA1	OMA1
chr1	58247996	58251846	3851	*	0.152252	Intron (ENST00000485760.5/1600, intron 4 of 20)	1	58462552	58506199	43648	2	115209	ENST00000460671.1	254353	OMA1	OMA1
chr1	58461119	58462720	1602	*	0.0543771	Exon (ENST00000460671.1/115209, exon 2 of 2)	1	58462552	58506199	43648	2	115209	ENST00000460671.1	43479	OMA1	OMA1
chr1	59927638	59929253	1616	*	0.0781934	Promoter (<=1kb)	1	59893308	59926790	33483	2	1573	ENST00000371204.3	-848	CYP2J2	CYP2J2
chr1	62269530	62270228	699	*	0.0670089	Promoter (2-3kb)	1	62237544	62272791	35248	2	163782	ENST00000371150.5	2563	KANK4	KANK4
chr1	62283751	62285123	1373	*	0.0632076	Intron (ENST00000371153.8/163782, intron 1 of 9)	1	62237544	62272791	35248	2	163782	ENST00000371150.5	-10960	KANK4	KANK4
chr1	62287139	62288722	1584	*	0.0644282	Intron (ENST00000371153.8/163782, intron 1 of 9)	1	62237544	62272791	35248	2	163782	ENST00000371150.5	-14348	KANK4	KANK4
chr1	62318196	62319861	1666	*	0.134869	Promoter (<=1kb)	1	62236979	62319414	82436	2	163782	ENST00000371153.8	0	KANK4	KANK4
chr1	63108048	63110128	2081	*	0.0842297	Distal Intergenic	1	63159087	63160410	1324	2	199899	ENST00000432537.2	50282	NA	NA
chr1	63112041	63113417	1377	*	0.0571225	Distal Intergenic	1	63159087	63160410	1324	2	199899	ENST00000432537.2	46993	NA	NA
chr1	63317480	63318572	1093	*	0.0718559	Promoter (<=1kb)	1	63174472	63317274	142803	2	199899	ENST00000635218.1	-206	NA	NA
chr1	63324018	63327813	3796	*	0.116459	Promoter (<=1kb)	1	63320884	63324441	3558	2	100996301	ENST00000427268.1	0	FOXD3-AS1	FOXD3-AS1
chr1	63329387	63329935	549	*	0.0717135	Promoter (2-3kb)	1	63326925	63326984	60	2	102464823	ENST00000615405.1	-2403	MIR6068	MIR6068
chr1	63330566	63332428	1863	*	0.0705227	Promoter (3-4kb)	1	63326925	63326984	60	2	102464823	ENST00000615405.1	-3582	MIR6068	MIR6068
chr1	63352146	63354357	2212	*	0.0768611	Distal Intergenic	1	63367575	63437126	69552	1	29929	ENST00000647818.1	-13218	ALG6	ALG6
chr1	63354856	63355557	702	*	0.0625763	Distal Intergenic	1	63367575	63437126	69552	1	29929	ENST00000647818.1	-12018	ALG6	ALG6
chr1	63475555	63476830	1276	*	0.0644485	Intron (ENST00000371092.7/23421, intron 5 of 9)	1	63449303	63490214	40912	2	23421	ENST00000476508.5	13384	ITGB3BP	ITGB3BP
chr1	63477836	63479623	1788	*	0.0894747	Exon (ENST00000371092.7/23421, exon 5 of 10)	1	63449303	63490214	40912	2	23421	ENST00000476508.5	10591	ITGB3BP	ITGB3BP
chr1	63480821	63482169	1349	*	0.0891118	Intron (ENST00000371092.7/23421, intron 4 of 9)	1	63449303	63490214	40912	2	23421	ENST00000476508.5	8045	ITGB3BP	ITGB3BP
chr1	63483336	63485198	1863	*	0.0707	Intron (ENST00000371092.7/23421, intron 4 of 9)	1	63449303	63490214	40912	2	23421	ENST00000476508.5	5016	ITGB3BP	ITGB3BP
chr1	63485285	63486895	1611	*	0.0768321	Promoter (3-4kb)	1	63449303	63490214	40912	2	23421	ENST00000476508.5	3319	ITGB3BP	ITGB3BP
chr1	64248450	64249351	902	*	0.0570818	Intron (ENST00000371077.9/148581, intron 8 of 8)	1	64220864	64267249	46386	1	148581	ENST00000608956.1	27586	UBE2U	UBE2U
chr1	64260842	64261205	364	*	0.0655724	Intron (ENST00000611228.4/148581, intron 9 of 9)	1	64220864	64267249	46386	1	148581	ENST00000608956.1	39978	UBE2U	UBE2U
chr1	64267115	64267931	817	*	0.0710859	3' UTR	1	64220864	64267249	46386	1	148581	ENST00000608956.1	46251	UBE2U	UBE2U
chr1	64467456	64472319	4864	*	0.169909	Promoter (<=1kb)	1	64470792	64693058	222267	1	57685	ENST00000290039.5	0	CACHD1	CACHD1
chr1	64472436	64473795	1360	*	0.088892	Promoter (1-2kb)	1	64470792	64693058	222267	1	57685	ENST00000290039.5	1644	CACHD1	CACHD1
chr1	64479375	64480633	1259	*	0.101528	Intron (ENST00000290039.5/57685, intron 1 of 26)	1	64470792	64693058	222267	1	57685	ENST00000290039.5	8583	CACHD1	CACHD1
chr1	64480952	64484055	3104	*	0.0991431	Intron (ENST00000290039.5/57685, intron 1 of 26)	1	64470792	64693058	222267	1	57685	ENST00000290039.5	10160	CACHD1	CACHD1
chr1	64485409	64488002	2594	*	0.0966866	Intron (ENST00000290039.5/57685, intron 1 of 26)	1	64470792	64693058	222267	1	57685	ENST00000290039.5	14617	CACHD1	CACHD1
chr1	64488664	64495604	6941	*	0.131176	Intron (ENST00000290039.5/57685, intron 1 of 26)	1	64505901	64693040	187140	1	57685	ENST00000650260.1	-10297	CACHD1	CACHD1
chr1	64497242	64501207	3966	*	0.100433	Promoter (4-5kb)	1	64505901	64693040	187140	1	57685	ENST00000650260.1	-4694	CACHD1	CACHD1
chr1	64501255	64517784	16530	*	0.114183	Promoter (<=1kb)	1	64505901	64693040	187140	1	57685	ENST00000650260.1	0	CACHD1	CACHD1
chr1	64518196	64519664	1469	*	0.0754986	Intron (ENST00000290039.5/57685, intron 1 of 26)	1	64505915	64693053	187139	1	57685	ENST00000495994.5	12281	CACHD1	CACHD1
chr1	64519966	64520366	401	*	0.0571225	Intron (ENST00000290039.5/57685, intron 1 of 26)	1	64505915	64693053	187139	1	57685	ENST00000495994.5	14051	CACHD1	CACHD1
chr1	64522219	64523051	833	*	0.0571429	Intron (ENST00000290039.5/57685, intron 1 of 26)	1	64505915	64693053	187139	1	57685	ENST00000495994.5	16304	CACHD1	CACHD1
chr1	64523382	64526955	3574	*	0.092954	Intron (ENST00000290039.5/57685, intron 1 of 26)	1	64505915	64693053	187139	1	57685	ENST00000495994.5	17467	CACHD1	CACHD1
chr1	64527405	64528588	1184	*	0.0545094	Intron (ENST00000290039.5/57685, intron 1 of 26)	1	64505915	64693053	187139	1	57685	ENST00000495994.5	21490	CACHD1	CACHD1
chr1	64528963	64530505	1543	*	0.0717273	Intron (ENST00000290039.5/57685, intron 1 of 26)	1	64505915	64693053	187139	1	57685	ENST00000495994.5	23048	CACHD1	CACHD1
chr1	64538098	64539921	1824	*	0.0991277	Intron (ENST00000290039.5/57685, intron 1 of 26)	1	64563677	64693058	129382	1	57685	ENST00000470527.1	-23756	CACHD1	CACHD1
chr1	64544208	64545132	925	*	0.0595192	Intron (ENST00000290039.5/57685, intron 1 of 26)	1	64563677	64693058	129382	1	57685	ENST00000470527.1	-18545	CACHD1	CACHD1
chr1	64545332	64545829	498	*	0.132721	Intron (ENST00000290039.5/57685, intron 1 of 26)	1	64563677	64693058	129382	1	57685	ENST00000470527.1	-17848	CACHD1	CACHD1
chr1	64547046	64549540	2495	*	0.0982977	Intron (ENST00000290039.5/57685, intron 1 of 26)	1	64563677	64693058	129382	1	57685	ENST00000470527.1	-14137	CACHD1	CACHD1
chr1	64550415	64553314	2900	*	0.080439	5' UTR	1	64563677	64693058	129382	1	57685	ENST00000470527.1	-10363	CACHD1	CACHD1
chr1	64555041	64556784	1744	*	0.0828964	Intron (ENST00000290039.5/57685, intron 2 of 26)	1	64563677	64693058	129382	1	57685	ENST00000470527.1	-6893	CACHD1	CACHD1
chr1	64558544	64559135	592	*	0.0496947	Promoter (4-5kb)	1	64563677	64693058	129382	1	57685	ENST00000470527.1	-4542	CACHD1	CACHD1
chr1	64559433	64561634	2202	*	0.0695505	Promoter (2-3kb)	1	64563677	64693058	129382	1	57685	ENST00000470527.1	-2043	CACHD1	CACHD1
chr1	64565732	64569375	3644	*	0.0918162	Promoter (2-3kb)	1	64563677	64693058	129382	1	57685	ENST00000470527.1	2055	CACHD1	CACHD1
chr1	64576113	64576825	713	*	0.0570411	Promoter (3-4kb)	1	64579847	64579923	77	1	100616338	ENST00000582305.1	-3022	MIR4794	MIR4794
chr1	64594316	64595348	1033	*	0.0887797	Intron (ENST00000290039.5/57685, intron 3 of 26)	1	64579847	64579923	77	1	100616338	ENST00000582305.1	14469	MIR4794	MIR4794
chr1	64597561	64600672	3112	*	0.124603	Intron (ENST00000290039.5/57685, intron 3 of 26)	1	64579847	64579923	77	1	100616338	ENST00000582305.1	17714	MIR4794	MIR4794
chr1	64600973	64601646	674	*	0.0486953	Intron (ENST00000290039.5/57685, intron 3 of 26)	1	64579847	64579923	77	1	100616338	ENST00000582305.1	21126	MIR4794	MIR4794
chr1	64623624	64624017	394	*	0.0900895	Intron (ENST00000290039.5/57685, intron 4 of 26)	1	64664200	64666140	1941	1	57685	ENST00000486580.1	-40183	CACHD1	CACHD1
chr1	64648904	64649515	612	*	0.0663207	Intron (ENST00000290039.5/57685, intron 9 of 26)	1	64664200	64666140	1941	1	57685	ENST00000486580.1	-14685	CACHD1	CACHD1
chr1	64649983	64650855	873	*	0.0607855	Intron (ENST00000290039.5/57685, intron 9 of 26)	1	64664200	64666140	1941	1	57685	ENST00000486580.1	-13345	CACHD1	CACHD1
chr1	64650908	64651677	770	*	0.0483683	Intron (ENST00000290039.5/57685, intron 9 of 26)	1	64664200	64666140	1941	1	57685	ENST00000486580.1	-12523	CACHD1	CACHD1
chr1	64676848	64677354	507	*	0.0486532	Exon (ENST00000290039.5/57685, exon 22 of 27)	1	64664200	64666140	1941	1	57685	ENST00000486580.1	12648	CACHD1	CACHD1
chr1	64691559	64692439	881	*	0.097361	3' UTR	1	64664200	64666140	1941	1	57685	ENST00000486580.1	27359	CACHD1	CACHD1
chr1	64692850	64693963	1114	*	0.0664225	3' UTR	1	64664200	64666140	1941	1	57685	ENST00000486580.1	28650	CACHD1	CACHD1
chr1	64964567	64965646	1080	*	0.0738095	Promoter (<=1kb)	1	64833229	64966504	133276	2	3716	ENST00000342505.4	858	JAK1	JAK1
chr1	65002444	65003151	708	*	0.0497151	Promoter (<=1kb)	1	64974611	65002472	27862	2	101927084	ENST00000634775.1	0	NA	NA
chr1	65003209	65004025	817	*	0.076431	Promoter (<=1kb)	1	64974612	65002489	27878	2	101927084	ENST00000634604.1	-720	NA	NA
chr1	65005800	65006444	645	*	0.0482533	Promoter (3-4kb)	1	64974612	65002489	27878	2	101927084	ENST00000634604.1	-3311	NA	NA
chr1	65303149	65304957	1809	*	0.0596695	Promoter (4-5kb)	1	65309545	65415276	105732	1	9829	ENST00000371069.4	-4588	DNAJC6	DNAJC6
chr1	65308008	65309358	1351	*	0.0694546	Promoter (<=1kb)	1	65309545	65415276	105732	1	9829	ENST00000371069.4	-187	DNAJC6	DNAJC6
chr1	65309714	65311631	1918	*	0.0843971	Promoter (<=1kb)	1	65309545	65415276	105732	1	9829	ENST00000371069.4	169	DNAJC6	DNAJC6
chr1	65311756	65315661	3906	*	0.0819542	Promoter (2-3kb)	1	65309545	65415276	105732	1	9829	ENST00000371069.4	2211	DNAJC6	DNAJC6
chr1	65315935	65317392	1458	*	0.0929006	Intron (ENST00000463018.5/9829, intron 1 of 4)	1	65309545	65415276	105732	1	9829	ENST00000371069.4	6390	DNAJC6	DNAJC6
chr1	65642072	65642986	915	*	0.0484307	Distal Intergenic	1	65619940	65623384	3445	1	3953	ENST00000471762.1	22132	LEPR	LEPR
chr1	65690487	65691063	577	*	0.0632701	Distal Intergenic	1	65619940	65623384	3445	1	3953	ENST00000471762.1	70547	LEPR	LEPR
chr1	65707885	65708610	726	*	0.0713805	Intron (ENST00000646875.1/ENST00000646875.1, intron 1 of 2)	1	65792514	66374278	581765	1	5142	ENST00000329654.8	-83904	PDE4B	PDE4B
chr1	65708886	65709357	472	*	0.12138	Intron (ENST00000646875.1/ENST00000646875.1, intron 1 of 2)	1	65792514	66374278	581765	1	5142	ENST00000329654.8	-83157	PDE4B	PDE4B
chr1	65751697	65754270	2574	*	0.0731429	Distal Intergenic	1	65792514	66374278	581765	1	5142	ENST00000329654.8	-38244	PDE4B	PDE4B
chr1	65755538	65756195	658	*	0.054335	Distal Intergenic	1	65792514	66374278	581765	1	5142	ENST00000329654.8	-36319	PDE4B	PDE4B
chr1	65791652	65795838	4187	*	0.145825	Promoter (<=1kb)	1	65792514	66374278	581765	1	5142	ENST00000329654.8	0	PDE4B	PDE4B
chr1	66063678	66064541	864	*	0.0560065	Intron (ENST00000329654.8/5142, intron 3 of 16)	1	66042500	66050718	8219	2	101927139	ENST00000424138.1	-12960	RP11-397C12.1	RP11-397C12.1
chr1	66156709	66157258	550	*	0.0823968	Promoter (4-5kb)	1	66152390	66332590	180201	1	5142	ENST00000412480.6	4319	PDE4B	PDE4B
chr1	66157277	66158365	1089	*	0.0845539	Promoter (4-5kb)	1	66152390	66332590	180201	1	5142	ENST00000412480.6	4887	PDE4B	PDE4B
chr1	66235724	66236606	883	*	0.0719373	Intron (ENST00000329654.8/5142, intron 3 of 16)	1	66257365	66267509	10145	1	5142	ENST00000371048.7	-20759	PDE4B	PDE4B
chr1	66243715	66244660	946	*	0.0691077	Intron (ENST00000329654.8/5142, intron 3 of 16)	1	66257365	66267509	10145	1	5142	ENST00000371048.7	-12705	PDE4B	PDE4B
chr1	67050897	67051589	693	*	0.0744464	Promoter (2-3kb)	1	66999332	67054099	54768	2	23169	ENST00000235345.5	2510	SLC35D1	SLC35D1
chr1	67149688	67150798	1111	*	0.0478836	Intron (ENST00000637002.1/149233, intron 1 of 10)	1	67138907	67259167	120261	1	149233	ENST00000637002.1	10781	IL23R	IL23R
chr1	67852174	67853376	1203	*	0.0727398	Intron (ENST00000420587.5/100289178, intron 1 of 9)	1	67701466	67833467	132002	2	55970	ENST00000370982.3	-18707	GNG12	GNG12
chr1	67894555	67895570	1016	*	0.0765276	Intron (ENST00000420587.5/100289178, intron 1 of 9)	1	67701466	67833467	132002	2	55970	ENST00000370982.3	-61088	GNG12	GNG12
chr1	67927247	67927714	468	*	0.054335	Intron (ENST00000420587.5/100289178, intron 1 of 9)	1	67701466	67833467	132002	2	55970	ENST00000370982.3	-93780	GNG12	GNG12
chr1	68036637	68037186	550	*	0.0538628	Intron (ENST00000420587.5/100289178, intron 2 of 9)	1	68045962	68050627	4666	2	9077	ENST00000646789.1	13441	DIRAS3	DIRAS3
chr1	68049599	68050919	1321	*	0.0589337	Promoter (<=1kb)	1	68045962	68050627	4666	2	9077	ENST00000646789.1	0	DIRAS3	DIRAS3
chr1	68106302	68108407	2106	*	0.0706312	Intron (ENST00000420587.5/100289178, intron 6 of 9)	1	68125974	68138162	12189	2	79971	ENST00000498615.1	29755	WLS	WLS
chr1	68113281	68114104	824	*	0.0520937	Intron (ENST00000420587.5/100289178, intron 6 of 9)	1	68125974	68138162	12189	2	79971	ENST00000498615.1	24058	WLS	WLS
chr1	68230979	68231717	739	*	0.0704521	Promoter (<=1kb)	1	68153517	68231687	78171	2	79971	ENST00000533537.5	0	WLS	WLS
chr1	68339337	68342600	3264	*	0.11657	Distal Intergenic	1	68155172	68233120	77949	2	79971	ENST00000471243.2	-106217	WLS	WLS
chr1	69568001	69569684	1684	*	0.111711	Promoter (<=1kb)	1	69568398	70123488	555091	1	57554	ENST00000310961.9	0	LRRC7	LRRC7
chr1	69629271	69629873	603	*	0.0680708	Intron (ENST00000310961.9/57554, intron 1 of 26)	1	69568450	69875004	306555	1	57554	ENST00000370958.5	60821	LRRC7	LRRC7
chr1	69630082	69631002	921	*	0.0644485	Intron (ENST00000310961.9/57554, intron 1 of 26)	1	69568450	69875004	306555	1	57554	ENST00000370958.5	61632	LRRC7	LRRC7
chr1	70118663	70119643	981	*	0.0542929	Intron (ENST00000310961.9/57554, intron 26 of 26)	1	70107750	70148005	40256	1	57554	ENST00000588515.5	10913	LRRC7	LRRC7
chr1	70119833	70120958	1126	*	0.0687021	Intron (ENST00000310961.9/57554, intron 26 of 26)	1	70107750	70148005	40256	1	57554	ENST00000588515.5	12083	LRRC7	LRRC7
chr1	70557163	70557838	676	*	0.0524832	Distal Intergenic	1	70434851	70439232	4382	1	1491	ENST00000482383.1	122312	CTH	CTH
chr1	70651500	70652243	744	*	0.0663818	Distal Intergenic	1	70706453	70786468	80016	1	101927244	ENST00000419450.1	-54210	RP5-952N6.1	RP5-952N6.1
chr1	70837430	70838514	1085	*	0.093136	Distal Intergenic	1	70706453	70786468	80016	1	101927244	ENST00000419450.1	130977	RP5-952N6.1	RP5-952N6.1
chr1	70996740	70997535	796	*	0.0496744	Exon (ENST00000354608.9/5733, exon 7 of 7)	1	70852573	71047633	195061	2	5733	ENST00000460330.5	50098	PTGER3	PTGER3
chr1	71042798	71043303	506	*	0.0478632	Promoter (4-5kb)	1	70852573	71047633	195061	2	5733	ENST00000460330.5	4330	PTGER3	PTGER3
chr1	71043571	71044107	537	*	0.0617845	Promoter (3-4kb)	1	70852573	71047633	195061	2	5733	ENST00000460330.5	3526	PTGER3	PTGER3
chr1	71046463	71049441	2979	*	0.138821	Promoter (<=1kb)	1	71048855	71067184	18330	1	100132618	ENST00000450461.1	0	NA	NA
chr1	72275581	72277108	1528	*	0.0842172	Intron (ENST00000357731.9/257194, intron 1 of 6)	1	71395940	72282734	886795	2	257194	ENST00000357731.9	5626	NEGR1	NEGR1
chr1	72278052	72278820	769	*	0.0774725	Promoter (3-4kb)	1	71395940	72282734	886795	2	257194	ENST00000357731.9	3914	NEGR1	NEGR1
chr1	72279993	72282608	2616	*	0.113961	Promoter (<=1kb)	1	71395940	72282734	886795	2	257194	ENST00000357731.9	126	NEGR1	NEGR1
chr1	72284601	72286407	1807	*	0.0878347	Promoter (1-2kb)	1	71395940	72282734	886795	2	257194	ENST00000357731.9	-1867	NEGR1	NEGR1
chr1	72419389	72420756	1368	*	0.0736467	Distal Intergenic	1	71395940	72282734	886795	2	257194	ENST00000357731.9	-136655	NEGR1	NEGR1
chr1	72617947	72618919	973	*	0.0680653	Distal Intergenic	1	71395940	72282734	886795	2	257194	ENST00000357731.9	-335213	NEGR1	NEGR1
chr1	72626693	72627340	648	*	0.0698616	Distal Intergenic	1	71395940	72282734	886795	2	257194	ENST00000357731.9	-343959	NEGR1	NEGR1
chr1	72636835	72637685	851	*	0.0515873	Distal Intergenic	1	71395940	72282734	886795	2	257194	ENST00000357731.9	-354101	NEGR1	NEGR1
chr1	72637697	72639139	1443	*	0.0618132	Distal Intergenic	1	71395940	72282734	886795	2	257194	ENST00000357731.9	-354963	NEGR1	NEGR1
chr1	72639311	72640760	1450	*	0.0580387	Distal Intergenic	1	71395940	72282734	886795	2	257194	ENST00000357731.9	-356577	NEGR1	NEGR1
chr1	72648270	72650290	2021	*	0.0939823	Distal Intergenic	1	71395940	72282734	886795	2	257194	ENST00000357731.9	-365536	NEGR1	NEGR1
chr1	72651471	72652511	1041	*	0.0534392	Distal Intergenic	1	71395940	72282734	886795	2	257194	ENST00000357731.9	-368737	NEGR1	NEGR1
chr1	72725221	72725651	431	*	0.0534188	Distal Intergenic	1	71395940	72282734	886795	2	257194	ENST00000357731.9	-442487	NEGR1	NEGR1
chr1	73066721	73068328	1608	*	0.0968658	Distal Intergenic	1	73306170	73338877	32708	1	101927295	ENST00000440762.5	-237842	LINC01360	LINC01360
chr1	73071048	73072081	1034	*	0.0731158	Distal Intergenic	1	73306170	73338877	32708	1	101927295	ENST00000440762.5	-234089	LINC01360	LINC01360
chr1	73099362	73100116	755	*	0.0673822	Distal Intergenic	1	73306170	73338877	32708	1	101927295	ENST00000440762.5	-206054	LINC01360	LINC01360
chr1	73100454	73105022	4569	*	0.126546	Exon (ENST00000430398.2/ENST00000430398.2, exon 1 of 1)	1	73306170	73338877	32708	1	101927295	ENST00000440762.5	-201148	LINC01360	LINC01360
chr1	73105196	73106015	820	*	0.0695776	Exon (ENST00000430398.2/ENST00000430398.2, exon 1 of 1)	1	73306170	73338877	32708	1	101927295	ENST00000440762.5	-200155	LINC01360	LINC01360
chr1	73108385	73110664	2280	*	0.0881734	Distal Intergenic	1	73306170	73338877	32708	1	101927295	ENST00000440762.5	-195506	LINC01360	LINC01360
chr1	73297429	73298370	942	*	0.0680505	Distal Intergenic	1	73306170	73338877	32708	1	101927295	ENST00000440762.5	-7800	LINC01360	LINC01360
chr1	73414084	73415265	1182	*	0.0719074	Distal Intergenic	1	73307216	73319661	12446	1	101927295	ENST00000452553.1	106868	LINC01360	LINC01360
chr1	73731353	73731951	599	*	0.0732323	Distal Intergenic	1	73709368	73715214	5847	1	109729166	ENST00000436262.1	21985	NA	NA
chr1	73835826	73837992	2167	*	0.096588	Intron (ENST00000649962.1/ENST00000649962.1, intron 2 of 3)	1	73709368	73715214	5847	1	109729166	ENST00000436262.1	126458	NA	NA
chr1	74067117	74067951	835	*	0.0726773	Intron (ENST00000417067.5/127255, intron 1 of 1)	1	74026015	74074790	48776	2	127255	ENST00000417067.5	6839	LRRIQ3	LRRIQ3
chr1	74418450	74419430	981	*	0.0654882	Intron (ENST00000557284.6/100526835, intron 19 of 26)	1	74439065	74463549	24485	1	100526835	ENST00000370889.2	-19635	FPGT-TNNI3K	FPGT-TNNI3K
chr1	74475636	74476644	1009	*	0.0534188	Exon (ENST00000294635.4/105378803, exon 4 of 5)	1	74469878	74512614	42737	2	105378803	ENST00000294635.4	35970	LRRC53	LRRC53
chr1	74480072	74480870	799	*	0.0767256	Exon (ENST00000294635.4/105378803, exon 3 of 5)	1	74469878	74512614	42737	2	105378803	ENST00000294635.4	31744	LRRC53	LRRC53
chr1	74506081	74507003	923	*	0.0680505	Intron (ENST00000557284.6/100526835, intron 25 of 26)	1	74469878	74512614	42737	2	105378803	ENST00000294635.4	5611	LRRC53	LRRC53
chr1	74510573	74511150	578	*	0.0940236	Promoter (1-2kb)	1	74469878	74512614	42737	2	105378803	ENST00000294635.4	1464	LRRC53	LRRC53
chr1	74513023	74513868	846	*	0.0680708	Promoter (<=1kb)	1	74469878	74512614	42737	2	105378803	ENST00000294635.4	-409	LRRC53	LRRC53
chr1	74521225	74522453	1229	*	0.0770202	Intron (ENST00000557284.6/100526835, intron 25 of 26)	1	74469878	74512614	42737	2	105378803	ENST00000294635.4	-8611	LRRC53	LRRC53
chr1	74525195	74525883	689	*	0.065404	Intron (ENST00000557284.6/100526835, intron 25 of 26)	1	74469878	74512614	42737	2	105378803	ENST00000294635.4	-12581	LRRC53	LRRC53
chr1	74543670	74545243	1574	*	0.08171	Promoter (3-4kb)	1	74540255	74544428	4174	1	51086	ENST00000465473.1	3415	TNNI3K	TNNI3K
chr1	74553897	74554644	748	*	0.0570208	Distal Intergenic	1	74540255	74544428	4174	1	51086	ENST00000465473.1	13642	TNNI3K	TNNI3K
chr1	74560574	74561283	710	*	0.0497354	Distal Intergenic	1	74577430	74626098	48669	1	101927320	ENST00000612390.4	-16147	ERICH3-AS1	ERICH3-AS1
chr1	74571246	74573530	2285	*	0.0842676	Promoter (3-4kb)	1	74577430	74626098	48669	1	101927320	ENST00000612390.4	-3900	ERICH3-AS1	ERICH3-AS1
chr1	74588108	74588958	851	*	0.0735653	Promoter (<=1kb)	1	74589735	74621719	31985	1	101927320	ENST00000416017.1	-777	ERICH3-AS1	ERICH3-AS1
chr1	74591313	74592051	739	*	0.0709596	Promoter (1-2kb)	1	74589803	74592246	2444	1	101927320	ENST00000620678.1	1510	ERICH3-AS1	ERICH3-AS1
chr1	74672261	74675012	2752	*	0.105318	Promoter (<=1kb)	1	74568111	74673738	105628	2	127254	ENST00000326665.9	0	ERICH3	ERICH3
chr1	74773807	74775330	1524	*	0.0686397	Distal Intergenic	1	74751134	74764001	12868	1	127253	ENST00000486467.1	22673	TYW3	TYW3
chr1	74793170	74793823	654	*	0.054175	Distal Intergenic	1	74751134	74764001	12868	1	127253	ENST00000486467.1	42036	TYW3	TYW3
chr1	75099588	75101150	1563	*	0.0975987	Distal Intergenic	1	75128434	75161533	33100	1	431707	ENST00000294638.9	-27284	LHX8	LHX8
chr1	75113214	75114255	1042	*	0.0921296	Distal Intergenic	1	75128434	75161533	33100	1	431707	ENST00000294638.9	-14179	LHX8	LHX8
chr1	75125368	75139508	14141	*	0.244913	Promoter (<=1kb)	1	75128434	75161533	33100	1	431707	ENST00000294638.9	0	LHX8	LHX8
chr1	75140989	75142360	1372	*	0.0675505	Exon (ENST00000294638.9/431707, exon 5 of 10)	1	75134882	75161533	26652	1	431707	ENST00000356261.3	6107	LHX8	LHX8
chr1	75150706	75151163	458	*	0.0692016	Intron (ENST00000294638.9/431707, intron 8 of 9)	1	75134882	75161533	26652	1	431707	ENST00000356261.3	15824	LHX8	LHX8
chr1	75151439	75152149	711	*	0.0755948	Intron (ENST00000294638.9/431707, intron 8 of 9)	1	75134882	75161533	26652	1	431707	ENST00000356261.3	16557	LHX8	LHX8
chr1	75200852	75202614	1763	*	0.0991162	3' UTR	1	75134882	75161533	26652	1	431707	ENST00000356261.3	65970	LHX8	LHX8
chr1	75207099	75207580	482	*	0.0423484	Intron (ENST00000370859.7/204962, intron 23 of 23)	1	75134882	75161533	26652	1	431707	ENST00000356261.3	72217	LHX8	LHX8
chr1	75222007	75223618	1612	*	0.0793709	Exon (ENST00000370859.7/204962, exon 14 of 24)	1	75134882	75161533	26652	1	431707	ENST00000356261.3	87125	LHX8	LHX8
chr1	75316067	75317590	1524	*	0.0663004	Intron (ENST00000370859.7/204962, intron 4 of 23)	1	75134882	75161533	26652	1	431707	ENST00000356261.3	181185	LHX8	LHX8
chr1	75426103	75426909	807	*	0.0808502	Intron (ENST00000370859.7/204962, intron 2 of 23)	1	75204475	75611084	406610	2	204962	ENST00000370855.5	184175	SLC44A5	SLC44A5
chr1	75473534	75473957	424	*	0.0682133	Intron (ENST00000370859.7/204962, intron 2 of 23)	1	75204475	75611084	406610	2	204962	ENST00000370855.5	137127	SLC44A5	SLC44A5
chr1	75474822	75476175	1354	*	0.0818691	Intron (ENST00000370859.7/204962, intron 2 of 23)	1	75204475	75611084	406610	2	204962	ENST00000370855.5	134909	SLC44A5	SLC44A5
chr1	75515143	75515795	653	*	0.0617845	Intron (ENST00000370859.7/204962, intron 2 of 23)	1	75204475	75611084	406610	2	204962	ENST00000370855.5	95289	SLC44A5	SLC44A5
chr1	75516482	75518264	1783	*	0.0828249	Intron (ENST00000370859.7/204962, intron 2 of 23)	1	75204475	75611084	406610	2	204962	ENST00000370855.5	92820	SLC44A5	SLC44A5
chr1	75535197	75536351	1155	*	0.0717418	Intron (ENST00000370859.7/204962, intron 2 of 23)	1	75204475	75611084	406610	2	204962	ENST00000370855.5	74733	SLC44A5	SLC44A5
chr1	75537144	75538000	857	*	0.0973952	Intron (ENST00000370859.7/204962, intron 2 of 23)	1	75204475	75611084	406610	2	204962	ENST00000370855.5	73084	SLC44A5	SLC44A5
chr1	75564929	75565450	522	*	0.0737281	Intron (ENST00000370859.7/204962, intron 1 of 23)	1	75204475	75611084	406610	2	204962	ENST00000370855.5	45634	SLC44A5	SLC44A5
chr1	75568340	75568953	614	*	0.069943	Intron (ENST00000370859.7/204962, intron 1 of 23)	1	75204475	75611084	406610	2	204962	ENST00000370855.5	42131	SLC44A5	SLC44A5
chr1	75569365	75571816	2452	*	0.0633061	Intron (ENST00000370859.7/204962, intron 1 of 23)	1	75204475	75611084	406610	2	204962	ENST00000370855.5	39268	SLC44A5	SLC44A5
chr1	75571851	75574221	2371	*	0.0841717	Intron (ENST00000370859.7/204962, intron 1 of 23)	1	75204475	75611084	406610	2	204962	ENST00000370855.5	36863	SLC44A5	SLC44A5
chr1	75575488	75576422	935	*	0.0599327	Intron (ENST00000370859.7/204962, intron 1 of 23)	1	75204475	75611084	406610	2	204962	ENST00000370855.5	34662	SLC44A5	SLC44A5
chr1	75576879	75577978	1100	*	0.0732958	Intron (ENST00000370859.7/204962, intron 1 of 23)	1	75204475	75611084	406610	2	204962	ENST00000370855.5	33106	SLC44A5	SLC44A5
chr1	75613087	75617071	3985	*	0.121256	Promoter (1-2kb)	1	75202131	75611116	408986	2	204962	ENST00000370859.7	-1971	SLC44A5	SLC44A5
chr1	75909804	75910807	1004	*	0.0618266	Intron (ENST00000263187.3/4438, intron 19 of 19)	1	75918873	75932431	13559	2	127247	ENST00000284142.6	21624	ASB17	ASB17
chr1	75910954	75912651	1698	*	0.0630573	Intron (ENST00000263187.3/4438, intron 19 of 19)	1	75918873	75932431	13559	2	127247	ENST00000284142.6	19780	ASB17	ASB17
chr1	75987946	75988693	748	*	0.0729377	Intron (ENST00000635455.1/101927342, intron 3 of 7)	1	76003026	76019350	16325	1	101927342	ENST00000436121.2	-14333	NA	NA
chr1	75989014	75990438	1425	*	0.0852271	Intron (ENST00000635455.1/101927342, intron 3 of 7)	1	76003026	76019350	16325	1	101927342	ENST00000436121.2	-12588	NA	NA
chr1	76014148	76014883	736	*	0.0570615	Intron (ENST00000635455.1/101927342, intron 7 of 7)	1	76003026	76019350	16325	1	101927342	ENST00000436121.2	11122	NA	NA
chr1	76016399	76016825	427	*	0.0570818	Intron (ENST00000635455.1/101927342, intron 7 of 7)	1	76003026	76019350	16325	1	101927342	ENST00000436121.2	13373	NA	NA
chr1	76064709	76066024	1316	*	0.0693603	Intron (ENST00000434540.1/ENST00000434540.1, intron 1 of 1)	1	76074719	76634601	559883	1	256435	ENST00000328299.3	-8695	ST6GALNAC3	ST6GALNAC3
chr1	76066746	76068261	1516	*	0.0730849	Distal Intergenic	1	76074719	76634601	559883	1	256435	ENST00000328299.3	-6458	ST6GALNAC3	ST6GALNAC3
chr1	76074301	76075047	747	*	0.0574634	Promoter (<=1kb)	1	76074719	76634601	559883	1	256435	ENST00000328299.3	0	ST6GALNAC3	ST6GALNAC3
chr1	76076379	76077111	733	*	0.0717949	Promoter (1-2kb)	1	76074719	76634601	559883	1	256435	ENST00000328299.3	1660	ST6GALNAC3	ST6GALNAC3
chr1	76081871	76084561	2691	*	0.0680517	Intron (ENST00000328299.3/256435, intron 1 of 4)	1	76074719	76634601	559883	1	256435	ENST00000328299.3	7152	ST6GALNAC3	ST6GALNAC3
chr1	76868064	76868966	903	*	0.122306	Promoter (<=1kb)	1	76867482	76869074	1593	1	81849	ENST00000496845.1	582	ST6GALNAC5	ST6GALNAC5
chr1	76869551	76870578	1028	*	0.100968	Promoter (2-3kb)	1	76867482	76869074	1593	1	81849	ENST00000496845.1	2069	ST6GALNAC5	ST6GALNAC5
chr1	77998745	78000562	1818	*	0.094174	Promoter (4-5kb)	1	78004854	78017964	13111	1	11080	ENST00000370763.5	-4292	DNAJB4	DNAJB4
chr1	80390255	80391350	1096	*	0.0570615	Distal Intergenic	1	80535755	80646788	111034	1	101927412	ENST00000418041.5	-144405	RP5-887A10.1	RP5-887A10.1
chr1	81331551	81332234	684	*	0.0589337	Intron (ENST00000473719.5/23266, intron 1 of 4)	1	81306199	81992436	686238	1	23266	ENST00000469377.6	25352	ADGRL2	ADGRL2
chr1	81406163	81406814	652	*	0.051628	Intron (ENST00000473719.5/23266, intron 1 of 4)	1	81306199	81992436	686238	1	23266	ENST00000469377.6	99964	ADGRL2	ADGRL2
chr1	81468979	81469876	898	*	0.0608796	Intron (ENST00000473719.5/23266, intron 2 of 4)	1	81513880	81557702	43823	2	101927434	ENST00000443939.1	87826	RP5-837I24.2	RP5-837I24.2
chr1	81475897	81476291	395	*	0.0689519	Intron (ENST00000473719.5/23266, intron 2 of 4)	1	81513880	81557702	43823	2	101927434	ENST00000443939.1	81411	RP5-837I24.2	RP5-837I24.2
chr1	81476862	81479014	2153	*	0.0755966	Intron (ENST00000473719.5/23266, intron 2 of 4)	1	81513880	81557702	43823	2	101927434	ENST00000443939.1	78688	RP5-837I24.2	RP5-837I24.2
chr1	81480779	81482234	1456	*	0.0607131	Intron (ENST00000473719.5/23266, intron 2 of 4)	1	81513880	81557702	43823	2	101927434	ENST00000443939.1	75468	RP5-837I24.2	RP5-837I24.2
chr1	81482781	81484188	1408	*	0.0827833	Intron (ENST00000473719.5/23266, intron 2 of 4)	1	81513880	81557702	43823	2	101927434	ENST00000443939.1	73514	RP5-837I24.2	RP5-837I24.2
chr1	81494205	81494608	404	*	0.0728022	Intron (ENST00000473719.5/23266, intron 2 of 4)	1	81513880	81557702	43823	2	101927434	ENST00000443939.1	63094	RP5-837I24.2	RP5-837I24.2
chr1	81494952	81497160	2209	*	0.089899	Intron (ENST00000473719.5/23266, intron 2 of 4)	1	81513880	81557702	43823	2	101927434	ENST00000443939.1	60542	RP5-837I24.2	RP5-837I24.2
chr1	81497543	81498162	620	*	0.0589744	Intron (ENST00000473719.5/23266, intron 2 of 4)	1	81513880	81557702	43823	2	101927434	ENST00000443939.1	59540	RP5-837I24.2	RP5-837I24.2
chr1	81500007	81501755	1749	*	0.0994505	Intron (ENST00000473719.5/23266, intron 2 of 4)	1	81513880	81557702	43823	2	101927434	ENST00000443939.1	55947	RP5-837I24.2	RP5-837I24.2
chr1	81798202	81800978	2777	*	0.108094	Promoter (<=1kb)	1	81800397	81992196	191800	1	23266	ENST00000319517.10	0	ADGRL2	ADGRL2
chr1	81801591	81806530	4940	*	0.138571	Promoter (1-2kb)	1	81800397	81992422	192026	1	23266	ENST00000627151.2	1194	ADGRL2	ADGRL2
chr1	81806678	81809606	2929	*	0.0915557	Intron (ENST00000370721.5/23266, intron 4 of 24)	1	81800397	81992422	192026	1	23266	ENST00000627151.2	6281	ADGRL2	ADGRL2
chr1	81809644	81810175	532	*	0.0533781	Intron (ENST00000370721.5/23266, intron 4 of 24)	1	81800397	81992422	192026	1	23266	ENST00000627151.2	9247	ADGRL2	ADGRL2
chr1	81831599	81834041	2443	*	0.077997	Intron (ENST00000370721.5/23266, intron 4 of 24)	1	81800397	81992422	192026	1	23266	ENST00000627151.2	31202	ADGRL2	ADGRL2
chr1	81834772	81835275	504	*	0.0709083	Intron (ENST00000370721.5/23266, intron 4 of 24)	1	81800397	81992422	192026	1	23266	ENST00000627151.2	34375	ADGRL2	ADGRL2
chr1	81846716	81847603	888	*	0.0541126	Intron (ENST00000370721.5/23266, intron 5 of 24)	1	81800397	81992422	192026	1	23266	ENST00000627151.2	46319	ADGRL2	ADGRL2
chr1	81874630	81875686	1057	*	0.0540501	Intron (ENST00000370721.5/23266, intron 5 of 24)	1	81942969	81991368	48400	1	23266	ENST00000449420.5	-67283	ADGRL2	ADGRL2
chr1	81877615	81882145	4531	*	0.0815234	Intron (ENST00000370721.5/23266, intron 5 of 24)	1	81942969	81991368	48400	1	23266	ENST00000449420.5	-60824	ADGRL2	ADGRL2
chr1	81894226	81895238	1013	*	0.0717338	Intron (ENST00000370721.5/23266, intron 5 of 24)	1	81942969	81991368	48400	1	23266	ENST00000449420.5	-47731	ADGRL2	ADGRL2
chr1	81895937	81898910	2974	*	0.0916216	Intron (ENST00000370721.5/23266, intron 5 of 24)	1	81942969	81991368	48400	1	23266	ENST00000449420.5	-44059	ADGRL2	ADGRL2
chr1	81900351	81901145	795	*	0.0681359	Intron (ENST00000370721.5/23266, intron 5 of 24)	1	81942969	81991368	48400	1	23266	ENST00000449420.5	-41824	ADGRL2	ADGRL2
chr1	81913339	81915625	2287	*	0.0876139	Intron (ENST00000370721.5/23266, intron 6 of 24)	1	81942969	81991368	48400	1	23266	ENST00000449420.5	-27344	ADGRL2	ADGRL2
chr1	81917741	81918714	974	*	0.0991162	Intron (ENST00000370721.5/23266, intron 6 of 24)	1	81942969	81991368	48400	1	23266	ENST00000449420.5	-24255	ADGRL2	ADGRL2
chr1	81919080	81922029	2950	*	0.0805087	Intron (ENST00000370721.5/23266, intron 6 of 24)	1	81942969	81991368	48400	1	23266	ENST00000449420.5	-20940	ADGRL2	ADGRL2
chr1	81922079	81923021	943	*	0.0786089	Intron (ENST00000370721.5/23266, intron 6 of 24)	1	81942969	81991368	48400	1	23266	ENST00000449420.5	-19948	ADGRL2	ADGRL2
chr1	81923575	81925415	1841	*	0.0645009	Intron (ENST00000370721.5/23266, intron 6 of 24)	1	81942969	81991368	48400	1	23266	ENST00000449420.5	-17554	ADGRL2	ADGRL2
chr1	81925992	81926653	662	*	0.0783591	Intron (ENST00000370721.5/23266, intron 6 of 24)	1	81942969	81991368	48400	1	23266	ENST00000449420.5	-16316	ADGRL2	ADGRL2
chr1	81930552	81932581	2030	*	0.0681757	Intron (ENST00000370721.5/23266, intron 6 of 24)	1	81942969	81991368	48400	1	23266	ENST00000449420.5	-10388	ADGRL2	ADGRL2
chr1	81933272	81933713	442	*	0.0597944	Intron (ENST00000370721.5/23266, intron 6 of 24)	1	81942969	81991368	48400	1	23266	ENST00000449420.5	-9256	ADGRL2	ADGRL2
chr1	81942890	81944038	1149	*	0.106797	Promoter (<=1kb)	1	81942969	81991368	48400	1	23266	ENST00000449420.5	0	ADGRL2	ADGRL2
chr1	81947413	81949121	1709	*	0.0979909	Promoter (4-5kb)	1	81942969	81991368	48400	1	23266	ENST00000449420.5	4444	ADGRL2	ADGRL2
chr1	81950010	81950955	946	*	0.0718559	Promoter (4-5kb)	1	81955767	81966435	10669	1	23266	ENST00000468283.1	-4812	ADGRL2	ADGRL2
chr1	81954542	81955066	525	*	0.0773911	Promoter (<=1kb)	1	81955767	81966435	10669	1	23266	ENST00000468283.1	-701	ADGRL2	ADGRL2
chr1	82029043	82030406	1364	*	0.0773504	Distal Intergenic	1	81988392	81990709	2318	1	23266	ENST00000464551.1	40651	ADGRL2	ADGRL2
chr1	82043062	82043778	717	*	0.108832	Distal Intergenic	1	81988392	81990709	2318	1	23266	ENST00000464551.1	54670	ADGRL2	ADGRL2
chr1	82640429	82641480	1052	*	0.0601431	Intron (ENST00000650063.1/ENST00000650063.1, intron 5 of 6)	1	82903183	83166815	263633	1	103283057	ENST00000452901.5	-261703	NA	NA
chr1	82641804	82644041	2238	*	0.101516	Intron (ENST00000650063.1/ENST00000650063.1, intron 5 of 6)	1	82903183	83166815	263633	1	103283057	ENST00000452901.5	-259142	NA	NA
chr1	82645634	82651300	5667	*	0.0991693	Intron (ENST00000650063.1/ENST00000650063.1, intron 5 of 6)	1	82903183	83166815	263633	1	103283057	ENST00000452901.5	-251883	NA	NA
chr1	82652901	82658152	5252	*	0.0926644	Exon (ENST00000650063.1/ENST00000650063.1, exon 5 of 7)	1	82903183	83166815	263633	1	103283057	ENST00000452901.5	-245031	NA	NA
chr1	85042228	85043409	1182	*	0.0619529	Intron (ENST00000370596.5/126820, intron 1 of 21)	1	85018082	85048446	30365	2	55283	ENST00000370589.6	5037	MCOLN3	MCOLN3
chr1	85044299	85054440	10142	*	0.237897	Promoter (<=1kb)	1	85018082	85048446	30365	2	55283	ENST00000370589.6	0	MCOLN3	MCOLN3
chr1	85195333	85197255	1923	*	0.0893199	Promoter (3-4kb)	1	85181159	85200513	19355	2	84144	ENST00000234668.6	3258	SYDE2	SYDE2
chr1	85198625	85202390	3766	*	0.133982	Promoter (<=1kb)	1	85156873	85201046	44174	2	84144	ENST00000341460.5	0	SYDE2	SYDE2
chr1	85204659	85205567	909	*	0.0663207	Promoter (3-4kb)	1	85156873	85201046	44174	2	84144	ENST00000341460.5	-3613	SYDE2	SYDE2
chr1	85205936	85208396	2461	*	0.0732107	Promoter (4-5kb)	1	85156873	85201046	44174	2	84144	ENST00000341460.5	-4890	SYDE2	SYDE2
chr1	85577821	85578306	486	*	0.0708458	Promoter (<=1kb)	1	85318481	85578250	259770	2	23576	ENST00000535924.6	0	DDAH1	DDAH1
chr1	85881927	85882802	876	*	0.0497151	Intron (ENST00000370571.6/255631, intron 32 of 59)	1	85734789	85744749	9961	2	255631	ENST00000473734.1	-137178	COL24A1	COL24A1
chr1	86043586	86044775	1190	*	0.0873938	Intron (ENST00000370571.6/255631, intron 12 of 59)	1	85729233	86156763	427531	2	255631	ENST00000370571.6	111988	COL24A1	COL24A1
chr1	86141060	86141878	819	*	0.0626577	Intron (ENST00000370571.6/255631, intron 2 of 59)	1	85729233	86156763	427531	2	255631	ENST00000370571.6	14885	COL24A1	COL24A1
chr1	86154543	86157468	2926	*	0.131437	Promoter (<=1kb)	1	85729233	86156763	427531	2	255631	ENST00000370571.6	0	COL24A1	COL24A1
chr1	86199160	86199669	510	*	0.0754782	Distal Intergenic	1	86126092	86156943	30852	2	255631	ENST00000496682.2	-42217	COL24A1	COL24A1
chr1	86247185	86249140	1956	*	0.0607855	Distal Intergenic	1	86126092	86156943	30852	2	255631	ENST00000496682.2	-90242	COL24A1	COL24A1
chr1	86270554	86271461	908	*	0.0674326	Distal Intergenic	1	86352920	86355317	2398	2	57489	ENST00000473792.2	83856	ODF2L	ODF2L
chr1	86305037	86306408	1372	*	0.053359	Intron (ENST00000645733.1/ENST00000645733.1, intron 4 of 4)	1	86352920	86355317	2398	2	57489	ENST00000473792.2	48909	ODF2L	ODF2L
chr1	86306823	86307952	1130	*	0.0631958	Intron (ENST00000645733.1/ENST00000645733.1, intron 4 of 4)	1	86352920	86355317	2398	2	57489	ENST00000473792.2	47365	ODF2L	ODF2L
chr1	86406434	86407328	895	*	0.0599747	Distal Intergenic	1	86350095	86396342	46248	2	57489	ENST00000317336.11	-10092	ODF2L	ODF2L
chr1	86421444	86424743	3300	*	0.0843545	Promoter (<=1kb)	1	86424086	86456558	32473	1	9635	ENST00000370565.4	0	CLCA2	CLCA2
chr1	86425155	86428206	3052	*	0.0853394	Promoter (1-2kb)	1	86424086	86456558	32473	1	9635	ENST00000370565.4	1069	CLCA2	CLCA2
chr1	86429167	86429666	500	*	0.0957265	Intron (ENST00000370565.4/9635, intron 3 of 13)	1	86424086	86456558	32473	1	9635	ENST00000370565.4	5081	CLCA2	CLCA2
chr1	86431379	86433386	2008	*	0.10769	Exon (ENST00000370565.4/9635, exon 5 of 14)	1	86440280	86445519	5240	1	9635	ENST00000490884.1	-6894	CLCA2	CLCA2
chr1	86436058	86444083	8026	*	0.121316	Promoter (<=1kb)	1	86440280	86445519	5240	1	9635	ENST00000490884.1	0	CLCA2	CLCA2
chr1	86445662	86447281	1620	*	0.126084	Promoter (<=1kb)	1	86448134	86453602	5469	1	9635	ENST00000498802.1	-853	CLCA2	CLCA2
chr1	86447922	86449049	1128	*	0.0706585	Promoter (<=1kb)	1	86448134	86453602	5469	1	9635	ENST00000498802.1	0	CLCA2	CLCA2
chr1	86455012	86455949	938	*	0.074821	3' UTR	1	86448134	86453602	5469	1	9635	ENST00000498802.1	6878	CLCA2	CLCA2
chr1	86456392	86457841	1450	*	0.0542929	3' UTR	1	86448134	86453602	5469	1	9635	ENST00000498802.1	8258	CLCA2	CLCA2
chr1	86466676	86467521	846	*	0.0627188	Promoter (<=1kb)	1	86468368	86500259	31892	1	1179	ENST00000234701.7	-847	CLCA1	CLCA1
chr1	86470126	86472580	2455	*	0.100433	Promoter (1-2kb)	1	86468843	86500289	31447	1	1179	ENST00000394711.1	1283	CLCA1	CLCA1
chr1	86475035	86476111	1077	*	0.0733501	Intron (ENST00000234701.7/1179, intron 4 of 14)	1	86468843	86500289	31447	1	1179	ENST00000394711.1	6192	CLCA1	CLCA1
chr1	86476198	86477266	1069	*	0.0607652	Exon (ENST00000234701.7/1179, exon 5 of 15)	1	86468843	86500289	31447	1	1179	ENST00000394711.1	7355	CLCA1	CLCA1
chr1	86480462	86481323	862	*	0.0861532	Intron (ENST00000234701.7/1179, intron 5 of 14)	1	86468843	86500289	31447	1	1179	ENST00000394711.1	11619	CLCA1	CLCA1
chr1	86496910	86497423	514	*	0.0681726	Intron (ENST00000234701.7/1179, intron 13 of 14)	1	86468843	86500289	31447	1	1179	ENST00000394711.1	28067	CLCA1	CLCA1
chr1	86497967	86499699	1733	*	0.0693405	Exon (ENST00000234701.7/1179, exon 14 of 15)	1	86468843	86500289	31447	1	1179	ENST00000394711.1	29124	CLCA1	CLCA1
chr1	86568457	86569303	847	*	0.05523	Promoter (1-2kb)	1	86571116	86572956	1841	1	22802	ENST00000496322.1	-1813	CLCA4	CLCA4
chr1	86571282	86572732	1451	*	0.0819822	Promoter (<=1kb)	1	86571116	86572956	1841	1	22802	ENST00000496322.1	166	CLCA4	CLCA4
chr1	86577965	86578537	573	*	0.0608262	Exon (ENST00000370563.3/22802, exon 12 of 14)	1	86571116	86572956	1841	1	22802	ENST00000496322.1	6849	CLCA4	CLCA4
chr1	86586094	86588173	2080	*	0.077269	Intron (ENST00000456587.1/105378828, intron 3 of 3)	1	86571116	86572956	1841	1	22802	ENST00000496322.1	14978	CLCA4	CLCA4
chr1	86590573	86591178	606	*	0.0915404	Intron (ENST00000456587.1/105378828, intron 3 of 3)	1	86571116	86572956	1841	1	22802	ENST00000496322.1	19457	CLCA4	CLCA4
chr1	86598333	86599050	718	*	0.111641	Intron (ENST00000456587.1/105378828, intron 3 of 3)	1	86571116	86572956	1841	1	22802	ENST00000496322.1	27217	CLCA4	CLCA4
chr1	86599822	86600629	808	*	0.0579004	Intron (ENST00000456587.1/105378828, intron 3 of 3)	1	86571116	86572956	1841	1	22802	ENST00000496322.1	28706	CLCA4	CLCA4
chr1	86646614	86648066	1453	*	0.0743069	Exon (ENST00000284054.7/9629, exon 9 of 14)	1	86634276	86655376	21101	1	9629	ENST00000466454.1	12338	CLCA3P	CLCA3P
chr1	86648149	86651223	3075	*	0.140879	Exon (ENST00000284054.7/9629, exon 11 of 14)	1	86634276	86655376	21101	1	9629	ENST00000466454.1	13873	CLCA3P	CLCA3P
chr1	86691264	86696716	5453	*	0.125028	Promoter (<=1kb)	1	86571181	86693203	122023	2	105378828	ENST00000456587.1	0	RP4-612B15.3	RP4-612B15.3
chr1	86696812	86698461	1650	*	0.108384	Promoter (<=1kb)	1	86571264	86696311	125048	2	105378828	ENST00000650379.1	-501	RP4-612B15.3	RP4-612B15.3
chr1	86699290	86700877	1588	*	0.0830728	Promoter (2-3kb)	1	86571264	86696311	125048	2	105378828	ENST00000650379.1	-2979	RP4-612B15.3	RP4-612B15.3
chr1	86700897	86704446	3550	*	0.114058	Promoter (<=1kb)	1	86703502	86704462	961	2	105378828	ENST00000565575.1	16	RP4-612B15.3	RP4-612B15.3
chr1	86708170	86709275	1106	*	0.0531789	Promoter (3-4kb)	1	86704895	86743268	38374	1	51100	ENST00000482504.1	3275	SH3GLB1	SH3GLB1
chr1	86709376	86710587	1212	*	0.0736467	Promoter (4-5kb)	1	86704895	86743268	38374	1	51100	ENST00000482504.1	4481	SH3GLB1	SH3GLB1
chr1	86710662	86713391	2730	*	0.0732117	Intron (ENST00000535010.5/51100, intron 1 of 7)	1	86704895	86743268	38374	1	51100	ENST00000482504.1	5767	SH3GLB1	SH3GLB1
chr1	86748494	86750123	1630	*	0.0608059	Distal Intergenic	1	86734244	86738695	4452	1	51100	ENST00000602603.1	14250	SH3GLB1	SH3GLB1
chr1	86750428	86752562	2135	*	0.087765	Distal Intergenic	1	86734244	86738695	4452	1	51100	ENST00000602603.1	16184	SH3GLB1	SH3GLB1
chr1	86753517	86754031	515	*	0.0699227	Distal Intergenic	1	86734244	86738695	4452	1	51100	ENST00000602603.1	19273	SH3GLB1	SH3GLB1
chr1	86754312	86755191	880	*	0.0884412	Distal Intergenic	1	86734244	86738695	4452	1	51100	ENST00000602603.1	20068	SH3GLB1	SH3GLB1
chr1	86763689	86764487	799	*	0.0693265	Distal Intergenic	1	86734244	86738695	4452	1	51100	ENST00000602603.1	29445	SH3GLB1	SH3GLB1
chr1	86781585	86783603	2019	*	0.0631387	Distal Intergenic	1	86734244	86738695	4452	1	51100	ENST00000602603.1	47341	SH3GLB1	SH3GLB1
chr1	86786224	86787150	927	*	0.0710859	Distal Intergenic	1	86734244	86738695	4452	1	51100	ENST00000602603.1	51980	SH3GLB1	SH3GLB1
chr1	86788542	86792357	3816	*	0.106522	Distal Intergenic	1	86734244	86738695	4452	1	51100	ENST00000602603.1	54298	SH3GLB1	SH3GLB1
chr1	86793744	86797281	3538	*	0.132871	Distal Intergenic	1	86734244	86738695	4452	1	51100	ENST00000602603.1	59500	SH3GLB1	SH3GLB1
chr1	86798652	86800148	1497	*	0.0744065	Distal Intergenic	1	86734244	86738695	4452	1	51100	ENST00000602603.1	64408	SH3GLB1	SH3GLB1
chr1	86821179	86823528	2350	*	0.094051	Exon (ENST00000646669.1/ENST00000646669.1, exon 3 of 3)	1	86863517	86903352	39836	2	9403	ENST00000497861.5	79824	2020-09-15	2020-09-15
chr1	86824781	86826773	1993	*	0.0976733	Intron (ENST00000646669.1/ENST00000646669.1, intron 2 of 2)	1	86863517	86903352	39836	2	9403	ENST00000497861.5	76579	2020-09-15	2020-09-15
chr1	86837954	86838659	706	*	0.0676347	Distal Intergenic	1	86863517	86903352	39836	2	9403	ENST00000497861.5	64693	2020-09-15	2020-09-15
chr1	86868020	86869824	1805	*	0.0803712	3' UTR	1	86863517	86903352	39836	2	9403	ENST00000497861.5	33528	2020-09-15	2020-09-15
chr1	86904026	86905582	1557	*	0.0705896	Promoter (<=1kb)	1	86863517	86903352	39836	2	9403	ENST00000497861.5	-674	2020-09-15	2020-09-15
chr1	86915214	86917383	2170	*	0.106311	Promoter (<=1kb)	1	86914674	87109998	195325	1	9653	ENST00000370550.9	540	HS2ST1	HS2ST1
chr1	86929797	86931312	1516	*	0.069943	Intron (ENST00000370551.8/9653, intron 1 of 4)	1	86914674	87109998	195325	1	9653	ENST00000370550.9	15123	HS2ST1	HS2ST1
chr1	86932481	86933107	627	*	0.0718356	Intron (ENST00000370551.8/9653, intron 1 of 4)	1	86914674	87109998	195325	1	9653	ENST00000370550.9	17807	HS2ST1	HS2ST1
chr1	86942644	86943545	902	*	0.0747404	Intron (ENST00000370551.8/9653, intron 1 of 4)	1	86956484	87092588	136105	1	9653	ENST00000591456.1	-12939	HS2ST1	HS2ST1
chr1	86949844	86950509	666	*	0.062617	Intron (ENST00000370551.8/9653, intron 1 of 4)	1	86956484	87092588	136105	1	9653	ENST00000591456.1	-5975	HS2ST1	HS2ST1
chr1	86965267	86966843	1577	*	0.104847	Intron (ENST00000370551.8/9653, intron 1 of 4)	1	86956484	87092588	136105	1	9653	ENST00000591456.1	8783	HS2ST1	HS2ST1
chr1	86967152	86969495	2344	*	0.0792063	Intron (ENST00000370551.8/9653, intron 1 of 4)	1	86956484	87092588	136105	1	9653	ENST00000591456.1	10668	HS2ST1	HS2ST1
chr1	86974307	86976191	1885	*	0.0742591	Intron (ENST00000370551.8/9653, intron 1 of 4)	1	86993009	87169204	176196	1	339524	ENST00000370548.3	-16818	LINC01140	LINC01140
chr1	87016135	87016951	817	*	0.0662597	Intron (ENST00000370551.8/9653, intron 1 of 4)	1	86993009	87169204	176196	1	339524	ENST00000370548.3	23126	LINC01140	LINC01140
chr1	87021009	87022286	1278	*	0.0691498	Intron (ENST00000370551.8/9653, intron 1 of 4)	1	86993009	87169204	176196	1	339524	ENST00000370548.3	28000	LINC01140	LINC01140
chr1	87022414	87023098	685	*	0.0612512	Intron (ENST00000370551.8/9653, intron 1 of 4)	1	86993009	87169204	176196	1	339524	ENST00000370548.3	29405	LINC01140	LINC01140
chr1	87023679	87024871	1193	*	0.0787037	Intron (ENST00000370551.8/9653, intron 1 of 4)	1	86993009	87169204	176196	1	339524	ENST00000370548.3	30670	LINC01140	LINC01140
chr1	87024935	87026522	1588	*	0.0670379	Intron (ENST00000370551.8/9653, intron 1 of 4)	1	86993009	87169204	176196	1	339524	ENST00000370548.3	31926	LINC01140	LINC01140
chr1	87028147	87030496	2350	*	0.0657065	Intron (ENST00000370551.8/9653, intron 1 of 4)	1	86993009	87169204	176196	1	339524	ENST00000370548.3	35138	LINC01140	LINC01140
chr1	87031926	87032823	898	*	0.0581229	Intron (ENST00000370551.8/9653, intron 1 of 4)	1	86993009	87169204	176196	1	339524	ENST00000370548.3	38917	LINC01140	LINC01140
chr1	87033326	87034219	894	*	0.0891932	Intron (ENST00000370551.8/9653, intron 1 of 4)	1	86993009	87169204	176196	1	339524	ENST00000370548.3	40317	LINC01140	LINC01140
chr1	87034632	87035525	894	*	0.0749158	Intron (ENST00000370551.8/9653, intron 1 of 4)	1	86993009	87169204	176196	1	339524	ENST00000370548.3	41623	LINC01140	LINC01140
chr1	87037239	87038269	1031	*	0.0796216	Intron (ENST00000370551.8/9653, intron 1 of 4)	1	86993009	87169204	176196	1	339524	ENST00000370548.3	44230	LINC01140	LINC01140
chr1	87038517	87039644	1128	*	0.106736	Intron (ENST00000370551.8/9653, intron 1 of 4)	1	86993009	87169204	176196	1	339524	ENST00000370548.3	45508	LINC01140	LINC01140
chr1	87040023	87041205	1183	*	0.0680788	Intron (ENST00000370551.8/9653, intron 1 of 4)	1	86993009	87169204	176196	1	339524	ENST00000370548.3	47014	LINC01140	LINC01140
chr1	87041317	87043510	2194	*	0.10551	Intron (ENST00000370551.8/9653, intron 1 of 4)	1	86993009	87169204	176196	1	339524	ENST00000370548.3	48308	LINC01140	LINC01140
chr1	87045403	87047060	1658	*	0.0777348	Exon (ENST00000440164.1/ENST00000440164.1, exon 1 of 1)	1	86993009	87169204	176196	1	339524	ENST00000370548.3	52394	LINC01140	LINC01140
chr1	87051979	87053642	1664	*	0.08434	Intron (ENST00000370551.8/9653, intron 1 of 4)	1	86993009	87169204	176196	1	339524	ENST00000370548.3	58970	LINC01140	LINC01140
chr1	87054719	87056636	1918	*	0.0730045	Intron (ENST00000370551.8/9653, intron 1 of 4)	1	86993009	87169204	176196	1	339524	ENST00000370548.3	61710	LINC01140	LINC01140
chr1	87057985	87059941	1957	*	0.0718667	Intron (ENST00000370551.8/9653, intron 1 of 4)	1	86993009	87169204	176196	1	339524	ENST00000370548.3	64976	LINC01140	LINC01140
chr1	87063281	87064157	877	*	0.061501	Intron (ENST00000370551.8/9653, intron 1 of 4)	1	87129765	87168505	38741	1	339524	ENST00000469312.6	-65608	LINC01140	LINC01140
chr1	87289014	87289377	364	*	0.0541126	Distal Intergenic	1	87328468	87348923	20456	1	8543	ENST00000370544.9	-39091	LMO4	LMO4
chr1	87897229	87899447	2219	*	0.0754782	Intron (ENST00000642677.1/ENST00000642677.1, intron 2 of 6)	1	87353524	87371655	18132	2	100505768	ENST00000452509.1	-525574	LINC01364	LINC01364
chr1	88047852	88048235	384	*	0.0542929	Intron (ENST00000642677.1/ENST00000642677.1, intron 1 of 6)	1	88540303	88570860	30558	2	101927891	ENST00000425750.2	522625	PKN2-AS1	PKN2-AS1
chr1	88167339	88167868	530	*	0.0737281	Intron (ENST00000642677.1/ENST00000642677.1, intron 1 of 6)	1	88540303	88570860	30558	2	101927891	ENST00000425750.2	402992	PKN2-AS1	PKN2-AS1
chr1	88175990	88176826	837	*	0.0620725	Intron (ENST00000642677.1/ENST00000642677.1, intron 1 of 6)	1	88540303	88570860	30558	2	101927891	ENST00000425750.2	394034	PKN2-AS1	PKN2-AS1
chr1	88183850	88184589	740	*	0.0718658	Intron (ENST00000642677.1/ENST00000642677.1, intron 1 of 6)	1	88540303	88570860	30558	2	101927891	ENST00000425750.2	386271	PKN2-AS1	PKN2-AS1
chr1	88217307	88218691	1385	*	0.0827228	Intron (ENST00000642677.1/ENST00000642677.1, intron 1 of 6)	1	88540303	88570860	30558	2	101927891	ENST00000425750.2	352169	PKN2-AS1	PKN2-AS1
chr1	88237362	88238458	1097	*	0.0497354	Intron (ENST00000645056.1/ENST00000645056.1, intron 3 of 5)	1	88540303	88570860	30558	2	101927891	ENST00000425750.2	332402	PKN2-AS1	PKN2-AS1
chr1	88318488	88320046	1559	*	0.0544192	Intron (ENST00000645056.1/ENST00000645056.1, intron 3 of 5)	1	88540303	88570860	30558	2	101927891	ENST00000425750.2	250814	PKN2-AS1	PKN2-AS1
chr1	88332193	88332905	713	*	0.0687646	Intron (ENST00000645056.1/ENST00000645056.1, intron 3 of 5)	1	88540303	88570860	30558	2	101927891	ENST00000425750.2	237955	PKN2-AS1	PKN2-AS1
chr1	88333301	88333815	515	*	0.0736874	Intron (ENST00000645056.1/ENST00000645056.1, intron 3 of 5)	1	88540303	88570860	30558	2	101927891	ENST00000425750.2	237045	PKN2-AS1	PKN2-AS1
chr1	88335173	88335645	473	*	0.0691077	Intron (ENST00000645056.1/ENST00000645056.1, intron 3 of 5)	1	88540303	88570860	30558	2	101927891	ENST00000425750.2	235215	PKN2-AS1	PKN2-AS1
chr1	88457829	88460785	2957	*	0.0718377	Intron (ENST00000645056.1/ENST00000645056.1, intron 3 of 5)	1	88540303	88570860	30558	2	101927891	ENST00000425750.2	110075	PKN2-AS1	PKN2-AS1
chr1	88460879	88463184	2306	*	0.100417	Intron (ENST00000645056.1/ENST00000645056.1, intron 3 of 5)	1	88540303	88570860	30558	2	101927891	ENST00000425750.2	107676	PKN2-AS1	PKN2-AS1
chr1	88464264	88464710	447	*	0.0588726	Intron (ENST00000645056.1/ENST00000645056.1, intron 3 of 5)	1	88540303	88570860	30558	2	101927891	ENST00000425750.2	106150	PKN2-AS1	PKN2-AS1
chr1	88466622	88467409	788	*	0.0771673	Intron (ENST00000645056.1/ENST00000645056.1, intron 3 of 5)	1	88540303	88570860	30558	2	101927891	ENST00000425750.2	103451	PKN2-AS1	PKN2-AS1
chr1	88479354	88479965	612	*	0.0552503	Intron (ENST00000645056.1/ENST00000645056.1, intron 3 of 5)	1	88540303	88570860	30558	2	101927891	ENST00000425750.2	90895	PKN2-AS1	PKN2-AS1
chr1	88548580	88549230	651	*	0.0879209	Intron (ENST00000645890.1/101927891, intron 4 of 6)	1	88540303	88570860	30558	2	101927891	ENST00000425750.2	21630	PKN2-AS1	PKN2-AS1
chr1	88561392	88562140	749	*	0.0663004	Intron (ENST00000645890.1/101927891, intron 3 of 6)	1	88540303	88570860	30558	2	101927891	ENST00000425750.2	8720	PKN2-AS1	PKN2-AS1
chr1	88562818	88563521	704	*	0.0654882	Intron (ENST00000645890.1/101927891, intron 3 of 6)	1	88540303	88570860	30558	2	101927891	ENST00000425750.2	7339	PKN2-AS1	PKN2-AS1
chr1	88564079	88565478	1400	*	0.0914551	Intron (ENST00000645890.1/101927891, intron 3 of 6)	1	88540303	88570860	30558	2	101927891	ENST00000425750.2	5382	PKN2-AS1	PKN2-AS1
chr1	88566560	88567975	1416	*	0.0790191	Promoter (2-3kb)	1	88540303	88570860	30558	2	101927891	ENST00000425750.2	2885	PKN2-AS1	PKN2-AS1
chr1	88572016	88572481	466	*	0.091804	Promoter (1-2kb)	1	88540303	88570860	30558	2	101927891	ENST00000425750.2	-1156	PKN2-AS1	PKN2-AS1
chr1	88573647	88574619	973	*	0.062617	Promoter (2-3kb)	1	88540303	88570860	30558	2	101927891	ENST00000425750.2	-2787	PKN2-AS1	PKN2-AS1
chr1	88629172	88630295	1124	*	0.0607652	Intron (ENST00000645890.1/101927891, intron 1 of 6)	1	88684222	88806268	122047	1	5586	ENST00000316005.11	-53927	PKN2	PKN2
chr1	89763637	89764951	1315	*	0.0969239	Exon (ENST00000479252.1/84230, exon 4 of 4)	1	89821014	89933160	112147	1	55144	ENST00000525774.5	-56063	LRRC8D	LRRC8D
chr1	90086061	90087125	1065	*	0.0479039	Distal Intergenic	1	89995137	90035531	40395	1	284695	ENST00000370447.3	90924	ZNF326	ZNF326
chr1	90088242	90088699	458	*	0.051567	Distal Intergenic	1	89995137	90035531	40395	1	284695	ENST00000370447.3	93105	ZNF326	ZNF326
chr1	90104368	90110339	5972	*	0.107993	Distal Intergenic	1	89995137	90035531	40395	1	284695	ENST00000370447.3	109231	ZNF326	ZNF326
chr1	90110409	90113294	2886	*	0.0878763	Distal Intergenic	1	89995137	90035531	40395	1	284695	ENST00000370447.3	115272	ZNF326	ZNF326
chr1	90116531	90118104	1574	*	0.0816899	Distal Intergenic	1	89995137	90035531	40395	1	284695	ENST00000370447.3	121394	ZNF326	ZNF326
chr1	90564011	90564572	562	*	0.0571022	Distal Intergenic	1	90657750	90657964	215	1	109616984	ENST00000362796.2	-93178	NA	NA
chr1	90567038	90567834	797	*	0.0644485	Distal Intergenic	1	90657750	90657964	215	1	109616984	ENST00000362796.2	-89916	NA	NA
chr1	90623138	90624300	1163	*	0.110227	Distal Intergenic	1	90657750	90657964	215	1	109616984	ENST00000362796.2	-33450	NA	NA
chr1	90695056	90695728	673	*	0.0524411	Distal Intergenic	1	90711539	90717237	5699	2	343472	ENST00000370445.4	21509	BARHL2	BARHL2
chr1	90696212	90697677	1466	*	0.0626984	Distal Intergenic	1	90711539	90717237	5699	2	343472	ENST00000370445.4	19560	BARHL2	BARHL2
chr1	90698389	90699499	1111	*	0.0594621	Distal Intergenic	1	90711539	90717237	5699	2	343472	ENST00000370445.4	17738	BARHL2	BARHL2
chr1	90700027	90701058	1032	*	0.06628	Distal Intergenic	1	90711539	90717237	5699	2	343472	ENST00000370445.4	16179	BARHL2	BARHL2
chr1	90702302	90702855	554	*	0.0524411	Distal Intergenic	1	90711539	90717237	5699	2	343472	ENST00000370445.4	14382	BARHL2	BARHL2
chr1	90703843	90706604	2762	*	0.0903192	Distal Intergenic	1	90711539	90717237	5699	2	343472	ENST00000370445.4	10633	BARHL2	BARHL2
chr1	90707613	90708254	642	*	0.0815903	Distal Intergenic	1	90711539	90717237	5699	2	343472	ENST00000370445.4	8983	BARHL2	BARHL2
chr1	90708612	90709112	501	*	0.0695286	Downstream (2-3kb)	1	90711539	90717237	5699	2	343472	ENST00000370445.4	8125	BARHL2	BARHL2
chr1	90709412	90720338	10927	*	0.183177	Promoter (<=1kb)	1	90711539	90717237	5699	2	343472	ENST00000370445.4	0	BARHL2	BARHL2
chr1	90828822	90829704	883	*	0.0852552	Promoter (4-5kb)	1	90831788	90834689	2902	2	105378853	ENST00000635959.1	4985	RP4-665J23.1	RP4-665J23.1
chr1	90830450	90832853	2404	*	0.0682444	Promoter (1-2kb)	1	90831788	90834689	2902	2	105378853	ENST00000635959.1	1836	RP4-665J23.1	RP4-665J23.1
chr1	94411392	94413409	2018	*	0.0545664	Distal Intergenic	1	94418455	94475240	56786	1	5825	ENST00000647998.1	-5046	ABCD3	ABCD3
chr1	94420292	94421564	1273	*	0.0558987	Promoter (1-2kb)	1	94418831	94475694	56864	1	5825	ENST00000468860.1	1461	ABCD3	ABCD3
chr1	94423709	94425077	1369	*	0.0542929	Promoter (4-5kb)	1	94418831	94475694	56864	1	5825	ENST00000468860.1	4878	ABCD3	ABCD3
chr1	95117743	95118828	1086	*	0.0869874	Promoter (<=1kb)	1	95117923	95173845	55923	1	100527978	ENST00000455656.1	0	TMEM56-RWDD3	TMEM56-RWDD3
chr1	95267591	95268968	1378	*	0.0552096	Intron (ENST00000630835.1/ENST00000630835.1, intron 2 of 3)	1	95246058	95247223	1166	1	25950	ENST00000460571.1	21533	RWDD3	RWDD3
chr1	95309372	95310988	1617	*	0.0663411	Exon (ENST00000423410.1/100996630, exon 2 of 2)	1	95310928	95318263	7336	2	100996630	ENST00000423410.1	7275	RP4-586O15.1	RP4-586O15.1
chr1	95324080	95325206	1127	*	0.0625153	Distal Intergenic	1	95310928	95318263	7336	2	100996630	ENST00000423410.1	-5817	RP4-586O15.1	RP4-586O15.1
chr1	95542425	95543308	884	*	0.0570615	Intron (ENST00000456933.1/100996635, intron 2 of 3)	1	95510340	95515464	5125	1	100996635	ENST00000411798.1	32085	NA	NA
chr1	95654008	95654436	429	*	0.0649767	Intron (ENST00000456933.1/100996635, intron 2 of 3)	1	95510340	95515464	5125	1	100996635	ENST00000411798.1	143668	NA	NA
chr1	95671232	95671890	659	*	0.0686397	Intron (ENST00000456933.1/100996635, intron 2 of 3)	1	95510340	95515464	5125	1	100996635	ENST00000411798.1	160892	NA	NA
chr1	95752809	95753606	798	*	0.0497151	Intron (ENST00000456933.1/100996635, intron 2 of 3)	1	95937901	96022866	84966	1	102723661	ENST00000442558.5	-184295	RP11-147C23.1	RP11-147C23.1
chr1	96007486	96008166	681	*	0.0803155	Promoter (2-3kb)	1	96010696	96022678	11983	1	102723661	ENST00000631091.1	-2530	RP11-147C23.1	RP11-147C23.1
chr1	96513266	96513861	596	*	0.0589133	Distal Intergenic	1	96254069	96374125	120057	2	101928241	ENST00000435311.1	-139141	RP5-898J17.1	RP5-898J17.1
chr1	96928996	96929963	968	*	0.0630828	Distal Intergenic	1	96806811	96812928	6118	1	58155	ENST00000462433.1	122185	PTBP2	PTBP2
chr1	96944048	96944480	433	*	0.051567	Distal Intergenic	1	96806811	96812928	6118	1	58155	ENST00000462433.1	137237	PTBP2	PTBP2
chr1	96970613	96971978	1366	*	0.0706738	Distal Intergenic	1	97095923	97322955	227033	1	100873932	ENST00000422980.1	-123945	DPYD-AS1	DPYD-AS1
chr1	96978131	96979836	1706	*	0.0533781	Distal Intergenic	1	97095923	97322955	227033	1	100873932	ENST00000422980.1	-116087	DPYD-AS1	DPYD-AS1
chr1	96990494	96991282	789	*	0.0583824	Distal Intergenic	1	97095923	97322955	227033	1	100873932	ENST00000422980.1	-104641	DPYD-AS1	DPYD-AS1
chr1	97085479	97086127	649	*	0.0661986	Intron (ENST00000370192.7/1806, intron 21 of 22)	1	97095923	97322955	227033	1	100873932	ENST00000422980.1	-9796	DPYD-AS1	DPYD-AS1
chr1	97098229	97099436	1208	*	0.0496408	Promoter (2-3kb)	1	97095923	97322955	227033	1	100873932	ENST00000422980.1	2306	DPYD-AS1	DPYD-AS1
chr1	97167518	97168498	981	*	0.0643199	Intron (ENST00000422980.1/100873932, intron 1 of 4)	1	97095923	97322955	227033	1	100873932	ENST00000422980.1	71595	DPYD-AS1	DPYD-AS1
chr1	97175225	97176517	1293	*	0.0818129	Intron (ENST00000422980.1/100873932, intron 1 of 4)	1	97095923	97322955	227033	1	100873932	ENST00000422980.1	79302	DPYD-AS1	DPYD-AS1
chr1	97178070	97178797	728	*	0.0645697	Intron (ENST00000422980.1/100873932, intron 1 of 4)	1	97095923	97322955	227033	1	100873932	ENST00000422980.1	82147	DPYD-AS1	DPYD-AS1
chr1	97179445	97179982	538	*	0.0736467	Intron (ENST00000422980.1/100873932, intron 1 of 4)	1	97095923	97322955	227033	1	100873932	ENST00000422980.1	83522	DPYD-AS1	DPYD-AS1
chr1	97180324	97181351	1028	*	0.0791209	Intron (ENST00000422980.1/100873932, intron 1 of 4)	1	97265446	97280208	14763	1	100873932	ENST00000629811.2	-84095	DPYD-AS1	DPYD-AS1
chr1	97563693	97564243	551	*	0.0751263	Intron (ENST00000370192.7/1806, intron 11 of 22)	1	97691207	97721654	30448	2	1806	ENST00000474241.1	157411	DPYD	DPYD
chr1	97593015	97593697	683	*	0.0598485	Exon (ENST00000370192.7/1806, exon 10 of 23)	1	97691207	97721654	30448	2	1806	ENST00000474241.1	127957	DPYD	DPYD
chr1	97731623	97732534	912	*	0.0542929	Intron (ENST00000370192.7/1806, intron 4 of 22)	1	97691207	97721654	30448	2	1806	ENST00000474241.1	-9969	DPYD	DPYD
chr1	97775879	97776701	823	*	0.0736671	Intron (ENST00000370192.7/1806, intron 3 of 22)	1	97796921	97797868	948	1	100873933	ENST00000431362.1	-20220	DPYD-AS2	DPYD-AS2
chr1	97822613	97824412	1800	*	0.0595744	Intron (ENST00000370192.7/1806, intron 3 of 22)	1	97796965	97798066	1102	1	100873933	ENST00000422259.1	25648	DPYD-AS2	DPYD-AS2
chr1	97918614	97920843	2230	*	0.12782	Promoter (<=1kb)	1	97855030	97920997	65968	2	1806	ENST00000460019.1	154	DPYD	DPYD
chr1	97922028	97922789	762	*	0.0631452	Promoter (<=1kb)	1	97719758	97921049	201292	2	1806	ENST00000306031.5	-979	DPYD	DPYD
chr1	97948387	97949130	744	*	0.077269	Intron (ENST00000646851.1/109729128, intron 4 of 5)	1	97719758	97921049	201292	2	1806	ENST00000306031.5	-27338	DPYD	DPYD
chr1	98042434	98046932	4499	*	0.128472	Promoter (<=1kb)	1	98043352	98045458	2107	2	100616452	ENST00000413670.2	0	MIR137HG	MIR137HG
chr1	98048075	98050119	2045	*	0.0768611	Promoter (<=1kb)	1	97988000	98049863	61864	2	400765	ENST00000424528.2	0	MIR137HG	MIR137HG
chr1	98050327	98051024	698	*	0.0515466	Promoter (<=1kb)	1	97988000	98049863	61864	2	400765	ENST00000424528.2	-464	MIR137HG	MIR137HG
chr1	98052484	98057609	5126	*	0.112725	Promoter (2-3kb)	1	97988000	98049863	61864	2	400765	ENST00000424528.2	-2621	MIR137HG	MIR137HG
chr1	98057805	98058267	463	*	0.0672138	Distal Intergenic	1	97988000	98049863	61864	2	400765	ENST00000424528.2	-7942	MIR137HG	MIR137HG
chr1	98058650	98060263	1614	*	0.0902351	Distal Intergenic	1	97988000	98049863	61864	2	400765	ENST00000424528.2	-8787	MIR137HG	MIR137HG
chr1	98079034	98080416	1383	*	0.0693541	Distal Intergenic	1	97988000	98049863	61864	2	400765	ENST00000424528.2	-29171	MIR137HG	MIR137HG
chr1	98080993	98081649	657	*	0.0557739	Distal Intergenic	1	97988000	98049863	61864	2	400765	ENST00000424528.2	-31130	MIR137HG	MIR137HG
chr1	98090369	98091559	1191	*	0.0662393	Distal Intergenic	1	97988000	98049863	61864	2	400765	ENST00000424528.2	-40506	MIR137HG	MIR137HG
chr1	98091930	98094353	2424	*	0.0769724	Distal Intergenic	1	97988000	98049863	61864	2	400765	ENST00000424528.2	-42067	MIR137HG	MIR137HG
chr1	98094431	98095152	722	*	0.0980208	Distal Intergenic	1	97988000	98049863	61864	2	400765	ENST00000424528.2	-44568	MIR137HG	MIR137HG
chr1	98095894	98097404	1511	*	0.082079	Distal Intergenic	1	97988000	98049863	61864	2	400765	ENST00000424528.2	-46031	MIR137HG	MIR137HG
chr1	98190596	98191469	874	*	0.0551893	Distal Intergenic	1	98210747	98272658	61912	1	729987	ENST00000418344.1	-19278	RP5-1070A16.1	RP5-1070A16.1
chr1	98191713	98192532	820	*	0.0901302	Distal Intergenic	1	98210747	98272658	61912	1	729987	ENST00000418344.1	-18215	RP5-1070A16.1	RP5-1070A16.1
chr1	98476547	98476951	405	*	0.0719984	Distal Intergenic	1	98661701	98760498	98798	1	51375	ENST00000529992.5	-184750	SNX7	SNX7
chr1	98482966	98484351	1386	*	0.0680653	Distal Intergenic	1	98661701	98760498	98798	1	51375	ENST00000529992.5	-177350	SNX7	SNX7
chr1	98578108	98578606	499	*	0.0846357	Distal Intergenic	1	98661701	98760498	98798	1	51375	ENST00000529992.5	-83095	SNX7	SNX7
chr1	98769895	98771115	1221	*	0.0570208	Distal Intergenic	1	98662223	98691577	29355	1	51375	ENST00000454199.1	107672	SNX7	SNX7
chr1	98771591	98772768	1178	*	0.0626577	Distal Intergenic	1	98662223	98691577	29355	1	51375	ENST00000454199.1	109368	SNX7	SNX7
chr1	98790434	98791658	1225	*	0.0681115	Distal Intergenic	1	98662223	98691577	29355	1	51375	ENST00000454199.1	128211	SNX7	SNX7
chr1	98856462	98856951	490	*	0.0786195	Distal Intergenic	1	99004276	99148852	144577	1	100129620	ENST00000425113.1	-147325	RP5-896L10.1	RP5-896L10.1
chr1	98998957	98999639	683	*	0.0552503	Promoter (4-5kb)	1	99004276	99148852	144577	1	100129620	ENST00000425113.1	-4637	RP5-896L10.1	RP5-896L10.1
chr1	99000402	99001368	967	*	0.058954	Promoter (2-3kb)	1	99004276	99148852	144577	1	100129620	ENST00000425113.1	-2908	RP5-896L10.1	RP5-896L10.1
chr1	99001656	99008120	6465	*	0.18061	Promoter (<=1kb)	1	99004276	99148852	144577	1	100129620	ENST00000425113.1	0	RP5-896L10.1	RP5-896L10.1
chr1	99068067	99068653	587	*	0.0607652	Intron (ENST00000425113.1/100129620, intron 1 of 2)	1	98890245	99005032	114788	2	163404	ENST00000370188.7	-63035	PLPPR5	PLPPR5
chr1	99072068	99072798	731	*	0.0693182	Intron (ENST00000425113.1/100129620, intron 1 of 2)	1	98890245	99005032	114788	2	163404	ENST00000370188.7	-67036	PLPPR5	PLPPR5
chr1	99076117	99076815	699	*	0.0650391	Intron (ENST00000425113.1/100129620, intron 1 of 2)	1	98890245	99005032	114788	2	163404	ENST00000370188.7	-71085	PLPPR5	PLPPR5
chr1	99142789	99145171	2383	*	0.0730741	Exon (ENST00000425113.1/100129620, exon 2 of 3)	1	99263953	99309590	45638	1	9890	ENST00000370185.7	-118782	PLPPR4	PLPPR4
chr1	99145258	99146348	1091	*	0.0835415	Intron (ENST00000425113.1/100129620, intron 2 of 2)	1	99263953	99309590	45638	1	9890	ENST00000370185.7	-117605	PLPPR4	PLPPR4
chr1	99177634	99178511	878	*	0.0737078	Intron (ENST00000647692.1/100129620, intron 2 of 4)	1	99263953	99309590	45638	1	9890	ENST00000370185.7	-85442	PLPPR4	PLPPR4
chr1	99178945	99179985	1041	*	0.0680708	Intron (ENST00000647692.1/100129620, intron 2 of 4)	1	99263953	99309590	45638	1	9890	ENST00000370185.7	-83968	PLPPR4	PLPPR4
chr1	99231264	99231813	550	*	0.0616883	Intron (ENST00000647692.1/100129620, intron 4 of 4)	1	99263953	99309590	45638	1	9890	ENST00000370185.7	-32140	PLPPR4	PLPPR4
chr1	99262838	99266689	3852	*	0.0965908	Promoter (<=1kb)	1	99263953	99309590	45638	1	9890	ENST00000370185.7	0	PLPPR4	PLPPR4
chr1	99306293	99307216	924	*	0.0954125	3' UTR	1	99298864	99309590	10727	1	9890	ENST00000370184.1	7429	PLPPR4	PLPPR4
chr1	99394246	99396630	2385	*	0.0954946	Distal Intergenic	1	99298864	99309590	10727	1	9890	ENST00000370184.1	95382	PLPPR4	PLPPR4
chr1	99700770	99701560	791	*	0.0644282	Distal Intergenic	1	99710825	99712508	1684	2	391059	ENST00000489209.2	10948	FRRS1	FRRS1
chr1	101104671	101105635	965	*	0.111713	Distal Intergenic	1	101082454	101087261	4808	1	102606465	ENST00000451213.1	22217	NA	NA
chr1	101105914	101106887	974	*	0.0895979	Distal Intergenic	1	101082454	101087261	4808	1	102606465	ENST00000451213.1	23460	NA	NA
chr1	101114657	101115332	676	*	0.075641	Distal Intergenic	1	101082454	101087261	4808	1	102606465	ENST00000451213.1	32203	NA	NA
chr1	101115749	101116799	1051	*	0.0828246	Distal Intergenic	1	101082454	101087261	4808	1	102606465	ENST00000451213.1	33295	NA	NA
chr1	101116988	101117698	711	*	0.0731999	Distal Intergenic	1	101082454	101087261	4808	1	102606465	ENST00000451213.1	34534	NA	NA
chr1	101117913	101119146	1234	*	0.0730054	Distal Intergenic	1	101082454	101087261	4808	1	102606465	ENST00000451213.1	35459	NA	NA
chr1	101119590	101121704	2115	*	0.0806083	Distal Intergenic	1	101082454	101087261	4808	1	102606465	ENST00000451213.1	37136	NA	NA
chr1	101121995	101123504	1510	*	0.085504	Distal Intergenic	1	101082454	101087261	4808	1	102606465	ENST00000451213.1	39541	NA	NA
chr1	101125533	101127323	1791	*	0.0654722	Distal Intergenic	1	101082454	101087261	4808	1	102606465	ENST00000451213.1	43079	NA	NA
chr1	101127734	101130940	3207	*	0.083243	Distal Intergenic	1	101082454	101087261	4808	1	102606465	ENST00000451213.1	45280	NA	NA
chr1	101131113	101131701	589	*	0.0515873	Distal Intergenic	1	101082454	101087261	4808	1	102606465	ENST00000451213.1	48659	NA	NA
chr1	101138773	101139308	536	*	0.0571429	Distal Intergenic	1	101082454	101087261	4808	1	102606465	ENST00000451213.1	56319	NA	NA
chr1	101139691	101140441	751	*	0.0663004	Distal Intergenic	1	101082454	101087261	4808	1	102606465	ENST00000451213.1	57237	NA	NA
chr1	101151270	101152019	750	*	0.0522811	Distal Intergenic	1	101082454	101087261	4808	1	102606465	ENST00000451213.1	68816	NA	NA
chr1	101187828	101188179	352	*	0.0571632	Distal Intergenic	1	101235683	101236528	846	2	101928370	ENST00000432195.1	48349	NA	NA
chr1	101192151	101193374	1224	*	0.0646946	Distal Intergenic	1	101235683	101236528	846	2	101928370	ENST00000432195.1	43154	NA	NA
chr1	101212136	101213097	962	*	0.0485556	Distal Intergenic	1	101235683	101236528	846	2	101928370	ENST00000432195.1	23431	NA	NA
chr1	101222450	101223648	1199	*	0.0827734	Distal Intergenic	1	101235683	101236528	846	2	101928370	ENST00000432195.1	12880	NA	NA
chr1	101225021	101229097	4077	*	0.135231	Distal Intergenic	1	101235683	101236528	846	2	101928370	ENST00000432195.1	7431	NA	NA
chr1	101229328	101230536	1209	*	0.0608059	Distal Intergenic	1	101235683	101236528	846	2	101928370	ENST00000432195.1	5992	NA	NA
chr1	101232696	101244384	11689	*	0.204168	Promoter (<=1kb)	1	101235683	101236528	846	2	101928370	ENST00000432195.1	0	NA	NA
chr1	101245732	101253183	7452	*	0.145037	Distal Intergenic	1	101238335	101241308	2974	1	1901	ENST00000648480.1	7397	S1PR1	S1PR1
chr1	101254166	101254701	536	*	0.0972222	Distal Intergenic	1	101238335	101241308	2974	1	1901	ENST00000648480.1	15831	S1PR1	S1PR1
chr1	101259167	101260557	1391	*	0.0704919	Distal Intergenic	1	101238335	101241308	2974	1	1901	ENST00000648480.1	20832	S1PR1	S1PR1
chr1	101275796	101282385	6590	*	0.101654	Distal Intergenic	1	101238335	101241308	2974	1	1901	ENST00000648480.1	37461	S1PR1	S1PR1
chr1	101282582	101285270	2689	*	0.0818555	Distal Intergenic	1	101323337	101350176	26840	1	104355286	ENST00000454466.1	-38067	LINC01307	LINC01307
chr1	101285736	101287701	1966	*	0.11016	Distal Intergenic	1	101323337	101350176	26840	1	104355286	ENST00000454466.1	-35636	LINC01307	LINC01307
chr1	101289187	101296691	7505	*	0.117678	Distal Intergenic	1	101323337	101350176	26840	1	104355286	ENST00000454466.1	-26646	LINC01307	LINC01307
chr1	101300634	101301370	737	*	0.0743839	Distal Intergenic	1	101323337	101350176	26840	1	104355286	ENST00000454466.1	-21967	LINC01307	LINC01307
chr1	101303965	101304920	956	*	0.0773911	Distal Intergenic	1	101323337	101350176	26840	1	104355286	ENST00000454466.1	-18417	LINC01307	LINC01307
chr1	101305371	101306372	1002	*	0.0785354	Distal Intergenic	1	101323337	101350176	26840	1	104355286	ENST00000454466.1	-16965	LINC01307	LINC01307
chr1	101306821	101307481	661	*	0.0522811	Distal Intergenic	1	101323337	101350176	26840	1	104355286	ENST00000454466.1	-15856	LINC01307	LINC01307
chr1	101308493	101309187	695	*	0.07117	Distal Intergenic	1	101323337	101350176	26840	1	104355286	ENST00000454466.1	-14150	LINC01307	LINC01307
chr1	101309985	101311003	1019	*	0.0650391	Distal Intergenic	1	101323337	101350176	26840	1	104355286	ENST00000454466.1	-12334	LINC01307	LINC01307
chr1	101312870	101317019	4150	*	0.111295	Distal Intergenic	1	101323337	101350176	26840	1	104355286	ENST00000454466.1	-6318	LINC01307	LINC01307
chr1	101317206	101318338	1133	*	0.0669331	Promoter (4-5kb)	1	101323337	101350176	26840	1	104355286	ENST00000454466.1	-4999	LINC01307	LINC01307
chr1	101318410	101321323	2914	*	0.0731293	Promoter (2-3kb)	1	101323337	101350176	26840	1	104355286	ENST00000454466.1	-2014	LINC01307	LINC01307
chr1	101323846	101324999	1154	*	0.0552707	Promoter (<=1kb)	1	101323837	101377313	53477	1	104355286	ENST00000439146.1	9	LINC01307	LINC01307
chr1	101325294	101326630	1337	*	0.0742816	Promoter (1-2kb)	1	101323837	101377313	53477	1	104355286	ENST00000439146.1	1457	LINC01307	LINC01307
chr1	101332439	101333902	1464	*	0.0707834	Intron (ENST00000454466.1/104355286, intron 1 of 1)	1	101323837	101377313	53477	1	104355286	ENST00000439146.1	8602	LINC01307	LINC01307
chr1	101340257	101341234	978	*	0.0716459	Intron (ENST00000454466.1/104355286, intron 1 of 1)	1	101350049	101390303	40255	1	104355286	ENST00000444327.1	-8815	LINC01307	LINC01307
chr1	101341719	101342831	1113	*	0.0667619	Intron (ENST00000454466.1/104355286, intron 1 of 1)	1	101350049	101390303	40255	1	104355286	ENST00000444327.1	-7218	LINC01307	LINC01307
chr1	101343171	101343596	426	*	0.0862795	Intron (ENST00000454466.1/104355286, intron 1 of 1)	1	101350049	101390303	40255	1	104355286	ENST00000444327.1	-6453	LINC01307	LINC01307
chr1	101345751	101346721	971	*	0.068827	Promoter (3-4kb)	1	101350049	101390303	40255	1	104355286	ENST00000444327.1	-3328	LINC01307	LINC01307
chr1	101352288	101356389	4102	*	0.0880573	Promoter (2-3kb)	1	101350049	101390303	40255	1	104355286	ENST00000444327.1	2239	LINC01307	LINC01307
chr1	101357744	101359126	1383	*	0.0830638	Intron (ENST00000439146.1/104355286, intron 4 of 4)	1	101350049	101390303	40255	1	104355286	ENST00000444327.1	7695	LINC01307	LINC01307
chr1	101376740	101377962	1223	*	0.0736874	Exon (ENST00000439146.1/104355286, exon 5 of 5)	1	101350049	101390303	40255	1	104355286	ENST00000444327.1	26691	LINC01307	LINC01307
chr1	101380621	101381497	877	*	0.0933858	Intron (ENST00000444327.1/104355286, intron 1 of 1)	1	101350049	101390303	40255	1	104355286	ENST00000444327.1	30572	LINC01307	LINC01307
chr1	101390250	101393170	2921	*	0.073171	Exon (ENST00000444327.1/104355286, exon 2 of 2)	1	101350049	101390303	40255	1	104355286	ENST00000444327.1	40201	LINC01307	LINC01307
chr1	101393493	101394722	1230	*	0.104812	Distal Intergenic	1	101350049	101390303	40255	1	104355286	ENST00000444327.1	43444	LINC01307	LINC01307
chr1	101399778	101401050	1273	*	0.110157	Distal Intergenic	1	101350049	101390303	40255	1	104355286	ENST00000444327.1	49729	LINC01307	LINC01307
chr1	101438906	101441264	2359	*	0.0672453	Distal Intergenic	1	101350049	101390303	40255	1	104355286	ENST00000444327.1	88857	LINC01307	LINC01307
chr1	101570526	101571580	1055	*	0.0558816	Distal Intergenic	1	101350049	101390303	40255	1	104355286	ENST00000444327.1	220477	LINC01307	LINC01307
chr1	101574156	101575476	1321	*	0.0796911	Distal Intergenic	1	101350049	101390303	40255	1	104355286	ENST00000444327.1	224107	LINC01307	LINC01307
chr1	101576079	101577590	1512	*	0.108893	Distal Intergenic	1	101350049	101390303	40255	1	104355286	ENST00000444327.1	226030	LINC01307	LINC01307
chr1	101602613	101603223	611	*	0.0804404	Distal Intergenic	1	101803486	101837029	33544	2	118427	ENST00000536598.1	233806	OLFM3	OLFM3
chr1	101723960	101724853	894	*	0.0763403	Intron (ENST00000415532.2/ENST00000415532.2, intron 2 of 2)	1	101803486	101837029	33544	2	118427	ENST00000536598.1	112176	OLFM3	OLFM3
chr1	101814410	101815071	662	*	0.0497151	Intron (ENST00000370103.8/118427, intron 4 of 5)	1	101803486	101837029	33544	2	118427	ENST00000536598.1	21958	OLFM3	OLFM3
chr1	101815891	101816644	754	*	0.0600168	Intron (ENST00000370103.8/118427, intron 4 of 5)	1	101803486	101837029	33544	2	118427	ENST00000536598.1	20385	OLFM3	OLFM3
chr1	101846421	101847352	932	*	0.104756	Promoter (<=1kb)	1	101803486	101846973	43488	2	118427	ENST00000338858.9	0	OLFM3	OLFM3
chr1	101909234	101910126	893	*	0.0672559	Promoter (<=1kb)	1	101825090	101910154	85065	2	118427	ENST00000468901.1	28	OLFM3	OLFM3
chr1	101996076	101997024	949	*	0.0655386	Promoter (<=1kb)	1	101803486	101996905	193420	2	118427	ENST00000462354.5	0	OLFM3	OLFM3
chr1	103010667	103011530	864	*	0.0658585	Intron (ENST00000370096.8/1301, intron 14 of 66)	1	102877485	103031213	153729	2	1301	ENST00000635193.1	19683	COL11A1	COL11A1
chr1	103021384	103022174	791	*	0.0693182	Exon (ENST00000370096.8/1301, exon 9 of 67)	1	102877485	103031213	153729	2	1301	ENST00000635193.1	9039	COL11A1	COL11A1
chr1	103022354	103024598	2245	*	0.0897228	Exon (ENST00000370096.8/1301, exon 8 of 67)	1	102877485	103031213	153729	2	1301	ENST00000635193.1	6615	COL11A1	COL11A1
chr1	103025152	103026012	861	*	0.0497761	Exon (ENST00000370096.8/1301, exon 7 of 67)	1	102877485	103031213	153729	2	1301	ENST00000635193.1	5201	COL11A1	COL11A1
chr1	103027655	103029025	1371	*	0.0827833	Promoter (2-3kb)	1	102877485	103031213	153729	2	1301	ENST00000635193.1	2188	COL11A1	COL11A1
chr1	103037606	103038621	1016	*	0.0854978	Intron (ENST00000370096.8/1301, intron 4 of 66)	1	102877485	103031213	153729	2	1301	ENST00000635193.1	-6393	COL11A1	COL11A1
chr1	103065718	103067152	1435	*	0.0674242	Intron (ENST00000370096.8/1301, intron 4 of 66)	1	103030901	103082859	51959	2	1301	ENST00000447608.1	15707	COL11A1	COL11A1
chr1	103074150	103075533	1384	*	0.0515873	Exon (ENST00000370096.8/1301, exon 4 of 67)	1	103030901	103082859	51959	2	1301	ENST00000447608.1	7326	COL11A1	COL11A1
chr1	103106528	103108708	2181	*	0.0929829	Promoter (<=1kb)	1	102876467	103108466	232000	2	1301	ENST00000370096.8	0	COL11A1	COL11A1
chr1	103175206	103176019	814	*	0.0709707	Distal Intergenic	1	103001079	103108872	107794	2	1301	ENST00000645458.1	-66334	COL11A1	COL11A1
chr1	103189653	103190593	941	*	0.0755569	Distal Intergenic	1	103001079	103108872	107794	2	1301	ENST00000645458.1	-80781	COL11A1	COL11A1
chr1	103442151	103442580	430	*	0.0691077	Intron (ENST00000444810.5/101928436, intron 1 of 3)	1	103418754	103525461	106708	2	101928436	ENST00000447322.2	82881	NA	NA
chr1	103564228	103564742	515	*	0.0571022	Promoter (<=1kb)	1	103565031	103572200	7170	1	280	ENST00000453959.5	-289	AMY2B	AMY2B
chr1	103580153	103581364	1212	*	0.0635198	Promoter (2-3kb)	1	103577387	103579534	2148	1	280	ENST00000481821.1	2766	AMY2B	AMY2B
chr1	103584624	103585835	1212	*	0.111935	Distal Intergenic	1	103577387	103579534	2148	1	280	ENST00000481821.1	7237	AMY2B	AMY2B
chr1	103586563	103587094	532	*	0.0971801	Distal Intergenic	1	103577387	103579534	2148	1	280	ENST00000481821.1	9176	AMY2B	AMY2B
chr1	109461740	109462504	765	*	0.0645706	Promoter (4-5kb)	1	109466628	109482137	15510	1	284612	ENST00000369872.3	-4124	SYPL2	SYPL2
chr1	109462733	109476110	13378	*	0.16861	Promoter (<=1kb)	1	109466628	109482137	15510	1	284612	ENST00000369872.3	0	SYPL2	SYPL2
chr1	110083530	110086975	3446	*	0.0743494	Promoter (<=1kb)	1	110082688	110109719	27032	1	104355139	ENST00000554808.1	842	LINC01397	LINC01397
chr1	110109985	110111028	1044	*	0.0644689	Promoter (1-2kb)	1	110112468	110113945	1478	1	164153	ENST00000334179.4	-1440	UBL4B	UBL4B
chr1	110137249	110138699	1451	*	0.0607945	Distal Intergenic	1	110150486	110202202	51717	1	388662	ENST00000331565.4	-11787	SLC6A17	SLC6A17
chr1	110138879	110140331	1453	*	0.100933	Distal Intergenic	1	110150486	110202202	51717	1	388662	ENST00000331565.4	-10155	SLC6A17	SLC6A17
chr1	110149482	110151634	2153	*	0.0705733	Promoter (<=1kb)	1	110150486	110202202	51717	1	388662	ENST00000331565.4	0	SLC6A17	SLC6A17
chr1	110182557	110183038	482	*	0.0655386	Intron (ENST00000331565.4/388662, intron 6 of 11)	1	110192568	110194988	2421	1	388662	ENST00000465159.1	-9530	SLC6A17	SLC6A17
chr1	110183437	110184359	923	*	0.0756256	Intron (ENST00000331565.4/388662, intron 6 of 11)	1	110192568	110194988	2421	1	388662	ENST00000465159.1	-8209	SLC6A17	SLC6A17
chr1	110184680	110186373	1694	*	0.0818012	Intron (ENST00000331565.4/388662, intron 6 of 11)	1	110192568	110194988	2421	1	388662	ENST00000465159.1	-6195	SLC6A17	SLC6A17
chr1	110206371	110214296	7926	*	0.219316	Promoter (<=1kb)	1	110208834	110209987	1154	2	100873974	ENST00000455967.1	0	NA	NA
chr1	110215045	110227120	12076	*	0.156263	Promoter (<=1kb)	1	110219716	110234044	14329	1	3749	ENST00000459877.1	0	KCNC4	KCNC4
chr1	110229588	110230238	651	*	0.0786195	Intron (ENST00000469655.5/3749, intron 3 of 4)	1	110223830	110229151	5322	1	3749	ENST00000636402.1	5758	KCNC4	KCNC4
chr1	110254920	110255477	558	*	0.0681929	Intron (ENST00000412512.2/3749, intron 1 of 2)	1	110223830	110229151	5322	1	3749	ENST00000636402.1	31090	KCNC4	KCNC4
chr1	110257730	110258237	508	*	0.0659291	Intron (ENST00000412512.2/3749, intron 1 of 2)	1	110223830	110229151	5322	1	3749	ENST00000636402.1	33900	KCNC4	KCNC4
chr1	110258892	110261070	2179	*	0.0840912	Intron (ENST00000412512.2/3749, intron 1 of 2)	1	110223830	110229151	5322	1	3749	ENST00000636402.1	35062	KCNC4	KCNC4
chr1	110261130	110263026	1897	*	0.0769018	Intron (ENST00000412512.2/3749, intron 1 of 2)	1	110223830	110229151	5322	1	3749	ENST00000636402.1	37300	KCNC4	KCNC4
chr1	110264048	110264879	832	*	0.0846968	Intron (ENST00000412512.2/3749, intron 1 of 2)	1	110223830	110229151	5322	1	3749	ENST00000636402.1	40218	KCNC4	KCNC4
chr1	110265277	110266014	738	*	0.0575882	Intron (ENST00000412512.2/3749, intron 1 of 2)	1	110223830	110229151	5322	1	3749	ENST00000636402.1	41447	KCNC4	KCNC4
chr1	110266378	110267819	1442	*	0.0719577	Intron (ENST00000412512.2/3749, intron 1 of 2)	1	110223830	110229151	5322	1	3749	ENST00000636402.1	42548	KCNC4	KCNC4
chr1	110270688	110271843	1156	*	0.0563131	Intron (ENST00000412512.2/3749, intron 1 of 2)	1	110223830	110229151	5322	1	3749	ENST00000636402.1	46858	KCNC4	KCNC4
chr1	110273269	110273966	698	*	0.0533781	Intron (ENST00000412512.2/3749, intron 1 of 2)	1	110223830	110229151	5322	1	3749	ENST00000636402.1	49439	KCNC4	KCNC4
chr1	110274558	110275423	866	*	0.0808081	Intron (ENST00000412512.2/3749, intron 1 of 2)	1	110223830	110229151	5322	1	3749	ENST00000636402.1	50728	KCNC4	KCNC4
chr1	110276356	110277545	1190	*	0.081747	Intron (ENST00000412512.2/3749, intron 1 of 2)	1	110223830	110229151	5322	1	3749	ENST00000636402.1	52526	KCNC4	KCNC4
chr1	110282553	110283507	955	*	0.0539877	Exon (ENST00000412512.2/3749, exon 2 of 3)	1	110338506	110346677	8172	1	64783	ENST00000369784.7	-54999	RBM15	RBM15
chr1	110294178	110294600	423	*	0.101305	Intron (ENST00000449169.1/440600, intron 2 of 3)	1	110338506	110346677	8172	1	64783	ENST00000369784.7	-43906	RBM15	RBM15
chr1	110300494	110303383	2890	*	0.080496	Intron (ENST00000449169.1/440600, intron 2 of 3)	1	110338506	110346677	8172	1	64783	ENST00000369784.7	-35123	RBM15	RBM15
chr1	110303578	110304224	647	*	0.0561448	Intron (ENST00000449169.1/440600, intron 2 of 3)	1	110338506	110346677	8172	1	64783	ENST00000369784.7	-34282	RBM15	RBM15
chr1	110304636	110305757	1122	*	0.08187	Intron (ENST00000449169.1/440600, intron 2 of 3)	1	110338506	110346677	8172	1	64783	ENST00000369784.7	-32749	RBM15	RBM15
chr1	110307270	110308983	1714	*	0.0589744	Intron (ENST00000449169.1/440600, intron 2 of 3)	1	110338506	110346677	8172	1	64783	ENST00000369784.7	-29523	RBM15	RBM15
chr1	110449691	110453212	3522	*	0.0906522	Promoter (<=1kb)	1	110451200	110457354	6155	1	84432	ENST00000271331.3	0	PROK1	PROK1
chr1	110453737	110454787	1051	*	0.0993081	Promoter (2-3kb)	1	110451200	110457354	6155	1	84432	ENST00000271331.3	2537	PROK1	PROK1
chr1	110460878	110461973	1096	*	0.0532757	Distal Intergenic	1	110451200	110457354	6155	1	84432	ENST00000271331.3	9678	PROK1	PROK1
chr1	110517579	110518508	930	*	0.0614386	Promoter (<=1kb)	1	110517217	110519175	1959	2	3744	ENST00000369771.4	667	KCNA10	KCNA10
chr1	110520370	110521912	1543	*	0.0594822	Promoter (1-2kb)	1	110517217	110519175	1959	2	3744	ENST00000369771.4	-1195	KCNA10	KCNA10
chr1	110522706	110525074	2369	*	0.088222	Promoter (3-4kb)	1	110517217	110519175	1959	2	3744	ENST00000369771.4	-3531	KCNA10	KCNA10
chr1	110550464	110551946	1483	*	0.0741558	Intron (ENST00000640680.1/3737, intron 3 of 8)	1	110517217	110519175	1959	2	3744	ENST00000369771.4	-31289	KCNA10	KCNA10
chr1	110554350	110554882	533	*	0.0617003	Intron (ENST00000640680.1/3737, intron 3 of 8)	1	110517217	110519175	1959	2	3744	ENST00000369771.4	-35175	KCNA10	KCNA10
chr1	110554979	110556178	1200	*	0.119721	Intron (ENST00000640680.1/3737, intron 3 of 8)	1	110517217	110519175	1959	2	3744	ENST00000369771.4	-35804	KCNA10	KCNA10
chr1	110605374	110609499	4126	*	0.248991	Promoter (<=1kb)	1	110519837	110606354	86518	2	3737	ENST00000640680.1	0	KCNA2	KCNA2
chr1	110618991	110622430	3440	*	0.0906368	Intron (ENST00000369770.7/3737, intron 1 of 4)	1	110593580	110631474	37895	2	3737	ENST00000369770.7	9044	KCNA2	KCNA2
chr1	110622749	110623972	1224	*	0.0901617	Intron (ENST00000369770.7/3737, intron 1 of 4)	1	110593580	110631474	37895	2	3737	ENST00000369770.7	7502	KCNA2	KCNA2
chr1	110637274	110638358	1085	*	0.0792479	Distal Intergenic	1	110593580	110631474	37895	2	3737	ENST00000369770.7	-5800	KCNA2	KCNA2
chr1	110640059	110641711	1653	*	0.0906214	Distal Intergenic	1	110593580	110631474	37895	2	3737	ENST00000369770.7	-8585	KCNA2	KCNA2
chr1	110643488	110644149	662	*	0.0663207	Distal Intergenic	1	110593580	110631474	37895	2	3737	ENST00000369770.7	-12014	KCNA2	KCNA2
chr1	110644629	110645646	1018	*	0.0618266	Distal Intergenic	1	110593580	110631474	37895	2	3737	ENST00000369770.7	-13155	KCNA2	KCNA2
chr1	110648587	110650225	1639	*	0.0620861	Distal Intergenic	1	110593580	110631474	37895	2	3737	ENST00000369770.7	-17113	KCNA2	KCNA2
chr1	110659765	110663900	4136	*	0.0792035	Distal Intergenic	1	110672465	110675033	2569	2	3738	ENST00000369769.3	11133	KCNA3	KCNA3
chr1	110665979	110666826	848	*	0.061501	Distal Intergenic	1	110672465	110675033	2569	2	3738	ENST00000369769.3	8207	KCNA3	KCNA3
chr1	110668672	110669322	651	*	0.0882377	Distal Intergenic	1	110672465	110675033	2569	2	3738	ENST00000369769.3	5711	KCNA3	KCNA3
chr1	110670827	110676560	5734	*	0.182665	Promoter (<=1kb)	1	110672465	110675033	2569	2	3738	ENST00000369769.3	0	KCNA3	KCNA3
chr1	110685529	110686492	964	*	0.0478632	Distal Intergenic	1	110672465	110675033	2569	2	3738	ENST00000369769.3	-10496	KCNA3	KCNA3
chr1	110689237	110690349	1113	*	0.0743215	Distal Intergenic	1	110672465	110675033	2569	2	3738	ENST00000369769.3	-14204	KCNA3	KCNA3
chr1	110696532	110697494	963	*	0.0643326	Distal Intergenic	1	110672465	110675033	2569	2	3738	ENST00000369769.3	-21499	KCNA3	KCNA3
chr1	110717334	110720528	3195	*	0.0967835	Distal Intergenic	1	110672465	110675033	2569	2	3738	ENST00000369769.3	-42301	KCNA3	KCNA3
chr1	110721038	110721905	868	*	0.12654	Distal Intergenic	1	110672465	110675033	2569	2	3738	ENST00000369769.3	-46005	KCNA3	KCNA3
chr1	110722783	110723444	662	*	0.0854978	Distal Intergenic	1	110672465	110675033	2569	2	3738	ENST00000369769.3	-47750	KCNA3	KCNA3
chr1	110723753	110725800	2048	*	0.0805367	Distal Intergenic	1	110672465	110675033	2569	2	3738	ENST00000369769.3	-48720	KCNA3	KCNA3
chr1	110749120	110750133	1014	*	0.0669331	Distal Intergenic	1	110672465	110675033	2569	2	3738	ENST00000369769.3	-74087	KCNA3	KCNA3
chr1	110750556	110752420	1865	*	0.0696618	Distal Intergenic	1	110672465	110675033	2569	2	3738	ENST00000369769.3	-75523	KCNA3	KCNA3
chr1	110752742	110754948	2207	*	0.0916642	Distal Intergenic	1	110672465	110675033	2569	2	3738	ENST00000369769.3	-77709	KCNA3	KCNA3
chr1	110759138	110760206	1069	*	0.0545103	Distal Intergenic	1	110672465	110675033	2569	2	3738	ENST00000369769.3	-84105	KCNA3	KCNA3
chr1	110775803	110776570	768	*	0.0542929	Distal Intergenic	1	110871188	110899922	28735	1	963	ENST00000648608.1	-94618	CD53	CD53
chr1	110778398	110779390	993	*	0.0646122	Distal Intergenic	1	110871188	110899922	28735	1	963	ENST00000648608.1	-91798	CD53	CD53
chr1	110779488	110781115	1628	*	0.0781247	Distal Intergenic	1	110871188	110899922	28735	1	963	ENST00000648608.1	-90073	CD53	CD53
chr1	110784402	110785042	641	*	0.0754579	Distal Intergenic	1	110871188	110899922	28735	1	963	ENST00000648608.1	-86146	CD53	CD53
chr1	110892258	110893332	1075	*	0.0737892	Promoter (<=1kb)	1	110894309	110899851	5543	1	963	ENST00000497404.1	-977	CD53	CD53
chr1	110897150	110898618	1469	*	0.0552503	Promoter (<=1kb)	1	110897670	110899316	1647	1	963	ENST00000464329.1	0	CD53	CD53
chr1	110993542	110994382	841	*	0.0879537	Distal Intergenic	1	110947185	110964079	16895	2	55791	ENST00000369763.4	-29463	LRIF1	LRIF1
chr1	111016384	111017566	1183	*	0.062617	Distal Intergenic	1	110947185	110964079	16895	2	55791	ENST00000369763.4	-52305	LRIF1	LRIF1
chr1	111872607	111873514	908	*	0.0558192	Intron (ENST00000369697.5/3752, intron 1 of 5)	1	111853762	111856905	3144	2	100874295	ENST00000439736.1	-15702	KCND3-IT1	KCND3-IT1
chr1	111873708	111875435	1728	*	0.0827839	Intron (ENST00000369697.5/3752, intron 1 of 5)	1	111853762	111856905	3144	2	100874295	ENST00000439736.1	-16803	KCND3-IT1	KCND3-IT1
chr1	111990033	111991395	1363	*	0.0606017	Promoter (<=1kb)	1	111990536	111998842	8307	1	643355	ENST00000438293.1	0	NA	NA
chr1	112141446	112142418	973	*	0.0917166	Distal Intergenic	1	111990536	111998842	8307	1	643355	ENST00000438293.1	150910	NA	NA
chr1	112161542	112162773	1232	*	0.0841156	Distal Intergenic	1	111990536	111998842	8307	1	643355	ENST00000438293.1	171006	NA	NA
chr1	112165178	112166729	1552	*	0.0620019	Distal Intergenic	1	111990536	111998842	8307	1	643355	ENST00000438293.1	174642	NA	NA
chr1	112190792	112192053	1262	*	0.0597418	Intron (ENST00000427290.1/ENST00000427290.1, intron 1 of 1)	1	111990536	111998842	8307	1	643355	ENST00000438293.1	200256	NA	NA
chr1	112257026	112258450	1425	*	0.0779221	Intron (ENST00000427290.1/ENST00000427290.1, intron 1 of 1)	1	112396181	112461164	64984	1	55917	ENST00000271277.10	-137731	CTTNBP2NL	CTTNBP2NL
chr1	112371204	112372053	850	*	0.060101	Distal Intergenic	1	112396181	112461164	64984	1	55917	ENST00000271277.10	-24128	CTTNBP2NL	CTTNBP2NL
chr1	112502661	112503249	589	*	0.0662597	Intron (ENST00000256640.9/7482, intron 1 of 4)	1	112508778	112522666	13889	1	7482	ENST00000369684.4	-5529	WNT2B	WNT2B
chr1	112507933	112510269	2337	*	0.0953408	Promoter (<=1kb)	1	112508778	112522666	13889	1	7482	ENST00000369684.4	0	WNT2B	WNT2B
chr1	112842934	112843861	928	*	0.0861222	Intron (ENST00000433505.5/100996702, intron 1 of 3)	1	112820290	112849777	29488	2	100996702	ENST00000449572.2	5916	LINC01356	LINC01356
chr1	113023657	113025271	1615	*	0.073142	Intron (ENST00000627431.2/100506392, intron 4 of 5)	1	113011687	113073105	61419	2	100996251	ENST00000421157.1	47834	RP11-31F15.2	RP11-31F15.2
chr1	114100325	114101377	1053	*	0.0632654	Intron (ENST00000610121.5/148281, intron 4 of 6)	1	114089292	114152440	63149	2	148281	ENST00000607941.5	51063	SYT6	SYT6
chr1	114101812	114102604	793	*	0.0598906	Intron (ENST00000610121.5/148281, intron 4 of 6)	1	114089292	114152440	63149	2	148281	ENST00000607941.5	49836	SYT6	SYT6
chr1	114145934	114146560	627	*	0.0524411	Intron (ENST00000610121.5/148281, intron 1 of 6)	1	114089292	114152440	63149	2	148281	ENST00000607941.5	5880	SYT6	SYT6
chr1	114151236	114156399	5164	*	0.153487	Promoter (<=1kb)	1	114089291	114153868	64578	2	148281	ENST00000610121.5	0	SYT6	SYT6
chr1	114157179	114159074	1896	*	0.0582004	Promoter (3-4kb)	1	114089327	114153919	64593	2	148281	ENST00000610222.2	-3260	SYT6	SYT6
chr1	114159338	114160075	738	*	0.0729271	Distal Intergenic	1	114089327	114153919	64593	2	148281	ENST00000610222.2	-5419	SYT6	SYT6
chr1	114160143	114161716	1574	*	0.055291	Distal Intergenic	1	114089327	114153919	64593	2	148281	ENST00000610222.2	-6224	SYT6	SYT6
chr1	114284216	114285215	1000	*	0.0673701	Distal Intergenic	1	114397608	114399609	2002	2	51592	ENST00000478032.1	114394	TRIM33	TRIM33
chr1	114878796	114879660	865	*	0.0608669	Intron (ENST00000369522.7/6847, intron 12 of 31)	1	114859688	114863110	3423	1	6847	ENST00000468191.1	19108	SYCP1	SYCP1
chr1	114908208	114909431	1224	*	0.0966062	Promoter (<=1kb)	1	114910079	114944947	34869	1	6847	ENST00000482717.5	-648	SYCP1	SYCP1
chr1	114946666	114947521	856	*	0.0645416	Exon (ENST00000369522.7/6847, exon 27 of 32)	1	114977557	114995354	17798	1	6847	ENST00000477590.1	-30036	SYCP1	SYCP1
chr1	115053166	115053572	407	*	0.0897306	Promoter (4-5kb)	1	115050445	115058425	7981	2	10100	ENST00000491992.1	4853	TSPAN2	TSPAN2
chr1	115289248	115289736	489	*	0.0692761	Intron (ENST00000425449.1/112840934, intron 1 of 1)	1	115283034	115368072	85039	1	112840934	ENST00000425449.1	6214	NA	NA
chr1	115312591	115313150	560	*	0.0667458	Intron (ENST00000425449.1/112840934, intron 1 of 1)	1	115285918	115338236	52319	2	4803	ENST00000369512.2	25086	NGF	NGF
chr1	115314343	115317218	2876	*	0.0893896	Intron (ENST00000425449.1/112840934, intron 1 of 1)	1	115285918	115338236	52319	2	4803	ENST00000369512.2	21018	NGF	NGF
chr1	115318539	115323436	4898	*	0.0868653	Intron (ENST00000425449.1/112840934, intron 1 of 1)	1	115285918	115338236	52319	2	4803	ENST00000369512.2	14800	NGF	NGF
chr1	115331630	115332322	693	*	0.10015	Intron (ENST00000425449.1/112840934, intron 1 of 1)	1	115285918	115338236	52319	2	4803	ENST00000369512.2	5914	NGF	NGF
chr1	115336894	115339911	3018	*	0.194633	Promoter (<=1kb)	1	115285918	115338236	52319	2	4803	ENST00000369512.2	0	NGF	NGF
chr1	115606473	115607143	671	*	0.11048	Exon (ENST00000463843.3/ENST00000463843.3, exon 1 of 1)	1	115641953	115698224	56272	1	81839	ENST00000355485.6	-34810	VANGL1	VANGL1
chr1	116571413	116575600	4188	*	0.105375	Promoter (<=1kb)	1	116521787	116571039	49253	2	965	ENST00000369487.3	-374	CD58	CD58
chr1	116577862	116578908	1047	*	0.0741151	Intron (ENST00000369483.5/3321, intron 11 of 11)	1	116521787	116571039	49253	2	965	ENST00000369487.3	-6823	CD58	CD58
chr1	116665289	116667125	1837	*	0.0905437	Promoter (<=1kb)	1	116577220	116666431	89212	2	3321	ENST00000318837.6	0	IGSF3	IGSF3
chr1	125065033	125066717	1685	*	0.0736467	Distal Intergenic	1	121519345	121568791	49447	1	647121	ENST00000458200.2	3545688	EMBP1	EMBP1
chr1	125084793	125086643	1851	*	0.0755297	Distal Intergenic	1	121519345	121568791	49447	1	647121	ENST00000458200.2	3565448	EMBP1	EMBP1
chr1	125117947	125120126	2180	*	0.242236	Distal Intergenic	1	121519345	121568791	49447	1	647121	ENST00000458200.2	3598602	EMBP1	EMBP1
chr1	143497043	143498457	1415	*	0.243655	Intron (ENST00000614100.1/ENST00000614100.1, intron 1 of 9)	1	143419625	143420207	583	2	645166	ENST00000622095.1	-76836	AC027612.6	AC027612.6
chr1	143554215	143555116	902	*	0.0690143	Exon (ENST00000449715.1/ENST00000449715.1, exon 9 of 17)	1	143419625	143420207	583	2	645166	ENST00000622095.1	-134008	AC027612.6	AC027612.6
chr1	143574715	143575408	694	*	0.066219	Distal Intergenic	1	143699456	143699619	164	2	101954269	ENST00000384619.1	124211	RNVU1-17	RNVU1-17
chr1	143593930	143595064	1135	*	0.0580387	Distal Intergenic	1	143699456	143699619	164	2	101954269	ENST00000384619.1	104555	RNVU1-17	RNVU1-17
chr1	143641757	143644194	2438	*	0.133746	Distal Intergenic	1	143699456	143699619	164	2	101954269	ENST00000384619.1	55425	RNVU1-17	RNVU1-17
chr1	143649643	143650207	565	*	0.0706585	Distal Intergenic	1	143699456	143699619	164	2	101954269	ENST00000384619.1	49412	RNVU1-17	RNVU1-17
chr1	143651350	143654119	2770	*	0.0929558	Exon (ENST00000365297.1/ENST00000365297.1, exon 1 of 1)	1	143699456	143699619	164	2	101954269	ENST00000384619.1	45500	RNVU1-17	RNVU1-17
chr1	143663889	143664781	893	*	0.0600168	Distal Intergenic	1	143699456	143699619	164	2	101954269	ENST00000384619.1	34838	RNVU1-17	RNVU1-17
chr1	143665866	143668647	2782	*	0.122453	Distal Intergenic	1	143699456	143699619	164	2	101954269	ENST00000384619.1	30972	RNVU1-17	RNVU1-17
chr1	143675157	143675865	709	*	0.058893	Distal Intergenic	1	143699456	143699619	164	2	101954269	ENST00000384619.1	23754	RNVU1-17	RNVU1-17
chr1	143678762	143680182	1421	*	0.0749158	Distal Intergenic	1	143699456	143699619	164	2	101954269	ENST00000384619.1	19437	RNVU1-17	RNVU1-17
chr1	143699523	143700832	1310	*	0.0720758	Promoter (<=1kb)	1	143699456	143699619	164	2	101954269	ENST00000384619.1	0	RNVU1-17	RNVU1-17
chr1	144077263	144077802	540	*	0.218634	Distal Intergenic	1	143975087	144068350	93264	1	100996712	ENST00000605551.2	102176	NA	NA
chr1	144882975	144883803	829	*	0.119942	Intron (ENST00000441760.2/100873165, intron 2 of 3)	1	144897236	144955446	58211	2	647135	ENST00000621582.1	71643	SRGAP2B	SRGAP2B
chr1	145883636	145885468	1833	*	0.0765164	Promoter (<=1kb)	1	145866560	145885845	19286	2	148741	ENST00000355594.8	377	ANKRD35	ANKRD35
chr1	146013727	146015387	1661	*	0.0981312	Downstream (2-3kb)	1	146017468	146021734	4267	2	148738	ENST00000475797.1	6347	HFE2	HFE2
chr1	147043449	147044040	592	*	0.0497151	Intron (ENST00000444082.2/728989, intron 6 of 14)	1	147019656	147056593	36938	2	728989	ENST00000444082.2	12553	NA	NA
chr1	150235074	150235610	537	*	0.0731565	Promoter (<=1kb)	1	150220538	150235955	15418	2	81611	ENST00000533654.5	345	ANP32E	ANP32E
chr1	151799005	151800008	1004	*	0.127289	Downstream (<1kb)	1	151800264	151806154	5891	2	339398	ENST00000368820.3	6146	LINGO4	LINGO4
chr1	152053774	152056174	2401	*	0.0694654	Distal Intergenic	1	152032506	152047907	15402	2	6282	ENST00000478109.1	-5867	S100A11	S100A11
chr1	152088214	152089334	1121	*	0.0724276	Promoter (<=1kb)	1	152084144	152089064	4921	2	126637	ENST00000368806.1	0	TCHHL1	TCHHL1
chr1	152105989	152117495	11507	*	0.207861	Promoter (<=1kb)	1	152106317	152114080	7764	2	7062	ENST00000368804.5	0	TCHH	TCHH
chr1	152121000	152122093	1094	*	0.0617386	Distal Intergenic	1	152106317	152115454	9138	2	7062	ENST00000614923.1	-5546	TCHH	TCHH
chr1	152124539	152125040	502	*	0.054335	Exon (ENST00000429230.1/ENST00000429230.1, exon 2 of 2)	1	152106317	152115454	9138	2	7062	ENST00000614923.1	-9085	TCHH	TCHH
chr1	152125713	152126399	687	*	0.0787037	Intron (ENST00000628080.1/ENST00000628080.1, intron 1 of 1)	1	152106317	152115454	9138	2	7062	ENST00000614923.1	-10259	TCHH	TCHH
chr1	152140407	152140989	583	*	0.0626984	Intron (ENST00000628080.1/ENST00000628080.1, intron 1 of 1)	1	152153595	152159228	5634	2	126638	ENST00000316073.3	18239	RPTN	RPTN
chr1	152284542	152286550	2009	*	0.0985351	Intron (ENST00000593011.5/339400, intron 1 of 3)	1	152313459	152365575	52117	1	339400	ENST00000392688.6	-26909	FLG-AS1	FLG-AS1
chr1	152300225	152301252	1028	*	0.0644689	Intron (ENST00000593011.5/339400, intron 1 of 3)	1	152313459	152365575	52117	1	339400	ENST00000392688.6	-12207	FLG-AS1	FLG-AS1
chr1	152358503	152359336	834	*	0.0771876	Promoter (<=1kb)	1	152348735	152360006	11272	2	388698	ENST00000388718.5	670	FLG2	FLG2
chr1	152370713	152372221	1509	*	0.0956747	Intron (ENST00000630125.2/ENST00000630125.2, intron 1 of 2)	1	152348735	152360006	11272	2	388698	ENST00000388718.5	-10707	FLG2	FLG2
chr1	152373276	152376888	3613	*	0.115055	Exon (ENST00000630125.2/ENST00000630125.2, exon 2 of 3)	1	152348735	152360006	11272	2	388698	ENST00000388718.5	-13270	FLG2	FLG2
chr1	152376958	152383360	6403	*	0.149893	Intron (ENST00000630125.2/ENST00000630125.2, intron 2 of 2)	1	152348735	152360006	11272	2	388698	ENST00000388718.5	-16952	FLG2	FLG2
chr1	152383831	152386679	2849	*	0.128624	Intron (ENST00000630125.2/ENST00000630125.2, intron 2 of 2)	1	152348735	152360006	11272	2	388698	ENST00000388718.5	-23825	FLG2	FLG2
chr1	152387670	152391316	3647	*	0.0779853	Intron (ENST00000630125.2/ENST00000630125.2, intron 2 of 2)	1	152409243	152414263	5021	2	49860	ENST00000271835.3	22947	CRNN	CRNN
chr1	152395387	152397398	2012	*	0.0877117	Intron (ENST00000630125.2/ENST00000630125.2, intron 2 of 2)	1	152409243	152414263	5021	2	49860	ENST00000271835.3	16865	CRNN	CRNN
chr1	152407326	152408039	714	*	0.0506313	Exon (ENST00000628475.2/ENST00000628475.2, exon 3 of 3)	1	152409243	152414263	5021	2	49860	ENST00000271835.3	6224	CRNN	CRNN
chr1	152408961	152410705	1745	*	0.0558816	Promoter (3-4kb)	1	152409243	152414263	5021	2	49860	ENST00000271835.3	3558	CRNN	CRNN
chr1	152462509	152463296	788	*	0.0645706	Distal Intergenic	1	152510844	152512177	1334	1	254910	ENST00000334269.2	-47548	LCE5A	LCE5A
chr1	152507266	152512530	5265	*	0.0842975	Promoter (<=1kb)	1	152510844	152512177	1334	1	254910	ENST00000334269.2	0	LCE5A	LCE5A
chr1	152513579	152517006	3428	*	0.17176	Promoter (<=1kb)	1	152514502	152516010	1509	1	54544	ENST00000368790.3	0	CRCT1	CRCT1
chr1	152519577	152522111	2535	*	0.0868915	Distal Intergenic	1	152514502	152516010	1509	1	54544	ENST00000368790.3	5075	CRCT1	CRCT1
chr1	152522497	152524268	1772	*	0.070548	Distal Intergenic	1	152514502	152516010	1509	1	54544	ENST00000368790.3	7995	CRCT1	CRCT1
chr1	152533663	152535726	2064	*	0.0773301	Distal Intergenic	1	152514502	152516010	1509	1	54544	ENST00000368790.3	19161	CRCT1	CRCT1
chr1	152573949	152574841	893	*	0.0571022	Distal Intergenic	1	152579381	152580504	1124	2	84648	ENST00000368787.3	5663	LCE3D	LCE3D
chr1	152664297	152665105	809	*	0.0506734	Promoter (<=1kb)	1	152663396	152664659	1264	1	353141	ENST00000368784.1	901	LCE2D	LCE2D
chr1	152676656	152677844	1189	*	0.0655303	Promoter (1-2kb)	1	152675295	152676574	1280	1	353140	ENST00000368783.1	1361	LCE2C	LCE2C
chr1	152679378	152679952	575	*	0.0880892	Promoter (4-5kb)	1	152675295	152676574	1280	1	353140	ENST00000368783.1	4083	LCE2C	LCE2C
chr1	152684343	152685097	755	*	0.0571022	Promoter (1-2kb)	1	152686123	152687401	1279	1	26239	ENST00000368780.3	-1026	LCE2B	LCE2B
chr1	152686996	152688281	1286	*	0.0681522	Promoter (<=1kb)	1	152686123	152687401	1279	1	26239	ENST00000368780.3	873	LCE2B	LCE2B
chr1	152698577	152699824	1248	*	0.0781373	Promoter (<=1kb)	1	152698364	152699442	1079	1	353139	ENST00000368779.1	213	LCE2A	LCE2A
chr1	152727945	152728978	1034	*	0.0670579	Distal Intergenic	1	152719522	152720470	949	1	100129271	ENST00000368775.3	8423	C1orf68	C1orf68
chr1	152731912	152733353	1442	*	0.0728389	Distal Intergenic	1	152719522	152720470	949	1	100129271	ENST00000368775.3	12390	C1orf68	C1orf68
chr1	152753521	152754905	1385	*	0.0820103	Distal Intergenic	1	152776372	152776728	357	1	353137	ENST00000334371.3	-21467	LCE1F	LCE1F
chr1	152755204	152756904	1701	*	0.0657771	Distal Intergenic	1	152776372	152776728	357	1	353137	ENST00000334371.3	-19468	LCE1F	LCE1F
chr1	152759228	152761425	2198	*	0.0857149	5' UTR	1	152776372	152776728	357	1	353137	ENST00000334371.3	-14947	LCE1F	LCE1F
chr1	152781200	152782325	1126	*	0.0939153	Promoter (3-4kb)	1	152786214	152787702	1489	1	353135	ENST00000368771.1	-3889	LCE1E	LCE1E
chr1	152784575	152787580	3006	*	0.084534	Promoter (<=1kb)	1	152786214	152787702	1489	1	353135	ENST00000368771.1	0	LCE1E	LCE1E
chr1	152800309	152800921	613	*	0.0636447	Promoter (3-4kb)	1	152796751	152798181	1431	1	353134	ENST00000326233.6	3558	LCE1D	LCE1D
chr1	152804111	152804838	728	*	0.0590151	Promoter (1-2kb)	1	152805226	152806628	1403	2	353133	ENST00000606576.1	1790	LCE1C	LCE1C
chr1	152806012	152806686	675	*	0.0663207	Promoter (<=1kb)	1	152805226	152806628	1403	2	353133	ENST00000606576.1	0	LCE1C	LCE1C
chr1	152812799	152814040	1242	*	0.0544551	Promoter (<=1kb)	1	152811971	152813109	1139	1	353132	ENST00000360090.3	828	LCE1B	LCE1B
chr1	152822428	152822883	456	*	0.0654461	Promoter (4-5kb)	1	152827473	152827894	422	1	353131	ENST00000335123.3	-4590	LCE1A	LCE1A
chr1	152825646	152827250	1605	*	0.0839528	Promoter (<=1kb)	1	152827473	152827894	422	1	353131	ENST00000335123.3	-223	LCE1A	LCE1A
chr1	152827815	152830221	2407	*	0.0730985	Promoter (<=1kb)	1	152827473	152827894	422	1	353131	ENST00000335123.3	342	LCE1A	LCE1A
chr1	152839956	152841792	1837	*	0.0668706	Promoter (1-2kb)	1	152842868	152843983	1116	1	448835	ENST00000431011.2	-1076	LCE6A	LCE6A
chr1	152891421	152892515	1095	*	0.080378	Distal Intergenic	1	152878317	152885047	6731	1	4184	ENST00000368765.3	13104	SMCP	SMCP
chr1	152894236	152896546	2311	*	0.0708538	Distal Intergenic	1	152908545	152911886	3342	1	3713	ENST00000368764.3	-11999	IVL	IVL
chr1	152897072	152898795	1724	*	0.0671204	Distal Intergenic	1	152908545	152911886	3342	1	3713	ENST00000368764.3	-9750	IVL	IVL
chr1	152898938	152901587	2650	*	0.0682037	Distal Intergenic	1	152908545	152911886	3342	1	3713	ENST00000368764.3	-6958	IVL	IVL
chr1	152914444	152915870	1427	*	0.0644078	Distal Intergenic	1	152908545	152911886	3342	1	3713	ENST00000368764.3	5899	IVL	IVL
chr1	152923234	152926259	3026	*	0.098047	Distal Intergenic	1	152908545	152911886	3342	1	3713	ENST00000368764.3	14689	IVL	IVL
chr1	152943876	152944349	474	*	0.0497151	Intron (ENST00000419578.1/ENST00000419578.1, intron 1 of 1)	1	152970666	152972574	1909	1	163778	ENST00000328051.2	-26317	SPRR4	SPRR4
chr1	152947268	152951396	4129	*	0.0978244	5' UTR	1	152970666	152972574	1909	1	163778	ENST00000328051.2	-19270	SPRR4	SPRR4
chr1	152951435	152952682	1248	*	0.0652889	Distal Intergenic	1	152970666	152972574	1909	1	163778	ENST00000328051.2	-17984	SPRR4	SPRR4
chr1	152952831	152953785	955	*	0.0727398	Distal Intergenic	1	152970666	152972574	1909	1	163778	ENST00000328051.2	-16881	SPRR4	SPRR4
chr1	152953827	152954508	682	*	0.0496947	Distal Intergenic	1	152970666	152972574	1909	1	163778	ENST00000328051.2	-16158	SPRR4	SPRR4
chr1	152960974	152961803	830	*	0.0552096	Distal Intergenic	1	152970666	152972574	1909	1	163778	ENST00000328051.2	-8863	SPRR4	SPRR4
chr1	152966175	152968731	2557	*	0.0883777	Promoter (1-2kb)	1	152970666	152972574	1909	1	163778	ENST00000328051.2	-1935	SPRR4	SPRR4
chr1	152981635	152982573	939	*	0.0881313	Distal Intergenic	1	152970666	152972574	1909	1	163778	ENST00000328051.2	10969	SPRR4	SPRR4
chr1	152983822	152984626	805	*	0.0673822	Distal Intergenic	1	152970666	152972574	1909	1	163778	ENST00000328051.2	13156	SPRR4	SPRR4
chr1	152990583	152993402	2820	*	0.0955353	Distal Intergenic	1	153001747	153003855	2109	1	6707	ENST00000331860.7	-8345	SPRR3	SPRR3
chr1	153044033	153046085	2053	*	0.0854769	Promoter (2-3kb)	1	153039828	153041931	2104	2	6703	ENST00000368757.1	-2102	SPRR2D	SPRR2D
chr1	153046450	153048478	2029	*	0.0769308	Promoter (4-5kb)	1	153039828	153041931	2104	2	6703	ENST00000368757.1	-4519	SPRR2D	SPRR2D
chr1	153050070	153050799	730	*	0.0608669	Distal Intergenic	1	153056113	153057537	1425	2	6700	ENST00000392653.2	6738	SPRR2A	SPRR2A
chr1	153062640	153065379	2740	*	0.0843817	Distal Intergenic	1	153056113	153057537	1425	2	6700	ENST00000392653.2	-5103	SPRR2A	SPRR2A
chr1	153098946	153099479	534	*	0.0618266	Promoter (4-5kb)	1	153093135	153094525	1391	2	6704	ENST00000368750.7	-4421	SPRR2E	SPRR2E
chr1	153113355	153114160	806	*	0.0691919	Promoter (<=1kb)	1	153112114	153113515	1402	2	6705	ENST00000468739.1	0	SPRR2F	SPRR2F
chr1	153128508	153129299	792	*	0.0859428	Distal Intergenic	1	153112114	153113515	1402	2	6705	ENST00000468739.1	-14993	SPRR2F	SPRR2F
chr1	153129469	153130448	980	*	0.0780278	Distal Intergenic	1	153112114	153113515	1402	2	6705	ENST00000468739.1	-15954	SPRR2F	SPRR2F
chr1	153140865	153142325	1461	*	0.0705344	Distal Intergenic	1	153149582	153150869	1288	2	6706	ENST00000368748.4	8544	SPRR2G	SPRR2G
chr1	153143935	153145076	1142	*	0.0668153	Distal Intergenic	1	153149582	153150869	1288	2	6706	ENST00000368748.4	5793	SPRR2G	SPRR2G
chr1	153145467	153146636	1170	*	0.0785844	Promoter (4-5kb)	1	153149582	153150869	1288	2	6706	ENST00000368748.4	4233	SPRR2G	SPRR2G
chr1	153147525	153148841	1317	*	0.0673822	Promoter (2-3kb)	1	153149582	153150869	1288	2	6706	ENST00000368748.4	2028	SPRR2G	SPRR2G
chr1	153152592	153153032	441	*	0.0497354	Promoter (1-2kb)	1	153149582	153150869	1288	2	6706	ENST00000368748.4	-1723	SPRR2G	SPRR2G
chr1	153155268	153156084	817	*	0.0599327	Promoter (4-5kb)	1	153149582	153150869	1288	2	6706	ENST00000368748.4	-4399	SPRR2G	SPRR2G
chr1	153170699	153172017	1319	*	0.0680363	Promoter (2-3kb)	1	153174518	153191676	17159	1	101928009	ENST00000427145.1	-2501	RP1-140J1.1	RP1-140J1.1
chr1	153172119	153172850	732	*	0.0541126	Promoter (1-2kb)	1	153174518	153191676	17159	1	101928009	ENST00000427145.1	-1668	RP1-140J1.1	RP1-140J1.1
chr1	153177466	153179072	1607	*	0.0800033	Promoter (2-3kb)	1	153174518	153191676	17159	1	101928009	ENST00000427145.1	2948	RP1-140J1.1	RP1-140J1.1
chr1	153199060	153200472	1413	*	0.0863655	Promoter (2-3kb)	1	153203443	153205120	1678	1	149018	ENST00000368747.1	-2971	LELP1	LELP1
chr1	153204361	153205533	1173	*	0.0651016	Promoter (<=1kb)	1	153203443	153205120	1678	1	149018	ENST00000368747.1	918	LELP1	LELP1
chr1	153206158	153208061	1904	*	0.0793157	Promoter (2-3kb)	1	153203443	153205120	1678	1	149018	ENST00000368747.1	2715	LELP1	LELP1
chr1	153210216	153211415	1200	*	0.057838	Distal Intergenic	1	153217584	153219317	1734	1	574414	ENST00000368744.3	-6169	PRR9	PRR9
chr1	153224023	153224906	884	*	0.0856424	Distal Intergenic	1	153217584	153219317	1734	1	574414	ENST00000368744.3	6439	PRR9	PRR9
chr1	153226383	153226987	605	*	0.0758211	Distal Intergenic	1	153217584	153219317	1734	1	574414	ENST00000368744.3	8799	PRR9	PRR9
chr1	153227375	153228375	1001	*	0.0625967	Distal Intergenic	1	153217584	153219317	1734	1	574414	ENST00000368744.3	9791	PRR9	PRR9
chr1	153228433	153229398	966	*	0.0901302	Distal Intergenic	1	153217584	153219317	1734	1	574414	ENST00000368744.3	10849	PRR9	PRR9
chr1	153235486	153236030	545	*	0.07117	Distal Intergenic	1	153217584	153219317	1734	1	574414	ENST00000368744.3	17902	PRR9	PRR9
chr1	153239866	153240773	908	*	0.0727398	Distal Intergenic	1	153259700	153262122	2423	1	4014	ENST00000368742.3	-18927	LOR	LOR
chr1	153251776	153252560	785	*	0.0663207	Distal Intergenic	1	153259700	153262122	2423	1	4014	ENST00000368742.3	-7140	LOR	LOR
chr1	153257294	153258302	1009	*	0.0655303	Promoter (1-2kb)	1	153259700	153262122	2423	1	4014	ENST00000368742.3	-1398	LOR	LOR
chr1	153259428	153266256	6829	*	0.248036	Promoter (<=1kb)	1	153259700	153262122	2423	1	4014	ENST00000368742.3	0	LOR	LOR
chr1	153267493	153267968	476	*	0.0561027	Distal Intergenic	1	153259700	153262122	2423	1	4014	ENST00000368742.3	7793	LOR	LOR
chr1	153280905	153281769	865	*	0.0728535	Distal Intergenic	1	153259700	153262122	2423	1	4014	ENST00000368742.3	21205	LOR	LOR
chr1	153291732	153293576	1845	*	0.0854352	Distal Intergenic	1	153297862	153310718	12857	2	114771	ENST00000290722.1	17142	PGLYRP3	PGLYRP3
chr1	153296676	153297503	828	*	0.0768485	Downstream (<1kb)	1	153297862	153310718	12857	2	114771	ENST00000290722.1	13215	PGLYRP3	PGLYRP3
chr1	153298035	153298650	616	*	0.0889111	Exon (ENST00000290722.1/114771, exon 7 of 7)	1	153297862	153310718	12857	2	114771	ENST00000290722.1	12068	PGLYRP3	PGLYRP3
chr1	153305284	153307178	1895	*	0.0756265	Promoter (3-4kb)	1	153297862	153310718	12857	2	114771	ENST00000290722.1	3540	PGLYRP3	PGLYRP3
chr1	153307202	153308937	1736	*	0.0670098	Promoter (1-2kb)	1	153297862	153310718	12857	2	114771	ENST00000290722.1	1781	PGLYRP3	PGLYRP3
chr1	153336933	153337667	735	*	0.0496947	Exon (ENST00000359650.9/57115, exon 8 of 9)	1	153345025	153347978	2954	2	57115	ENST00000490266.1	10311	PGLYRP4	PGLYRP4
chr1	153337982	153343504	5523	*	0.116456	Promoter (4-5kb)	1	153345025	153347978	2954	2	57115	ENST00000490266.1	4474	PGLYRP4	PGLYRP4
chr1	153344789	153348667	3879	*	0.0966885	Promoter (<=1kb)	1	153330120	153348546	18427	2	57115	ENST00000359650.9	0	PGLYRP4	PGLYRP4
chr1	153349043	153352300	3258	*	0.0928716	Promoter (<=1kb)	1	153330120	153348840	18721	2	57115	ENST00000368739.3	-203	PGLYRP4	PGLYRP4
chr1	153352996	153353457	462	*	0.0686397	Promoter (4-5kb)	1	153330120	153348840	18721	2	57115	ENST00000368739.3	-4156	PGLYRP4	PGLYRP4
chr1	153356216	153357082	867	*	0.0581229	Promoter (<=1kb)	1	153357854	153361027	3174	1	6280	ENST00000368738.3	-772	S100A9	S100A9
chr1	153369410	153369992	583	*	0.0638889	Distal Intergenic	1	153373706	153375649	1944	2	6283	ENST00000368737.4	5657	S100A12	S100A12
chr1	153374487	153376421	1935	*	0.0607041	Promoter (<=1kb)	1	153373706	153375649	1944	2	6283	ENST00000368737.4	0	S100A12	S100A12
chr1	153376463	153381999	5537	*	0.14527	Promoter (<=1kb)	1	153373706	153375649	1944	2	6283	ENST00000368737.4	-814	S100A12	S100A12
chr1	153382092	153382652	561	*	0.0753561	Distal Intergenic	1	153373706	153375649	1944	2	6283	ENST00000368737.4	-6443	S100A12	S100A12
chr1	153391294	153393251	1958	*	0.0943171	Promoter (<=1kb)	1	153390032	153391188	1157	2	6279	ENST00000368733.3	-106	S100A8	S100A8
chr1	153393870	153395108	1239	*	0.0816475	Promoter (2-3kb)	1	153390032	153391188	1157	2	6279	ENST00000368733.3	-2682	S100A8	S100A8
chr1	153395504	153402986	7483	*	0.0990309	Promoter (4-5kb)	1	153390032	153391188	1157	2	6279	ENST00000368733.3	-4316	S100A8	S100A8
chr1	153403930	153405078	1149	*	0.0655724	Distal Intergenic	1	153416524	153423225	6702	1	338324	ENST00000368729.8	-11446	S100A7A	S100A7A
chr1	153406627	153407986	1360	*	0.0692446	Distal Intergenic	1	153416524	153423225	6702	1	338324	ENST00000368729.8	-8538	S100A7A	S100A7A
chr1	153427151	153430467	3317	*	0.0841717	Exon (ENST00000432574.2/ENST00000432574.2, exon 1 of 2)	1	153417944	153419355	1412	1	338324	ENST00000329256.2	9207	S100A7A	S100A7A
chr1	153431560	153432393	834	*	0.100337	Distal Intergenic	1	153417944	153419355	1412	1	338324	ENST00000329256.2	13616	S100A7A	S100A7A
chr1	153432616	153435671	3056	*	0.127283	Distal Intergenic	1	153417944	153419355	1412	1	338324	ENST00000329256.2	14672	S100A7A	S100A7A
chr1	153436058	153439423	3366	*	0.100639	5' UTR	1	153417944	153419355	1412	1	338324	ENST00000329256.2	18114	S100A7A	S100A7A
chr1	153443336	153445256	1921	*	0.0731546	Distal Intergenic	1	153457744	153459874	2131	2	6278	ENST00000368722.5	14618	S100A7	S100A7
chr1	153445763	153448872	3110	*	0.073047	Distal Intergenic	1	153457744	153459874	2131	2	6278	ENST00000368722.5	11002	S100A7	S100A7
chr1	153459127	153460246	1120	*	0.0817161	Promoter (<=1kb)	1	153457744	153459874	2131	2	6278	ENST00000368722.5	0	S100A7	S100A7
chr1	153460943	153462656	1714	*	0.0779563	Promoter (<=1kb)	1	153457744	153460701	2958	2	6278	ENST00000368723.3	-242	S100A7	S100A7
chr1	153463414	153464187	774	*	0.118785	Promoter (2-3kb)	1	153457744	153460701	2958	2	6278	ENST00000368723.3	-2713	S100A7	S100A7
chr1	153481587	153482124	538	*	0.0737281	Distal Intergenic	1	153457744	153460701	2958	2	6278	ENST00000368723.3	-20886	S100A7	S100A7
chr1	153495340	153495855	516	*	0.0955295	Distal Intergenic	1	153457744	153460701	2958	2	6278	ENST00000368723.3	-34639	S100A7	S100A7
chr1	153496211	153500250	4040	*	0.0941904	Distal Intergenic	1	153457744	153460701	2958	2	6278	ENST00000368723.3	-35510	S100A7	S100A7
chr1	153678148	153681445	3298	*	0.146119	Promoter (<=1kb)	1	153678637	153693992	15356	1	4881	ENST00000368680.3	0	NPR1	NPR1
chr1	154501723	154502149	427	*	0.0626577	Promoter (<=1kb)	1	154479481	154502113	22633	2	126669	ENST00000304760.2	0	SHE	SHE
chr1	154563429	154565405	1977	*	0.0942446	Promoter (2-3kb)	1	154567781	154580026	12246	1	1141	ENST00000368476.3	-2376	CHRNB2	CHRNB2
chr1	154565750	154567706	1957	*	0.0832547	Promoter (<=1kb)	1	154567781	154580026	12246	1	1141	ENST00000368476.3	-75	CHRNB2	CHRNB2
chr1	154568236	154573458	5223	*	0.133853	Promoter (<=1kb)	1	154569528	154570275	748	1	1141	ENST00000636695.1	0	CHRNB2	CHRNB2
chr1	154635109	154635591	483	*	0.0710438	Distal Intergenic	1	154582107	154628013	45907	2	103	ENST00000649724.1	-7096	ADAR	ADAR
chr1	154763078	154763977	900	*	0.0773301	Intron (ENST00000271915.8/3782, intron 3 of 7)	1	154707426	154859843	152418	2	3782	ENST00000361147.8	95866	KCNN3	KCNN3
chr1	154764080	154764772	693	*	0.0804293	Intron (ENST00000271915.8/3782, intron 3 of 7)	1	154707426	154859843	152418	2	3782	ENST00000361147.8	95071	KCNN3	KCNN3
chr1	154867227	154869959	2733	*	0.112131	Promoter (<=1kb)	1	154707952	154868319	160368	2	3782	ENST00000358505.2	0	KCNN3	KCNN3
chr1	155860028	155861667	1640	*	0.12244	Promoter (<=1kb)	1	155859509	155885199	25691	1	23208	ENST00000368324.4	519	SYT11	SYT11
chr1	155861897	155863893	1997	*	0.0794135	Promoter (2-3kb)	1	155859509	155885199	25691	1	23208	ENST00000368324.4	2388	SYT11	SYT11
chr1	156402370	156403340	971	*	0.0733094	Promoter (4-5kb)	1	156404264	156408091	3828	2	10485	ENST00000498346.1	4751	C1orf61	C1orf61
chr1	156403490	156406488	2999	*	0.112518	Promoter (1-2kb)	1	156404264	156408091	3828	2	10485	ENST00000498346.1	1603	C1orf61	C1orf61
chr1	156406896	156407377	482	*	0.0652264	Promoter (<=1kb)	1	156404264	156408091	3828	2	10485	ENST00000498346.1	714	C1orf61	C1orf61
chr1	156407640	156408379	740	*	0.0570917	Promoter (<=1kb)	1	156404264	156408091	3828	2	10485	ENST00000498346.1	0	C1orf61	C1orf61
chr1	156410425	156411498	1074	*	0.0589744	Promoter (1-2kb)	1	156404261	156412708	8448	2	10485	ENST00000465570.1	1210	C1orf61	C1orf61
chr1	156423190	156424856	1667	*	0.079218	Promoter (1-2kb)	1	156414107	156421809	7703	2	10485	ENST00000464203.1	-1381	C1orf61	C1orf61
chr1	156424892	156425913	1022	*	0.104798	Promoter (<=1kb)	1	156404256	156426872	22617	2	10485	ENST00000471156.5	959	C1orf61	C1orf61
chr1	156426122	156427209	1088	*	0.0854354	Promoter (<=1kb)	1	156404256	156426872	22617	2	10485	ENST00000471156.5	0	C1orf61	C1orf61
chr1	156427592	156437866	10275	*	0.248609	Promoter (<=1kb)	1	156404252	156429423	25172	2	10485	ENST00000400991.6	0	C1orf61	C1orf61
chr1	156438088	156444944	6857	*	0.142472	Distal Intergenic	1	156425637	156430701	5065	2	10485	ENST00000469813.1	-7387	C1orf61	C1orf61
chr1	156623752	156626356	2605	*	0.299562	Promoter (<=1kb)	1	156624064	156625535	1472	1	60484	ENST00000494218.1	0	HAPLN2	HAPLN2
chr1	156631826	156632547	722	*	0.062556	Distal Intergenic	1	156624064	156625535	1472	1	60484	ENST00000494218.1	7762	HAPLN2	HAPLN2
chr1	156638869	156640059	1191	*	0.0809343	Promoter (1-2kb)	1	156641390	156647144	5755	1	63827	ENST00000441358.5	-1331	BCAN	BCAN
chr1	156640515	156644228	3714	*	0.278122	Promoter (<=1kb)	1	156641390	156647144	5755	1	63827	ENST00000441358.5	0	BCAN	BCAN
chr1	156644830	156651029	6200	*	0.100391	Promoter (<=1kb)	1	156647128	156651551	4424	1	63827	ENST00000491823.1	0	BCAN	BCAN
chr1	156655660	156659490	3831	*	0.0743658	Promoter (<=1kb)	1	156656729	156659532	2804	1	63827	ENST00000496038.1	0	BCAN	BCAN
chr1	156670955	156673270	2316	*	0.0693976	Promoter (4-5kb)	1	156668763	156677397	8635	2	10763	ENST00000368223.3	4127	NES	NES
chr1	156677034	156677731	698	*	0.0570411	Promoter (<=1kb)	1	156668763	156677397	8635	2	10763	ENST00000368223.3	0	NES	NES
chr1	156678249	156681151	2903	*	0.0695912	Promoter (<=1kb)	1	156668763	156677397	8635	2	10763	ENST00000368223.3	-852	NES	NES
chr1	156705154	156706089	936	*	0.0719201	Promoter (<=1kb)	1	156699606	156705601	5996	2	1382	ENST00000368222.7	0	CRABP2	CRABP2
chr1	156832264	156833655	1392	*	0.0808913	Promoter (3-4kb)	1	156837209	156881850	44642	1	4914	ENST00000530298.5	-3554	NTRK1	NTRK1
chr1	156834511	156836637	2127	*	0.136696	Promoter (<=1kb)	1	156837209	156881850	44642	1	4914	ENST00000530298.5	-572	NTRK1	NTRK1
chr1	156838989	156839828	840	*	0.0579966	Promoter (1-2kb)	1	156837209	156881850	44642	1	4914	ENST00000530298.5	1780	NTRK1	NTRK1
chr1	156857345	156862627	5283	*	0.255306	Promoter (<=1kb)	1	156840063	156859018	18956	2	3645	ENST00000368195.3	0	INSRR	INSRR
chr1	156862951	156863509	559	*	0.0681911	Promoter (2-3kb)	1	156860913	156865063	4151	1	4914	ENST00000533630.1	2038	NTRK1	NTRK1
chr1	156864128	156864878	751	*	0.0478836	Promoter (3-4kb)	1	156860913	156865063	4151	1	4914	ENST00000533630.1	3215	NTRK1	NTRK1
chr1	156875745	156876604	860	*	0.0563552	Promoter (1-2kb)	1	156874153	156876199	2047	1	4914	ENST00000534682.1	1592	NTRK1	NTRK1
chr1	156880625	156881616	992	*	0.0669331	Promoter (<=1kb)	1	156880001	156881850	1850	1	4914	ENST00000531606.1	624	NTRK1	NTRK1
chr1	156884196	156884805	610	*	0.058954	Promoter (4-5kb)	1	156880001	156881850	1850	1	4914	ENST00000531606.1	4195	NTRK1	NTRK1
chr1	156884859	156885399	541	*	0.0486953	Promoter (4-5kb)	1	156880001	156881850	1850	1	4914	ENST00000531606.1	4858	NTRK1	NTRK1
chr1	156888252	156889486	1235	*	0.0680653	Promoter (4-5kb)	1	156893698	156906720	13023	1	375033	ENST00000444016.5	-4212	PEAR1	PEAR1
chr1	156891011	156893515	2505	*	0.112727	Promoter (<=1kb)	1	156893698	156906720	13023	1	375033	ENST00000444016.5	-183	PEAR1	PEAR1
chr1	156904920	156906327	1408	*	0.0737281	Promoter (<=1kb)	1	156906317	156916426	10110	1	375033	ENST00000469390.5	0	PEAR1	PEAR1
chr1	156919641	156925556	5916	*	0.136086	Promoter (<=1kb)	1	156920650	156933094	12445	1	149499	ENST00000337428.7	0	LRRC71	LRRC71
chr1	156926807	156930143	3337	*	0.0938284	Promoter (<=1kb)	1	156927362	156933085	5724	1	149499	ENST00000476550.1	0	LRRC71	LRRC71
chr1	157193977	157195413	1437	*	0.0606542	Distal Intergenic	1	157133145	157138474	5330	2	2117	ENST00000326786.4	-55503	ETV3	ETV3
chr1	157219170	157219690	521	*	0.0570411	Distal Intergenic	1	157133145	157138474	5330	2	2117	ENST00000326786.4	-80696	ETV3	ETV3
chr1	157228910	157229525	616	*	0.0478836	Distal Intergenic	1	157133145	157138474	5330	2	2117	ENST00000326786.4	-90436	ETV3	ETV3
chr1	157238055	157238544	490	*	0.0619529	Distal Intergenic	1	157133145	157138474	5330	2	2117	ENST00000326786.4	-99581	ETV3	ETV3
chr1	157267357	157268751	1395	*	0.0794696	Distal Intergenic	1	157133145	157138474	5330	2	2117	ENST00000326786.4	-128883	ETV3	ETV3
chr1	157268808	157270191	1384	*	0.0921449	Distal Intergenic	1	157133145	157138474	5330	2	2117	ENST00000326786.4	-130334	ETV3	ETV3
chr1	157278961	157280771	1811	*	0.0581229	Exon (ENST00000607010.1/ENST00000607010.1, exon 1 of 2)	1	157133145	157138474	5330	2	2117	ENST00000326786.4	-140487	ETV3	ETV3
chr1	157335654	157336048	395	*	0.0799409	Distal Intergenic	1	157513377	157516073	2697	2	83416	ENST00000462218.1	180025	FCRL5	FCRL5
chr1	157347490	157348334	845	*	0.0757098	Distal Intergenic	1	157513377	157516073	2697	2	83416	ENST00000462218.1	167739	FCRL5	FCRL5
chr1	157381695	157385335	3641	*	0.0793293	Distal Intergenic	1	157513377	157516073	2697	2	83416	ENST00000462218.1	130738	FCRL5	FCRL5
chr1	157388438	157389338	901	*	0.0691919	Distal Intergenic	1	157513377	157516073	2697	2	83416	ENST00000462218.1	126735	FCRL5	FCRL5
chr1	157390525	157390990	466	*	0.0607041	Distal Intergenic	1	157513377	157516073	2697	2	83416	ENST00000462218.1	125083	FCRL5	FCRL5
chr1	157434734	157435776	1043	*	0.0691498	Distal Intergenic	1	157513377	157516073	2697	2	83416	ENST00000462218.1	80297	FCRL5	FCRL5
chr1	157491283	157492996	1714	*	0.0643471	Distal Intergenic	1	157513377	157516073	2697	2	83416	ENST00000462218.1	23077	FCRL5	FCRL5
chr1	157573689	157574603	915	*	0.0792023	3' UTR	1	157575569	157580537	4969	2	83417	ENST00000479869.1	5934	FCRL4	FCRL4
chr1	157577966	157578982	1017	*	0.0773708	Promoter (1-2kb)	1	157575569	157580537	4969	2	83417	ENST00000479869.1	1555	FCRL4	FCRL4
chr1	157580024	157581907	1884	*	0.0571225	Promoter (<=1kb)	1	157575569	157580537	4969	2	83417	ENST00000479869.1	0	FCRL4	FCRL4
chr1	157583219	157584265	1047	*	0.0685773	Promoter (2-3kb)	1	157575569	157580537	4969	2	83417	ENST00000479869.1	-2682	FCRL4	FCRL4
chr1	157587464	157588773	1310	*	0.0705615	Promoter (<=1kb)	1	157574821	157589251	14431	2	83417	ENST00000448509.6	478	FCRL4	FCRL4
chr1	157589138	157590322	1185	*	0.0645503	Promoter (<=1kb)	1	157574821	157589251	14431	2	83417	ENST00000448509.6	0	FCRL4	FCRL4
chr1	157595921	157596487	567	*	0.0576507	Promoter (1-2kb)	1	157573749	157598080	24332	2	83417	ENST00000271532.1	1593	FCRL4	FCRL4
chr1	157600416	157604931	4516	*	0.106465	Promoter (2-3kb)	1	157573749	157598080	24332	2	83417	ENST00000271532.1	-2336	FCRL4	FCRL4
chr1	157615943	157616917	975	*	0.0662597	Distal Intergenic	1	157573749	157598080	24332	2	83417	ENST00000271532.1	-17863	FCRL4	FCRL4
chr1	157618069	157620508	2440	*	0.0681476	Distal Intergenic	1	157573749	157598080	24332	2	83417	ENST00000271532.1	-19989	FCRL4	FCRL4
chr1	157628454	157629563	1110	*	0.0656987	Distal Intergenic	1	157573749	157598080	24332	2	83417	ENST00000271532.1	-30374	FCRL4	FCRL4
chr1	157629910	157631012	1103	*	0.0917508	Exon (ENST00000445687.1/ENST00000445687.1, exon 1 of 2)	1	157573749	157598080	24332	2	83417	ENST00000271532.1	-31830	FCRL4	FCRL4
chr1	157650733	157651310	578	*	0.0468855	Distal Intergenic	1	157678691	157689890	11200	2	115352	ENST00000468507.1	38580	FCRL3	FCRL3
chr1	157653098	157654093	996	*	0.0598906	Distal Intergenic	1	157678691	157689890	11200	2	115352	ENST00000468507.1	35797	FCRL3	FCRL3
chr1	157655001	157657786	2786	*	0.0830484	Distal Intergenic	1	157678691	157689890	11200	2	115352	ENST00000468507.1	32104	FCRL3	FCRL3
chr1	157658300	157659253	954	*	0.0575882	Distal Intergenic	1	157678691	157689890	11200	2	115352	ENST00000468507.1	30637	FCRL3	FCRL3
chr1	157683876	157685598	1723	*	0.0670108	Promoter (4-5kb)	1	157678691	157689890	11200	2	115352	ENST00000468507.1	4292	FCRL3	FCRL3
chr1	157700180	157701262	1083	*	0.0832458	Promoter (<=1kb)	1	157676481	157700730	24250	2	115352	ENST00000477837.5	0	FCRL3	FCRL3
chr1	157806351	157807010	660	*	0.0709083	Promoter (2-3kb)	1	157794536	157804201	9666	2	115350	ENST00000489998.5	-2150	FCRL1	FCRL1
chr1	157820689	157821273	585	*	0.0976852	Promoter (<=1kb)	1	157794861	157820105	25245	2	115350	ENST00000368176.7	-584	FCRL1	FCRL1
chr1	157822603	157824260	1658	*	0.0828246	Promoter (2-3kb)	1	157794861	157820105	25245	2	115350	ENST00000368176.7	-2498	FCRL1	FCRL1
chr1	157835775	157836329	555	*	0.0680912	Exon (ENST00000368174.4/922, exon 3 of 6)	1	157830914	157841798	10885	2	922	ENST00000368174.4	5469	CD5L	CD5L
chr1	157862530	157863889	1360	*	0.0990346	Intron (ENST00000484609.1/922, intron 1 of 3)	1	157830914	157841798	10885	2	922	ENST00000368174.4	-20732	CD5L	CD5L
chr1	157864081	157865498	1418	*	0.073228	Intron (ENST00000484609.1/922, intron 1 of 3)	1	157830914	157841798	10885	2	922	ENST00000368174.4	-22283	CD5L	CD5L
chr1	157865616	157866405	790	*	0.0561869	Intron (ENST00000484609.1/922, intron 1 of 3)	1	157830914	157841798	10885	2	922	ENST00000368174.4	-23818	CD5L	CD5L
chr1	157921217	157922025	809	*	0.0656566	Promoter (3-4kb)	1	157925974	157949071	23098	1	105371458	ENST00000452528.5	-3949	RP11-451O13.1	RP11-451O13.1
chr1	157947430	157948595	1166	*	0.0559441	Exon (ENST00000452528.5/105371458, exon 4 of 4)	1	157929531	157943196	13666	1	105371458	ENST00000422062.1	17899	RP11-451O13.1	RP11-451O13.1
chr1	157958212	157958894	683	*	0.062617	Distal Intergenic	1	157929531	157943196	13666	1	105371458	ENST00000422062.1	28681	RP11-451O13.1	RP11-451O13.1
chr1	157960553	157963642	3090	*	0.0805241	Distal Intergenic	1	157993273	158096051	102779	1	55243	ENST00000360089.8	-29631	KIRREL	KIRREL
chr1	157987734	157988496	763	*	0.062556	Promoter (4-5kb)	1	157993273	158096051	102779	1	55243	ENST00000360089.8	-4777	KIRREL	KIRREL
chr1	157988740	157991351	2612	*	0.0879334	Promoter (1-2kb)	1	157993273	158096051	102779	1	55243	ENST00000360089.8	-1922	KIRREL	KIRREL
chr1	157991373	157992041	669	*	0.0577756	Promoter (1-2kb)	1	157993273	158096051	102779	1	55243	ENST00000360089.8	-1232	KIRREL	KIRREL
chr1	157993138	157994383	1246	*	0.101345	Promoter (<=1kb)	1	157993273	158096051	102779	1	55243	ENST00000360089.8	0	KIRREL	KIRREL
chr1	158019750	158020406	657	*	0.0689519	Intron (ENST00000360089.8/55243, intron 1 of 12)	1	158025550	158031166	5617	1	100505785	ENST00000419415.1	-5144	NA	NA
chr1	158027314	158028508	1195	*	0.0809727	Promoter (1-2kb)	1	158025550	158031166	5617	1	100505785	ENST00000419415.1	1764	NA	NA
chr1	158047016	158051778	4763	*	0.119274	Intron (ENST00000360089.8/55243, intron 1 of 12)	1	158025550	158031166	5617	1	100505785	ENST00000419415.1	21466	NA	NA
chr1	158051847	158052953	1107	*	0.0674242	Intron (ENST00000360089.8/55243, intron 1 of 12)	1	158025550	158031166	5617	1	100505785	ENST00000419415.1	26297	NA	NA
chr1	158057696	158059606	1911	*	0.0829263	Intron (ENST00000360089.8/55243, intron 1 of 12)	1	158086680	158100262	13583	1	55243	ENST00000368172.1	-27074	KIRREL	KIRREL
chr1	158059821	158062235	2415	*	0.0730732	Intron (ENST00000360089.8/55243, intron 1 of 12)	1	158086680	158100262	13583	1	55243	ENST00000368172.1	-24445	KIRREL	KIRREL
chr1	158062370	158063152	783	*	0.060101	Intron (ENST00000360089.8/55243, intron 1 of 12)	1	158086680	158100262	13583	1	55243	ENST00000368172.1	-23528	KIRREL	KIRREL
chr1	158064978	158066147	1170	*	0.0594359	Intron (ENST00000360089.8/55243, intron 1 of 12)	1	158086680	158100262	13583	1	55243	ENST00000368172.1	-20533	KIRREL	KIRREL
chr1	158118357	158122174	3818	*	0.0930391	Distal Intergenic	1	158132044	158140630	8587	2	646268	ENST00000442358.5	18456	RP11-404O13.1	RP11-404O13.1
chr1	158123025	158124887	1863	*	0.0921366	Distal Intergenic	1	158132044	158140630	8587	2	646268	ENST00000442358.5	15743	RP11-404O13.1	RP11-404O13.1
chr1	158153883	158155339	1457	*	0.102694	Distal Intergenic	1	158132040	158146929	14890	2	646268	ENST00000635685.1	-6954	RP11-404O13.1	RP11-404O13.1
chr1	158157276	158157959	684	*	0.0496947	Distal Intergenic	1	158132040	158146929	14890	2	646268	ENST00000635685.1	-10347	RP11-404O13.1	RP11-404O13.1
chr1	158158981	158161714	2734	*	0.125974	Distal Intergenic	1	158132040	158146929	14890	2	646268	ENST00000635685.1	-12052	RP11-404O13.1	RP11-404O13.1
chr1	158162741	158169379	6639	*	0.0791647	Distal Intergenic	1	158179947	158184896	4950	1	912	ENST00000368171.3	-10568	CD1D	CD1D
chr1	158169482	158170484	1003	*	0.0796911	Distal Intergenic	1	158179947	158184896	4950	1	912	ENST00000368171.3	-9463	CD1D	CD1D
chr1	158171979	158173096	1118	*	0.0884412	Distal Intergenic	1	158179947	158184896	4950	1	912	ENST00000368171.3	-6851	CD1D	CD1D
chr1	158176619	158177612	994	*	0.0644689	Promoter (2-3kb)	1	158179947	158184896	4950	1	912	ENST00000368171.3	-2335	CD1D	CD1D
chr1	158178432	158185676	7245	*	0.203905	Promoter (<=1kb)	1	158179947	158184896	4950	1	912	ENST00000368171.3	0	CD1D	CD1D
chr1	158185728	158190587	4860	*	0.098076	Distal Intergenic	1	158179947	158184896	4950	1	912	ENST00000368171.3	5781	CD1D	CD1D
chr1	158190803	158191868	1066	*	0.0717542	Distal Intergenic	1	158179947	158184896	4950	1	912	ENST00000368171.3	10856	CD1D	CD1D
chr1	158202235	158203319	1085	*	0.0618083	Intron (ENST00000415019.1/ENST00000415019.1, intron 1 of 1)	1	158179947	158184896	4950	1	912	ENST00000368171.3	22288	CD1D	CD1D
chr1	158203817	158205694	1878	*	0.0857285	Exon (ENST00000415019.1/ENST00000415019.1, exon 1 of 2)	1	158179947	158184896	4950	1	912	ENST00000368171.3	23870	CD1D	CD1D
chr1	158205844	158207013	1170	*	0.0955218	Distal Intergenic	1	158179947	158184896	4950	1	912	ENST00000368171.3	25897	CD1D	CD1D
chr1	158249363	158252102	2740	*	0.100365	Promoter (2-3kb)	1	158254137	158258269	4133	1	909	ENST00000289429.5	-2035	CD1A	CD1A
chr1	158252643	158254571	1929	*	0.0744028	Promoter (<=1kb)	1	158254137	158258269	4133	1	909	ENST00000289429.5	0	CD1A	CD1A
chr1	158254935	158255917	983	*	0.0883089	Promoter (<=1kb)	1	158254137	158258269	4133	1	909	ENST00000289429.5	798	CD1A	CD1A
chr1	158256794	158258223	1430	*	0.0730732	Promoter (2-3kb)	1	158254137	158258269	4133	1	909	ENST00000289429.5	2657	CD1A	CD1A
chr1	158259547	158262449	2903	*	0.0856415	Distal Intergenic	1	158254137	158258269	4133	1	909	ENST00000289429.5	5410	CD1A	CD1A
chr1	158262610	158267607	4998	*	0.115694	Exon (ENST00000448591.1/ENST00000448591.1, exon 1 of 2)	1	158254137	158258269	4133	1	909	ENST00000289429.5	8473	CD1A	CD1A
chr1	158269007	158269720	714	*	0.0643875	Distal Intergenic	1	158254137	158258269	4133	1	909	ENST00000289429.5	14870	CD1A	CD1A
chr1	158329054	158331748	2695	*	0.090445	Promoter (<=1kb)	1	158327951	158331025	3075	2	910	ENST00000451207.5	0	CD1B	CD1B
chr1	158346520	158349855	3336	*	0.0743214	Promoter (3-4kb)	1	158353696	158357553	3858	1	913	ENST00000444681.6	-3841	CD1E	CD1E
chr1	158350414	158351574	1161	*	0.0809727	Promoter (2-3kb)	1	158353696	158357553	3858	1	913	ENST00000444681.6	-2122	CD1E	CD1E
chr1	158374176	158374763	588	*	0.0706584	Distal Intergenic	1	158355894	158357497	1604	1	913	ENST00000368162.2	18282	CD1E	CD1E
chr1	158516359	158517663	1305	*	0.0826821	Distal Intergenic	1	158547128	158548105	978	2	391112	ENST00000302617.3	30442	OR6Y1	OR6Y1
chr1	158517802	158518667	866	*	0.0714226	Distal Intergenic	1	158547128	158548105	978	2	391112	ENST00000302617.3	29438	OR6Y1	OR6Y1
chr1	158576818	158577233	416	*	0.0786616	Promoter (2-3kb)	1	158578919	158579899	981	2	128367	ENST00000623167.1	2666	OR10X1	OR10X1
chr1	158621783	158622203	421	*	0.0750842	Promoter (<=1kb)	1	158619186	158620789	1604	2	6708	ENST00000484520.1	-994	SPTA1	SPTA1
chr1	158700503	158701111	609	*	0.0800658	Promoter (<=1kb)	1	158699678	158700652	975	2	81448	ENST00000359610.3	0	OR6K2	OR6K2
chr1	158701412	158702144	733	*	0.0811966	Promoter (<=1kb)	1	158699678	158700652	975	2	81448	ENST00000359610.3	-760	OR6K2	OR6K2
chr1	158712765	158713492	728	*	0.0973838	Promoter (4-5kb)	1	158717168	158718163	996	2	391114	ENST00000368146.1	4671	OR6K3	OR6K3
chr1	158739050	158743085	4036	*	0.0880311	Exon (ENST00000447050.1/ENST00000447050.1, exon 1 of 2)	1	158754720	158755891	1172	1	128371	ENST00000368144.2	-11635	OR6K6	OR6K6
chr1	158743841	158744781	941	*	0.0521562	Distal Intergenic	1	158754720	158755891	1172	1	128371	ENST00000368144.2	-9939	OR6K6	OR6K6
chr1	158778210	158779150	941	*	0.0681726	Promoter (<=1kb)	1	158776682	158777635	954	2	81442	ENST00000339258.1	-575	OR6N2	OR6N2
chr1	158801408	158802205	798	*	0.0599747	Distal Intergenic	1	158776682	158777635	954	2	81442	ENST00000339258.1	-23773	OR6N2	OR6N2
chr1	158806568	158807896	1329	*	0.0542929	Distal Intergenic	1	158831317	158849504	18188	1	4332	ENST00000368141.4	-23421	MNDA	MNDA
chr1	158852987	158853465	479	*	0.0825758	Distal Intergenic	1	158845901	158849506	3606	1	4332	ENST00000438394.1	7086	MNDA	MNDA
chr1	158896069	158897236	1168	*	0.0533781	Distal Intergenic	1	158930796	158939120	8325	1	149628	ENST00000458222.5	-33560	PYHIN1	PYHIN1
chr1	158900455	158901062	608	*	0.0522186	Distal Intergenic	1	158930796	158939120	8325	1	149628	ENST00000458222.5	-29734	PYHIN1	PYHIN1
chr1	158901820	158902681	862	*	0.0558192	Distal Intergenic	1	158930796	158939120	8325	1	149628	ENST00000458222.5	-28115	PYHIN1	PYHIN1
chr1	158917174	158918318	1145	*	0.0593952	Distal Intergenic	1	158930796	158939120	8325	1	149628	ENST00000458222.5	-12478	PYHIN1	PYHIN1
chr1	158952188	158952922	735	*	0.0811232	Intron (ENST00000368140.5/149628, intron 7 of 8)	1	158941977	158945391	3415	1	149628	ENST00000485134.1	10211	PYHIN1	PYHIN1
chr1	159003209	159003695	487	*	0.0917088	Promoter (2-3kb)	1	159005962	159016653	10692	1	3428	ENST00000426592.6	-2267	IFI16	IFI16
chr1	159005510	159006354	845	*	0.0607041	Promoter (<=1kb)	1	159005962	159016653	10692	1	3428	ENST00000426592.6	0	IFI16	IFI16
chr1	159012215	159013017	803	*	0.0882155	Promoter (1-2kb)	1	159014681	159055124	40444	1	3428	ENST00000448393.6	-1664	IFI16	IFI16
chr1	159013469	159014414	946	*	0.0727694	Promoter (<=1kb)	1	159014681	159055124	40444	1	3428	ENST00000448393.6	-267	IFI16	IFI16
chr1	159016666	159019114	2449	*	0.0766376	Promoter (<=1kb)	1	159015673	159020529	4857	1	3428	ENST00000474473.1	993	IFI16	IFI16
chr1	159019129	159020739	1611	*	0.0905428	Promoter (3-4kb)	1	159015673	159020529	4857	1	3428	ENST00000474473.1	3456	IFI16	IFI16
chr1	159021279	159022266	988	*	0.0864672	Intron (ENST00000340979.10/3428, intron 6 of 11)	1	159015673	159020529	4857	1	3428	ENST00000474473.1	5606	IFI16	IFI16
chr1	159022926	159026138	3213	*	0.110353	Intron (ENST00000340979.10/3428, intron 6 of 11)	1	159032504	159055128	22625	1	3428	ENST00000562225.1	-6366	IFI16	IFI16
chr1	159026465	159027500	1036	*	0.0710331	Intron (ENST00000340979.10/3428, intron 6 of 11)	1	159032504	159055128	22625	1	3428	ENST00000562225.1	-5004	IFI16	IFI16
chr1	159032436	159032875	440	*	0.0668036	Promoter (<=1kb)	1	159032504	159055128	22625	1	3428	ENST00000562225.1	0	IFI16	IFI16
chr1	159061616	159063381	1766	*	0.0809123	3' UTR	1	159063532	159073265	9734	2	9447	ENST00000481829.5	9884	AIM2	AIM2
chr1	159063535	159066427	2893	*	0.0852561	5' UTR	1	159063532	159073265	9734	2	9447	ENST00000481829.5	6838	AIM2	AIM2
chr1	159095379	159096842	1464	*	0.0682336	Intron (ENST00000368129.3/9447, intron 1 of 2)	1	159062484	159076901	14418	2	9447	ENST00000368130.8	-18478	AIM2	AIM2
chr1	159099032	159099595	564	*	0.058954	Intron (ENST00000368129.3/9447, intron 1 of 2)	1	159062484	159076901	14418	2	9447	ENST00000368130.8	-22131	AIM2	AIM2
chr1	159105165	159106469	1305	*	0.0671828	Intron (ENST00000368129.3/9447, intron 1 of 2)	1	159062484	159076901	14418	2	9447	ENST00000368130.8	-28264	AIM2	AIM2
chr1	159111891	159112968	1078	*	0.0582014	Intron (ENST00000368129.3/9447, intron 1 of 2)	1	159063579	159140508	76930	2	9447	ENST00000368129.3	27540	AIM2	AIM2
chr1	159123224	159125258	2035	*	0.0905419	Exon (ENST00000411768.1/9447, exon 3 of 7)	1	159063579	159140508	76930	2	9447	ENST00000368129.3	15250	AIM2	AIM2
chr1	159129048	159130506	1459	*	0.0726149	Intron (ENST00000368129.3/9447, intron 1 of 2)	1	159063579	159140508	76930	2	9447	ENST00000368129.3	10002	AIM2	AIM2
chr1	159133973	159136619	2647	*	0.0865748	Promoter (3-4kb)	1	159063579	159140508	76930	2	9447	ENST00000368129.3	3889	AIM2	AIM2
chr1	159136960	159138684	1725	*	0.0976801	Promoter (1-2kb)	1	159063579	159140508	76930	2	9447	ENST00000368129.3	1824	AIM2	AIM2
chr1	159139127	159142949	3823	*	0.0755162	Promoter (<=1kb)	1	159063579	159140508	76930	2	9447	ENST00000368129.3	0	AIM2	AIM2
chr1	159163458	159165495	2038	*	0.0914986	Distal Intergenic	1	159171609	159202012	30404	1	57863	ENST00000368124.8	-6114	CADM3	CADM3
[truncated: 36,139 more rows]
