# Supplementary material for: The long noncoding RNA H19 regulates tumor plasticity in neuroendocrine prostate cancer
Source: Nat Commun. 2021 Dec 21;12:7349. doi: 10.1038/s41467-021-26901-9 (PMC8692330; doi:10.1038/s41467-021-26901-9)
Supplement: Supplementary file 11 — Supplementary Data 8 [file 41467_2021_26901_MOESM11_ESM.xlsx]

## Sheet: S8
Supplementary Data 8: Peak occupancy- consensus anotation for H3K27me3 in V16D/H19 cells
seqnames	start	end	width	strand	V4	annotation	geneChr	geneStart	geneEnd	geneLength	geneStrand	geneId	transcriptId	distanceToTSS	SYMBOL	GENENAME
chr1	897934	898842	909	*	0.0622432	Distal Intergenic	1	917370	918534	1165	2	100130417	ENST00000432961.1	19692	RP11-54O7.3	RP11-54O7.3
chr1	942716	943081	366	*	0.0666482	Promoter (<=1kb)	1	942166	942892	727	1	148398	ENST00000464948.1	550	SAMD11	SAMD11
chr1	984684	985460	777	*	0.0734237	Promoter (2-3kb)	1	975204	982093	6890	2	84808	ENST00000341290.6	-2591	PERM1	PERM1
chr1	1060048	1060814	767	*	0.0902248	Promoter (<=1kb)	1	1061020	1066005	4986	1	100288175	ENST00000394517.6	-206	RP11-465B22.3	RP11-465B22.3
chr1	1117198	1119887	2690	*	0.0947642	Promoter (<=1kb)	1	1087190	1116361	29172	2	54991	ENST00000475119.5	-837	C1orf159	C1orf159
chr1	1168321	1169964	1644	*	0.0756163	Promoter (<=1kb)	1	1169005	1169087	83	1	554210	ENST00000362106.1	0	MIR429	MIR429
chr1	1175396	1175882	487	*	0.0667272	Promoter (1-2kb)	1	1173906	1197933	24028	1	254173	ENST00000379289.5	1490	TTLL10	TTLL10
chr1	1176382	1177022	641	*	0.117206	Promoter (2-3kb)	1	1173906	1197933	24028	1	254173	ENST00000379289.5	2476	TTLL10	TTLL10
chr1	1177406	1178437	1032	*	0.0980417	Promoter (1-2kb)	1	1179697	1185864	6168	1	254173	ENST00000379288.3	-1260	TTLL10	TTLL10
chr1	1200885	1201811	927	*	0.0821745	Promoter (3-4kb)	1	1203844	1205680	1837	2	8784	ENST00000486728.5	3869	TNFRSF18	TNFRSF18
chr1	1287326	1288269	944	*	0.0654562	Promoter (<=1kb)	1	1287109	1290943	3835	1	6339	ENST00000379099.3	217	SCNN1D	SCNN1D
chr1	1578478	1579425	948	*	0.0698892	Promoter (3-4kb)	1	1541673	1574869	33197	2	29101	ENST00000291386.3	-3609	SSU72	SSU72
chr1	1928740	1929082	343	*	0.0622037	Promoter (<=1kb)	1	1921957	1927929	5973	2	85452	ENST00000464311.5	-811	CFAP74	CFAP74
chr1	1936802	1937505	704	*	0.0829265	Intron (ENST00000642590.1/85452, intron 11 of 24)	1	1921957	1927929	5973	2	85452	ENST00000464311.5	-8873	CFAP74	CFAP74
chr1	1977413	1978416	1004	*	0.082214	Intron (ENST00000493964.5/85452, intron 6 of 37)	1	1987962	1990929	2968	2	85452	ENST00000378590.4	12513	CFAP74	CFAP74
chr1	1980398	1981452	1055	*	0.108445	Intron (ENST00000493964.5/85452, intron 6 of 37)	1	1987962	1990929	2968	2	85452	ENST00000378590.4	9477	CFAP74	CFAP74
chr1	2019343	2020853	1511	*	0.159065	Promoter (<=1kb)	1	2019360	2030012	10653	1	2563	ENST00000639045.1	0	GABRD	GABRD
chr1	2020919	2022826	1908	*	0.0964312	Promoter (<=1kb)	1	2022315	2030086	7772	1	2563	ENST00000640423.1	0	GABRD	GABRD
chr1	2022990	2024311	1322	*	0.0868935	Promoter (<=1kb)	1	2024270	2030712	6443	1	2563	ENST00000639777.1	0	GABRD	GABRD
chr1	2331613	2333316	1704	*	0.118826	Exon (ENST00000606372.5/79906, exon 12 of 12)	1	2351644	2351857	214	2	100129534	ENST00000417061.2	18541	RP4-740C4.5	RP4-740C4.5
chr1	2337291	2338251	961	*	0.103931	Intron (ENST00000378531.7/79906, intron 10 of 13)	1	2351644	2351857	214	2	100129534	ENST00000417061.2	13606	RP4-740C4.5	RP4-740C4.5
chr1	2417820	2421727	3908	*	0.125442	Promoter (4-5kb)	1	2408530	2413797	5268	2	5192	ENST00000508384.5	-4023	PEX10	PEX10
chr1	2426352	2427134	783	*	0.0919795	Promoter (<=1kb)	1	2425980	2479804	53825	1	9651	ENST00000609981.5	372	PLCH2	PLCH2
chr1	2431968	2434844	2877	*	0.0972996	Intron (ENST00000609981.5/9651, intron 2 of 3)	1	2425980	2479804	53825	1	9651	ENST00000609981.5	5988	PLCH2	PLCH2
chr1	2443272	2445405	2134	*	0.135335	Intron (ENST00000609981.5/9651, intron 2 of 3)	1	2425980	2479804	53825	1	9651	ENST00000609981.5	17292	PLCH2	PLCH2
chr1	2462477	2464756	2280	*	0.109636	Promoter (2-3kb)	1	2467459	2505526	38068	1	9651	ENST00000449969.5	-2703	PLCH2	PLCH2
chr1	2467613	2468473	861	*	0.111684	Promoter (<=1kb)	1	2467459	2505526	38068	1	9651	ENST00000449969.5	154	PLCH2	PLCH2
chr1	2627717	2630381	2665	*	0.18859	Promoter (<=1kb)	1	2590926	2629494	38569	2	79258	ENST00000502556.5	0	MMEL1	MMEL1
chr1	2648360	2649788	1429	*	0.0948168	Intron (ENST00000401095.8/100287898, intron 6 of 8)	1	2590643	2632990	42348	2	79258	ENST00000378412.7	-15370	MMEL1	MMEL1
chr1	2650221	2655070	4850	*	0.208096	Intron (ENST00000401095.8/100287898, intron 6 of 8)	1	2590643	2632990	42348	2	79258	ENST00000378412.7	-17231	MMEL1	MMEL1
chr1	2655484	2656489	1006	*	0.136874	Intron (ENST00000401095.8/100287898, intron 6 of 8)	1	2590643	2632990	42348	2	79258	ENST00000378412.7	-22494	MMEL1	MMEL1
chr1	2683832	2684440	609	*	0.0847883	Intron (ENST00000401095.8/100287898, intron 6 of 8)	1	2590643	2632990	42348	2	79258	ENST00000378412.7	-50842	MMEL1	MMEL1
chr1	2778600	2779534	935	*	0.0713048	Intron (ENST00000648684.1/ENST00000648684.1, intron 2 of 2)	1	2641368	2789665	148298	2	100287898	ENST00000637179.1	10131	TTC34	TTC34
chr1	2785845	2786737	893	*	0.0822653	Promoter (2-3kb)	1	2641368	2789665	148298	2	100287898	ENST00000637179.1	2928	TTC34	TTC34
chr1	2787041	2787477	437	*	0.083282	Promoter (2-3kb)	1	2641368	2789665	148298	2	100287898	ENST00000637179.1	2188	TTC34	TTC34
chr1	2788196	2791853	3658	*	0.147515	Promoter (<=1kb)	1	2641368	2789665	148298	2	100287898	ENST00000637179.1	0	TTC34	TTC34
chr1	2799075	2801804	2730	*	0.16482	Promoter (<=1kb)	1	2635976	2801717	165742	2	100287898	ENST00000401095.8	0	TTC34	TTC34
chr1	2805110	2807490	2381	*	0.101506	Promoter (3-4kb)	1	2635976	2801717	165742	2	100287898	ENST00000401095.8	-3393	TTC34	TTC34
chr1	2812835	2817710	4876	*	0.135762	Exon (ENST00000429389.1/ENST00000429389.1, exon 1 of 2)	1	2635976	2801717	165742	2	100287898	ENST00000401095.8	-11118	TTC34	TTC34
chr1	2820845	2821808	964	*	0.120944	Distal Intergenic	1	2635976	2801717	165742	2	100287898	ENST00000401095.8	-19128	TTC34	TTC34
chr1	2822298	2827653	5356	*	0.123622	Distal Intergenic	1	2635976	2801717	165742	2	100287898	ENST00000401095.8	-20581	TTC34	TTC34
chr1	2830019	2831070	1052	*	0.114307	Distal Intergenic	1	2635976	2801717	165742	2	100287898	ENST00000401095.8	-28302	TTC34	TTC34
chr1	2831926	2836066	4141	*	0.118137	Distal Intergenic	1	2635976	2801717	165742	2	100287898	ENST00000401095.8	-30209	TTC34	TTC34
chr1	2841365	2841751	387	*	0.0708385	Distal Intergenic	1	2635976	2801717	165742	2	100287898	ENST00000401095.8	-39648	TTC34	TTC34
chr1	2842088	2844015	1928	*	0.0736217	Distal Intergenic	1	2635976	2801717	165742	2	100287898	ENST00000401095.8	-40371	TTC34	TTC34
chr1	2844348	2847870	3523	*	0.154142	Distal Intergenic	1	2635976	2801717	165742	2	100287898	ENST00000401095.8	-42631	TTC34	TTC34
chr1	2847930	2851906	3977	*	0.107939	Distal Intergenic	1	2635976	2801717	165742	2	100287898	ENST00000401095.8	-46213	TTC34	TTC34
chr1	2852941	2859165	6225	*	0.155744	Distal Intergenic	1	2635976	2801717	165742	2	100287898	ENST00000401095.8	-51224	TTC34	TTC34
chr1	2859829	2867116	7288	*	0.158022	Distal Intergenic	1	2635976	2801717	165742	2	100287898	ENST00000401095.8	-58112	TTC34	TTC34
chr1	2867164	2870272	3109	*	0.104409	Distal Intergenic	1	2635976	2801717	165742	2	100287898	ENST00000401095.8	-65447	TTC34	TTC34
chr1	2873330	2874708	1379	*	0.0799491	Distal Intergenic	1	2635976	2801717	165742	2	100287898	ENST00000401095.8	-71613	TTC34	TTC34
chr1	2874975	2884189	9215	*	0.123443	Distal Intergenic	1	2635976	2801717	165742	2	100287898	ENST00000401095.8	-73258	TTC34	TTC34
chr1	2886211	2886898	688	*	0.106373	Distal Intergenic	1	2635976	2801717	165742	2	100287898	ENST00000401095.8	-84494	TTC34	TTC34
chr1	2888633	2889424	792	*	0.0979554	Distal Intergenic	1	2635976	2801717	165742	2	100287898	ENST00000401095.8	-86916	TTC34	TTC34
chr1	2890141	2893250	3110	*	0.154658	Distal Intergenic	1	2635976	2801717	165742	2	100287898	ENST00000401095.8	-88424	TTC34	TTC34
chr1	2893811	2896926	3116	*	0.106324	Distal Intergenic	1	2635976	2801717	165742	2	100287898	ENST00000401095.8	-92094	TTC34	TTC34
chr1	2897304	2898700	1397	*	0.0955722	Distal Intergenic	1	2635976	2801717	165742	2	100287898	ENST00000401095.8	-95587	TTC34	TTC34
chr1	2899382	2900420	1039	*	0.121859	Distal Intergenic	1	2635976	2801717	165742	2	100287898	ENST00000401095.8	-97665	TTC34	TTC34
chr1	2903105	2911520	8416	*	0.164856	Distal Intergenic	1	2635976	2801717	165742	2	100287898	ENST00000401095.8	-101388	TTC34	TTC34
chr1	2911753	2912432	680	*	0.070197	Distal Intergenic	1	3021483	3022903	1421	1	140625	ENST00000378404.3	-109051	ACTRT2	ACTRT2
chr1	2913936	2914847	912	*	0.0732854	Distal Intergenic	1	3021483	3022903	1421	1	140625	ENST00000378404.3	-106636	ACTRT2	ACTRT2
chr1	2918280	2919248	969	*	0.0600111	Distal Intergenic	1	3021483	3022903	1421	1	140625	ENST00000378404.3	-102235	ACTRT2	ACTRT2
chr1	2919319	2921480	2162	*	0.128183	Distal Intergenic	1	3021483	3022903	1421	1	140625	ENST00000378404.3	-100003	ACTRT2	ACTRT2
chr1	2921847	2926386	4540	*	0.131699	Distal Intergenic	1	3021483	3022903	1421	1	140625	ENST00000378404.3	-95097	ACTRT2	ACTRT2
chr1	2929076	2929761	686	*	0.0855712	Distal Intergenic	1	3021483	3022903	1421	1	140625	ENST00000378404.3	-91722	ACTRT2	ACTRT2
chr1	2930161	2936298	6138	*	0.128488	Distal Intergenic	1	3021483	3022903	1421	1	140625	ENST00000378404.3	-85185	ACTRT2	ACTRT2
chr1	2941599	2946039	4441	*	0.122017	Distal Intergenic	1	3021483	3022903	1421	1	140625	ENST00000378404.3	-75444	ACTRT2	ACTRT2
chr1	2948093	2949671	1579	*	0.119341	Distal Intergenic	1	3021483	3022903	1421	1	140625	ENST00000378404.3	-71812	ACTRT2	ACTRT2
chr1	2950013	2952616	2604	*	0.172794	Distal Intergenic	1	3021483	3022903	1421	1	140625	ENST00000378404.3	-68867	ACTRT2	ACTRT2
chr1	2953158	2953995	838	*	0.166031	Distal Intergenic	1	3021483	3022903	1421	1	140625	ENST00000378404.3	-67488	ACTRT2	ACTRT2
chr1	2961037	2963456	2420	*	0.142242	Exon (ENST00000641229.1/ENST00000641229.1, exon 1 of 3)	1	3021483	3022903	1421	1	140625	ENST00000378404.3	-58027	ACTRT2	ACTRT2
chr1	2966131	2969704	3574	*	0.096501	Exon (ENST00000642073.1/ENST00000642073.1, exon 1 of 3)	1	3021483	3022903	1421	1	140625	ENST00000378404.3	-51779	ACTRT2	ACTRT2
chr1	2971110	2974181	3072	*	0.109496	Distal Intergenic	1	3021483	3022903	1421	1	140625	ENST00000378404.3	-47302	ACTRT2	ACTRT2
chr1	2978366	2981153	2788	*	0.0866783	Distal Intergenic	1	3021483	3022903	1421	1	140625	ENST00000378404.3	-40330	ACTRT2	ACTRT2
chr1	2982268	2985031	2764	*	0.0897329	Distal Intergenic	1	3021483	3022903	1421	1	140625	ENST00000378404.3	-36452	ACTRT2	ACTRT2
chr1	2987907	2988864	958	*	0.075857	Distal Intergenic	1	3021483	3022903	1421	1	140625	ENST00000378404.3	-32619	ACTRT2	ACTRT2
chr1	2989367	2991264	1898	*	0.116016	Distal Intergenic	1	3021483	3022903	1421	1	140625	ENST00000378404.3	-30219	ACTRT2	ACTRT2
chr1	2991930	2993044	1115	*	0.0755506	Distal Intergenic	1	3021483	3022903	1421	1	140625	ENST00000378404.3	-28439	ACTRT2	ACTRT2
chr1	2998584	3004494	5911	*	0.15207	Distal Intergenic	1	3021483	3022903	1421	1	140625	ENST00000378404.3	-16989	ACTRT2	ACTRT2
chr1	3004742	3006616	1875	*	0.0803767	Distal Intergenic	1	3021483	3022903	1421	1	140625	ENST00000378404.3	-14867	ACTRT2	ACTRT2
chr1	3011153	3014210	3058	*	0.130496	Distal Intergenic	1	3021483	3022903	1421	1	140625	ENST00000378404.3	-7273	ACTRT2	ACTRT2
chr1	3014306	3016119	1814	*	0.10543	Distal Intergenic	1	3021483	3022903	1421	1	140625	ENST00000378404.3	-5364	ACTRT2	ACTRT2
chr1	3016723	3020922	4200	*	0.138556	Promoter (<=1kb)	1	3021483	3022903	1421	1	140625	ENST00000378404.3	-561	ACTRT2	ACTRT2
chr1	3021176	3025791	4616	*	0.135832	Promoter (<=1kb)	1	3021483	3022903	1421	1	140625	ENST00000378404.3	0	ACTRT2	ACTRT2
chr1	3026745	3029162	2418	*	0.159693	Distal Intergenic	1	3021483	3022903	1421	1	140625	ENST00000378404.3	5262	ACTRT2	ACTRT2
chr1	3029442	3034484	5043	*	0.139554	Distal Intergenic	1	3021483	3022903	1421	1	140625	ENST00000378404.3	7959	ACTRT2	ACTRT2
chr1	3035082	3039498	4417	*	0.139502	Distal Intergenic	1	3021483	3022903	1421	1	140625	ENST00000378404.3	13599	ACTRT2	ACTRT2
chr1	3039796	3043269	3474	*	0.11695	Distal Intergenic	1	3021483	3022903	1421	1	140625	ENST00000378404.3	18313	ACTRT2	ACTRT2
chr1	3043492	3044656	1165	*	0.236573	Distal Intergenic	1	3059617	3061751	2135	2	440556	ENST00000413472.5	17095	LINC00982	LINC00982
chr1	3044853	3047449	2597	*	0.11654	Distal Intergenic	1	3059617	3061751	2135	2	440556	ENST00000413472.5	14302	LINC00982	LINC00982
chr1	3053993	3055440	1448	*	0.093359	Distal Intergenic	1	3059617	3061751	2135	2	440556	ENST00000413472.5	6311	LINC00982	LINC00982
chr1	3056005	3057000	996	*	0.101628	Promoter (4-5kb)	1	3059617	3061751	2135	2	440556	ENST00000413472.5	4751	LINC00982	LINC00982
chr1	3061461	3066948	5488	*	0.188616	Promoter (<=1kb)	1	3059615	3063786	4172	2	440556	ENST00000321399.7	0	LINC00982	LINC00982
chr1	3067174	3071304	4131	*	0.302413	Promoter (<=1kb)	1	3059617	3068437	8821	2	440556	ENST00000445317.1	0	LINC00982	LINC00982
chr1	3072031	3074220	2190	*	0.107965	Promoter (2-3kb)	1	3069211	3438621	369411	1	63976	ENST00000270722.9	2820	PRDM16	PRDM16
chr1	3078316	3079269	954	*	0.108287	Intron (ENST00000511072.5/63976, intron 1 of 15)	1	3069211	3438621	369411	1	63976	ENST00000270722.9	9105	PRDM16	PRDM16
chr1	3079560	3080731	1172	*	0.121605	Intron (ENST00000511072.5/63976, intron 1 of 15)	1	3069211	3438621	369411	1	63976	ENST00000270722.9	10349	PRDM16	PRDM16
chr1	3081026	3082492	1467	*	0.105735	Intron (ENST00000511072.5/63976, intron 1 of 15)	1	3069211	3438621	369411	1	63976	ENST00000270722.9	11815	PRDM16	PRDM16
chr1	3089875	3092089	2215	*	0.078653	Intron (ENST00000511072.5/63976, intron 1 of 15)	1	3069211	3438621	369411	1	63976	ENST00000270722.9	20664	PRDM16	PRDM16
chr1	3092185	3094186	2002	*	0.106712	Intron (ENST00000511072.5/63976, intron 1 of 15)	1	3069211	3438621	369411	1	63976	ENST00000270722.9	22974	PRDM16	PRDM16
chr1	3095891	3102835	6945	*	0.129247	Intron (ENST00000511072.5/63976, intron 1 of 15)	1	3127975	3128035	61	1	100422968	ENST00000635819.1	-25140	MIR4251	MIR4251
chr1	3107915	3109866	1952	*	0.111376	Intron (ENST00000511072.5/63976, intron 1 of 15)	1	3127975	3128035	61	1	100422968	ENST00000635819.1	-18109	MIR4251	MIR4251
chr1	3110391	3111353	963	*	0.081424	Intron (ENST00000511072.5/63976, intron 1 of 15)	1	3127975	3128035	61	1	100422968	ENST00000635819.1	-16622	MIR4251	MIR4251
chr1	3111782	3113227	1446	*	0.0832003	Intron (ENST00000511072.5/63976, intron 1 of 15)	1	3127975	3128035	61	1	100422968	ENST00000635819.1	-14748	MIR4251	MIR4251
chr1	3115086	3115949	864	*	0.0698892	Intron (ENST00000511072.5/63976, intron 1 of 15)	1	3127975	3128035	61	1	100422968	ENST00000635819.1	-12026	MIR4251	MIR4251
chr1	3138984	3142962	3979	*	0.136966	Intron (ENST00000511072.5/63976, intron 1 of 15)	1	3127975	3128035	61	1	100422968	ENST00000635819.1	11009	MIR4251	MIR4251
chr1	3143010	3146583	3574	*	0.08845	Intron (ENST00000511072.5/63976, intron 1 of 15)	1	3127975	3128035	61	1	100422968	ENST00000635819.1	15035	MIR4251	MIR4251
chr1	3154429	3156769	2341	*	0.120162	Intron (ENST00000511072.5/63976, intron 1 of 15)	1	3127975	3128035	61	1	100422968	ENST00000635819.1	26454	MIR4251	MIR4251
chr1	3207238	3208310	1073	*	0.0666482	Exon (ENST00000624175.1/ENST00000624175.1, exon 1 of 1)	1	3237931	3433925	195995	1	63976	ENST00000512462.5	-29621	PRDM16	PRDM16
chr1	3212832	3213524	693	*	0.104614	Intron (ENST00000511072.5/63976, intron 2 of 15)	1	3237931	3433925	195995	1	63976	ENST00000512462.5	-24407	PRDM16	PRDM16
chr1	3216896	3219085	2190	*	0.116003	Intron (ENST00000511072.5/63976, intron 2 of 15)	1	3237931	3433925	195995	1	63976	ENST00000512462.5	-18846	PRDM16	PRDM16
chr1	3219855	3221042	1188	*	0.111433	Intron (ENST00000511072.5/63976, intron 2 of 15)	1	3237931	3433925	195995	1	63976	ENST00000512462.5	-16889	PRDM16	PRDM16
chr1	3222713	3229693	6981	*	0.140082	Intron (ENST00000511072.5/63976, intron 2 of 15)	1	3237931	3433925	195995	1	63976	ENST00000512462.5	-8238	PRDM16	PRDM16
chr1	3229964	3233704	3741	*	0.121192	Promoter (4-5kb)	1	3237931	3433925	195995	1	63976	ENST00000512462.5	-4227	PRDM16	PRDM16
chr1	3233860	3234751	892	*	0.0912018	Promoter (3-4kb)	1	3237931	3433925	195995	1	63976	ENST00000512462.5	-3180	PRDM16	PRDM16
chr1	3240181	3244348	4168	*	0.120507	Promoter (<=1kb)	1	3244132	3386918	142787	1	63976	ENST00000463591.1	0	PRDM16	PRDM16
chr1	3245720	3253116	7397	*	0.130622	Promoter (1-2kb)	1	3244132	3386918	142787	1	63976	ENST00000463591.1	1588	PRDM16	PRDM16
chr1	3255247	3256379	1133	*	0.108423	Intron (ENST00000511072.5/63976, intron 3 of 15)	1	3244132	3386918	142787	1	63976	ENST00000463591.1	11115	PRDM16	PRDM16
chr1	3256735	3260735	4001	*	0.151877	Intron (ENST00000511072.5/63976, intron 3 of 15)	1	3244132	3386918	142787	1	63976	ENST00000463591.1	12603	PRDM16	PRDM16
chr1	3261046	3273103	12058	*	0.19443	Intron (ENST00000511072.5/63976, intron 3 of 15)	1	3244132	3386918	142787	1	63976	ENST00000463591.1	16914	PRDM16	PRDM16
chr1	3278168	3285913	7746	*	0.151075	Intron (ENST00000511072.5/63976, intron 3 of 15)	1	3244132	3386918	142787	1	63976	ENST00000463591.1	34036	PRDM16	PRDM16
chr1	3286126	3290589	4464	*	0.161422	Intron (ENST00000511072.5/63976, intron 3 of 15)	1	3244132	3386918	142787	1	63976	ENST00000463591.1	41994	PRDM16	PRDM16
chr1	3290840	3292032	1193	*	0.079824	Intron (ENST00000511072.5/63976, intron 3 of 15)	1	3244132	3386918	142787	1	63976	ENST00000463591.1	46708	PRDM16	PRDM16
chr1	3292181	3299301	7121	*	0.159195	Intron (ENST00000511072.5/63976, intron 3 of 15)	1	3244132	3386918	142787	1	63976	ENST00000463591.1	48049	PRDM16	PRDM16
chr1	3300469	3303820	3352	*	0.145328	Intron (ENST00000511072.5/63976, intron 3 of 15)	1	3244132	3386918	142787	1	63976	ENST00000463591.1	56337	PRDM16	PRDM16
chr1	3304083	3304511	429	*	0.233064	Intron (ENST00000511072.5/63976, intron 3 of 15)	1	3244132	3386918	142787	1	63976	ENST00000463591.1	59951	PRDM16	PRDM16
chr1	3304826	3306442	1617	*	0.0909723	Intron (ENST00000511072.5/63976, intron 3 of 15)	1	3244132	3386918	142787	1	63976	ENST00000463591.1	60694	PRDM16	PRDM16
chr1	3306717	3310140	3424	*	0.140754	Exon (ENST00000607061.1/ENST00000607061.1, exon 1 of 1)	1	3244132	3386918	142787	1	63976	ENST00000463591.1	62585	PRDM16	PRDM16
chr1	3312389	3313071	683	*	0.120305	Intron (ENST00000511072.5/63976, intron 3 of 15)	1	3244132	3386918	142787	1	63976	ENST00000463591.1	68257	PRDM16	PRDM16
chr1	3313932	3318412	4481	*	0.163385	Intron (ENST00000511072.5/63976, intron 3 of 15)	1	3244132	3386918	142787	1	63976	ENST00000463591.1	69800	PRDM16	PRDM16
chr1	3345902	3347650	1749	*	0.0711915	Intron (ENST00000511072.5/63976, intron 3 of 15)	1	3396491	3434293	37803	1	63976	ENST00000509860.1	-48841	PRDM16	PRDM16
chr1	3348020	3348897	878	*	0.102204	Intron (ENST00000511072.5/63976, intron 3 of 15)	1	3396491	3434293	37803	1	63976	ENST00000509860.1	-47594	PRDM16	PRDM16
chr1	3349128	3351486	2359	*	0.109732	Intron (ENST00000511072.5/63976, intron 3 of 15)	1	3396491	3434293	37803	1	63976	ENST00000509860.1	-45005	PRDM16	PRDM16
chr1	3355361	3357389	2029	*	0.129548	Intron (ENST00000511072.5/63976, intron 3 of 15)	1	3396491	3434293	37803	1	63976	ENST00000509860.1	-39102	PRDM16	PRDM16
chr1	3361461	3365758	4298	*	0.150167	Intron (ENST00000511072.5/63976, intron 3 of 15)	1	3396491	3434293	37803	1	63976	ENST00000509860.1	-30733	PRDM16	PRDM16
chr1	3368100	3370171	2072	*	0.0948603	Intron (ENST00000511072.5/63976, intron 3 of 15)	1	3396491	3434293	37803	1	63976	ENST00000509860.1	-26320	PRDM16	PRDM16
chr1	3371793	3376806	5014	*	0.14493	Intron (ENST00000511072.5/63976, intron 3 of 15)	1	3396491	3434293	37803	1	63976	ENST00000509860.1	-19685	PRDM16	PRDM16
chr1	3382961	3399668	16708	*	0.172204	Promoter (<=1kb)	1	3396491	3434293	37803	1	63976	ENST00000509860.1	0	PRDM16	PRDM16
chr1	3399821	3401322	1502	*	0.0932366	Promoter (3-4kb)	1	3396491	3434293	37803	1	63976	ENST00000509860.1	3330	PRDM16	PRDM16
chr1	3403342	3409645	6304	*	0.144363	Exon (ENST00000511072.5/63976, exon 7 of 16)	1	3396491	3434293	37803	1	63976	ENST00000509860.1	6851	PRDM16	PRDM16
chr1	3410265	3416471	6207	*	0.171925	Exon (ENST00000511072.5/63976, exon 9 of 16)	1	3424919	3434095	9177	1	63976	ENST00000378389.5	-8448	PRDM16	PRDM16
chr1	3418858	3421927	3070	*	0.140833	Promoter (2-3kb)	1	3424919	3434095	9177	1	63976	ENST00000378389.5	-2992	PRDM16	PRDM16
chr1	3425344	3426318	975	*	0.102114	Promoter (<=1kb)	1	3425216	3426072	857	1	63976	ENST00000606170.1	128	PRDM16	PRDM16
chr1	3434581	3435937	1357	*	0.119896	3' UTR	1	3425216	3426072	857	1	63976	ENST00000606170.1	9365	PRDM16	PRDM16
chr1	3441579	3442544	966	*	0.0978785	Distal Intergenic	1	3454426	3481113	26688	1	27237	ENST00000378378.8	-11882	ARHGEF16	ARHGEF16
chr1	3490128	3491324	1197	*	0.0747381	Promoter (2-3kb)	1	3490312	3493486	3175	2	1953	ENST00000494257.1	2162	MEGF6	MEGF6
chr1	3496424	3499214	2791	*	0.0916051	Promoter (<=1kb)	1	3490925	3496717	5793	2	1953	ENST00000491842.1	0	MEGF6	MEGF6
chr1	3500699	3502155	1457	*	0.136652	Promoter (3-4kb)	1	3490925	3496717	5793	2	1953	ENST00000491842.1	-3982	MEGF6	MEGF6
chr1	3502950	3503537	588	*	0.101165	Intron (ENST00000294599.8/1953, intron 14 of 29)	1	3490925	3496717	5793	2	1953	ENST00000491842.1	-6233	MEGF6	MEGF6
chr1	3503880	3505203	1324	*	0.0759651	Intron (ENST00000294599.8/1953, intron 14 of 29)	1	3490925	3496717	5793	2	1953	ENST00000491842.1	-7163	MEGF6	MEGF6
chr1	3506725	3509565	2841	*	0.10306	Exon (ENST00000294599.8/1953, exon 9 of 30)	1	3490925	3496717	5793	2	1953	ENST00000491842.1	-10008	MEGF6	MEGF6
chr1	3612412	3612919	508	*	0.0647835	Promoter (<=1kb)	1	3489926	3611495	121570	2	1953	ENST00000356575.8	-917	MEGF6	MEGF6
chr1	3615665	3618787	3123	*	0.086783	Promoter (4-5kb)	1	3489926	3611495	121570	2	1953	ENST00000356575.8	-4170	MEGF6	MEGF6
chr1	3619299	3620520	1222	*	0.101139	Promoter (4-5kb)	1	3625002	3630127	5126	1	127262	ENST00000378344.6	-4482	TPRG1L	TPRG1L
chr1	3650311	3653614	3304	*	0.187596	Promoter (<=1kb)	1	3635014	3652761	17748	2	49856	ENST00000465916.5	0	WRAP73	WRAP73
chr1	3655293	3655708	416	*	0.0666285	Promoter (2-3kb)	1	3635014	3652761	17748	2	49856	ENST00000465916.5	-2532	WRAP73	WRAP73
chr1	3727682	3729344	1663	*	0.0577592	Promoter (<=1kb)	1	3727478	3733367	5890	1	7161	ENST00000604566.1	204	TP73	TP73
chr1	3756201	3757114	914	*	0.0714799	Promoter (3-4kb)	1	3752445	3771645	19201	1	148870	ENST00000462521.2	3756	CCDC27	CCDC27
chr1	3908691	3910709	2019	*	0.0906144	Intron (ENST00000442673.1/100133612, intron 1 of 1)	1	3900416	3915447	15032	1	100133612	ENST00000439488.1	8275	LINC01134	LINC01134
chr1	3911088	3912718	1631	*	0.0770124	Intron (ENST00000442673.1/100133612, intron 1 of 1)	1	3900416	3915447	15032	1	100133612	ENST00000439488.1	10672	LINC01134	LINC01134
chr1	3914332	3920085	5754	*	0.139371	Exon (ENST00000442673.1/100133612, exon 2 of 2)	1	3900416	3915447	15032	1	100133612	ENST00000439488.1	13916	LINC01134	LINC01134
chr1	3923944	3926897	2954	*	0.0988403	Distal Intergenic	1	3940565	3945462	4898	1	728716	ENST00000635619.1	-13668	NA	NA
chr1	3930268	3936140	5873	*	0.147008	Promoter (4-5kb)	1	3940565	3945462	4898	1	728716	ENST00000635619.1	-4425	NA	NA
chr1	3936496	3952000	15505	*	0.171219	Promoter (<=1kb)	1	3944547	3948900	4354	2	105376672	ENST00000635247.1	0	NA	NA
chr1	3952462	3953140	679	*	0.1139	Promoter (3-4kb)	1	3947149	3948980	1832	2	105376672	ENST00000425194.1	-3482	NA	NA
chr1	3953467	3956011	2545	*	0.147754	Promoter (4-5kb)	1	3947149	3948980	1832	2	105376672	ENST00000425194.1	-4487	NA	NA
chr1	3972930	3974755	1826	*	0.113441	Distal Intergenic	1	3947149	3948980	1832	2	105376672	ENST00000425194.1	-23950	NA	NA
chr1	3975610	3976875	1266	*	0.0866387	Exon (ENST00000642026.1/ENST00000642026.1, exon 1 of 3)	1	3947149	3948980	1832	2	105376672	ENST00000425194.1	-26630	NA	NA
chr1	3982432	3984881	2450	*	0.110077	Intron (ENST00000642026.1/ENST00000642026.1, intron 2 of 2)	1	3947149	3948980	1832	2	105376672	ENST00000425194.1	-33452	NA	NA
chr1	3986368	3987261	894	*	0.100857	Intron (ENST00000642026.1/ENST00000642026.1, intron 2 of 2)	1	3947149	3948980	1832	2	105376672	ENST00000425194.1	-37388	NA	NA
chr1	3988290	3988751	462	*	0.101447	Intron (ENST00000642026.1/ENST00000642026.1, intron 2 of 2)	1	3947149	3948980	1832	2	105376672	ENST00000425194.1	-39310	NA	NA
chr1	3992359	3994091	1733	*	0.0755768	Intron (ENST00000642026.1/ENST00000642026.1, intron 2 of 2)	1	3947149	3948980	1832	2	105376672	ENST00000425194.1	-43379	NA	NA
chr1	3994774	3996024	1251	*	0.0909534	Exon (ENST00000641562.1/ENST00000641562.1, exon 3 of 6)	1	3947149	3948980	1832	2	105376672	ENST00000425194.1	-45794	NA	NA
chr1	3999941	4000752	812	*	0.113179	Intron (ENST00000642026.1/ENST00000642026.1, intron 2 of 2)	1	3947149	3948980	1832	2	105376672	ENST00000425194.1	-50961	NA	NA
chr1	4000960	4001589	630	*	0.0967005	Intron (ENST00000642026.1/ENST00000642026.1, intron 2 of 2)	1	3947149	3948980	1832	2	105376672	ENST00000425194.1	-51980	NA	NA
chr1	4001974	4002808	835	*	0.0666877	Intron (ENST00000642026.1/ENST00000642026.1, intron 2 of 2)	1	3947149	3948980	1832	2	105376672	ENST00000425194.1	-52994	NA	NA
chr1	4003459	4004294	836	*	0.114536	Intron (ENST00000642026.1/ENST00000642026.1, intron 2 of 2)	1	3947149	3948980	1832	2	105376672	ENST00000425194.1	-54479	NA	NA
chr1	4005306	4005803	498	*	0.1455	Intron (ENST00000642026.1/ENST00000642026.1, intron 2 of 2)	1	3947149	3948980	1832	2	105376672	ENST00000425194.1	-56326	NA	NA
chr1	4006176	4007222	1047	*	0.135351	Intron (ENST00000642026.1/ENST00000642026.1, intron 2 of 2)	1	3947149	3948980	1832	2	105376672	ENST00000425194.1	-57196	NA	NA
chr1	4009655	4011736	2082	*	0.121899	Intron (ENST00000642026.1/ENST00000642026.1, intron 2 of 2)	1	3947149	3948980	1832	2	105376672	ENST00000425194.1	-60675	NA	NA
chr1	4012214	4013263	1050	*	0.099172	Exon (ENST00000642026.1/ENST00000642026.1, exon 3 of 3)	1	3947149	3948980	1832	2	105376672	ENST00000425194.1	-63234	NA	NA
chr1	4015916	4016758	843	*	0.108585	Exon (ENST00000642139.1/ENST00000642139.1, exon 2 of 2)	1	3947149	3948980	1832	2	105376672	ENST00000425194.1	-66936	NA	NA
chr1	4018809	4021650	2842	*	0.0933854	Exon (ENST00000642139.1/ENST00000642139.1, exon 1 of 2)	1	3947149	3948980	1832	2	105376672	ENST00000425194.1	-69829	NA	NA
chr1	4021953	4023380	1428	*	0.0861633	Distal Intergenic	1	3947149	3948980	1832	2	105376672	ENST00000425194.1	-72973	NA	NA
chr1	4024603	4028795	4193	*	0.138948	Distal Intergenic	1	3947149	3948980	1832	2	105376672	ENST00000425194.1	-75623	NA	NA
chr1	4029078	4029795	718	*	0.101287	Distal Intergenic	1	3947149	3948980	1832	2	105376672	ENST00000425194.1	-80098	NA	NA
chr1	4032156	4035182	3027	*	0.131782	Distal Intergenic	1	3947149	3948980	1832	2	105376672	ENST00000425194.1	-83176	NA	NA
chr1	4043141	4044077	937	*	0.0756163	Distal Intergenic	1	3947149	3948980	1832	2	105376672	ENST00000425194.1	-94161	NA	NA
chr1	4049457	4051530	2074	*	0.104038	Distal Intergenic	1	3947149	3948980	1832	2	105376672	ENST00000425194.1	-100477	NA	NA
chr1	4051545	4052197	653	*	0.101516	Distal Intergenic	1	3947149	3948980	1832	2	105376672	ENST00000425194.1	-102565	NA	NA
chr1	4053217	4054072	856	*	0.0899784	Distal Intergenic	1	3947149	3948980	1832	2	105376672	ENST00000425194.1	-104237	NA	NA
chr1	4055374	4056036	663	*	0.102609	Distal Intergenic	1	3947149	3948980	1832	2	105376672	ENST00000425194.1	-106394	NA	NA
chr1	4058467	4059601	1135	*	0.0644556	Distal Intergenic	1	3947149	3948980	1832	2	105376672	ENST00000425194.1	-109487	NA	NA
chr1	4062871	4063603	733	*	0.117406	Distal Intergenic	1	3947149	3948980	1832	2	105376672	ENST00000425194.1	-113891	NA	NA
chr1	4067769	4069988	2220	*	0.093163	Distal Intergenic	1	3947149	3948980	1832	2	105376672	ENST00000425194.1	-118789	NA	NA
chr1	4070132	4070810	679	*	0.0799621	Distal Intergenic	1	3947149	3948980	1832	2	105376672	ENST00000425194.1	-121152	NA	NA
chr1	4070998	4073336	2339	*	0.111229	Distal Intergenic	1	3947149	3948980	1832	2	105376672	ENST00000425194.1	-122018	NA	NA
chr1	4073666	4077246	3581	*	0.0999574	Distal Intergenic	1	3947149	3948980	1832	2	105376672	ENST00000425194.1	-124686	NA	NA
chr1	4081907	4082658	752	*	0.0944684	Distal Intergenic	1	3947149	3948980	1832	2	105376672	ENST00000425194.1	-132927	NA	NA
chr1	4082748	4083203	456	*	0.144674	Distal Intergenic	1	3947149	3948980	1832	2	105376672	ENST00000425194.1	-133768	NA	NA
chr1	4083418	4083988	571	*	0.0804852	Distal Intergenic	1	3947149	3948980	1832	2	105376672	ENST00000425194.1	-134438	NA	NA
chr1	4084982	4086803	1822	*	0.0850989	Distal Intergenic	1	3947149	3948980	1832	2	105376672	ENST00000425194.1	-136002	NA	NA
chr1	4089790	4090496	707	*	0.0644358	Distal Intergenic	1	3947149	3948980	1832	2	105376672	ENST00000425194.1	-140810	NA	NA
chr1	4105142	4105890	749	*	0.0743058	Distal Intergenic	1	3947149	3948980	1832	2	105376672	ENST00000425194.1	-156162	NA	NA
chr1	4106931	4107623	693	*	0.104358	Distal Intergenic	1	3947149	3948980	1832	2	105376672	ENST00000425194.1	-157951	NA	NA
chr1	4110878	4111835	958	*	0.104654	Distal Intergenic	1	3947149	3948980	1832	2	105376672	ENST00000425194.1	-161898	NA	NA
chr1	4114601	4116862	2262	*	0.11877	Distal Intergenic	1	3947149	3948980	1832	2	105376672	ENST00000425194.1	-165621	NA	NA
chr1	4117659	4118787	1129	*	0.111232	Distal Intergenic	1	3947149	3948980	1832	2	105376672	ENST00000425194.1	-168679	NA	NA
chr1	4119824	4122325	2502	*	0.0933551	Distal Intergenic	1	3947149	3948980	1832	2	105376672	ENST00000425194.1	-170844	NA	NA
chr1	4122416	4125362	2947	*	0.107219	Distal Intergenic	1	3947149	3948980	1832	2	105376672	ENST00000425194.1	-173436	NA	NA
chr1	4128124	4129933	1810	*	0.0816161	Distal Intergenic	1	3947149	3948980	1832	2	105376672	ENST00000425194.1	-179144	NA	NA
chr1	4131031	4131732	702	*	0.0771793	Distal Intergenic	1	3947149	3948980	1832	2	105376672	ENST00000425194.1	-182051	NA	NA
chr1	4131866	4135681	3816	*	0.122884	Distal Intergenic	1	3947149	3948980	1832	2	105376672	ENST00000425194.1	-182886	NA	NA
chr1	4137966	4141302	3337	*	0.114113	Distal Intergenic	1	3947149	3948980	1832	2	105376672	ENST00000425194.1	-188986	NA	NA
chr1	4145384	4146134	751	*	0.0955278	Distal Intergenic	1	3947149	3948980	1832	2	105376672	ENST00000425194.1	-196404	NA	NA
chr1	4148691	4151210	2520	*	0.0831608	Distal Intergenic	1	3947149	3948980	1832	2	105376672	ENST00000425194.1	-199711	NA	NA
chr1	4151801	4152861	1061	*	0.103126	Distal Intergenic	1	3947149	3948980	1832	2	105376672	ENST00000425194.1	-202821	NA	NA
chr1	4157449	4163104	5656	*	0.141365	Distal Intergenic	1	3947149	3948980	1832	2	105376672	ENST00000425194.1	-208469	NA	NA
chr1	4163129	4169485	6357	*	0.124752	Distal Intergenic	1	3947149	3948980	1832	2	105376672	ENST00000425194.1	-214149	NA	NA
chr1	4169951	4174098	4148	*	0.132647	Distal Intergenic	1	3947149	3948980	1832	2	105376672	ENST00000425194.1	-220971	NA	NA
chr1	4179362	4180213	852	*	0.0663742	Distal Intergenic	1	3947149	3948980	1832	2	105376672	ENST00000425194.1	-230382	NA	NA
chr1	4212701	4213849	1149	*	0.0755175	Distal Intergenic	1	4412027	4424689	12663	1	284661	ENST00000635002.1	-198178	RP5-1166F10.1	RP5-1166F10.1
chr1	4220696	4221421	726	*	0.0866783	Distal Intergenic	1	4412027	4424689	12663	1	284661	ENST00000635002.1	-190606	RP5-1166F10.1	RP5-1166F10.1
chr1	4228894	4229525	632	*	0.0799028	Distal Intergenic	1	4412027	4424689	12663	1	284661	ENST00000635002.1	-182502	RP5-1166F10.1	RP5-1166F10.1
chr1	4229859	4230550	692	*	0.090886	Distal Intergenic	1	4412027	4424689	12663	1	284661	ENST00000635002.1	-181477	RP5-1166F10.1	RP5-1166F10.1
chr1	4230712	4231339	628	*	0.151863	Distal Intergenic	1	4412027	4424689	12663	1	284661	ENST00000635002.1	-180688	RP5-1166F10.1	RP5-1166F10.1
chr1	4267829	4272707	4879	*	0.122627	Distal Intergenic	1	4412027	4424689	12663	1	284661	ENST00000635002.1	-139320	RP5-1166F10.1	RP5-1166F10.1
chr1	4273249	4274110	862	*	0.117658	Distal Intergenic	1	4412027	4424689	12663	1	284661	ENST00000635002.1	-137917	RP5-1166F10.1	RP5-1166F10.1
chr1	4274596	4275503	908	*	0.110936	Distal Intergenic	1	4412027	4424689	12663	1	284661	ENST00000635002.1	-136524	RP5-1166F10.1	RP5-1166F10.1
chr1	4308440	4309312	873	*	0.0778405	Distal Intergenic	1	4412027	4424689	12663	1	284661	ENST00000635002.1	-102715	RP5-1166F10.1	RP5-1166F10.1
chr1	4309838	4311089	1252	*	0.086698	Distal Intergenic	1	4412027	4424689	12663	1	284661	ENST00000635002.1	-100938	RP5-1166F10.1	RP5-1166F10.1
chr1	4311338	4311991	654	*	0.104593	Distal Intergenic	1	4412027	4424689	12663	1	284661	ENST00000635002.1	-100036	RP5-1166F10.1	RP5-1166F10.1
chr1	4323515	4325549	2035	*	0.088646	Distal Intergenic	1	4412027	4424689	12663	1	284661	ENST00000635002.1	-86478	RP5-1166F10.1	RP5-1166F10.1
chr1	4328044	4331724	3681	*	0.103941	Distal Intergenic	1	4412027	4424689	12663	1	284661	ENST00000635002.1	-80303	RP5-1166F10.1	RP5-1166F10.1
chr1	4348996	4349643	648	*	0.0835876	Distal Intergenic	1	4412027	4424689	12663	1	284661	ENST00000635002.1	-62384	RP5-1166F10.1	RP5-1166F10.1
chr1	4350640	4352217	1578	*	0.0864948	Distal Intergenic	1	4412027	4424689	12663	1	284661	ENST00000635002.1	-59810	RP5-1166F10.1	RP5-1166F10.1
chr1	4352585	4353196	612	*	0.112542	Distal Intergenic	1	4412027	4424689	12663	1	284661	ENST00000635002.1	-58831	RP5-1166F10.1	RP5-1166F10.1
chr1	4353649	4354763	1115	*	0.105757	Distal Intergenic	1	4412027	4424689	12663	1	284661	ENST00000635002.1	-57264	RP5-1166F10.1	RP5-1166F10.1
chr1	4355177	4358828	3652	*	0.106904	Distal Intergenic	1	4412027	4424689	12663	1	284661	ENST00000635002.1	-53199	RP5-1166F10.1	RP5-1166F10.1
chr1	4359058	4359635	578	*	0.10013	Distal Intergenic	1	4412027	4424689	12663	1	284661	ENST00000635002.1	-52392	RP5-1166F10.1	RP5-1166F10.1
chr1	4360134	4360872	739	*	0.0753028	Distal Intergenic	1	4412027	4424689	12663	1	284661	ENST00000635002.1	-51155	RP5-1166F10.1	RP5-1166F10.1
chr1	4361198	4362267	1070	*	0.0973522	Distal Intergenic	1	4412027	4424689	12663	1	284661	ENST00000635002.1	-49760	RP5-1166F10.1	RP5-1166F10.1
chr1	4394393	4398882	4490	*	0.0965273	Distal Intergenic	1	4412027	4424689	12663	1	284661	ENST00000635002.1	-13145	RP5-1166F10.1	RP5-1166F10.1
chr1	4399486	4402013	2528	*	0.11009	Distal Intergenic	1	4412027	4424689	12663	1	284661	ENST00000635002.1	-10014	RP5-1166F10.1	RP5-1166F10.1
chr1	4440719	4444215	3497	*	0.118783	Distal Intergenic	1	4416311	4424689	8379	1	284661	ENST00000635642.1	24408	RP5-1166F10.1	RP5-1166F10.1
chr1	4444353	4449619	5267	*	0.102619	Distal Intergenic	1	4416311	4424689	8379	1	284661	ENST00000635642.1	28042	RP5-1166F10.1	RP5-1166F10.1
chr1	4454892	4455725	834	*	0.0663742	Distal Intergenic	1	4416311	4424689	8379	1	284661	ENST00000635642.1	38581	RP5-1166F10.1	RP5-1166F10.1
chr1	4458901	4459394	494	*	0.0683298	Distal Intergenic	1	4416311	4424689	8379	1	284661	ENST00000635642.1	42590	RP5-1166F10.1	RP5-1166F10.1
chr1	4480976	4482954	1979	*	0.0727402	Exon (ENST00000641472.1/ENST00000641472.1, exon 2 of 2)	1	4416311	4424689	8379	1	284661	ENST00000635642.1	64665	RP5-1166F10.1	RP5-1166F10.1
chr1	4493114	4496107	2994	*	0.11404	Distal Intergenic	1	4571481	4594009	22529	1	105376679	ENST00000634256.1	-75374	NA	NA
chr1	4498138	4498865	728	*	0.0733052	Distal Intergenic	1	4571481	4594009	22529	1	105376679	ENST00000634256.1	-72616	NA	NA
chr1	4499028	4499798	771	*	0.0692477	Distal Intergenic	1	4571481	4594009	22529	1	105376679	ENST00000634256.1	-71683	NA	NA
chr1	4500324	4501190	867	*	0.0900079	Distal Intergenic	1	4571481	4594009	22529	1	105376679	ENST00000634256.1	-70291	NA	NA
chr1	4501731	4508212	6482	*	0.147797	Distal Intergenic	1	4571481	4594009	22529	1	105376679	ENST00000634256.1	-63269	NA	NA
chr1	4509163	4509721	559	*	0.0622432	Distal Intergenic	1	4571481	4594009	22529	1	105376679	ENST00000634256.1	-61760	NA	NA
chr1	4510860	4512731	1872	*	0.0806083	Distal Intergenic	1	4571481	4594009	22529	1	105376679	ENST00000634256.1	-58750	NA	NA
chr1	4516542	4518223	1682	*	0.0918143	Distal Intergenic	1	4571481	4594009	22529	1	105376679	ENST00000634256.1	-53258	NA	NA
chr1	4518767	4519303	537	*	0.0698892	Distal Intergenic	1	4571481	4594009	22529	1	105376679	ENST00000634256.1	-52178	NA	NA
chr1	4523022	4525363	2342	*	0.117928	Distal Intergenic	1	4571481	4594009	22529	1	105376679	ENST00000634256.1	-46118	NA	NA
chr1	4528425	4528990	566	*	0.0622235	Distal Intergenic	1	4571481	4594009	22529	1	105376679	ENST00000634256.1	-42491	NA	NA
chr1	4529248	4530517	1270	*	0.0956852	Distal Intergenic	1	4571481	4594009	22529	1	105376679	ENST00000634256.1	-40964	NA	NA
chr1	4532944	4534144	1201	*	0.100168	Distal Intergenic	1	4571481	4594009	22529	1	105376679	ENST00000634256.1	-37337	NA	NA
chr1	4539891	4541412	1522	*	0.0909534	Distal Intergenic	1	4571481	4594009	22529	1	105376679	ENST00000634256.1	-30069	NA	NA
chr1	4555914	4556351	438	*	0.0780694	Distal Intergenic	1	4571481	4594009	22529	1	105376679	ENST00000634256.1	-15130	NA	NA
chr1	4561676	4565474	3799	*	0.125511	Distal Intergenic	1	4571481	4594009	22529	1	105376679	ENST00000634256.1	-6007	NA	NA
chr1	4567503	4567949	447	*	0.0555468	Promoter (3-4kb)	1	4571481	4594009	22529	1	105376679	ENST00000634256.1	-3532	NA	NA
chr1	4568407	4571449	3043	*	0.096501	Promoter (<=1kb)	1	4571481	4594009	22529	1	105376679	ENST00000634256.1	-32	NA	NA
chr1	4572207	4573257	1051	*	0.0899118	Promoter (<=1kb)	1	4571548	4583421	11874	1	105376679	ENST00000420522.1	659	NA	NA
chr1	4573423	4574129	707	*	0.0643963	Promoter (1-2kb)	1	4571548	4583421	11874	1	105376679	ENST00000420522.1	1875	NA	NA
chr1	4582929	4583779	851	*	0.102422	Exon (ENST00000635556.1/105376679, exon 4 of 4)	1	4571548	4583421	11874	1	105376679	ENST00000420522.1	11381	NA	NA
chr1	4584052	4587671	3620	*	0.155622	Intron (ENST00000634256.1/105376679, intron 1 of 1)	1	4571548	4583421	11874	1	105376679	ENST00000420522.1	12504	NA	NA
chr1	4587897	4590109	2213	*	0.0978365	Intron (ENST00000634256.1/105376679, intron 1 of 1)	1	4571548	4583421	11874	1	105376679	ENST00000420522.1	16349	NA	NA
chr1	4590211	4591116	906	*	0.0880124	Intron (ENST00000634256.1/105376679, intron 1 of 1)	1	4571548	4583421	11874	1	105376679	ENST00000420522.1	18663	NA	NA
chr1	4591503	4593711	2209	*	0.0845054	Exon (ENST00000634256.1/105376679, exon 2 of 2)	1	4571548	4583421	11874	1	105376679	ENST00000420522.1	19955	NA	NA
chr1	4599618	4607472	7855	*	0.13924	Distal Intergenic	1	4571548	4583421	11874	1	105376679	ENST00000420522.1	28070	NA	NA
chr1	4640651	4641357	707	*	0.0883877	Distal Intergenic	1	4654732	4777794	123063	1	55966	ENST00000378190.7	-13375	AJAP1	AJAP1
chr1	4649997	4651308	1312	*	0.0770387	Promoter (3-4kb)	1	4654732	4777794	123063	1	55966	ENST00000378190.7	-3424	AJAP1	AJAP1
chr1	4652972	4668985	16014	*	0.250688	Promoter (<=1kb)	1	4654732	4777794	123063	1	55966	ENST00000378190.7	0	AJAP1	AJAP1
chr1	4676148	4677820	1673	*	0.0999131	Intron (ENST00000378190.7/55966, intron 1 of 5)	1	4655045	4792534	137490	1	55966	ENST00000378191.4	21103	AJAP1	AJAP1
chr1	4680288	4680814	527	*	0.0600111	Intron (ENST00000378190.7/55966, intron 1 of 5)	1	4655045	4792534	137490	1	55966	ENST00000378191.4	25243	AJAP1	AJAP1
chr1	4684203	4687455	3253	*	0.0908065	Intron (ENST00000378190.7/55966, intron 1 of 5)	1	4711155	4712165	1011	1	55966	ENST00000466761.1	-23700	AJAP1	AJAP1
chr1	4688908	4689702	795	*	0.0644161	Intron (ENST00000378190.7/55966, intron 1 of 5)	1	4711155	4712165	1011	1	55966	ENST00000466761.1	-21453	AJAP1	AJAP1
chr1	4693478	4697147	3670	*	0.113284	Intron (ENST00000378190.7/55966, intron 1 of 5)	1	4711155	4712165	1011	1	55966	ENST00000466761.1	-14008	AJAP1	AJAP1
chr1	4697719	4700638	2920	*	0.113987	Intron (ENST00000378190.7/55966, intron 1 of 5)	1	4711155	4712165	1011	1	55966	ENST00000466761.1	-10517	AJAP1	AJAP1
chr1	4700654	4704099	3446	*	0.11877	Intron (ENST00000378190.7/55966, intron 1 of 5)	1	4711155	4712165	1011	1	55966	ENST00000466761.1	-7056	AJAP1	AJAP1
chr1	4711411	4713983	2573	*	0.12875	Promoter (<=1kb)	1	4711155	4712165	1011	1	55966	ENST00000466761.1	256	AJAP1	AJAP1
chr1	4718361	4720803	2443	*	0.0952181	Intron (ENST00000378190.7/55966, intron 2 of 5)	1	4711155	4712165	1011	1	55966	ENST00000466761.1	7206	AJAP1	AJAP1
chr1	4721162	4729521	8360	*	0.138232	Intron (ENST00000378190.7/55966, intron 2 of 5)	1	4711155	4712165	1011	1	55966	ENST00000466761.1	10007	AJAP1	AJAP1
chr1	4731985	4737574	5590	*	0.135557	Intron (ENST00000378190.7/55966, intron 2 of 5)	1	4711155	4712165	1011	1	55966	ENST00000466761.1	20830	AJAP1	AJAP1
chr1	4738132	4741490	3359	*	0.109025	Intron (ENST00000378190.7/55966, intron 2 of 5)	1	4711155	4712165	1011	1	55966	ENST00000466761.1	26977	AJAP1	AJAP1
chr1	4742175	4743943	1769	*	0.133354	Intron (ENST00000378190.7/55966, intron 2 of 5)	1	4711155	4712165	1011	1	55966	ENST00000466761.1	31020	AJAP1	AJAP1
chr1	4749982	4752748	2767	*	0.108449	Intron (ENST00000378190.7/55966, intron 2 of 5)	1	4711155	4712165	1011	1	55966	ENST00000466761.1	38827	AJAP1	AJAP1
chr1	4752899	4753401	503	*	0.0862323	Intron (ENST00000378190.7/55966, intron 2 of 5)	1	4711155	4712165	1011	1	55966	ENST00000466761.1	41744	AJAP1	AJAP1
chr1	4757985	4760867	2883	*	0.09483	Intron (ENST00000378190.7/55966, intron 2 of 5)	1	4711155	4712165	1011	1	55966	ENST00000466761.1	46830	AJAP1	AJAP1
chr1	4767998	4777710	9713	*	0.150839	3' UTR	1	4711155	4712165	1011	1	55966	ENST00000466761.1	56843	AJAP1	AJAP1
chr1	4778595	4780336	1742	*	0.133811	Intron (ENST00000378191.4/55966, intron 5 of 5)	1	4711155	4712165	1011	1	55966	ENST00000466761.1	67440	AJAP1	AJAP1
chr1	4780818	4782634	1817	*	0.0927486	3' UTR	1	4711155	4712165	1011	1	55966	ENST00000466761.1	69663	AJAP1	AJAP1
chr1	4794846	4796458	1613	*	0.0946379	Distal Intergenic	1	4711155	4712165	1011	1	55966	ENST00000466761.1	83691	AJAP1	AJAP1
chr1	4798580	4799831	1252	*	0.089337	Distal Intergenic	1	4711155	4712165	1011	1	55966	ENST00000466761.1	87425	AJAP1	AJAP1
chr1	4801019	4801606	588	*	0.0954177	Distal Intergenic	1	4711155	4712165	1011	1	55966	ENST00000466761.1	89864	AJAP1	AJAP1
chr1	4825921	4828400	2480	*	0.0827595	Distal Intergenic	1	4711155	4712165	1011	1	55966	ENST00000466761.1	114766	AJAP1	AJAP1
chr1	4828497	4829245	749	*	0.0977266	Distal Intergenic	1	4711155	4712165	1011	1	55966	ENST00000466761.1	117342	AJAP1	AJAP1
chr1	4830804	4832210	1407	*	0.089337	Distal Intergenic	1	4711155	4712165	1011	1	55966	ENST00000466761.1	119649	AJAP1	AJAP1
chr1	4835925	4836511	587	*	0.0801201	Distal Intergenic	1	4711155	4712165	1011	1	55966	ENST00000466761.1	124770	AJAP1	AJAP1
chr1	4847673	4848824	1152	*	0.111421	Distal Intergenic	1	4711155	4712165	1011	1	55966	ENST00000466761.1	136518	AJAP1	AJAP1
chr1	4866795	4867998	1204	*	0.0904537	Distal Intergenic	1	4711155	4712165	1011	1	55966	ENST00000466761.1	155640	AJAP1	AJAP1
chr1	4869555	4870670	1116	*	0.110401	Distal Intergenic	1	4711155	4712165	1011	1	55966	ENST00000466761.1	158400	AJAP1	AJAP1
chr1	4907564	4908521	958	*	0.109019	Distal Intergenic	1	4711155	4712165	1011	1	55966	ENST00000466761.1	196409	AJAP1	AJAP1
chr1	4909144	4910024	881	*	0.0688804	Distal Intergenic	1	4711155	4712165	1011	1	55966	ENST00000466761.1	197989	AJAP1	AJAP1
chr1	4937637	4938863	1227	*	0.079824	Distal Intergenic	1	4711155	4712165	1011	1	55966	ENST00000466761.1	226482	AJAP1	AJAP1
chr1	4940296	4941020	725	*	0.0781763	Distal Intergenic	1	4711155	4712165	1011	1	55966	ENST00000466761.1	229141	AJAP1	AJAP1
chr1	4944534	4945676	1143	*	0.0855142	Distal Intergenic	1	4711155	4712165	1011	1	55966	ENST00000466761.1	233379	AJAP1	AJAP1
chr1	4946807	4948224	1418	*	0.071152	Distal Intergenic	1	4711155	4712165	1011	1	55966	ENST00000466761.1	235652	AJAP1	AJAP1
chr1	4961491	4962243	753	*	0.0922683	Distal Intergenic	1	4711155	4712165	1011	1	55966	ENST00000466761.1	250336	AJAP1	AJAP1
chr1	4962813	4963782	970	*	0.0928221	Distal Intergenic	1	4711155	4712165	1011	1	55966	ENST00000466761.1	251658	AJAP1	AJAP1
chr1	4964148	4965683	1536	*	0.115217	Exon (ENST00000641254.1/ENST00000641254.1, exon 2 of 3)	1	4711155	4712165	1011	1	55966	ENST00000466761.1	252993	AJAP1	AJAP1
chr1	4966054	4967913	1860	*	0.115533	Intron (ENST00000641254.1/ENST00000641254.1, intron 1 of 2)	1	4711155	4712165	1011	1	55966	ENST00000466761.1	254899	AJAP1	AJAP1
chr1	4967978	4968442	465	*	0.063905	Intron (ENST00000641254.1/ENST00000641254.1, intron 1 of 2)	1	4711155	4712165	1011	1	55966	ENST00000466761.1	256823	AJAP1	AJAP1
chr1	4972181	4972976	796	*	0.073712	Intron (ENST00000641254.1/ENST00000641254.1, intron 1 of 2)	1	4711155	4712165	1011	1	55966	ENST00000466761.1	261026	AJAP1	AJAP1
chr1	4973114	4974151	1038	*	0.0663602	Exon (ENST00000641403.1/ENST00000641403.1, exon 1 of 5)	1	4711155	4712165	1011	1	55966	ENST00000466761.1	261959	AJAP1	AJAP1
chr1	4974226	4978553	4328	*	0.107149	Exon (ENST00000641403.1/ENST00000641403.1, exon 2 of 5)	1	4711155	4712165	1011	1	55966	ENST00000466761.1	263071	AJAP1	AJAP1
chr1	4984368	4987063	2696	*	0.124726	Distal Intergenic	1	4711155	4712165	1011	1	55966	ENST00000466761.1	273213	AJAP1	AJAP1
chr1	4987155	4987703	549	*	0.100806	Distal Intergenic	1	4711155	4712165	1011	1	55966	ENST00000466761.1	276000	AJAP1	AJAP1
chr1	5009352	5011266	1915	*	0.105565	Distal Intergenic	1	4711155	4712165	1011	1	55966	ENST00000466761.1	298197	AJAP1	AJAP1
chr1	5012867	5013284	418	*	0.0891059	Distal Intergenic	1	4711155	4712165	1011	1	55966	ENST00000466761.1	301712	AJAP1	AJAP1
chr1	5016669	5017058	390	*	0.0877835	Distal Intergenic	1	4711155	4712165	1011	1	55966	ENST00000466761.1	305514	AJAP1	AJAP1
chr1	5020844	5021552	709	*	0.066668	Distal Intergenic	1	4711155	4712165	1011	1	55966	ENST00000466761.1	309689	AJAP1	AJAP1
chr1	5021732	5024172	2441	*	0.0789017	Distal Intergenic	1	4711155	4712165	1011	1	55966	ENST00000466761.1	310577	AJAP1	AJAP1
chr1	5041670	5042729	1060	*	0.0823327	Distal Intergenic	1	4711155	4712165	1011	1	55966	ENST00000466761.1	330515	AJAP1	AJAP1
chr1	5042783	5044351	1569	*	0.0863817	Distal Intergenic	1	4711155	4712165	1011	1	55966	ENST00000466761.1	331628	AJAP1	AJAP1
chr1	5079094	5079494	401	*	0.0622037	Distal Intergenic	1	4711155	4712165	1011	1	55966	ENST00000466761.1	367939	AJAP1	AJAP1
chr1	5109626	5112103	2478	*	0.109536	Distal Intergenic	1	4711155	4712165	1011	1	55966	ENST00000466761.1	398471	AJAP1	AJAP1
chr1	5132980	5133474	495	*	0.0667786	Distal Intergenic	1	4711155	4712165	1011	1	55966	ENST00000466761.1	421825	AJAP1	AJAP1
chr1	5134279	5136286	2008	*	0.0935248	Distal Intergenic	1	4711155	4712165	1011	1	55966	ENST00000466761.1	423124	AJAP1	AJAP1
chr1	5140756	5141152	397	*	0.0836156	Distal Intergenic	1	4711155	4712165	1011	1	55966	ENST00000466761.1	429601	AJAP1	AJAP1
chr1	5141492	5142937	1446	*	0.113158	Distal Intergenic	1	4711155	4712165	1011	1	55966	ENST00000466761.1	430337	AJAP1	AJAP1
chr1	5142947	5144981	2035	*	0.0941708	Distal Intergenic	1	4711155	4712165	1011	1	55966	ENST00000466761.1	431792	AJAP1	AJAP1
chr1	5145273	5147439	2167	*	0.152642	Distal Intergenic	1	4711155	4712165	1011	1	55966	ENST00000466761.1	434118	AJAP1	AJAP1
chr1	5148574	5149358	785	*	0.0978192	Distal Intergenic	1	4711155	4712165	1011	1	55966	ENST00000466761.1	437419	AJAP1	AJAP1
chr1	5150469	5151559	1091	*	0.0888709	Distal Intergenic	1	4711155	4712165	1011	1	55966	ENST00000466761.1	439314	AJAP1	AJAP1
chr1	5160272	5163797	3526	*	0.114816	Distal Intergenic	1	4711155	4712165	1011	1	55966	ENST00000466761.1	449117	AJAP1	AJAP1
chr1	5185640	5187307	1668	*	0.0813752	Distal Intergenic	1	4711155	4712165	1011	1	55966	ENST00000466761.1	474485	AJAP1	AJAP1
chr1	5195568	5196397	830	*	0.0782728	Distal Intergenic	1	4711155	4712165	1011	1	55966	ENST00000466761.1	484413	AJAP1	AJAP1
chr1	5218959	5221477	2519	*	0.0905881	Distal Intergenic	1	4711155	4712165	1011	1	55966	ENST00000466761.1	507804	AJAP1	AJAP1
chr1	5223067	5225127	2061	*	0.116069	Distal Intergenic	1	4711155	4712165	1011	1	55966	ENST00000466761.1	511912	AJAP1	AJAP1
chr1	5225263	5229922	4660	*	0.137612	Distal Intergenic	1	4711155	4712165	1011	1	55966	ENST00000466761.1	514108	AJAP1	AJAP1
chr1	5231205	5231990	786	*	0.086698	Distal Intergenic	1	4711155	4712165	1011	1	55966	ENST00000466761.1	520050	AJAP1	AJAP1
chr1	5236715	5237557	843	*	0.0948641	Distal Intergenic	1	4711155	4712165	1011	1	55966	ENST00000466761.1	525560	AJAP1	AJAP1
chr1	5238389	5239992	1604	*	0.113671	Distal Intergenic	1	4711155	4712165	1011	1	55966	ENST00000466761.1	527234	AJAP1	AJAP1
chr1	5244381	5245498	1118	*	0.0865992	Distal Intergenic	1	4711155	4712165	1011	1	55966	ENST00000466761.1	533226	AJAP1	AJAP1
chr1	5252962	5253934	973	*	0.0733862	Distal Intergenic	1	4711155	4712165	1011	1	55966	ENST00000466761.1	541807	AJAP1	AJAP1
chr1	5253951	5255604	1654	*	0.0668273	Distal Intergenic	1	4711155	4712165	1011	1	55966	ENST00000466761.1	542796	AJAP1	AJAP1
chr1	5263766	5264686	921	*	0.0766111	Distal Intergenic	1	4711155	4712165	1011	1	55966	ENST00000466761.1	552611	AJAP1	AJAP1
chr1	5267603	5268150	548	*	0.0644951	Distal Intergenic	1	4711155	4712165	1011	1	55966	ENST00000466761.1	556448	AJAP1	AJAP1
chr1	5271745	5273377	1633	*	0.0820954	Distal Intergenic	1	4711155	4712165	1011	1	55966	ENST00000466761.1	560590	AJAP1	AJAP1
chr1	5274631	5276292	1662	*	0.103705	Distal Intergenic	1	4711155	4712165	1011	1	55966	ENST00000466761.1	563476	AJAP1	AJAP1
chr1	5293113	5297668	4556	*	0.148679	Distal Intergenic	1	5862672	5862741	70	2	100616421	ENST00000582517.1	565073	MIR4689	MIR4689
chr1	5299068	5299979	912	*	0.096367	Distal Intergenic	1	5862672	5862741	70	2	100616421	ENST00000582517.1	562762	MIR4689	MIR4689
chr1	5305406	5306497	1092	*	0.075557	Intron (ENST00000641871.1/ENST00000641871.1, intron 1 of 3)	1	5862672	5862741	70	2	100616421	ENST00000582517.1	556244	MIR4689	MIR4689
chr1	5308491	5310426	1936	*	0.0816819	Distal Intergenic	1	5862672	5862741	70	2	100616421	ENST00000582517.1	552315	MIR4689	MIR4689
chr1	5316088	5317563	1476	*	0.0937959	Distal Intergenic	1	5862672	5862741	70	2	100616421	ENST00000582517.1	545178	MIR4689	MIR4689
chr1	5317670	5319102	1433	*	0.0689746	Distal Intergenic	1	5862672	5862741	70	2	100616421	ENST00000582517.1	543639	MIR4689	MIR4689
chr1	5332807	5333945	1139	*	0.0644556	Distal Intergenic	1	5862672	5862741	70	2	100616421	ENST00000582517.1	528796	MIR4689	MIR4689
chr1	5341767	5344187	2421	*	0.0780729	Distal Intergenic	1	5862672	5862741	70	2	100616421	ENST00000582517.1	518554	MIR4689	MIR4689
chr1	5345987	5346655	669	*	0.0858477	Distal Intergenic	1	5862672	5862741	70	2	100616421	ENST00000582517.1	516086	MIR4689	MIR4689
chr1	5351738	5353185	1448	*	0.0886736	Distal Intergenic	1	5862672	5862741	70	2	100616421	ENST00000582517.1	509556	MIR4689	MIR4689
chr1	5363201	5364002	802	*	0.0577592	Distal Intergenic	1	5862672	5862741	70	2	100616421	ENST00000582517.1	498739	MIR4689	MIR4689
chr1	5379680	5380483	804	*	0.103397	Distal Intergenic	1	5862672	5862741	70	2	100616421	ENST00000582517.1	482258	MIR4689	MIR4689
chr1	5384303	5386643	2341	*	0.135972	Distal Intergenic	1	5862672	5862741	70	2	100616421	ENST00000582517.1	476098	MIR4689	MIR4689
chr1	5387672	5392397	4726	*	0.147671	Distal Intergenic	1	5862672	5862741	70	2	100616421	ENST00000582517.1	470344	MIR4689	MIR4689
chr1	5419671	5420695	1025	*	0.0912613	Distal Intergenic	1	5862672	5862741	70	2	100616421	ENST00000582517.1	442046	MIR4689	MIR4689
chr1	5421062	5428090	7029	*	0.12871	Distal Intergenic	1	5862672	5862741	70	2	100616421	ENST00000582517.1	434651	MIR4689	MIR4689
chr1	5429119	5430284	1166	*	0.0663865	Distal Intergenic	1	5862672	5862741	70	2	100616421	ENST00000582517.1	432457	MIR4689	MIR4689
chr1	5431365	5432862	1498	*	0.101751	Distal Intergenic	1	5862672	5862741	70	2	100616421	ENST00000582517.1	429879	MIR4689	MIR4689
chr1	5433128	5437143	4016	*	0.113088	Distal Intergenic	1	5862672	5862741	70	2	100616421	ENST00000582517.1	425598	MIR4689	MIR4689
chr1	5439658	5440382	725	*	0.0689199	Distal Intergenic	1	5862672	5862741	70	2	100616421	ENST00000582517.1	422359	MIR4689	MIR4689
chr1	5440555	5444482	3928	*	0.0990232	Distal Intergenic	1	5862672	5862741	70	2	100616421	ENST00000582517.1	418259	MIR4689	MIR4689
chr1	5445606	5446344	739	*	0.0931498	Distal Intergenic	1	5862672	5862741	70	2	100616421	ENST00000582517.1	416397	MIR4689	MIR4689
chr1	5449242	5452342	3101	*	0.0814635	Distal Intergenic	1	5862672	5862741	70	2	100616421	ENST00000582517.1	410399	MIR4689	MIR4689
chr1	5452760	5456856	4097	*	0.122379	Distal Intergenic	1	5862672	5862741	70	2	100616421	ENST00000582517.1	405885	MIR4689	MIR4689
chr1	5457791	5459231	1441	*	0.0776057	Distal Intergenic	1	5862672	5862741	70	2	100616421	ENST00000582517.1	403510	MIR4689	MIR4689
chr1	5471556	5473794	2239	*	0.102549	Distal Intergenic	1	5862672	5862741	70	2	100616421	ENST00000582517.1	388947	MIR4689	MIR4689
chr1	5477238	5478078	841	*	0.0997355	Distal Intergenic	1	5862672	5862741	70	2	100616421	ENST00000582517.1	384663	MIR4689	MIR4689
chr1	5478188	5479693	1506	*	0.0869487	Exon (ENST00000641426.1/ENST00000641426.1, exon 3 of 3)	1	5862672	5862741	70	2	100616421	ENST00000582517.1	383048	MIR4689	MIR4689
chr1	5479741	5482761	3021	*	0.101118	Exon (ENST00000641583.1/ENST00000641583.1, exon 1 of 2)	1	5862672	5862741	70	2	100616421	ENST00000582517.1	379980	MIR4689	MIR4689
chr1	5483025	5483732	708	*	0.075123	Intron (ENST00000641426.1/ENST00000641426.1, intron 2 of 2)	1	5862672	5862741	70	2	100616421	ENST00000582517.1	379009	MIR4689	MIR4689
chr1	5483971	5485185	1215	*	0.0778089	Intron (ENST00000641426.1/ENST00000641426.1, intron 2 of 2)	1	5862672	5862741	70	2	100616421	ENST00000582517.1	377556	MIR4689	MIR4689
chr1	5486942	5487514	573	*	0.0909534	Intron (ENST00000641426.1/ENST00000641426.1, intron 2 of 2)	1	5862672	5862741	70	2	100616421	ENST00000582517.1	375227	MIR4689	MIR4689
chr1	5495291	5496138	848	*	0.0981843	Distal Intergenic	1	5862672	5862741	70	2	100616421	ENST00000582517.1	366603	MIR4689	MIR4689
chr1	5500601	5502387	1787	*	0.0898591	Distal Intergenic	1	5862672	5862741	70	2	100616421	ENST00000582517.1	360354	MIR4689	MIR4689
chr1	5507909	5508812	904	*	0.0679649	Distal Intergenic	1	5862672	5862741	70	2	100616421	ENST00000582517.1	353929	MIR4689	MIR4689
chr1	5510453	5511100	648	*	0.106347	Distal Intergenic	1	5862672	5862741	70	2	100616421	ENST00000582517.1	351641	MIR4689	MIR4689
chr1	5565884	5566553	670	*	0.0600506	Intron (ENST00000637702.1/ENST00000637702.1, intron 1 of 2)	1	5862672	5862741	70	2	100616421	ENST00000582517.1	296188	MIR4689	MIR4689
chr1	5582958	5583492	535	*	0.0622432	Intron (ENST00000637702.1/ENST00000637702.1, intron 1 of 2)	1	5862672	5862741	70	2	100616421	ENST00000582517.1	279249	MIR4689	MIR4689
chr1	5584178	5585122	945	*	0.0867178	Intron (ENST00000637702.1/ENST00000637702.1, intron 1 of 2)	1	5862672	5862741	70	2	100616421	ENST00000582517.1	277619	MIR4689	MIR4689
chr1	5601264	5602470	1207	*	0.129269	Intron (ENST00000637702.1/ENST00000637702.1, intron 1 of 2)	1	5862672	5862741	70	2	100616421	ENST00000582517.1	260271	MIR4689	MIR4689
chr1	5607514	5608661	1148	*	0.0799818	Intron (ENST00000637702.1/ENST00000637702.1, intron 1 of 2)	1	5862672	5862741	70	2	100616421	ENST00000582517.1	254080	MIR4689	MIR4689
chr1	5614915	5618021	3107	*	0.124185	Intron (ENST00000637702.1/ENST00000637702.1, intron 1 of 2)	1	5862672	5862741	70	2	100616421	ENST00000582517.1	244720	MIR4689	MIR4689
chr1	5622456	5624118	1663	*	0.102152	Intron (ENST00000637702.1/ENST00000637702.1, intron 1 of 2)	1	5862672	5862741	70	2	100616421	ENST00000582517.1	238623	MIR4689	MIR4689
chr1	5632237	5633235	999	*	0.0842313	Intron (ENST00000637702.1/ENST00000637702.1, intron 1 of 2)	1	5862672	5862741	70	2	100616421	ENST00000582517.1	229506	MIR4689	MIR4689
chr1	5635401	5636315	915	*	0.0976242	Intron (ENST00000637702.1/ENST00000637702.1, intron 1 of 2)	1	5862672	5862741	70	2	100616421	ENST00000582517.1	226426	MIR4689	MIR4689
chr1	5636834	5637328	495	*	0.182189	Intron (ENST00000637702.1/ENST00000637702.1, intron 1 of 2)	1	5862672	5862741	70	2	100616421	ENST00000582517.1	225413	MIR4689	MIR4689
chr1	5695309	5695913	605	*	0.0654562	Distal Intergenic	1	5862672	5862741	70	2	100616421	ENST00000582517.1	166828	MIR4689	MIR4689
chr1	5735208	5735746	539	*	0.106886	Distal Intergenic	1	5862672	5862741	70	2	100616421	ENST00000582517.1	126995	MIR4689	MIR4689
chr1	5746169	5747008	840	*	0.0950842	Distal Intergenic	1	5862672	5862741	70	2	100616421	ENST00000582517.1	115733	MIR4689	MIR4689
chr1	5748089	5749337	1249	*	0.0782386	Distal Intergenic	1	5862672	5862741	70	2	100616421	ENST00000582517.1	113404	MIR4689	MIR4689
chr1	5752729	5754412	1684	*	0.0821266	Distal Intergenic	1	5862672	5862741	70	2	100616421	ENST00000582517.1	108329	MIR4689	MIR4689
chr1	5811812	5813467	1656	*	0.127001	Distal Intergenic	1	5862672	5862741	70	2	100616421	ENST00000582517.1	49274	MIR4689	MIR4689
chr1	5814145	5814649	505	*	0.0803898	Distal Intergenic	1	5862672	5862741	70	2	100616421	ENST00000582517.1	48092	MIR4689	MIR4689
chr1	5821747	5823111	1365	*	0.0668273	Distal Intergenic	1	5862672	5862741	70	2	100616421	ENST00000582517.1	39630	MIR4689	MIR4689
chr1	5832498	5835028	2531	*	0.111356	Distal Intergenic	1	5862672	5862741	70	2	100616421	ENST00000582517.1	27713	MIR4689	MIR4689
chr1	5835756	5837081	1326	*	0.080742	Distal Intergenic	1	5862672	5862741	70	2	100616421	ENST00000582517.1	25660	MIR4689	MIR4689
chr1	5837786	5839472	1687	*	0.0911623	Distal Intergenic	1	5862672	5862741	70	2	100616421	ENST00000582517.1	23269	MIR4689	MIR4689
chr1	5841756	5842919	1164	*	0.0912078	Distal Intergenic	1	5862672	5862741	70	2	100616421	ENST00000582517.1	19822	MIR4689	MIR4689
chr1	5843034	5847771	4738	*	0.122562	Distal Intergenic	1	5862672	5862741	70	2	100616421	ENST00000582517.1	14970	MIR4689	MIR4689
chr1	6160513	6161413	901	*	0.0769505	Intron (ENST00000262450.7/26038, intron 2 of 41)	1	6105081	6144104	39024	2	26038	ENST00000462991.5	-16409	CHD5	CHD5
chr1	6161917	6170284	8368	*	0.159593	3' UTR	1	6105091	6180023	74933	2	26038	ENST00000496404.1	9739	CHD5	CHD5
chr1	6176819	6181833	5015	*	0.174474	Promoter (<=1kb)	1	6101793	6180123	78331	2	26038	ENST00000262450.7	0	CHD5	CHD5
chr1	6240805	6246860	6056	*	0.195345	Promoter (<=1kb)	1	6244192	6245578	1387	1	390992	ENST00000377898.3	0	HES3	HES3
chr1	6248895	6250542	1648	*	0.0957983	Promoter (4-5kb)	1	6244192	6245578	1387	1	390992	ENST00000377898.3	4703	HES3	HES3
chr1	6260495	6262246	1752	*	0.109274	Promoter (<=1kb)	1	6247346	6260975	13630	2	387509	ENST00000377893.2	0	GPR153	GPR153
chr1	6419321	6420267	947	*	0.0919027	Promoter (<=1kb)	1	6413000	6419903	6904	2	54626	ENST00000377836.8	0	HES2	HES2
chr1	6484842	6486142	1301	*	0.115466	Promoter (<=1kb)	1	6466092	6485469	19378	2	57449	ENST00000535355.5	0	PLEKHG5	PLEKHG5
chr1	6934193	6934935	743	*	0.086054	Intron (ENST00000303635.11/23261, intron 3 of 22)	1	6874056	6887842	13787	1	23261	ENST00000467267.1	60137	CAMTA1	CAMTA1
chr1	6935886	6936745	860	*	0.119356	Intron (ENST00000303635.11/23261, intron 3 of 22)	1	6874056	6887842	13787	1	23261	ENST00000467267.1	61830	CAMTA1	CAMTA1
chr1	6987664	6988374	711	*	0.0661174	Intron (ENST00000303635.11/23261, intron 3 of 22)	1	6874056	6887842	13787	1	23261	ENST00000467267.1	113608	CAMTA1	CAMTA1
chr1	7002621	7003507	887	*	0.063905	Intron (ENST00000303635.11/23261, intron 3 of 22)	1	6874056	6887842	13787	1	23261	ENST00000467267.1	128565	CAMTA1	CAMTA1
chr1	7007957	7009262	1306	*	0.0829741	Exon (ENST00000456701.1/ENST00000456701.1, exon 2 of 2)	1	6874056	6887842	13787	1	23261	ENST00000467267.1	133901	CAMTA1	CAMTA1
chr1	7009584	7011018	1435	*	0.119049	Intron (ENST00000303635.11/23261, intron 3 of 22)	1	6874056	6887842	13787	1	23261	ENST00000467267.1	135528	CAMTA1	CAMTA1
chr1	7040231	7040817	587	*	0.0686063	Intron (ENST00000303635.11/23261, intron 3 of 22)	1	6874056	6887842	13787	1	23261	ENST00000467267.1	166175	CAMTA1	CAMTA1
chr1	7043589	7046158	2570	*	0.140353	Intron (ENST00000303635.11/23261, intron 3 of 22)	1	6874056	6887842	13787	1	23261	ENST00000467267.1	169533	CAMTA1	CAMTA1
chr1	7046670	7050641	3972	*	0.143892	Intron (ENST00000303635.11/23261, intron 3 of 22)	1	6874056	6887842	13787	1	23261	ENST00000467267.1	172614	CAMTA1	CAMTA1
chr1	7050806	7055000	4195	*	0.11304	Intron (ENST00000303635.11/23261, intron 3 of 22)	1	6874056	6887842	13787	1	23261	ENST00000467267.1	176750	CAMTA1	CAMTA1
chr1	7055774	7058854	3081	*	0.110514	Intron (ENST00000303635.11/23261, intron 3 of 22)	1	6874056	6887842	13787	1	23261	ENST00000467267.1	181718	CAMTA1	CAMTA1
chr1	7059108	7060706	1599	*	0.103212	Intron (ENST00000303635.11/23261, intron 3 of 22)	1	6874056	6887842	13787	1	23261	ENST00000467267.1	185052	CAMTA1	CAMTA1
chr1	7061102	7065363	4262	*	0.147243	Intron (ENST00000303635.11/23261, intron 3 of 22)	1	6874056	6887842	13787	1	23261	ENST00000467267.1	187046	CAMTA1	CAMTA1
chr1	7065464	7067919	2456	*	0.0876777	Intron (ENST00000303635.11/23261, intron 3 of 22)	1	6874056	6887842	13787	1	23261	ENST00000467267.1	191408	CAMTA1	CAMTA1
chr1	7082514	7083761	1248	*	0.099543	Intron (ENST00000303635.11/23261, intron 3 of 22)	1	6874056	6887842	13787	1	23261	ENST00000467267.1	208458	CAMTA1	CAMTA1
chr1	7084219	7085627	1409	*	0.144621	Intron (ENST00000303635.11/23261, intron 3 of 22)	1	6874056	6887842	13787	1	23261	ENST00000467267.1	210163	CAMTA1	CAMTA1
chr1	7085753	7087298	1546	*	0.150631	Intron (ENST00000303635.11/23261, intron 3 of 22)	1	6874056	6887842	13787	1	23261	ENST00000467267.1	211697	CAMTA1	CAMTA1
chr1	7091632	7093984	2353	*	0.0945721	Intron (ENST00000303635.11/23261, intron 4 of 22)	1	6874056	6887842	13787	1	23261	ENST00000467267.1	217576	CAMTA1	CAMTA1
chr1	7094189	7097400	3212	*	0.132826	Intron (ENST00000303635.11/23261, intron 4 of 22)	1	6874056	6887842	13787	1	23261	ENST00000467267.1	220133	CAMTA1	CAMTA1
chr1	7106229	7107094	866	*	0.0663742	Intron (ENST00000303635.11/23261, intron 4 of 22)	1	6874056	6887842	13787	1	23261	ENST00000467267.1	232173	CAMTA1	CAMTA1
chr1	7107196	7109510	2315	*	0.102868	Intron (ENST00000303635.11/23261, intron 4 of 22)	1	6874056	6887842	13787	1	23261	ENST00000467267.1	233140	CAMTA1	CAMTA1
chr1	7172303	7173306	1004	*	0.0737875	Intron (ENST00000303635.11/23261, intron 4 of 22)	1	7388183	7389419	1237	2	102725193	ENST00000411708.1	216113	NA	NA
chr1	7183996	7184323	328	*	0.0877835	Intron (ENST00000303635.11/23261, intron 4 of 22)	1	7388183	7389419	1237	2	102725193	ENST00000411708.1	205096	NA	NA
chr1	7209110	7213588	4479	*	0.100965	Intron (ENST00000303635.11/23261, intron 4 of 22)	1	7388183	7389419	1237	2	102725193	ENST00000411708.1	175831	NA	NA
chr1	7216156	7216720	565	*	0.0600308	Intron (ENST00000303635.11/23261, intron 4 of 22)	1	7388183	7389419	1237	2	102725193	ENST00000411708.1	172699	NA	NA
chr1	7258472	7259633	1162	*	0.0733249	Intron (ENST00000303635.11/23261, intron 5 of 22)	1	7388183	7389419	1237	2	102725193	ENST00000411708.1	129786	NA	NA
chr1	7259879	7262010	2132	*	0.0844264	Intron (ENST00000303635.11/23261, intron 5 of 22)	1	7388183	7389419	1237	2	102725193	ENST00000411708.1	127409	NA	NA
chr1	7263346	7265203	1858	*	0.10426	Intron (ENST00000303635.11/23261, intron 5 of 22)	1	7388183	7389419	1237	2	102725193	ENST00000411708.1	124216	NA	NA
chr1	7942288	7942896	609	*	0.0600111	Promoter (<=1kb)	1	7915894	7943165	27272	2	3604	ENST00000615230.4	269	TNFRSF9	TNFRSF9
chr1	8753779	8754359	581	*	0.109679	Promoter (<=1kb)	1	8464970	8753838	288869	2	473	ENST00000480342.5	0	RERE	RERE
chr1	8754668	8756152	1485	*	0.0966749	Promoter (<=1kb)	1	8464970	8753838	288869	2	473	ENST00000480342.5	-830	RERE	RERE
chr1	9197602	9198609	1008	*	0.0555863	Exon (ENST00000635405.2/ENST00000635405.2, exon 1 of 2)	1	9191048	9191967	920	1	102724571	ENST00000634966.1	6554	RP3-510D11.2	RP3-510D11.2
chr1	9650573	9653668	3096	*	0.151599	Promoter (<=1kb)	1	9651732	9729114	77383	1	5293	ENST00000536656.5	0	PIK3CD	PIK3CD
chr1	9689844	9690329	486	*	0.102609	Promoter (1-2kb)	1	9688176	9691946	3771	1	5293	ENST00000484851.1	1668	PIK3CD	PIK3CD
chr1	11034962	11036091	1130	*	0.102402	Intron (ENST00000400897.7/10747, intron 7 of 10)	1	11037693	11043198	5506	2	10747	ENST00000478645.1	7107	MASP2	MASP2
chr1	11476631	11477328	698	*	0.0743534	Promoter (1-2kb)	1	11479166	11481960	2795	1	57540	ENST00000423056.2	-1838	DISP3	DISP3
chr1	11477750	11478974	1225	*	0.0973694	Promoter (<=1kb)	1	11479166	11481960	2795	1	57540	ENST00000423056.2	-192	DISP3	DISP3
chr1	11479109	11482003	2895	*	0.120026	Promoter (<=1kb)	1	11479166	11481960	2795	1	57540	ENST00000423056.2	0	DISP3	DISP3
chr1	11486791	11491714	4924	*	0.135736	Intron (ENST00000294484.6/57540, intron 1 of 20)	1	11479238	11537584	58347	1	57540	ENST00000294484.6	7553	DISP3	DISP3
chr1	11500590	11501757	1168	*	0.10765	5' UTR	1	11479238	11537584	58347	1	57540	ENST00000294484.6	21352	DISP3	DISP3
chr1	11529962	11531533	1572	*	0.0916222	Promoter (2-3kb)	1	11533676	11537225	3550	1	57540	ENST00000304391.6	-2143	DISP3	DISP3
chr1	11535851	11536572	722	*	0.0822337	Promoter (2-3kb)	1	11533676	11537225	3550	1	57540	ENST00000304391.6	2175	DISP3	DISP3
chr1	11536728	11537878	1151	*	0.0912018	Promoter (3-4kb)	1	11533676	11537225	3550	1	57540	ENST00000304391.6	3052	DISP3	DISP3
chr1	11539243	11543948	4706	*	0.128282	Distal Intergenic	1	11533676	11537225	3550	1	57540	ENST00000304391.6	5567	DISP3	DISP3
chr1	11544668	11546449	1782	*	0.10419	Distal Intergenic	1	11533676	11537225	3550	1	57540	ENST00000304391.6	10992	DISP3	DISP3
chr1	11546926	11548295	1370	*	0.0755373	Distal Intergenic	1	11533676	11537225	3550	1	57540	ENST00000304391.6	13250	DISP3	DISP3
chr1	11554336	11555834	1499	*	0.0667075	Distal Intergenic	1	11533676	11537225	3550	1	57540	ENST00000304391.6	20660	DISP3	DISP3
chr1	11556701	11558646	1946	*	0.104107	Distal Intergenic	1	11533676	11537225	3550	1	57540	ENST00000304391.6	23025	DISP3	DISP3
chr1	11558831	11560124	1294	*	0.0855568	Distal Intergenic	1	11533676	11537225	3550	1	57540	ENST00000304391.6	25155	DISP3	DISP3
chr1	11560549	11561807	1259	*	0.0906571	Distal Intergenic	1	11533676	11537225	3550	1	57540	ENST00000304391.6	26873	DISP3	DISP3
chr1	11578387	11579378	992	*	0.102284	Distal Intergenic	1	11609531	11613355	3825	1	101929181	ENST00000453135.1	-30153	RP1-69M21.2	RP1-69M21.2
chr1	11581102	11582451	1350	*	0.121605	Distal Intergenic	1	11609531	11613355	3825	1	101929181	ENST00000453135.1	-27080	RP1-69M21.2	RP1-69M21.2
chr1	11583127	11586914	3788	*	0.105141	Distal Intergenic	1	11609531	11613355	3825	1	101929181	ENST00000453135.1	-22617	RP1-69M21.2	RP1-69M21.2
chr1	11619165	11619843	679	*	0.093827	Distal Intergenic	1	11609531	11613355	3825	1	101929181	ENST00000453135.1	9634	RP1-69M21.2	RP1-69M21.2
chr1	11625730	11626392	663	*	0.0890291	Intron (ENST00000642131.1/ENST00000642131.1, intron 1 of 1)	1	11609531	11613355	3825	1	101929181	ENST00000453135.1	16199	RP1-69M21.2	RP1-69M21.2
chr1	11627464	11630486	3023	*	0.101446	Intron (ENST00000642131.1/ENST00000642131.1, intron 1 of 1)	1	11609531	11613355	3825	1	101929181	ENST00000453135.1	17933	RP1-69M21.2	RP1-69M21.2
chr1	11633595	11634624	1030	*	0.102689	Intron (ENST00000642131.1/ENST00000642131.1, intron 1 of 1)	1	11649528	11650713	1186	2	26232	ENST00000471501.1	16089	FBXO2	FBXO2
chr1	11634705	11635327	623	*	0.11874	Intron (ENST00000642131.1/ENST00000642131.1, intron 1 of 1)	1	11649528	11650713	1186	2	26232	ENST00000471501.1	15386	FBXO2	FBXO2
chr1	11638178	11641777	3600	*	0.108279	Exon (ENST00000642131.1/ENST00000642131.1, exon 2 of 2)	1	11649528	11650713	1186	2	26232	ENST00000471501.1	8936	FBXO2	FBXO2
chr1	11643169	11644395	1227	*	0.122953	Exon (ENST00000642131.1/ENST00000642131.1, exon 2 of 2)	1	11649528	11650713	1186	2	26232	ENST00000471501.1	6318	FBXO2	FBXO2
chr1	11689391	11690002	612	*	0.104389	Promoter (1-2kb)	1	11674525	11691477	16953	2	10459	ENST00000376672.5	1475	MAD2L2	MAD2L2
chr1	11690780	11692905	2126	*	0.144638	Promoter (<=1kb)	1	11674480	11691650	17171	2	10459	ENST00000235310.7	0	MAD2L2	MAD2L2
chr1	11850106	11860640	10535	*	0.16418	Promoter (<=1kb)	1	11857464	11858931	1468	2	4879	ENST00000376468.3	0	NPPB	NPPB
chr1	11861244	11862624	1381	*	0.0769505	Promoter (2-3kb)	1	11857464	11858931	1468	2	4879	ENST00000376468.3	-2313	NPPB	NPPB
chr1	11863467	11863998	532	*	0.0696521	Promoter (4-5kb)	1	11857464	11858931	1468	2	4879	ENST00000376468.3	-4536	NPPB	NPPB
chr1	11866234	11868464	2231	*	0.109754	Distal Intergenic	1	11857464	11858931	1468	2	4879	ENST00000376468.3	-7303	NPPB	NPPB
chr1	11871443	11872737	1295	*	0.0668405	Distal Intergenic	1	11857464	11858931	1468	2	4879	ENST00000376468.3	-12512	NPPB	NPPB
chr1	11898104	11899881	1778	*	0.0977575	Distal Intergenic	1	11908152	11908271	120	1	26829	ENST00000362477.1	-8271	RNU5E-1	RNU5E-1
chr1	12063111	12064939	1829	*	0.128736	Promoter (<=1kb)	1	12063377	12144205	80829	1	943	ENST00000417814.3	0	TNFRSF8	TNFRSF8
chr1	12065383	12066295	913	*	0.0711323	Promoter (1-2kb)	1	12063470	12143117	79648	1	943	ENST00000514649.5	1913	TNFRSF8	TNFRSF8
chr1	13510626	13514959	4334	*	0.17275	Promoter (<=1kb)	1	13474977	13514048	39072	2	126755	ENST00000376085.3	0	LRRC38	LRRC38
chr1	13964264	13964719	456	*	0.0679649	Intron (ENST00000636564.1/ENST00000636564.1, intron 1 of 2)	1	13892792	15118043	1225252	1	23254	ENST00000636203.1	71472	KAZN	KAZN
chr1	14599262	14601272	2011	*	0.12062	Promoter (<=1kb)	1	14598717	15065797	467081	1	23254	ENST00000503743.5	545	KAZN	KAZN
chr1	17795693	17799777	4085	*	0.0894973	Intron (ENST00000375406.1/81569, intron 1 of 2)	1	17822982	17827061	4080	1	81569	ENST00000617065.1	-23205	ACTL8	ACTL8
chr1	17800083	17800717	635	*	0.0835899	Intron (ENST00000375406.1/81569, intron 1 of 2)	1	17822982	17827061	4080	1	81569	ENST00000617065.1	-22265	ACTL8	ACTL8
chr1	17914950	17915828	879	*	0.0755638	Distal Intergenic	1	17822982	17827061	4080	1	81569	ENST00000617065.1	91968	ACTL8	ACTL8
chr1	18022830	18023357	528	*	0.0930984	Intron (ENST00000641892.1/ENST00000641892.1, intron 1 of 3)	1	18065657	18074412	8756	1	101927876	ENST00000569711.1	-42300	RP11-174G17.2	RP11-174G17.2
chr1	18631397	18632285	889	*	0.0577987	Promoter (<=1kb)	1	18631521	18748866	117346	1	5081	ENST00000420770.6	0	PAX7	PAX7
chr1	18642213	18644683	2471	*	0.0933549	Intron (ENST00000375375.7/5081, intron 4 of 7)	1	18631524	18736102	104579	1	5081	ENST00000400661.3	10689	PAX7	PAX7
chr1	19664674	19665370	697	*	0.0833265	Promoter (<=1kb)	1	19665287	19679562	14276	1	3362	ENST00000289753.1	0	HTR6	HTR6
chr1	20526139	20527031	893	*	0.0555468	Exon (ENST00000443195.1/ENST00000443195.1, exon 1 of 1)	1	20499448	20508161	8714	2	79594	ENST00000264198.4	-17978	MUL1	MUL1
chr1	20527095	20528320	1226	*	0.0800281	Distal Intergenic	1	20499448	20508161	8714	2	79594	ENST00000264198.4	-18934	MUL1	MUL1
chr1	20529553	20530095	543	*	0.0732656	Distal Intergenic	1	20499448	20508161	8714	2	79594	ENST00000264198.4	-21392	MUL1	MUL1
chr1	20535849	20536916	1068	*	0.0888511	Distal Intergenic	1	20552439	20555010	2572	1	163933	ENST00000332947.5	-15523	FAM43B	FAM43B
chr1	20540630	20543240	2611	*	0.115933	Distal Intergenic	1	20552439	20555010	2572	1	163933	ENST00000332947.5	-9199	FAM43B	FAM43B
chr1	20543290	20545650	2361	*	0.0884632	Distal Intergenic	1	20552439	20555010	2572	1	163933	ENST00000332947.5	-6789	FAM43B	FAM43B
chr1	20546072	20546695	624	*	0.119997	Distal Intergenic	1	20552439	20555010	2572	1	163933	ENST00000332947.5	-5744	FAM43B	FAM43B
chr1	20548131	20549581	1451	*	0.092517	Promoter (2-3kb)	1	20552439	20555010	2572	1	163933	ENST00000332947.5	-2858	FAM43B	FAM43B
chr1	20550703	20554030	3328	*	0.12401	Promoter (<=1kb)	1	20552439	20555010	2572	1	163933	ENST00000332947.5	0	FAM43B	FAM43B
chr1	21659503	21660410	908	*	0.108789	Intron (ENST00000290101.8/5909, intron 1 of 26)	1	21617932	21653307	35376	2	5909	ENST00000447293.5	-6196	RAP1GAP	RAP1GAP
chr1	22562876	22563556	681	*	0.0986166	Promoter (<=1kb)	1	22563564	22589621	26058	1	2046	ENST00000374644.8	-8	EPHA8	EPHA8
chr1	22602152	22602541	390	*	0.101806	3' UTR	1	22633258	22633366	109	2	102466615	ENST00000614019.2	30825	MIR6127	MIR6127
chr1	22619602	22620398	797	*	0.0756361	Distal Intergenic	1	22633258	22633366	109	2	102466615	ENST00000614019.2	12968	MIR6127	MIR6127
chr1	22623805	22624508	704	*	0.0820364	Distal Intergenic	1	22633258	22633366	109	2	102466615	ENST00000614019.2	8858	MIR6127	MIR6127
chr1	23216483	23217481	999	*	0.071706	Distal Intergenic	1	23191895	23194729	2835	2	3352	ENST00000374619.1	-21754	HTR1D	HTR1D
chr1	26409566	26410207	642	*	0.0711915	Promoter (<=1kb)	1	26410778	26429722	18945	1	79727	ENST00000326279.10	-571	LIN28A	LIN28A
chr1	26410605	26412645	2041	*	0.123002	Promoter (<=1kb)	1	26410778	26429722	18945	1	79727	ENST00000326279.10	0	LIN28A	LIN28A
chr1	26413945	26414692	748	*	0.0689001	Promoter (3-4kb)	1	26410817	26429719	18903	1	79727	ENST00000254231.4	3128	LIN28A	LIN28A
chr1	26421037	26421737	701	*	0.0689396	Intron (ENST00000326279.10/79727, intron 2 of 3)	1	26410817	26429719	18903	1	79727	ENST00000254231.4	10220	LIN28A	LIN28A
chr1	28810034	28813781	3748	*	0.142024	Promoter (<=1kb)	1	28812142	28863283	51142	1	4985	ENST00000621425.1	0	OPRD1	OPRD1
chr1	28814936	28815837	902	*	0.0799818	Promoter (2-3kb)	1	28812142	28871267	59126	1	4985	ENST00000234961.6	2794	OPRD1	OPRD1
chr1	29123800	29125051	1252	*	0.134662	Promoter (<=1kb)	1	29119428	29123935	4508	2	399474	ENST00000521452.1	0	TMEM200B	TMEM200B
chr1	29134796	29135786	991	*	0.082293	Distal Intergenic	1	29119428	29123935	4508	2	399474	ENST00000521452.1	-10861	TMEM200B	TMEM200B
chr1	29336409	29337183	775	*	0.0904487	Intron (ENST00000417651.1/101928460, intron 1 of 2)	1	29329620	29350114	20495	2	101928460	ENST00000417651.1	12931	RP3-437I16.1	RP3-437I16.1
chr1	29342749	29344991	2243	*	0.0839989	Intron (ENST00000417651.1/101928460, intron 1 of 2)	1	29329620	29350114	20495	2	101928460	ENST00000417651.1	5123	RP3-437I16.1	RP3-437I16.1
chr1	29360361	29362250	1890	*	0.0838463	Distal Intergenic	1	29329620	29350114	20495	2	101928460	ENST00000417651.1	-10247	RP3-437I16.1	RP3-437I16.1
chr1	29369387	29371281	1895	*	0.134872	Distal Intergenic	1	29329620	29350114	20495	2	101928460	ENST00000417651.1	-19273	RP3-437I16.1	RP3-437I16.1
chr1	29374274	29375246	973	*	0.0864891	Distal Intergenic	1	29329620	29350114	20495	2	101928460	ENST00000417651.1	-24160	RP3-437I16.1	RP3-437I16.1
chr1	29383097	29383738	642	*	0.105025	Distal Intergenic	1	29329620	29350114	20495	2	101928460	ENST00000417651.1	-32983	RP3-437I16.1	RP3-437I16.1
chr1	29437803	29440041	2239	*	0.0961089	Distal Intergenic	1	29329620	29350114	20495	2	101928460	ENST00000417651.1	-87689	RP3-437I16.1	RP3-437I16.1
chr1	29440224	29441478	1255	*	0.120599	Distal Intergenic	1	29329620	29350114	20495	2	101928460	ENST00000417651.1	-90110	RP3-437I16.1	RP3-437I16.1
chr1	29441598	29444359	2762	*	0.106957	Distal Intergenic	1	29329620	29350114	20495	2	101928460	ENST00000417651.1	-91484	RP3-437I16.1	RP3-437I16.1
chr1	29471944	29472727	784	*	0.0851388	Distal Intergenic	1	29329620	29350114	20495	2	101928460	ENST00000417651.1	-121830	RP3-437I16.1	RP3-437I16.1
chr1	29477587	29479820	2234	*	0.0905446	Distal Intergenic	1	29329620	29350114	20495	2	101928460	ENST00000417651.1	-127473	RP3-437I16.1	RP3-437I16.1
chr1	29481081	29481543	463	*	0.0622037	Distal Intergenic	1	29329620	29350114	20495	2	101928460	ENST00000417651.1	-130967	RP3-437I16.1	RP3-437I16.1
chr1	29488698	29489771	1074	*	0.0667272	Intron (ENST00000515851.1/ENST00000515851.1, intron 1 of 1)	1	29329620	29350114	20495	2	101928460	ENST00000417651.1	-138584	RP3-437I16.1	RP3-437I16.1
chr1	29506435	29507684	1250	*	0.0889894	Distal Intergenic	1	29329620	29350114	20495	2	101928460	ENST00000417651.1	-156321	RP3-437I16.1	RP3-437I16.1
chr1	29508064	29508976	913	*	0.093827	Distal Intergenic	1	29329620	29350114	20495	2	101928460	ENST00000417651.1	-157950	RP3-437I16.1	RP3-437I16.1
chr1	29510889	29512633	1745	*	0.122208	Distal Intergenic	1	29329620	29350114	20495	2	101928460	ENST00000417651.1	-160775	RP3-437I16.1	RP3-437I16.1
chr1	29514050	29514748	699	*	0.0622037	Distal Intergenic	1	29329620	29350114	20495	2	101928460	ENST00000417651.1	-163936	RP3-437I16.1	RP3-437I16.1
chr1	29515112	29516036	925	*	0.0756281	Distal Intergenic	1	29329620	29350114	20495	2	101928460	ENST00000417651.1	-164998	RP3-437I16.1	RP3-437I16.1
chr1	29519482	29522699	3218	*	0.109361	Distal Intergenic	1	29329620	29350114	20495	2	101928460	ENST00000417651.1	-169368	RP3-437I16.1	RP3-437I16.1
chr1	29526153	29526694	542	*	0.0932167	Distal Intergenic	1	29329620	29350114	20495	2	101928460	ENST00000417651.1	-176039	RP3-437I16.1	RP3-437I16.1
chr1	29527062	29527977	916	*	0.0718645	Distal Intergenic	1	29329620	29350114	20495	2	101928460	ENST00000417651.1	-176948	RP3-437I16.1	RP3-437I16.1
chr1	29537925	29539411	1487	*	0.090492	Distal Intergenic	1	29329620	29350114	20495	2	101928460	ENST00000417651.1	-187811	RP3-437I16.1	RP3-437I16.1
chr1	29587049	29587787	739	*	0.0784842	Distal Intergenic	1	29329620	29350114	20495	2	101928460	ENST00000417651.1	-236935	RP3-437I16.1	RP3-437I16.1
chr1	29665037	29668404	3368	*	0.115903	Distal Intergenic	1	29329620	29350114	20495	2	101928460	ENST00000417651.1	-314923	RP3-437I16.1	RP3-437I16.1
chr1	29668938	29670125	1188	*	0.128284	Distal Intergenic	1	29329620	29350114	20495	2	101928460	ENST00000417651.1	-318824	RP3-437I16.1	RP3-437I16.1
chr1	29679240	29680790	1551	*	0.0807141	Distal Intergenic	1	29329620	29350114	20495	2	101928460	ENST00000417651.1	-329126	RP3-437I16.1	RP3-437I16.1
chr1	29684044	29687717	3674	*	0.14843	Distal Intergenic	1	29329620	29350114	20495	2	101928460	ENST00000417651.1	-333930	RP3-437I16.1	RP3-437I16.1
chr1	29687828	29693477	5650	*	0.135915	Distal Intergenic	1	29329620	29350114	20495	2	101928460	ENST00000417651.1	-337714	RP3-437I16.1	RP3-437I16.1
chr1	29695451	29698000	2550	*	0.111574	Distal Intergenic	1	30013952	30037612	23661	2	101929406	ENST00000445180.2	339612	RP11-111I12.1	RP11-111I12.1
chr1	29698784	29702832	4049	*	0.110928	Distal Intergenic	1	30013952	30037612	23661	2	101929406	ENST00000445180.2	334780	RP11-111I12.1	RP11-111I12.1
chr1	29703346	29704079	734	*	0.0801006	Distal Intergenic	1	30013952	30037612	23661	2	101929406	ENST00000445180.2	333533	RP11-111I12.1	RP11-111I12.1
chr1	29705006	29706170	1165	*	0.0812016	Distal Intergenic	1	30013952	30037612	23661	2	101929406	ENST00000445180.2	331442	RP11-111I12.1	RP11-111I12.1
chr1	29740160	29740636	477	*	0.0876119	Distal Intergenic	1	30013952	30037612	23661	2	101929406	ENST00000445180.2	296976	RP11-111I12.1	RP11-111I12.1
chr1	29741126	29743033	1908	*	0.109361	Distal Intergenic	1	30013952	30037612	23661	2	101929406	ENST00000445180.2	294579	RP11-111I12.1	RP11-111I12.1
chr1	29765932	29769072	3141	*	0.106839	Intron (ENST00000641702.1/ENST00000641702.1, intron 2 of 4)	1	30013952	30037612	23661	2	101929406	ENST00000445180.2	268540	RP11-111I12.1	RP11-111I12.1
chr1	29776814	29778279	1466	*	0.0733842	Exon (ENST00000641702.1/ENST00000641702.1, exon 3 of 5)	1	30013952	30037612	23661	2	101929406	ENST00000445180.2	259333	RP11-111I12.1	RP11-111I12.1
chr1	29779788	29781653	1866	*	0.111351	Intron (ENST00000641702.1/ENST00000641702.1, intron 3 of 4)	1	30013952	30037612	23661	2	101929406	ENST00000445180.2	255959	RP11-111I12.1	RP11-111I12.1
chr1	29782176	29784826	2651	*	0.0878698	Exon (ENST00000641702.1/ENST00000641702.1, exon 4 of 5)	1	30013952	30037612	23661	2	101929406	ENST00000445180.2	252786	RP11-111I12.1	RP11-111I12.1
chr1	29932291	29933034	744	*	0.0689396	Distal Intergenic	1	30013952	30037612	23661	2	101929406	ENST00000445180.2	104578	RP11-111I12.1	RP11-111I12.1
chr1	29935960	29936923	964	*	0.0781728	Distal Intergenic	1	30013952	30037612	23661	2	101929406	ENST00000445180.2	100689	RP11-111I12.1	RP11-111I12.1
chr1	29945519	29946307	789	*	0.0992406	Distal Intergenic	1	30013952	30037612	23661	2	101929406	ENST00000445180.2	91305	RP11-111I12.1	RP11-111I12.1
chr1	29961557	29962854	1298	*	0.0711125	Distal Intergenic	1	30013952	30037612	23661	2	101929406	ENST00000445180.2	74758	RP11-111I12.1	RP11-111I12.1
chr1	29965302	29966760	1459	*	0.071152	Distal Intergenic	1	30013952	30037612	23661	2	101929406	ENST00000445180.2	70852	RP11-111I12.1	RP11-111I12.1
chr1	30051795	30053787	1993	*	0.0992324	Distal Intergenic	1	30013952	30037612	23661	2	101929406	ENST00000445180.2	-14183	RP11-111I12.1	RP11-111I12.1
chr1	30054080	30055569	1490	*	0.0777102	Distal Intergenic	1	30013952	30037612	23661	2	101929406	ENST00000445180.2	-16468	RP11-111I12.1	RP11-111I12.1
chr1	30107081	30109888	2808	*	0.11585	Distal Intergenic	1	30013952	30037612	23661	2	101929406	ENST00000445180.2	-69469	RP11-111I12.1	RP11-111I12.1
chr1	30146907	30147611	705	*	0.0781763	Distal Intergenic	1	30013952	30037612	23661	2	101929406	ENST00000445180.2	-109295	RP11-111I12.1	RP11-111I12.1
chr1	30341328	30344193	2866	*	0.0984562	Distal Intergenic	1	30013952	30037612	23661	2	101929406	ENST00000445180.2	-303716	RP11-111I12.1	RP11-111I12.1
chr1	30347235	30347936	702	*	0.090312	Distal Intergenic	1	30013952	30037612	23661	2	101929406	ENST00000445180.2	-309623	RP11-111I12.1	RP11-111I12.1
chr1	30348433	30349177	745	*	0.0753028	Distal Intergenic	1	30013952	30037612	23661	2	101929406	ENST00000445180.2	-310821	RP11-111I12.1	RP11-111I12.1
chr1	31180246	31180784	539	*	0.0804852	3' UTR	1	31181589	31188153	6565	2	79570	ENST00000526106.5	7369	NKAIN1	NKAIN1
chr1	31184196	31184899	704	*	0.0672549	Promoter (3-4kb)	1	31181589	31188153	6565	2	79570	ENST00000526106.5	3254	NKAIN1	NKAIN1
chr1	31188096	31188889	794	*	0.0666877	Promoter (<=1kb)	1	31181589	31188153	6565	2	79570	ENST00000526106.5	0	NKAIN1	NKAIN1
chr1	31237948	31243489	5542	*	0.173134	Promoter (<=1kb)	1	31179745	31239554	59810	2	79570	ENST00000373736.6	0	NKAIN1	NKAIN1
chr1	31617223	31619587	2365	*	0.177667	Promoter (<=1kb)	1	31617686	31623749	6064	1	3061	ENST00000485464.5	0	HCRTR1	HCRTR1
chr1	31716286	31716921	636	*	0.0645346	Distal Intergenic	1	31679230	31704319	25090	2	1307	ENST00000373668.7	-11967	COL16A1	COL16A1
chr1	31761999	31762650	652	*	0.100216	Promoter (<=1kb)	1	31757217	31761026	3810	2	576	ENST00000436464.1	-973	ADGRB2	ADGRB2
chr1	32336956	32338028	1073	*	0.0839234	Promoter (<=1kb)	1	32333832	32336379	2548	2	65108	ENST00000329421.7	-577	MARCKSL1	MARCKSL1
chr1	32870040	32873281	3242	*	0.138695	Promoter (<=1kb)	1	32862268	32870813	8546	2	252995	ENST00000373471.7	0	FNDC5	FNDC5
chr1	32885082	32885599	518	*	0.111662	Promoter (<=1kb)	1	32885994	32894063	8070	1	3208	ENST00000470166.5	-395	HPCA	HPCA
chr1	32885695	32889001	3307	*	0.152785	Promoter (<=1kb)	1	32885994	32894063	8070	1	3208	ENST00000470166.5	0	HPCA	HPCA
chr1	32889013	32890361	1349	*	0.0755768	Promoter (2-3kb)	1	32886462	32894143	7682	1	3208	ENST00000459874.5	2551	HPCA	HPCA
chr1	33081449	33082959	1511	*	0.126681	Promoter (<=1kb)	1	33081659	33120530	38872	1	113451	ENST00000484656.5	0	AZIN2	AZIN2
chr1	33190531	33191051	521	*	0.0857489	Distal Intergenic	1	33159692	33182053	22362	2	55223	ENST00000485148.1	-8478	TRIM62	TRIM62
chr1	33191648	33193784	2137	*	0.108528	Distal Intergenic	1	33159692	33182053	22362	2	55223	ENST00000485148.1	-9595	TRIM62	TRIM62
chr1	33194158	33195004	847	*	0.094634	Exon (ENST00000641271.1/ENST00000641271.1, exon 1 of 2)	1	33159692	33182053	22362	2	55223	ENST00000485148.1	-12105	TRIM62	TRIM62
chr1	33561073	33563410	2338	*	0.0924208	Intron (ENST00000373381.8/114784, intron 53 of 70)	1	33559353	33572590	13238	2	114784	ENST00000465819.1	9180	CSMD2	CSMD2
chr1	33566089	33567127	1039	*	0.0995484	Intron (ENST00000373381.8/114784, intron 53 of 70)	1	33559353	33572590	13238	2	114784	ENST00000465819.1	5463	CSMD2	CSMD2
chr1	33571136	33571784	649	*	0.0866387	Promoter (<=1kb)	1	33559353	33572590	13238	2	114784	ENST00000465819.1	806	CSMD2	CSMD2
chr1	33573640	33574348	709	*	0.0983878	Promoter (1-2kb)	1	33559353	33572590	13238	2	114784	ENST00000465819.1	-1050	CSMD2	CSMD2
chr1	33575076	33576312	1237	*	0.0955063	Promoter (2-3kb)	1	33559353	33572590	13238	2	114784	ENST00000465819.1	-2486	CSMD2	CSMD2
chr1	33576984	33579624	2641	*	0.112539	Promoter (4-5kb)	1	33559353	33572590	13238	2	114784	ENST00000465819.1	-4394	CSMD2	CSMD2
chr1	33585211	33587557	2347	*	0.0909762	Exon (ENST00000373381.8/114784, exon 45 of 71)	1	33559353	33572590	13238	2	114784	ENST00000465819.1	-12621	CSMD2	CSMD2
chr1	33613226	33616392	3167	*	0.114942	Exon (ENST00000373381.8/114784, exon 40 of 71)	1	33598689	33626584	27896	2	114784	ENST00000373377.1	10192	CSMD2	CSMD2
chr1	33616881	33617834	954	*	0.0774663	Exon (ENST00000373381.8/114784, exon 38 of 71)	1	33598689	33626584	27896	2	114784	ENST00000373377.1	8750	CSMD2	CSMD2
chr1	33626914	33628390	1477	*	0.107541	Promoter (<=1kb)	1	33598689	33626584	27896	2	114784	ENST00000373377.1	-330	CSMD2	CSMD2
chr1	33628635	33630779	2145	*	0.0809429	Promoter (2-3kb)	1	33598689	33626584	27896	2	114784	ENST00000373377.1	-2051	CSMD2	CSMD2
chr1	33633533	33633854	322	*	0.0644358	Exon (ENST00000373381.8/114784, exon 32 of 71)	1	33598689	33626584	27896	2	114784	ENST00000373377.1	-6949	CSMD2	CSMD2
chr1	33634158	33635123	966	*	0.0927222	Intron (ENST00000373381.8/114784, intron 31 of 70)	1	33598689	33626584	27896	2	114784	ENST00000373377.1	-7574	CSMD2	CSMD2
chr1	33638183	33639244	1062	*	0.0654562	Intron (ENST00000373381.8/114784, intron 29 of 70)	1	33598689	33626584	27896	2	114784	ENST00000373377.1	-11599	CSMD2	CSMD2
chr1	33661742	33663497	1756	*	0.0727665	Exon (ENST00000373381.8/114784, exon 26 of 71)	1	33598689	33626584	27896	2	114784	ENST00000373377.1	-35158	CSMD2	CSMD2
chr1	33667281	33668538	1258	*	0.0806083	Intron (ENST00000373381.8/114784, intron 25 of 70)	1	33598689	33626584	27896	2	114784	ENST00000373377.1	-40697	CSMD2	CSMD2
chr1	33669151	33670420	1270	*	0.102756	Intron (ENST00000373381.8/114784, intron 25 of 70)	1	33591807	33709504	117698	2	114784	ENST00000373380.5	39084	CSMD2	CSMD2
chr1	33682081	33683047	967	*	0.0896706	Intron (ENST00000373381.8/114784, intron 25 of 70)	1	33591807	33709504	117698	2	114784	ENST00000373380.5	26457	CSMD2	CSMD2
chr1	33688136	33691205	3070	*	0.10776	Intron (ENST00000373381.8/114784, intron 25 of 70)	1	33591807	33709504	117698	2	114784	ENST00000373380.5	18299	CSMD2	CSMD2
chr1	33692048	33693320	1273	*	0.110971	Exon (ENST00000373381.8/114784, exon 25 of 71)	1	33591807	33709504	117698	2	114784	ENST00000373380.5	16184	CSMD2	CSMD2
chr1	33693758	33696719	2962	*	0.0999131	Intron (ENST00000373381.8/114784, intron 24 of 70)	1	33591807	33709504	117698	2	114784	ENST00000373380.5	12785	CSMD2	CSMD2
chr1	33698242	33699918	1677	*	0.087608	Exon (ENST00000373381.8/114784, exon 24 of 71)	1	33591807	33709504	117698	2	114784	ENST00000373380.5	9586	CSMD2	CSMD2
chr1	33703683	33707406	3724	*	0.111107	Promoter (2-3kb)	1	33591807	33709504	117698	2	114784	ENST00000373380.5	2098	CSMD2	CSMD2
chr1	33709488	33710321	834	*	0.0698892	Promoter (<=1kb)	1	33591807	33709504	117698	2	114784	ENST00000373380.5	0	CSMD2	CSMD2
chr1	33713463	33714375	913	*	0.0644358	Promoter (3-4kb)	1	33591807	33709504	117698	2	114784	ENST00000373380.5	-3959	CSMD2	CSMD2
chr1	33714475	33715295	821	*	0.0621839	Promoter (4-5kb)	1	33591807	33709504	117698	2	114784	ENST00000373380.5	-4971	CSMD2	CSMD2
chr1	33715956	33716688	733	*	0.0644951	Exon (ENST00000373381.8/114784, exon 20 of 71)	1	33591807	33709504	117698	2	114784	ENST00000373380.5	-6452	CSMD2	CSMD2
chr1	33717525	33718663	1139	*	0.0711323	Intron (ENST00000373381.8/114784, intron 19 of 70)	1	33591807	33709504	117698	2	114784	ENST00000373380.5	-8021	CSMD2	CSMD2
chr1	33734363	33736052	1690	*	0.0806083	Intron (ENST00000373381.8/114784, intron 15 of 70)	1	33591807	33709504	117698	2	114784	ENST00000373380.5	-24859	CSMD2	CSMD2
chr1	33736542	33739530	2989	*	0.092709	Exon (ENST00000373381.8/114784, exon 15 of 71)	1	33591807	33709504	117698	2	114784	ENST00000373380.5	-27038	CSMD2	CSMD2
chr1	33777556	33778456	901	*	0.0733447	Intron (ENST00000373381.8/114784, intron 12 of 70)	1	33772108	33814219	42112	2	114784	ENST00000338325.1	35763	CSMD2	CSMD2
chr1	33779464	33780614	1151	*	0.0978192	Intron (ENST00000373381.8/114784, intron 12 of 70)	1	33772108	33814219	42112	2	114784	ENST00000338325.1	33605	CSMD2	CSMD2
chr1	33781912	33782451	540	*	0.0663742	Intron (ENST00000373381.8/114784, intron 12 of 70)	1	33772108	33814219	42112	2	114784	ENST00000338325.1	31768	CSMD2	CSMD2
chr1	33787460	33787943	484	*	0.0884447	Intron (ENST00000373381.8/114784, intron 12 of 70)	1	33772108	33814219	42112	2	114784	ENST00000338325.1	26276	CSMD2	CSMD2
chr1	33815971	33816584	614	*	0.0635006	Promoter (1-2kb)	1	33772108	33814219	42112	2	114784	ENST00000338325.1	-1752	CSMD2	CSMD2
chr1	33821245	33822698	1454	*	0.0736481	Promoter (1-2kb)	1	33792497	33819808	27312	2	114784	ENST00000471438.2	-1437	CSMD2	CSMD2
chr1	33823057	33823898	842	*	0.104962	Promoter (3-4kb)	1	33792497	33819808	27312	2	114784	ENST00000471438.2	-3249	CSMD2	CSMD2
chr1	33824025	33824827	803	*	0.0689909	Promoter (4-5kb)	1	33792497	33819808	27312	2	114784	ENST00000471438.2	-4217	CSMD2	CSMD2
chr1	33856770	33857706	937	*	0.0644951	Promoter (2-3kb)	1	33860475	33864791	4317	1	127540	ENST00000519684.5	-2769	HMGB4	HMGB4
chr1	33885564	33887017	1454	*	0.107681	Intron (ENST00000373381.8/114784, intron 5 of 70)	1	33875466	33885423	9958	1	402779	ENST00000431046.1	10098	CSMD2-AS1	CSMD2-AS1
chr1	33887368	33888337	970	*	0.11123	Intron (ENST00000373381.8/114784, intron 5 of 70)	1	33875466	33885423	9958	1	402779	ENST00000431046.1	11902	CSMD2-AS1	CSMD2-AS1
chr1	33939771	33941167	1397	*	0.0711323	Intron (ENST00000373381.8/114784, intron 3 of 70)	1	33875466	33885423	9958	1	402779	ENST00000431046.1	64305	CSMD2-AS1	CSMD2-AS1
chr1	33954897	33955503	607	*	0.0836156	Intron (ENST00000373381.8/114784, intron 3 of 70)	1	33875466	33885423	9958	1	402779	ENST00000431046.1	79431	CSMD2-AS1	CSMD2-AS1
chr1	33974378	33975224	847	*	0.0852063	Intron (ENST00000373381.8/114784, intron 3 of 70)	1	33875466	33885423	9958	1	402779	ENST00000431046.1	98912	CSMD2-AS1	CSMD2-AS1
chr1	33975626	33976556	931	*	0.112967	Intron (ENST00000373381.8/114784, intron 3 of 70)	1	33875466	33885423	9958	1	402779	ENST00000431046.1	100160	CSMD2-AS1	CSMD2-AS1
chr1	33976749	33979294	2546	*	0.084662	Intron (ENST00000373381.8/114784, intron 3 of 70)	1	33875466	33885423	9958	1	402779	ENST00000431046.1	101283	CSMD2-AS1	CSMD2-AS1
chr1	33979627	33980465	839	*	0.11679	Intron (ENST00000373381.8/114784, intron 3 of 70)	1	33875466	33885423	9958	1	402779	ENST00000431046.1	104161	CSMD2-AS1	CSMD2-AS1
chr1	33983127	33983814	688	*	0.0998341	Intron (ENST00000373381.8/114784, intron 3 of 70)	1	33875466	33885423	9958	1	402779	ENST00000431046.1	107661	CSMD2-AS1	CSMD2-AS1
chr1	34027396	34028651	1256	*	0.0944427	Intron (ENST00000373381.8/114784, intron 3 of 70)	1	33513999	34165274	651276	2	114784	ENST00000373381.8	136623	CSMD2	CSMD2
chr1	34052961	34053889	929	*	0.0822535	Intron (ENST00000373381.8/114784, intron 2 of 70)	1	33513999	34165274	651276	2	114784	ENST00000373381.8	111385	CSMD2	CSMD2
chr1	34074623	34075380	758	*	0.0753992	Intron (ENST00000373381.8/114784, intron 2 of 70)	1	33513999	34165274	651276	2	114784	ENST00000373381.8	89894	CSMD2	CSMD2
chr1	34075752	34076394	643	*	0.10238	Intron (ENST00000373381.8/114784, intron 2 of 70)	1	33513999	34165274	651276	2	114784	ENST00000373381.8	88880	CSMD2	CSMD2
chr1	34089056	34089663	608	*	0.0886736	Exon (ENST00000373381.8/114784, exon 2 of 71)	1	33513999	34165274	651276	2	114784	ENST00000373381.8	75611	CSMD2	CSMD2
chr1	34090459	34091363	905	*	0.068743	Intron (ENST00000373381.8/114784, intron 1 of 70)	1	33513999	34165274	651276	2	114784	ENST00000373381.8	73911	CSMD2	CSMD2
chr1	34099892	34101258	1367	*	0.08491	Intron (ENST00000373381.8/114784, intron 1 of 70)	1	33513999	34165274	651276	2	114784	ENST00000373381.8	64016	CSMD2	CSMD2
chr1	34102072	34105697	3626	*	0.114061	Intron (ENST00000373381.8/114784, intron 1 of 70)	1	33513999	34165274	651276	2	114784	ENST00000373381.8	59577	CSMD2	CSMD2
chr1	34126599	34127489	891	*	0.10655	Intron (ENST00000373381.8/114784, intron 1 of 70)	1	33513999	34165274	651276	2	114784	ENST00000373381.8	37785	CSMD2	CSMD2
chr1	34144998	34146040	1043	*	0.0880658	Intron (ENST00000373381.8/114784, intron 1 of 70)	1	33513999	34165274	651276	2	114784	ENST00000373381.8	19234	CSMD2	CSMD2
chr1	34148141	34149083	943	*	0.062263	Intron (ENST00000373381.8/114784, intron 1 of 70)	1	33513999	34165274	651276	2	114784	ENST00000373381.8	16191	CSMD2	CSMD2
chr1	34157381	34158584	1204	*	0.0922106	Intron (ENST00000373381.8/114784, intron 1 of 70)	1	33513999	34165274	651276	2	114784	ENST00000373381.8	6690	CSMD2	CSMD2
chr1	34160481	34167774	7294	*	0.192863	Promoter (<=1kb)	1	33513999	34165274	651276	2	114784	ENST00000373381.8	0	CSMD2	CSMD2
chr1	34171050	34172662	1613	*	0.0722862	Promoter (4-5kb)	1	34166883	34219131	52249	1	84970	ENST00000373374.7	4167	C1orf94	C1orf94
chr1	34173661	34174501	841	*	0.071152	Promoter (3-4kb)	1	34177670	34219131	41462	1	84970	ENST00000488417.1	-3169	C1orf94	C1orf94
chr1	34175000	34179507	4508	*	0.161347	Promoter (<=1kb)	1	34177670	34219131	41462	1	84970	ENST00000488417.1	0	C1orf94	C1orf94
chr1	34183884	34184809	926	*	0.0555665	Intron (ENST00000373374.7/84970, intron 1 of 6)	1	34177670	34219131	41462	1	84970	ENST00000488417.1	6214	C1orf94	C1orf94
chr1	34212906	34213507	602	*	0.0727627	Intron (ENST00000373374.7/84970, intron 6 of 6)	1	34177670	34219131	41462	1	84970	ENST00000488417.1	35236	C1orf94	C1orf94
chr1	34222100	34223290	1191	*	0.0754978	Distal Intergenic	1	34177670	34219131	41462	1	84970	ENST00000488417.1	44430	C1orf94	C1orf94
chr1	34249248	34250806	1559	*	0.0863027	Distal Intergenic	1	34177670	34219131	41462	1	84970	ENST00000488417.1	71578	C1orf94	C1orf94
chr1	34258212	34259863	1652	*	0.0956326	Distal Intergenic	1	34177670	34219131	41462	1	84970	ENST00000488417.1	80542	C1orf94	C1orf94
chr1	34262559	34263165	607	*	0.0986351	Distal Intergenic	1	34177670	34219131	41462	1	84970	ENST00000488417.1	84889	C1orf94	C1orf94
chr1	34265298	34267595	2298	*	0.0973127	Distal Intergenic	1	34177670	34219131	41462	1	84970	ENST00000488417.1	87628	C1orf94	C1orf94
chr1	34368004	34369313	1310	*	0.092517	Distal Intergenic	1	34177670	34219131	41462	1	84970	ENST00000488417.1	190334	C1orf94	C1orf94
chr1	34374412	34375089	678	*	0.0845396	Distal Intergenic	1	34177670	34219131	41462	1	84970	ENST00000488417.1	196742	C1orf94	C1orf94
chr1	34378246	34379123	878	*	0.0835899	Distal Intergenic	1	34177670	34219131	41462	1	84970	ENST00000488417.1	200576	C1orf94	C1orf94
chr1	34382938	34385511	2574	*	0.107773	Distal Intergenic	1	34177670	34219131	41462	1	84970	ENST00000488417.1	205268	C1orf94	C1orf94
chr1	34393569	34394352	784	*	0.0998086	Distal Intergenic	1	34177670	34219131	41462	1	84970	ENST00000488417.1	215899	C1orf94	C1orf94
chr1	34429088	34429659	572	*	0.0733052	Distal Intergenic	1	34669599	34669694	96	2	693137	ENST00000385206.1	240035	MIR552	MIR552
chr1	34434763	34435634	872	*	0.0714799	Distal Intergenic	1	34669599	34669694	96	2	693137	ENST00000385206.1	234060	MIR552	MIR552
chr1	34437715	34438724	1010	*	0.0799621	Distal Intergenic	1	34669599	34669694	96	2	693137	ENST00000385206.1	230970	MIR552	MIR552
chr1	34440698	34441943	1246	*	0.0989536	Distal Intergenic	1	34669599	34669694	96	2	693137	ENST00000385206.1	227751	MIR552	MIR552
chr1	34458674	34459206	533	*	0.0813834	Distal Intergenic	1	34669599	34669694	96	2	693137	ENST00000385206.1	210488	MIR552	MIR552
chr1	34467962	34468423	462	*	0.0769505	Distal Intergenic	1	34669599	34669694	96	2	693137	ENST00000385206.1	201271	MIR552	MIR552
chr1	34470285	34471242	958	*	0.132008	Distal Intergenic	1	34669599	34669694	96	2	693137	ENST00000385206.1	198452	MIR552	MIR552
chr1	34480893	34481258	366	*	0.0890092	Distal Intergenic	1	34669599	34669694	96	2	693137	ENST00000385206.1	188436	MIR552	MIR552
chr1	34496390	34497799	1410	*	0.105128	Distal Intergenic	1	34669599	34669694	96	2	693137	ENST00000385206.1	171895	MIR552	MIR552
chr1	34520383	34521841	1459	*	0.0880798	Distal Intergenic	1	34669599	34669694	96	2	693137	ENST00000385206.1	147853	MIR552	MIR552
chr1	34529962	34531934	1973	*	0.0817385	Distal Intergenic	1	34669599	34669694	96	2	693137	ENST00000385206.1	137760	MIR552	MIR552
chr1	34593396	34594239	844	*	0.0687693	Distal Intergenic	1	34669599	34669694	96	2	693137	ENST00000385206.1	75455	MIR552	MIR552
chr1	34608511	34609377	867	*	0.0909534	Distal Intergenic	1	34669599	34669694	96	2	693137	ENST00000385206.1	60317	MIR552	MIR552
chr1	34610935	34613075	2141	*	0.127065	Distal Intergenic	1	34669599	34669694	96	2	693137	ENST00000385206.1	56619	MIR552	MIR552
chr1	34613441	34614034	594	*	0.144184	Distal Intergenic	1	34669599	34669694	96	2	693137	ENST00000385206.1	55660	MIR552	MIR552
chr1	34614581	34618207	3627	*	0.100359	Distal Intergenic	1	34669599	34669694	96	2	693137	ENST00000385206.1	51487	MIR552	MIR552
chr1	34618562	34619626	1065	*	0.0721468	Distal Intergenic	1	34669599	34669694	96	2	693137	ENST00000385206.1	50068	MIR552	MIR552
chr1	34624796	34626257	1462	*	0.107402	Distal Intergenic	1	34669599	34669694	96	2	693137	ENST00000385206.1	43437	MIR552	MIR552
chr1	34626661	34627449	789	*	0.12287	Distal Intergenic	1	34669599	34669694	96	2	693137	ENST00000385206.1	42245	MIR552	MIR552
chr1	34639813	34641974	2162	*	0.0790675	Distal Intergenic	1	34669599	34669694	96	2	693137	ENST00000385206.1	27720	MIR552	MIR552
chr1	34642674	34643353	680	*	0.0710335	Distal Intergenic	1	34669599	34669694	96	2	693137	ENST00000385206.1	26341	MIR552	MIR552
chr1	34643675	34649058	5384	*	0.118661	Distal Intergenic	1	34669599	34669694	96	2	693137	ENST00000385206.1	20636	MIR552	MIR552
chr1	34649838	34653424	3587	*	0.122094	Distal Intergenic	1	34669599	34669694	96	2	693137	ENST00000385206.1	16270	MIR552	MIR552
chr1	34653732	34655118	1387	*	0.0835054	Distal Intergenic	1	34669599	34669694	96	2	693137	ENST00000385206.1	14576	MIR552	MIR552
chr1	34655178	34657661	2484	*	0.0932497	Distal Intergenic	1	34669599	34669694	96	2	693137	ENST00000385206.1	12033	MIR552	MIR552
chr1	34658408	34659715	1308	*	0.114031	Distal Intergenic	1	34669599	34669694	96	2	693137	ENST00000385206.1	9979	MIR552	MIR552
chr1	34674197	34675025	829	*	0.0770387	Promoter (4-5kb)	1	34669599	34669694	96	2	693137	ENST00000385206.1	-4503	MIR552	MIR552
chr1	34675404	34676076	673	*	0.0922106	Distal Intergenic	1	34669599	34669694	96	2	693137	ENST00000385206.1	-5710	MIR552	MIR552
chr1	34682235	34682892	658	*	0.102177	Distal Intergenic	1	34669599	34669694	96	2	693137	ENST00000385206.1	-12541	MIR552	MIR552
chr1	34682959	34684159	1201	*	0.0774795	Distal Intergenic	1	34669599	34669694	96	2	693137	ENST00000385206.1	-13265	MIR552	MIR552
chr1	34684825	34685398	574	*	0.090312	Distal Intergenic	1	34669599	34669694	96	2	693137	ENST00000385206.1	-15131	MIR552	MIR552
chr1	34687318	34688282	965	*	0.104013	Distal Intergenic	1	34669599	34669694	96	2	693137	ENST00000385206.1	-17624	MIR552	MIR552
chr1	34689156	34690889	1734	*	0.0955871	Distal Intergenic	1	34669599	34669694	96	2	693137	ENST00000385206.1	-19462	MIR552	MIR552
chr1	34691003	34694198	3196	*	0.114292	Distal Intergenic	1	34669599	34669694	96	2	693137	ENST00000385206.1	-21309	MIR552	MIR552
chr1	34695027	34696123	1097	*	0.0768935	Distal Intergenic	1	34669599	34669694	96	2	693137	ENST00000385206.1	-25333	MIR552	MIR552
chr1	34703430	34708034	4605	*	0.0848673	Distal Intergenic	1	34669599	34669694	96	2	693137	ENST00000385206.1	-33736	MIR552	MIR552
chr1	34708477	34709421	945	*	0.0600506	Distal Intergenic	1	34669599	34669694	96	2	693137	ENST00000385206.1	-38783	MIR552	MIR552
chr1	34715734	34716875	1142	*	0.074848	3' UTR	1	34755047	34758512	3466	1	2709	ENST00000338513.1	-38172	GJB5	GJB5
chr1	34718303	34718980	678	*	0.0785017	3' UTR	1	34755047	34758512	3466	1	2709	ENST00000338513.1	-36067	GJB5	GJB5
chr1	34721930	34724197	2268	*	0.10237	Intron (ENST00000426886.1/113444, intron 2 of 4)	1	34755047	34758512	3466	1	2709	ENST00000338513.1	-30850	GJB5	GJB5
chr1	34724861	34728281	3421	*	0.117272	Intron (ENST00000426886.1/113444, intron 2 of 4)	1	34755047	34758512	3466	1	2709	ENST00000338513.1	-26766	GJB5	GJB5
chr1	34728552	34729313	762	*	0.0859409	Intron (ENST00000426886.1/113444, intron 2 of 4)	1	34755047	34758512	3466	1	2709	ENST00000338513.1	-25734	GJB5	GJB5
chr1	34729648	34730429	782	*	0.0829516	Intron (ENST00000426886.1/113444, intron 2 of 4)	1	34755047	34758512	3466	1	2709	ENST00000338513.1	-24618	GJB5	GJB5
chr1	34730487	34731371	885	*	0.144088	Intron (ENST00000426886.1/113444, intron 2 of 4)	1	34755047	34758512	3466	1	2709	ENST00000338513.1	-23676	GJB5	GJB5
chr1	34731524	34732050	527	*	0.092852	Intron (ENST00000426886.1/113444, intron 2 of 4)	1	34755047	34758512	3466	1	2709	ENST00000338513.1	-22997	GJB5	GJB5
chr1	34732097	34733361	1265	*	0.0833397	Intron (ENST00000426886.1/113444, intron 2 of 4)	1	34755047	34758512	3466	1	2709	ENST00000338513.1	-21686	GJB5	GJB5
chr1	34733566	34737754	4189	*	0.138699	Intron (ENST00000426886.1/113444, intron 2 of 4)	1	34755047	34758512	3466	1	2709	ENST00000338513.1	-17293	GJB5	GJB5
chr1	34738505	34741001	2497	*	0.120851	Intron (ENST00000426886.1/113444, intron 2 of 4)	1	34755047	34758512	3466	1	2709	ENST00000338513.1	-14046	GJB5	GJB5
chr1	34741373	34742949	1577	*	0.0977404	Intron (ENST00000426886.1/113444, intron 2 of 4)	1	34755047	34758512	3466	1	2709	ENST00000338513.1	-12098	GJB5	GJB5
chr1	34742949	34749423	6475	*	0.106739	Intron (ENST00000426886.1/113444, intron 2 of 4)	1	34755047	34758512	3466	1	2709	ENST00000338513.1	-5624	GJB5	GJB5
chr1	34758320	34758849	530	*	0.0801003	Promoter (<=1kb)	1	34759741	34763724	3984	1	127534	ENST00000339480.1	-892	GJB4	GJB4
chr1	34761184	34762815	1632	*	0.0975746	Promoter (1-2kb)	1	34759741	34763724	3984	1	127534	ENST00000339480.1	1443	GJB4	GJB4
chr1	34763183	34763845	663	*	0.0743534	Promoter (3-4kb)	1	34759741	34763724	3984	1	127534	ENST00000339480.1	3442	GJB4	GJB4
chr1	34767236	34770585	3350	*	0.0973654	Intron (ENST00000426886.1/113444, intron 2 of 4)	1	34759741	34763724	3984	1	127534	ENST00000339480.1	7495	GJB4	GJB4
chr1	34780801	34782985	2185	*	0.14325	Promoter (<=1kb)	1	34781189	34786364	5176	1	2707	ENST00000373366.2	0	GJB3	GJB3
chr1	34784498	34786614	2117	*	0.133681	Promoter (2-3kb)	1	34782278	34786369	4092	1	2707	ENST00000373362.3	2220	GJB3	GJB3
chr1	34786997	34795915	8919	*	0.15783	Promoter (<=1kb)	1	34792998	34795747	2750	1	2701	ENST00000342280.4	0	GJA4	GJA4
chr1	34796468	34797434	967	*	0.0930984	Promoter (3-4kb)	1	34792999	34795090	2092	1	2701	ENST00000450137.1	3469	GJA4	GJA4
chr1	34816774	34817522	749	*	0.0941918	Intron (ENST00000426886.1/113444, intron 2 of 4)	1	34792999	34795090	2092	1	2701	ENST00000450137.1	23775	GJA4	GJA4
chr1	34817719	34818629	911	*	0.0711125	Intron (ENST00000426886.1/113444, intron 2 of 4)	1	34792999	34795090	2092	1	2701	ENST00000450137.1	24720	GJA4	GJA4
chr1	34820165	34821785	1621	*	0.0663865	Intron (ENST00000426886.1/113444, intron 2 of 4)	1	34792999	34795090	2092	1	2701	ENST00000450137.1	27166	GJA4	GJA4
chr1	34822035	34823295	1261	*	0.0711323	Intron (ENST00000426886.1/113444, intron 2 of 4)	1	34792999	34795090	2092	1	2701	ENST00000450137.1	29036	GJA4	GJA4
chr1	34826832	34827646	815	*	0.0904537	Intron (ENST00000426886.1/113444, intron 2 of 4)	1	34855689	34859045	3357	2	113444	ENST00000417239.1	31399	SMIM12	SMIM12
chr1	34835263	34836539	1277	*	0.0599913	Intron (ENST00000426886.1/113444, intron 2 of 4)	1	34855689	34859045	3357	2	113444	ENST00000417239.1	22506	SMIM12	SMIM12
chr1	34837772	34838889	1118	*	0.0778684	Intron (ENST00000426886.1/113444, intron 2 of 4)	1	34855689	34859045	3357	2	113444	ENST00000417239.1	20156	SMIM12	SMIM12
chr1	34839136	34842032	2897	*	0.0973918	Intron (ENST00000426886.1/113444, intron 2 of 4)	1	34855689	34859045	3357	2	113444	ENST00000417239.1	17013	SMIM12	SMIM12
chr1	34843705	34845983	2279	*	0.0835318	Intron (ENST00000426886.1/113444, intron 2 of 4)	1	34855689	34859045	3357	2	113444	ENST00000417239.1	13062	SMIM12	SMIM12
chr1	34846255	34849429	3175	*	0.104007	Intron (ENST00000426886.1/113444, intron 2 of 4)	1	34855689	34859045	3357	2	113444	ENST00000417239.1	9616	SMIM12	SMIM12
chr1	34866999	34867806	808	*	0.0760604	Exon (ENST00000235180.4/58512, exon 8 of 10)	1	34852669	34859816	7148	2	113444	ENST00000521580.2	-7183	SMIM12	SMIM12
chr1	34871726	34875890	4165	*	0.0990627	Intron (ENST00000235180.4/58512, intron 6 of 9)	1	34852669	34859816	7148	2	113444	ENST00000521580.2	-11910	SMIM12	SMIM12
chr1	34876314	34878789	2476	*	0.0871843	Intron (ENST00000235180.4/58512, intron 6 of 9)	1	34852669	34859816	7148	2	113444	ENST00000521580.2	-16498	SMIM12	SMIM12
chr1	34880008	34881164	1157	*	0.117268	Intron (ENST00000235180.4/58512, intron 6 of 9)	1	34852669	34859816	7148	2	113444	ENST00000521580.2	-20192	SMIM12	SMIM12
chr1	34883366	34886887	3522	*	0.120772	Exon (ENST00000235180.4/58512, exon 4 of 10)	1	34865436	34905383	39948	2	58512	ENST00000235180.4	18496	DLGAP3	DLGAP3
chr1	34899772	34905237	5466	*	0.133135	Promoter (<=1kb)	1	34865436	34905383	39948	2	58512	ENST00000235180.4	146	DLGAP3	DLGAP3
chr1	34909866	34911858	1993	*	0.0944207	Promoter (4-5kb)	1	34865436	34905383	39948	2	58512	ENST00000235180.4	-4483	DLGAP3	DLGAP3
chr1	34927089	34932428	5340	*	0.26781	Promoter (<=1kb)	1	34865436	34929585	64150	2	58512	ENST00000373347.5	0	DLGAP3	DLGAP3
chr1	34932980	34933978	999	*	0.0950842	Promoter (3-4kb)	1	34865436	34929585	64150	2	58512	ENST00000373347.5	-3395	DLGAP3	DLGAP3
chr1	34937377	34938431	1055	*	0.0733644	Distal Intergenic	1	34865436	34929585	64150	2	58512	ENST00000373347.5	-7792	DLGAP3	DLGAP3
chr1	34939962	34941662	1701	*	0.0832003	Distal Intergenic	1	34865436	34929585	64150	2	58512	ENST00000373347.5	-10377	DLGAP3	DLGAP3
chr1	34943928	34944322	395	*	0.0800806	Distal Intergenic	1	34865436	34929585	64150	2	58512	ENST00000373347.5	-14343	DLGAP3	DLGAP3
chr1	34947187	34948142	956	*	0.0600308	Distal Intergenic	1	34865436	34929585	64150	2	58512	ENST00000373347.5	-17602	DLGAP3	DLGAP3
chr1	35648105	35649510	1406	*	0.0934932	Distal Intergenic	1	35601584	35641844	40261	2	5690	ENST00000373237.3	-6261	PSMB2	PSMB2
chr1	36548126	36548617	492	*	0.0868935	Distal Intergenic	1	36466043	36483278	17236	2	1441	ENST00000373106.5	-64848	CSF3R	CSF3R
chr1	36550369	36555721	5353	*	0.108078	Distal Intergenic	1	36466043	36483278	17236	2	1441	ENST00000373106.5	-67091	CSF3R	CSF3R
chr1	36564688	36565674	987	*	0.115538	Distal Intergenic	1	36466043	36483278	17236	2	1441	ENST00000373106.5	-81410	CSF3R	CSF3R
chr1	36565986	36566561	576	*	0.083282	Distal Intergenic	1	36466043	36483278	17236	2	1441	ENST00000373106.5	-82708	CSF3R	CSF3R
chr1	36572156	36575265	3110	*	0.111216	Distal Intergenic	1	36466043	36483278	17236	2	1441	ENST00000373106.5	-88878	CSF3R	CSF3R
chr1	36585053	36587152	2100	*	0.0814767	Distal Intergenic	1	36466043	36483278	17236	2	1441	ENST00000373106.5	-101775	CSF3R	CSF3R
chr1	36587860	36588412	553	*	0.0777497	Distal Intergenic	1	36466043	36483278	17236	2	1441	ENST00000373106.5	-104582	CSF3R	CSF3R
chr1	36588747	36593656	4910	*	0.109754	Distal Intergenic	1	36466043	36483278	17236	2	1441	ENST00000373106.5	-105469	CSF3R	CSF3R
chr1	36594052	36597469	3418	*	0.0907538	Distal Intergenic	1	36466043	36483278	17236	2	1441	ENST00000373106.5	-110774	CSF3R	CSF3R
chr1	36609964	36610701	738	*	0.0708385	Distal Intergenic	1	36466043	36483278	17236	2	1441	ENST00000373106.5	-126686	CSF3R	CSF3R
chr1	36610734	36614705	3972	*	0.130111	Distal Intergenic	1	36466043	36483278	17236	2	1441	ENST00000373106.5	-127456	CSF3R	CSF3R
chr1	36644587	36645222	636	*	0.0909534	Distal Intergenic	1	36466043	36483278	17236	2	1441	ENST00000373106.5	-161309	CSF3R	CSF3R
chr1	36646946	36647736	791	*	0.0769505	Distal Intergenic	1	36466043	36483278	17236	2	1441	ENST00000373106.5	-163668	CSF3R	CSF3R
chr1	36648159	36648630	472	*	0.0911148	Distal Intergenic	1	36466043	36483278	17236	2	1441	ENST00000373106.5	-164881	CSF3R	CSF3R
chr1	36654167	36656696	2530	*	0.117123	Distal Intergenic	1	36466043	36483278	17236	2	1441	ENST00000373106.5	-170889	CSF3R	CSF3R
chr1	36658418	36660000	1583	*	0.11973	Distal Intergenic	1	36466043	36483278	17236	2	1441	ENST00000373106.5	-175140	CSF3R	CSF3R
chr1	36667482	36668101	620	*	0.113417	Distal Intergenic	1	36466043	36483278	17236	2	1441	ENST00000373106.5	-184204	CSF3R	CSF3R
chr1	36668867	36669853	987	*	0.0918275	Distal Intergenic	1	36849948	36853687	3740	2	2899	ENST00000479620.1	183834	GRIK3	GRIK3
chr1	36670222	36671234	1013	*	0.0865475	Distal Intergenic	1	36849948	36853687	3740	2	2899	ENST00000479620.1	182453	GRIK3	GRIK3
chr1	36672121	36672943	823	*	0.0778684	Distal Intergenic	1	36849948	36853687	3740	2	2899	ENST00000479620.1	180744	GRIK3	GRIK3
chr1	36674765	36675398	634	*	0.0533344	Distal Intergenic	1	36849948	36853687	3740	2	2899	ENST00000479620.1	178289	GRIK3	GRIK3
chr1	36680087	36681530	1444	*	0.0780729	Distal Intergenic	1	36849948	36853687	3740	2	2899	ENST00000479620.1	172157	GRIK3	GRIK3
chr1	36687351	36688293	943	*	0.066668	Distal Intergenic	1	36849948	36853687	3740	2	2899	ENST00000479620.1	165394	GRIK3	GRIK3
chr1	36690225	36693957	3733	*	0.131083	Distal Intergenic	1	36849948	36853687	3740	2	2899	ENST00000479620.1	159730	GRIK3	GRIK3
chr1	36694058	36695806	1749	*	0.0871672	Distal Intergenic	1	36849948	36853687	3740	2	2899	ENST00000479620.1	157881	GRIK3	GRIK3
chr1	36695938	36697291	1354	*	0.104456	Distal Intergenic	1	36849948	36853687	3740	2	2899	ENST00000479620.1	156396	GRIK3	GRIK3
chr1	36697633	36700065	2433	*	0.0829384	Distal Intergenic	1	36849948	36853687	3740	2	2899	ENST00000479620.1	153622	GRIK3	GRIK3
chr1	36702270	36703133	864	*	0.0845649	Distal Intergenic	1	36849948	36853687	3740	2	2899	ENST00000479620.1	150554	GRIK3	GRIK3
chr1	36704463	36706024	1562	*	0.0855737	Exon (ENST00000641463.1/ENST00000641463.1, exon 1 of 2)	1	36849948	36853687	3740	2	2899	ENST00000479620.1	147663	GRIK3	GRIK3
chr1	36706046	36708935	2890	*	0.0834055	Intron (ENST00000641463.1/ENST00000641463.1, intron 1 of 1)	1	36849948	36853687	3740	2	2899	ENST00000479620.1	144752	GRIK3	GRIK3
chr1	36709258	36713556	4299	*	0.122435	Exon (ENST00000641463.1/ENST00000641463.1, exon 2 of 2)	1	36849948	36853687	3740	2	2899	ENST00000479620.1	140131	GRIK3	GRIK3
chr1	36720768	36721422	655	*	0.0787755	Distal Intergenic	1	36849948	36853687	3740	2	2899	ENST00000479620.1	132265	GRIK3	GRIK3
chr1	36723216	36724574	1359	*	0.113275	Distal Intergenic	1	36849948	36853687	3740	2	2899	ENST00000479620.1	129113	GRIK3	GRIK3
chr1	36728625	36729556	932	*	0.087608	Distal Intergenic	1	36849948	36853687	3740	2	2899	ENST00000479620.1	124131	GRIK3	GRIK3
chr1	36736503	36739910	3408	*	0.101227	Distal Intergenic	1	36849948	36853687	3740	2	2899	ENST00000479620.1	113777	GRIK3	GRIK3
chr1	36745196	36747793	2598	*	0.085487	Distal Intergenic	1	36849948	36853687	3740	2	2899	ENST00000479620.1	105894	GRIK3	GRIK3
chr1	36763085	36765004	1920	*	0.0689001	Distal Intergenic	1	36849948	36853687	3740	2	2899	ENST00000479620.1	88683	GRIK3	GRIK3
chr1	36767780	36771739	3960	*	0.121541	Exon (ENST00000642109.1/ENST00000642109.1, exon 1 of 2)	1	36849948	36853687	3740	2	2899	ENST00000479620.1	81948	GRIK3	GRIK3
chr1	36771825	36778027	6203	*	0.149849	Exon (ENST00000451375.1/ENST00000451375.1, exon 1 of 2)	1	36849948	36853687	3740	2	2899	ENST00000479620.1	75660	GRIK3	GRIK3
chr1	36778277	36779436	1160	*	0.0813109	Distal Intergenic	1	36849948	36853687	3740	2	2899	ENST00000479620.1	74251	GRIK3	GRIK3
chr1	36786294	36786801	508	*	0.0733447	Distal Intergenic	1	36849948	36853687	3740	2	2899	ENST00000479620.1	66886	GRIK3	GRIK3
chr1	36786960	36787425	466	*	0.0874384	Distal Intergenic	1	36849948	36853687	3740	2	2899	ENST00000479620.1	66262	GRIK3	GRIK3
chr1	36800004	36803458	3455	*	0.107372	3' UTR	1	36849948	36853687	3740	2	2899	ENST00000479620.1	50229	GRIK3	GRIK3
chr1	36804000	36805810	1811	*	0.102881	3' UTR	1	36849948	36853687	3740	2	2899	ENST00000479620.1	47877	GRIK3	GRIK3
chr1	36817852	36825576	7725	*	0.13976	Exon (ENST00000373091.7/2899, exon 12 of 16)	1	36849948	36853687	3740	2	2899	ENST00000479620.1	28111	GRIK3	GRIK3
chr1	36829998	36832752	2755	*	0.0916486	Intron (ENST00000373091.7/2899, intron 10 of 15)	1	36849948	36853687	3740	2	2899	ENST00000479620.1	20935	GRIK3	GRIK3
chr1	36833070	36833853	784	*	0.136546	Intron (ENST00000373091.7/2899, intron 10 of 15)	1	36849948	36853687	3740	2	2899	ENST00000479620.1	19834	GRIK3	GRIK3
chr1	36837622	36839068	1447	*	0.107293	Intron (ENST00000373091.7/2899, intron 10 of 15)	1	36849948	36853687	3740	2	2899	ENST00000479620.1	14619	GRIK3	GRIK3
chr1	36841166	36844301	3136	*	0.10354	Exon (ENST00000373091.7/2899, exon 10 of 16)	1	36849948	36853687	3740	2	2899	ENST00000479620.1	9386	GRIK3	GRIK3
chr1	36848108	36853312	5205	*	0.126406	Promoter (<=1kb)	1	36849948	36853687	3740	2	2899	ENST00000479620.1	375	GRIK3	GRIK3
chr1	36853409	36856572	3164	*	0.0992284	Promoter (<=1kb)	1	36849948	36853687	3740	2	2899	ENST00000479620.1	0	GRIK3	GRIK3
chr1	36856765	36857627	863	*	0.073712	Promoter (1-2kb)	1	36849674	36859136	9463	2	2899	ENST00000462621.1	1509	GRIK3	GRIK3
chr1	36858517	36859149	633	*	0.0867178	Promoter (<=1kb)	1	36849674	36859136	9463	2	2899	ENST00000462621.1	0	GRIK3	GRIK3
chr1	36859562	36861995	2434	*	0.0941708	Promoter (<=1kb)	1	36849674	36859136	9463	2	2899	ENST00000462621.1	-426	GRIK3	GRIK3
chr1	36879776	36880507	732	*	0.0712033	Intron (ENST00000373091.7/2899, intron 3 of 15)	1	36849674	36859136	9463	2	2899	ENST00000462621.1	-20640	GRIK3	GRIK3
chr1	36890508	36893079	2572	*	0.134003	Exon (ENST00000373091.7/2899, exon 2 of 16)	1	36849674	36859136	9463	2	2899	ENST00000462621.1	-31372	GRIK3	GRIK3
chr1	36893635	36894193	559	*	0.0941349	Intron (ENST00000373091.7/2899, intron 1 of 15)	1	36849674	36859136	9463	2	2899	ENST00000462621.1	-34499	GRIK3	GRIK3
chr1	36903419	36904109	691	*	0.0710928	Intron (ENST00000373091.7/2899, intron 1 of 15)	1	36849674	36859136	9463	2	2899	ENST00000462621.1	-44283	GRIK3	GRIK3
chr1	36907554	36909139	1586	*	0.105686	Intron (ENST00000373091.7/2899, intron 1 of 15)	1	36849674	36859136	9463	2	2899	ENST00000462621.1	-48418	GRIK3	GRIK3
chr1	36909629	36913012	3384	*	0.0810095	Intron (ENST00000373091.7/2899, intron 1 of 15)	1	36849674	36859136	9463	2	2899	ENST00000462621.1	-50493	GRIK3	GRIK3
chr1	36920936	36921575	640	*	0.0666285	Intron (ENST00000373091.7/2899, intron 1 of 15)	1	36849674	36859136	9463	2	2899	ENST00000462621.1	-61800	GRIK3	GRIK3
chr1	36922174	36923049	876	*	0.0703133	Intron (ENST00000373091.7/2899, intron 1 of 15)	1	36849674	36859136	9463	2	2899	ENST00000462621.1	-63038	GRIK3	GRIK3
chr1	36927346	36928163	818	*	0.0960591	Intron (ENST00000373091.7/2899, intron 1 of 15)	1	36849674	36859136	9463	2	2899	ENST00000462621.1	-68210	GRIK3	GRIK3
chr1	36931508	36934665	3158	*	0.0876119	Intron (ENST00000373091.7/2899, intron 1 of 15)	1	36849674	36859136	9463	2	2899	ENST00000462621.1	-72372	GRIK3	GRIK3
chr1	36935141	36937419	2279	*	0.102868	Intron (ENST00000373091.7/2899, intron 1 of 15)	1	36849674	36859136	9463	2	2899	ENST00000462621.1	-76005	GRIK3	GRIK3
chr1	36941525	36942868	1344	*	0.0917748	Intron (ENST00000373091.7/2899, intron 1 of 15)	1	36849674	36859136	9463	2	2899	ENST00000462621.1	-82389	GRIK3	GRIK3
chr1	36946109	36947253	1145	*	0.0833588	Intron (ENST00000373091.7/2899, intron 1 of 15)	1	36795527	37034125	238599	2	2899	ENST00000373091.7	86872	GRIK3	GRIK3
chr1	36950211	36952143	1933	*	0.0997258	Intron (ENST00000373091.7/2899, intron 1 of 15)	1	36795527	37034125	238599	2	2899	ENST00000373091.7	81982	GRIK3	GRIK3
chr1	36956591	36957505	915	*	0.0953011	Intron (ENST00000373091.7/2899, intron 1 of 15)	1	36795527	37034125	238599	2	2899	ENST00000373091.7	76620	GRIK3	GRIK3
chr1	36960153	36960840	688	*	0.0752492	Intron (ENST00000373091.7/2899, intron 1 of 15)	1	36795527	37034125	238599	2	2899	ENST00000373091.7	73285	GRIK3	GRIK3
chr1	36961225	36961906	682	*	0.0689396	Intron (ENST00000373091.7/2899, intron 1 of 15)	1	36795527	37034125	238599	2	2899	ENST00000373091.7	72219	GRIK3	GRIK3
chr1	36975222	36976556	1335	*	0.0670156	Intron (ENST00000373091.7/2899, intron 1 of 15)	1	36795527	37034125	238599	2	2899	ENST00000373091.7	57569	GRIK3	GRIK3
chr1	36981559	36983170	1612	*	0.0968983	Intron (ENST00000373091.7/2899, intron 1 of 15)	1	36795527	37034125	238599	2	2899	ENST00000373091.7	50955	GRIK3	GRIK3
chr1	36983352	36985585	2234	*	0.0848727	Intron (ENST00000373091.7/2899, intron 1 of 15)	1	36795527	37034125	238599	2	2899	ENST00000373091.7	48540	GRIK3	GRIK3
chr1	36990343	36991474	1132	*	0.133761	Intron (ENST00000373091.7/2899, intron 1 of 15)	1	36795527	37034125	238599	2	2899	ENST00000373091.7	42651	GRIK3	GRIK3
chr1	36993169	36993698	530	*	0.0956463	Intron (ENST00000373091.7/2899, intron 1 of 15)	1	36795527	37034125	238599	2	2899	ENST00000373091.7	40427	GRIK3	GRIK3
chr1	36999974	37000808	835	*	0.0820364	Intron (ENST00000373091.7/2899, intron 1 of 15)	1	36795527	37034125	238599	2	2899	ENST00000373091.7	33317	GRIK3	GRIK3
chr1	37003332	37004177	846	*	0.0910438	Intron (ENST00000373091.7/2899, intron 1 of 15)	1	36795527	37034125	238599	2	2899	ENST00000373091.7	29948	GRIK3	GRIK3
chr1	37007599	37009885	2287	*	0.0982075	Intron (ENST00000373091.7/2899, intron 1 of 15)	1	36795527	37034125	238599	2	2899	ENST00000373091.7	24240	GRIK3	GRIK3
chr1	37009898	37010555	658	*	0.103931	Intron (ENST00000373091.7/2899, intron 1 of 15)	1	36795527	37034125	238599	2	2899	ENST00000373091.7	23570	GRIK3	GRIK3
chr1	37010942	37011958	1017	*	0.123417	Intron (ENST00000373091.7/2899, intron 1 of 15)	1	36795527	37034125	238599	2	2899	ENST00000373091.7	22167	GRIK3	GRIK3
chr1	37013670	37014564	895	*	0.0621839	Intron (ENST00000373091.7/2899, intron 1 of 15)	1	36795527	37034125	238599	2	2899	ENST00000373091.7	19561	GRIK3	GRIK3
chr1	37026063	37026880	818	*	0.0644556	Intron (ENST00000373091.7/2899, intron 1 of 15)	1	36795527	37034125	238599	2	2899	ENST00000373091.7	7245	GRIK3	GRIK3
chr1	37027055	37027464	410	*	0.0842313	Intron (ENST00000373091.7/2899, intron 1 of 15)	1	36795527	37034125	238599	2	2899	ENST00000373091.7	6661	GRIK3	GRIK3
chr1	37029214	37038443	9230	*	0.213242	Promoter (<=1kb)	1	36795527	37034125	238599	2	2899	ENST00000373091.7	0	GRIK3	GRIK3
chr1	37042055	37043294	1240	*	0.0835876	Distal Intergenic	1	36804618	37034129	229512	2	2899	ENST00000373093.4	-7926	GRIK3	GRIK3
chr1	37043522	37045586	2065	*	0.105648	Distal Intergenic	1	36804618	37034129	229512	2	2899	ENST00000373093.4	-9393	GRIK3	GRIK3
chr1	37046804	37048228	1425	*	0.113729	Distal Intergenic	1	36804618	37034129	229512	2	2899	ENST00000373093.4	-12675	GRIK3	GRIK3
chr1	37048592	37049918	1327	*	0.101058	Distal Intergenic	1	36804618	37034129	229512	2	2899	ENST00000373093.4	-14463	GRIK3	GRIK3
chr1	37062542	37067091	4550	*	0.0979891	Distal Intergenic	1	36804618	37034129	229512	2	2899	ENST00000373093.4	-28413	GRIK3	GRIK3
chr1	37067396	37069549	2154	*	0.084112	Distal Intergenic	1	36804618	37034129	229512	2	2899	ENST00000373093.4	-33267	GRIK3	GRIK3
chr1	37071206	37074918	3713	*	0.106079	Distal Intergenic	1	36804618	37034129	229512	2	2899	ENST00000373093.4	-37077	GRIK3	GRIK3
chr1	37076688	37078027	1340	*	0.0844461	Distal Intergenic	1	36804618	37034129	229512	2	2899	ENST00000373093.4	-42559	GRIK3	GRIK3
chr1	37078535	37079704	1170	*	0.0899985	Distal Intergenic	1	36804618	37034129	229512	2	2899	ENST00000373093.4	-44406	GRIK3	GRIK3
chr1	37082343	37083700	1358	*	0.112377	Distal Intergenic	1	36804618	37034129	229512	2	2899	ENST00000373093.4	-48214	GRIK3	GRIK3
chr1	37083994	37084739	746	*	0.151256	Distal Intergenic	1	36804618	37034129	229512	2	2899	ENST00000373093.4	-49865	GRIK3	GRIK3
chr1	37126972	37127636	665	*	0.0734237	Distal Intergenic	1	37161563	37161634	72	1	100422898	ENST00000579351.1	-33927	MIR4255	MIR4255
chr1	37129194	37130101	908	*	0.0777892	Distal Intergenic	1	37161563	37161634	72	1	100422898	ENST00000579351.1	-31462	MIR4255	MIR4255
chr1	37133779	37134571	793	*	0.0932167	Intron (ENST00000642067.1/ENST00000642067.1, intron 1 of 1)	1	37161563	37161634	72	1	100422898	ENST00000579351.1	-26992	MIR4255	MIR4255
chr1	37137757	37138547	791	*	0.0765856	Distal Intergenic	1	37161563	37161634	72	1	100422898	ENST00000579351.1	-23016	MIR4255	MIR4255
chr1	37169934	37171282	1349	*	0.0733842	Distal Intergenic	1	37161563	37161634	72	1	100422898	ENST00000579351.1	8371	MIR4255	MIR4255
chr1	37171560	37172887	1328	*	0.0753028	Distal Intergenic	1	37161563	37161634	72	1	100422898	ENST00000579351.1	9997	MIR4255	MIR4255
chr1	37173195	37174653	1459	*	0.0901605	Distal Intergenic	1	37161563	37161634	72	1	100422898	ENST00000579351.1	11632	MIR4255	MIR4255
chr1	37181416	37182507	1092	*	0.0676686	Distal Intergenic	1	37161563	37161634	72	1	100422898	ENST00000579351.1	19853	MIR4255	MIR4255
chr1	37190142	37191472	1331	*	0.0794951	Distal Intergenic	1	37161563	37161634	72	1	100422898	ENST00000579351.1	28579	MIR4255	MIR4255
chr1	37225087	37227387	2301	*	0.081424	Distal Intergenic	1	37161563	37161634	72	1	100422898	ENST00000579351.1	63524	MIR4255	MIR4255
chr1	37235136	37235837	702	*	0.0555665	Distal Intergenic	1	37161563	37161634	72	1	100422898	ENST00000579351.1	73573	MIR4255	MIR4255
chr1	37238321	37238877	557	*	0.0688606	Distal Intergenic	1	37161563	37161634	72	1	100422898	ENST00000579351.1	76758	MIR4255	MIR4255
chr1	37260483	37261600	1118	*	0.0644753	Distal Intergenic	1	37161563	37161634	72	1	100422898	ENST00000579351.1	98920	MIR4255	MIR4255
chr1	37265149	37266000	852	*	0.070039	Intron (ENST00000413901.1/ENST00000413901.1, intron 3 of 3)	1	37161563	37161634	72	1	100422898	ENST00000579351.1	103586	MIR4255	MIR4255
chr1	37269626	37271134	1509	*	0.107236	Exon (ENST00000413901.1/ENST00000413901.1, exon 3 of 4)	1	37161563	37161634	72	1	100422898	ENST00000579351.1	108063	MIR4255	MIR4255
chr1	37273848	37275065	1218	*	0.120393	Intron (ENST00000413901.1/ENST00000413901.1, intron 2 of 3)	1	37161563	37161634	72	1	100422898	ENST00000579351.1	112285	MIR4255	MIR4255
chr1	37290612	37299691	9080	*	0.108781	Intron (ENST00000413901.1/ENST00000413901.1, intron 1 of 3)	1	37161563	37161634	72	1	100422898	ENST00000579351.1	129049	MIR4255	MIR4255
chr1	37300678	37302329	1652	*	0.0820832	Intron (ENST00000413901.1/ENST00000413901.1, intron 1 of 3)	1	37161563	37161634	72	1	100422898	ENST00000579351.1	139115	MIR4255	MIR4255
chr1	37310546	37311642	1097	*	0.08491	Intron (ENST00000413901.1/ENST00000413901.1, intron 1 of 3)	1	37161563	37161634	72	1	100422898	ENST00000579351.1	148983	MIR4255	MIR4255
chr1	37312952	37315415	2464	*	0.0855436	Intron (ENST00000413901.1/ENST00000413901.1, intron 1 of 3)	1	37161563	37161634	72	1	100422898	ENST00000579351.1	151389	MIR4255	MIR4255
chr1	37315534	37318991	3458	*	0.142182	Intron (ENST00000413901.1/ENST00000413901.1, intron 1 of 3)	1	37161563	37161634	72	1	100422898	ENST00000579351.1	153971	MIR4255	MIR4255
chr1	37320783	37322003	1221	*	0.0667786	Intron (ENST00000413901.1/ENST00000413901.1, intron 1 of 3)	1	37454879	37474411	19533	2	728431	ENST00000424989.1	152408	LINC01137	LINC01137
chr1	37323464	37323965	502	*	0.0725257	Intron (ENST00000413901.1/ENST00000413901.1, intron 1 of 3)	1	37454879	37474411	19533	2	728431	ENST00000424989.1	150446	LINC01137	LINC01137
chr1	37324357	37325243	887	*	0.0610314	Exon (ENST00000413901.1/ENST00000413901.1, exon 1 of 4)	1	37454879	37474411	19533	2	728431	ENST00000424989.1	149168	LINC01137	LINC01137
chr1	37329268	37332320	3053	*	0.11002	Exon (ENST00000438196.2/ENST00000438196.2, exon 1 of 1)	1	37454879	37474411	19533	2	728431	ENST00000424989.1	142091	LINC01137	LINC01137
chr1	37332715	37333299	585	*	0.0759442	Distal Intergenic	1	37454879	37474411	19533	2	728431	ENST00000424989.1	141112	LINC01137	LINC01137
chr1	37359318	37360332	1015	*	0.0643963	Distal Intergenic	1	37454879	37474411	19533	2	728431	ENST00000424989.1	114079	LINC01137	LINC01137
chr1	37361120	37363650	2531	*	0.121471	Distal Intergenic	1	37454879	37474411	19533	2	728431	ENST00000424989.1	110761	LINC01137	LINC01137
chr1	37372988	37374240	1253	*	0.0734237	Distal Intergenic	1	37454879	37474411	19533	2	728431	ENST00000424989.1	100171	LINC01137	LINC01137
chr1	37387154	37387799	646	*	0.0667272	Distal Intergenic	1	37454879	37474411	19533	2	728431	ENST00000424989.1	86612	LINC01137	LINC01137
chr1	37388636	37391743	3108	*	0.106891	Distal Intergenic	1	37454879	37474411	19533	2	728431	ENST00000424989.1	82668	LINC01137	LINC01137
chr1	37392135	37392921	787	*	0.126668	Distal Intergenic	1	37454879	37474411	19533	2	728431	ENST00000424989.1	81490	LINC01137	LINC01137
chr1	37393277	37400317	7041	*	0.145092	Distal Intergenic	1	37454879	37474411	19533	2	728431	ENST00000424989.1	74094	LINC01137	LINC01137
chr1	37400400	37402717	2318	*	0.0944195	Distal Intergenic	1	37454879	37474411	19533	2	728431	ENST00000424989.1	71694	LINC01137	LINC01137
chr1	37415934	37416940	1007	*	0.069881	Distal Intergenic	1	37454879	37474411	19533	2	728431	ENST00000424989.1	57471	LINC01137	LINC01137
chr1	37421307	37422084	778	*	0.0621839	Distal Intergenic	1	37454879	37474411	19533	2	728431	ENST00000424989.1	52327	LINC01137	LINC01137
chr1	37427615	37429448	1834	*	0.113708	Distal Intergenic	1	37454879	37474411	19533	2	728431	ENST00000424989.1	44963	LINC01137	LINC01137
chr1	37430036	37431180	1145	*	0.0976009	Distal Intergenic	1	37454879	37474411	19533	2	728431	ENST00000424989.1	43231	LINC01137	LINC01137
chr1	37432847	37433589	743	*	0.073712	Distal Intergenic	1	37454879	37474411	19533	2	728431	ENST00000424989.1	40822	LINC01137	LINC01137
chr1	37614633	37617860	3228	*	0.116911	Exon (ENST00000612451.4/284654, exon 4 of 6)	1	37611812	37634616	22805	2	284654	ENST00000401068.1	16756	RSPO1	RSPO1
chr1	37617907	37619475	1569	*	0.0948784	Intron (ENST00000612451.4/284654, intron 3 of 5)	1	37611812	37634616	22805	2	284654	ENST00000401068.1	15141	RSPO1	RSPO1
chr1	37619626	37623056	3431	*	0.106918	Intron (ENST00000612451.4/284654, intron 3 of 5)	1	37611812	37634616	22805	2	284654	ENST00000401068.1	11560	RSPO1	RSPO1
chr1	37630503	37637441	6939	*	0.20598	Promoter (<=1kb)	1	37611350	37634665	23316	2	284654	ENST00000612451.4	0	RSPO1	RSPO1
chr1	37668710	37669210	501	*	0.0986166	Distal Intergenic	1	37682736	37689689	6954	2	54955	ENST00000464178.1	20479	C1orf109	C1orf109
chr1	37670855	37671887	1033	*	0.0822535	Distal Intergenic	1	37682736	37689689	6954	2	54955	ENST00000464178.1	17802	C1orf109	C1orf109
chr1	37753412	37756703	3292	*	0.146554	Promoter (<=1kb)	1	37714854	37756691	41838	2	284656	ENST00000446149.6	0	EPHA10	EPHA10
chr1	37757172	37757634	463	*	0.101948	Promoter (<=1kb)	1	37714854	37756691	41838	2	284656	ENST00000446149.6	-481	EPHA10	EPHA10
chr1	37759538	37769906	10369	*	0.135958	Promoter (<=1kb)	1	37715854	37765066	49213	2	284656	ENST00000427468.6	0	EPHA10	EPHA10
chr1	37787626	37788580	955	*	0.142344	Distal Intergenic	1	37793802	37801133	7332	1	149175	ENST00000373045.10	-5222	MANEAL	MANEAL
chr1	38004319	38004874	556	*	0.0695556	Promoter (<=1kb)	1	37996770	38005502	8733	2	2275	ENST00000485803.5	628	FHL3	FHL3
chr1	38043278	38046728	3451	*	0.221743	Promoter (<=1kb)	1	38044611	38046794	2184	2	5453	ENST00000373012.4	66	POU3F1	POU3F1
chr1	38068538	38069350	813	*	0.0663742	Intron (ENST00000432922.5/ENST00000432922.5, intron 1 of 3)	1	38089231	38089329	99	1	100500801	ENST00000582606.1	-19881	MIR3659	MIR3659
chr1	38134323	38135249	927	*	0.104593	Intron (ENST00000641212.1/ENST00000641212.1, intron 2 of 4)	1	38089231	38089329	99	1	100500801	ENST00000582606.1	45092	MIR3659	MIR3659
chr1	38323430	38323919	490	*	0.0807141	Distal Intergenic	1	38210658	38214806	4149	2	339442	ENST00000649079.1	-108624	LINC01343	LINC01343
chr1	38369146	38371374	2229	*	0.104535	Distal Intergenic	1	38474875	38476481	1607	1	105378656	ENST00000634732.1	-103501	NA	NA
chr1	38511135	38511728	594	*	0.0893348	Distal Intergenic	1	38475196	38476484	1289	1	105378656	ENST00000452971.1	35939	NA	NA
chr1	38577248	38579687	2440	*	0.0800411	Distal Intergenic	1	38475196	38476484	1289	1	105378656	ENST00000452971.1	102052	NA	NA
chr1	38595504	38597533	2030	*	0.0858356	Distal Intergenic	1	38475196	38476484	1289	1	105378656	ENST00000452971.1	120308	NA	NA
chr1	38669872	38670964	1093	*	0.0599913	Distal Intergenic	1	38839349	38848074	8726	2	64121	ENST00000474456.1	177110	RRAGC	RRAGC
chr1	38684091	38687228	3138	*	0.122688	Distal Intergenic	1	38839349	38848074	8726	2	64121	ENST00000474456.1	160846	RRAGC	RRAGC
chr1	38804658	38805509	852	*	0.0862198	Intron (ENST00000641481.1/ENST00000641481.1, intron 1 of 3)	1	38839349	38848074	8726	2	64121	ENST00000474456.1	42565	RRAGC	RRAGC
chr1	39080551	39084177	3627	*	0.143992	Promoter (<=1kb)	1	39081316	39102981	21666	1	23499	ENST00000484793.5	0	MACF1	MACF1
chr1	39727382	39727987	606	*	0.107898	Intron (ENST00000470018.5/10450, intron 1 of 7)	1	39738879	39742481	3603	1	10450	ENST00000485507.5	-10892	PPIE	PPIE
chr1	40861394	40861913	520	*	0.0867573	Promoter (<=1kb)	1	40861051	40862366	1316	2	163732	ENST00000372638.3	453	CITED4	CITED4
chr1	41530895	41531391	497	*	0.0888511	Intron (ENST00000643665.1/59269, intron 4 of 7)	1	41479127	41484673	5547	2	1907	ENST00000490783.5	-46222	EDN2	EDN2
chr1	41562887	41564013	1127	*	0.0770519	Intron (ENST00000643665.1/59269, intron 4 of 7)	1	41510230	41579900	69671	2	59269	ENST00000460604.1	15887	HIVEP3	HIVEP3
chr1	44405956	44411053	5098	*	0.162705	Promoter (<=1kb)	1	44408702	44412121	3420	1	55182	ENST00000487332.1	0	RNF220	RNF220
chr1	44411249	44412439	1191	*	0.0692477	Promoter (<=1kb)	1	44412698	44419872	7175	1	55182	ENST00000470498.1	-259	RNF220	RNF220
chr1	44586079	44587264	1186	*	0.0805951	Intron (ENST00000355387.6/55182, intron 2 of 14)	1	44614265	44627057	12793	1	55182	ENST00000496262.1	-27001	RNF220	RNF220
chr1	44596159	44602628	6470	*	0.11524	Intron (ENST00000355387.6/55182, intron 2 of 14)	1	44614265	44627057	12793	1	55182	ENST00000496262.1	-11637	RNF220	RNF220
chr1	45122774	45123404	631	*	0.0756363	Intron (ENST00000359600.5/57643, intron 1 of 13)	1	45016399	45206556	190158	2	57643	ENST00000359600.5	83152	ZSWIM5	ZSWIM5
chr1	45143383	45144719	1337	*	0.11102	Intron (ENST00000359600.5/57643, intron 1 of 13)	1	45016399	45206556	190158	2	57643	ENST00000359600.5	61837	ZSWIM5	ZSWIM5
chr1	45168723	45171682	2960	*	0.119582	Intron (ENST00000359600.5/57643, intron 1 of 13)	1	45016399	45206556	190158	2	57643	ENST00000359600.5	34874	ZSWIM5	ZSWIM5
chr1	45202388	45206464	4077	*	0.131093	Promoter (<=1kb)	1	45016399	45206556	190158	2	57643	ENST00000359600.5	92	ZSWIM5	ZSWIM5
chr1	45207367	45208189	823	*	0.0727546	Promoter (<=1kb)	1	45016399	45206556	190158	2	57643	ENST00000359600.5	-811	ZSWIM5	ZSWIM5
chr1	46528759	46529303	545	*	0.0696521	Downstream (2-3kb)	1	46538696	46570255	31560	1	100507423	ENST00000602433.1	-9393	MKNK1-AS1	MKNK1-AS1
chr1	46741769	46742876	1108	*	0.0853677	Exon (ENST00000419949.2/ENST00000419949.2, exon 1 of 1)	1	46757838	46810850	53013	1	1580	ENST00000546128.5	-14962	CYP4B1	CYP4B1
chr1	46746705	46747466	762	*	0.0883877	Distal Intergenic	1	46757838	46810850	53013	1	1580	ENST00000546128.5	-10372	CYP4B1	CYP4B1
chr1	47231429	47232684	1256	*	0.0972074	Promoter (<=1kb)	1	47216290	47231715	15426	2	6886	ENST00000371884.6	0	TAL1	TAL1
chr1	47415895	47417206	1312	*	0.122671	Promoter (<=1kb)	1	47416072	47418052	1981	1	2301	ENST00000335071.3	0	FOXE3	FOXE3
chr1	47438152	47439092	941	*	0.103067	Promoter (2-3kb)	1	47436017	47440691	4675	1	2306	ENST00000334793.5	2135	FOXD2	FOXD2
chr1	47442743	47443611	869	*	0.0800411	Distal Intergenic	1	47436017	47440691	4675	1	2306	ENST00000334793.5	6726	FOXD2	FOXD2
chr1	47443699	47447276	3578	*	0.154644	Distal Intergenic	1	47436017	47440691	4675	1	2306	ENST00000334793.5	7682	FOXD2	FOXD2
chr1	47463002	47463819	818	*	0.0622178	Distal Intergenic	1	47436017	47440691	4675	1	2306	ENST00000334793.5	26985	FOXD2	FOXD2
chr1	47480090	47480723	634	*	0.0683298	Distal Intergenic	1	47436017	47440691	4675	1	2306	ENST00000334793.5	44073	FOXD2	FOXD2
chr1	47495697	47496425	729	*	0.0555863	Distal Intergenic	1	47436017	47440691	4675	1	2306	ENST00000334793.5	59680	FOXD2	FOXD2
chr1	47708199	47712064	3866	*	0.250028	Distal Intergenic	1	47436017	47440691	4675	1	2306	ENST00000334793.5	272182	FOXD2	FOXD2
chr1	47715288	47716229	942	*	0.064795	Distal Intergenic	1	47775238	47994212	218975	2	388630	ENST00000435576.2	277983	TRABD2B	TRABD2B
chr1	47724492	47726180	1689	*	0.10894	Distal Intergenic	1	47775238	47994212	218975	2	388630	ENST00000435576.2	268032	TRABD2B	TRABD2B
chr1	47726540	47727665	1126	*	0.115858	Distal Intergenic	1	47775238	47994212	218975	2	388630	ENST00000435576.2	266547	TRABD2B	TRABD2B
chr1	47734493	47735233	741	*	0.08491	Distal Intergenic	1	47775238	47994212	218975	2	388630	ENST00000435576.2	258979	TRABD2B	TRABD2B
chr1	47735360	47736209	850	*	0.117146	Distal Intergenic	1	47775238	47994212	218975	2	388630	ENST00000435576.2	258003	TRABD2B	TRABD2B
chr1	47737336	47737832	497	*	0.0844856	Distal Intergenic	1	47775238	47994212	218975	2	388630	ENST00000435576.2	256380	TRABD2B	TRABD2B
chr1	47739044	47739559	516	*	0.0606271	Distal Intergenic	1	47775238	47994212	218975	2	388630	ENST00000435576.2	254653	TRABD2B	TRABD2B
chr1	47965540	47966368	829	*	0.0894973	Intron (ENST00000606738.2/388630, intron 2 of 6)	1	47775238	47994212	218975	2	388630	ENST00000435576.2	27844	TRABD2B	TRABD2B
chr1	48090823	48091825	1003	*	0.086619	Exon (ENST00000635446.1/ENST00000635446.1, exon 6 of 6)	1	48096092	48127948	31857	2	391037	ENST00000604015.1	36123	NA	NA
chr1	48173555	48174726	1172	*	0.100909	Promoter (4-5kb)	1	48161799	48179230	17432	2	391037	ENST00000401057.7	4504	NA	NA
chr1	48356700	48359479	2780	*	0.0944327	Promoter (<=1kb)	1	48355445	48359722	4278	2	54558	ENST00000487629.1	243	SPATA6	SPATA6
chr1	48360326	48361290	965	*	0.0852063	Promoter (<=1kb)	1	48355445	48359722	4278	2	54558	ENST00000487629.1	-604	SPATA6	SPATA6
chr1	48449015	48449701	687	*	0.0910438	Promoter (1-2kb)	1	48411464	48451586	40123	2	54558	ENST00000465990.5	1885	SPATA6	SPATA6
chr1	48459970	48460735	766	*	0.0792596	Intron (ENST00000371847.7/54558, intron 1 of 12)	1	48411464	48451586	40123	2	54558	ENST00000465990.5	-8384	SPATA6	SPATA6
chr1	48539317	48539844	528	*	0.0708385	Exon (ENST00000371839.5/84871, exon 12 of 14)	1	48295374	48472208	176835	2	54558	ENST00000396199.7	-67109	SPATA6	SPATA6
chr1	48675303	48676083	781	*	0.0861556	Intron (ENST00000371839.5/84871, intron 6 of 13)	1	48534173	48663244	129072	2	84871	ENST00000334103.11	-12059	AGBL4	AGBL4
chr1	48831780	48832596	817	*	0.0858477	Intron (ENST00000371839.5/84871, intron 6 of 13)	1	48759207	48776969	17763	2	79656	ENST00000480399.1	-54811	BEND5	BEND5
chr1	49790487	49791011	525	*	0.0957512	Intron (ENST00000371839.5/84871, intron 2 of 13)	1	49527228	49851518	324291	2	84871	ENST00000497451.1	60507	AGBL4	AGBL4
chr1	49927046	49927586	541	*	0.0791629	Intron (ENST00000371839.5/84871, intron 1 of 13)	1	49527228	49851518	324291	2	84871	ENST00000497451.1	-75528	AGBL4	AGBL4
chr1	50200695	50201926	1232	*	0.100302	3' UTR	1	50177130	50197585	20456	1	1996	ENST00000474675.1	23565	ELAVL4	ELAVL4
chr1	50203058	50204724	1667	*	0.0930984	3' UTR	1	50177130	50197585	20456	1	1996	ENST00000474675.1	25928	ELAVL4	ELAVL4
chr1	50205218	50206733	1516	*	0.114349	Exon (ENST00000440897.1/ENST00000440897.1, exon 2 of 2)	1	50177130	50197585	20456	1	1996	ENST00000474675.1	28088	ELAVL4	ELAVL4
chr1	50274991	50275412	422	*	0.0692477	Intron (ENST00000641749.1/ENST00000641749.1, intron 5 of 11)	1	50177130	50197585	20456	1	1996	ENST00000474675.1	97861	ELAVL4	ELAVL4
chr1	50277750	50278851	1102	*	0.0791629	Intron (ENST00000641749.1/ENST00000641749.1, intron 5 of 11)	1	50177130	50197585	20456	1	1996	ENST00000474675.1	100620	ELAVL4	ELAVL4
chr1	50326420	50328399	1980	*	0.086619	Exon (ENST00000423464.1/ENST00000423464.1, exon 1 of 1)	1	50417550	50421632	4083	2	63950	ENST00000418121.5	93233	DMRTA2	DMRTA2
chr1	50331923	50332942	1020	*	0.0763887	Distal Intergenic	1	50417550	50421632	4083	2	63950	ENST00000418121.5	88690	DMRTA2	DMRTA2
chr1	50366813	50367797	985	*	0.0977266	Distal Intergenic	1	50417550	50421632	4083	2	63950	ENST00000418121.5	53835	DMRTA2	DMRTA2
chr1	50368052	50368535	484	*	0.113148	Distal Intergenic	1	50417550	50421632	4083	2	63950	ENST00000418121.5	53097	DMRTA2	DMRTA2
chr1	50416415	50417403	989	*	0.0705422	Promoter (4-5kb)	1	50417550	50421632	4083	2	63950	ENST00000418121.5	4229	DMRTA2	DMRTA2
chr1	50423918	50424440	523	*	0.0698892	Promoter (<=1kb)	1	50417550	50423500	5951	2	63950	ENST00000404795.3	-418	DMRTA2	DMRTA2
chr1	50424888	50425465	578	*	0.0981843	Promoter (1-2kb)	1	50417550	50423500	5951	2	63950	ENST00000404795.3	-1388	DMRTA2	DMRTA2
chr1	53061461	53063531	2071	*	0.113245	Promoter (<=1kb)	1	53062052	53085501	23450	1	127435	ENST00000395871.6	0	PODN	PODN
chr1	53395319	53396232	914	*	0.0801003	Distal Intergenic	1	53438711	53439569	859	2	163742	ENST00000562700.1	43337	SLC25A3P1	SLC25A3P1
chr1	53737100	53738109	1010	*	0.0778089	Promoter (<=1kb)	1	53506242	53738106	231865	2	148979	ENST00000628545.1	0	GLIS1	GLIS1
chr1	53738209	53738853	645	*	0.109907	Promoter (<=1kb)	1	53506242	53738106	231865	2	148979	ENST00000628545.1	-103	GLIS1	GLIS1
chr1	55038764	55041558	2795	*	0.129011	Promoter (<=1kb)	1	55039548	55064852	25305	1	255738	ENST00000302118.5	0	PCSK9	PCSK9
chr1	55686795	55688690	1896	*	0.0781763	Intron (ENST00000643167.1/ENST00000643167.1, intron 3 of 3)	1	55868254	55950118	81865	1	105378738	ENST00000648749.1	-179564	RP11-90C4.3	RP11-90C4.3
chr1	55689615	55693449	3835	*	0.143482	Intron (ENST00000643167.1/ENST00000643167.1, intron 3 of 3)	1	55868254	55950118	81865	1	105378738	ENST00000648749.1	-174805	RP11-90C4.3	RP11-90C4.3
chr1	55879301	55880153	853	*	0.0666087	Intron (ENST00000646266.1/ENST00000646266.1, intron 3 of 11)	1	55868254	55950118	81865	1	105378738	ENST00000648749.1	11047	RP11-90C4.3	RP11-90C4.3
chr1	56828957	56829561	605	*	0.062263	Distal Intergenic	1	56726544	56819696	93153	2	199920	ENST00000484327.1	-9261	C1orf168	C1orf168
chr1	56831095	56832135	1041	*	0.0622037	Distal Intergenic	1	56726544	56819696	93153	2	199920	ENST00000484327.1	-11399	C1orf168	C1orf168
chr1	57180113	57180904	792	*	0.0663742	Intron (ENST00000371236.6/1600, intron 2 of 14)	1	57071178	57136583	65406	2	1600	ENST00000489267.1	-43530	DAB1	DAB1
chr1	57183081	57183525	445	*	0.0689199	Intron (ENST00000371236.6/1600, intron 2 of 14)	1	57071178	57136583	65406	2	1600	ENST00000489267.1	-46498	DAB1	DAB1
chr1	57287230	57287727	498	*	0.100168	Promoter (3-4kb)	1	57010695	57291065	280371	2	1600	ENST00000371231.5	3338	DAB1	DAB1
chr1	57314874	57315935	1062	*	0.0799818	Intron (ENST00000371236.6/1600, intron 1 of 14)	1	57145417	57307364	161948	2	1600	ENST00000473821.1	-7510	DAB1	DAB1
chr1	57417818	57418630	813	*	0.0939884	Intron (ENST00000371236.6/1600, intron 1 of 14)	1	56994778	57424057	429280	2	1600	ENST00000371236.6	5427	DAB1	DAB1
chr1	57419354	57426237	6884	*	0.147008	Promoter (<=1kb)	1	56994778	57424057	429280	2	1600	ENST00000371236.6	0	DAB1	DAB1
chr1	57473447	57474474	1028	*	0.070197	Intron (ENST00000485760.5/1600, intron 7 of 20)	1	57070734	57424057	353324	2	1600	ENST00000371230.1	-49390	DAB1	DAB1
chr1	57491638	57493191	1554	*	0.0820042	Intron (ENST00000485760.5/1600, intron 7 of 20)	1	57070734	57424057	353324	2	1600	ENST00000371230.1	-67581	DAB1	DAB1
chr1	57641615	57644139	2525	*	0.0682891	Intron (ENST00000485760.5/1600, intron 7 of 20)	1	57860532	57862803	2272	1	101926890	ENST00000585589.5	-216393	DAB1-AS1	DAB1-AS1
chr1	57652162	57652747	586	*	0.0676686	Intron (ENST00000485760.5/1600, intron 6 of 20)	1	57860532	57862803	2272	1	101926890	ENST00000585589.5	-207785	DAB1-AS1	DAB1-AS1
chr1	57776086	57776760	675	*	0.0747381	Intron (ENST00000485760.5/1600, intron 6 of 20)	1	57860532	57862803	2272	1	101926890	ENST00000585589.5	-83772	DAB1-AS1	DAB1-AS1
chr1	57817248	57818110	863	*	0.0725257	Intron (ENST00000485760.5/1600, intron 6 of 20)	1	57860532	57862803	2272	1	101926890	ENST00000585589.5	-42422	DAB1-AS1	DAB1-AS1
chr1	57819226	57820069	844	*	0.0977402	Intron (ENST00000485760.5/1600, intron 6 of 20)	1	57860532	57862803	2272	1	101926890	ENST00000585589.5	-40463	DAB1-AS1	DAB1-AS1
chr1	57875397	57877234	1838	*	0.0787321	Exon (ENST00000590080.5/ENST00000590080.5, exon 2 of 3)	1	57826071	57884085	58015	2	1600	ENST00000477280.1	6851	DAB1	DAB1
chr1	57888217	57889638	1422	*	0.0874894	Promoter (4-5kb)	1	57826071	57884085	58015	2	1600	ENST00000477280.1	-4132	DAB1	DAB1
chr1	57896929	57897551	623	*	0.0533344	Intron (ENST00000485760.5/1600, intron 5 of 20)	1	57826071	57884085	58015	2	1600	ENST00000477280.1	-12844	DAB1	DAB1
chr1	58189411	58189999	589	*	0.0714322	Intron (ENST00000485760.5/1600, intron 4 of 20)	1	57826071	57884085	58015	2	1600	ENST00000477280.1	-305326	DAB1	DAB1
chr1	58246614	58251112	4499	*	0.189986	Intron (ENST00000485760.5/1600, intron 4 of 20)	1	58462552	58506199	43648	2	115209	ENST00000460671.1	255087	OMA1	OMA1
chr1	58359994	58360613	620	*	0.0800213	Intron (ENST00000485760.5/1600, intron 3 of 20)	1	58462552	58506199	43648	2	115209	ENST00000460671.1	145586	OMA1	OMA1
chr1	58397172	58398352	1181	*	0.0578382	Intron (ENST00000485760.5/1600, intron 3 of 20)	1	58462552	58506199	43648	2	115209	ENST00000460671.1	107847	OMA1	OMA1
chr1	58461192	58462243	1052	*	0.0688409	Intron (ENST00000485760.5/1600, intron 3 of 20)	1	58462552	58506199	43648	2	115209	ENST00000460671.1	43956	OMA1	OMA1
chr1	59927555	59928803	1249	*	0.0806346	Promoter (<=1kb)	1	59893308	59926790	33483	2	1573	ENST00000371204.3	-765	CYP2J2	CYP2J2
chr1	61365479	61366153	675	*	0.0661174	Intron (ENST00000371191.5/4774, intron 6 of 10)	1	61352450	61404226	51777	1	4774	ENST00000482020.1	13029	NFIA	NFIA
chr1	62283212	62284337	1126	*	0.0666877	Intron (ENST00000371153.8/163782, intron 1 of 9)	1	62237544	62272791	35248	2	163782	ENST00000371150.5	-10421	KANK4	KANK4
chr1	62317680	62319775	2096	*	0.103972	Promoter (<=1kb)	1	62236979	62319414	82436	2	163782	ENST00000371153.8	0	KANK4	KANK4
chr1	63107012	63110328	3317	*	0.132107	Distal Intergenic	1	63159087	63160410	1324	2	199899	ENST00000432537.2	50082	NA	NA
chr1	63323534	63325528	1995	*	0.112953	Promoter (<=1kb)	1	63320884	63323582	2699	2	100996301	ENST00000431294.5	0	FOXD3-AS1	FOXD3-AS1
chr1	63325837	63327034	1198	*	0.0599913	Promoter (<=1kb)	1	63326925	63326984	60	2	102464823	ENST00000615405.1	0	MIR6068	MIR6068
chr1	63331991	63332486	496	*	0.070197	Distal Intergenic	1	63326925	63326984	60	2	102464823	ENST00000615405.1	-5007	MIR6068	MIR6068
chr1	63352178	63352974	797	*	0.14022	Distal Intergenic	1	63367575	63437126	69552	1	29929	ENST00000647818.1	-14601	ALG6	ALG6
chr1	63353468	63354236	769	*	0.0622827	Distal Intergenic	1	63367575	63437126	69552	1	29929	ENST00000647818.1	-13339	ALG6	ALG6
chr1	63476944	63478009	1066	*	0.0689001	Intron (ENST00000371092.7/23421, intron 5 of 9)	1	63449303	63490214	40912	2	23421	ENST00000476508.5	12205	ITGB3BP	ITGB3BP
chr1	63478403	63479709	1307	*	0.0733842	Exon (ENST00000371092.7/23421, exon 5 of 10)	1	63449303	63490214	40912	2	23421	ENST00000476508.5	10505	ITGB3BP	ITGB3BP
chr1	63480872	63482799	1928	*	0.0786926	Intron (ENST00000371092.7/23421, intron 4 of 9)	1	63449303	63490214	40912	2	23421	ENST00000476508.5	7415	ITGB3BP	ITGB3BP
chr1	63483464	63486863	3400	*	0.109012	Promoter (3-4kb)	1	63449303	63490214	40912	2	23421	ENST00000476508.5	3351	ITGB3BP	ITGB3BP
chr1	63543902	63545063	1162	*	0.111173	Promoter (2-3kb)	1	63547082	63550636	3555	1	79469	ENST00000371086.3	-2019	NA	NA
chr1	64470131	64473617	3487	*	0.176233	Promoter (<=1kb)	1	64470792	64693058	222267	1	57685	ENST00000290039.5	0	CACHD1	CACHD1
chr1	64479278	64482995	3718	*	0.0966799	Intron (ENST00000290039.5/57685, intron 1 of 26)	1	64470792	64693058	222267	1	57685	ENST00000290039.5	8486	CACHD1	CACHD1
chr1	64486543	64495365	8823	*	0.15313	Intron (ENST00000290039.5/57685, intron 1 of 26)	1	64505901	64693040	187140	1	57685	ENST00000650260.1	-10536	CACHD1	CACHD1
chr1	64497075	64497980	906	*	0.0832135	Intron (ENST00000290039.5/57685, intron 1 of 26)	1	64505901	64693040	187140	1	57685	ENST00000650260.1	-7921	CACHD1	CACHD1
chr1	64498017	64501579	3563	*	0.0931235	Promoter (4-5kb)	1	64505901	64693040	187140	1	57685	ENST00000650260.1	-4322	CACHD1	CACHD1
chr1	64502962	64504669	1708	*	0.0916617	Promoter (1-2kb)	1	64505901	64693040	187140	1	57685	ENST00000650260.1	-1232	CACHD1	CACHD1
chr1	64505152	64505799	648	*	0.0732656	Promoter (<=1kb)	1	64505901	64693040	187140	1	57685	ENST00000650260.1	-102	CACHD1	CACHD1
chr1	64510278	64511320	1043	*	0.0644556	Promoter (4-5kb)	1	64505915	64693053	187139	1	57685	ENST00000495994.5	4363	CACHD1	CACHD1
chr1	64512387	64514450	2064	*	0.0926959	Intron (ENST00000290039.5/57685, intron 1 of 26)	1	64505915	64693053	187139	1	57685	ENST00000495994.5	6472	CACHD1	CACHD1
chr1	64514680	64516324	1645	*	0.116482	Intron (ENST00000290039.5/57685, intron 1 of 26)	1	64505915	64693053	187139	1	57685	ENST00000495994.5	8765	CACHD1	CACHD1
chr1	64517340	64521203	3864	*	0.0905183	Intron (ENST00000290039.5/57685, intron 1 of 26)	1	64505915	64693053	187139	1	57685	ENST00000495994.5	11425	CACHD1	CACHD1
chr1	64523993	64525303	1311	*	0.094184	Intron (ENST00000290039.5/57685, intron 1 of 26)	1	64505915	64693053	187139	1	57685	ENST00000495994.5	18078	CACHD1	CACHD1
chr1	64526520	64527874	1355	*	0.0759442	Intron (ENST00000290039.5/57685, intron 1 of 26)	1	64505915	64693053	187139	1	57685	ENST00000495994.5	20605	CACHD1	CACHD1
chr1	64527964	64530435	2472	*	0.0917012	Intron (ENST00000290039.5/57685, intron 1 of 26)	1	64505915	64693053	187139	1	57685	ENST00000495994.5	22049	CACHD1	CACHD1
chr1	64538504	64539964	1461	*	0.102066	Intron (ENST00000290039.5/57685, intron 1 of 26)	1	64563677	64693058	129382	1	57685	ENST00000470527.1	-23713	CACHD1	CACHD1
chr1	64544432	64548986	4555	*	0.128282	Intron (ENST00000290039.5/57685, intron 1 of 26)	1	64563677	64693058	129382	1	57685	ENST00000470527.1	-14691	CACHD1	CACHD1
chr1	64550315	64551640	1326	*	0.119997	5' UTR	1	64563677	64693058	129382	1	57685	ENST00000470527.1	-12037	CACHD1	CACHD1
chr1	64551882	64554415	2534	*	0.0880124	Intron (ENST00000290039.5/57685, intron 2 of 26)	1	64563677	64693058	129382	1	57685	ENST00000470527.1	-9262	CACHD1	CACHD1
chr1	64554936	64555910	975	*	0.0887326	Intron (ENST00000290039.5/57685, intron 2 of 26)	1	64563677	64693058	129382	1	57685	ENST00000470527.1	-7767	CACHD1	CACHD1
chr1	64556515	64559161	2647	*	0.0977404	Promoter (4-5kb)	1	64563677	64693058	129382	1	57685	ENST00000470527.1	-4516	CACHD1	CACHD1
chr1	64559602	64560348	747	*	0.100829	Promoter (3-4kb)	1	64563677	64693058	129382	1	57685	ENST00000470527.1	-3329	CACHD1	CACHD1
chr1	64565592	64567144	1553	*	0.0970084	Promoter (1-2kb)	1	64563677	64693058	129382	1	57685	ENST00000470527.1	1915	CACHD1	CACHD1
chr1	64568178	64569172	995	*	0.0998563	Promoter (4-5kb)	1	64563677	64693058	129382	1	57685	ENST00000470527.1	4501	CACHD1	CACHD1
chr1	64587016	64587771	756	*	0.0877463	Intron (ENST00000290039.5/57685, intron 3 of 26)	1	64579847	64579923	77	1	100616338	ENST00000582305.1	7169	MIR4794	MIR4794
chr1	64594140	64594857	718	*	0.0681009	Intron (ENST00000290039.5/57685, intron 3 of 26)	1	64579847	64579923	77	1	100616338	ENST00000582305.1	14293	MIR4794	MIR4794
chr1	64597609	64601222	3614	*	0.105456	Intron (ENST00000290039.5/57685, intron 3 of 26)	1	64579847	64579923	77	1	100616338	ENST00000582305.1	17762	MIR4794	MIR4794
chr1	64618259	64619919	1661	*	0.0731678	Intron (ENST00000290039.5/57685, intron 4 of 26)	1	64579847	64579923	77	1	100616338	ENST00000582305.1	38412	MIR4794	MIR4794
chr1	64620308	64621228	921	*	0.0938013	Intron (ENST00000290039.5/57685, intron 4 of 26)	1	64579847	64579923	77	1	100616338	ENST00000582305.1	40461	MIR4794	MIR4794
chr1	64625272	64626044	773	*	0.0666877	Intron (ENST00000290039.5/57685, intron 4 of 26)	1	64664200	64666140	1941	1	57685	ENST00000486580.1	-38156	CACHD1	CACHD1
chr1	64626553	64627397	845	*	0.0730706	Intron (ENST00000290039.5/57685, intron 4 of 26)	1	64664200	64666140	1941	1	57685	ENST00000486580.1	-36803	CACHD1	CACHD1
chr1	64650983	64652714	1732	*	0.0999526	Exon (ENST00000290039.5/57685, exon 10 of 27)	1	64664200	64666140	1941	1	57685	ENST00000486580.1	-11486	CACHD1	CACHD1
chr1	65264226	65265846	1621	*	0.0895671	Promoter (<=1kb)	1	65264694	65415869	151176	1	9829	ENST00000263441.11	0	DNAJC6	DNAJC6
chr1	65308003	65309283	1281	*	0.121703	Promoter (<=1kb)	1	65309545	65415276	105732	1	9829	ENST00000371069.4	-262	DNAJC6	DNAJC6
chr1	65310543	65316413	5871	*	0.153527	Promoter (<=1kb)	1	65309545	65415276	105732	1	9829	ENST00000371069.4	998	DNAJC6	DNAJC6
chr1	65316420	65317364	945	*	0.0844264	Intron (ENST00000463018.5/9829, intron 1 of 4)	1	65309545	65415276	105732	1	9829	ENST00000371069.4	6875	DNAJC6	DNAJC6
chr1	65352478	65353039	562	*	0.0577789	Intron (ENST00000463018.5/9829, intron 2 of 4)	1	65366065	65379788	13724	1	9829	ENST00000472787.1	-13026	DNAJC6	DNAJC6
chr1	65405968	65406670	703	*	0.102185	Exon (ENST00000263441.11/9829, exon 17 of 20)	1	65420587	65432064	11478	1	54741	ENST00000475108.5	-13917	LEPROT	LEPROT
chr1	65415560	65416337	778	*	0.0688804	Promoter (4-5kb)	1	65420587	65432064	11478	1	54741	ENST00000475108.5	-4250	LEPROT	LEPROT
chr1	65689252	65690933	1682	*	0.0706719	Distal Intergenic	1	65619940	65623384	3445	1	3953	ENST00000471762.1	69312	LEPR	LEPR
chr1	65698486	65700643	2158	*	0.0784175	Distal Intergenic	1	65619940	65623384	3445	1	3953	ENST00000471762.1	78546	LEPR	LEPR
chr1	65708282	65710315	2034	*	0.103408	Intron (ENST00000646875.1/ENST00000646875.1, intron 1 of 2)	1	65792514	66374278	581765	1	5142	ENST00000329654.8	-82199	PDE4B	PDE4B
chr1	65728242	65728754	513	*	0.0935307	Distal Intergenic	1	65792514	66374278	581765	1	5142	ENST00000329654.8	-63760	PDE4B	PDE4B
chr1	65753276	65754056	781	*	0.0998653	Distal Intergenic	1	65792514	66374278	581765	1	5142	ENST00000329654.8	-38458	PDE4B	PDE4B
chr1	65791981	65795511	3531	*	0.154592	Promoter (<=1kb)	1	65792514	66374278	581765	1	5142	ENST00000329654.8	0	PDE4B	PDE4B
chr1	65796041	65796778	738	*	0.0947506	Promoter (2-3kb)	1	65793181	66373504	580324	1	5142	ENST00000341517.8	2860	PDE4B	PDE4B
chr1	65906765	65907845	1081	*	0.0577789	Intron (ENST00000329654.8/5142, intron 1 of 16)	1	65992422	66374573	382152	1	5142	ENST00000423207.6	-84577	PDE4B	PDE4B
chr1	65918519	65919591	1073	*	0.086619	Exon (ENST00000329654.8/5142, exon 3 of 17)	1	65992422	66374573	382152	1	5142	ENST00000423207.6	-72831	PDE4B	PDE4B
chr1	65920063	65920718	656	*	0.0919795	Intron (ENST00000329654.8/5142, intron 3 of 16)	1	65992422	66374573	382152	1	5142	ENST00000423207.6	-71704	PDE4B	PDE4B
chr1	65941187	65942492	1306	*	0.0776707	Intron (ENST00000329654.8/5142, intron 3 of 16)	1	65992422	66374573	382152	1	5142	ENST00000423207.6	-49930	PDE4B	PDE4B
chr1	65990792	65991627	836	*	0.0775349	Promoter (<=1kb)	1	65992422	66374573	382152	1	5142	ENST00000423207.6	-795	PDE4B	PDE4B
chr1	66063942	66066725	2784	*	0.0948208	Intron (ENST00000329654.8/5142, intron 3 of 16)	1	66042500	66050718	8219	2	101927139	ENST00000424138.1	-13224	RP11-397C12.1	RP11-397C12.1
chr1	66233543	66235507	1965	*	0.103749	Intron (ENST00000329654.8/5142, intron 3 of 16)	1	66257365	66267509	10145	1	5142	ENST00000371048.7	-21858	PDE4B	PDE4B
chr1	66236633	66237471	839	*	0.0785099	Intron (ENST00000329654.8/5142, intron 3 of 16)	1	66257365	66267509	10145	1	5142	ENST00000371048.7	-19894	PDE4B	PDE4B
chr1	66532892	66533499	608	*	0.0555863	Promoter (<=1kb)	1	66533383	66744374	210992	1	84251	ENST00000237247.10	0	SGIP1	SGIP1
chr1	66645469	66646726	1258	*	0.0799028	Intron (ENST00000237247.10/84251, intron 8 of 26)	1	66628440	66628517	78	1	100422871	ENST00000584034.3	17029	MIR3117	MIR3117
chr1	67052082	67053247	1166	*	0.0687562	Promoter (<=1kb)	1	66999332	67054099	54768	2	23169	ENST00000235345.5	852	SLC35D1	SLC35D1
chr1	67150023	67151279	1257	*	0.0919027	Intron (ENST00000637002.1/149233, intron 1 of 10)	1	67138907	67259167	120261	1	149233	ENST00000637002.1	11116	IL23R	IL23R
chr1	67852539	67853407	869	*	0.083282	Intron (ENST00000420587.5/100289178, intron 1 of 9)	1	67701466	67833467	132002	2	55970	ENST00000370982.3	-19072	GNG12	GNG12
chr1	67927360	67928000	641	*	0.100051	Intron (ENST00000420587.5/100289178, intron 1 of 9)	1	67701466	67833467	132002	2	55970	ENST00000370982.3	-93893	GNG12	GNG12
chr1	68107763	68109009	1247	*	0.0815162	Intron (ENST00000420587.5/100289178, intron 6 of 9)	1	68125974	68138162	12189	2	79971	ENST00000498615.1	29153	WLS	WLS
chr1	68339214	68343955	4742	*	0.0861765	Distal Intergenic	1	68428822	68449959	21138	2	6121	ENST00000262340.5	106004	RPE65	RPE65
chr1	69056430	69057204	775	*	0.062263	Promoter (<=1kb)	1	69055898	69185003	129106	1	105378785	ENST00000425517.1	532	RP11-424D14.1	RP11-424D14.1
chr1	69567909	69570007	2099	*	0.131997	Promoter (<=1kb)	1	69568398	70123488	555091	1	57554	ENST00000310961.9	0	LRRC7	LRRC7
chr1	69629572	69630429	858	*	0.0926406	Intron (ENST00000310961.9/57554, intron 1 of 26)	1	69568450	69875004	306555	1	57554	ENST00000370958.5	61122	LRRC7	LRRC7
chr1	70552896	70553491	596	*	0.0689001	Distal Intergenic	1	70434851	70439232	4382	1	1491	ENST00000482383.1	118045	CTH	CTH
chr1	70998387	70999163	777	*	0.0804085	Intron (ENST00000370931.7/5733, intron 2 of 4)	1	70852573	71047633	195061	2	5733	ENST00000460330.5	48470	PTGER3	PTGER3
chr1	71016807	71017743	937	*	0.066668	Intron (ENST00000370931.7/5733, intron 1 of 4)	1	70852573	71047633	195061	2	5733	ENST00000460330.5	29890	PTGER3	PTGER3
chr1	71022161	71022823	663	*	0.0683298	Intron (ENST00000370931.7/5733, intron 1 of 4)	1	70852573	71047633	195061	2	5733	ENST00000460330.5	24810	PTGER3	PTGER3
chr1	71023612	71023997	386	*	0.0904282	Intron (ENST00000370931.7/5733, intron 1 of 4)	1	70852573	71047633	195061	2	5733	ENST00000460330.5	23636	PTGER3	PTGER3
chr1	71046636	71049292	2657	*	0.114074	Promoter (<=1kb)	1	71048855	71067184	18330	1	100132618	ENST00000450461.1	0	NA	NA
chr1	71051886	71052544	659	*	0.0577592	Promoter (3-4kb)	1	71048855	71067184	18330	1	100132618	ENST00000450461.1	3031	NA	NA
chr1	72276801	72277776	976	*	0.071152	Promoter (4-5kb)	1	71395940	72282734	886795	2	257194	ENST00000357731.9	4958	NEGR1	NEGR1
chr1	72280649	72282629	1981	*	0.0770387	Promoter (<=1kb)	1	71395940	72282734	886795	2	257194	ENST00000357731.9	105	NEGR1	NEGR1
chr1	72285099	72285682	584	*	0.134981	Promoter (2-3kb)	1	71395940	72282734	886795	2	257194	ENST00000357731.9	-2365	NEGR1	NEGR1
chr1	72285843	72286433	591	*	0.0661174	Promoter (3-4kb)	1	71395940	72282734	886795	2	257194	ENST00000357731.9	-3109	NEGR1	NEGR1
chr1	72297809	72298851	1043	*	0.0612685	Distal Intergenic	1	71395940	72282734	886795	2	257194	ENST00000357731.9	-15075	NEGR1	NEGR1
chr1	72299426	72299823	398	*	0.0533344	Distal Intergenic	1	71395940	72282734	886795	2	257194	ENST00000357731.9	-16692	NEGR1	NEGR1
chr1	72420164	72420825	662	*	0.140194	Distal Intergenic	1	71395940	72282734	886795	2	257194	ENST00000357731.9	-137430	NEGR1	NEGR1
chr1	72617937	72618849	913	*	0.069881	Distal Intergenic	1	71395940	72282734	886795	2	257194	ENST00000357731.9	-335203	NEGR1	NEGR1
chr1	72619460	72620421	962	*	0.0809429	Distal Intergenic	1	71395940	72282734	886795	2	257194	ENST00000357731.9	-336726	NEGR1	NEGR1
chr1	72621153	72621646	494	*	0.0871305	Distal Intergenic	1	71395940	72282734	886795	2	257194	ENST00000357731.9	-338419	NEGR1	NEGR1
chr1	72621966	72622624	659	*	0.0632438	Distal Intergenic	1	71395940	72282734	886795	2	257194	ENST00000357731.9	-339232	NEGR1	NEGR1
chr1	72626417	72628119	1703	*	0.108907	Distal Intergenic	1	71395940	72282734	886795	2	257194	ENST00000357731.9	-343683	NEGR1	NEGR1
chr1	72628622	72629870	1249	*	0.0884447	Distal Intergenic	1	71395940	72282734	886795	2	257194	ENST00000357731.9	-345888	NEGR1	NEGR1
chr1	72637150	72638058	909	*	0.0995067	Distal Intergenic	1	71395940	72282734	886795	2	257194	ENST00000357731.9	-354416	NEGR1	NEGR1
chr1	72639454	72640833	1380	*	0.0802333	Distal Intergenic	1	71395940	72282734	886795	2	257194	ENST00000357731.9	-356720	NEGR1	NEGR1
chr1	72648098	72648543	446	*	0.106805	Distal Intergenic	1	71395940	72282734	886795	2	257194	ENST00000357731.9	-365364	NEGR1	NEGR1
chr1	72648825	72650611	1787	*	0.0805951	Distal Intergenic	1	71395940	72282734	886795	2	257194	ENST00000357731.9	-366091	NEGR1	NEGR1
chr1	72726936	72727375	440	*	0.0886736	Distal Intergenic	1	71395940	72282734	886795	2	257194	ENST00000357731.9	-444202	NEGR1	NEGR1
chr1	72856439	72856896	458	*	0.0845844	Intron (ENST00000445976.1/ENST00000445976.1, intron 2 of 4)	1	73306170	73338877	32708	1	101927295	ENST00000440762.5	-449274	LINC01360	LINC01360
chr1	72860762	72861703	942	*	0.0749949	Intron (ENST00000445976.1/ENST00000445976.1, intron 2 of 4)	1	73306170	73338877	32708	1	101927295	ENST00000440762.5	-444467	LINC01360	LINC01360
chr1	72938028	72938687	660	*	0.0667075	Distal Intergenic	1	73306170	73338877	32708	1	101927295	ENST00000440762.5	-367483	LINC01360	LINC01360
chr1	73001076	73001659	584	*	0.0661174	Distal Intergenic	1	73306170	73338877	32708	1	101927295	ENST00000440762.5	-304511	LINC01360	LINC01360
chr1	73018619	73019913	1295	*	0.073712	Distal Intergenic	1	73306170	73338877	32708	1	101927295	ENST00000440762.5	-286257	LINC01360	LINC01360
chr1	73051567	73052469	903	*	0.0804852	Distal Intergenic	1	73306170	73338877	32708	1	101927295	ENST00000440762.5	-253701	LINC01360	LINC01360
chr1	73066579	73068547	1969	*	0.114236	Distal Intergenic	1	73306170	73338877	32708	1	101927295	ENST00000440762.5	-237623	LINC01360	LINC01360
chr1	73101101	73102427	1327	*	0.086797	Distal Intergenic	1	73306170	73338877	32708	1	101927295	ENST00000440762.5	-203743	LINC01360	LINC01360
chr1	73102539	73103349	811	*	0.113168	Distal Intergenic	1	73306170	73338877	32708	1	101927295	ENST00000440762.5	-202821	LINC01360	LINC01360
chr1	73103494	73105906	2413	*	0.0929314	Exon (ENST00000430398.2/ENST00000430398.2, exon 1 of 1)	1	73306170	73338877	32708	1	101927295	ENST00000440762.5	-200264	LINC01360	LINC01360
chr1	73112813	73113633	821	*	0.0759442	Distal Intergenic	1	73306170	73338877	32708	1	101927295	ENST00000440762.5	-192537	LINC01360	LINC01360
chr1	73127814	73128499	686	*	0.0644358	Distal Intergenic	1	73306170	73338877	32708	1	101927295	ENST00000440762.5	-177671	LINC01360	LINC01360
chr1	73181123	73181694	572	*	0.0855712	Distal Intergenic	1	73306170	73338877	32708	1	101927295	ENST00000440762.5	-124476	LINC01360	LINC01360
chr1	73214777	73215713	937	*	0.103397	Distal Intergenic	1	73306170	73338877	32708	1	101927295	ENST00000440762.5	-90457	LINC01360	LINC01360
chr1	73233057	73234490	1434	*	0.0886956	Distal Intergenic	1	73306170	73338877	32708	1	101927295	ENST00000440762.5	-71680	LINC01360	LINC01360
chr1	73526124	73527223	1100	*	0.109017	Distal Intergenic	1	73635216	73709581	74366	1	109729166	ENST00000424953.1	-107993	NA	NA
chr1	73716777	73717567	791	*	0.0577987	Distal Intergenic	1	73709368	73715214	5847	1	109729166	ENST00000436262.1	7409	NA	NA
chr1	73755672	73756237	566	*	0.106912	Distal Intergenic	1	73709368	73715214	5847	1	109729166	ENST00000436262.1	46304	NA	NA
chr1	73822210	73823049	840	*	0.0689199	Intron (ENST00000649962.1/ENST00000649962.1, intron 2 of 3)	1	73709368	73715214	5847	1	109729166	ENST00000436262.1	112842	NA	NA
chr1	73835846	73836513	668	*	0.105296	Intron (ENST00000649962.1/ENST00000649962.1, intron 2 of 3)	1	73709368	73715214	5847	1	109729166	ENST00000436262.1	126478	NA	NA
chr1	74463375	74464223	849	*	0.0951098	3' UTR	1	74439065	74463549	24485	1	100526835	ENST00000370889.2	24310	FPGT-TNNI3K	FPGT-TNNI3K
chr1	74471729	74473250	1522	*	0.0785136	Exon (ENST00000294635.4/105378803, exon 5 of 5)	1	74439065	74463549	24485	1	100526835	ENST00000370889.2	32664	FPGT-TNNI3K	FPGT-TNNI3K
chr1	74522462	74523078	617	*	0.112659	Intron (ENST00000557284.6/100526835, intron 25 of 26)	1	74469878	74512614	42737	2	105378803	ENST00000294635.4	-9848	LRRC53	LRRC53
chr1	74525093	74526014	922	*	0.104437	Intron (ENST00000557284.6/100526835, intron 25 of 26)	1	74469878	74512614	42737	2	105378803	ENST00000294635.4	-12479	LRRC53	LRRC53
chr1	74527832	74528740	909	*	0.0744467	Intron (ENST00000557284.6/100526835, intron 25 of 26)	1	74540255	74544428	4174	1	51086	ENST00000465473.1	-11515	TNNI3K	TNNI3K
chr1	74541313	74542245	933	*	0.102448	Promoter (1-2kb)	1	74540255	74544428	4174	1	51086	ENST00000465473.1	1058	TNNI3K	TNNI3K
chr1	74543729	74544723	995	*	0.0822924	Promoter (3-4kb)	1	74540255	74544428	4174	1	51086	ENST00000465473.1	3474	TNNI3K	TNNI3K
chr1	74570810	74571534	725	*	0.0788177	3' UTR	1	74577430	74626098	48669	1	101927320	ENST00000612390.4	-5896	ERICH3-AS1	ERICH3-AS1
chr1	74571542	74573714	2173	*	0.0933549	Promoter (3-4kb)	1	74577430	74626098	48669	1	101927320	ENST00000612390.4	-3716	ERICH3-AS1	ERICH3-AS1
chr1	74672400	74674669	2270	*	0.0916354	Promoter (<=1kb)	1	74568111	74673738	105628	2	127254	ENST00000326665.9	0	ERICH3	ERICH3
chr1	75125574	75126285	712	*	0.0689396	Promoter (2-3kb)	1	75128434	75161533	33100	1	431707	ENST00000294638.9	-2149	LHX8	LHX8
chr1	75126782	75139166	12385	*	0.217806	Promoter (<=1kb)	1	75128434	75161533	33100	1	431707	ENST00000294638.9	0	LHX8	LHX8
chr1	75140113	75141653	1541	*	0.0743058	Exon (ENST00000294638.9/431707, exon 5 of 10)	1	75134882	75161533	26652	1	431707	ENST00000356261.3	5231	LHX8	LHX8
chr1	75197673	75198500	828	*	0.0670156	Distal Intergenic	1	75134882	75161533	26652	1	431707	ENST00000356261.3	62791	LHX8	LHX8
chr1	75200790	75202617	1828	*	0.117809	3' UTR	1	75134882	75161533	26652	1	431707	ENST00000356261.3	65908	LHX8	LHX8
chr1	75206001	75207692	1692	*	0.127352	3' UTR	1	75134882	75161533	26652	1	431707	ENST00000356261.3	71119	LHX8	LHX8
chr1	75225799	75226268	470	*	0.062263	Intron (ENST00000370859.7/204962, intron 13 of 23)	1	75134882	75161533	26652	1	431707	ENST00000356261.3	90917	LHX8	LHX8
chr1	75254604	75255321	718	*	0.105483	Intron (ENST00000370859.7/204962, intron 6 of 23)	1	75134882	75161533	26652	1	431707	ENST00000356261.3	119722	LHX8	LHX8
chr1	75255544	75256498	955	*	0.10468	Intron (ENST00000370859.7/204962, intron 6 of 23)	1	75134882	75161533	26652	1	431707	ENST00000356261.3	120662	LHX8	LHX8
chr1	75474324	75476047	1724	*	0.0762893	Intron (ENST00000370859.7/204962, intron 2 of 23)	1	75204475	75611084	406610	2	204962	ENST00000370855.5	135037	SLC44A5	SLC44A5
chr1	75516471	75518066	1596	*	0.115087	Intron (ENST00000370859.7/204962, intron 2 of 23)	1	75204475	75611084	406610	2	204962	ENST00000370855.5	93018	SLC44A5	SLC44A5
chr1	75534941	75535932	992	*	0.126877	Intron (ENST00000370859.7/204962, intron 2 of 23)	1	75204475	75611084	406610	2	204962	ENST00000370855.5	75152	SLC44A5	SLC44A5
chr1	75562538	75563191	654	*	0.0993032	Intron (ENST00000370859.7/204962, intron 1 of 23)	1	75204475	75611084	406610	2	204962	ENST00000370855.5	47893	SLC44A5	SLC44A5
chr1	75563834	75564390	557	*	0.110975	Intron (ENST00000370859.7/204962, intron 1 of 23)	1	75204475	75611084	406610	2	204962	ENST00000370855.5	46694	SLC44A5	SLC44A5
chr1	75564721	75566112	1392	*	0.0765182	Intron (ENST00000370859.7/204962, intron 1 of 23)	1	75204475	75611084	406610	2	204962	ENST00000370855.5	44972	SLC44A5	SLC44A5
chr1	75570928	75572587	1660	*	0.0732854	Intron (ENST00000370859.7/204962, intron 1 of 23)	1	75204475	75611084	406610	2	204962	ENST00000370855.5	38497	SLC44A5	SLC44A5
chr1	75572647	75573670	1024	*	0.131106	Intron (ENST00000370859.7/204962, intron 1 of 23)	1	75204475	75611084	406610	2	204962	ENST00000370855.5	37414	SLC44A5	SLC44A5
chr1	75574144	75574839	696	*	0.0896706	Intron (ENST00000370859.7/204962, intron 1 of 23)	1	75204475	75611084	406610	2	204962	ENST00000370855.5	36245	SLC44A5	SLC44A5
chr1	75575334	75575995	662	*	0.120944	Intron (ENST00000370859.7/204962, intron 1 of 23)	1	75204475	75611084	406610	2	204962	ENST00000370855.5	35089	SLC44A5	SLC44A5
chr1	75612411	75617219	4809	*	0.148304	Promoter (1-2kb)	1	75202131	75611116	408986	2	204962	ENST00000370859.7	-1295	SLC44A5	SLC44A5
chr1	75626418	75627150	733	*	0.0858	Distal Intergenic	1	75202131	75611116	408986	2	204962	ENST00000370859.7	-15302	SLC44A5	SLC44A5
chr1	75900183	75900636	454	*	0.077888	Intron (ENST00000263187.3/4438, intron 19 of 19)	1	75918873	75932431	13559	2	127247	ENST00000284142.6	31795	ASB17	ASB17
chr1	75909153	75910781	1629	*	0.0935307	Intron (ENST00000263187.3/4438, intron 19 of 19)	1	75918873	75932431	13559	2	127247	ENST00000284142.6	21650	ASB17	ASB17
chr1	75977160	75977683	524	*	0.0574967	Intron (ENST00000635455.1/101927342, intron 2 of 7)	1	76003026	76019350	16325	1	101927342	ENST00000436121.2	-25343	NA	NA
chr1	75988671	75990164	1494	*	0.0966331	Intron (ENST00000635455.1/101927342, intron 3 of 7)	1	76003026	76019350	16325	1	101927342	ENST00000436121.2	-12862	NA	NA
chr1	76016948	76017675	728	*	0.0663742	Intron (ENST00000635455.1/101927342, intron 7 of 7)	1	76003026	76019350	16325	1	101927342	ENST00000436121.2	13922	NA	NA
chr1	76018221	76018956	736	*	0.0765182	Intron (ENST00000635455.1/101927342, intron 7 of 7)	1	76003026	76019350	16325	1	101927342	ENST00000436121.2	15195	NA	NA
chr1	76053927	76054571	645	*	0.0533344	Intron (ENST00000434540.1/ENST00000434540.1, intron 1 of 1)	1	76074719	76634601	559883	1	256435	ENST00000328299.3	-20148	ST6GALNAC3	ST6GALNAC3
chr1	76063587	76066143	2557	*	0.10073	Exon (ENST00000434540.1/ENST00000434540.1, exon 2 of 2)	1	76074719	76634601	559883	1	256435	ENST00000328299.3	-8576	ST6GALNAC3	ST6GALNAC3
chr1	76067520	76067984	465	*	0.0799028	Distal Intergenic	1	76074719	76634601	559883	1	256435	ENST00000328299.3	-6735	ST6GALNAC3	ST6GALNAC3
chr1	76074539	76076561	2023	*	0.105198	Promoter (<=1kb)	1	76074719	76634601	559883	1	256435	ENST00000328299.3	0	ST6GALNAC3	ST6GALNAC3
chr1	76078224	76079244	1021	*	0.0740494	Promoter (3-4kb)	1	76074719	76634601	559883	1	256435	ENST00000328299.3	3505	ST6GALNAC3	ST6GALNAC3
chr1	76153001	76153626	626	*	0.0599913	Intron (ENST00000328299.3/256435, intron 1 of 4)	1	76074719	76634601	559883	1	256435	ENST00000328299.3	78282	ST6GALNAC3	ST6GALNAC3
chr1	76868241	76869199	959	*	0.0667075	Promoter (<=1kb)	1	76867482	76869074	1593	1	81849	ENST00000496845.1	759	ST6GALNAC5	ST6GALNAC5
chr1	77281172	77281900	729	*	0.0785099	Promoter (<=1kb)	1	77282051	77559969	277919	1	26289	ENST00000354567.6	-151	AK5	AK5
chr1	77995815	77996429	615	*	0.0755373	Intron (ENST00000487931.1/11080, intron 1 of 2)	1	78004854	78017964	13111	1	11080	ENST00000370763.5	-8425	DNAJB4	DNAJB4
chr1	78000070	78001724	1655	*	0.0963747	Promoter (3-4kb)	1	78004854	78017964	13111	1	11080	ENST00000370763.5	-3130	DNAJB4	DNAJB4
chr1	79743621	79745043	1423	*	0.0666482	Distal Intergenic	1	78889764	79006718	116955	2	64123	ENST00000370742.3	-736903	ADGRL4	ADGRL4
chr1	80386334	80387306	973	*	0.0812714	Distal Intergenic	1	80535755	80646788	111034	1	101927412	ENST00000418041.5	-148449	RP5-887A10.1	RP5-887A10.1
chr1	81040892	81041932	1041	*	0.073712	Distal Intergenic	1	81306160	81735330	429171	1	23266	ENST00000473719.5	-264228	ADGRL2	ADGRL2
chr1	81053327	81053894	568	*	0.0555863	Distal Intergenic	1	81306160	81735330	429171	1	23266	ENST00000473719.5	-252266	ADGRL2	ADGRL2
chr1	81112639	81113522	884	*	0.063905	Distal Intergenic	1	81306160	81735330	429171	1	23266	ENST00000473719.5	-192638	ADGRL2	ADGRL2
chr1	81238964	81239452	489	*	0.102756	Distal Intergenic	1	81306160	81735330	429171	1	23266	ENST00000473719.5	-66708	ADGRL2	ADGRL2
chr1	81304362	81305722	1361	*	0.0876475	Promoter (<=1kb)	1	81306160	81735330	429171	1	23266	ENST00000473719.5	-438	ADGRL2	ADGRL2
chr1	81307394	81308368	975	*	0.106886	Promoter (1-2kb)	1	81306199	81992436	686238	1	23266	ENST00000469377.6	1195	ADGRL2	ADGRL2
chr1	81326891	81328874	1984	*	0.0681233	Intron (ENST00000473719.5/23266, intron 1 of 4)	1	81306199	81992436	686238	1	23266	ENST00000469377.6	20692	ADGRL2	ADGRL2
chr1	81329038	81329647	610	*	0.112542	Intron (ENST00000473719.5/23266, intron 1 of 4)	1	81306199	81992436	686238	1	23266	ENST00000469377.6	22839	ADGRL2	ADGRL2
chr1	81331880	81332494	615	*	0.0600111	Intron (ENST00000473719.5/23266, intron 1 of 4)	1	81306199	81992436	686238	1	23266	ENST00000469377.6	25681	ADGRL2	ADGRL2
chr1	81332519	81333309	791	*	0.118355	Intron (ENST00000473719.5/23266, intron 1 of 4)	1	81306199	81992436	686238	1	23266	ENST00000469377.6	26320	ADGRL2	ADGRL2
chr1	81334620	81335342	723	*	0.0711323	Intron (ENST00000473719.5/23266, intron 1 of 4)	1	81306199	81992436	686238	1	23266	ENST00000469377.6	28421	ADGRL2	ADGRL2
chr1	81396655	81397277	623	*	0.0734237	Intron (ENST00000473719.5/23266, intron 1 of 4)	1	81306199	81992436	686238	1	23266	ENST00000469377.6	90456	ADGRL2	ADGRL2
chr1	81400139	81401684	1546	*	0.066668	Intron (ENST00000473719.5/23266, intron 1 of 4)	1	81306199	81992436	686238	1	23266	ENST00000469377.6	93940	ADGRL2	ADGRL2
chr1	81402156	81402860	705	*	0.0954536	Intron (ENST00000473719.5/23266, intron 1 of 4)	1	81306199	81992436	686238	1	23266	ENST00000469377.6	95957	ADGRL2	ADGRL2
chr1	81406452	81407349	898	*	0.0889894	Intron (ENST00000473719.5/23266, intron 1 of 4)	1	81306199	81992436	686238	1	23266	ENST00000469377.6	100253	ADGRL2	ADGRL2
chr1	81408910	81410020	1111	*	0.0810754	Intron (ENST00000473719.5/23266, intron 1 of 4)	1	81306199	81992436	686238	1	23266	ENST00000469377.6	102711	ADGRL2	ADGRL2
chr1	81410093	81411859	1767	*	0.0967892	Intron (ENST00000473719.5/23266, intron 1 of 4)	1	81306199	81992436	686238	1	23266	ENST00000469377.6	103894	ADGRL2	ADGRL2
chr1	81411943	81413294	1352	*	0.0867178	Intron (ENST00000473719.5/23266, intron 1 of 4)	1	81306199	81992436	686238	1	23266	ENST00000469377.6	105744	ADGRL2	ADGRL2
chr1	81449298	81450613	1316	*	0.0622432	Intron (ENST00000473719.5/23266, intron 2 of 4)	1	81513880	81557702	43823	2	101927434	ENST00000443939.1	107089	RP5-837I24.2	RP5-837I24.2
chr1	81452187	81453091	905	*	0.0823582	Intron (ENST00000473719.5/23266, intron 2 of 4)	1	81513880	81557702	43823	2	101927434	ENST00000443939.1	104611	RP5-837I24.2	RP5-837I24.2
chr1	81453647	81455330	1684	*	0.098718	Intron (ENST00000473719.5/23266, intron 2 of 4)	1	81513880	81557702	43823	2	101927434	ENST00000443939.1	102372	RP5-837I24.2	RP5-837I24.2
chr1	81455766	81456836	1071	*	0.0977995	Intron (ENST00000473719.5/23266, intron 2 of 4)	1	81513880	81557702	43823	2	101927434	ENST00000443939.1	100866	RP5-837I24.2	RP5-837I24.2
chr1	81470031	81470426	396	*	0.0866901	Intron (ENST00000473719.5/23266, intron 2 of 4)	1	81513880	81557702	43823	2	101927434	ENST00000443939.1	87276	RP5-837I24.2	RP5-837I24.2
chr1	81476790	81478535	1746	*	0.0666482	Intron (ENST00000473719.5/23266, intron 2 of 4)	1	81513880	81557702	43823	2	101927434	ENST00000443939.1	79167	RP5-837I24.2	RP5-837I24.2
chr1	81478991	81480073	1083	*	0.0799818	Intron (ENST00000473719.5/23266, intron 2 of 4)	1	81513880	81557702	43823	2	101927434	ENST00000443939.1	77629	RP5-837I24.2	RP5-837I24.2
chr1	81481138	81483801	2664	*	0.0951918	Intron (ENST00000473719.5/23266, intron 2 of 4)	1	81513880	81557702	43823	2	101927434	ENST00000443939.1	73901	RP5-837I24.2	RP5-837I24.2
chr1	81485408	81488431	3024	*	0.080774	Intron (ENST00000473719.5/23266, intron 2 of 4)	1	81513880	81557702	43823	2	101927434	ENST00000443939.1	69271	RP5-837I24.2	RP5-837I24.2
chr1	81492282	81492842	561	*	0.079824	Intron (ENST00000473719.5/23266, intron 2 of 4)	1	81513880	81557702	43823	2	101927434	ENST00000443939.1	64860	RP5-837I24.2	RP5-837I24.2
chr1	81493802	81497861	4060	*	0.134436	Intron (ENST00000473719.5/23266, intron 2 of 4)	1	81513880	81557702	43823	2	101927434	ENST00000443939.1	59841	RP5-837I24.2	RP5-837I24.2
chr1	81499730	81501793	2064	*	0.113245	Intron (ENST00000473719.5/23266, intron 2 of 4)	1	81513880	81557702	43823	2	101927434	ENST00000443939.1	55909	RP5-837I24.2	RP5-837I24.2
chr1	81795752	81796564	813	*	0.0788177	Promoter (3-4kb)	1	81800397	81992196	191800	1	23266	ENST00000319517.10	-3833	ADGRL2	ADGRL2
chr1	81798726	81799914	1189	*	0.117574	Promoter (<=1kb)	1	81800397	81992196	191800	1	23266	ENST00000319517.10	-483	ADGRL2	ADGRL2
chr1	81799928	81805333	5406	*	0.215996	Promoter (<=1kb)	1	81800397	81992196	191800	1	23266	ENST00000319517.10	0	ADGRL2	ADGRL2
chr1	81805652	81807546	1895	*	0.147566	Intron (ENST00000370721.5/23266, intron 4 of 24)	1	81800397	81992422	192026	1	23266	ENST00000627151.2	5255	ADGRL2	ADGRL2
chr1	81807877	81809044	1168	*	0.0953108	Intron (ENST00000370721.5/23266, intron 4 of 24)	1	81800397	81992422	192026	1	23266	ENST00000627151.2	7480	ADGRL2	ADGRL2
chr1	81810453	81813715	3263	*	0.106351	Intron (ENST00000370721.5/23266, intron 4 of 24)	1	81800397	81992422	192026	1	23266	ENST00000627151.2	10056	ADGRL2	ADGRL2
chr1	81821221	81821548	328	*	0.0622235	Intron (ENST00000370721.5/23266, intron 4 of 24)	1	81800397	81992422	192026	1	23266	ENST00000627151.2	20824	ADGRL2	ADGRL2
chr1	81825640	81826159	520	*	0.0804085	Intron (ENST00000370721.5/23266, intron 4 of 24)	1	81800397	81992422	192026	1	23266	ENST00000627151.2	25243	ADGRL2	ADGRL2
chr1	81827169	81827763	595	*	0.0643963	Intron (ENST00000370721.5/23266, intron 4 of 24)	1	81800397	81992422	192026	1	23266	ENST00000627151.2	26772	ADGRL2	ADGRL2
chr1	81828614	81829760	1147	*	0.133723	Intron (ENST00000370721.5/23266, intron 4 of 24)	1	81800397	81992422	192026	1	23266	ENST00000627151.2	28217	ADGRL2	ADGRL2
chr1	81829834	81830850	1017	*	0.162496	Intron (ENST00000370721.5/23266, intron 4 of 24)	1	81800397	81992422	192026	1	23266	ENST00000627151.2	29437	ADGRL2	ADGRL2
chr1	81830910	81835330	4421	*	0.125647	Intron (ENST00000370721.5/23266, intron 4 of 24)	1	81800397	81992422	192026	1	23266	ENST00000627151.2	30513	ADGRL2	ADGRL2
chr1	81842729	81845510	2782	*	0.107389	Intron (ENST00000370721.5/23266, intron 5 of 24)	1	81800397	81992422	192026	1	23266	ENST00000627151.2	42332	ADGRL2	ADGRL2
chr1	81846064	81847668	1605	*	0.0960865	Intron (ENST00000370721.5/23266, intron 5 of 24)	1	81800397	81992422	192026	1	23266	ENST00000627151.2	45667	ADGRL2	ADGRL2
chr1	81851900	81853254	1355	*	0.0886956	Intron (ENST00000370721.5/23266, intron 5 of 24)	1	81800397	81992422	192026	1	23266	ENST00000627151.2	51503	ADGRL2	ADGRL2
chr1	81853765	81854733	969	*	0.0776057	Intron (ENST00000370721.5/23266, intron 5 of 24)	1	81800397	81992422	192026	1	23266	ENST00000627151.2	53368	ADGRL2	ADGRL2
chr1	81858039	81859220	1182	*	0.0654562	Intron (ENST00000370721.5/23266, intron 5 of 24)	1	81800397	81992422	192026	1	23266	ENST00000627151.2	57642	ADGRL2	ADGRL2
chr1	81860070	81860778	709	*	0.0915692	Intron (ENST00000370721.5/23266, intron 5 of 24)	1	81800397	81992422	192026	1	23266	ENST00000627151.2	59673	ADGRL2	ADGRL2
chr1	81870220	81870811	592	*	0.0844777	Intron (ENST00000370721.5/23266, intron 5 of 24)	1	81800397	81992422	192026	1	23266	ENST00000627151.2	69823	ADGRL2	ADGRL2
chr1	81874280	81877416	3137	*	0.105403	Intron (ENST00000370721.5/23266, intron 5 of 24)	1	81942969	81991368	48400	1	23266	ENST00000449420.5	-65553	ADGRL2	ADGRL2
chr1	81878316	81879371	1056	*	0.156353	Intron (ENST00000370721.5/23266, intron 5 of 24)	1	81942969	81991368	48400	1	23266	ENST00000449420.5	-63598	ADGRL2	ADGRL2
chr1	81879833	81882351	2519	*	0.118124	Intron (ENST00000370721.5/23266, intron 5 of 24)	1	81942969	81991368	48400	1	23266	ENST00000449420.5	-60618	ADGRL2	ADGRL2
chr1	81882551	81883138	588	*	0.100216	Intron (ENST00000370721.5/23266, intron 5 of 24)	1	81942969	81991368	48400	1	23266	ENST00000449420.5	-59831	ADGRL2	ADGRL2
chr1	81883223	81884916	1694	*	0.12391	Intron (ENST00000370721.5/23266, intron 5 of 24)	1	81942969	81991368	48400	1	23266	ENST00000449420.5	-58053	ADGRL2	ADGRL2
chr1	81885250	81885793	544	*	0.107924	Intron (ENST00000370721.5/23266, intron 5 of 24)	1	81942969	81991368	48400	1	23266	ENST00000449420.5	-57176	ADGRL2	ADGRL2
chr1	81886004	81887524	1521	*	0.113484	Intron (ENST00000370721.5/23266, intron 5 of 24)	1	81942969	81991368	48400	1	23266	ENST00000449420.5	-55445	ADGRL2	ADGRL2
chr1	81888231	81888785	555	*	0.073712	Intron (ENST00000370721.5/23266, intron 5 of 24)	1	81942969	81991368	48400	1	23266	ENST00000449420.5	-54184	ADGRL2	ADGRL2
chr1	81889990	81890954	965	*	0.0896449	Intron (ENST00000370721.5/23266, intron 5 of 24)	1	81942969	81991368	48400	1	23266	ENST00000449420.5	-52015	ADGRL2	ADGRL2
chr1	81895784	81897326	1543	*	0.10368	Intron (ENST00000370721.5/23266, intron 5 of 24)	1	81942969	81991368	48400	1	23266	ENST00000449420.5	-45643	ADGRL2	ADGRL2
chr1	81897962	81899613	1652	*	0.0859936	Intron (ENST00000370721.5/23266, intron 5 of 24)	1	81942969	81991368	48400	1	23266	ENST00000449420.5	-43356	ADGRL2	ADGRL2
chr1	81903942	81905694	1753	*	0.0829265	Intron (ENST00000370721.5/23266, intron 5 of 24)	1	81942969	81991368	48400	1	23266	ENST00000449420.5	-37275	ADGRL2	ADGRL2
chr1	81906795	81908108	1314	*	0.086797	Exon (ENST00000370721.5/23266, exon 6 of 25)	1	81942969	81991368	48400	1	23266	ENST00000449420.5	-34861	ADGRL2	ADGRL2
chr1	81911012	81911785	774	*	0.117713	Intron (ENST00000370721.5/23266, intron 6 of 24)	1	81942969	81991368	48400	1	23266	ENST00000449420.5	-31184	ADGRL2	ADGRL2
chr1	81914131	81916659	2529	*	0.118399	Intron (ENST00000370721.5/23266, intron 6 of 24)	1	81942969	81991368	48400	1	23266	ENST00000449420.5	-26310	ADGRL2	ADGRL2
chr1	81920193	81920751	559	*	0.102422	Intron (ENST00000370721.5/23266, intron 6 of 24)	1	81942969	81991368	48400	1	23266	ENST00000449420.5	-22218	ADGRL2	ADGRL2
chr1	81921598	81922862	1265	*	0.111137	Intron (ENST00000370721.5/23266, intron 6 of 24)	1	81942969	81991368	48400	1	23266	ENST00000449420.5	-20107	ADGRL2	ADGRL2
chr1	81924370	81926878	2509	*	0.12573	Intron (ENST00000370721.5/23266, intron 6 of 24)	1	81942969	81991368	48400	1	23266	ENST00000449420.5	-16091	ADGRL2	ADGRL2
chr1	81929073	81929850	778	*	0.0771793	Intron (ENST00000370721.5/23266, intron 6 of 24)	1	81942969	81991368	48400	1	23266	ENST00000449420.5	-13119	ADGRL2	ADGRL2
chr1	81930571	81931418	848	*	0.116087	Intron (ENST00000370721.5/23266, intron 6 of 24)	1	81942969	81991368	48400	1	23266	ENST00000449420.5	-11551	ADGRL2	ADGRL2
chr1	81931606	81934499	2894	*	0.108645	Intron (ENST00000370721.5/23266, intron 6 of 24)	1	81942969	81991368	48400	1	23266	ENST00000449420.5	-8470	ADGRL2	ADGRL2
chr1	81940299	81940743	445	*	0.104516	Promoter (2-3kb)	1	81942969	81991368	48400	1	23266	ENST00000449420.5	-2226	ADGRL2	ADGRL2
chr1	81942209	81944184	1976	*	0.115859	Promoter (<=1kb)	1	81942969	81991368	48400	1	23266	ENST00000449420.5	0	ADGRL2	ADGRL2
chr1	81947008	81952583	5576	*	0.0919801	Promoter (3-4kb)	1	81955767	81966435	10669	1	23266	ENST00000468283.1	-3184	ADGRL2	ADGRL2
chr1	81953256	81955134	1879	*	0.0755966	Promoter (<=1kb)	1	81955767	81966435	10669	1	23266	ENST00000468283.1	-633	ADGRL2	ADGRL2
chr1	81968487	81969023	537	*	0.0776116	Intron (ENST00000370721.5/23266, intron 16 of 24)	1	81979889	81992423	12535	1	23266	ENST00000402328.2	-10866	ADGRL2	ADGRL2
chr1	81970376	81971246	871	*	0.0705306	Exon (ENST00000370721.5/23266, exon 18 of 25)	1	81979889	81992423	12535	1	23266	ENST00000402328.2	-8643	ADGRL2	ADGRL2
chr1	81990102	81990987	886	*	0.0829741	Promoter (1-2kb)	1	81988392	81990709	2318	1	23266	ENST00000464551.1	1710	ADGRL2	ADGRL2
chr1	82028550	82029541	992	*	0.110709	Distal Intergenic	1	81988392	81990709	2318	1	23266	ENST00000464551.1	40158	ADGRL2	ADGRL2
chr1	82034177	82034951	775	*	0.101473	Distal Intergenic	1	81988392	81990709	2318	1	23266	ENST00000464551.1	45785	ADGRL2	ADGRL2
chr1	82041347	82042539	1193	*	0.0962008	Distal Intergenic	1	81988392	81990709	2318	1	23266	ENST00000464551.1	52955	ADGRL2	ADGRL2
chr1	82049612	82050948	1337	*	0.0761835	Distal Intergenic	1	81988392	81990709	2318	1	23266	ENST00000464551.1	61220	ADGRL2	ADGRL2
chr1	82077016	82077616	601	*	0.079767	Distal Intergenic	1	81988392	81990709	2318	1	23266	ENST00000464551.1	88624	ADGRL2	ADGRL2
chr1	82198944	82199590	647	*	0.0785017	Distal Intergenic	1	81988392	81990709	2318	1	23266	ENST00000464551.1	210552	ADGRL2	ADGRL2
chr1	82208875	82209782	908	*	0.0950819	Distal Intergenic	1	81988392	81990709	2318	1	23266	ENST00000464551.1	220483	ADGRL2	ADGRL2
chr1	82323589	82324381	793	*	0.066668	Intron (ENST00000650063.1/ENST00000650063.1, intron 6 of 6)	1	81988392	81990709	2318	1	23266	ENST00000464551.1	335197	ADGRL2	ADGRL2
chr1	82324774	82325905	1132	*	0.0736349	Intron (ENST00000650063.1/ENST00000650063.1, intron 6 of 6)	1	81988392	81990709	2318	1	23266	ENST00000464551.1	336382	ADGRL2	ADGRL2
chr1	82344485	82345280	796	*	0.0604473	Intron (ENST00000650063.1/ENST00000650063.1, intron 6 of 6)	1	81988392	81990709	2318	1	23266	ENST00000464551.1	356093	ADGRL2	ADGRL2
chr1	82345665	82346476	812	*	0.079767	Intron (ENST00000650063.1/ENST00000650063.1, intron 6 of 6)	1	81988392	81990709	2318	1	23266	ENST00000464551.1	357273	ADGRL2	ADGRL2
chr1	82507233	82508072	840	*	0.0599913	Intron (ENST00000650063.1/ENST00000650063.1, intron 6 of 6)	1	82903183	83166815	263633	1	103283057	ENST00000452901.5	-395111	NA	NA
chr1	82572064	82572990	927	*	0.106649	Intron (ENST00000650063.1/ENST00000650063.1, intron 5 of 6)	1	82903183	83166815	263633	1	103283057	ENST00000452901.5	-330193	NA	NA
chr1	82575840	82576372	533	*	0.0889025	Intron (ENST00000650063.1/ENST00000650063.1, intron 5 of 6)	1	82903183	83166815	263633	1	103283057	ENST00000452901.5	-326811	NA	NA
chr1	82638367	82638860	494	*	0.0599913	Intron (ENST00000650063.1/ENST00000650063.1, intron 5 of 6)	1	82903183	83166815	263633	1	103283057	ENST00000452901.5	-264323	NA	NA
chr1	82639203	82639847	645	*	0.0664129	Intron (ENST00000650063.1/ENST00000650063.1, intron 5 of 6)	1	82903183	83166815	263633	1	103283057	ENST00000452901.5	-263336	NA	NA
chr1	82643255	82644139	885	*	0.0600703	Intron (ENST00000650063.1/ENST00000650063.1, intron 5 of 6)	1	82903183	83166815	263633	1	103283057	ENST00000452901.5	-259044	NA	NA
chr1	82645085	82648746	3662	*	0.0981943	Intron (ENST00000650063.1/ENST00000650063.1, intron 5 of 6)	1	82903183	83166815	263633	1	103283057	ENST00000452901.5	-254437	NA	NA
chr1	82649175	82651634	2460	*	0.118246	Intron (ENST00000650063.1/ENST00000650063.1, intron 5 of 6)	1	82903183	83166815	263633	1	103283057	ENST00000452901.5	-251549	NA	NA
chr1	82652799	82653972	1174	*	0.0977402	Intron (ENST00000650063.1/ENST00000650063.1, intron 5 of 6)	1	82903183	83166815	263633	1	103283057	ENST00000452901.5	-249211	NA	NA
chr1	82654332	82657613	3282	*	0.124962	Exon (ENST00000650063.1/ENST00000650063.1, exon 5 of 7)	1	82903183	83166815	263633	1	103283057	ENST00000452901.5	-245570	NA	NA
chr1	82657752	82658479	728	*	0.0930984	Intron (ENST00000650063.1/ENST00000650063.1, intron 4 of 6)	1	82903183	83166815	263633	1	103283057	ENST00000452901.5	-244704	NA	NA
chr1	82658876	82660242	1367	*	0.108503	Intron (ENST00000650063.1/ENST00000650063.1, intron 4 of 6)	1	82903183	83166815	263633	1	103283057	ENST00000452901.5	-242941	NA	NA
chr1	82708798	82709864	1067	*	0.0555468	Intron (ENST00000650063.1/ENST00000650063.1, intron 3 of 6)	1	82903183	83166815	263633	1	103283057	ENST00000452901.5	-193319	NA	NA
chr1	85042663	85043089	427	*	0.101498	Intron (ENST00000370596.5/126820, intron 1 of 21)	1	85018082	85048446	30365	2	55283	ENST00000370589.6	5357	MCOLN3	MCOLN3
chr1	85043450	85052861	9412	*	0.270054	Promoter (<=1kb)	1	85018082	85048446	30365	2	55283	ENST00000370589.6	0	MCOLN3	MCOLN3
chr1	85053755	85055168	1414	*	0.0623762	Intron (ENST00000370596.5/126820, intron 1 of 21)	1	85024557	85048499	23943	2	55283	ENST00000490600.6	-5256	MCOLN3	MCOLN3
chr1	85193911	85195149	1239	*	0.0711125	Intron (ENST00000341460.5/84144, intron 1 of 6)	1	85181159	85200513	19355	2	84144	ENST00000234668.6	5364	SYDE2	SYDE2
chr1	85195357	85196876	1520	*	0.088079	Promoter (3-4kb)	1	85181159	85200513	19355	2	84144	ENST00000234668.6	3637	SYDE2	SYDE2
chr1	85199274	85199879	606	*	0.0935307	Promoter (<=1kb)	1	85181159	85200513	19355	2	84144	ENST00000234668.6	634	SYDE2	SYDE2
chr1	85200221	85201934	1714	*	0.109788	Promoter (<=1kb)	1	85156873	85201046	44174	2	84144	ENST00000341460.5	0	SYDE2	SYDE2
chr1	85204749	85205384	636	*	0.10722	Promoter (3-4kb)	1	85156873	85201046	44174	2	84144	ENST00000341460.5	-3703	SYDE2	SYDE2
chr1	85206839	85208740	1902	*	0.0873512	Distal Intergenic	1	85156873	85201046	44174	2	84144	ENST00000341460.5	-5793	SYDE2	SYDE2
chr1	85577160	85578401	1242	*	0.111034	Promoter (<=1kb)	1	85318481	85578250	259770	2	23576	ENST00000535924.6	0	DDAH1	DDAH1
chr1	85945367	85946759	1393	*	0.0616926	Intron (ENST00000370571.6/255631, intron 24 of 59)	1	85734789	85744749	9961	2	255631	ENST00000473734.1	-200618	COL24A1	COL24A1
chr1	86053440	86054300	861	*	0.101498	Intron (ENST00000370571.6/255631, intron 10 of 59)	1	85729233	86156763	427531	2	255631	ENST00000370571.6	102463	COL24A1	COL24A1
chr1	86154312	86157227	2916	*	0.130561	Promoter (<=1kb)	1	85729233	86156763	427531	2	255631	ENST00000370571.6	0	COL24A1	COL24A1
chr1	86174875	86176082	1208	*	0.0861556	Distal Intergenic	1	86126092	86156943	30852	2	255631	ENST00000496682.2	-17932	COL24A1	COL24A1
chr1	86247791	86248599	809	*	0.066668	Distal Intergenic	1	86126092	86156943	30852	2	255631	ENST00000496682.2	-90848	COL24A1	COL24A1
chr1	86250688	86251484	797	*	0.0928695	Distal Intergenic	1	86126092	86156943	30852	2	255631	ENST00000496682.2	-93745	COL24A1	COL24A1
chr1	86256329	86256782	454	*	0.0732656	Distal Intergenic	1	86352920	86355317	2398	2	57489	ENST00000473792.2	98535	ODF2L	ODF2L
chr1	86284785	86285531	747	*	0.0632438	Distal Intergenic	1	86352920	86355317	2398	2	57489	ENST00000473792.2	69786	ODF2L	ODF2L
chr1	86306792	86308124	1333	*	0.0734157	Intron (ENST00000645733.1/ENST00000645733.1, intron 4 of 4)	1	86352920	86355317	2398	2	57489	ENST00000473792.2	47193	ODF2L	ODF2L
chr1	86308724	86309870	1147	*	0.084257	Intron (ENST00000645733.1/ENST00000645733.1, intron 4 of 4)	1	86352920	86355317	2398	2	57489	ENST00000473792.2	45447	ODF2L	ODF2L
chr1	86320160	86321018	859	*	0.066668	Exon (ENST00000645733.1/ENST00000645733.1, exon 1 of 5)	1	86352920	86355317	2398	2	57489	ENST00000473792.2	34299	ODF2L	ODF2L
chr1	86421300	86423299	2000	*	0.0864948	Promoter (<=1kb)	1	86424086	86456558	32473	1	9635	ENST00000370565.4	-787	CLCA2	CLCA2
chr1	86423375	86425621	2247	*	0.0947642	Promoter (<=1kb)	1	86424086	86456558	32473	1	9635	ENST00000370565.4	0	CLCA2	CLCA2
chr1	86426008	86426540	533	*	0.0778485	Promoter (1-2kb)	1	86424086	86456558	32473	1	9635	ENST00000370565.4	1922	CLCA2	CLCA2
chr1	86426756	86429190	2435	*	0.100459	Promoter (2-3kb)	1	86424086	86456558	32473	1	9635	ENST00000370565.4	2670	CLCA2	CLCA2
chr1	86431329	86433479	2151	*	0.0746427	Exon (ENST00000370565.4/9635, exon 5 of 14)	1	86440280	86445519	5240	1	9635	ENST00000490884.1	-6801	CLCA2	CLCA2
chr1	86436144	86436721	578	*	0.106787	Promoter (3-4kb)	1	86440280	86445519	5240	1	9635	ENST00000490884.1	-3559	CLCA2	CLCA2
chr1	86436869	86439787	2919	*	0.124285	Promoter (<=1kb)	1	86440280	86445519	5240	1	9635	ENST00000490884.1	-493	CLCA2	CLCA2
chr1	86439790	86442486	2697	*	0.155281	Promoter (<=1kb)	1	86440280	86445519	5240	1	9635	ENST00000490884.1	0	CLCA2	CLCA2
chr1	86442956	86444700	1745	*	0.0934339	Promoter (2-3kb)	1	86440280	86445519	5240	1	9635	ENST00000490884.1	2676	CLCA2	CLCA2
chr1	86445384	86446718	1335	*	0.0860804	Promoter (1-2kb)	1	86448134	86453602	5469	1	9635	ENST00000498802.1	-1416	CLCA2	CLCA2
chr1	86447227	86448416	1190	*	0.0712652	Promoter (<=1kb)	1	86448134	86453602	5469	1	9635	ENST00000498802.1	0	CLCA2	CLCA2
chr1	86453140	86454179	1040	*	0.0733785	Exon (ENST00000370565.4/9635, exon 13 of 14)	1	86448134	86453602	5469	1	9635	ENST00000498802.1	5006	CLCA2	CLCA2
chr1	86454976	86456391	1416	*	0.0785005	3' UTR	1	86448134	86453602	5469	1	9635	ENST00000498802.1	6842	CLCA2	CLCA2
chr1	86456792	86457764	973	*	0.0732854	Distal Intergenic	1	86448134	86453602	5469	1	9635	ENST00000498802.1	8658	CLCA2	CLCA2
chr1	86459443	86460488	1046	*	0.0799621	Distal Intergenic	1	86468368	86500259	31892	1	1179	ENST00000234701.7	-7880	CLCA1	CLCA1
chr1	86466768	86467384	617	*	0.099939	Promoter (<=1kb)	1	86468368	86500259	31892	1	1179	ENST00000234701.7	-984	CLCA1	CLCA1
chr1	86468764	86472914	4151	*	0.118399	Promoter (<=1kb)	1	86468843	86500289	31447	1	1179	ENST00000394711.1	0	CLCA1	CLCA1
chr1	86473408	86473989	582	*	0.08654	Promoter (4-5kb)	1	86468843	86500289	31447	1	1179	ENST00000394711.1	4565	CLCA1	CLCA1
chr1	86476661	86477276	616	*	0.0600111	Intron (ENST00000234701.7/1179, intron 5 of 14)	1	86468843	86500289	31447	1	1179	ENST00000394711.1	7818	CLCA1	CLCA1
chr1	86479745	86481972	2228	*	0.0791465	Intron (ENST00000234701.7/1179, intron 5 of 14)	1	86468843	86500289	31447	1	1179	ENST00000394711.1	10902	CLCA1	CLCA1
chr1	86496099	86497584	1486	*	0.0632438	Intron (ENST00000234701.7/1179, intron 13 of 14)	1	86468843	86500289	31447	1	1179	ENST00000394711.1	27256	CLCA1	CLCA1
chr1	86524133	86524514	382	*	0.0788177	Distal Intergenic	1	86547078	86580754	33677	1	22802	ENST00000370563.3	-22564	CLCA4	CLCA4
chr1	86574712	86575316	605	*	0.062263	Promoter (3-4kb)	1	86571116	86572956	1841	1	22802	ENST00000496322.1	3596	CLCA4	CLCA4
chr1	86590049	86590616	568	*	0.0622178	Intron (ENST00000456587.1/105378828, intron 3 of 3)	1	86571116	86572956	1841	1	22802	ENST00000496322.1	18933	CLCA4	CLCA4
chr1	86598507	86599162	656	*	0.0670074	Intron (ENST00000456587.1/105378828, intron 3 of 3)	1	86571116	86572956	1841	1	22802	ENST00000496322.1	27391	CLCA4	CLCA4
chr1	86638630	86639791	1162	*	0.0910635	Promoter (4-5kb)	1	86634276	86655376	21101	1	9629	ENST00000466454.1	4354	CLCA3P	CLCA3P
chr1	86646070	86651329	5260	*	0.153083	Exon (ENST00000284054.7/9629, exon 8 of 14)	1	86634276	86655376	21101	1	9629	ENST00000466454.1	11794	CLCA3P	CLCA3P
chr1	86691113	86693430	2318	*	0.101986	Promoter (<=1kb)	1	86571181	86693203	122023	2	105378828	ENST00000456587.1	0	RP4-612B15.3	RP4-612B15.3
chr1	86694138	86698875	4738	*	0.0904223	Promoter (<=1kb)	1	86571264	86696311	125048	2	105378828	ENST00000650379.1	0	RP4-612B15.3	RP4-612B15.3
chr1	86700585	86701686	1102	*	0.1129	Promoter (2-3kb)	1	86703502	86704462	961	2	105378828	ENST00000565575.1	2776	RP4-612B15.3	RP4-612B15.3
chr1	86702008	86704131	2124	*	0.12062	Promoter (<=1kb)	1	86703502	86704462	961	2	105378828	ENST00000565575.1	331	RP4-612B15.3	RP4-612B15.3
chr1	86708564	86711159	2596	*	0.106241	Promoter (3-4kb)	1	86704895	86743268	38374	1	51100	ENST00000482504.1	3669	SH3GLB1	SH3GLB1
chr1	86711465	86714798	3334	*	0.106891	Intron (ENST00000535010.5/51100, intron 1 of 7)	1	86704895	86743268	38374	1	51100	ENST00000482504.1	6570	SH3GLB1	SH3GLB1
chr1	86715603	86718012	2410	*	0.0949431	Exon (ENST00000616170.4/51100, exon 2 of 10)	1	86704895	86743268	38374	1	51100	ENST00000482504.1	10708	SH3GLB1	SH3GLB1
chr1	86718675	86719339	665	*	0.102185	Intron (ENST00000535010.5/51100, intron 1 of 7)	1	86704895	86743268	38374	1	51100	ENST00000482504.1	13780	SH3GLB1	SH3GLB1
chr1	86725218	86726537	1320	*	0.0810499	Intron (ENST00000535010.5/51100, intron 4 of 7)	1	86734244	86738695	4452	1	51100	ENST00000602603.1	-7707	SH3GLB1	SH3GLB1
chr1	86751202	86755081	3880	*	0.0954536	Distal Intergenic	1	86734244	86738695	4452	1	51100	ENST00000602603.1	16958	SH3GLB1	SH3GLB1
chr1	86761454	86762481	1028	*	0.0889775	Distal Intergenic	1	86734244	86738695	4452	1	51100	ENST00000602603.1	27210	SH3GLB1	SH3GLB1
chr1	86783154	86784024	871	*	0.120944	Distal Intergenic	1	86734244	86738695	4452	1	51100	ENST00000602603.1	48910	SH3GLB1	SH3GLB1
chr1	86788371	86792309	3939	*	0.128401	Distal Intergenic	1	86734244	86738695	4452	1	51100	ENST00000602603.1	54127	SH3GLB1	SH3GLB1
chr1	86794011	86797290	3280	*	0.186321	Distal Intergenic	1	86734244	86738695	4452	1	51100	ENST00000602603.1	59767	SH3GLB1	SH3GLB1
chr1	86821656	86823591	1936	*	0.105089	Exon (ENST00000646669.1/ENST00000646669.1, exon 3 of 3)	1	86863517	86903352	39836	2	9403	ENST00000497861.5	79761	2020-09-15	2020-09-15
chr1	86825461	86826702	1242	*	0.111783	Intron (ENST00000646669.1/ENST00000646669.1, intron 2 of 2)	1	86863517	86903352	39836	2	9403	ENST00000497861.5	76650	2020-09-15	2020-09-15
chr1	86832191	86832798	608	*	0.100829	Exon (ENST00000646669.1/ENST00000646669.1, exon 2 of 3)	1	86863517	86903352	39836	2	9403	ENST00000497861.5	70554	2020-09-15	2020-09-15
chr1	86838628	86838989	362	*	0.0689199	Distal Intergenic	1	86863517	86903352	39836	2	9403	ENST00000497861.5	64363	2020-09-15	2020-09-15
chr1	86867157	86868952	1796	*	0.0749949	3' UTR	1	86863517	86903352	39836	2	9403	ENST00000497861.5	34400	2020-09-15	2020-09-15
chr1	86904334	86905087	754	*	0.0889697	Promoter (<=1kb)	1	86863517	86903352	39836	2	9403	ENST00000497861.5	-982	2020-09-15	2020-09-15
chr1	86915779	86917301	1523	*	0.117229	Promoter (1-2kb)	1	86914674	87109998	195325	1	9653	ENST00000370550.9	1105	HS2ST1	HS2ST1
chr1	86930307	86931465	1159	*	0.0963917	Intron (ENST00000370551.8/9653, intron 1 of 4)	1	86914674	87109998	195325	1	9653	ENST00000370550.9	15633	HS2ST1	HS2ST1
chr1	86931479	86932730	1252	*	0.0756281	Exon (ENST00000585888.1/ENST00000585888.1, exon 2 of 2)	1	86914674	87109998	195325	1	9653	ENST00000370550.9	16805	HS2ST1	HS2ST1
chr1	86935285	86936207	923	*	0.0712033	Intron (ENST00000370551.8/9653, intron 1 of 4)	1	86956484	87092588	136105	1	9653	ENST00000591456.1	-20277	HS2ST1	HS2ST1
chr1	86938000	86938834	835	*	0.10416	Intron (ENST00000370551.8/9653, intron 1 of 4)	1	86956484	87092588	136105	1	9653	ENST00000591456.1	-17650	HS2ST1	HS2ST1
chr1	86939798	86941877	2080	*	0.109964	Intron (ENST00000370551.8/9653, intron 1 of 4)	1	86956484	87092588	136105	1	9653	ENST00000591456.1	-14607	HS2ST1	HS2ST1
chr1	86942599	86945137	2539	*	0.0884632	Intron (ENST00000370551.8/9653, intron 1 of 4)	1	86956484	87092588	136105	1	9653	ENST00000591456.1	-11347	HS2ST1	HS2ST1
chr1	86945453	86946586	1134	*	0.0661174	Intron (ENST00000370551.8/9653, intron 1 of 4)	1	86956484	87092588	136105	1	9653	ENST00000591456.1	-9898	HS2ST1	HS2ST1
chr1	86950852	86952277	1426	*	0.0622037	Promoter (4-5kb)	1	86956484	87092588	136105	1	9653	ENST00000591456.1	-4207	HS2ST1	HS2ST1
chr1	86965181	86969957	4777	*	0.101118	Intron (ENST00000370551.8/9653, intron 1 of 4)	1	86956484	87092588	136105	1	9653	ENST00000591456.1	8697	HS2ST1	HS2ST1
chr1	86973873	86975491	1619	*	0.112804	Intron (ENST00000370551.8/9653, intron 1 of 4)	1	86956484	87092588	136105	1	9653	ENST00000591456.1	17389	HS2ST1	HS2ST1
chr1	86976838	86977445	608	*	0.0858	Intron (ENST00000370551.8/9653, intron 1 of 4)	1	86993009	87169204	176196	1	339524	ENST00000370548.3	-15564	LINC01140	LINC01140
chr1	87016059	87016835	777	*	0.0733052	Intron (ENST00000370551.8/9653, intron 1 of 4)	1	86993009	87169204	176196	1	339524	ENST00000370548.3	23050	LINC01140	LINC01140
chr1	87019949	87021040	1092	*	0.086133	Intron (ENST00000370551.8/9653, intron 1 of 4)	1	86993009	87169204	176196	1	339524	ENST00000370548.3	26940	LINC01140	LINC01140
chr1	87022439	87023142	704	*	0.0979554	Intron (ENST00000370551.8/9653, intron 1 of 4)	1	86993009	87169204	176196	1	339524	ENST00000370548.3	29430	LINC01140	LINC01140
chr1	87023470	87024504	1035	*	0.093163	Intron (ENST00000370551.8/9653, intron 1 of 4)	1	86993009	87169204	176196	1	339524	ENST00000370548.3	30461	LINC01140	LINC01140
chr1	87025607	87026635	1029	*	0.0678878	Intron (ENST00000370551.8/9653, intron 1 of 4)	1	86993009	87169204	176196	1	339524	ENST00000370548.3	32598	LINC01140	LINC01140
chr1	87029277	87030872	1596	*	0.0801006	Intron (ENST00000370551.8/9653, intron 1 of 4)	1	86993009	87169204	176196	1	339524	ENST00000370548.3	36268	LINC01140	LINC01140
chr1	87033363	87033926	564	*	0.131831	Intron (ENST00000370551.8/9653, intron 1 of 4)	1	86993009	87169204	176196	1	339524	ENST00000370548.3	40354	LINC01140	LINC01140
chr1	87038892	87040005	1114	*	0.0868357	Intron (ENST00000370551.8/9653, intron 1 of 4)	1	86993009	87169204	176196	1	339524	ENST00000370548.3	45883	LINC01140	LINC01140
chr1	87040620	87041250	631	*	0.0599913	Intron (ENST00000370551.8/9653, intron 1 of 4)	1	86993009	87169204	176196	1	339524	ENST00000370548.3	47611	LINC01140	LINC01140
chr1	87046129	87046876	748	*	0.0705422	Exon (ENST00000440164.1/ENST00000440164.1, exon 1 of 1)	1	86993009	87169204	176196	1	339524	ENST00000370548.3	53120	LINC01140	LINC01140
chr1	87051896	87052866	971	*	0.113145	Intron (ENST00000370551.8/9653, intron 1 of 4)	1	86993009	87169204	176196	1	339524	ENST00000370548.3	58887	LINC01140	LINC01140
chr1	87053336	87053983	648	*	0.0621444	Intron (ENST00000370551.8/9653, intron 1 of 4)	1	86993009	87169204	176196	1	339524	ENST00000370548.3	60327	LINC01140	LINC01140
chr1	87054118	87054763	646	*	0.108789	Intron (ENST00000370551.8/9653, intron 1 of 4)	1	86993009	87169204	176196	1	339524	ENST00000370548.3	61109	LINC01140	LINC01140
chr1	87057162	87059461	2300	*	0.0899118	Intron (ENST00000370551.8/9653, intron 1 of 4)	1	86993009	87169204	176196	1	339524	ENST00000370548.3	64153	LINC01140	LINC01140
chr1	87089130	87090882	1753	*	0.0692477	Intron (ENST00000370551.8/9653, intron 3 of 4)	1	87129765	87168505	38741	1	339524	ENST00000469312.6	-38883	LINC01140	LINC01140
chr1	87092862	87093673	812	*	0.0749669	Intron (ENST00000370551.8/9653, intron 4 of 4)	1	87129765	87168505	38741	1	339524	ENST00000469312.6	-36092	LINC01140	LINC01140
chr1	87719117	87720555	1439	*	0.107577	Intron (ENST00000642677.1/ENST00000642677.1, intron 2 of 6)	1	87353524	87371655	18132	2	100505768	ENST00000452509.1	-347462	LINC01364	LINC01364
chr1	88091743	88092815	1073	*	0.0577987	Intron (ENST00000642677.1/ENST00000642677.1, intron 1 of 6)	1	88540303	88570860	30558	2	101927891	ENST00000425750.2	478045	PKN2-AS1	PKN2-AS1
chr1	88169213	88169845	633	*	0.0727627	Intron (ENST00000642677.1/ENST00000642677.1, intron 1 of 6)	1	88540303	88570860	30558	2	101927891	ENST00000425750.2	401015	PKN2-AS1	PKN2-AS1
chr1	88175375	88176256	882	*	0.112552	Intron (ENST00000642677.1/ENST00000642677.1, intron 1 of 6)	1	88540303	88570860	30558	2	101927891	ENST00000425750.2	394604	PKN2-AS1	PKN2-AS1
chr1	88219238	88220235	998	*	0.0644556	Intron (ENST00000642677.1/ENST00000642677.1, intron 1 of 6)	1	88540303	88570860	30558	2	101927891	ENST00000425750.2	350625	PKN2-AS1	PKN2-AS1
chr1	88237930	88239686	1757	*	0.0730152	Intron (ENST00000645056.1/ENST00000645056.1, intron 3 of 5)	1	88540303	88570860	30558	2	101927891	ENST00000425750.2	331174	PKN2-AS1	PKN2-AS1
chr1	88272860	88273463	604	*	0.0880798	Intron (ENST00000645056.1/ENST00000645056.1, intron 3 of 5)	1	88540303	88570860	30558	2	101927891	ENST00000425750.2	297397	PKN2-AS1	PKN2-AS1
chr1	88332411	88333041	631	*	0.0732854	Intron (ENST00000645056.1/ENST00000645056.1, intron 3 of 5)	1	88540303	88570860	30558	2	101927891	ENST00000425750.2	237819	PKN2-AS1	PKN2-AS1
chr1	88458104	88460633	2530	*	0.0947077	Intron (ENST00000645056.1/ENST00000645056.1, intron 3 of 5)	1	88540303	88570860	30558	2	101927891	ENST00000425750.2	110227	PKN2-AS1	PKN2-AS1
chr1	88460971	88463404	2434	*	0.118922	Intron (ENST00000645056.1/ENST00000645056.1, intron 3 of 5)	1	88540303	88570860	30558	2	101927891	ENST00000425750.2	107456	PKN2-AS1	PKN2-AS1
chr1	88467113	88467647	535	*	0.0645662	Intron (ENST00000645056.1/ENST00000645056.1, intron 3 of 5)	1	88540303	88570860	30558	2	101927891	ENST00000425750.2	103213	PKN2-AS1	PKN2-AS1
chr1	88484329	88485414	1086	*	0.0625826	Intron (ENST00000645056.1/ENST00000645056.1, intron 3 of 5)	1	88540303	88570860	30558	2	101927891	ENST00000425750.2	85446	PKN2-AS1	PKN2-AS1
chr1	88562916	88564253	1338	*	0.128592	Intron (ENST00000645890.1/101927891, intron 3 of 6)	1	88540303	88570860	30558	2	101927891	ENST00000425750.2	6607	PKN2-AS1	PKN2-AS1
chr1	88566588	88567619	1032	*	0.119111	Promoter (3-4kb)	1	88540303	88570860	30558	2	101927891	ENST00000425750.2	3241	PKN2-AS1	PKN2-AS1
chr1	88606512	88607886	1375	*	0.096576	Intron (ENST00000645890.1/101927891, intron 1 of 6)	1	88540303	88570860	30558	2	101927891	ENST00000425750.2	-35652	PKN2-AS1	PKN2-AS1
chr1	88630409	88631057	649	*	0.0689909	Intron (ENST00000645890.1/101927891, intron 1 of 6)	1	88684222	88806268	122047	1	5586	ENST00000316005.11	-53165	PKN2	PKN2
chr1	90072357	90073348	992	*	0.0666877	Distal Intergenic	1	89995137	90035531	40395	1	284695	ENST00000370447.3	77220	ZNF326	ZNF326
chr1	90083881	90084922	1042	*	0.0868363	Distal Intergenic	1	89995137	90035531	40395	1	284695	ENST00000370447.3	88744	ZNF326	ZNF326
chr1	90088289	90089053	765	*	0.104535	Distal Intergenic	1	89995137	90035531	40395	1	284695	ENST00000370447.3	93152	ZNF326	ZNF326
chr1	90104744	90107489	2746	*	0.0934945	Distal Intergenic	1	89995137	90035531	40395	1	284695	ENST00000370447.3	109607	ZNF326	ZNF326
chr1	90107909	90110398	2490	*	0.106437	Distal Intergenic	1	89995137	90035531	40395	1	284695	ENST00000370447.3	112772	ZNF326	ZNF326
chr1	90110661	90113353	2693	*	0.091103	Distal Intergenic	1	89995137	90035531	40395	1	284695	ENST00000370447.3	115524	ZNF326	ZNF326
chr1	90116663	90118659	1997	*	0.0898723	Distal Intergenic	1	89995137	90035531	40395	1	284695	ENST00000370447.3	121526	ZNF326	ZNF326
chr1	90567162	90569013	1852	*	0.0749949	Distal Intergenic	1	90657750	90657964	215	1	109616984	ENST00000362796.2	-88737	NA	NA
chr1	90622761	90624058	1298	*	0.10898	Distal Intergenic	1	90657750	90657964	215	1	109616984	ENST00000362796.2	-33692	NA	NA
chr1	90624905	90626904	2000	*	0.0896066	Distal Intergenic	1	90657750	90657964	215	1	109616984	ENST00000362796.2	-30846	NA	NA
chr1	90661723	90662474	752	*	0.0755373	Promoter (3-4kb)	1	90657750	90657964	215	1	109616984	ENST00000362796.2	3973	NA	NA
chr1	90695687	90698631	2945	*	0.09483	Distal Intergenic	1	90711539	90717237	5699	2	343472	ENST00000370445.4	18606	BARHL2	BARHL2
chr1	90698997	90699709	713	*	0.0889025	Distal Intergenic	1	90711539	90717237	5699	2	343472	ENST00000370445.4	17528	BARHL2	BARHL2
chr1	90700116	90700606	491	*	0.12897	Distal Intergenic	1	90711539	90717237	5699	2	343472	ENST00000370445.4	16631	BARHL2	BARHL2
chr1	90702191	90702756	566	*	0.125103	Distal Intergenic	1	90711539	90717237	5699	2	343472	ENST00000370445.4	14481	BARHL2	BARHL2
chr1	90704309	90705080	772	*	0.0712033	Distal Intergenic	1	90711539	90717237	5699	2	343472	ENST00000370445.4	12157	BARHL2	BARHL2
chr1	90705490	90706614	1125	*	0.0944327	Distal Intergenic	1	90711539	90717237	5699	2	343472	ENST00000370445.4	10623	BARHL2	BARHL2
chr1	90707735	90708983	1249	*	0.104377	Downstream (2-3kb)	1	90711539	90717237	5699	2	343472	ENST00000370445.4	8254	BARHL2	BARHL2
chr1	90709838	90719260	9423	*	0.213438	Promoter (<=1kb)	1	90711539	90717237	5699	2	343472	ENST00000370445.4	0	BARHL2	BARHL2
chr1	90832810	90834164	1355	*	0.0821547	Promoter (<=1kb)	1	90831788	90834689	2902	2	105378853	ENST00000635959.1	525	RP4-665J23.1	RP4-665J23.1
chr1	94419845	94421451	1607	*	0.0827292	Promoter (1-2kb)	1	94418831	94475694	56864	1	5825	ENST00000468860.1	1014	ABCD3	ABCD3
chr1	94421497	94422905	1409	*	0.106006	Promoter (2-3kb)	1	94418831	94475694	56864	1	5825	ENST00000468860.1	2666	ABCD3	ABCD3
chr1	94423365	94424028	664	*	0.0871049	Promoter (4-5kb)	1	94418831	94475694	56864	1	5825	ENST00000468860.1	4534	ABCD3	ABCD3
chr1	94424606	94424925	320	*	0.0610314	Intron (ENST00000647998.1/5825, intron 1 of 5)	1	94418831	94475694	56864	1	5825	ENST00000468860.1	5775	ABCD3	ABCD3
chr1	95509775	95510264	490	*	0.0644753	Promoter (<=1kb)	1	95510116	95514729	4614	1	100996635	ENST00000440116.2	0	NA	NA
chr1	95512820	95513319	500	*	0.0766111	Promoter (2-3kb)	1	95510340	95515464	5125	1	100996635	ENST00000411798.1	2480	NA	NA
chr1	95513960	95514751	792	*	0.0599716	Promoter (3-4kb)	1	95510340	95515464	5125	1	100996635	ENST00000411798.1	3620	NA	NA
chr1	96507362	96508154	793	*	0.0625826	Distal Intergenic	1	96254069	96374125	120057	2	101928241	ENST00000435311.1	-133237	RP5-898J17.1	RP5-898J17.1
chr1	96968575	96969490	916	*	0.0756361	Distal Intergenic	1	97095923	97322955	227033	1	100873932	ENST00000422980.1	-126433	DPYD-AS1	DPYD-AS1
chr1	96969845	96971508	1664	*	0.082799	Distal Intergenic	1	97095923	97322955	227033	1	100873932	ENST00000422980.1	-124415	DPYD-AS1	DPYD-AS1
chr1	96973746	96974611	866	*	0.0756163	Distal Intergenic	1	97095923	97322955	227033	1	100873932	ENST00000422980.1	-121312	DPYD-AS1	DPYD-AS1
chr1	97167095	97168000	906	*	0.0797267	Intron (ENST00000422980.1/100873932, intron 1 of 4)	1	97095923	97322955	227033	1	100873932	ENST00000422980.1	71172	DPYD-AS1	DPYD-AS1
chr1	97755934	97757251	1318	*	0.0956661	Intron (ENST00000370192.7/1806, intron 3 of 22)	1	97691207	97721654	30448	2	1806	ENST00000474241.1	-34280	DPYD	DPYD
chr1	97822643	97823626	984	*	0.0871049	Intron (ENST00000370192.7/1806, intron 3 of 22)	1	97796965	97798066	1102	1	100873933	ENST00000422259.1	25678	DPYD-AS2	DPYD-AS2
chr1	97919393	97920841	1449	*	0.0995996	Promoter (<=1kb)	1	97855030	97920997	65968	2	1806	ENST00000460019.1	156	DPYD	DPYD
chr1	97948633	97949375	743	*	0.071152	Intron (ENST00000646851.1/109729128, intron 4 of 5)	1	97719758	97921049	201292	2	1806	ENST00000306031.5	-27584	DPYD	DPYD
chr1	97949978	97950889	912	*	0.0713179	Intron (ENST00000646851.1/109729128, intron 4 of 5)	1	97719758	97921049	201292	2	1806	ENST00000306031.5	-28929	DPYD	DPYD
chr1	97961900	97963187	1288	*	0.0755373	Intron (ENST00000646851.1/109729128, intron 4 of 5)	1	97883264	97995000	111737	2	109729128	ENST00000646851.1	31813	NA	NA
chr1	98043881	98046877	2997	*	0.160557	Promoter (<=1kb)	1	98043352	98045458	2107	2	100616452	ENST00000413670.2	0	MIR137HG	MIR137HG
chr1	98048470	98050622	2153	*	0.129823	Promoter (<=1kb)	1	97988000	98049863	61864	2	400765	ENST00000424528.2	0	MIR137HG	MIR137HG
chr1	98052525	98055222	2698	*	0.111783	Promoter (2-3kb)	1	97988000	98049863	61864	2	400765	ENST00000424528.2	-2662	MIR137HG	MIR137HG
chr1	98055244	98057176	1933	*	0.0916617	Distal Intergenic	1	97988000	98049863	61864	2	400765	ENST00000424528.2	-5381	MIR137HG	MIR137HG
chr1	98057529	98058967	1439	*	0.0860804	Distal Intergenic	1	97988000	98049863	61864	2	400765	ENST00000424528.2	-7666	MIR137HG	MIR137HG
chr1	98060938	98061630	693	*	0.113385	Distal Intergenic	1	97988000	98049863	61864	2	400765	ENST00000424528.2	-11075	MIR137HG	MIR137HG
chr1	98061652	98062427	776	*	0.0708385	Distal Intergenic	1	97988000	98049863	61864	2	400765	ENST00000424528.2	-11789	MIR137HG	MIR137HG
chr1	98078039	98078539	501	*	0.0489096	Distal Intergenic	1	97988000	98049863	61864	2	400765	ENST00000424528.2	-28176	MIR137HG	MIR137HG
chr1	98090064	98091854	1791	*	0.104516	Distal Intergenic	1	97988000	98049863	61864	2	400765	ENST00000424528.2	-40201	MIR137HG	MIR137HG
chr1	98092293	98095133	2841	*	0.11407	Distal Intergenic	1	97988000	98049863	61864	2	400765	ENST00000424528.2	-42430	MIR137HG	MIR137HG
chr1	98096474	98098835	2362	*	0.0850462	Distal Intergenic	1	97988000	98049863	61864	2	400765	ENST00000424528.2	-46611	MIR137HG	MIR137HG
chr1	98479336	98480303	968	*	0.0804852	Distal Intergenic	1	98661701	98760498	98798	1	51375	ENST00000529992.5	-181398	SNX7	SNX7
chr1	98483165	98484024	860	*	0.0555665	Distal Intergenic	1	98661701	98760498	98798	1	51375	ENST00000529992.5	-177677	SNX7	SNX7
chr1	98770334	98771038	705	*	0.0860013	Distal Intergenic	1	98662223	98691577	29355	1	51375	ENST00000454199.1	108111	SNX7	SNX7
chr1	99000114	99000848	735	*	0.0970084	Promoter (3-4kb)	1	99004276	99148852	144577	1	100129620	ENST00000425113.1	-3428	RP5-896L10.1	RP5-896L10.1
chr1	99001964	99007844	5881	*	0.177559	Promoter (<=1kb)	1	99004276	99148852	144577	1	100129620	ENST00000425113.1	0	RP5-896L10.1	RP5-896L10.1
chr1	99022663	99023313	651	*	0.0933352	Intron (ENST00000425113.1/100129620, intron 1 of 2)	1	98890245	99005032	114788	2	163404	ENST00000370188.7	-17631	PLPPR5	PLPPR5
chr1	99172019	99172572	554	*	0.0813578	Intron (ENST00000647692.1/100129620, intron 2 of 4)	1	99263953	99309590	45638	1	9890	ENST00000370185.7	-91381	PLPPR4	PLPPR4
chr1	99178008	99178795	788	*	0.109452	Intron (ENST00000647692.1/100129620, intron 2 of 4)	1	99263953	99309590	45638	1	9890	ENST00000370185.7	-85158	PLPPR4	PLPPR4
chr1	99263833	99265550	1718	*	0.111591	Promoter (<=1kb)	1	99263953	99309590	45638	1	9890	ENST00000370185.7	0	PLPPR4	PLPPR4
chr1	99265581	99266607	1027	*	0.0933747	Promoter (1-2kb)	1	99264292	99309580	45289	1	9890	ENST00000457765.5	1289	PLPPR4	PLPPR4
chr1	99305342	99306531	1190	*	0.058819	Exon (ENST00000370185.7/9890, exon 7 of 7)	1	99298864	99309590	10727	1	9890	ENST00000370184.1	6478	PLPPR4	PLPPR4
chr1	99394411	99395838	1428	*	0.101939	Distal Intergenic	1	99298864	99309590	10727	1	9890	ENST00000370184.1	95547	PLPPR4	PLPPR4
chr1	99697434	99698105	672	*	0.0858	Distal Intergenic	1	99683266	99694541	11276	1	54873	ENST00000496843.1	14168	PALMD	PALMD
chr1	99699918	99700452	535	*	0.100498	Distal Intergenic	1	99710825	99712508	1684	2	391059	ENST00000489209.2	12056	FRRS1	FRRS1
chr1	101104082	101107054	2973	*	0.0873764	Distal Intergenic	1	101082454	101087261	4808	1	102606465	ENST00000451213.1	21628	NA	NA
chr1	101116218	101117844	1627	*	0.0861765	Distal Intergenic	1	101082454	101087261	4808	1	102606465	ENST00000451213.1	33764	NA	NA
chr1	101117938	101118595	658	*	0.0577789	Distal Intergenic	1	101082454	101087261	4808	1	102606465	ENST00000451213.1	35484	NA	NA
chr1	101119287	101119862	576	*	0.0919932	Distal Intergenic	1	101082454	101087261	4808	1	102606465	ENST00000451213.1	36833	NA	NA
chr1	101120572	101122347	1776	*	0.0883877	Distal Intergenic	1	101082454	101087261	4808	1	102606465	ENST00000451213.1	38118	NA	NA
chr1	101122548	101123897	1350	*	0.0799423	Distal Intergenic	1	101082454	101087261	4808	1	102606465	ENST00000451213.1	40094	NA	NA
chr1	101126472	101129056	2585	*	0.102755	Distal Intergenic	1	101082454	101087261	4808	1	102606465	ENST00000451213.1	44018	NA	NA
chr1	101129945	101131953	2009	*	0.0888776	Distal Intergenic	1	101082454	101087261	4808	1	102606465	ENST00000451213.1	47491	NA	NA
chr1	101133832	101134822	991	*	0.120789	Distal Intergenic	1	101082454	101087261	4808	1	102606465	ENST00000451213.1	51378	NA	NA
chr1	101138394	101139618	1225	*	0.0944684	Distal Intergenic	1	101082454	101087261	4808	1	102606465	ENST00000451213.1	55940	NA	NA
chr1	101140720	101142369	1650	*	0.0727627	Distal Intergenic	1	101082454	101087261	4808	1	102606465	ENST00000451213.1	58266	NA	NA
chr1	101151452	101152549	1098	*	0.0755966	Distal Intergenic	1	101082454	101087261	4808	1	102606465	ENST00000451213.1	68998	NA	NA
chr1	101183418	101184546	1129	*	0.0666877	Distal Intergenic	1	101235683	101236528	846	2	101928370	ENST00000432195.1	51982	NA	NA
chr1	101221614	101222968	1355	*	0.0839462	Distal Intergenic	1	101235683	101236528	846	2	101928370	ENST00000432195.1	13560	NA	NA
chr1	101223134	101223500	367	*	0.0644161	Distal Intergenic	1	101235683	101236528	846	2	101928370	ENST00000432195.1	13028	NA	NA
chr1	101225314	101228381	3068	*	0.126227	Distal Intergenic	1	101235683	101236528	846	2	101928370	ENST00000432195.1	8147	NA	NA
chr1	101228735	101230063	1329	*	0.107149	Distal Intergenic	1	101235683	101236528	846	2	101928370	ENST00000432195.1	6465	NA	NA
chr1	101232775	101244668	11894	*	0.227193	Promoter (<=1kb)	1	101235683	101236528	846	2	101928370	ENST00000432195.1	0	NA	NA
chr1	101245795	101253121	7327	*	0.159934	Distal Intergenic	1	101238335	101241308	2974	1	1901	ENST00000648480.1	7460	S1PR1	S1PR1
chr1	101253891	101254930	1040	*	0.10898	Distal Intergenic	1	101238335	101241308	2974	1	1901	ENST00000648480.1	15556	S1PR1	S1PR1
chr1	101258905	101260765	1861	*	0.0814767	Distal Intergenic	1	101238335	101241308	2974	1	1901	ENST00000648480.1	20570	S1PR1	S1PR1
chr1	101275232	101282510	7279	*	0.122627	Distal Intergenic	1	101238335	101241308	2974	1	1901	ENST00000648480.1	36897	S1PR1	S1PR1
chr1	101282555	101285440	2886	*	0.0986219	Distal Intergenic	1	101323337	101350176	26840	1	104355286	ENST00000454466.1	-37897	LINC01307	LINC01307
chr1	101286402	101288043	1642	*	0.10882	Distal Intergenic	1	101323337	101350176	26840	1	104355286	ENST00000454466.1	-35294	LINC01307	LINC01307
chr1	101289073	101290280	1208	*	0.0938013	Distal Intergenic	1	101323337	101350176	26840	1	104355286	ENST00000454466.1	-33057	LINC01307	LINC01307
chr1	101290496	101291371	876	*	0.0864612	Distal Intergenic	1	101323337	101350176	26840	1	104355286	ENST00000454466.1	-31966	LINC01307	LINC01307
chr1	101291597	101298910	7314	*	0.113467	Distal Intergenic	1	101323337	101350176	26840	1	104355286	ENST00000454466.1	-24427	LINC01307	LINC01307
chr1	101305002	101306372	1371	*	0.067447	Distal Intergenic	1	101323337	101350176	26840	1	104355286	ENST00000454466.1	-16965	LINC01307	LINC01307
chr1	101307690	101308052	363	*	0.0909845	Distal Intergenic	1	101323337	101350176	26840	1	104355286	ENST00000454466.1	-15285	LINC01307	LINC01307
chr1	101309537	101310593	1057	*	0.09776	Distal Intergenic	1	101323337	101350176	26840	1	104355286	ENST00000454466.1	-12744	LINC01307	LINC01307
chr1	101314585	101318669	4085	*	0.1199	Promoter (4-5kb)	1	101323337	101350176	26840	1	104355286	ENST00000454466.1	-4668	LINC01307	LINC01307
chr1	101320047	101320857	811	*	0.107502	Promoter (2-3kb)	1	101323337	101350176	26840	1	104355286	ENST00000454466.1	-2480	LINC01307	LINC01307
chr1	101324596	101326724	2129	*	0.103401	Promoter (<=1kb)	1	101323837	101377313	53477	1	104355286	ENST00000439146.1	759	LINC01307	LINC01307
chr1	101332491	101333269	779	*	0.0600308	Intron (ENST00000454466.1/104355286, intron 1 of 1)	1	101323837	101377313	53477	1	104355286	ENST00000439146.1	8654	LINC01307	LINC01307
chr1	101334428	101335222	795	*	0.0737875	Intron (ENST00000454466.1/104355286, intron 1 of 1)	1	101323837	101377313	53477	1	104355286	ENST00000439146.1	10591	LINC01307	LINC01307
chr1	101339954	101340674	721	*	0.102224	Intron (ENST00000454466.1/104355286, intron 1 of 1)	1	101350049	101390303	40255	1	104355286	ENST00000444327.1	-9375	LINC01307	LINC01307
chr1	101349998	101350372	375	*	0.108842	Promoter (<=1kb)	1	101350049	101390303	40255	1	104355286	ENST00000444327.1	0	LINC01307	LINC01307
chr1	101352819	101354374	1556	*	0.0872106	Promoter (2-3kb)	1	101350049	101390303	40255	1	104355286	ENST00000444327.1	2770	LINC01307	LINC01307
chr1	101354481	101355491	1011	*	0.0994771	Promoter (4-5kb)	1	101350049	101390303	40255	1	104355286	ENST00000444327.1	4432	LINC01307	LINC01307
chr1	101357889	101358540	652	*	0.102406	Intron (ENST00000439146.1/104355286, intron 4 of 4)	1	101350049	101390303	40255	1	104355286	ENST00000444327.1	7840	LINC01307	LINC01307
chr1	101358772	101359595	824	*	0.0782728	Intron (ENST00000439146.1/104355286, intron 4 of 4)	1	101350049	101390303	40255	1	104355286	ENST00000444327.1	8723	LINC01307	LINC01307
chr1	101373558	101374063	506	*	0.0839234	Intron (ENST00000439146.1/104355286, intron 4 of 4)	1	101350049	101390303	40255	1	104355286	ENST00000444327.1	23509	LINC01307	LINC01307
chr1	101375615	101376331	717	*	0.0866387	Intron (ENST00000439146.1/104355286, intron 4 of 4)	1	101350049	101390303	40255	1	104355286	ENST00000444327.1	25566	LINC01307	LINC01307
chr1	101391102	101393736	2635	*	0.0987877	Distal Intergenic	1	101350049	101390303	40255	1	104355286	ENST00000444327.1	41053	LINC01307	LINC01307
chr1	101395016	101396503	1488	*	0.0718645	Distal Intergenic	1	101350049	101390303	40255	1	104355286	ENST00000444327.1	44967	LINC01307	LINC01307
chr1	101400145	101401637	1493	*	0.0867567	Distal Intergenic	1	101350049	101390303	40255	1	104355286	ENST00000444327.1	50096	LINC01307	LINC01307
chr1	101438780	101442401	3622	*	0.07216	Distal Intergenic	1	101350049	101390303	40255	1	104355286	ENST00000444327.1	88731	LINC01307	LINC01307
chr1	101569369	101570126	758	*	0.0922083	Distal Intergenic	1	101350049	101390303	40255	1	104355286	ENST00000444327.1	219320	LINC01307	LINC01307
chr1	101738440	101739871	1432	*	0.0880658	Intron (ENST00000648951.1/ENST00000648951.1, intron 5 of 9)	1	101803486	101837029	33544	2	118427	ENST00000536598.1	97158	OLFM3	OLFM3
chr1	101994802	101995558	757	*	0.0864635	Promoter (1-2kb)	1	101803486	101996905	193420	2	118427	ENST00000462354.5	1347	OLFM3	OLFM3
chr1	101996053	101997419	1367	*	0.112665	Promoter (<=1kb)	1	101802574	101997030	194457	2	118427	ENST00000370103.8	0	OLFM3	OLFM3
chr1	103021552	103022674	1123	*	0.0801003	Exon (ENST00000370096.8/1301, exon 9 of 67)	1	102877485	103031213	153729	2	1301	ENST00000635193.1	8539	COL11A1	COL11A1
chr1	103038095	103039067	973	*	0.0644556	Intron (ENST00000370096.8/1301, intron 4 of 66)	1	102877485	103031213	153729	2	1301	ENST00000635193.1	-6882	COL11A1	COL11A1
chr1	103052894	103053925	1032	*	0.13534	Intron (ENST00000370096.8/1301, intron 4 of 66)	1	102877485	103031213	153729	2	1301	ENST00000635193.1	-21681	COL11A1	COL11A1
chr1	103106725	103107298	574	*	0.104962	Promoter (<=1kb)	1	103008473	103108178	99706	2	1301	ENST00000427239.5	880	COL11A1	COL11A1
chr1	103107673	103108641	969	*	0.101877	Promoter (<=1kb)	1	102876467	103108466	232000	2	1301	ENST00000370096.8	0	COL11A1	COL11A1
chr1	103146669	103147171	503	*	0.125077	Distal Intergenic	1	103001079	103108872	107794	2	1301	ENST00000645458.1	-37797	COL11A1	COL11A1
chr1	103175137	103176608	1472	*	0.0871711	Distal Intergenic	1	103001079	103108872	107794	2	1301	ENST00000645458.1	-66265	COL11A1	COL11A1
chr1	103189792	103190356	565	*	0.0734157	Distal Intergenic	1	103001079	103108872	107794	2	1301	ENST00000645458.1	-80920	COL11A1	COL11A1
chr1	103297310	103297880	571	*	0.0829485	Distal Intergenic	1	103001079	103108872	107794	2	1301	ENST00000645458.1	-188438	COL11A1	COL11A1
chr1	103371580	103372140	561	*	0.064142	Distal Intergenic	1	103418754	103525461	106708	2	101928436	ENST00000447322.2	153321	NA	NA
chr1	103583070	103583639	570	*	0.102448	Distal Intergenic	1	103577387	103579534	2148	1	280	ENST00000481821.1	5683	AMY2B	AMY2B
chr1	103585345	103586176	832	*	0.0689909	Distal Intergenic	1	103577387	103579534	2148	1	280	ENST00000481821.1	7958	AMY2B	AMY2B
chr1	107965326	107965979	654	*	0.13226	Promoter (<=1kb)	1	107571160	107965144	393985	2	10451	ENST00000370056.8	-182	VAV3	VAV3
chr1	109461373	109462026	654	*	0.0877835	Promoter (4-5kb)	1	109466628	109482137	15510	1	284612	ENST00000369872.3	-4602	SYPL2	SYPL2
chr1	109462911	109469558	6648	*	0.171507	Promoter (<=1kb)	1	109466628	109482137	15510	1	284612	ENST00000369872.3	0	SYPL2	SYPL2
chr1	109469996	109476107	6112	*	0.109274	Promoter (<=1kb)	1	109475242	109476843	1602	1	284612	ENST00000475497.1	0	SYPL2	SYPL2
chr1	109476322	109476976	655	*	0.0799423	Promoter (1-2kb)	1	109475242	109476843	1602	1	284612	ENST00000475497.1	1080	SYPL2	SYPL2
chr1	109477141	109477682	542	*	0.117431	Promoter (1-2kb)	1	109475242	109476843	1602	1	284612	ENST00000475497.1	1899	SYPL2	SYPL2
chr1	109480960	109481964	1005	*	0.0698892	Promoter (1-2kb)	1	109483479	109492704	9226	1	127002	ENST00000463678.5	-1515	ATXN7L2	ATXN7L2
chr1	110114950	110115502	553	*	0.0666285	Promoter (2-3kb)	1	110112468	110113945	1478	1	164153	ENST00000334179.4	2482	UBL4B	UBL4B
chr1	110151859	110152308	450	*	0.0688804	Promoter (1-2kb)	1	110150486	110202202	51717	1	388662	ENST00000331565.4	1373	SLC6A17	SLC6A17
chr1	110154345	110154990	646	*	0.083282	Promoter (3-4kb)	1	110150486	110202202	51717	1	388662	ENST00000331565.4	3859	SLC6A17	SLC6A17
chr1	110183654	110185293	1640	*	0.114219	Intron (ENST00000331565.4/388662, intron 6 of 11)	1	110192568	110194988	2421	1	388662	ENST00000465159.1	-7275	SLC6A17	SLC6A17
chr1	110207760	110214568	6809	*	0.186348	Promoter (<=1kb)	1	110208834	110209987	1154	2	100873974	ENST00000455967.1	0	NA	NA
chr1	110215120	110224081	8962	*	0.143836	Promoter (<=1kb)	1	110219716	110234044	14329	1	3749	ENST00000459877.1	0	KCNC4	KCNC4
chr1	110225461	110227174	1714	*	0.103089	Promoter (1-2kb)	1	110223830	110229151	5322	1	3749	ENST00000636402.1	1631	KCNC4	KCNC4
chr1	110258581	110259704	1124	*	0.0692477	Intron (ENST00000412512.2/3749, intron 1 of 2)	1	110223830	110229151	5322	1	3749	ENST00000636402.1	34751	KCNC4	KCNC4
chr1	110266536	110267147	612	*	0.0644358	Intron (ENST00000412512.2/3749, intron 1 of 2)	1	110223830	110229151	5322	1	3749	ENST00000636402.1	42706	KCNC4	KCNC4
chr1	110284829	110285598	770	*	0.0710928	Downstream (<1kb)	1	110338506	110346677	8172	1	64783	ENST00000369784.7	-52908	RBM15	RBM15
chr1	110301062	110301770	709	*	0.0689396	Intron (ENST00000449169.1/440600, intron 2 of 3)	1	110338506	110346677	8172	1	64783	ENST00000369784.7	-36736	RBM15	RBM15
chr1	110304516	110305156	641	*	0.0731869	Intron (ENST00000449169.1/440600, intron 2 of 3)	1	110338506	110346677	8172	1	64783	ENST00000369784.7	-33350	RBM15	RBM15
chr1	110306784	110307579	796	*	0.091024	Intron (ENST00000449169.1/440600, intron 2 of 3)	1	110338506	110346677	8172	1	64783	ENST00000369784.7	-30927	RBM15	RBM15
chr1	110309549	110310247	699	*	0.0725257	Intron (ENST00000449169.1/440600, intron 2 of 3)	1	110338506	110346677	8172	1	64783	ENST00000369784.7	-28259	RBM15	RBM15
chr1	110311320	110312351	1032	*	0.0689594	Intron (ENST00000449169.1/440600, intron 2 of 3)	1	110338506	110346677	8172	1	64783	ENST00000369784.7	-26155	RBM15	RBM15
chr1	110517614	110518621	1008	*	0.0932157	Promoter (<=1kb)	1	110517217	110519175	1959	2	3744	ENST00000369771.4	554	KCNA10	KCNA10
chr1	110520613	110521852	1240	*	0.0733842	Promoter (1-2kb)	1	110517217	110519175	1959	2	3744	ENST00000369771.4	-1438	KCNA10	KCNA10
chr1	110522571	110523979	1409	*	0.0893184	Promoter (3-4kb)	1	110517217	110519175	1959	2	3744	ENST00000369771.4	-3396	KCNA10	KCNA10
chr1	110525311	110526583	1273	*	0.0781763	Intron (ENST00000640680.1/3737, intron 6 of 8)	1	110517217	110519175	1959	2	3744	ENST00000369771.4	-6136	KCNA10	KCNA10
chr1	110533707	110534526	820	*	0.0880124	Intron (ENST00000640680.1/3737, intron 5 of 8)	1	110517217	110519175	1959	2	3744	ENST00000369771.4	-14532	KCNA10	KCNA10
chr1	110551397	110552491	1095	*	0.0741888	Intron (ENST00000640680.1/3737, intron 3 of 8)	1	110517217	110519175	1959	2	3744	ENST00000369771.4	-32222	KCNA10	KCNA10
chr1	110559941	110560914	974	*	0.0600111	Intron (ENST00000640680.1/3737, intron 3 of 8)	1	110517217	110519175	1959	2	3744	ENST00000369771.4	-40766	KCNA10	KCNA10
chr1	110569985	110570435	451	*	0.0740769	Intron (ENST00000640680.1/3737, intron 3 of 8)	1	110603061	110605571	2511	2	3737	ENST00000640956.1	35136	KCNA2	KCNA2
chr1	110606025	110609392	3368	*	0.226249	Promoter (<=1kb)	1	110519837	110606354	86518	2	3737	ENST00000640680.1	0	KCNA2	KCNA2
chr1	110616248	110618432	2185	*	0.058819	Intron (ENST00000369770.7/3737, intron 1 of 4)	1	110602997	110608025	5029	2	3737	ENST00000638532.1	-8223	KCNA2	KCNA2
chr1	110619773	110621620	1848	*	0.102894	Intron (ENST00000369770.7/3737, intron 1 of 4)	1	110593580	110631474	37895	2	3737	ENST00000369770.7	9854	KCNA2	KCNA2
chr1	110630988	110631534	547	*	0.0838165	Promoter (<=1kb)	1	110593580	110631474	37895	2	3737	ENST00000369770.7	0	KCNA2	KCNA2
chr1	110641978	110643287	1310	*	0.0825635	Distal Intergenic	1	110593580	110631474	37895	2	3737	ENST00000369770.7	-10504	KCNA2	KCNA2
chr1	110643604	110644453	850	*	0.0913472	Distal Intergenic	1	110593580	110631474	37895	2	3737	ENST00000369770.7	-12130	KCNA2	KCNA2
chr1	110653275	110654135	861	*	0.0871049	Exon (ENST00000566942.1/ENST00000566942.1, exon 1 of 1)	1	110672465	110675033	2569	2	3738	ENST00000369769.3	20898	KCNA3	KCNA3
chr1	110654429	110655949	1521	*	0.0866783	Exon (ENST00000566942.1/ENST00000566942.1, exon 1 of 1)	1	110672465	110675033	2569	2	3738	ENST00000369769.3	19084	KCNA3	KCNA3
chr1	110656156	110657073	918	*	0.0848541	Exon (ENST00000566942.1/ENST00000566942.1, exon 1 of 1)	1	110672465	110675033	2569	2	3738	ENST00000369769.3	17960	KCNA3	KCNA3
chr1	110660305	110663700	3396	*	0.101624	Distal Intergenic	1	110672465	110675033	2569	2	3738	ENST00000369769.3	11333	KCNA3	KCNA3
chr1	110665354	110665864	511	*	0.0799621	Distal Intergenic	1	110672465	110675033	2569	2	3738	ENST00000369769.3	9169	KCNA3	KCNA3
chr1	110667223	110668349	1127	*	0.0710533	Distal Intergenic	1	110672465	110675033	2569	2	3738	ENST00000369769.3	6684	KCNA3	KCNA3
chr1	110670155	110676318	6164	*	0.196952	Promoter (<=1kb)	1	110672465	110675033	2569	2	3738	ENST00000369769.3	0	KCNA3	KCNA3
chr1	110685676	110686850	1175	*	0.0783216	Distal Intergenic	1	110672465	110675033	2569	2	3738	ENST00000369769.3	-10643	KCNA3	KCNA3
chr1	110690888	110691424	537	*	0.0845649	Distal Intergenic	1	110672465	110675033	2569	2	3738	ENST00000369769.3	-15855	KCNA3	KCNA3
chr1	110691621	110693401	1781	*	0.0947773	Distal Intergenic	1	110672465	110675033	2569	2	3738	ENST00000369769.3	-16588	KCNA3	KCNA3
chr1	110717405	110718272	868	*	0.0877835	Distal Intergenic	1	110672465	110675033	2569	2	3738	ENST00000369769.3	-42372	KCNA3	KCNA3
chr1	110718576	110719545	970	*	0.0778939	Distal Intergenic	1	110672465	110675033	2569	2	3738	ENST00000369769.3	-43543	KCNA3	KCNA3
chr1	110721080	110721770	691	*	0.0749669	Distal Intergenic	1	110672465	110675033	2569	2	3738	ENST00000369769.3	-46047	KCNA3	KCNA3
chr1	110724000	110725501	1502	*	0.100799	Distal Intergenic	1	110672465	110675033	2569	2	3738	ENST00000369769.3	-48967	KCNA3	KCNA3
chr1	110727236	110727912	677	*	0.0909534	Distal Intergenic	1	110672465	110675033	2569	2	3738	ENST00000369769.3	-52203	KCNA3	KCNA3
chr1	110735256	110736058	803	*	0.0666482	Distal Intergenic	1	110672465	110675033	2569	2	3738	ENST00000369769.3	-60223	KCNA3	KCNA3
chr1	110736617	110737511	895	*	0.0754583	Distal Intergenic	1	110672465	110675033	2569	2	3738	ENST00000369769.3	-61584	KCNA3	KCNA3
chr1	110750439	110750984	546	*	0.102007	Distal Intergenic	1	110672465	110675033	2569	2	3738	ENST00000369769.3	-75406	KCNA3	KCNA3
chr1	110751572	110752550	979	*	0.0777694	Distal Intergenic	1	110672465	110675033	2569	2	3738	ENST00000369769.3	-76539	KCNA3	KCNA3
chr1	110753081	110755564	2484	*	0.135614	Distal Intergenic	1	110672465	110675033	2569	2	3738	ENST00000369769.3	-78048	KCNA3	KCNA3
chr1	110760802	110762127	1326	*	0.0871974	Distal Intergenic	1	110672465	110675033	2569	2	3738	ENST00000369769.3	-85769	KCNA3	KCNA3
chr1	110767719	110768547	829	*	0.0906199	Distal Intergenic	1	110672465	110675033	2569	2	3738	ENST00000369769.3	-92686	KCNA3	KCNA3
chr1	110768975	110770042	1068	*	0.0749949	Distal Intergenic	1	110672465	110675033	2569	2	3738	ENST00000369769.3	-93942	KCNA3	KCNA3
chr1	110779534	110780630	1097	*	0.082135	Distal Intergenic	1	110871188	110899922	28735	1	963	ENST00000648608.1	-90558	CD53	CD53
chr1	110792505	110793768	1264	*	0.0788177	Distal Intergenic	1	110871188	110899922	28735	1	963	ENST00000648608.1	-77420	CD53	CD53
chr1	110813210	110814339	1130	*	0.0735822	Distal Intergenic	1	110871188	110899922	28735	1	963	ENST00000648608.1	-56849	CD53	CD53
chr1	110824459	110824878	420	*	0.128618	Distal Intergenic	1	110871188	110899922	28735	1	963	ENST00000648608.1	-46310	CD53	CD53
chr1	110894814	110895289	476	*	0.0688606	Promoter (<=1kb)	1	110894309	110899851	5543	1	963	ENST00000497404.1	505	CD53	CD53
chr1	110909168	110909710	543	*	0.0816041	Distal Intergenic	1	110897670	110899316	1647	1	963	ENST00000464329.1	11498	CD53	CD53
chr1	111992281	111993416	1136	*	0.0628592	Promoter (1-2kb)	1	111990536	111998842	8307	1	643355	ENST00000438293.1	1745	NA	NA
chr1	112139366	112140331	966	*	0.0845844	Distal Intergenic	1	111990536	111998842	8307	1	643355	ENST00000438293.1	148830	NA	NA
chr1	112140754	112143130	2377	*	0.0986219	Distal Intergenic	1	111990536	111998842	8307	1	643355	ENST00000438293.1	150218	NA	NA
chr1	112143442	112144519	1078	*	0.0698892	Distal Intergenic	1	111990536	111998842	8307	1	643355	ENST00000438293.1	152906	NA	NA
chr1	112257075	112257497	423	*	0.0667272	Intron (ENST00000427290.1/ENST00000427290.1, intron 1 of 1)	1	112396181	112461164	64984	1	55917	ENST00000271277.10	-138684	CTTNBP2NL	CTTNBP2NL
chr1	112507617	112508979	1363	*	0.0848805	Promoter (<=1kb)	1	112508778	112522666	13889	1	7482	ENST00000369684.4	0	WNT2B	WNT2B
chr1	112509528	112510022	495	*	0.0909534	Promoter (<=1kb)	1	112508778	112522666	13889	1	7482	ENST00000369684.4	750	WNT2B	WNT2B
chr1	112843084	112844440	1357	*	0.0778089	Intron (ENST00000433505.5/100996702, intron 1 of 3)	1	112820290	112849777	29488	2	100996702	ENST00000449572.2	5337	LINC01356	LINC01356
chr1	114134390	114135798	1409	*	0.0867178	Intron (ENST00000610121.5/148281, intron 3 of 6)	1	114089292	114152440	63149	2	148281	ENST00000607941.5	16642	SYT6	SYT6
chr1	114147263	114150526	3264	*	0.121912	Promoter (1-2kb)	1	114089292	114152440	63149	2	148281	ENST00000607941.5	1914	SYT6	SYT6
chr1	114150570	114157255	6686	*	0.248898	Promoter (<=1kb)	1	114089291	114153868	64578	2	148281	ENST00000610121.5	0	SYT6	SYT6
chr1	114157468	114158556	1089	*	0.104397	Promoter (3-4kb)	1	114089327	114153919	64593	2	148281	ENST00000610222.2	-3549	SYT6	SYT6
chr1	114159144	114160375	1232	*	0.105321	Distal Intergenic	1	114089327	114153919	64593	2	148281	ENST00000610222.2	-5225	SYT6	SYT6
chr1	114160893	114161776	884	*	0.0816913	Distal Intergenic	1	114089327	114153919	64593	2	148281	ENST00000610222.2	-6974	SYT6	SYT6
chr1	114275210	114276417	1208	*	0.0585579	Distal Intergenic	1	114089327	114153919	64593	2	148281	ENST00000610222.2	-121291	SYT6	SYT6
chr1	114283185	114283890	706	*	0.0688606	Distal Intergenic	1	114397608	114399609	2002	2	51592	ENST00000478032.1	115719	TRIM33	TRIM33
chr1	114284622	114284984	363	*	0.109786	Distal Intergenic	1	114397608	114399609	2002	2	51592	ENST00000478032.1	114625	TRIM33	TRIM33
chr1	114661137	114661696	560	*	0.0846811	Intron (ENST00000393276.7/163259, intron 1 of 17)	1	114582850	114670035	87186	2	163259	ENST00000393274.5	8339	DENND2C	DENND2C
chr1	114877106	114877785	680	*	0.0734157	Intron (ENST00000369522.7/6847, intron 11 of 31)	1	114859688	114863110	3423	1	6847	ENST00000468191.1	17418	SYCP1	SYCP1
chr1	114907040	114907746	707	*	0.0751098	Promoter (2-3kb)	1	114910079	114944947	34869	1	6847	ENST00000482717.5	-2333	SYCP1	SYCP1
chr1	114918883	114919513	631	*	0.0686063	Intron (ENST00000369522.7/6847, intron 20 of 31)	1	114910198	114923634	13437	1	6847	ENST00000493377.1	8685	SYCP1	SYCP1
chr1	115313319	115314988	1670	*	0.0959719	Intron (ENST00000425449.1/112840934, intron 1 of 1)	1	115285918	115338236	52319	2	4803	ENST00000369512.2	23248	NGF	NGF
chr1	115315264	115316999	1736	*	0.153422	Intron (ENST00000425449.1/112840934, intron 1 of 1)	1	115285918	115338236	52319	2	4803	ENST00000369512.2	21237	NGF	NGF
chr1	115318616	115321445	2830	*	0.110033	Intron (ENST00000425449.1/112840934, intron 1 of 1)	1	115285918	115338236	52319	2	4803	ENST00000369512.2	16791	NGF	NGF
chr1	115337381	115339963	2583	*	0.154479	Promoter (<=1kb)	1	115285918	115338236	52319	2	4803	ENST00000369512.2	0	NGF	NGF
chr1	116577782	116578828	1047	*	0.0782518	Intron (ENST00000369483.5/3321, intron 11 of 11)	1	116521787	116571039	49253	2	965	ENST00000369487.3	-6743	CD58	CD58
chr1	116583017	116583928	912	*	0.0711323	Intron (ENST00000369483.5/3321, intron 10 of 11)	1	116521787	116571039	49253	2	965	ENST00000369487.3	-11978	CD58	CD58
chr1	116665658	116667368	1711	*	0.101065	Promoter (<=1kb)	1	116577220	116666431	89212	2	3321	ENST00000318837.6	0	IGSF3	IGSF3
chr1	125084744	125086782	2039	*	0.0998049	Distal Intergenic	1	121519345	121568791	49447	1	647121	ENST00000458200.2	3565399	EMBP1	EMBP1
chr1	125118132	125120024	1893	*	0.151542	Distal Intergenic	1	121519345	121568791	49447	1	647121	ENST00000458200.2	3598787	EMBP1	EMBP1
chr1	143496967	143498371	1405	*	0.213474	Intron (ENST00000614100.1/ENST00000614100.1, intron 1 of 9)	1	143419625	143420207	583	2	645166	ENST00000622095.1	-76760	AC027612.6	AC027612.6
chr1	143642483	143643295	813	*	0.0923682	Distal Intergenic	1	143699456	143699619	164	2	101954269	ENST00000384619.1	56324	RNVU1-17	RNVU1-17
chr1	143651225	143653547	2323	*	0.0945117	Exon (ENST00000365297.1/ENST00000365297.1, exon 1 of 1)	1	143699456	143699619	164	2	101954269	ENST00000384619.1	46072	RNVU1-17	RNVU1-17
chr1	143665774	143668584	2811	*	0.105608	Distal Intergenic	1	143699456	143699619	164	2	101954269	ENST00000384619.1	31035	RNVU1-17	RNVU1-17
chr1	144077262	144077784	523	*	0.105712	Distal Intergenic	1	143975087	144068350	93264	1	100996712	ENST00000605551.2	102175	NA	NA
chr1	145883858	145885730	1873	*	0.0926959	Promoter (<=1kb)	1	145866560	145885845	19286	2	148741	ENST00000355594.8	115	ANKRD35	ANKRD35
chr1	146013685	146015401	1717	*	0.138808	Downstream (2-3kb)	1	146017468	146021734	4267	2	148738	ENST00000475797.1	6333	HFE2	HFE2
chr1	150808235	150808839	605	*	0.0865795	Promoter (<=1kb)	1	150796208	150808323	12116	2	1513	ENST00000271651.7	0	CTSK	CTSK
chr1	151800026	151800819	794	*	0.0944207	3' UTR	1	151800264	151806154	5891	2	339398	ENST00000368820.3	5335	LINGO4	LINGO4
chr1	151805578	151806093	516	*	0.0612685	Promoter (<=1kb)	1	151800264	151806154	5891	2	339398	ENST00000368820.3	61	LINGO4	LINGO4
chr1	152106137	152115441	9305	*	0.197257	Promoter (<=1kb)	1	152106317	152114080	7764	2	7062	ENST00000368804.5	0	TCHH	TCHH
chr1	152115747	152116418	672	*	0.15012	Promoter (<=1kb)	1	152106317	152115454	9138	2	7062	ENST00000614923.1	-293	TCHH	TCHH
chr1	152120940	152121869	930	*	0.0906571	Distal Intergenic	1	152106317	152115454	9138	2	7062	ENST00000614923.1	-5486	TCHH	TCHH
chr1	152135664	152136283	620	*	0.0689909	Intron (ENST00000628080.1/ENST00000628080.1, intron 1 of 1)	1	152106317	152115454	9138	2	7062	ENST00000614923.1	-20210	TCHH	TCHH
chr1	152139769	152140539	771	*	0.115597	Intron (ENST00000628080.1/ENST00000628080.1, intron 1 of 1)	1	152153595	152159228	5634	2	126638	ENST00000316073.3	18689	RPTN	RPTN
chr1	152247051	152248062	1012	*	0.066668	Intron (ENST00000593011.5/339400, intron 1 of 3)	1	152212082	152224193	12112	2	388697	ENST00000368801.2	-22858	HRNR	HRNR
chr1	152284182	152284804	623	*	0.10468	Intron (ENST00000593011.5/339400, intron 1 of 3)	1	152313459	152365575	52117	1	339400	ENST00000392688.6	-28655	FLG-AS1	FLG-AS1
chr1	152285056	152285683	628	*	0.0600506	Intron (ENST00000593011.5/339400, intron 1 of 3)	1	152313459	152365575	52117	1	339400	ENST00000392688.6	-27776	FLG-AS1	FLG-AS1
chr1	152313436	152313940	505	*	0.104821	Promoter (<=1kb)	1	152313459	152365575	52117	1	339400	ENST00000392688.6	0	FLG-AS1	FLG-AS1
chr1	152363475	152364721	1247	*	0.0744467	Promoter (3-4kb)	1	152348735	152360006	11272	2	388698	ENST00000388718.5	-3469	FLG2	FLG2
chr1	152370716	152372355	1640	*	0.144459	Intron (ENST00000630125.2/ENST00000630125.2, intron 1 of 2)	1	152348735	152360006	11272	2	388698	ENST00000388718.5	-10710	FLG2	FLG2
chr1	152373144	152382553	9410	*	0.121829	Exon (ENST00000630125.2/ENST00000630125.2, exon 2 of 3)	1	152348735	152360006	11272	2	388698	ENST00000388718.5	-13138	FLG2	FLG2
chr1	152383094	152392591	9498	*	0.162805	Intron (ENST00000630125.2/ENST00000630125.2, intron 2 of 2)	1	152409243	152414263	5021	2	49860	ENST00000271835.3	21672	CRNN	CRNN
chr1	152393318	152395593	2276	*	0.0748875	Intron (ENST00000630125.2/ENST00000630125.2, intron 2 of 2)	1	152409243	152414263	5021	2	49860	ENST00000271835.3	18670	CRNN	CRNN
chr1	152396251	152397721	1471	*	0.0925696	Intron (ENST00000630125.2/ENST00000630125.2, intron 2 of 2)	1	152409243	152414263	5021	2	49860	ENST00000271835.3	16542	CRNN	CRNN
chr1	152509047	152512546	3500	*	0.104286	Promoter (<=1kb)	1	152510844	152512177	1334	1	254910	ENST00000334269.2	0	LCE5A	LCE5A
chr1	152513702	152516609	2908	*	0.176154	Promoter (<=1kb)	1	152514502	152516010	1509	1	54544	ENST00000368790.3	0	CRCT1	CRCT1
chr1	152521315	152524938	3624	*	0.0952181	Distal Intergenic	1	152514502	152516010	1509	1	54544	ENST00000368790.3	6813	CRCT1	CRCT1
chr1	152623539	152624681	1143	*	0.0663742	Promoter (<=1kb)	1	152622834	152623103	270	2	353142	ENST00000335674.1	-436	LCE3A	LCE3A
chr1	152651892	152653440	1549	*	0.069197	Distal Intergenic	1	152663396	152664659	1264	1	353141	ENST00000368784.1	-9956	LCE2D	LCE2D
chr1	152657107	152657688	582	*	0.0599716	Distal Intergenic	1	152663396	152664659	1264	1	353141	ENST00000368784.1	-5708	LCE2D	LCE2D
chr1	152677807	152679356	1550	*	0.104508	Promoter (2-3kb)	1	152675295	152676574	1280	1	353140	ENST00000368783.1	2512	LCE2C	LCE2C
chr1	152687911	152689108	1198	*	0.0912341	Promoter (1-2kb)	1	152686123	152687401	1279	1	26239	ENST00000368780.3	1788	LCE2B	LCE2B
chr1	152718842	152720218	1377	*	0.0927958	Promoter (<=1kb)	1	152719522	152720470	949	1	100129271	ENST00000368775.3	0	C1orf68	C1orf68
chr1	152723707	152724314	608	*	0.10019	Promoter (4-5kb)	1	152719522	152720470	949	1	100129271	ENST00000368775.3	4185	C1orf68	C1orf68
chr1	152731046	152732185	1140	*	0.070197	Distal Intergenic	1	152719522	152720470	949	1	100129271	ENST00000368775.3	11524	C1orf68	C1orf68
chr1	152737046	152738438	1393	*	0.0666877	Exon (ENST00000434793.1/ENST00000434793.1, exon 1 of 1)	1	152719522	152720470	949	1	100129271	ENST00000368775.3	17524	C1orf68	C1orf68
chr1	152752361	152753586	1226	*	0.100796	Distal Intergenic	1	152776372	152776728	357	1	353137	ENST00000334371.3	-22786	LCE1F	LCE1F
chr1	152753820	152756427	2608	*	0.088646	Distal Intergenic	1	152776372	152776728	357	1	353137	ENST00000334371.3	-19945	LCE1F	LCE1F
chr1	152759943	152761382	1440	*	0.107637	3' UTR	1	152776372	152776728	357	1	353137	ENST00000334371.3	-14990	LCE1F	LCE1F
chr1	152779309	152780608	1300	*	0.0802241	Promoter (2-3kb)	1	152776372	152776728	357	1	353137	ENST00000334371.3	2937	LCE1F	LCE1F
chr1	152780916	152781821	906	*	0.116125	Promoter (4-5kb)	1	152786214	152787702	1489	1	353135	ENST00000368771.1	-4393	LCE1E	LCE1E
chr1	152782239	152782714	476	*	0.0844264	Promoter (3-4kb)	1	152786214	152787702	1489	1	353135	ENST00000368771.1	-3500	LCE1E	LCE1E
chr1	152782726	152784643	1918	*	0.100168	Promoter (1-2kb)	1	152786214	152787702	1489	1	353135	ENST00000368771.1	-1571	LCE1E	LCE1E
chr1	152785556	152786537	982	*	0.0818648	Promoter (<=1kb)	1	152786214	152787702	1489	1	353135	ENST00000368771.1	0	LCE1E	LCE1E
chr1	152797682	152799062	1381	*	0.0765856	Promoter (<=1kb)	1	152796751	152798181	1431	1	353134	ENST00000326233.6	931	LCE1D	LCE1D
chr1	152800140	152801309	1170	*	0.0749309	Promoter (3-4kb)	1	152796751	152798181	1431	1	353134	ENST00000326233.6	3389	LCE1D	LCE1D
chr1	152810129	152810916	788	*	0.0727546	Promoter (1-2kb)	1	152811971	152813109	1139	1	353132	ENST00000360090.3	-1055	LCE1B	LCE1B
chr1	152822484	152824195	1712	*	0.0966331	Promoter (3-4kb)	1	152827473	152827894	422	1	353131	ENST00000335123.3	-3278	LCE1A	LCE1A
chr1	152825642	152828320	2679	*	0.0884105	Promoter (<=1kb)	1	152827473	152827894	422	1	353131	ENST00000335123.3	0	LCE1A	LCE1A
chr1	152828888	152829649	762	*	0.10244	Promoter (1-2kb)	1	152827473	152827894	422	1	353131	ENST00000335123.3	1415	LCE1A	LCE1A
chr1	152839505	152840627	1123	*	0.130208	Promoter (2-3kb)	1	152842868	152843983	1116	1	448835	ENST00000431011.2	-2241	LCE6A	LCE6A
chr1	152872119	152872702	584	*	0.112967	Distal Intergenic	1	152878317	152885047	6731	1	4184	ENST00000368765.3	-5615	SMCP	SMCP
chr1	152891473	152893568	2096	*	0.0944684	Distal Intergenic	1	152878317	152885047	6731	1	4184	ENST00000368765.3	13156	SMCP	SMCP
chr1	152896490	152897671	1182	*	0.144243	Distal Intergenic	1	152908545	152911886	3342	1	3713	ENST00000368764.3	-10874	IVL	IVL
chr1	152898992	152899722	731	*	0.0915948	Distal Intergenic	1	152908545	152911886	3342	1	3713	ENST00000368764.3	-8823	IVL	IVL
chr1	152910025	152911354	1330	*	0.077227	Promoter (1-2kb)	1	152908545	152911886	3342	1	3713	ENST00000368764.3	1480	IVL	IVL
chr1	152922241	152926121	3881	*	0.15063	Distal Intergenic	1	152908545	152911886	3342	1	3713	ENST00000368764.3	13696	IVL	IVL
chr1	152946734	152947819	1086	*	0.0733842	5' UTR	1	152970666	152972574	1909	1	163778	ENST00000328051.2	-22847	SPRR4	SPRR4
chr1	152949600	152951390	1791	*	0.0987482	Distal Intergenic	1	152970666	152972574	1909	1	163778	ENST00000328051.2	-19276	SPRR4	SPRR4
chr1	152951788	152952405	618	*	0.082214	Distal Intergenic	1	152970666	152972574	1909	1	163778	ENST00000328051.2	-18261	SPRR4	SPRR4
chr1	152952513	152954797	2285	*	0.0969286	Distal Intergenic	1	152970666	152972574	1909	1	163778	ENST00000328051.2	-15869	SPRR4	SPRR4
chr1	152958345	152958971	627	*	0.0689001	Distal Intergenic	1	152970666	152972574	1909	1	163778	ENST00000328051.2	-11695	SPRR4	SPRR4
chr1	152959550	152960775	1226	*	0.0966749	Distal Intergenic	1	152970666	152972574	1909	1	163778	ENST00000328051.2	-9891	SPRR4	SPRR4
chr1	152964949	152966991	2043	*	0.0931367	Promoter (3-4kb)	1	152970666	152972574	1909	1	163778	ENST00000328051.2	-3675	SPRR4	SPRR4
chr1	152967388	152968287	900	*	0.0533344	Promoter (2-3kb)	1	152970666	152972574	1909	1	163778	ENST00000328051.2	-2379	SPRR4	SPRR4
chr1	152970311	152970985	675	*	0.0864891	Promoter (<=1kb)	1	152970666	152972574	1909	1	163778	ENST00000328051.2	0	SPRR4	SPRR4
chr1	152980858	152981895	1038	*	0.0711125	Distal Intergenic	1	152970666	152972574	1909	1	163778	ENST00000328051.2	10192	SPRR4	SPRR4
chr1	152982521	152983619	1099	*	0.0871224	Distal Intergenic	1	152970666	152972574	1909	1	163778	ENST00000328051.2	11855	SPRR4	SPRR4
chr1	152985981	152987605	1625	*	0.0752756	Distal Intergenic	1	153001747	153003855	2109	1	6707	ENST00000331860.7	-14142	SPRR3	SPRR3
chr1	152987985	152989200	1216	*	0.0788177	Distal Intergenic	1	153001747	153003855	2109	1	6707	ENST00000331860.7	-12547	SPRR3	SPRR3
chr1	152989732	152990839	1108	*	0.0801006	Distal Intergenic	1	153001747	153003855	2109	1	6707	ENST00000331860.7	-10908	SPRR3	SPRR3
chr1	152991879	152993427	1549	*	0.146044	Distal Intergenic	1	153001747	153003855	2109	1	6707	ENST00000331860.7	-8320	SPRR3	SPRR3
chr1	153032733	153033877	1145	*	0.0835876	Promoter (1-2kb)	1	153031202	153032900	1699	1	6699	ENST00000307098.4	1531	SPRR1B	SPRR1B
chr1	153036914	153037721	808	*	0.0732656	Promoter (3-4kb)	1	153039725	153041118	1394	2	6703	ENST00000360379.3	3397	SPRR2D	SPRR2D
chr1	153037770	153038338	569	*	0.0654562	Promoter (2-3kb)	1	153039725	153041118	1394	2	6703	ENST00000360379.3	2780	SPRR2D	SPRR2D
chr1	153040543	153041321	779	*	0.0577789	Promoter (<=1kb)	1	153039725	153041118	1394	2	6703	ENST00000360379.3	0	SPRR2D	SPRR2D
chr1	153043655	153044946	1292	*	0.0858619	Promoter (1-2kb)	1	153039828	153041931	2104	2	6703	ENST00000368757.1	-1724	SPRR2D	SPRR2D
chr1	153044995	153046760	1766	*	0.0844856	Promoter (3-4kb)	1	153039828	153041931	2104	2	6703	ENST00000368757.1	-3064	SPRR2D	SPRR2D
chr1	153047001	153047616	616	*	0.0877835	Distal Intergenic	1	153039828	153041931	2104	2	6703	ENST00000368757.1	-5070	SPRR2D	SPRR2D
chr1	153055224	153056232	1009	*	0.0928695	Promoter (1-2kb)	1	153056113	153057537	1425	2	6700	ENST00000392653.2	1305	SPRR2A	SPRR2A
chr1	153060019	153061215	1197	*	0.0683298	Promoter (2-3kb)	1	153056113	153057537	1425	2	6700	ENST00000392653.2	-2482	SPRR2A	SPRR2A
chr1	153061974	153063754	1781	*	0.0771793	Promoter (4-5kb)	1	153056113	153057537	1425	2	6700	ENST00000392653.2	-4437	SPRR2A	SPRR2A
chr1	153064944	153065922	979	*	0.0979891	Distal Intergenic	1	153056113	153057537	1425	2	6700	ENST00000392653.2	-7407	SPRR2A	SPRR2A
chr1	153068205	153069074	870	*	0.0777694	Distal Intergenic	1	153056113	153057537	1425	2	6700	ENST00000392653.2	-10668	SPRR2A	SPRR2A
chr1	153074523	153075950	1428	*	0.0967589	Distal Intergenic	1	153056113	153057537	1425	2	6700	ENST00000392653.2	-16986	SPRR2A	SPRR2A
chr1	153081896	153083227	1332	*	0.0622037	Distal Intergenic	1	153093135	153094525	1391	2	6704	ENST00000368750.7	11298	SPRR2E	SPRR2E
chr1	153100930	153101440	511	*	0.0666877	Promoter (4-5kb)	1	153093135	153106184	13050	2	6704	ENST00000368751.1	4744	SPRR2E	SPRR2E
chr1	153128991	153129930	940	*	0.0599716	Distal Intergenic	1	153112114	153113515	1402	2	6705	ENST00000468739.1	-15476	SPRR2F	SPRR2F
chr1	153131147	153131910	764	*	0.136888	Distal Intergenic	1	153112114	153113515	1402	2	6705	ENST00000468739.1	-17632	SPRR2F	SPRR2F
chr1	153132155	153133662	1508	*	0.0876777	Distal Intergenic	1	153149582	153150869	1288	2	6706	ENST00000368748.4	17207	SPRR2G	SPRR2G
chr1	153135474	153136855	1382	*	0.102244	Distal Intergenic	1	153149582	153150869	1288	2	6706	ENST00000368748.4	14014	SPRR2G	SPRR2G
chr1	153137318	153138018	701	*	0.106886	Distal Intergenic	1	153149582	153150869	1288	2	6706	ENST00000368748.4	12851	SPRR2G	SPRR2G
chr1	153140036	153142242	2207	*	0.071073	Exon (ENST00000290702.4/ENST00000290702.4, exon 1 of 1)	1	153149582	153150869	1288	2	6706	ENST00000368748.4	8627	SPRR2G	SPRR2G
chr1	153143529	153145877	2349	*	0.104923	Promoter (4-5kb)	1	153149582	153150869	1288	2	6706	ENST00000368748.4	4992	SPRR2G	SPRR2G
chr1	153146951	153149555	2605	*	0.103269	Promoter (1-2kb)	1	153149582	153150869	1288	2	6706	ENST00000368748.4	1314	SPRR2G	SPRR2G
chr1	153155200	153156127	928	*	0.10149	Promoter (4-5kb)	1	153149582	153150869	1288	2	6706	ENST00000368748.4	-4331	SPRR2G	SPRR2G
chr1	153163258	153163693	436	*	0.0753028	Distal Intergenic	1	153174518	153191676	17159	1	101928009	ENST00000427145.1	-10825	RP1-140J1.1	RP1-140J1.1
chr1	153164097	153165073	977	*	0.100523	Distal Intergenic	1	153174518	153191676	17159	1	101928009	ENST00000427145.1	-9445	RP1-140J1.1	RP1-140J1.1
chr1	153171336	153172760	1425	*	0.0845649	Promoter (1-2kb)	1	153174518	153191676	17159	1	101928009	ENST00000427145.1	-1758	RP1-140J1.1	RP1-140J1.1
chr1	153174276	153175001	726	*	0.0778242	Promoter (<=1kb)	1	153174518	153191676	17159	1	101928009	ENST00000427145.1	0	RP1-140J1.1	RP1-140J1.1
chr1	153175702	153176276	575	*	0.0818075	Promoter (1-2kb)	1	153174518	153191676	17159	1	101928009	ENST00000427145.1	1184	RP1-140J1.1	RP1-140J1.1
chr1	153178677	153179442	766	*	0.062263	Promoter (4-5kb)	1	153174518	153191676	17159	1	101928009	ENST00000427145.1	4159	RP1-140J1.1	RP1-140J1.1
chr1	153179820	153180520	701	*	0.0800806	Intron (ENST00000427145.1/101928009, intron 2 of 2)	1	153174518	153191676	17159	1	101928009	ENST00000427145.1	5302	RP1-140J1.1	RP1-140J1.1
chr1	153180662	153181173	512	*	0.100831	Intron (ENST00000427145.1/101928009, intron 2 of 2)	1	153174518	153191676	17159	1	101928009	ENST00000427145.1	6144	RP1-140J1.1	RP1-140J1.1
chr1	153194872	153195771	900	*	0.0666285	Distal Intergenic	1	153203443	153205120	1678	1	149018	ENST00000368747.1	-7672	LELP1	LELP1
chr1	153200030	153201808	1779	*	0.107695	Promoter (1-2kb)	1	153203443	153205120	1678	1	149018	ENST00000368747.1	-1635	LELP1	LELP1
chr1	153205264	153206795	1532	*	0.136597	Promoter (1-2kb)	1	153203443	153205120	1678	1	149018	ENST00000368747.1	1821	LELP1	LELP1
chr1	153208747	153209449	703	*	0.0852063	Distal Intergenic	1	153203443	153205120	1678	1	149018	ENST00000368747.1	5304	LELP1	LELP1
chr1	153216751	153217773	1023	*	0.0621839	Promoter (<=1kb)	1	153217584	153219317	1734	1	574414	ENST00000368744.3	0	PRR9	PRR9
chr1	153223664	153225341	1678	*	0.113444	Exon (ENST00000445179.1/ENST00000445179.1, exon 1 of 1)	1	153217584	153219317	1734	1	574414	ENST00000368744.3	6080	PRR9	PRR9
chr1	153226919	153229374	2456	*	0.0776189	Distal Intergenic	1	153217584	153219317	1734	1	574414	ENST00000368744.3	9335	PRR9	PRR9
chr1	153235203	153236144	942	*	0.075478	Distal Intergenic	1	153217584	153219317	1734	1	574414	ENST00000368744.3	17619	PRR9	PRR9
chr1	153250002	153250580	579	*	0.0577987	Distal Intergenic	1	153259700	153262122	2423	1	4014	ENST00000368742.3	-9120	LOR	LOR
chr1	153259171	153265498	6328	*	0.224587	Promoter (<=1kb)	1	153259700	153262122	2423	1	4014	ENST00000368742.3	0	LOR	LOR
chr1	153266096	153267094	999	*	0.106576	Distal Intergenic	1	153259700	153262122	2423	1	4014	ENST00000368742.3	6396	LOR	LOR
chr1	153304194	153305566	1373	*	0.0955673	Exon (ENST00000290722.1/114771, exon 3 of 7)	1	153297862	153310718	12857	2	114771	ENST00000290722.1	5152	PGLYRP3	PGLYRP3
chr1	153338603	153341080	2478	*	0.0910438	Exon (ENST00000359650.9/57115, exon 7 of 9)	1	153345025	153347978	2954	2	57115	ENST00000490266.1	6898	PGLYRP4	PGLYRP4
chr1	153345609	153346160	552	*	0.0985991	Promoter (1-2kb)	1	153345025	153347978	2954	2	57115	ENST00000490266.1	1818	PGLYRP4	PGLYRP4
chr1	153348772	153352167	3396	*	0.14504	Promoter (<=1kb)	1	153330120	153348840	18721	2	57115	ENST00000368739.3	0	PGLYRP4	PGLYRP4
chr1	153362435	153362912	478	*	0.0826406	Promoter (4-5kb)	1	153357854	153361027	3174	1	6280	ENST00000368738.3	4581	S100A9	S100A9
chr1	153375663	153377132	1470	*	0.0678746	Promoter (<=1kb)	1	153373706	153375649	1944	2	6283	ENST00000368737.4	-14	S100A12	S100A12
chr1	153377448	153383306	5859	*	0.131298	Promoter (1-2kb)	1	153373706	153375649	1944	2	6283	ENST00000368737.4	-1799	S100A12	S100A12
chr1	153389720	153390812	1093	*	0.1287	Promoter (<=1kb)	1	153390032	153390976	945	2	6279	ENST00000368732.5	164	S100A8	S100A8
chr1	153391879	153393022	1144	*	0.095043	Promoter (<=1kb)	1	153390032	153391188	1157	2	6279	ENST00000368733.3	-691	S100A8	S100A8
chr1	153395865	153399014	3150	*	0.092063	Promoter (4-5kb)	1	153390032	153391188	1157	2	6279	ENST00000368733.3	-4677	S100A8	S100A8
chr1	153400196	153402782	2587	*	0.117138	Distal Intergenic	1	153390032	153391188	1157	2	6279	ENST00000368733.3	-9008	S100A8	S100A8
chr1	153406443	153407791	1349	*	0.106175	Distal Intergenic	1	153416524	153423225	6702	1	338324	ENST00000368729.8	-8733	S100A7A	S100A7A
chr1	153426591	153427706	1116	*	0.112323	Exon (ENST00000432574.2/ENST00000432574.2, exon 2 of 2)	1	153417944	153419355	1412	1	338324	ENST00000329256.2	8647	S100A7A	S100A7A
chr1	153428228	153429665	1438	*	0.141413	Exon (ENST00000432574.2/ENST00000432574.2, exon 1 of 2)	1	153417944	153419355	1412	1	338324	ENST00000329256.2	10284	S100A7A	S100A7A
chr1	153431295	153432256	962	*	0.0822792	Distal Intergenic	1	153417944	153419355	1412	1	338324	ENST00000329256.2	13351	S100A7A	S100A7A
chr1	153433067	153434216	1150	*	0.112326	Distal Intergenic	1	153417944	153419355	1412	1	338324	ENST00000329256.2	15123	S100A7A	S100A7A
chr1	153434475	153436618	2144	*	0.0992153	Distal Intergenic	1	153417944	153419355	1412	1	338324	ENST00000329256.2	16531	S100A7A	S100A7A
chr1	153440906	153441789	884	*	0.0931599	Distal Intergenic	1	153457744	153459874	2131	2	6278	ENST00000368722.5	18085	S100A7	S100A7
chr1	153443920	153445085	1166	*	0.112326	Distal Intergenic	1	153457744	153459874	2131	2	6278	ENST00000368722.5	14789	S100A7	S100A7
chr1	153445886	153447443	1558	*	0.0792727	Distal Intergenic	1	153457744	153459874	2131	2	6278	ENST00000368722.5	12431	S100A7	S100A7
chr1	153447587	153448185	599	*	0.130946	Distal Intergenic	1	153457744	153459874	2131	2	6278	ENST00000368722.5	11689	S100A7	S100A7
chr1	153458663	153460200	1538	*	0.0926261	Promoter (<=1kb)	1	153457744	153459874	2131	2	6278	ENST00000368722.5	0	S100A7	S100A7
chr1	153462970	153464580	1611	*	0.106556	Promoter (2-3kb)	1	153457744	153460701	2958	2	6278	ENST00000368723.3	-2269	S100A7	S100A7
chr1	153480669	153481650	982	*	0.0644753	Distal Intergenic	1	153457744	153460701	2958	2	6278	ENST00000368723.3	-19968	S100A7	S100A7
chr1	153495642	153497270	1629	*	0.140579	Distal Intergenic	1	153457744	153460701	2958	2	6278	ENST00000368723.3	-34941	S100A7	S100A7
chr1	153497464	153499340	1877	*	0.154333	Distal Intergenic	1	153534714	153535991	1278	2	6277	ENST00000462776.2	36651	S100A6	S100A6
chr1	153678173	153680216	2044	*	0.137718	Promoter (<=1kb)	1	153678637	153693992	15356	1	4881	ENST00000368680.3	0	NPR1	NPR1
chr1	154563507	154567040	3534	*	0.154509	Promoter (<=1kb)	1	154567781	154580026	12246	1	1141	ENST00000368476.3	-741	CHRNB2	CHRNB2
chr1	154568866	154569754	889	*	0.109453	Promoter (<=1kb)	1	154569528	154570275	748	1	1141	ENST00000636695.1	0	CHRNB2	CHRNB2
chr1	154570157	154572993	2837	*	0.139607	Promoter (<=1kb)	1	154569528	154570275	748	1	1141	ENST00000636695.1	629	CHRNB2	CHRNB2
chr1	154760364	154760865	502	*	0.0823325	Intron (ENST00000271915.8/3782, intron 3 of 7)	1	154707426	154859843	152418	2	3782	ENST00000361147.8	98978	KCNN3	KCNN3
chr1	154763386	154764221	836	*	0.0640169	Intron (ENST00000271915.8/3782, intron 3 of 7)	1	154707426	154859843	152418	2	3782	ENST00000361147.8	95622	KCNN3	KCNN3
chr1	154804120	154805830	1711	*	0.0702179	Intron (ENST00000271915.8/3782, intron 2 of 7)	1	154707426	154859843	152418	2	3782	ENST00000361147.8	54013	KCNN3	KCNN3
chr1	154869205	154869884	680	*	0.0822535	Promoter (<=1kb)	1	154697474	154870278	172805	2	3782	ENST00000618040.4	394	KCNN3	KCNN3
chr1	155860014	155861682	1669	*	0.11005	Promoter (<=1kb)	1	155859509	155885199	25691	1	23208	ENST00000368324.4	505	SYT11	SYT11
chr1	156402192	156406394	4203	*	0.130726	Promoter (1-2kb)	1	156404264	156408091	3828	2	10485	ENST00000498346.1	1697	C1orf61	C1orf61
chr1	156422860	156425126	2267	*	0.076986	Promoter (1-2kb)	1	156414107	156421809	7703	2	10485	ENST00000464203.1	-1051	C1orf61	C1orf61
chr1	156427582	156430847	3266	*	0.12113	Promoter (<=1kb)	1	156404252	156429423	25172	2	10485	ENST00000400991.6	0	C1orf61	C1orf61
chr1	156431121	156445177	14057	*	0.202083	Promoter (<=1kb)	1	156425637	156430701	5065	2	10485	ENST00000469813.1	-420	C1orf61	C1orf61
chr1	156623810	156626526	2717	*	0.275043	Promoter (<=1kb)	1	156624064	156625535	1472	1	60484	ENST00000494218.1	0	HAPLN2	HAPLN2
chr1	156640508	156644582	4075	*	0.189359	Promoter (<=1kb)	1	156641390	156647144	5755	1	63827	ENST00000441358.5	0	BCAN	BCAN
chr1	156645565	156649793	4229	*	0.131355	Promoter (<=1kb)	1	156647128	156651551	4424	1	63827	ENST00000491823.1	0	BCAN	BCAN
chr1	156650010	156651060	1051	*	0.0833588	Promoter (2-3kb)	1	156647128	156651551	4424	1	63827	ENST00000491823.1	2882	BCAN	BCAN
chr1	156652564	156653484	921	*	0.0845054	Promoter (3-4kb)	1	156656729	156659532	2804	1	63827	ENST00000496038.1	-3245	BCAN	BCAN
chr1	156656271	156659237	2967	*	0.139799	Promoter (<=1kb)	1	156656729	156659532	2804	1	63827	ENST00000496038.1	0	BCAN	BCAN
chr1	156670584	156672559	1976	*	0.11425	Promoter (4-5kb)	1	156668763	156677397	8635	2	10763	ENST00000368223.3	4838	NES	NES
chr1	156679578	156680699	1122	*	0.102177	Promoter (2-3kb)	1	156668763	156677397	8635	2	10763	ENST00000368223.3	-2181	NES	NES
chr1	156833835	156834578	744	*	0.0577987	Promoter (2-3kb)	1	156837209	156881850	44642	1	4914	ENST00000530298.5	-2631	NTRK1	NTRK1
chr1	156834922	156836647	1726	*	0.0778287	Promoter (<=1kb)	1	156837209	156881850	44642	1	4914	ENST00000530298.5	-562	NTRK1	NTRK1
chr1	156857436	156862962	5527	*	0.206932	Promoter (<=1kb)	1	156840063	156859018	18956	2	3645	ENST00000368195.3	0	INSRR	INSRR
chr1	156884319	156885790	1472	*	0.137982	Promoter (4-5kb)	1	156880001	156881850	1850	1	4914	ENST00000531606.1	4318	NTRK1	NTRK1
chr1	156890483	156893117	2635	*	0.088825	Promoter (<=1kb)	1	156893698	156906720	13023	1	375033	ENST00000444016.5	-581	PEAR1	PEAR1
chr1	156898858	156899740	883	*	0.0776321	Intron (ENST00000444016.5/375033, intron 1 of 6)	1	156893731	156916434	22704	1	375033	ENST00000292357.7	5127	PEAR1	PEAR1
chr1	156904244	156904804	561	*	0.0688211	Promoter (1-2kb)	1	156906317	156916426	10110	1	375033	ENST00000469390.5	-1513	PEAR1	PEAR1
chr1	156907920	156908636	717	*	0.0621275	Promoter (1-2kb)	1	156909957	156910573	617	1	375033	ENST00000482505.1	-1321	PEAR1	PEAR1
chr1	156918722	156919478	757	*	0.105483	Promoter (1-2kb)	1	156920650	156933094	12445	1	149499	ENST00000337428.7	-1172	LRRC71	LRRC71
chr1	156920378	156921452	1075	*	0.0970811	Promoter (<=1kb)	1	156920650	156933094	12445	1	149499	ENST00000337428.7	0	LRRC71	LRRC71
chr1	156923566	156925107	1542	*	0.0702443	Promoter (2-3kb)	1	156927362	156933085	5724	1	149499	ENST00000476550.1	-2255	LRRC71	LRRC71
chr1	156927000	156930165	3166	*	0.144858	Promoter (<=1kb)	1	156927362	156933085	5724	1	149499	ENST00000476550.1	0	LRRC71	LRRC71
chr1	157114397	157115069	673	*	0.0577592	Distal Intergenic	1	157128362	157128671	310	1	360155	ENST00000422857.1	-13293	CYCSP52	CYCSP52
chr1	157264755	157265619	865	*	0.0909845	Distal Intergenic	1	157133145	157138474	5330	2	2117	ENST00000326786.4	-126281	ETV3	ETV3
chr1	157267330	157268399	1070	*	0.0756361	Distal Intergenic	1	157133145	157138474	5330	2	2117	ENST00000326786.4	-128856	ETV3	ETV3
chr1	157278707	157279254	548	*	0.0755768	Distal Intergenic	1	157133145	157138474	5330	2	2117	ENST00000326786.4	-140233	ETV3	ETV3
chr1	157279610	157280009	400	*	0.071231	Distal Intergenic	1	157133145	157138474	5330	2	2117	ENST00000326786.4	-141136	ETV3	ETV3
chr1	157334119	157334996	878	*	0.0644358	Distal Intergenic	1	157513377	157516073	2697	2	83416	ENST00000462218.1	181077	FCRL5	FCRL5
chr1	157346881	157348225	1345	*	0.0740769	Distal Intergenic	1	157513377	157516073	2697	2	83416	ENST00000462218.1	167848	FCRL5	FCRL5
chr1	157383090	157383850	761	*	0.0889894	Distal Intergenic	1	157513377	157516073	2697	2	83416	ENST00000462218.1	132223	FCRL5	FCRL5
chr1	157394616	157395419	804	*	0.104321	Distal Intergenic	1	157513377	157516073	2697	2	83416	ENST00000462218.1	120654	FCRL5	FCRL5
chr1	157544228	157544932	705	*	0.0922083	Exon (ENST00000361835.7/83416, exon 4 of 17)	1	157523811	157552455	28645	2	83416	ENST00000368190.7	7523	FCRL5	FCRL5
chr1	157552899	157553646	748	*	0.0600111	Promoter (<=1kb)	1	157513377	157552520	39144	2	83416	ENST00000361835.7	-379	FCRL5	FCRL5
chr1	157578417	157579413	997	*	0.0823127	Promoter (1-2kb)	1	157575569	157580537	4969	2	83417	ENST00000479869.1	1124	FCRL4	FCRL4
chr1	157580490	157582075	1586	*	0.103371	Promoter (<=1kb)	1	157575569	157580537	4969	2	83417	ENST00000479869.1	0	FCRL4	FCRL4
chr1	157582107	157583213	1107	*	0.0823319	Promoter (1-2kb)	1	157575569	157580537	4969	2	83417	ENST00000479869.1	-1570	FCRL4	FCRL4
chr1	157587239	157587971	733	*	0.0877835	Promoter (1-2kb)	1	157574821	157589251	14431	2	83417	ENST00000448509.6	1280	FCRL4	FCRL4
chr1	157588075	157589576	1502	*	0.0965141	Promoter (<=1kb)	1	157574821	157589251	14431	2	83417	ENST00000448509.6	0	FCRL4	FCRL4
chr1	157595551	157596476	926	*	0.0533541	Promoter (1-2kb)	1	157573749	157598080	24332	2	83417	ENST00000271532.1	1604	FCRL4	FCRL4
chr1	157600419	157603585	3167	*	0.11754	Promoter (2-3kb)	1	157573749	157598080	24332	2	83417	ENST00000271532.1	-2339	FCRL4	FCRL4
chr1	157620884	157621794	911	*	0.0842313	Distal Intergenic	1	157573749	157598080	24332	2	83417	ENST00000271532.1	-22804	FCRL4	FCRL4
chr1	157627963	157629258	1296	*	0.0777299	Distal Intergenic	1	157573749	157598080	24332	2	83417	ENST00000271532.1	-29883	FCRL4	FCRL4
chr1	157629445	157632515	3071	*	0.0939392	Exon (ENST00000445687.1/ENST00000445687.1, exon 1 of 2)	1	157573749	157598080	24332	2	83417	ENST00000271532.1	-31365	FCRL4	FCRL4
chr1	157650160	157650916	757	*	0.0555665	Distal Intergenic	1	157678691	157689890	11200	2	115352	ENST00000468507.1	38974	FCRL3	FCRL3
chr1	157653206	157654210	1005	*	0.0778684	Distal Intergenic	1	157678691	157689890	11200	2	115352	ENST00000468507.1	35680	FCRL3	FCRL3
chr1	157654725	157656252	1528	*	0.0944365	Distal Intergenic	1	157678691	157689890	11200	2	115352	ENST00000468507.1	33638	FCRL3	FCRL3
chr1	157656307	157657185	879	*	0.0913183	Distal Intergenic	1	157678691	157689890	11200	2	115352	ENST00000468507.1	32705	FCRL3	FCRL3
chr1	157684430	157685648	1219	*	0.0993509	Promoter (4-5kb)	1	157678691	157689890	11200	2	115352	ENST00000468507.1	4242	FCRL3	FCRL3
chr1	157819998	157821420	1423	*	0.0821942	Promoter (<=1kb)	1	157794536	157820089	25554	2	115350	ENST00000358292.7	0	FCRL1	FCRL1
chr1	157862652	157863868	1217	*	0.0911946	Intron (ENST00000484609.1/922, intron 1 of 3)	1	157830914	157841798	10885	2	922	ENST00000368174.4	-20854	CD5L	CD5L
chr1	157864209	157865594	1386	*	0.0973163	Intron (ENST00000484609.1/922, intron 1 of 3)	1	157830914	157841798	10885	2	922	ENST00000368174.4	-22411	CD5L	CD5L
chr1	157866587	157867486	900	*	0.121631	Intron (ENST00000484609.1/922, intron 1 of 3)	1	157830914	157841798	10885	2	922	ENST00000368174.4	-24789	CD5L	CD5L
chr1	157867971	157869123	1153	*	0.0753992	Intron (ENST00000484609.1/922, intron 1 of 3)	1	157830914	157841798	10885	2	922	ENST00000368174.4	-26173	CD5L	CD5L
chr1	157885919	157886678	760	*	0.0895636	Intron (ENST00000484609.1/922, intron 1 of 3)	1	157835946	157898256	62311	2	922	ENST00000484609.1	11578	CD5L	CD5L
chr1	157949697	157950491	795	*	0.0717878	Distal Intergenic	1	157929531	157943196	13666	1	105371458	ENST00000422062.1	20166	RP11-451O13.1	RP11-451O13.1
chr1	157956939	157958849	1911	*	0.0733447	Distal Intergenic	1	157929531	157943196	13666	1	105371458	ENST00000422062.1	27408	RP11-451O13.1	RP11-451O13.1
chr1	157959910	157963423	3514	*	0.106578	Distal Intergenic	1	157993273	158096051	102779	1	55243	ENST00000360089.8	-29850	KIRREL	KIRREL
chr1	157990312	157992079	1768	*	0.126502	Promoter (1-2kb)	1	157993273	158096051	102779	1	55243	ENST00000360089.8	-1194	KIRREL	KIRREL
chr1	157993851	157994446	596	*	0.0877835	Promoter (<=1kb)	1	157993610	158095653	102044	1	55243	ENST00000359209.10	241	KIRREL	KIRREL
chr1	157996046	157997837	1792	*	0.0816951	Promoter (2-3kb)	1	157993610	158095653	102044	1	55243	ENST00000359209.10	2436	KIRREL	KIRREL
chr1	158027205	158028319	1115	*	0.0666877	Promoter (1-2kb)	1	158025550	158031166	5617	1	100505785	ENST00000419415.1	1655	NA	NA
chr1	158047460	158052685	5226	*	0.131564	Intron (ENST00000360089.8/55243, intron 1 of 12)	1	158025550	158031166	5617	1	100505785	ENST00000419415.1	21910	NA	NA
chr1	158057795	158063319	5525	*	0.121746	Intron (ENST00000360089.8/55243, intron 1 of 12)	1	158086680	158100262	13583	1	55243	ENST00000368172.1	-23361	KIRREL	KIRREL
chr1	158063502	158064332	831	*	0.0821152	Intron (ENST00000360089.8/55243, intron 1 of 12)	1	158086680	158100262	13583	1	55243	ENST00000368172.1	-22348	KIRREL	KIRREL
chr1	158103982	158104363	382	*	0.066668	Distal Intergenic	1	158086680	158100262	13583	1	55243	ENST00000368172.1	17302	KIRREL	KIRREL
chr1	158118113	158120670	2558	*	0.106918	Distal Intergenic	1	158132044	158140630	8587	2	646268	ENST00000442358.5	19960	RP11-404O13.1	RP11-404O13.1
chr1	158121062	158121853	792	*	0.0574967	Distal Intergenic	1	158132044	158140630	8587	2	646268	ENST00000442358.5	18777	RP11-404O13.1	RP11-404O13.1
chr1	158122969	158123843	875	*	0.110772	Distal Intergenic	1	158132044	158140630	8587	2	646268	ENST00000442358.5	16787	RP11-404O13.1	RP11-404O13.1
chr1	158124085	158124905	821	*	0.103322	Distal Intergenic	1	158132044	158140630	8587	2	646268	ENST00000442358.5	15725	RP11-404O13.1	RP11-404O13.1
chr1	158153300	158154104	805	*	0.0577592	Distal Intergenic	1	158132040	158146929	14890	2	646268	ENST00000635685.1	-6371	RP11-404O13.1	RP11-404O13.1
chr1	158159399	158161060	1662	*	0.115068	Distal Intergenic	1	158132040	158146929	14890	2	646268	ENST00000635685.1	-12470	RP11-404O13.1	RP11-404O13.1
chr1	158162744	158164083	1340	*	0.0710335	Distal Intergenic	1	158132040	158146929	14890	2	646268	ENST00000635685.1	-15815	RP11-404O13.1	RP11-404O13.1
chr1	158165480	158166864	1385	*	0.100978	Distal Intergenic	1	158179947	158184896	4950	1	912	ENST00000368171.3	-13083	CD1D	CD1D
chr1	158167297	158168998	1702	*	0.106818	Distal Intergenic	1	158179947	158184896	4950	1	912	ENST00000368171.3	-10949	CD1D	CD1D
chr1	158169042	158170199	1158	*	0.113825	Distal Intergenic	1	158179947	158184896	4950	1	912	ENST00000368171.3	-9748	CD1D	CD1D
chr1	158170286	158171095	810	*	0.0724292	Distal Intergenic	1	158179947	158184896	4950	1	912	ENST00000368171.3	-8852	CD1D	CD1D
chr1	158175988	158176830	843	*	0.159944	Promoter (3-4kb)	1	158179947	158184896	4950	1	912	ENST00000368171.3	-3117	CD1D	CD1D
chr1	158179168	158184870	5703	*	0.191553	Promoter (<=1kb)	1	158179947	158184896	4950	1	912	ENST00000368171.3	0	CD1D	CD1D
chr1	158185169	158186311	1143	*	0.0727627	Distal Intergenic	1	158179947	158184896	4950	1	912	ENST00000368171.3	5222	CD1D	CD1D
chr1	158187827	158188662	836	*	0.0695556	Distal Intergenic	1	158179947	158184896	4950	1	912	ENST00000368171.3	7880	CD1D	CD1D
chr1	158189237	158189917	681	*	0.0788177	Distal Intergenic	1	158179947	158184896	4950	1	912	ENST00000368171.3	9290	CD1D	CD1D
chr1	158191115	158191734	620	*	0.115507	Distal Intergenic	1	158179947	158184896	4950	1	912	ENST00000368171.3	11168	CD1D	CD1D
chr1	158202865	158205496	2632	*	0.0956721	Exon (ENST00000415019.1/ENST00000415019.1, exon 1 of 2)	1	158179947	158184896	4950	1	912	ENST00000368171.3	22918	CD1D	CD1D
chr1	158205877	158207350	1474	*	0.0913867	Distal Intergenic	1	158179947	158184896	4950	1	912	ENST00000368171.3	25930	CD1D	CD1D
chr1	158249508	158250675	1168	*	0.0804293	Promoter (3-4kb)	1	158254137	158258269	4133	1	909	ENST00000289429.5	-3462	CD1A	CD1A
chr1	158250715	158252703	1989	*	0.106547	Promoter (1-2kb)	1	158254137	158258269	4133	1	909	ENST00000289429.5	-1434	CD1A	CD1A
chr1	158254950	158256619	1670	*	0.107293	Promoter (<=1kb)	1	158254137	158258269	4133	1	909	ENST00000289429.5	813	CD1A	CD1A
chr1	158260118	158262455	2338	*	0.0976273	Distal Intergenic	1	158254137	158258269	4133	1	909	ENST00000289429.5	5981	CD1A	CD1A
chr1	158263086	158264982	1897	*	0.136604	Distal Intergenic	1	158254137	158258269	4133	1	909	ENST00000289429.5	8949	CD1A	CD1A
chr1	158265487	158267553	2067	*	0.134003	Exon (ENST00000448591.1/ENST00000448591.1, exon 1 of 2)	1	158254137	158258269	4133	1	909	ENST00000289429.5	11350	CD1A	CD1A
chr1	158269114	158269760	647	*	0.0826502	Distal Intergenic	1	158254137	158258269	4133	1	909	ENST00000289429.5	14977	CD1A	CD1A
chr1	158286573	158287137	565	*	0.0666482	Promoter (2-3kb)	1	158289786	158293630	3845	1	911	ENST00000368170.7	-2649	CD1C	CD1C
chr1	158320506	158321022	517	*	0.0683298	Distal Intergenic	1	158327951	158331025	3075	2	910	ENST00000451207.5	10003	CD1B	CD1B
chr1	158330441	158331813	1373	*	0.119018	Promoter (<=1kb)	1	158327951	158331025	3075	2	910	ENST00000451207.5	0	CD1B	CD1B
chr1	158346997	158348093	1097	*	0.0865606	Distal Intergenic	1	158353696	158357553	3858	1	913	ENST00000444681.6	-5603	CD1E	CD1E
chr1	158348761	158350616	1856	*	0.0884368	Promoter (3-4kb)	1	158353696	158357553	3858	1	913	ENST00000444681.6	-3080	CD1E	CD1E
chr1	158350931	158351466	536	*	0.0599913	Promoter (2-3kb)	1	158353696	158357553	3858	1	913	ENST00000444681.6	-2230	CD1E	CD1E
chr1	158374145	158375349	1205	*	0.103116	Distal Intergenic	1	158355894	158357497	1604	1	913	ENST00000368162.2	18251	CD1E	CD1E
chr1	158555918	158556583	666	*	0.0778287	Distal Intergenic	1	158562651	158563604	954	2	128366	ENST00000334632.1	7021	OR6P1	OR6P1
chr1	158577477	158578131	655	*	0.0743534	Promoter (1-2kb)	1	158578919	158579899	981	2	128367	ENST00000623167.1	1768	OR10X1	OR10X1
chr1	158702329	158703378	1050	*	0.083282	Promoter (1-2kb)	1	158699678	158700652	975	2	81448	ENST00000359610.3	-1677	OR6K2	OR6K2
chr1	158739783	158742200	2418	*	0.122784	Exon (ENST00000447050.1/ENST00000447050.1, exon 2 of 2)	1	158754720	158755891	1172	1	128371	ENST00000368144.2	-12520	OR6K6	OR6K6
chr1	158751841	158753602	1762	*	0.0721213	Promoter (1-2kb)	1	158754720	158755891	1172	1	128371	ENST00000368144.2	-1118	OR6K6	OR6K6
chr1	158778069	158778654	586	*	0.086698	Promoter (<=1kb)	1	158776682	158777635	954	2	81442	ENST00000339258.1	-434	OR6N2	OR6N2
chr1	158875122	158875928	807	*	0.0711323	Distal Intergenic	1	158845901	158849506	3606	1	4332	ENST00000438394.1	29221	MNDA	MNDA
chr1	158903018	158903907	890	*	0.0775349	Distal Intergenic	1	158930796	158939120	8325	1	149628	ENST00000458222.5	-26889	PYHIN1	PYHIN1
chr1	159003019	159003650	632	*	0.0896449	Promoter (2-3kb)	1	159005962	159016653	10692	1	3428	ENST00000426592.6	-2312	IFI16	IFI16
chr1	159005910	159006218	309	*	0.0622235	Promoter (<=1kb)	1	159005962	159016653	10692	1	3428	ENST00000426592.6	0	IFI16	IFI16
chr1	159012619	159014414	1796	*	0.0912613	Promoter (<=1kb)	1	159014681	159055124	40444	1	3428	ENST00000448393.6	-267	IFI16	IFI16
chr1	159019741	159020625	885	*	0.103067	Promoter (4-5kb)	1	159015673	159020529	4857	1	3428	ENST00000474473.1	4068	IFI16	IFI16
chr1	159021005	159021934	930	*	0.118491	Intron (ENST00000340979.10/3428, intron 6 of 11)	1	159015673	159020529	4857	1	3428	ENST00000474473.1	5332	IFI16	IFI16
chr1	159023665	159027063	3399	*	0.1212	Intron (ENST00000340979.10/3428, intron 6 of 11)	1	159032504	159055128	22625	1	3428	ENST00000562225.1	-5441	IFI16	IFI16
chr1	159036600	159037185	586	*	0.10019	Promoter (4-5kb)	1	159032504	159055128	22625	1	3428	ENST00000562225.1	4096	IFI16	IFI16
chr1	159061164	159061743	580	*	0.0622235	Downstream (<1kb)	1	159063532	159073265	9734	2	9447	ENST00000481829.5	11522	AIM2	AIM2
chr1	159062863	159066126	3264	*	0.110985	Exon (ENST00000368130.8/9447, exon 4 of 6)	1	159063532	159073265	9734	2	9447	ENST00000481829.5	7139	AIM2	AIM2
chr1	159072588	159074022	1435	*	0.0622432	Promoter (<=1kb)	1	159063532	159073265	9734	2	9447	ENST00000481829.5	0	AIM2	AIM2
chr1	159094900	159096790	1891	*	0.0629959	Intron (ENST00000368129.3/9447, intron 1 of 2)	1	159062484	159076901	14418	2	9447	ENST00000368130.8	-17999	AIM2	AIM2
chr1	159104985	159106244	1260	*	0.0876514	Intron (ENST00000368129.3/9447, intron 1 of 2)	1	159062484	159076901	14418	2	9447	ENST00000368130.8	-28084	AIM2	AIM2
chr1	159110365	159112817	2453	*	0.0934249	Intron (ENST00000368129.3/9447, intron 1 of 2)	1	159063579	159140508	76930	2	9447	ENST00000368129.3	27691	AIM2	AIM2
chr1	159129981	159130671	691	*	0.0644556	Intron (ENST00000368129.3/9447, intron 1 of 2)	1	159063579	159140508	76930	2	9447	ENST00000368129.3	9837	AIM2	AIM2
chr1	159130719	159131690	972	*	0.12692	Intron (ENST00000368129.3/9447, intron 1 of 2)	1	159063579	159140508	76930	2	9447	ENST00000368129.3	8818	AIM2	AIM2
chr1	159134085	159136799	2715	*	0.110077	Promoter (3-4kb)	1	159063579	159140508	76930	2	9447	ENST00000368129.3	3709	AIM2	AIM2
chr1	159137103	159138428	1326	*	0.107245	Promoter (2-3kb)	1	159063579	159140508	76930	2	9447	ENST00000368129.3	2080	AIM2	AIM2
chr1	159138937	159142794	3858	*	0.110994	Promoter (<=1kb)	1	159063579	159140508	76930	2	9447	ENST00000368129.3	0	AIM2	AIM2
chr1	159163088	159168814	5727	*	0.0999179	Promoter (2-3kb)	1	159171609	159202012	30404	1	57863	ENST00000368124.8	-2795	CADM3	CADM3
chr1	159169298	159170322	1025	*	0.0823325	Promoter (1-2kb)	1	159171609	159202012	30404	1	57863	ENST00000368124.8	-1287	CADM3	CADM3
chr1	159170648	159173325	2678	*	0.170703	Promoter (<=1kb)	1	159171609	159202012	30404	1	57863	ENST00000368124.8	0	CADM3	CADM3
chr1	159183719	159184920	1202	*	0.0814767	Intron (ENST00000368124.8/57863, intron 1 of 9)	1	159171759	159196950	25192	1	57863	ENST00000416746.1	11960	CADM3	CADM3
chr1	159185391	159186392	1002	*	0.11874	Intron (ENST00000368124.8/57863, intron 1 of 9)	1	159171759	159196950	25192	1	57863	ENST00000416746.1	13632	CADM3	CADM3
chr1	159186578	159190287	3710	*	0.110116	Exon (ENST00000368124.8/57863, exon 2 of 10)	1	159194325	159202512	8188	2	100131825	ENST00000415675.3	12225	NA	NA
chr1	159196059	159198929	2871	*	0.112896	Promoter (3-4kb)	1	159194325	159202512	8188	2	100131825	ENST00000415675.3	3583	NA	NA
chr1	159198971	159206549	7579	*	0.135766	Promoter (<=1kb)	1	159194325	159202512	8188	2	100131825	ENST00000415675.3	0	NA	NA
chr1	159206607	159210598	3992	*	0.116417	Promoter (<=1kb)	1	159201306	159207973	6668	2	100131825	ENST00000609696.1	0	NA	NA
chr1	159213564	159217299	3736	*	0.113708	Distal Intergenic	1	159201306	159207973	6668	2	100131825	ENST00000609696.1	-5591	NA	NA
chr1	159218020	159219136	1117	*	0.091776	Distal Intergenic	1	159201306	159207973	6668	2	100131825	ENST00000609696.1	-10047	NA	NA
chr1	159220060	159220729	670	*	0.063905	Distal Intergenic	1	159201306	159207973	6668	2	100131825	ENST00000609696.1	-12087	NA	NA
chr1	159250541	159252267	1727	*	0.0793917	Distal Intergenic	1	159289714	159308224	18511	1	2205	ENST00000368115.5	-37447	FCER1A	FCER1A
chr1	159423536	159424214	679	*	0.103397	Intron (ENST00000431862.1/ENST00000431862.1, intron 1 of 3)	1	159432204	159433138	935	1	391121	ENST00000504970.1	-7990	NA	NA
chr1	159437783	159438385	603	*	0.0762893	Promoter (<=1kb)	1	159437845	159443078	5234	1	26476	ENST00000642080.1	0	OR10J1	OR10J1
chr1	159471263	159472150	888	*	0.0897671	Intron (ENST00000412932.1/ENST00000412932.1, intron 2 of 2)	1	159439722	159440811	1090	1	26476	ENST00000423932.5	31541	OR10J1	OR10J1
chr1	159476798	159477457	660	*	0.0689909	Intron (ENST00000412932.1/ENST00000412932.1, intron 2 of 2)	1	159439722	159440811	1090	1	26476	ENST00000423932.5	37076	OR10J1	OR10J1
chr1	159575005	159575759	755	*	0.0938013	Distal Intergenic	1	159587825	159588865	1041	1	325	ENST00000255040.2	-12066	APCS	APCS
chr1	159655448	159657211	1764	*	0.0965273	Distal Intergenic	1	159712291	159713767	1477	2	1401	ENST00000473196.1	56556	CRP	CRP
chr1	159657692	159659182	1491	*	0.0912611	Distal Intergenic	1	159712291	159713767	1477	2	1401	ENST00000473196.1	54585	CRP	CRP
chr1	159662187	159662730	544	*	0.086797	Distal Intergenic	1	159712291	159713767	1477	2	1401	ENST00000473196.1	51037	CRP	CRP
chr1	159663829	159667295	3467	*	0.109967	Distal Intergenic	1	159712291	159713767	1477	2	1401	ENST00000473196.1	46472	CRP	CRP
chr1	159687490	159687933	444	*	0.0866387	Distal Intergenic	1	159712291	159713767	1477	2	1401	ENST00000473196.1	25834	CRP	CRP
chr1	159688397	159689279	883	*	0.0622235	Distal Intergenic	1	159712291	159713767	1477	2	1401	ENST00000473196.1	24488	CRP	CRP
chr1	159696086	159697060	975	*	0.0873512	Distal Intergenic	1	159712291	159713767	1477	2	1401	ENST00000473196.1	16707	CRP	CRP
chr1	160464789	160466016	1228	*	0.0599716	Distal Intergenic	1	160419493	160424147	4655	1	57216	ENST00000483408.1	45296	VANGL2	VANGL2
chr1	160512598	160513091	494	*	0.0621839	Intron (ENST00000368059.7/114836, intron 1 of 7)	1	160486693	160523242	36550	2	114836	ENST00000368055.1	10151	SLAMF6	SLAMF6
chr1	160557230	160558370	1141	*	0.0877835	Intron (ENST00000446952.1/ENST00000446952.1, intron 1 of 1)	1	160548089	160551410	3322	2	8832	ENST00000466767.1	-5820	CD84	CD84
chr1	160607671	160608924	1254	*	0.113468	3' UTR	1	160541095	160579516	38422	2	8832	ENST00000534968.5	-28155	CD84	CD84
chr1	160609350	160610005	656	*	0.0666877	3' UTR	1	160541095	160579516	38422	2	8832	ENST00000534968.5	-29834	CD84	CD84
chr1	160611136	160611832	697	*	0.0689396	Intron (ENST00000302035.10/6504, intron 6 of 6)	1	160541095	160579516	38422	2	8832	ENST00000534968.5	-31620	CD84	CD84
chr1	160612515	160614324	1810	*	0.0778287	Exon (ENST00000302035.10/6504, exon 6 of 7)	1	160610765	160646958	36194	2	6504	ENST00000538290.2	32634	SLAMF1	SLAMF1
chr1	161258891	161261259	2369	*	0.153895	Promoter (<=1kb)	1	161258727	161285450	26724	1	654790	ENST00000504449.1	164	PCP4L1	PCP4L1
chr1	161821343	161822622	1280	*	0.104654	Intron (ENST00000367942.3/22926, intron 9 of 15)	1	161840075	161860244	20170	1	22926	ENST00000476437.1	-17453	ATF6	ATF6
chr1	161825971	161828478	2508	*	0.0860672	Intron (ENST00000367942.3/22926, intron 9 of 15)	1	161840075	161860244	20170	1	22926	ENST00000476437.1	-11597	ATF6	ATF6
chr1	161883243	161883766	524	*	0.0698892	Intron (ENST00000367942.3/22926, intron 14 of 15)	1	161840075	161860244	20170	1	22926	ENST00000476437.1	43168	ATF6	ATF6
chr1	162023100	162023850	751	*	0.113145	Promoter (<=1kb)	1	161983456	162023640	40185	2	25903	ENST00000367940.2	0	OLFML2B	OLFML2B
chr1	162024042	162027266	3225	*	0.112463	Promoter (<=1kb)	1	161983192	162023854	40663	2	25903	ENST00000294794.7	-188	OLFML2B	OLFML2B
chr1	162032549	162035092	2544	*	0.0883106	Distal Intergenic	1	161983192	162023854	40663	2	25903	ENST00000294794.7	-8695	OLFML2B	OLFML2B
chr1	162876431	162878089	1659	*	0.124112	Distal Intergenic	1	162851316	162868815	17500	2	339512	ENST00000367912.6	-7616	CCDC190	CCDC190
chr1	163069493	163071819	2327	*	0.0981548	Promoter (<=1kb)	1	163070537	163074343	3807	1	5999	ENST00000533019.1	0	RGS4	RGS4
chr1	163180787	163181375	589	*	0.0867573	Intron (ENST00000415437.1/101928404, intron 2 of 3)	1	163161675	163213023	51349	1	101928404	ENST00000415437.1	19112	RP11-267N12.1	RP11-267N12.1
chr1	163197305	163197768	464	*	0.0816041	Intron (ENST00000415437.1/101928404, intron 2 of 3)	1	163147342	163202835	55494	2	8490	ENST00000527988.1	5067	RGS5	RGS5
chr1	163408429	163409896	1468	*	0.0966331	Distal Intergenic	1	163340255	163343815	3561	1	83540	ENST00000531529.1	68174	NUF2	NUF2
chr1	163498553	163499060	508	*	0.0851388	Distal Intergenic	1	163340255	163343815	3561	1	83540	ENST00000531529.1	158298	NUF2	NUF2
chr1	163702701	163703734	1034	*	0.0760604	Distal Intergenic	1	163340255	163343815	3561	1	83540	ENST00000531529.1	362446	NUF2	NUF2
chr1	164665395	164667119	1725	*	0.0877342	Intron (ENST00000340699.7/5087, intron 3 of 3)	1	164630981	164799889	168909	1	5087	ENST00000482110.5	34414	PBX1	PBX1
chr1	164669189	164673647	4459	*	0.149325	Intron (ENST00000340699.7/5087, intron 3 of 3)	1	164630981	164799889	168909	1	5087	ENST00000482110.5	38208	PBX1	PBX1
chr1	164787754	164789170	1417	*	0.0800608	Promoter (<=1kb)	1	164787643	164799796	12154	1	5087	ENST00000559560.1	111	PBX1	PBX1
chr1	165071637	165072266	630	*	0.0826406	Distal Intergenic	1	165203408	165213280	9873	2	4009	ENST00000489443.2	141014	LMX1A	LMX1A
chr1	165115851	165118137	2287	*	0.0912209	Distal Intergenic	1	165203408	165213280	9873	2	4009	ENST00000489443.2	95143	LMX1A	LMX1A
chr1	165118285	165120127	1843	*	0.0963747	Distal Intergenic	1	165203408	165213280	9873	2	4009	ENST00000489443.2	93153	LMX1A	LMX1A
chr1	165123367	165124540	1174	*	0.0992548	Distal Intergenic	1	165203408	165213280	9873	2	4009	ENST00000489443.2	88740	LMX1A	LMX1A
chr1	165124827	165125722	896	*	0.112018	Distal Intergenic	1	165203408	165213280	9873	2	4009	ENST00000489443.2	87558	LMX1A	LMX1A
chr1	165126140	165129022	2883	*	0.136744	Distal Intergenic	1	165203408	165213280	9873	2	4009	ENST00000489443.2	84258	LMX1A	LMX1A
chr1	165140037	165143126	3090	*	0.115326	Distal Intergenic	1	165203408	165213280	9873	2	4009	ENST00000489443.2	70154	LMX1A	LMX1A
chr1	165231363	165232538	1176	*	0.0839857	Intron (ENST00000342310.7/4009, intron 4 of 8)	1	165203408	165213280	9873	2	4009	ENST00000489443.2	-18083	LMX1A	LMX1A
chr1	165233309	165233787	479	*	0.0979554	Intron (ENST00000342310.7/4009, intron 4 of 8)	1	165203408	165213280	9873	2	4009	ENST00000489443.2	-20029	LMX1A	LMX1A
chr1	165235342	165239021	3680	*	0.136525	Intron (ENST00000342310.7/4009, intron 4 of 8)	1	165203408	165213280	9873	2	4009	ENST00000489443.2	-22062	LMX1A	LMX1A
chr1	165246501	165247418	918	*	0.0666877	Intron (ENST00000342310.7/4009, intron 4 of 8)	1	165203408	165213280	9873	2	4009	ENST00000489443.2	-33221	LMX1A	LMX1A
chr1	165254313	165255449	1137	*	0.106373	Intron (ENST00000342310.7/4009, intron 3 of 8)	1	165203408	165213280	9873	2	4009	ENST00000489443.2	-41033	LMX1A	LMX1A
chr1	165256002	165257337	1336	*	0.101297	Intron (ENST00000342310.7/4009, intron 3 of 8)	1	165203408	165213280	9873	2	4009	ENST00000489443.2	-42722	LMX1A	LMX1A
chr1	165341996	165342430	435	*	0.082214	Intron (ENST00000342310.7/4009, intron 3 of 8)	1	165203874	165355746	151873	2	4009	ENST00000367893.4	13316	LMX1A	LMX1A
chr1	165342613	165343116	504	*	0.0714799	Intron (ENST00000342310.7/4009, intron 3 of 8)	1	165203874	165355746	151873	2	4009	ENST00000367893.4	12630	LMX1A	LMX1A
chr1	165343478	165345085	1608	*	0.110186	Intron (ENST00000342310.7/4009, intron 3 of 8)	1	165203874	165355746	151873	2	4009	ENST00000367893.4	10661	LMX1A	LMX1A
chr1	165345453	165357015	11563	*	0.162639	Promoter (<=1kb)	1	165201867	165356715	154849	2	4009	ENST00000342310.7	0	LMX1A	LMX1A
chr1	165810422	165810777	356	*	0.0889499	Intron (ENST00000580248.5/54499, intron 1 of 8)	1	165827531	165908109	80579	1	7371	ENST00000367879.8	-16754	UCK2	UCK2
chr1	165940463	165945584	5122	*	0.134597	Exon (ENST00000605867.1/ENST00000605867.1, exon 1 of 1)	1	165907921	165907976	56	1	100500832	ENST00000636291.1	32542	UCK2	UCK2
chr1	165951952	165952326	375	*	0.0756281	Distal Intergenic	1	165907921	165907976	56	1	100500832	ENST00000636291.1	44031	UCK2	UCK2
chr1	166019702	166020662	961	*	0.0676686	Distal Intergenic	1	165907921	165907976	56	1	100500832	ENST00000636291.1	111781	UCK2	UCK2
chr1	166028084	166029149	1066	*	0.0874384	Distal Intergenic	1	165907921	165907976	56	1	100500832	ENST00000636291.1	120163	UCK2	UCK2
chr1	166076446	166077400	955	*	0.0666877	Intron (ENST00000435676.2/149297, intron 1 of 2)	1	166154743	166154798	56	2	100126349	ENST00000401133.1	77398	MIR921	MIR921
chr1	166082976	166083779	804	*	0.0686063	Intron (ENST00000366136.2/ENST00000366136.2, intron 2 of 2)	1	166154743	166154798	56	2	100126349	ENST00000401133.1	71019	MIR921	MIR921
chr1	166086963	166087672	710	*	0.0794592	Exon (ENST00000366136.2/ENST00000366136.2, exon 3 of 3)	1	166154743	166154798	56	2	100126349	ENST00000401133.1	67126	MIR921	MIR921
chr1	166094970	166095517	548	*	0.0820364	Intron (ENST00000435676.2/149297, intron 1 of 2)	1	166154743	166154798	56	2	100126349	ENST00000401133.1	59281	MIR921	MIR921
chr1	166095926	166096489	564	*	0.0733644	Intron (ENST00000435676.2/149297, intron 1 of 2)	1	166154743	166154798	56	2	100126349	ENST00000401133.1	58309	MIR921	MIR921
chr1	166096841	166097569	729	*	0.0796477	Intron (ENST00000435676.2/149297, intron 1 of 2)	1	166154743	166154798	56	2	100126349	ENST00000401133.1	57229	MIR921	MIR921
chr1	166117684	166119903	2220	*	0.102838	Intron (ENST00000435676.2/149297, intron 1 of 2)	1	166154743	166154798	56	2	100126349	ENST00000401133.1	34895	MIR921	MIR921
chr1	166121266	166121981	716	*	0.0843473	Intron (ENST00000435676.2/149297, intron 1 of 2)	1	166154743	166154798	56	2	100126349	ENST00000401133.1	32817	MIR921	MIR921
chr1	166132894	166134711	1818	*	0.10402	Intron (ENST00000435676.2/149297, intron 1 of 2)	1	166154743	166154798	56	2	100126349	ENST00000401133.1	20087	MIR921	MIR921
chr1	166135471	166136620	1150	*	0.103089	Intron (ENST00000435676.2/149297, intron 1 of 2)	1	166154743	166154798	56	2	100126349	ENST00000401133.1	18178	MIR921	MIR921
chr1	166161105	166166986	5882	*	0.189892	Promoter (<=1kb)	1	166057426	166166225	108800	2	149297	ENST00000435676.2	0	FAM78B	FAM78B
chr1	166261367	166261914	548	*	0.0643963	Distal Intergenic	1	166070020	166166969	96950	2	149297	ENST00000338353.3	-94398	FAM78B	FAM78B
chr1	166290828	166291326	499	*	0.0667786	Distal Intergenic	1	166070020	166166969	96950	2	149297	ENST00000338353.3	-123859	FAM78B	FAM78B
chr1	166321117	166321800	684	*	0.0804085	Distal Intergenic	1	166070020	166166969	96950	2	149297	ENST00000338353.3	-154148	FAM78B	FAM78B
chr1	166322874	166323892	1019	*	0.0844777	Distal Intergenic	1	166070020	166166969	96950	2	149297	ENST00000338353.3	-155905	FAM78B	FAM78B
chr1	166334237	166335497	1261	*	0.0970084	Exon (ENST00000425271.1/ENST00000425271.1, exon 1 of 3)	1	166475772	166490039	14268	2	105371590	ENST00000426519.1	154542	NA	NA
chr1	166352930	166353429	500	*	0.0799622	Distal Intergenic	1	166475772	166490039	14268	2	105371590	ENST00000426519.1	136610	NA	NA
chr1	166360333	166361561	1229	*	0.0799226	Distal Intergenic	1	166475772	166490039	14268	2	105371590	ENST00000426519.1	128478	NA	NA
chr1	166371466	166373346	1881	*	0.0577789	Distal Intergenic	1	166475772	166490039	14268	2	105371590	ENST00000426519.1	116693	NA	NA
chr1	166374040	166375744	1705	*	0.075857	Distal Intergenic	1	166475772	166490039	14268	2	105371590	ENST00000426519.1	114295	NA	NA
chr1	166563596	166564040	445	*	0.0928695	Distal Intergenic	1	166603916	166625238	21323	1	116123	ENST00000477875.6	-39876	NA	NA
chr1	166578801	166579918	1118	*	0.116456	Exon (ENST00000434461.1/ENST00000434461.1, exon 7 of 8)	1	166603916	166625238	21323	1	116123	ENST00000477875.6	-23998	NA	NA
chr1	166581635	166583850	2216	*	0.0788177	Distal Intergenic	1	166603916	166625238	21323	1	116123	ENST00000477875.6	-20066	NA	NA
chr1	166632399	166634149	1751	*	0.107969	Distal Intergenic	1	166612470	166631400	18931	1	116123	ENST00000488458.1	19929	NA	NA
chr1	166796643	166797700	1058	*	0.0689199	Exon (ENST00000443067.1/ENST00000443067.1, exon 1 of 1)	1	166839447	166849208	9762	1	57645	ENST00000449930.5	-41747	POGK	POGK
chr1	166970108	166970845	738	*	0.0880124	Promoter (4-5kb)	1	166908191	166975324	67134	2	387597	ENST00000271417.7	4479	ILDR2	ILDR2
chr1	166972819	166975146	2328	*	0.115383	Promoter (<=1kb)	1	166908191	166975324	67134	2	387597	ENST00000271417.7	178	ILDR2	ILDR2
chr1	168135383	168136028	646	*	0.0756363	Promoter (<=1kb)	1	168118601	168135037	16437	2	23432	ENST00000485232.1	-346	GPR161	GPR161
chr1	168237290	168238332	1043	*	0.114993	Intron (ENST00000367829.5/375035, intron 5 of 5)	1	168245788	168247204	1417	2	84832	ENST00000604892.1	8872	ANKRD36BP1	ANKRD36BP1
chr1	169930287	169931760	1474	*	0.0840555	Intron (ENST00000367765.5/22920, intron 19 of 19)	1	169854511	169894267	39757	2	57147	ENST00000423670.1	-36020	SCYL3	SCYL3
chr1	169933345	169934008	664	*	0.0835876	Intron (ENST00000367765.5/22920, intron 19 of 19)	1	169854511	169894267	39757	2	57147	ENST00000423670.1	-39078	SCYL3	SCYL3
chr1	169934585	169935674	1090	*	0.120638	Intron (ENST00000367765.5/22920, intron 19 of 19)	1	169854511	169894267	39757	2	57147	ENST00000423670.1	-40318	SCYL3	SCYL3
chr1	169936081	169937786	1706	*	0.120308	Intron (ENST00000367765.5/22920, intron 19 of 19)	1	169854511	169894267	39757	2	57147	ENST00000423670.1	-41814	SCYL3	SCYL3
chr1	170101768	170102676	909	*	0.0842488	Distal Intergenic	1	170035509	170085208	49700	2	22920	ENST00000490550.1	-16560	KIFAP3	KIFAP3
chr1	170212412	170217019	4608	*	0.109645	Intron (ENST00000439184.1/105371609, intron 1 of 3)	1	170174403	170241287	66885	1	105371609	ENST00000439184.1	38009	NA	NA
chr1	170288318	170289239	922	*	0.0733249	Promoter (4-5kb)	1	170271767	170284208	12442	2	284688	ENST00000451439.1	-4110	NA	NA
chr1	170315147	170317174	2028	*	0.0891658	Distal Intergenic	1	170271767	170284208	12442	2	284688	ENST00000451439.1	-30939	NA	NA
chr1	170323430	170324467	1038	*	0.0708385	Distal Intergenic	1	170271767	170284208	12442	2	284688	ENST00000451439.1	-39222	NA	NA
chr1	170394695	170395419	725	*	0.0780992	Distal Intergenic	1	170461317	170494540	33224	2	101928650	ENST00000446102.1	99121	NA	NA
chr1	170396083	170396989	907	*	0.100432	Distal Intergenic	1	170461317	170494540	33224	2	101928650	ENST00000446102.1	97551	NA	NA
chr1	170482303	170482881	579	*	0.0858	Intron (ENST00000416416.1/101928650, intron 1 of 1)	1	170461317	170494540	33224	2	101928650	ENST00000446102.1	11659	NA	NA
chr1	170485498	170486364	867	*	0.102813	Intron (ENST00000416416.1/101928650, intron 1 of 1)	1	170461317	170494540	33224	2	101928650	ENST00000446102.1	8176	NA	NA
chr1	170496026	170496897	872	*	0.0666877	Promoter (1-2kb)	1	170461317	170494540	33224	2	101928650	ENST00000446102.1	-1486	NA	NA
chr1	170501390	170501827	438	*	0.0804852	Intron (ENST00000416416.1/101928650, intron 1 of 1)	1	170461317	170494540	33224	2	101928650	ENST00000446102.1	-6850	NA	NA
chr1	170524310	170525073	764	*	0.093827	Intron (ENST00000456083.5/101928650, intron 1 of 2)	1	170460453	170517706	57254	2	101928650	ENST00000416416.1	-6604	NA	NA
chr1	170526430	170527880	1451	*	0.0676686	Promoter (4-5kb)	1	170532129	170553446	21318	1	92344	ENST00000367763.7	-4249	GORAB	GORAB
chr1	170583672	170584584	913	*	0.0800411	Distal Intergenic	1	170544640	170552276	7637	1	92344	ENST00000475113.1	39032	GORAB	GORAB
chr1	170585206	170592480	7275	*	0.123247	Exon (ENST00000426090.1/ENST00000426090.1, exon 1 of 2)	1	170544640	170552276	7637	1	92344	ENST00000475113.1	40566	GORAB	GORAB
[truncated: 33,282 more rows]
