# Supplementary material for: The long noncoding RNA H19 regulates tumor plasticity in neuroendocrine prostate cancer
Source: Nat Commun. 2021 Dec 21;12:7349. doi: 10.1038/s41467-021-26901-9 (PMC8692330; doi:10.1038/s41467-021-26901-9)
Supplement: Supplementary file 12 — Supplementary Data 9 [file 41467_2021_26901_MOESM12_ESM.xlsx]

## Sheet: S9
Supplementary Data 9: Peak occupancy- consensus anotation for H3K4me3 in V16D/CTL cells
seqnames	start	end	width	strand	V4	annotation	geneChr	geneStart	geneEnd	geneLength	geneStrand	geneId	transcriptId	distanceToTSS	SYMBOL	GENENAME
chr1	777709	778212	504	*	0.107644	Promoter (<=1kb)	1	725885	778626	52742	2	100133331	ENST00000506640.2	414	NA	NA
chr1	778377	779522	1146	*	0.238462	Promoter (<=1kb)	1	725885	778626	52742	2	100133331	ENST00000506640.2	0	NA	NA
chr1	779673	780166	494	*	0.0477281	Promoter (1-2kb)	1	725885	778626	52742	2	100133331	ENST00000506640.2	-1047	NA	NA
chr1	817122	817461	340	*	0.0246262	Promoter (<=1kb)	1	817371	819837	2467	1	400728	ENST00000326734.2	0	FAM87B	FAM87B
chr1	826635	827757	1123	*	0.110895	Promoter (<=1kb)	1	826832	852225	25394	1	643837	ENST00000623808.3	0	LINC01128	LINC01128
chr1	828130	828467	338	*	0.0394478	Promoter (<=1kb)	1	827821	852515	24695	1	643837	ENST00000622921.1	309	LINC01128	LINC01128
chr1	903562	905845	2284	*	0.318906	Exon (ENST00000607769.1/ENST00000607769.1, exon 1 of 2)	1	917370	918534	1165	2	100130417	ENST00000432961.1	12689	RP11-54O7.3	RP11-54O7.3
chr1	923460	925953	2494	*	0.295667	Promoter (<=1kb)	1	923928	939291	15364	1	148398	ENST00000420190.6	0	SAMD11	SAMD11
chr1	941515	942730	1216	*	0.0820407	Promoter (<=1kb)	1	942103	942802	700	1	148398	ENST00000466827.1	0	SAMD11	SAMD11
chr1	957710	961888	4179	*	0.759138	Promoter (<=1kb)	1	944204	959290	15087	2	26155	ENST00000327044.6	0	NOC2L	NOC2L
chr1	966108	967509	1402	*	0.318903	Promoter (<=1kb)	1	966497	975108	8612	1	84069	ENST00000379410.7	0	PLEKHN1	PLEKHN1
chr1	975918	976748	831	*	0.128372	Promoter (<=1kb)	1	975205	976641	1437	2	84808	ENST00000479361.1	0	PERM1	PERM1
chr1	998715	1002363	3649	*	0.461566	Promoter (<=1kb)	1	998962	1000172	1211	2	57801	ENST00000428771.6	0	HES4	HES4
chr1	1012683	1014813	2131	*	0.256911	Promoter (<=1kb)	1	1013423	1014540	1118	1	9636	ENST00000379389.4	0	ISG15	ISG15
chr1	1019282	1021758	2477	*	0.530476	Promoter (<=1kb)	1	1020123	1056116	35994	1	375790	ENST00000379370.6	0	AGRN	AGRN
chr1	1040299	1040861	563	*	0.0359648	Promoter (4-5kb)	1	1045399	1046349	951	1	375790	ENST00000479707.1	-4538	AGRN	AGRN
chr1	1058951	1060141	1191	*	0.183329	Promoter (<=1kb)	1	1059734	1066456	6723	1	100288175	ENST00000427998.5	0	RP11-465B22.3	RP11-465B22.3
chr1	1066945	1069891	2947	*	0.233324	Promoter (2-3kb)	1	1064495	1066274	1780	1	100288175	ENST00000433695.1	2450	RP11-465B22.3	RP11-465B22.3
chr1	1073395	1074331	937	*	0.116678	Promoter (<=1kb)	1	1070966	1074307	3342	2	401934	ENST00000453464.2	0	RNF223	RNF223
chr1	1079454	1079914	461	*	0.0151352	Promoter (4-5kb)	1	1082146	1084072	1927	2	54991	ENST00000464905.1	4158	C1orf159	C1orf159
chr1	1114831	1117117	2287	*	0.639999	Promoter (<=1kb)	1	1081818	1116081	34264	2	54991	ENST00000379339.5	0	C1orf159	C1orf159
chr1	1132402	1133215	814	*	0.0275067	Promoter (3-4kb)	1	1137017	1144056	7040	1	254099	ENST00000416774.1	-3802	LINC01342	LINC01342
chr1	1157477	1158061	585	*	0.0410649	Distal Intergenic	1	1167104	1167198	95	1	406984	ENST00000384997.3	-9043	MIR200B	MIR200B
chr1	1162510	1164851	2342	*	0.0704251	Promoter (2-3kb)	1	1167104	1167198	95	1	406984	ENST00000384997.3	-2253	MIR200B	MIR200B
chr1	1201478	1201788	311	*	0.0164529	Promoter (3-4kb)	1	1203844	1205680	1837	2	8784	ENST00000486728.5	3892	TNFRSF18	TNFRSF18
chr1	1230222	1234311	4090	*	0.702963	Promoter (<=1kb)	1	1232226	1235041	2816	1	126792	ENST00000647651.1	0	B3GALT6	B3GALT6
chr1	1271869	1274854	2986	*	0.61949	Promoter (<=1kb)	1	1253909	1273853	19945	2	118424	ENST00000450390.6	0	UBE2J2	UBE2J2
chr1	1306131	1310033	3903	*	0.551072	Promoter (<=1kb)	1	1292376	1308018	15643	2	116983	ENST00000354700.9	0	ACAP3	ACAP3
chr1	1323999	1326397	2399	*	0.812726	Promoter (<=1kb)	1	1311585	1324687	13103	2	54973	ENST00000540437.5	0	CPSF3L	CPSF3L
chr1	1347250	1350152	2903	*	0.538296	Promoter (<=1kb)	1	1335276	1349112	13837	2	1855	ENST00000378891.9	0	DVL1	DVL1
chr1	1351333	1351645	313	*	0.0173223	Promoter (1-2kb)	1	1335276	1349350	14075	2	1855	ENST00000378888.9	-1983	DVL1	DVL1
chr1	1354795	1356380	1586	*	0.240576	Promoter (<=1kb)	1	1353439	1355016	1578	2	54587	ENST00000476718.1	0	MXRA8	MXRA8
chr1	1373291	1376594	3304	*	0.724018	Promoter (<=1kb)	1	1373730	1375157	1428	2	54998	ENST00000338370.7	0	AURKAIP1	AURKAIP1
chr1	1397644	1401040	3397	*	0.649362	Promoter (<=1kb)	1	1399522	1401087	1566	1	148413	ENST00000448629.5	0	RP4-758J18.2	RP4-758J18.2
chr1	1405954	1408846	2893	*	0.769544	Promoter (<=1kb)	1	1401908	1407313	5406	2	55052	ENST00000344843.11	0	MRPL20	MRPL20
chr1	1419820	1420686	867	*	0.0325937	Promoter (<=1kb)	1	1418880	1421091	2212	2	441869	ENST00000454272.2	405	ANKRD65	ANKRD65
chr1	1427512	1428001	490	*	0.0895876	Promoter (1-2kb)	1	1426128	1427787	1660	1	643965	ENST00000378821.3	1384	TMEM88B	TMEM88B
chr1	1432860	1434416	1557	*	0.0474645	Promoter (<=1kb)	1	1430550	1434488	3939	2	102724312	ENST00000454562.1	72	NA	NA
chr1	1434667	1437011	2345	*	0.434655	Promoter (<=1kb)	1	1434861	1437459	2599	1	64856	ENST00000495558.1	0	VWA1	VWA1
chr1	1470266	1471987	1722	*	0.5901	Promoter (<=1kb)	1	1471769	1496202	24434	1	83858	ENST00000308647.7	0	ATAD3B	ATAD3B
chr1	1472476	1473864	1389	*	0.272511	Promoter (<=1kb)	1	1471769	1496202	24434	1	83858	ENST00000308647.7	707	ATAD3B	ATAD3B
chr1	1510936	1512541	1606	*	0.563584	Promoter (<=1kb)	1	1512151	1534685	22535	1	55210	ENST00000378756.7	0	ATAD3A	ATAD3A
chr1	1512858	1513236	379	*	0.0846138	Promoter (<=1kb)	1	1512530	1534687	22158	1	55210	ENST00000536055.5	328	ATAD3A	ATAD3A
chr1	1513417	1513971	555	*	0.0710414	Promoter (<=1kb)	1	1512530	1534687	22158	1	55210	ENST00000536055.5	887	ATAD3A	ATAD3A
chr1	1572785	1576222	3438	*	0.638053	Promoter (<=1kb)	1	1541673	1574869	33197	2	29101	ENST00000291386.3	0	SSU72	SSU72
chr1	1599075	1601198	2124	*	0.445186	Promoter (<=1kb)	1	1598012	1600096	2085	2	643988	ENST00000422725.3	0	FNDC10	FNDC10
chr1	1613656	1617234	3579	*	0.693487	Promoter (<=1kb)	1	1615415	1630605	15191	1	142678	ENST00000520777.5	0	MIB2	MIB2
chr1	1657997	1658344	348	*	0.0557288	Promoter (<=1kb)	1	1641772	1658972	17201	2	984	ENST00000341028.8	628	CDK11A	CDK11A
chr1	1658720	1659414	695	*	0.36471	Promoter (<=1kb)	1	1635227	1659012	23786	2	984	ENST00000341832.10	0	CDK11A	CDK11A
chr1	1678160	1679223	1064	*	0.04337	Intron (ENST00000614300.4/728661, intron 2 of 6)	1	1663782	1670139	6358	2	728661	ENST00000480991.1	-8021	SLC35E2B	SLC35E2B
chr1	1692830	1693399	570	*	0.0770696	Promoter (<=1kb)	1	1661479	1692728	31250	2	728661	ENST00000611123.1	-102	SLC35E2B	SLC35E2B
chr1	1693789	1694533	745	*	0.132893	Promoter (1-2kb)	1	1661479	1692728	31250	2	728661	ENST00000611123.1	-1061	SLC35E2B	SLC35E2B
chr1	1724069	1724717	649	*	0.260241	Promoter (<=1kb)	1	1702881	1724324	21444	2	728642	ENST00000357760.6	0	CDK11A	CDK11A
chr1	1746248	1746619	372	*	0.0268745	Promoter (<=1kb)	1	1727386	1745999	18614	2	9906	ENST00000643905.1	-249	SLC35E2	SLC35E2
chr1	1758197	1758925	729	*	0.0272344	Promoter (<=1kb)	1	1752471	1758575	6105	2	65220	ENST00000342348.9	0	NADK	NADK
chr1	1776757	1779673	2917	*	0.698106	Promoter (<=1kb)	1	1751232	1778470	27239	2	65220	ENST00000341426.9	0	NADK	NADK
chr1	1782065	1783097	1033	*	0.0834697	Promoter (1-2kb)	1	1779157	1780457	1301	2	65220	ENST00000480542.1	-1608	NADK	NADK
chr1	1859635	1860181	547	*	0.0170153	Intron (ENST00000610897.4/2782, intron 1 of 10)	1	1804526	1832285	27760	2	2782	ENST00000437146.1	-27350	GNB1	GNB1
chr1	1889165	1892550	3386	*	0.512469	Promoter (<=1kb)	1	1785285	1891117	105833	2	2782	ENST00000610897.4	0	GNB1	GNB1
chr1	1908144	1910088	1945	*	0.465478	Promoter (4-5kb)	1	1914827	1917294	2468	1	163688	ENST00000307786.7	-4739	CALML6	CALML6
chr1	1918033	1919425	1393	*	0.222049	Promoter (<=1kb)	1	1917590	1918797	1208	2	339456	ENST00000378602.3	0	TMEM52	TMEM52
chr1	1919738	1920034	297	*	0.0131932	Promoter (<=1kb)	1	1917591	1919273	1683	2	339456	ENST00000310991.7	-465	TMEM52	TMEM52
chr1	1944088	1944508	421	*	0.0388042	Exon (ENST00000642590.1/85452, exon 7 of 25)	1	1921951	1959974	38024	2	85452	ENST00000642590.1	15466	CFAP74	CFAP74
chr1	2019300	2019725	426	*	0.056425	Promoter (<=1kb)	1	2019329	2030079	10751	1	2563	ENST00000638411.1	0	GABRD	GABRD
chr1	2049283	2051730	2448	*	0.654996	Promoter (<=1kb)	1	2049203	2049651	449	2	105378591	ENST00000445600.1	0	NA	NA
chr1	2081821	2083009	1189	*	0.0327663	Promoter (<=1kb)	1	2082248	2150936	68689	1	5590	ENST00000481140.5	0	PRKCZ	PRKCZ
chr1	2132871	2133971	1101	*	0.0383328	Promoter (<=1kb)	1	2133638	2148924	15287	1	5590	ENST00000471018.6	0	PRKCZ	PRKCZ
chr1	2189173	2191194	2022	*	0.354046	Promoter (2-3kb)	1	2189544	2194108	4565	2	199990	ENST00000497675.2	2914	FAAP20	FAAP20
chr1	2193637	2195618	1982	*	0.379341	Promoter (<=1kb)	1	2184461	2194775	10315	2	199990	ENST00000400919.7	0	FAAP20	FAAP20
chr1	2198925	2199364	440	*	0.0208548	Promoter (<=1kb)	1	2189548	2199907	10360	2	199990	ENST00000401813.7	543	FAAP20	FAAP20
chr1	2199421	2200293	873	*	0.118207	Promoter (<=1kb)	1	2189548	2199907	10360	2	199990	ENST00000401813.7	0	FAAP20	FAAP20
chr1	2204464	2204898	435	*	0.0468152	Promoter (<=1kb)	1	2198063	2203882	5820	2	199990	ENST00000514625.1	-582	FAAP20	FAAP20
chr1	2205316	2205802	487	*	0.0911118	Promoter (1-2kb)	1	2198063	2203882	5820	2	199990	ENST00000514625.1	-1434	FAAP20	FAAP20
chr1	2208381	2208763	383	*	0.0197486	Promoter (<=1kb)	1	2184464	2207733	23270	2	199990	ENST00000469733.5	-648	FAAP20	FAAP20
chr1	2226670	2232200	5531	*	0.490385	Promoter (<=1kb)	1	2228695	2310119	81425	1	6497	ENST00000378536.4	0	SKI	SKI
chr1	2247918	2248585	668	*	0.0327608	Promoter (<=1kb)	1	2247996	2303376	55381	1	6497	ENST00000478223.2	0	SKI	SKI
chr1	2248731	2249489	759	*	0.0287621	Promoter (<=1kb)	1	2247996	2303376	55381	1	6497	ENST00000478223.2	735	SKI	SKI
chr1	2314730	2315396	667	*	0.0653469	Distal Intergenic	1	2303646	2304368	723	1	6497	ENST00000507179.1	11084	SKI	SKI
chr1	2390334	2393416	3083	*	0.645273	Promoter (<=1kb)	1	2391775	2405442	13668	1	11079	ENST00000378513.7	0	RER1	RER1
chr1	2408701	2410961	2261	*	0.112754	Promoter (<=1kb)	1	2408583	2410004	1422	2	5192	ENST00000515760.1	0	PEX10	PEX10
chr1	2411253	2414889	3637	*	0.555478	Promoter (<=1kb)	1	2403964	2412530	8567	2	5192	ENST00000288774.7	0	PEX10	PEX10
chr1	2443568	2444020	453	*	0.0185804	Intron (ENST00000609981.5/9651, intron 2 of 3)	1	2425980	2479804	53825	1	9651	ENST00000609981.5	17588	PLCH2	PLCH2
chr1	2467413	2467781	369	*	0.0273415	Promoter (<=1kb)	1	2467459	2505526	38068	1	9651	ENST00000449969.5	0	PLCH2	PLCH2
chr1	2522983	2527035	4053	*	0.658134	Promoter (<=1kb)	1	2508533	2526628	18096	2	55229	ENST00000378466.7	0	PANK4	PANK4
chr1	2545577	2549376	3800	*	0.414615	Promoter (2-3kb)	1	2550074	2551598	1525	2	115110	ENST00000448624.2	2222	NA	NA
chr1	2584030	2584339	310	*	0.0401271	Promoter (2-3kb)	1	2586491	2589632	3142	1	127281	ENST00000493183.5	-2152	FAM213B	FAM213B
chr1	2585177	2588037	2861	*	0.565704	Promoter (<=1kb)	1	2586491	2589632	3142	1	127281	ENST00000493183.5	0	FAM213B	FAM213B
chr1	2591915	2593212	1298	*	0.127476	Promoter (<=1kb)	1	2590639	2592678	2040	2	79258	ENST00000471840.5	0	MMEL1	MMEL1
chr1	2642523	2643484	962	*	0.0392304	Intron (ENST00000401095.8/100287898, intron 8 of 8)	1	2590643	2632990	42348	2	79258	ENST00000378412.7	-9533	MMEL1	MMEL1
chr1	3069447	3070636	1190	*	0.135654	Promoter (<=1kb)	1	3069211	3438621	369411	1	63976	ENST00000270722.9	236	PRDM16	PRDM16
chr1	3453506	3455954	2449	*	0.425297	Promoter (<=1kb)	1	3454426	3481113	26688	1	27237	ENST00000378378.8	0	ARHGEF16	ARHGEF16
chr1	3530588	3531469	882	*	0.242516	Promoter (<=1kb)	1	3489920	3531448	41529	2	1953	ENST00000294599.8	0	MEGF6	MEGF6
chr1	3531626	3531866	241	*	0.0221189	Promoter (<=1kb)	1	3489920	3531448	41529	2	1953	ENST00000294599.8	-178	MEGF6	MEGF6
chr1	3610803	3611983	1181	*	0.152005	Promoter (<=1kb)	1	3489926	3611495	121570	2	1953	ENST00000356575.8	0	MEGF6	MEGF6
chr1	3623485	3626089	2605	*	0.679539	Promoter (<=1kb)	1	3625002	3630127	5126	1	127262	ENST00000378344.6	0	TPRG1L	TPRG1L
chr1	3649136	3650397	1262	*	0.639879	Promoter (<=1kb)	1	3630767	3650058	19292	2	49856	ENST00000378322.7	0	WRAP73	WRAP73
chr1	3651960	3653037	1078	*	0.0647794	Promoter (<=1kb)	1	3635014	3652761	17748	2	49856	ENST00000465916.5	0	WRAP73	WRAP73
chr1	3668622	3669377	756	*	0.0185506	Exon (ENST00000443034.1/ENST00000443034.1, exon 1 of 3)	1	3682366	3733079	50714	1	7161	ENST00000603362.5	-12989	TP73	TP73
chr1	3675305	3675991	687	*	0.0781557	Intron (ENST00000378295.8/7161, intron 1 of 13)	1	3682366	3733079	50714	1	7161	ENST00000603362.5	-6375	TP73	TP73
chr1	3746354	3747894	1541	*	0.54322	Promoter (<=1kb)	1	3746460	3757189	10730	1	148870	ENST00000636250.1	0	CCDC27	CCDC27
chr1	3771871	3773484	1614	*	0.201642	Promoter (<=1kb)	1	3772761	3775908	3148	1	388588	ENST00000642557.1	0	SMIM1	SMIM1
chr1	3794734	3797619	2886	*	0.638462	Promoter (<=1kb)	1	3778558	3796504	17947	2	57470	ENST00000378251.2	0	LRRC47	LRRC47
chr1	3855933	3858738	2806	*	0.54307	Promoter (<=1kb)	1	3857267	3860490	3224	1	1677	ENST00000625756.2	0	DFFB	DFFB
chr1	3899135	3901791	2657	*	0.67604	Promoter (<=1kb)	1	3900372	3905532	5161	1	100133612	ENST00000413332.5	0	LINC01134	LINC01134
chr1	4411338	4411959	622	*	0.0269734	Promoter (<=1kb)	1	4412027	4424689	12663	1	284661	ENST00000635002.1	-68	RP5-1166F10.1	RP5-1166F10.1
chr1	5990927	5994073	3147	*	0.463598	Promoter (<=1kb)	1	5862811	5992424	129614	2	261734	ENST00000478423.6	0	NPHP4	NPHP4
chr1	6025425	6026804	1380	*	0.0464853	Promoter (<=1kb)	1	6026013	6101192	75180	1	8514	ENST00000341524.5	0	KCNAB2	KCNAB2
chr1	6128022	6128503	482	*	0.0531369	Promoter (<=1kb)	1	6125534	6128542	3009	2	26038	ENST00000491020.1	39	CHD5	CHD5
chr1	6197428	6200557	3130	*	0.604584	Promoter (<=1kb)	1	6159430	6197757	38328	2	6146	ENST00000484532.6	0	RPL22	RPL22
chr1	6205137	6207313	2177	*	0.362092	Promoter (<=1kb)	1	6204840	6205780	941	2	102724450	ENST00000455744.1	0	RP1-120G22.11	RP1-120G22.11
chr1	6234403	6236520	2118	*	0.63405	Promoter (<=1kb)	1	6234692	6239408	4717	1	148645	ENST00000650463.1	0	NA	NA
chr1	6260064	6261508	1445	*	0.0461193	Promoter (<=1kb)	1	6247346	6260975	13630	2	387509	ENST00000377893.2	0	GPR153	GPR153
chr1	6392130	6394585	2456	*	0.48399	Promoter (<=1kb)	1	6264269	6393361	129093	2	11332	ENST00000608083.5	0	ACOT7	ACOT7
chr1	6419258	6420294	1037	*	0.16454	Promoter (<=1kb)	1	6413000	6419903	6904	2	54626	ENST00000377836.8	0	HES2	HES2
chr1	6440483	6440840	358	*	0.0189688	Promoter (<=1kb)	1	6440378	6445757	5380	1	83715	ENST00000418286.1	105	ESPN	ESPN
chr1	6489809	6491763	1955	*	0.570372	Promoter (<=1kb)	1	6466092	6490580	24489	2	57449	ENST00000340850.9	0	PLEKHG5	PLEKHG5
chr1	6496983	6498034	1052	*	0.0913727	Promoter (<=1kb)	1	6466092	6497096	31005	2	57449	ENST00000537245.5	0	PLEKHG5	PLEKHG5
chr1	6552728	6555008	2281	*	0.658795	Promoter (<=1kb)	1	6521347	6554535	33189	2	79707	ENST00000377705.5	0	NOL9	NOL9
chr1	6579386	6581455	2070	*	0.601872	Promoter (<=1kb)	1	6580001	6582299	2299	1	3104	ENST00000319084.9	0	ZBTB48	ZBTB48
chr1	6600314	6603505	3192	*	0.458891	Promoter (<=1kb)	1	6590724	6602869	12146	2	9903	ENST00000377658.8	0	KLHL21	KLHL21
chr1	6612341	6615869	3529	*	0.647545	Promoter (<=1kb)	1	6613685	6624033	10349	1	148479	ENST00000377648.4	0	PHF13	PHF13
chr1	6624867	6626601	1735	*	0.480323	Promoter (<=1kb)	1	6625171	6628519	3349	1	90326	ENST00000484676.1	0	THAP3	THAP3
chr1	6700025	6702161	2137	*	0.758952	Promoter (<=1kb)	1	6634168	6701924	67757	2	55735	ENST00000377577.9	0	DNAJC11	DNAJC11
chr1	6783478	6785114	1637	*	0.53374	Promoter (<=1kb)	1	6783892	6784843	952	2	110841581	ENST00000442889.1	0	NA	NA
chr1	6785340	6787105	1766	*	0.52269	Promoter (<=1kb)	1	6785454	6872053	86600	1	23261	ENST00000490738.5	0	CAMTA1	CAMTA1
chr1	7679903	7681243	1341	*	0.308189	Intron (ENST00000303635.11/23261, intron 11 of 22)	1	7736408	7767856	31449	1	23261	ENST00000495233.5	-55165	CAMTA1	CAMTA1
chr1	7703744	7705579	1836	*	0.185461	Intron (ENST00000303635.11/23261, intron 11 of 22)	1	7736408	7767856	31449	1	23261	ENST00000495233.5	-30829	CAMTA1	CAMTA1
chr1	7752586	7753000	415	*	0.0221875	Intron (ENST00000303635.11/23261, intron 21 of 22)	1	7744961	7766522	21562	1	23261	ENST00000476864.1	7625	CAMTA1	CAMTA1
chr1	7770524	7772637	2114	*	0.652365	Promoter (<=1kb)	1	7771269	7781432	10164	1	9341	ENST00000054666.10	0	VAMP3	VAMP3
chr1	7783032	7785002	1971	*	0.208471	Promoter (<=1kb)	1	7784320	7803958	19639	1	8863	ENST00000377541.5	0	PER3	PER3
chr1	7953449	7955290	1842	*	0.516495	Promoter (<=1kb)	1	7954291	7985052	30762	1	11315	ENST00000493373.5	0	PARK7	PARK7
chr1	7960148	7963252	3105	*	0.526568	Promoter (<=1kb)	1	7961663	7971048	9386	1	11315	ENST00000460192.5	0	PARK7	PARK7
chr1	8024479	8027308	2830	*	0.639947	Promoter (<=1kb)	1	8004404	8026283	21880	2	54206	ENST00000474874.5	0	ERRFI1	ERRFI1
chr1	8070431	8071028	598	*	0.0540138	Intron (ENST00000445300.1/ENST00000445300.1, intron 2 of 2)	1	8011719	8026308	14590	2	54206	ENST00000377482.9	-44123	ERRFI1	ERRFI1
chr1	8259512	8259812	301	*	0.020559	Distal Intergenic	1	8208672	8215210	6539	1	102724539	ENST00000452982.1	50840	RP11-431K24.3	RP11-431K24.3
chr1	8317944	8318777	834	*	0.195756	Promoter (<=1kb)	1	8317826	8344165	26340	1	50651	ENST00000471889.5	118	SLC45A1	SLC45A1
chr1	8421432	8424655	3224	*	0.436354	Promoter (<=1kb)	1	8424645	8434838	10194	1	102724552	ENST00000449895.5	0	NA	NA
chr1	8424811	8425364	554	*	0.0165901	Promoter (<=1kb)	1	8364056	8425212	61157	2	473	ENST00000488215.5	0	RERE	RERE
chr1	8449035	8449499	465	*	0.018142	Intron (ENST00000337907.7/473, intron 12 of 23)	1	8425638	8430041	4404	1	102724552	ENST00000444276.1	23397	NA	NA
chr1	8524901	8526201	1301	*	0.157999	Promoter (<=1kb)	1	8352406	8525939	173534	2	473	ENST00000377464.5	0	RERE	RERE
chr1	8634507	8634783	277	*	0.0142717	Intron (ENST00000337907.7/473, intron 3 of 23)	1	8556476	8624380	67905	2	473	ENST00000514428.1	-10127	RERE	RERE
chr1	8680271	8681702	1432	*	0.0525252	Intron (ENST00000337907.7/473, intron 2 of 23)	1	8656193	8703219	47027	2	473	ENST00000468247.1	21517	RERE	RERE
chr1	8701038	8704158	3121	*	0.326586	Promoter (<=1kb)	1	8656193	8703219	47027	2	473	ENST00000468247.1	0	RERE	RERE
chr1	8816321	8818895	2575	*	0.553553	Promoter (<=1kb)	1	8352397	8817465	465069	2	473	ENST00000337907.7	0	RERE	RERE
chr1	8874791	8880396	5606	*	0.795061	Promoter (<=1kb)	1	8878835	8879894	1060	1	100505975	ENST00000442636.1	0	ENO1-AS1	ENO1-AS1
chr1	9127432	9129958	2527	*	0.384191	Promoter (<=1kb)	1	9100305	9129170	28866	2	80045	ENST00000377411.4	0	GPR157	GPR157
chr1	9161462	9162059	598	*	0.0262848	Intron (ENST00000635687.1/106614088, intron 1 of 1)	1	9151668	9151777	110	2	407040	ENST00000385130.1	-9685	MIR34A	MIR34A
chr1	9180791	9183345	2555	*	0.488043	Promoter (<=1kb)	1	9182004	9196284	14281	1	102724571	ENST00000635271.1	0	RP3-510D11.2	RP3-510D11.2
chr1	9233983	9236087	2105	*	0.498596	Promoter (<=1kb)	1	9234775	9271337	36563	1	9563	ENST00000377403.6	0	H6PD	H6PD
chr1	9292148	9294462	2315	*	0.460285	Promoter (<=1kb)	1	9292880	9369532	76653	1	80176	ENST00000328089.10	0	SPSB1	SPSB1
chr1	9428336	9429941	1606	*	0.311747	Promoter (<=1kb)	1	9425094	9429075	3982	2	100506022	ENST00000641325.1	0	NA	NA
chr1	9537639	9541831	4193	*	0.583257	Promoter (<=1kb)	1	9539482	9585179	45698	1	84275	ENST00000302692.6	0	SLC25A33	SLC25A33
chr1	9541899	9542995	1097	*	0.0309758	Promoter (2-3kb)	1	9539482	9585179	45698	1	84275	ENST00000302692.6	2417	SLC25A33	SLC25A33
chr1	9561049	9561440	392	*	0.0165359	Intron (ENST00000302692.6/84275, intron 2 of 6)	1	9539482	9585179	45698	1	84275	ENST00000302692.6	21567	SLC25A33	SLC25A33
chr1	9588550	9590332	1783	*	0.515742	Promoter (<=1kb)	1	9588922	9604954	16033	1	199953	ENST00000340305.9	0	TMEM201	TMEM201
chr1	9626644	9627385	742	*	0.0351677	Distal Intergenic	1	9607728	9613247	5520	1	199953	ENST00000508400.1	18916	TMEM201	TMEM201
chr1	9688739	9689975	1237	*	0.206588	Promoter (<=1kb)	1	9688176	9691946	3771	1	5293	ENST00000484851.1	563	PIK3CD	PIK3CD
chr1	9822023	9824409	2387	*	0.551949	Promoter (<=1kb)	1	9729027	9823669	94643	2	22883	ENST00000650348.1	0	CLSTN1	CLSTN1
chr1	9843157	9843569	413	*	0.0370792	Distal Intergenic	1	9729026	9824526	95501	2	22883	ENST00000377298.8	-18631	CLSTN1	CLSTN1
chr1	9843713	9844234	522	*	0.0244269	Distal Intergenic	1	9729026	9824526	95501	2	22883	ENST00000377298.8	-19187	CLSTN1	CLSTN1
chr1	9908920	9910398	1479	*	0.549396	Promoter (<=1kb)	1	9848276	9910263	61988	2	56998	ENST00000377263.5	0	CTNNBIP1	CTNNBIP1
chr1	9910576	9911672	1097	*	0.262144	Promoter (<=1kb)	1	9850109	9910336	60228	2	56998	ENST00000400904.7	-240	CTNNBIP1	CTNNBIP1
chr1	9942080	9944663	2584	*	0.502537	Promoter (<=1kb)	1	9942923	9949974	7052	1	64802	ENST00000445884.1	0	NMNAT1	NMNAT1
chr1	9997101	9997552	452	*	0.0268722	Promoter (<=1kb)	1	9997206	10016020	18815	1	116362	ENST00000315901.4	0	RBP7	RBP7
chr1	10032260	10032669	410	*	0.0271092	Promoter (<=1kb)	1	10032832	10180367	147536	1	10277	ENST00000253251.12	-163	UBE4B	UBE4B
chr1	10032821	10035386	2566	*	0.617202	Promoter (<=1kb)	1	10032832	10180367	147536	1	10277	ENST00000253251.12	0	UBE4B	UBE4B
chr1	10055986	10056340	355	*	0.0184703	Intron (ENST00000253251.12/10277, intron 1 of 26)	1	10033596	10181239	147644	1	10277	ENST00000343090.10	22390	UBE4B	UBE4B
chr1	10209451	10212401	2951	*	0.547699	Promoter (<=1kb)	1	10210805	10308597	97793	1	23095	ENST00000377093.8	0	KIF1B	KIF1B
chr1	10397922	10400428	2507	*	0.640561	Promoter (<=1kb)	1	10398592	10411552	12961	1	5226	ENST00000491493.5	0	PGD	PGD
chr1	10429779	10431903	2125	*	0.646128	Promoter (<=1kb)	1	10430102	10452153	22052	1	100526739	ENST00000400900.6	0	APITD1-CORT	APITD1-CORT
chr1	10471402	10473110	1709	*	0.595852	Promoter (<=1kb)	1	10456522	10472526	16005	2	1676	ENST00000377038.7	0	DFFA	DFFA
chr1	10474408	10476367	1960	*	0.639572	Promoter (<=1kb)	1	10474887	10630758	155872	1	5195	ENST00000356607.8	0	PEX14	PEX14
chr1	10635252	10636631	1380	*	0.0462604	3' UTR	1	10642082	10645076	2995	2	54897	ENST00000447850.3	8445	CASZ1	CASZ1
chr1	10641062	10643297	2236	*	0.0993743	Promoter (1-2kb)	1	10642082	10645076	2995	2	54897	ENST00000447850.3	1779	CASZ1	CASZ1
chr1	10679325	10679758	434	*	0.0165369	Intron (ENST00000377022.7/54897, intron 4 of 20)	1	10660737	10693912	33176	2	54897	ENST00000478728.2	14154	CASZ1	CASZ1
chr1	10679839	10680172	334	*	0.016526	Intron (ENST00000377022.7/54897, intron 4 of 20)	1	10660737	10693912	33176	2	54897	ENST00000478728.2	13740	CASZ1	CASZ1
chr1	10693332	10695406	2075	*	0.165335	Promoter (<=1kb)	1	10652984	10694479	41496	2	54897	ENST00000496432.6	0	CASZ1	CASZ1
chr1	10698932	10699942	1011	*	0.024914	Promoter (4-5kb)	1	10652984	10694479	41496	2	54897	ENST00000496432.6	-4453	CASZ1	CASZ1
chr1	10723853	10724157	305	*	0.0179779	Intron (ENST00000377022.7/54897, intron 2 of 20)	1	10704196	10705575	1380	2	54897	ENST00000472814.1	-18278	CASZ1	CASZ1
chr1	10776416	10776836	421	*	0.0125805	Intron (ENST00000377022.7/54897, intron 1 of 20)	1	10636604	10796648	160045	2	54897	ENST00000377022.7	19812	CASZ1	CASZ1
chr1	10792765	10797252	4488	*	0.451513	Promoter (<=1kb)	1	10636604	10796648	160045	2	54897	ENST00000377022.7	0	CASZ1	CASZ1
chr1	10866900	10867503	604	*	0.0580097	Distal Intergenic	1	10647213	10796650	149438	2	54897	ENST00000344008.5	-70250	CASZ1	CASZ1
chr1	11011654	11014633	2980	*	0.71882	Promoter (<=1kb)	1	11012344	11020489	8146	1	23435	ENST00000473118.5	0	TARDBP	TARDBP
chr1	11058443	11061472	3030	*	0.660395	Promoter (<=1kb)	1	11054589	11060024	5436	2	6723	ENST00000376957.6	0	SRM	SRM
chr1	11098384	11100526	2143	*	0.751377	Promoter (<=1kb)	1	11099675	11102051	2377	1	105376736	ENST00000447600.1	0	RP4-635E18.6	RP4-635E18.6
chr1	11261253	11263528	2276	*	0.649835	Promoter (<=1kb)	1	11106535	11262507	155973	2	2475	ENST00000361445.8	0	MTOR	MTOR
chr1	11272533	11272923	391	*	0.0190661	Promoter (<=1kb)	1	11273206	11288434	15229	1	29914	ENST00000376810.5	-283	UBIAD1	UBIAD1
chr1	11273102	11274911	1810	*	0.489762	Promoter (<=1kb)	1	11273206	11288434	15229	1	29914	ENST00000376810.5	0	UBIAD1	UBIAD1
chr1	11478705	11479769	1065	*	0.198728	Promoter (<=1kb)	1	11479166	11481960	2795	1	57540	ENST00000423056.2	0	DISP3	DISP3
chr1	11654233	11655821	1589	*	0.51315	Promoter (<=1kb)	1	11648367	11654682	6316	2	26232	ENST00000354287.4	0	FBXO2	FBXO2
chr1	11680086	11682000	1915	*	0.568029	Promoter (<=1kb)	1	11674481	11681214	6734	2	10459	ENST00000376692.8	0	MAD2L2	MAD2L2
chr1	11690417	11691959	1543	*	0.143057	Promoter (<=1kb)	1	11674480	11691650	17171	2	10459	ENST00000235310.7	0	MAD2L2	MAD2L2
chr1	11735733	11738054	2322	*	0.661024	Promoter (<=1kb)	1	11736084	11750710	14627	1	57085	ENST00000376637.7	0	AGTRAP	AGTRAP
chr1	11804579	11807574	2996	*	0.481014	Promoter (<=1kb)	1	11806096	11843143	37048	1	1185	ENST00000312413.10	0	CLCN6	CLCN6
chr1	11908260	11909838	1579	*	0.15706	Promoter (<=1kb)	1	11908152	11908271	120	1	26829	ENST00000362477.1	108	RNU5E-1	RNU5E-1
chr1	11924069	11925381	1313	*	0.0759698	Promoter (1-2kb)	1	11920183	11926403	6221	2	90231	ENST00000616327.1	1022	KIAA2013	KIAA2013
chr1	11925795	11926902	1108	*	0.248355	Promoter (<=1kb)	1	11919591	11926423	6833	2	90231	ENST00000376572.7	0	KIAA2013	KIAA2013
chr1	11934166	11935875	1710	*	0.613575	Promoter (<=1kb)	1	11934205	11958620	24416	1	5351	ENST00000485046.5	0	PLOD1	PLOD1
chr1	11979501	11981803	2303	*	0.70165	Promoter (<=1kb)	1	11980181	12013514	33334	1	9927	ENST00000444836.5	0	MFN2	MFN2
chr1	12018418	12020720	2303	*	0.685011	Promoter (<=1kb)	1	12019466	12029855	10390	1	60672	ENST00000478749.5	0	MIIP	MIIP
chr1	12166720	12167340	621	*	0.0775941	Promoter (<=1kb)	1	12166943	12167038	96	1	102465836	ENST00000622420.1	0	TNFRSF1B	TNFRSF1B
chr1	12229706	12231707	2002	*	0.640095	Promoter (<=1kb)	1	12230030	12512047	282018	1	55187	ENST00000620676.6	0	VPS13D	VPS13D
chr1	12615673	12616580	908	*	0.0210277	Promoter (<=1kb)	1	12579768	12616696	36929	2	9249	ENST00000482265.1	116	DHRS3	DHRS3
chr1	12616945	12617465	521	*	0.0245555	Promoter (<=1kb)	1	12568392	12616795	48404	2	9249	ENST00000464917.5	-150	DHRS3	DHRS3
chr1	13513095	13513783	689	*	0.0190284	Promoter (<=1kb)	1	13474977	13514048	39072	2	126755	ENST00000376085.3	265	LRRC38	LRRC38
chr1	13699520	13701038	1519	*	0.442242	Promoter (<=1kb)	1	13700198	13749463	49266	1	7799	ENST00000484063.6	0	PRDM2	PRDM2
chr1	13748489	13750864	2376	*	0.582419	Promoter (<=1kb)	1	13749403	13788079	38677	1	7799	ENST00000413440.5	0	PRDM2	PRDM2
chr1	13759290	13759557	268	*	0.0190501	Intron (ENST00000376048.9/7799, intron 6 of 7)	1	13749436	13823419	73984	1	7799	ENST00000505823.5	9854	PRDM2	PRDM2
chr1	13892574	13893837	1264	*	0.111013	Promoter (<=1kb)	1	13892792	15118043	1225252	1	23254	ENST00000636203.1	0	KAZN	KAZN
chr1	14598061	14599872	1812	*	0.353846	Promoter (<=1kb)	1	14598704	15066560	467857	1	23254	ENST00000491547.1	0	KAZN	KAZN
chr1	14923772	14925436	1665	*	0.118794	Promoter (<=1kb)	1	14924130	15068152	144023	1	23254	ENST00000361144.9	0	KAZN	KAZN
chr1	15152470	15154476	2007	*	0.199308	Promoter (<=1kb)	1	15115981	15153237	37257	2	200197	ENST00000650369.1	0	TMEM51-AS1	TMEM51-AS1
chr1	15322332	15323678	1347	*	0.0879489	Promoter (<=1kb)	1	15324469	15330008	5540	1	114827	ENST00000459961.1	-791	FHAD1	FHAD1
chr1	15409203	15411203	2001	*	0.298636	Promoter (<=1kb)	1	15409895	15430343	20449	1	79180	ENST00000375980.8	0	EFHD2	EFHD2
chr1	15523115	15524445	1331	*	0.271568	Promoter (<=1kb)	1	15490832	15524445	33614	2	842	ENST00000546424.5	0	CASP9	CASP9
chr1	15524551	15524923	373	*	0.0909443	Promoter (<=1kb)	1	15492855	15524726	31872	2	842	ENST00000375890.8	0	CASP9	CASP9
chr1	15525094	15528257	3164	*	0.354229	Promoter (<=1kb)	1	15526813	15566595	39783	1	23341	ENST00000375838.5	0	DNAJC16	DNAJC16
chr1	15616574	15619429	2856	*	0.362415	Promoter (<=1kb)	1	15617500	15669044	51545	1	84301	ENST00000480945.5	0	DDI2	DDI2
chr1	15683664	15685501	1838	*	0.281955	Promoter (<=1kb)	1	15684332	15734769	50438	1	23207	ENST00000375799.7	0	PLEKHM2	PLEKHM2
chr1	15758435	15759696	1262	*	0.142977	Promoter (<=1kb)	1	15758784	15767559	8776	1	54751	ENST00000483633.6	0	FBLIM1	FBLIM1
chr1	15832830	15835886	3057	*	0.217187	Exon (ENST00000317122.2/729614, exon 2 of 2)	1	15847864	15940460	92597	1	23013	ENST00000375759.7	-11978	SPEN	SPEN
chr1	15835964	15836834	871	*	0.1774	Exon (ENST00000317122.2/729614, exon 2 of 2)	1	15847864	15940460	92597	1	23013	ENST00000375759.7	-11030	SPEN	SPEN
chr1	15846580	15850955	4376	*	0.367822	Promoter (<=1kb)	1	15847864	15940460	92597	1	23013	ENST00000375759.7	0	SPEN	SPEN
chr1	15886031	15887149	1119	*	0.031663	Intron (ENST00000375759.7/23013, intron 3 of 14)	1	15876576	15920906	44331	1	23013	ENST00000442985.1	9455	SPEN	SPEN
chr1	15974879	15976527	1649	*	0.301761	Promoter (<=1kb)	1	15941869	15976126	34258	2	7709	ENST00000375743.8	0	ZBTB17	ZBTB17
chr1	16012916	16013581	666	*	0.0200904	Promoter (4-5kb)	1	16015374	16017825	2452	2	27129	ENST00000463576.5	4244	HSPB7	HSPB7
chr1	16072988	16074014	1027	*	0.0955391	Promoter (<=1kb)	1	16057769	16073626	15858	2	348487	ENST00000375662.4	0	FAM131C	FAM131C
chr1	16205834	16206605	772	*	0.153961	Promoter (<=1kb)	1	16204811	16206543	1733	2	128272	ENST00000449495.1	0	ARHGEF19	ARHGEF19
chr1	16206713	16207625	913	*	0.0887488	Promoter (<=1kb)	1	16197854	16207011	9158	2	128272	ENST00000478117.5	0	ARHGEF19	ARHGEF19
chr1	16217085	16217383	299	*	0.0159326	Promoter (4-5kb)	1	16198104	16212609	14506	2	128272	ENST00000270747.7	-4476	ARHGEF19	ARHGEF19
chr1	16236047	16237864	1818	*	0.290243	Promoter (<=1kb)	1	16231700	16237162	5463	2	79363	ENST00000375599.7	0	RSG1	RSG1
chr1	16350856	16353210	2355	*	0.391256	Promoter (<=1kb)	1	16352575	16393355	40781	1	26099	ENST00000475078.1	0	SZRD1	SZRD1
chr1	16367112	16368795	1684	*	0.411369	Promoter (<=1kb)	1	16367225	16398145	30921	1	26099	ENST00000401089.3	0	SZRD1	SZRD1
chr1	16440396	16441845	1450	*	0.388028	Promoter (<=1kb)	1	16440672	16460078	19407	1	55707	ENST00000337132.9	0	NECAP2	NECAP2
chr1	16498501	16499916	1416	*	0.270946	Promoter (<=1kb)	1	16490634	16499257	8624	2	114819	ENST00000590118.5	0	CROCCP3	CROCCP3
chr1	16611529	16614110	2582	*	0.779863	Promoter (<=1kb)	1	16562319	16613487	51169	2	55672	ENST00000430580.6	0	NA	NA
chr1	16643823	16645145	1323	*	0.57192	Promoter (<=1kb)	1	16618273	16644686	26414	2	84809	ENST00000639456.1	0	NA	NA
chr1	16895057	16895455	399	*	0.0269496	Promoter (<=1kb)	1	16895980	16896143	164	1	26871	ENST00000384278.1	-525	RNU1-1	RNU1-1
chr1	16904228	16905219	992	*	0.201111	Exon (ENST00000606899.1/ENST00000606899.1, exon 1 of 1)	1	16895980	16896143	164	1	26871	ENST00000384278.1	8248	RNU1-1	RNU1-1
chr1	16913513	16913996	484	*	0.0885042	Intron (ENST00000466256.6/9696, intron 1 of 8)	1	16921950	16972979	51030	1	9696	ENST00000375541.9	-7954	CROCC	CROCC
chr1	16914078	16914875	798	*	0.474956	Intron (ENST00000466256.6/9696, intron 1 of 8)	1	16921950	16972979	51030	1	9696	ENST00000375541.9	-7075	CROCC	CROCC
chr1	16960526	16961477	952	*	0.0665773	Promoter (4-5kb)	1	16966028	16970742	4715	1	9696	ENST00000465021.5	-4551	CROCC	CROCC
chr1	17010696	17012356	1661	*	0.327618	Promoter (<=1kb)	1	16985958	17011772	25815	2	23400	ENST00000326735.12	0	ATP13A2	ATP13A2
chr1	17052696	17054600	1905	*	0.381306	Promoter (<=1kb)	1	17018722	17054170	35449	2	6390	ENST00000375499.7	0	SDHB	SDHB
chr1	17119126	17119825	700	*	0.0811508	Promoter (<=1kb)	1	17066761	17119435	52675	2	11240	ENST00000375486.8	0	PADI2	PADI2
chr1	17436895	17440745	3851	*	0.311639	Promoter (<=1kb)	1	17406760	17439724	32965	2	55920	ENST00000375436.8	0	RCC2	RCC2
chr1	17539286	17541142	1857	*	0.295374	Promoter (<=1kb)	1	17539835	17697869	158035	1	55160	ENST00000361221.7	0	ARHGEF10L	ARHGEF10L
chr1	18107708	18108934	1227	*	0.0645686	Promoter (<=1kb)	1	18107746	18378482	270737	1	84966	ENST00000251296.3	0	IGSF21	IGSF21
chr1	18109019	18109544	526	*	0.0204891	Promoter (1-2kb)	1	18107746	18378482	270737	1	84966	ENST00000251296.3	1273	IGSF21	IGSF21
chr1	18630978	18631608	631	*	0.0227416	Promoter (<=1kb)	1	18631006	18736138	105133	1	5081	ENST00000375375.7	0	PAX7	PAX7
chr1	18901537	18903517	1981	*	0.344533	Promoter (<=1kb)	1	18871430	18902553	31124	2	8659	ENST00000290597.9	0	ALDH4A1	ALDH4A1
chr1	18955134	18957366	2233	*	0.249382	Promoter (<=1kb)	1	18904281	18956686	52406	2	126917	ENST00000455833.6	0	IFFO2	IFFO2
chr1	19010910	19011262	353	*	0.0198168	Distal Intergenic	1	18904281	18956686	52406	2	126917	ENST00000455833.6	-54224	IFFO2	IFFO2
chr1	19208892	19211799	2908	*	0.33883	Promoter (<=1kb)	1	19210501	19240704	30204	1	101927895	ENST00000437898.1	0	NA	NA
chr1	19250273	19253508	3236	*	0.310884	Promoter (<=1kb)	1	19215664	19251552	35889	2	23065	ENST00000477853.5	0	EMC1	EMC1
chr1	19310902	19313480	2579	*	0.385206	Promoter (<=1kb)	1	19312326	19329300	16975	1	54896	ENST00000375155.7	0	PQLC2	PQLC2
chr1	19483692	19487056	3365	*	0.453915	Promoter (<=1kb)	1	19484403	19626630	142228	1	440574	ENST00000648702.1	0	MINOS1	MINOS1
chr1	19596254	19598461	2208	*	0.383833	Promoter (<=1kb)	1	19596979	19658056	61078	1	100532736	ENST00000602662.1	0	MINOS1-NBL1	MINOS1-NBL1
chr1	19664608	19665442	835	*	0.0555105	Promoter (<=1kb)	1	19665287	19679562	14276	1	3362	ENST00000289753.1	0	HTR6	HTR6
chr1	19798973	19801114	2142	*	0.235284	Promoter (<=1kb)	1	19682213	19799917	117705	2	255104	ENST00000294543.10	0	TMCO4	TMCO4
chr1	19882271	19883594	1324	*	0.336087	Promoter (<=1kb)	1	19882513	19912945	30433	1	23252	ENST00000375120.3	0	OTUD3	OTUD3
chr1	20484446	20486803	2358	*	0.12118	Promoter (<=1kb)	1	20482391	20486220	3830	2	55450	ENST00000375078.3	0	CAMK2N1	CAMK2N1
chr1	20506738	20509004	2267	*	0.372726	Promoter (<=1kb)	1	20499448	20508161	8714	2	79594	ENST00000264198.4	0	MUL1	MUL1
chr1	20633092	20634364	1273	*	0.230714	Promoter (<=1kb)	1	20633679	20633788	110	1	102464833	ENST00000622012.1	0	PINK1	PINK1
chr1	20660066	20662494	2429	*	0.462103	Promoter (<=1kb)	1	20651767	20661544	9778	2	1650	ENST00000415136.6	0	DDOST	DDOST
chr1	20696322	20697313	992	*	0.072638	Promoter (1-2kb)	1	20664014	20698439	34426	2	57576	ENST00000490034.5	1126	KIF17	KIF17
chr1	20717426	20718074	649	*	0.0224339	Promoter (<=1kb)	1	20664014	20717491	53478	2	57576	ENST00000375044.5	0	KIF17	KIF17
chr1	20731851	20732492	642	*	0.0435436	Promoter (<=1kb)	1	20724601	20732278	7678	2	400745	ENST00000447746.6	0	SH2D5	SH2D5
chr1	20784940	20788210	3271	*	0.435595	Promoter (<=1kb)	1	20742661	20786688	44028	2	50809	ENST00000312239.9	0	HP1BP3	HP1BP3
chr1	21174362	21177131	2770	*	0.257347	Promoter (<=1kb)	1	20806292	21176888	370597	2	8672	ENST00000374935.7	0	EIF4G3	EIF4G3
chr1	21344452	21346514	2063	*	0.290518	Promoter (<=1kb)	1	21217247	21345504	128258	2	1889	ENST00000415912.6	0	ECE1	ECE1
chr1	21439364	21440837	1474	*	0.159685	Promoter (<=1kb)	1	21440128	21483467	43340	1	84224	ENST00000454000.6	0	NBPF3	NBPF3
chr1	21621978	21623085	1108	*	0.0680898	Promoter (<=1kb)	1	21596221	21622568	26348	2	5909	ENST00000374761.6	0	RAP1GAP	RAP1GAP
chr1	21651121	21652226	1106	*	0.099116	Promoter (<=1kb)	1	21596221	21651820	55600	2	5909	ENST00000471600.6	0	RAP1GAP	RAP1GAP
chr1	21781174	21783889	2716	*	0.326539	Promoter (<=1kb)	1	21678298	21783195	104898	2	84196	ENST00000400301.5	0	USP48	USP48
chr1	21936303	21938038	1736	*	0.181271	Promoter (<=1kb)	1	21822245	21937297	115053	2	3339	ENST00000374695.7	0	HSPG2	HSPG2
chr1	22024998	22026701	1704	*	0.403615	Promoter (<=1kb)	1	22023990	22026048	2059	2	101928043	ENST00000455966.2	0	RP1-224A6.3	RP1-224A6.3
chr1	22052169	22054493	2325	*	0.405313	Promoter (<=1kb)	1	22052627	22092923	40297	1	998	ENST00000400259.5	0	CDC42	CDC42
chr1	22142262	22143960	1699	*	0.104752	Promoter (<=1kb)	1	22117305	22142966	25662	2	54361	ENST00000290167.10	0	WNT4	WNT4
chr1	22428711	22429440	730	*	0.116649	Promoter (<=1kb)	1	22428838	22511763	82926	1	9923	ENST00000650433.1	0	ZBTB40	ZBTB40
chr1	22451445	22453210	1766	*	0.362179	Promoter (<=1kb)	1	22451851	22531157	79307	1	9923	ENST00000374651.8	0	ZBTB40	ZBTB40
chr1	22710283	22711820	1538	*	0.123408	Promoter (<=1kb)	1	22710839	22891265	180427	1	2048	ENST00000544305.5	0	EPHB2	EPHB2
chr1	23018491	23021800	3310	*	0.318202	Promoter (<=1kb)	1	23019443	23083672	64230	1	23028	ENST00000465864.2	0	KDM1A	KDM1A
chr1	23167292	23168944	1653	*	0.330362	Promoter (<=1kb)	1	23084023	23168858	84836	2	7798	ENST00000418342.5	0	LUZP1	LUZP1
chr1	23177356	23178208	853	*	0.0541828	Promoter (<=1kb)	1	23084030	23177808	93779	2	7798	ENST00000302291.8	0	LUZP1	LUZP1
chr1	23216893	23217611	719	*	0.0343268	Distal Intergenic	1	23191895	23194729	2835	2	3352	ENST00000374619.1	-22164	HTR1D	HTR1D
chr1	23341612	23345283	3672	*	0.350285	Promoter (<=1kb)	1	23304688	23344336	39649	2	10236	ENST00000478691.5	0	HNRNPR	HNRNPR
chr1	23367203	23370218	3016	*	0.403773	Promoter (<=1kb)	1	23368997	23371783	2787	1	148898	ENST00000458053.4	0	NA	NA
chr1	23423663	23425185	1523	*	0.196758	Promoter (<=1kb)	1	23381061	23424740	43680	2	6920	ENST00000450454.6	0	TCEA3	TCEA3
chr1	23483245	23485122	1878	*	0.312278	Promoter (<=1kb)	1	23428563	23484178	55616	2	55616	ENST00000336689.7	0	ASAP3	ASAP3
chr1	23529483	23531335	1853	*	0.249125	Promoter (<=1kb)	1	23506430	23531220	24791	2	1870	ENST00000361729.2	0	E2F2	E2F2
chr1	23531429	23531789	361	*	0.0296918	Promoter (<=1kb)	1	23506430	23531220	24791	2	1870	ENST00000361729.2	-209	E2F2	E2F2
chr1	23554323	23555375	1053	*	0.131457	Promoter (3-4kb)	1	23557934	23559075	1142	2	3399	ENST00000463312.1	3700	ID3	ID3
chr1	23557737	23560119	2383	*	0.238769	Promoter (<=1kb)	1	23557918	23559794	1877	2	3399	ENST00000374561.5	0	ID3	ID3
chr1	23619266	23620026	761	*	0.0534511	Intron (ENST00000477916.5/259283, intron 2 of 6)	1	23627334	23640568	13235	1	259283	ENST00000374555.7	-7308	NA	NA
chr1	23691264	23693777	2514	*	0.4133	Promoter (<=1kb)	1	23691742	23696417	4676	1	6135	ENST00000374550.8	0	RPL11	RPL11
chr1	23742855	23745487	2633	*	0.437039	Promoter (<=1kb)	1	23743155	23762059	18905	1	6924	ENST00000418390.6	0	TCEB3	TCEB3
chr1	23777236	23779762	2527	*	0.451834	Promoter (<=1kb)	1	23760382	23778287	17906	2	100506963	ENST00000427796.5	0	TCEB3-AS1	TCEB3-AS1
chr1	23790709	23792768	2060	*	0.313221	Promoter (<=1kb)	1	23790970	23795539	4570	1	11313	ENST00000374514.7	0	LYPLA2	LYPLA2
chr1	23799174	23801787	2614	*	0.352608	Promoter (<=1kb)	1	23795599	23800781	5183	2	2582	ENST00000481736.5	0	GALE	GALE
chr1	23824466	23826182	1717	*	0.41971	Promoter (<=1kb)	1	23801885	23825459	23575	2	3155	ENST00000374490.7	0	HMGCL	HMGCL
chr1	23838738	23839087	350	*	0.0272475	Promoter (<=1kb)	1	23801887	23838620	36734	2	3155	ENST00000374487.6	-118	HMGCL	HMGCL
chr1	23867347	23868678	1332	*	0.301835	Promoter (<=1kb)	1	23845077	23868294	23218	2	2517	ENST00000374479.3	0	FUCA1	FUCA1
chr1	23958599	23961476	2878	*	0.389708	Promoter (<=1kb)	1	23959109	23961465	2357	1	55629	ENST00000471915.5	0	PNRC2	PNRC2
chr1	23978420	23980847	2428	*	0.368918	Promoter (<=1kb)	1	23964804	23980331	15528	2	10772	ENST00000344989.10	0	SRSF10	SRSF10
chr1	24142744	24143197	454	*	0.0186169	Promoter (<=1kb)	1	24119771	24143121	23351	2	58985	ENST00000270800.1	0	IL22RA1	IL22RA1
chr1	24319359	24320076	718	*	0.0489082	Promoter (<=1kb)	1	24319425	24364482	45058	1	57822	ENST00000350501.9	0	GRHL3	GRHL3
chr1	24412861	24414128	1268	*	0.326724	Promoter (<=1kb)	1	24357000	24413772	56773	2	90529	ENST00000337248.8	0	STPG1	STPG1
chr1	24415685	24416852	1168	*	0.226795	Promoter (<=1kb)	1	24415794	24469307	53514	1	57185	ENST00000374399.8	0	NIPAL3	NIPAL3
chr1	24501996	24503918	1923	*	0.229661	Promoter (<=1kb)	1	24502351	24537019	34669	1	11123	ENST00000538532.5	0	RCAN3	RCAN3
chr1	24641575	24645113	3539	*	0.398984	Promoter (<=1kb)	1	24643012	24673267	30256	1	10250	ENST00000323848.13	0	SRRM1	SRRM1
chr1	24645405	24645742	338	*	0.0168997	Promoter (1-2kb)	1	24643559	24669508	25950	1	10250	ENST00000596378.1	1846	SRRM1	SRRM1
chr1	24744686	24745157	472	*	0.0475019	Promoter (<=1kb)	1	24745357	24844324	98968	1	25932	ENST00000374379.8	-200	CLIC4	CLIC4
chr1	24745259	24747136	1878	*	0.298179	Promoter (<=1kb)	1	24745357	24844324	98968	1	25932	ENST00000374379.8	0	CLIC4	CLIC4
chr1	24848135	24848373	239	*	0.0227622	Distal Intergenic	1	24919345	24919416	72	2	102465437	ENST00000614863.1	71043	MIR6731	MIR6731
chr1	25231540	25233489	1950	*	0.38051	Promoter (<=1kb)	1	25222679	25232493	9815	2	25949	ENST00000236273.8	0	SYF2	SYF2
chr1	25239292	25241156	1865	*	0.17635	Promoter (2-3kb)	1	25242291	25243654	1364	2	57035	ENST00000564223.5	2498	RSRP1	RSRP1
chr1	25245814	25248474	2661	*	0.552271	Promoter (<=1kb)	1	25242237	25247519	5283	2	57035	ENST00000243189.11	0	RSRP1	RSRP1
chr1	25266516	25266911	396	*	0.0221843	Promoter (<=1kb)	1	25253114	25267885	14772	2	57035	ENST00000450820.2	974	RSRP1	RSRP1
chr1	25267810	25268246	437	*	0.0250512	Promoter (<=1kb)	1	25246577	25267915	21339	2	57035	ENST00000568701.1	0	RSRP1	RSRP1
chr1	25336856	25337223	368	*	0.0276659	Promoter (<=1kb)	1	25335846	25337218	1373	2	57035	ENST00000564413.1	0	RSRP1	RSRP1
chr1	25338144	25339824	1681	*	0.311135	Promoter (<=1kb)	1	25338317	25360967	22651	1	23585	ENST00000498135.5	0	TMEM50A	TMEM50A
chr1	25429457	25432298	2842	*	0.386106	Promoter (<=1kb)	1	25430858	25500205	69348	1	55219	ENST00000399766.7	0	TMEM57	TMEM57
chr1	25543188	25544743	1556	*	0.337723	Promoter (<=1kb)	1	25543580	25568886	25307	1	26119	ENST00000374338.4	0	LDLRAP1	LDLRAP1
chr1	25616333	25616612	280	*	0.0204728	Promoter (<=1kb)	1	25617468	25786206	168739	1	57134	ENST00000611903.4	-856	MAN1C1	MAN1C1
chr1	25616717	25617929	1213	*	0.208369	Promoter (<=1kb)	1	25617468	25786206	168739	1	57134	ENST00000611903.4	0	MAN1C1	MAN1C1
chr1	25799688	25801062	1375	*	0.125579	Promoter (<=1kb)	1	25800176	25818219	18044	1	57190	ENST00000354177.8	0	SEPN1	SEPN1
chr1	25818711	25821696	2986	*	0.368972	Promoter (<=1kb)	1	25819906	25832941	13036	1	56181	ENST00000374303.6	0	MTFR1L	MTFR1L
chr1	25858139	25860108	1970	*	0.196837	Promoter (<=1kb)	1	25831913	25859458	27546	2	79000	ENST00000538789.5	0	AUNIP	AUNIP
chr1	25904338	25907008	2671	*	0.36007	Promoter (<=1kb)	1	25906362	25906454	93	2	100500808	ENST00000580971.1	0	STMN1	STMN1
chr1	25997061	25998492	1432	*	0.254878	Promoter (<=1kb)	1	25959767	25998157	38391	2	5051	ENST00000374282.7	0	PAFAH2	PAFAH2
chr1	26034712	26036493	1782	*	0.252819	Promoter (2-3kb)	1	26032130	26035004	2875	1	2134	ENST00000470037.1	2582	EXTL1	EXTL1
chr1	26110365	26113025	2661	*	0.404807	Promoter (<=1kb)	1	26111165	26125530	14366	1	149420	ENST00000619836.4	0	PDIK1L	PDIK1L
chr1	26164020	26164575	556	*	0.0264002	Promoter (4-5kb)	1	26164161	26168581	4421	2	110806296	ENST00000634842.1	4006	NA	NA
chr1	26169477	26171010	1534	*	0.331664	Promoter (<=1kb)	1	26169871	26170873	1003	1	51042	ENST00000374266.6	0	ZNF593	ZNF593
chr1	26177431	26178404	974	*	0.0962535	Promoter (<=1kb)	1	26177484	26183795	6312	1	10256	ENST00000481077.6	0	CNKSR1	CNKSR1
chr1	26234048	26235547	1500	*	0.346219	Promoter (<=1kb)	1	26234200	26277687	43488	1	64793	ENST00000640292.2	0	CEP85	CEP85
chr1	26279383	26280821	1439	*	0.337491	Promoter (<=1kb)	1	26280122	26281450	1329	1	83442	ENST00000319041.6	0	SH3BGRL3	SH3BGRL3
chr1	26305617	26307331	1715	*	0.331867	Promoter (<=1kb)	1	26281328	26306636	25309	2	91544	ENST00000314675.11	0	UBXN11	UBXN11
chr1	26335762	26337102	1341	*	0.144799	Promoter (<=1kb)	1	26328609	26336383	7775	2	55057	ENST00000520372.5	0	AIM1L	AIM1L
chr1	26431503	26433391	1889	*	0.284717	Promoter (<=1kb)	1	26432282	26471294	39013	1	79947	ENST00000434391.6	0	DHDDS	DHDDS
chr1	26471414	26473925	2512	*	0.36109	Promoter (<=1kb)	1	26472450	26474128	1679	1	3151	ENST00000468388.5	0	HMGN2	HMGN2
chr1	26500038	26501952	1915	*	0.165179	Distal Intergenic	1	26473429	26475360	1932	1	3151	ENST00000493418.1	26609	HMGN2	HMGN2
chr1	26529257	26532620	3364	*	0.415324	Promoter (<=1kb)	1	26529761	26546983	17223	1	6195	ENST00000525525.5	0	RPS6KA1	RPS6KA1
chr1	26619826	26622206	2381	*	0.197735	Distal Intergenic	1	26572270	26574734	2465	1	6195	ENST00000438977.1	47556	RPS6KA1	RPS6KA1
chr1	26636649	26637342	694	*	0.0238578	Distal Intergenic	1	26693236	26781177	87942	1	8289	ENST00000430799.7	-55894	ARID1A	ARID1A
chr1	26692034	26694090	2057	*	0.267111	Promoter (<=1kb)	1	26693236	26781177	87942	1	8289	ENST00000430799.7	0	ARID1A	ARID1A
chr1	26694924	26698693	3770	*	0.54755	Promoter (<=1kb)	1	26696032	26731568	35537	1	8289	ENST00000637465.1	0	ARID1A	ARID1A
chr1	26787280	26789453	2174	*	0.569954	Promoter (<=1kb)	1	26787472	26794250	6779	1	55650	ENST00000430292.5	0	PIGV	PIGV
chr1	26826190	26827794	1605	*	0.391535	Promoter (<=1kb)	1	26826710	26857601	30892	1	84243	ENST00000374142.8	0	ZDHHC18	ZDHHC18
chr1	26863987	26866239	2253	*	0.43646	Promoter (<=1kb)	1	26863138	26864457	1320	1	2810	ENST00000339276.5	849	SFN	SFN
chr1	26889140	26891024	1885	*	0.602337	Promoter (<=1kb)	1	26876133	26890297	14165	2	54707	ENST00000374135.8	0	GPN2	GPN2
chr1	26899163	26901380	2218	*	0.647148	Promoter (<=1kb)	1	26900238	26942776	42539	1	10726	ENST00000435827.6	0	NUDC	NUDC
chr1	26921144	26923316	2173	*	0.639848	Promoter (<=1kb)	1	26921726	26946862	25137	1	10726	ENST00000321265.9	0	NUDC	NUDC
chr1	26958768	26961478	2711	*	0.576278	Promoter (<=1kb)	1	26949562	26960406	10845	2	126695	ENST00000320567.5	0	KDF1	KDF1
chr1	26993189	26994957	1769	*	0.339287	Promoter (<=1kb)	1	26993707	27000898	7192	1	388610	ENST00000522111.2	0	TRNP1	TRNP1
chr1	27154066	27155911	1846	*	0.344048	Promoter (<=1kb)	1	27098815	27154910	56096	2	6548	ENST00000263980.7	0	SLC9A1	SLC9A1
chr1	27233944	27235906	1963	*	0.51773	Promoter (<=1kb)	1	27234516	27308633	74118	1	23038	ENST00000319394.7	0	WDTC1	WDTC1
chr1	27321554	27324067	2514	*	0.634123	Promoter (<=1kb)	1	27322145	27336399	14255	1	84065	ENST00000611517.4	0	TMEM222	TMEM222
chr1	27341660	27342971	1312	*	0.34288	Promoter (<=1kb)	1	27342020	27353901	11882	1	84958	ENST00000618673.4	0	SYTL1	SYTL1
chr1	27348805	27350654	1850	*	0.340444	Promoter (<=1kb)	1	27349476	27351545	2070	1	84958	ENST00000496001.5	0	SYTL1	SYTL1
chr1	27365127	27367482	2356	*	0.314394	Promoter (<=1kb)	1	27355186	27366858	11673	2	9064	ENST00000374040.7	0	MAP3K6	MAP3K6
chr1	27382792	27383691	900	*	0.128235	Promoter (<=1kb)	1	27379176	27383303	4128	2	388611	ENST00000374027.7	0	CD164L2	CD164L2
chr1	27392154	27393327	1174	*	0.420491	Promoter (<=1kb)	1	27392644	27395814	3171	1	2827	ENST00000374024.3	0	GPR3	GPR3
chr1	27487771	27491138	3368	*	0.753335	Promoter (<=1kb)	1	27404226	27490158	85933	2	10163	ENST00000618852.4	0	WASF2	WASF2
chr1	27568654	27568941	288	*	0.0342167	Promoter (<=1kb)	1	27553141	27568260	15120	2	27245	ENST00000644550.1	-394	AHDC1	AHDC1
chr1	27601563	27604544	2982	*	0.425683	Promoter (<=1kb)	1	27534035	27603592	69558	2	27245	ENST00000247087.10	0	AHDC1	AHDC1
chr1	27659537	27660559	1023	*	0.306814	Promoter (2-3kb)	1	27660328	27662722	2395	2	111216282	ENST00000440492.1	2163	NA	NA
chr1	27669286	27669673	388	*	0.0417457	Promoter (2-3kb)	1	27666064	27672178	6115	2	2537	ENST00000339145.8	2505	IFI6	IFI6
chr1	27671719	27673073	1355	*	0.0784536	Promoter (<=1kb)	1	27666061	27672218	6158	2	2537	ENST00000361157.10	0	IFI6	IFI6
chr1	27725197	27725743	547	*	0.051051	Promoter (<=1kb)	1	27725979	27763122	37144	1	199870	ENST00000373954.10	-236	FAM76A	FAM76A
chr1	27725799	27727217	1419	*	0.590813	Promoter (<=1kb)	1	27725979	27763122	37144	1	199870	ENST00000373954.10	0	FAM76A	FAM76A
chr1	27772512	27774621	2110	*	0.688143	Promoter (<=1kb)	1	27773183	27824452	51270	1	23673	ENST00000373943.8	0	STX12	STX12
chr1	27789056	27790030	975	*	0.0224962	Exon (ENST00000373943.8/23673, exon 2 of 9)	1	27773255	27802039	28785	1	23673	ENST00000468761.1	15801	STX12	STX12
chr1	27829770	27832541	2772	*	0.647758	Promoter (<=1kb)	1	27830778	27851676	20899	1	5511	ENST00000311772.9	0	PPP1R8	PPP1R8
chr1	27913412	27914776	1365	*	0.621258	Promoter (<=1kb)	1	27891524	27914743	23220	2	6118	ENST00000373912.7	0	RPA2	RPA2
chr1	27934623	27935950	1328	*	0.0990754	Promoter (<=1kb)	1	27934993	27959157	24165	1	27293	ENST00000373894.7	0	SMPDL3B	SMPDL3B
chr1	27959404	27961098	1695	*	0.317807	Promoter (<=1kb)	1	27959462	27968096	8635	1	55113	ENST00000373884.5	0	XKR8	XKR8
chr1	28058651	28058990	340	*	0.014811	Promoter (<=1kb)	1	27973468	28058087	84620	2	2140	ENST00000373864.5	-564	EYA3	EYA3
chr1	28087048	28089470	2423	*	0.476561	Promoter (<=1kb)	1	27970344	28088696	118353	2	2140	ENST00000373871.7	0	EYA3	EYA3
chr1	28231640	28233607	1968	*	0.62432	Promoter (<=1kb)	1	28200278	28233025	32748	2	22826	ENST00000263697.5	0	DNAJC8	DNAJC8
chr1	28235389	28237462	2074	*	0.726441	Promoter (<=1kb)	1	28236109	28238105	1997	1	93974	ENST00000497986.5	0	ATPIF1	ATPIF1
chr1	28245955	28247285	1331	*	0.268392	3' UTR	1	28236154	28238098	1945	1	93974	ENST00000465645.1	9801	ATPIF1	ATPIF1
chr1	28247457	28247885	429	*	0.0285588	Exon (ENST00000605846.1/ENST00000605846.1, exon 1 of 1)	1	28236154	28238098	1945	1	93974	ENST00000465645.1	11303	ATPIF1	ATPIF1
chr1	28258914	28261382	2469	*	0.68554	Promoter (<=1kb)	1	28259527	28282491	22965	1	83667	ENST00000253063.3	0	SESN2	SESN2
chr1	28327957	28330360	2404	*	0.468004	Promoter (<=1kb)	1	28329002	28335016	6015	1	54797	ENST00000479574.5	0	MED18	MED18
chr1	28369182	28371133	1952	*	0.593398	Promoter (<=1kb)	1	28369582	28459239	89658	1	65979	ENST00000633371.1	0	PHACTR4	PHACTR4
chr1	28438121	28438915	795	*	0.0222479	Promoter (<=1kb)	1	28438151	28460286	22136	1	65979	ENST00000633167.1	0	PHACTR4	PHACTR4
chr1	28504864	28508845	3982	*	0.647176	Promoter (<=1kb)	1	28505943	28539196	33254	1	1104	ENST00000398958.6	0	RCC1	RCC1
chr1	28517683	28519686	2004	*	0.658867	Promoter (<=1kb)	1	28518136	28538983	20848	1	1104	ENST00000373832.5	0	RCC1	RCC1
chr1	28552006	28554087	2082	*	0.541704	Promoter (<=1kb)	1	28553085	28578545	25461	1	54952	ENST00000373830.4	0	TRNAU1AP	TRNAU1AP
chr1	28579886	28582698	2813	*	0.684373	Promoter (<=1kb)	1	28580381	28580512	132	2	677825	ENST00000384584.1	0	SNORA44	SNORA44
chr1	28641699	28644436	2738	*	0.516484	Promoter (<=1kb)	1	28643228	28648530	5303	1	105378616	ENST00000420776.1	0	NA	NA
chr1	28647918	28648438	521	*	0.0832785	Promoter (<=1kb)	1	28648600	28648730	131	1	26824	ENST00000602813.1	-162	RNU11	RNU11
chr1	28648740	28649652	913	*	0.0397419	Promoter (<=1kb)	1	28648600	28648733	134	1	26824	ENST00000387069.1	140	RNU11	RNU11
chr1	28667642	28670258	2617	*	0.725954	Promoter (<=1kb)	1	28668732	28719353	50622	1	10691	ENST00000373816.5	0	GMEB1	GMEB1
chr1	28736307	28738924	2618	*	0.649187	Promoter (<=1kb)	1	28736621	28742871	6251	1	51441	ENST00000474884.5	0	YTHDF2	YTHDF2
chr1	28785284	28785594	311	*	0.0265687	Distal Intergenic	1	28812142	28863283	51142	1	4985	ENST00000621425.1	-26548	OPRD1	OPRD1
chr1	28886652	28888406	1755	*	0.628402	Promoter (<=1kb)	1	28887091	29120020	232930	1	2035	ENST00000642260.1	0	EPB41	EPB41
chr1	28913895	28915802	1908	*	0.344196	Promoter (<=1kb)	1	28914544	29072293	157750	1	2035	ENST00000644600.1	0	EPB41	EPB41
chr1	29179655	29183031	3377	*	0.745007	Promoter (<=1kb)	1	29147743	29181987	34245	2	6429	ENST00000373795.6	0	SRSF4	SRSF4
chr1	29229659	29231367	1709	*	0.593785	Promoter (<=1kb)	1	29192873	29230924	38052	2	51102	ENST00000373791.7	0	MECR	MECR
chr1	29236175	29238387	2213	*	0.371241	Promoter (<=1kb)	1	29236516	29325661	89146	1	10076	ENST00000345512.7	0	PTPRU	PTPRU
chr1	29349249	29350204	956	*	0.119355	Promoter (<=1kb)	1	29329620	29350114	20495	2	101928460	ENST00000417651.1	0	RP3-437I16.1	RP3-437I16.1
chr1	30718155	30718410	256	*	0.0234478	Promoter (<=1kb)	1	30718504	30726744	8241	1	100129196	ENST00000414532.6	-94	MATN1-AS1	MATN1-AS1
chr1	30718692	30719821	1130	*	0.281141	Promoter (<=1kb)	1	30718772	30726827	8056	1	100129196	ENST00000454613.1	0	MATN1-AS1	MATN1-AS1
chr1	30823580	30825020	1441	*	0.127899	Promoter (<=1kb)	1	30824228	30834284	10057	1	105378622	ENST00000430320.3	0	NA	NA
chr1	30907817	30909528	1712	*	0.291365	Promoter (<=1kb)	1	30873135	30908761	35627	2	9672	ENST00000339394.6	0	SDC3	SDC3
chr1	31062052	31066357	4306	*	0.539568	Promoter (<=1kb)	1	30931506	31065695	134190	2	9698	ENST00000424085.6	0	PUM1	PUM1
chr1	31154397	31155961	1565	*	0.345395	Distal Intergenic	1	31181589	31188153	6565	2	79570	ENST00000526106.5	32192	NKAIN1	NKAIN1
chr1	31162564	31162883	320	*	0.0305789	Distal Intergenic	1	31181589	31188153	6565	2	79570	ENST00000526106.5	25270	NKAIN1	NKAIN1
chr1	31239433	31240048	616	*	0.0319881	Promoter (<=1kb)	1	31179745	31239554	59810	2	79570	ENST00000373736.6	0	NKAIN1	NKAIN1
chr1	31294475	31298186	3712	*	0.657688	Promoter (<=1kb)	1	31296982	31364953	67972	1	51538	ENST00000546109.5	0	ZCCHC17	ZCCHC17
chr1	31412669	31414429	1761	*	0.649457	Promoter (<=1kb)	1	31413116	31434678	21563	1	347735	ENST00000373709.7	0	SERINC2	SERINC2
chr1	31643554	31645992	2439	*	0.57153	Promoter (<=1kb)	1	31629862	31644887	15026	2	553115	ENST00000373703.4	0	PEF1	PEF1
chr1	31669612	31670728	1117	*	0.0463172	Promoter (<=1kb)	1	31652511	31670602	18092	2	1307	ENST00000488128.6	0	COL16A1	COL16A1
chr1	31762767	31764860	2094	*	0.198462	Promoter (<=1kb)	1	31727117	31763922	36806	2	576	ENST00000398547.5	0	ADGRB2	ADGRB2
chr1	31787999	31789623	1625	*	0.301817	Exon (ENST00000527035.1/ENST00000527035.1, exon 1 of 2)	1	31790428	31798615	8188	2	90853	ENST00000473361.5	8992	SPOCD1	SPOCD1
chr1	31936887	31938968	2082	*	0.501029	Promoter (<=1kb)	1	31906421	31938379	31959	2	8073	ENST00000647444.1	0	PTP4A2	PTP4A2
chr1	32012817	32016171	3355	*	0.766928	Promoter (<=1kb)	1	32013829	32043882	30054	1	10657	ENST00000327300.11	0	KHDRBS1	KHDRBS1
chr1	32072108	32073945	1838	*	0.43286	Promoter (<=1kb)	1	32072902	32102861	29960	1	55116	ENST00000336294.9	0	TMEM39B	TMEM39B
chr1	32107259	32109744	2486	*	0.56551	Promoter (<=1kb)	1	32108038	32176568	68531	1	23633	ENST00000373625.7	0	KPNA6	KPNA6
chr1	32178942	32181326	2385	*	0.565489	Promoter (<=1kb)	1	32179686	32198285	18600	1	200081	ENST00000373610.7	0	TXLNA	TXLNA
chr1	32200372	32201028	657	*	0.0345461	Promoter (<=1kb)	1	32200386	32205387	5002	1	79140	ENST00000373602.9	0	CCDC28B	CCDC28B
chr1	32204914	32206707	1794	*	0.525844	Promoter (<=1kb)	1	32205661	32208687	3027	1	55721	ENST00000291358.10	0	IQCC	IQCC
chr1	32221151	32224327	3177	*	0.607643	Promoter (<=1kb)	1	32214472	32221196	6725	2	56063	ENST00000466796.1	0	TMEM234	TMEM234
chr1	32240003	32241306	1304	*	0.217467	Promoter (<=1kb)	1	32231658	32240790	9133	2	339483	ENST00000423995.5	0	NA	NA
chr1	32291362	32293516	2155	*	0.602884	Promoter (<=1kb)	1	32292086	32333635	41550	1	3065	ENST00000373548.7	0	HDAC1	HDAC1
chr1	32315534	32316664	1131	*	0.0481228	Intron (ENST00000373548.7/3065, intron 2 of 13)	1	32327189	32331781	4593	1	3065	ENST00000490081.5	-10525	HDAC1	HDAC1
chr1	32334556	32336702	2147	*	0.532799	Promoter (<=1kb)	1	32333832	32336379	2548	2	65108	ENST00000329421.7	0	MARCKSL1	MARCKSL1
chr1	32351032	32352770	1739	*	0.526875	Promoter (<=1kb)	1	32353454	32363779	10326	1	81629	ENST00000574315.1	-684	TSSK3	TSSK3
chr1	32393269	32395932	2664	*	0.593816	Promoter (<=1kb)	1	32365103	32394448	29346	2	55108	ENST00000455895.6	0	BSDC1	BSDC1
chr1	32464572	32465701	1130	*	0.165918	Promoter (<=1kb)	1	32465057	32600792	135736	1	653121	ENST00000480336.1	0	ZBTB8A	ZBTB8A
chr1	32496235	32496745	511	*	0.0228285	3' UTR	1	32465069	32496686	31618	1	728116	ENST00000609129.1	31166	ZBTB8B	ZBTB8B
chr1	32499785	32501449	1665	*	0.373453	Intron (ENST00000480336.1/653121, intron 4 of 9)	1	32465069	32496686	31618	1	728116	ENST00000609129.1	34716	ZBTB8B	ZBTB8B
chr1	32520673	32521054	382	*	0.0256093	Intron (ENST00000480336.1/653121, intron 4 of 9)	1	32539427	32605939	66513	1	653121	ENST00000373510.8	-18373	ZBTB8A	ZBTB8A
chr1	32538866	32540741	1876	*	0.391515	Promoter (<=1kb)	1	32539427	32605939	66513	1	653121	ENST00000373510.8	0	ZBTB8A	ZBTB8A
chr1	32611445	32612863	1419	*	0.334503	Intron (ENST00000341885.5/339487, intron 1 of 1)	1	32621830	32632058	10229	2	339487	ENST00000467652.5	19195	ZBTB8OS	ZBTB8OS
chr1	32649116	32652718	3603	*	0.569968	Promoter (<=1kb)	1	32600172	32650565	50394	2	339487	ENST00000341885.5	0	ZBTB8OS	ZBTB8OS
chr1	32716842	32717386	545	*	0.0925469	Distal Intergenic	1	32695565	32703596	8032	2	81493	ENST00000417633.1	-13246	SYNC	SYNC
chr1	32741003	32743854	2852	*	0.498937	Promoter (<=1kb)	1	32741885	32774970	33086	1	57648	ENST00000401073.6	0	KIAA1522	KIAA1522
chr1	32753426	32756006	2581	*	0.598057	Promoter (<=1kb)	1	32754019	32768946	14928	1	57648	ENST00000468130.1	0	KIAA1522	KIAA1522
chr1	32758990	32760021	1032	*	0.0372798	Promoter (4-5kb)	1	32754021	32774970	20950	1	57648	ENST00000373481.7	4969	KIAA1522	KIAA1522
chr1	32760054	32760648	595	*	0.0125749	Promoter (4-5kb)	1	32765634	32773197	7564	1	57648	ENST00000294521.7	-4986	KIAA1522	KIAA1522
chr1	32760664	32761010	347	*	0.0147048	Promoter (4-5kb)	1	32765634	32773197	7564	1	57648	ENST00000294521.7	-4624	KIAA1522	KIAA1522
chr1	32815303	32819596	4294	*	0.757684	Promoter (<=1kb)	1	32816767	32826489	9723	1	64766	ENST00000530710.5	0	S100PBP	S100PBP
chr1	32900411	32902107	1697	*	0.522436	Promoter (<=1kb)	1	32894595	32901358	6764	2	113452	ENST00000373463.7	0	TMEM54	TMEM54
chr1	32963548	32965521	1974	*	0.365358	Promoter (<=1kb)	1	32936445	32964685	28241	2	127544	ENST00000373456.11	0	RNF19B	RNF19B
chr1	32972858	32973398	541	*	0.0347798	Distal Intergenic	1	32936668	32964685	28018	2	127544	ENST00000235150.4	-8173	RNF19B	RNF19B
chr1	33035205	33037052	1848	*	0.598529	Promoter (<=1kb)	1	33007940	33036911	28972	2	204	ENST00000629371.2	0	AK2	AK2
chr1	33037095	33037448	354	*	0.0216117	Promoter (<=1kb)	1	33013044	33036992	23949	2	204	ENST00000354858.10	-103	AK2	AK2
chr1	33080238	33081938	1701	*	0.360341	Promoter (<=1kb)	1	33081104	33093400	12297	1	113451	ENST00000478635.5	0	AZIN2	AZIN2
chr1	33126128	33128502	2375	*	0.539591	Distal Intergenic	1	33094644	33096956	2313	1	113451	ENST00000492521.1	31484	AZIN2	AZIN2
chr1	33180326	33182451	2126	*	0.447397	Promoter (<=1kb)	1	33145402	33181666	36265	2	55223	ENST00000291416.9	0	TRIM62	TRIM62
chr1	33255200	33258271	3072	*	0.349421	Promoter (<=1kb)	1	33256545	33280414	23870	1	149076	ENST00000483388.5	0	ZNF362	ZNF362
chr1	33348438	33351036	2599	*	0.518281	Promoter (<=1kb)	1	33350352	33363245	12894	1	101929464	ENST00000432703.1	0	RP11-415J8.5	RP11-415J8.5
chr1	33429775	33431117	1343	*	0.445843	Promoter (<=1kb)	1	33372326	33431052	58727	2	1912	ENST00000484692.1	0	PHC2	PHC2
chr1	33431206	33431645	440	*	0.0481478	Promoter (<=1kb)	1	33372326	33431052	58727	2	1912	ENST00000484692.1	-154	PHC2	PHC2
chr1	33472057	33473505	1449	*	0.396797	Promoter (<=1kb)	1	33472645	33496507	23863	1	7579	ENST00000361328.7	0	ZSCAN20	ZSCAN20
chr1	34164860	34165251	392	*	0.0151807	Promoter (<=1kb)	1	33513999	34165274	651276	2	114784	ENST00000373381.8	23	CSMD2	CSMD2
chr1	34858330	34860276	1947	*	0.624895	Promoter (<=1kb)	1	34712737	34859735	146999	2	113444	ENST00000426886.1	0	SMIM12	SMIM12
chr1	34865743	34866852	1110	*	0.144131	3' UTR	1	34852669	34859816	7148	2	113444	ENST00000521580.2	-5927	SMIM12	SMIM12
chr1	34984851	34985598	748	*	0.0275835	Promoter (<=1kb)	1	34981535	34985353	3819	2	100506144	ENST00000373337.3	0	TMEM35B	TMEM35B
chr1	35030389	35032970	2582	*	0.621121	Promoter (<=1kb)	1	35032172	35115624	83453	1	79830	ENST00000650449.1	0	ZMYM1	ZMYM1
chr1	35078750	35080662	1913	*	0.58295	Promoter (<=1kb)	1	35079367	35115855	36489	1	79830	ENST00000359858.8	0	ZMYM1	ZMYM1
chr1	35190185	35194219	4035	*	0.704133	Promoter (<=1kb)	1	35176378	35190574	14197	2	6421	ENST00000470472.5	0	SFPQ	SFPQ
chr1	35268256	35270187	1932	*	0.569259	Promoter (<=1kb)	1	35268967	35421944	152978	1	9202	ENST00000314607.10	0	ZMYM4	ZMYM4
chr1	35556003	35558880	2878	*	0.54373	Promoter (<=1kb)	1	35557473	35566772	9300	1	23154	ENST00000373253.7	0	NCDN	NCDN
chr1	35636611	35638255	1645	*	0.120605	Promoter (3-4kb)	1	35601584	35641844	40261	2	5690	ENST00000373237.3	3589	PSMB2	PSMB2
chr1	35639946	35643088	3143	*	0.632577	Promoter (<=1kb)	1	35601584	35641844	40261	2	5690	ENST00000373237.3	0	PSMB2	PSMB2
chr1	35717810	35719543	1734	*	0.611831	Promoter (<=1kb)	1	35713875	35719472	5598	2	127703	ENST00000270815.4	0	C1orf216	C1orf216
chr1	35768506	35770796	2291	*	0.486081	Promoter (<=1kb)	1	35720218	35769967	49750	2	63967	ENST00000251195.9	0	CLSPN	CLSPN
chr1	35807494	35809921	2428	*	0.467796	Promoter (<=1kb)	1	35808172	35857890	49719	1	192670	ENST00000373210.3	0	AGO4	AGO4
chr1	35882762	35884389	1628	*	0.728716	Promoter (<=1kb)	1	35883209	35930528	47320	1	26523	ENST00000373204.5	0	AGO1	AGO1
chr1	35929729	35932760	3032	*	0.596413	Promoter (<=1kb)	1	35930718	35983409	52692	1	192669	ENST00000324350.9	0	AGO3	AGO3
chr1	36088182	36090336	2155	*	0.681922	Promoter (<=1kb)	1	36088875	36093932	5058	1	54936	ENST00000373178.4	0	ADPRHL2	ADPRHL2
chr1	36148461	36150046	1586	*	0.654446	Promoter (<=1kb)	1	36136570	36149514	12945	2	27095	ENST00000616074.4	0	TRAPPC3	TRAPPC3
chr1	36155104	36158158	3055	*	0.717338	Promoter (<=1kb)	1	36136570	36156053	19484	2	27095	ENST00000617904.4	0	TRAPPC3	TRAPPC3
chr1	36160657	36161784	1128	*	0.0199044	Promoter (3-4kb)	1	36157215	36172540	15326	1	55700	ENST00000530729.1	3442	MAP7D1	MAP7D1
chr1	36223226	36226785	3560	*	0.571598	Promoter (<=1kb)	1	36224416	36305357	80942	1	9967	ENST00000354618.9	0	THRAP3	THRAP3
chr1	36257975	36259990	2016	*	0.0436872	5' UTR	1	36289718	36294169	4452	1	9967	ENST00000466743.1	-29728	THRAP3	THRAP3
chr1	36373950	36374598	649	*	0.0278287	Intron (ENST00000373129.7/83931, intron 1 of 11)	1	36355205	36366072	10868	2	83931	ENST00000460417.5	-7878	STK40	STK40
chr1	36384205	36387331	3127	*	0.658047	Promoter (<=1kb)	1	36339624	36385884	46261	2	83931	ENST00000373129.7	0	STK40	STK40
chr1	36396760	36398554	1795	*	0.603416	Promoter (<=1kb)	1	36391238	36397887	6650	2	84967	ENST00000476041.1	0	LSM10	LSM10
chr1	36449715	36451489	1775	*	0.456226	Promoter (<=1kb)	1	36417906	36450451	32546	2	127700	ENST00000235532.9	0	OSCP1	OSCP1
chr1	36462850	36465344	2495	*	0.5834	Promoter (<=1kb)	1	36455718	36464437	8720	2	64960	ENST00000373116.5	0	MRPS15	MRPS15
chr1	37473470	37478096	4627	*	0.616975	Promoter (<=1kb)	1	37454879	37474411	19533	2	728431	ENST00000424989.1	0	LINC01137	LINC01137
chr1	37479150	37480306	1157	*	0.0285658	Promoter (<=1kb)	1	37480230	37480289	60	1	102465438	ENST00000619365.1	0	ZC3H12A	ZC3H12A
chr1	37513542	37515462	1921	*	0.631139	Promoter (<=1kb)	1	37492575	37514763	22189	2	64769	ENST00000373075.6	0	MEAF6	MEAF6
chr1	37552900	37554660	1761	*	0.776016	Promoter (<=1kb)	1	37534449	37554344	19896	2	79753	ENST00000296215.7	0	SNIP1	SNIP1
chr1	37594404	37596487	2084	*	0.547936	Promoter (<=1kb)	1	37566816	37595921	29106	2	29889	ENST00000373062.7	0	GNL2	GNL2
chr1	37689040	37693728	4689	*	0.687763	Promoter (<=1kb)	1	37681570	37690520	8951	2	54955	ENST00000358011.8	0	C1orf109	C1orf109
chr1	37752298	37753525	1228	*	0.232293	Promoter (<=1kb)	1	37713888	37752906	39019	2	284656	ENST00000437645.5	0	EPHA10	EPHA10
chr1	37793420	37795152	1733	*	0.264368	Promoter (<=1kb)	1	37793802	37801133	7332	1	149175	ENST00000373045.10	0	MANEAL	MANEAL
chr1	37806730	37809578	2849	*	0.488764	Promoter (<=1kb)	1	37806979	37809452	2474	1	127687	ENST00000373043.1	0	C1orf122	C1orf122
chr1	37858463	37860733	2271	*	0.666031	Promoter (<=1kb)	1	37809567	37859620	50054	2	4520	ENST00000373036.4	0	MTF1	MTF1
chr1	37930597	37932772	2176	*	0.678769	Promoter (<=1kb)	1	37860697	37931749	71053	2	3633	ENST00000373027.5	0	INPP5B	INPP5B
chr1	37988193	37990881	2689	*	0.641055	Promoter (<=1kb)	1	37978723	37989650	10928	2	10946	ENST00000489537.5	0	SF3A3	SF3A3
chr1	38004547	38006081	1535	*	0.305949	Promoter (<=1kb)	1	37996770	38005502	8733	2	2275	ENST00000485803.5	0	FHL3	FHL3
chr1	38011518	38014242	2725	*	0.644858	Promoter (<=1kb)	1	38012734	38016976	4243	1	51118	ENST00000486563.1	0	UTP11	UTP11
chr1	38046381	38047616	1236	*	0.103853	Promoter (<=1kb)	1	38044611	38046794	2184	2	5453	ENST00000373012.4	0	POU3F1	POU3F1
chr1	38527375	38527795	421	*	0.0276762	Distal Intergenic	1	38475196	38476484	1289	1	105378656	ENST00000452971.1	52179	NA	NA
chr1	38803815	38804544	730	*	0.0660112	Exon (ENST00000641963.1/ENST00000641963.1, exon 1 of 3)	1	38839349	38848074	8726	2	64121	ENST00000474456.1	43530	RRAGC	RRAGC
chr1	38818314	38818759	446	*	0.0227198	Distal Intergenic	1	38839349	38848074	8726	2	64121	ENST00000474456.1	29315	RRAGC	RRAGC
chr1	38858153	38860986	2834	*	0.555538	Promoter (<=1kb)	1	38860000	38919396	59397	1	105378663	ENST00000433671.2	0	NA	NA
chr1	38872313	38874629	2317	*	0.538888	Promoter (<=1kb)	1	38862964	38874105	11142	2	100527950	ENST00000397572.4	0	NA	NA
chr1	38940959	38942206	1248	*	0.23357	Promoter (<=1kb)	1	38885807	38941784	55978	2	54933	ENST00000372990.5	0	RHBDL2	RHBDL2
chr1	38990518	38992890	2373	*	0.708115	Promoter (<=1kb)	1	38991223	39006059	14837	1	79647	ENST00000432648.7	0	AKIRIN1	AKIRIN1
chr1	39025572	39027843	2272	*	0.482351	Promoter (<=1kb)	1	39026318	39034636	8319	1	4725	ENST00000372967.3	0	NDUFS5	NDUFS5
chr1	39081313	39081864	552	*	0.0261049	Promoter (<=1kb)	1	39081316	39102981	21666	1	23499	ENST00000484793.5	0	MACF1	MACF1
chr1	39104977	39106937	1961	*	0.397512	Promoter (<=1kb)	1	39105411	39323008	217598	1	23499	ENST00000524432.5	0	MACF1	MACF1
chr1	39158474	39159255	782	*	0.0278308	Intron (ENST00000567887.5/23499, intron 1 of 100)	1	39204246	39487177	282932	1	23499	ENST00000564288.5	-44991	MACF1	MACF1
chr1	39268042	39268782	741	*	0.0208919	Promoter (<=1kb)	1	39268465	39327225	58761	1	23499	ENST00000496804.5	0	MACF1	MACF1
chr1	39407657	39409925	2269	*	0.351769	Promoter (<=1kb)	1	39409503	39428092	18590	1	23499	ENST00000530275.3	0	MACF1	MACF1
chr1	39491007	39492097	1091	*	0.189679	Promoter (<=1kb)	1	39491646	39525935	34290	1	353500	ENST00000331593.5	0	BMP8A	BMP8A
chr1	39558495	39559942	1448	*	0.263012	Promoter (<=1kb)	1	39522280	39559671	37392	2	728448	ENST00000331856.7	0	NA	NA
chr1	39574263	39577314	3052	*	0.661934	Promoter (<=1kb)	1	39560816	39576253	15438	2	8761	ENST00000372862.7	0	PABPC4	PABPC4
chr1	39671384	39672440	1057	*	0.114191	Promoter (<=1kb)	1	39659121	39672038	12918	2	84618	ENST00000235628.1	0	NT5C1A	NT5C1A
chr1	39690967	39691858	892	*	0.0689789	Promoter (<=1kb)	1	39678648	39691485	12838	2	51440	ENST00000612703.3	0	HPCAL4	HPCAL4
chr1	39738358	39740052	1695	*	0.57719	Promoter (<=1kb)	1	39738879	39742481	3603	1	10450	ENST00000485507.5	0	PPIE	PPIE
chr1	39788260	39789887	1628	*	0.263405	Promoter (<=1kb)	1	39788976	39790171	1196	1	101929536	ENST00000566366.1	0	RP1-118J21.25	RP1-118J21.25
chr1	39882043	39883987	1945	*	0.717009	Promoter (<=1kb)	1	39838110	39883425	45316	2	54802	ENST00000648678.1	0	TRIT1	TRIT1
chr1	39900860	39902740	1881	*	0.40019	Promoter (<=1kb)	1	39895426	39902013	6588	2	4610	ENST00000397332.2	0	MYCL	MYCL
chr1	39954819	39956436	1618	*	0.204637	Promoter (<=1kb)	1	39955112	39969968	14857	1	84879	ENST00000420632.6	0	MFSD2A	MFSD2A
chr1	39960733	39961232	500	*	0.0190278	Promoter (2-3kb)	1	39957821	39967169	9349	1	84879	ENST00000469745.5	2912	MFSD2A	MFSD2A
chr1	40039422	40042152	2731	*	0.672095	Promoter (<=1kb)	1	40040233	40072649	32417	1	10487	ENST00000372797.7	0	CAP1	CAP1
chr1	40095977	40097847	1871	*	0.516881	Promoter (<=1kb)	1	40071461	40097727	26267	2	5538	ENST00000642050.1	0	PPT1	PPT1
chr1	40160793	40163143	2351	*	0.667706	Promoter (<=1kb)	1	40161373	40240921	79549	1	6018	ENST00000372771.4	0	RLF	RLF
chr1	40256279	40259443	3165	*	0.538305	Promoter (<=1kb)	1	40258107	40294184	36078	1	10269	ENST00000372759.3	0	ZMPSTE24	ZMPSTE24
chr1	40373315	40375819	2505	*	0.709154	Promoter (<=1kb)	1	40373697	40423326	49630	1	64744	ENST00000372718.7	0	SMAP2	SMAP2
chr1	40382931	40383932	1002	*	0.0198185	Intron (ENST00000435168.6/64744, intron 2 of 6)	1	40374648	40423326	48679	1	64744	ENST00000372708.5	8283	SMAP2	SMAP2
chr1	40384718	40385115	398	*	0.0129815	Intron (ENST00000435168.6/64744, intron 2 of 6)	1	40393345	40423324	29980	1	64744	ENST00000614549.4	-8230	SMAP2	SMAP2
chr1	40449246	40451076	1831	*	0.486802	Promoter (<=1kb)	1	40450102	40463714	13613	1	65243	ENST00000469416.1	0	ZFP69B	ZFP69B
chr1	40476323	40478075	1753	*	0.191757	Promoter (<=1kb)	1	40477215	40496343	19129	1	339559	ENST00000372706.5	0	ZFP69	ZFP69
chr1	40507837	40509859	2023	*	0.436018	Promoter (<=1kb)	1	40508741	40516036	7296	1	64789	ENST00000358527.6	0	EXO5	EXO5
chr1	40530547	40532638	2092	*	0.471626	Promoter (<=1kb)	1	40531561	40548169	16609	1	127396	ENST00000372699.7	0	ZNF684	ZNF684
chr1	40665039	40666175	1137	*	0.320676	Promoter (<=1kb)	1	40620679	40665657	44979	2	9783	ENST00000372684.7	0	RIMS3	RIMS3
chr1	40690782	40693713	2932	*	0.578247	Promoter (<=1kb)	1	40690380	40692066	1687	2	100130557	ENST00000606277.1	0	NA	NA
chr1	40783114	40784888	1775	*	0.201717	Promoter (<=1kb)	1	40783814	40840452	56639	1	9132	ENST00000642618.1	0	KCNQ4	KCNQ4
chr1	40861491	40863103	1613	*	0.347351	Promoter (<=1kb)	1	40861051	40862366	1316	2	163732	ENST00000372638.3	0	CITED4	CITED4
chr1	40978947	40981626	2680	*	0.498855	Promoter (<=1kb)	1	40979335	41012565	33231	1	1503	ENST00000372621.8	0	CTPS1	CTPS1
chr1	41043828	41046526	2699	*	0.162416	Promoter (<=1kb)	1	41028584	41045836	17253	2	22955	ENST00000460215.5	0	SCMH1	SCMH1
chr1	41240815	41243064	2250	*	0.444015	Promoter (<=1kb)	1	41027202	41242110	214909	2	22955	ENST00000337495.9	0	SCMH1	SCMH1
chr1	41361107	41362565	1459	*	0.312652	Promoter (<=1kb)	1	41361922	41383590	21669	1	100132074	ENST00000372591.1	0	FOXO6	FOXO6
chr1	41365861	41367072	1212	*	0.0787682	Promoter (3-4kb)	1	41361931	41382678	20748	1	100132074	ENST00000641094.1	3930	FOXO6	FOXO6
chr1	41484054	41484736	683	*	0.0433472	Promoter (<=1kb)	1	41478775	41484671	5897	2	1907	ENST00000372587.4	0	EDN2	EDN2
chr1	41495930	41497019	1090	*	0.0787716	Distal Intergenic	1	41479127	41484673	5547	2	1907	ENST00000490783.5	-11257	EDN2	EDN2
chr1	41661392	41662274	883	*	0.151622	Promoter (<=1kb)	1	41506365	41662325	155961	2	59269	ENST00000643665.1	51	HIVEP3	HIVEP3
chr1	41917818	41918413	596	*	0.0709068	Promoter (<=1kb)	1	41506365	41918498	412134	2	59269	ENST00000372583.5	85	HIVEP3	HIVEP3
chr1	42034893	42036663	1771	*	0.593398	Promoter (<=1kb)	1	41847191	42035925	188735	2	59269	ENST00000489103.5	0	HIVEP3	HIVEP3
chr1	42333311	42336701	3391	*	0.611283	Promoter (<=1kb)	1	42176539	42334965	158427	2	22887	ENST00000372572.5	0	FOXJ3	FOXJ3
chr1	42380094	42381876	1783	*	0.483161	Promoter (<=1kb)	1	42380795	42410165	29371	1	284716	ENST00000410070.6	0	RIMKLA	RIMKLA
chr1	42455394	42457703	2310	*	0.633921	Promoter (<=1kb)	1	42456117	42460081	3965	1	79717	ENST00000372562.1	0	PPCS	PPCS
chr1	42462217	42464219	2003	*	0.394337	Promoter (<=1kb)	1	42463330	42482996	19667	1	728621	ENST00000475614.6	0	CCDC30	CCDC30
chr1	42657267	42659787	2521	*	0.531884	Promoter (<=1kb)	1	42658425	42676758	18334	1	10465	ENST00000304979.7	0	PPIH	PPIH
chr1	42680699	42684800	4102	*	0.656309	Promoter (<=1kb)	1	42682427	42702349	19923	1	4904	ENST00000321358.11	0	YBX1	YBX1
chr1	42765630	42768438	2809	*	0.632988	Promoter (<=1kb)	1	42746335	42767084	20750	2	64175	ENST00000397054.7	0	P3H1	P3H1
chr1	42816174	42817753	1580	*	0.41583	Promoter (<=1kb)	1	42817088	42844993	27906	1	114625	ENST00000372517.7	0	ERMAP	ERMAP
chr1	42845784	42847591	1808	*	0.457804	Promoter (<=1kb)	1	42846573	42852473	5901	1	51058	ENST00000372502.5	0	ZNF691	ZNF691
chr1	42923676	42925271	1596	*	0.293093	Downstream (<1kb)	1	42926796	42943238	16443	2	6513	ENST00000475162.3	17967	SLC2A1	SLC2A1
chr1	42943581	42944053	473	*	0.0208667	Promoter (<=1kb)	1	42926796	42943238	16443	2	6513	ENST00000475162.3	-343	SLC2A1	SLC2A1
chr1	42956870	42959911	3042	*	0.586396	Promoter (<=1kb)	1	42959049	42983358	24310	1	440584	ENST00000431759.5	0	SLC2A1-AS1	SLC2A1-AS1
chr1	43120036	43121407	1372	*	0.171901	Distal Intergenic	1	43145153	43156396	11244	1	440585	ENST00000410048.5	-23746	FAM183A	FAM183A
chr1	43147789	43148289	501	*	0.0260728	Promoter (<=1kb)	1	43147867	43156396	8530	1	440585	ENST00000409337.5	0	FAM183A	FAM183A
chr1	43170969	43172639	1671	*	0.734709	Promoter (<=1kb)	1	43171652	43171712	61	2	102465439	ENST00000635723.1	0	EBNA1BP2	EBNA1BP2
chr1	43269733	43271758	2026	*	0.302885	Promoter (<=1kb)	1	43171610	43270936	99327	2	10969	ENST00000461557.2	0	EBNA1BP2	EBNA1BP2
chr1	43284639	43286280	1642	*	0.32788	Promoter (<=1kb)	1	43281883	43285579	3697	2	149466	ENST00000523677.5	0	C1orf210	C1orf210
chr1	43348180	43349947	1768	*	0.24861	Promoter (<=1kb)	1	43349263	43352736	3474	1	4352	ENST00000643351.1	0	MPL	MPL
chr1	43357826	43360680	2855	*	0.538962	Promoter (<=1kb)	1	43358955	43363203	4249	1	991	ENST00000310955.10	0	CDC20	CDC20
chr1	43365833	43369290	3458	*	0.448257	Promoter (<=1kb)	1	43363397	43368018	4622	2	64834	ENST00000372458.7	0	ELOVL1	ELOVL1
chr1	43388503	43391107	2605	*	0.611112	Promoter (<=1kb)	1	43383917	43389808	5892	2	112950	ENST00000290663.10	0	MED8	MED8
chr1	43530411	43532809	2399	*	0.641734	Promoter (<=1kb)	1	43530876	43579285	48410	1	5792	ENST00000617451.4	0	PTPRF	PTPRF
chr1	43536680	43537459	780	*	0.0485583	Promoter (<=1kb)	1	43538198	43580078	41881	1	5792	ENST00000372405.1	-739	PTPRF	PTPRF
chr1	43549903	43550939	1037	*	0.156525	Promoter (4-5kb)	1	43545076	43579284	34209	1	5792	ENST00000437607.1	4827	PTPRF	PTPRF
chr1	43649048	43652076	3029	*	0.635915	Promoter (<=1kb)	1	43650149	43931014	280866	1	9682	ENST00000645057.1	0	KDM4A	KDM4A
chr1	43706414	43708640	2227	*	0.606043	Promoter (<=1kb)	1	43699765	43708138	8374	2	100132774	ENST00000398804.7	0	NA	NA
chr1	43935852	43937282	1431	*	0.147598	Promoter (<=1kb)	1	43935807	43936765	959	1	9048	ENST00000438616.3	45	ARTN	ARTN
chr1	43945061	43948441	3381	*	0.523068	Promoter (<=1kb)	1	43946939	43968022	21084	1	9670	ENST00000372343.7	0	IPO13	IPO13
chr1	43969527	43971071	1545	*	0.376487	Promoter (<=1kb)	1	43970000	43971013	1014	1	1802	ENST00000471934.1	0	DPH2	DPH2
chr1	43973854	43976377	2524	*	0.725143	Promoter (<=1kb)	1	43974487	43976823	2337	1	533	ENST00000472505.6	0	ATP6V0B	ATP6V0B
chr1	43978375	43980715	2341	*	0.474964	Promoter (<=1kb)	1	43978943	43981327	2385	1	8704	ENST00000498543.1	0	B4GALT2	B4GALT2
chr1	43990692	43992759	2068	*	0.297879	Promoter (<=1kb)	1	43991359	43996524	5166	1	149473	ENST00000486064.5	0	CCDC24	CCDC24
chr1	44029446	44031947	2502	*	0.486478	Promoter (<=1kb)	1	43991831	44031360	39530	2	6536	ENST00000372306.7	0	SLC6A9	SLC6A9
chr1	44212552	44214725	2174	*	0.618361	Promoter (<=1kb)	1	44213455	44220681	7227	1	55929	ENST00000361745.10	0	DMAP1	DMAP1
chr1	44354081	44356048	1968	*	0.63441	Promoter (<=1kb)	1	44221070	44355208	134139	2	79033	ENST00000372257.6	0	ERI3	ERI3
chr1	44404925	44406867	1943	*	0.0675038	Promoter (<=1kb)	1	44405194	44651723	246530	1	55182	ENST00000355387.6	0	RNF220	RNF220
chr1	44418267	44418750	484	*	0.021347	Intron (ENST00000355387.6/55182, intron 2 of 14)	1	44412698	44419872	7175	1	55182	ENST00000470498.1	5569	RNF220	RNF220
chr1	44631084	44633287	2204	*	0.452364	Promoter (<=1kb)	1	44631732	44649769	18038	1	55182	ENST00000335497.11	0	RNF220	RNF220
chr1	44673373	44675504	2132	*	0.386529	Promoter (<=1kb)	1	44674692	44724474	49783	1	339541	ENST00000424484.5	0	C1orf228	C1orf228
chr1	44739044	44741089	2046	*	0.646669	Promoter (<=1kb)	1	44739818	44757971	18154	1	11004	ENST00000452259.5	0	KIF2C	KIF2C
chr1	44774227	44778105	3879	*	0.726907	Promoter (<=1kb)	1	44775864	44775943	80	1	26811	ENST00000581525.1	0	SNORD55	SNORD55
chr1	44799588	44801164	1577	*	0.331991	Promoter (<=1kb)	1	44800225	44805990	5766	1	1263	ENST00000372201.4	0	PLK3	PLK3
chr1	44813454	44814886	1433	*	0.361573	Promoter (<=1kb)	1	44813498	44814099	602	1	149478	ENST00000464114.1	0	BTBD19	BTBD19
chr1	44818988	44819723	736	*	0.0439276	Promoter (3-4kb)	1	44819844	44823260	3417	2	8643	ENST00000438067.5	3537	PTCH2	PTCH2
chr1	44819979	44820697	719	*	0.136666	Promoter (2-3kb)	1	44819844	44823260	3417	2	8643	ENST00000438067.5	2563	PTCH2	PTCH2
chr1	44985184	44987701	2518	*	0.610603	Promoter (<=1kb)	1	44850522	44986722	136201	2	8891	ENST00000620860.4	0	EIF2B3	EIF2B3
chr1	45009939	45013420	3482	*	0.530577	Promoter (<=1kb)	1	45012147	45015575	3429	1	7389	ENST00000246337.8	0	UROD	UROD
chr1	45205504	45207315	1812	*	0.318557	Promoter (<=1kb)	1	45016399	45206556	190158	2	57643	ENST00000359600.5	0	ZSWIM5	ZSWIM5
chr1	45302986	45304915	1930	*	0.382616	Promoter (<=1kb)	1	45303910	45305619	1710	1	400752	ENST00000626198.1	0	LINC01144	LINC01144
chr1	45338743	45341670	2928	*	0.542482	Promoter (<=1kb)	1	45339670	45343975	4306	1	114034	ENST00000372090.5	0	TOE1	TOE1
chr1	45489976	45491301	1326	*	0.519209	Promoter (<=1kb)	1	45343883	45491166	147284	2	10420	ENST00000372086.3	0	TESK2	TESK2
chr1	45491537	45492120	584	*	0.0425535	Promoter (<=1kb)	1	45343883	45491166	147284	2	10420	ENST00000372086.3	-371	TESK2	TESK2
chr1	45498822	45501969	3148	*	0.461746	Promoter (<=1kb)	1	45493866	45500079	6214	2	126661	ENST00000626177.2	0	NA	NA
chr1	45520218	45522485	2268	*	0.72609	Promoter (<=1kb)	1	45511036	45521938	10903	2	5052	ENST00000262746.5	0	PRDX1	PRDX1
chr1	45550033	45552552	2520	*	0.604608	Promoter (<=1kb)	1	45550543	45570049	19507	1	10327	ENST00000372070.7	0	AKR1A1	AKR1A1
chr1	45583072	45586042	2971	*	0.652639	Promoter (<=1kb)	1	45583846	45615131	31286	1	4678	ENST00000437901.6	0	NASP	NASP
chr1	45590040	45590438	399	*	0.0196063	Intron (ENST00000437901.6/4678, intron 2 of 9)	1	45584065	45618247	34183	1	4678	ENST00000351223.7	5975	NASP	NASP
chr1	45590568	45590910	343	*	0.0151559	Intron (ENST00000437901.6/4678, intron 2 of 9)	1	45584065	45618247	34183	1	4678	ENST00000351223.7	6503	NASP	NASP
chr1	45684700	45689689	4990	*	0.62671	Promoter (<=1kb)	1	45687214	45694443	7230	1	51249	ENST00000372025.4	0	TMEM69	TMEM69
chr1	45749703	45751405	1703	*	0.475538	Promoter (<=1kb)	1	45694324	45750650	56327	2	3652	ENST00000359942.8	0	IPP	IPP
chr1	45803009	45804997	1989	*	0.325527	Promoter (<=1kb)	1	45803613	46036124	232512	1	23139	ENST00000361297.6	0	MAST2	MAST2
chr1	45864331	45865165	835	*	0.032505	Intron (ENST00000470809.1/23139, intron 3 of 4)	1	45913588	46030759	117172	1	23139	ENST00000372008.6	-48423	MAST2	MAST2
chr1	46129599	46134140	4542	*	0.431244	Promoter (<=1kb)	1	46040140	46132642	92503	2	8503	ENST00000262741.9	0	PIK3R3	PIK3R3
chr1	46183400	46184078	679	*	0.0372889	Promoter (<=1kb)	1	46183433	46184882	1450	1	10103	ENST00000482143.5	0	TSPAN1	TSPAN1
chr1	46197277	46199438	2162	*	0.580994	Promoter (<=1kb)	1	46188683	46198443	9761	2	55624	ENST00000371984.7	0	POMGNT1	POMGNT1
chr1	46246477	46247420	944	*	0.409071	Promoter (<=1kb)	1	46247688	46261358	13671	1	8438	ENST00000463715.5	-268	RAD54L	RAD54L
chr1	46247568	46249114	1547	*	0.571114	Promoter (<=1kb)	1	46247688	46261358	13671	1	8438	ENST00000463715.5	0	RAD54L	RAD54L
chr1	46300823	46306503	5681	*	0.664151	Promoter (<=1kb)	1	46277462	46303608	26147	2	10489	ENST00000617190.4	0	LRRC41	LRRC41
chr1	46306602	46307094	493	*	0.0232475	Promoter (2-3kb)	1	46309921	46316776	6856	1	7388	ENST00000460947.1	-2827	UQCRH	UQCRH
chr1	46339586	46342321	2736	*	0.461789	Promoter (<=1kb)	1	46340177	46362191	22015	1	387338	ENST00000474844.5	0	NSUN4	NSUN4
chr1	46393926	46396512	2587	*	0.373109	Promoter (<=1kb)	1	46394265	46413845	19581	1	2166	ENST00000243167.8	0	FAAH	FAAH
chr1	46489319	46490468	1150	*	0.211685	Distal Intergenic	1	46506996	46514212	7217	1	127343	ENST00000371956.8	-16528	DMBX1	DMBX1
chr1	46603461	46605121	1661	*	0.556401	Promoter (<=1kb)	1	46557408	46604294	46887	2	8569	ENST00000341183.9	0	MKNK1	MKNK1
chr1	46616104	46617513	1410	*	0.443885	Promoter (<=1kb)	1	46607715	46616891	9177	2	148932	ENST00000319928.7	0	MOB3C	MOB3C
chr1	46666768	46668962	2195	*	0.672524	Promoter (<=1kb)	1	46668855	46673251	4397	1	374973	ENST00000564071.1	0	TEX38	TEX38
chr1	46717732	46720084	2353	*	0.5724	Promoter (<=1kb)	1	46675159	46719064	43906	2	9813	ENST00000371933.7	0	EFCAB14	EFCAB14
chr1	47178765	47180132	1368	*	0.149752	Promoter (<=1kb)	1	47179250	47180339	1090	1	100874253	ENST00000429328.2	0	LINC00853	LINC00853
chr1	47189460	47190221	762	*	0.0363386	Promoter (<=1kb)	1	47183593	47190007	6415	2	10158	ENST00000489919.1	0	PDZK1IP1	PDZK1IP1
chr1	47312378	47315032	2655	*	0.522749	Promoter (<=1kb)	1	47250139	47314147	64009	2	6491	ENST00000337817.9	0	STIL	STIL
chr1	47332419	47335545	3127	*	0.640779	Promoter (<=1kb)	1	47333797	47378839	45043	1	51727	ENST00000371873.9	0	CMPK1	CMPK1
chr1	47436565	47438463	1899	*	0.242595	Promoter (<=1kb)	1	47436017	47440691	4675	1	2306	ENST00000334793.5	548	FOXD2	FOXD2
chr1	47507826	47508683	858	*	0.0606644	Distal Intergenic	1	47436017	47440691	4675	1	2306	ENST00000334793.5	71809	FOXD2	FOXD2
chr1	47558587	47559581	995	*	0.0678821	Distal Intergenic	1	47436017	47440691	4675	1	2306	ENST00000334793.5	122570	FOXD2	FOXD2
chr1	47996694	47998015	1322	*	0.297537	Promoter (<=1kb)	1	47760528	47996895	236368	2	388630	ENST00000606738.2	0	TRABD2B	TRABD2B
chr1	48149823	48150457	635	*	0.0225819	Intron (ENST00000452503.1/391037, intron 2 of 4)	1	48101715	48161871	60157	2	391037	ENST00000452503.1	11414	NA	NA
chr1	48369448	48369936	489	*	0.0213614	Intron (ENST00000371847.7/54558, intron 9 of 12)	1	48355445	48359722	4278	2	54558	ENST00000487629.1	-9726	SPATA6	SPATA6
chr1	48471636	48472746	1111	*	0.102369	Promoter (<=1kb)	1	48295372	48472173	176802	2	54558	ENST00000371847.7	0	SPATA6	SPATA6
chr1	48776306	48777650	1345	*	0.0786096	Promoter (<=1kb)	1	48727523	48776918	49396	2	79656	ENST00000371833.3	0	BEND5	BEND5
chr1	49934738	49935195	458	*	0.0183796	Intron (ENST00000371839.5/84871, intron 1 of 13)	1	49527228	49851518	324291	2	84871	ENST00000497451.1	-83220	AGBL4	AGBL4
chr1	50023236	50024436	1201	*	0.305086	Promoter (<=1kb)	1	48532855	50023913	1491059	2	84871	ENST00000371839.5	0	AGBL4	AGBL4
chr1	50332926	50333740	815	*	0.112599	Distal Intergenic	1	50417550	50421632	4083	2	63950	ENST00000418121.5	87892	DMRTA2	DMRTA2
chr1	50873530	50873805	276	*	0.0292584	Intron (ENST00000396153.6/11124, intron 1 of 18)	1	50705784	50959738	253955	2	11124	ENST00000487898.1	85933	FAF1	FAF1
chr1	50958667	50961473	2807	*	0.495393	Promoter (<=1kb)	1	50960745	50974633	13889	1	1031	ENST00000262662.5	0	CDKN2C	CDKN2C
chr1	50967405	50972093	4689	*	0.487149	Promoter (<=1kb)	1	50968695	50974633	5939	1	1031	ENST00000396148.1	0	CDKN2C	CDKN2C
chr1	50977284	50979272	1989	*	0.3463	Distal Intergenic	1	50969944	50974558	4615	1	1031	ENST00000371761.3	7340	CDKN2C	CDKN2C
chr1	51235496	51238408	2913	*	0.570329	Promoter (<=1kb)	1	51236271	51273455	37185	1	26994	ENST00000242719.3	0	RNF11	RNF11
chr1	51329615	51331286	1672	*	0.204416	Promoter (<=1kb)	1	51329654	51335324	5671	1	102724097	ENST00000564479.5	0	NA	NA
chr1	51517095	51519717	2623	*	0.472866	Promoter (<=1kb)	1	51354263	51519241	164979	2	2060	ENST00000371730.6	0	EPS15	EPS15
chr1	51616560	51618023	1464	*	0.646759	Promoter (<=1kb)	1	51617092	51787966	170875	1	114883	ENST00000435274.6	0	OSBPL9	OSBPL9
chr1	51877198	51880005	2808	*	0.69263	Promoter (<=1kb)	1	51789191	51878805	89615	2	4898	ENST00000352171.11	0	NRDC	NRDC
chr1	51989574	51991175	1602	*	0.529228	Promoter (<=1kb)	1	51907956	51990764	82809	2	5865	ENST00000371655.3	0	RAB3B	RAB3B
chr1	52032326	52034147	1822	*	0.489972	Promoter (<=1kb)	1	52032103	52033816	1714	2	112970	ENST00000371614.1	0	KTI12	KTI12
chr1	52053971	52057793	3823	*	0.641303	Promoter (<=1kb)	1	52020131	52056171	36041	2	51060	ENST00000371626.8	0	TXNDC12	TXNDC12
chr1	52141398	52143363	1966	*	0.576057	Promoter (<=1kb)	1	52142094	52346685	204592	1	9372	ENST00000287727.7	0	ZFYVE9	ZFYVE9
chr1	52364738	52366958	2221	*	0.715084	Promoter (<=1kb)	1	52350593	52366193	15601	2	200014	ENST00000371586.6	0	CC2D1B	CC2D1B
chr1	52368232	52368937	706	*	0.12368	Promoter (2-3kb)	1	52350593	52366193	15601	2	200014	ENST00000371586.6	-2039	CC2D1B	CC2D1B
chr1	52402797	52406125	3329	*	0.609708	Promoter (<=1kb)	1	52372829	52404459	31631	2	4998	ENST00000371568.7	0	ORC1	ORC1
chr1	52551472	52554435	2964	*	0.639657	Promoter (<=1kb)	1	52423275	52552982	129708	2	23318	ENST00000257177.8	0	ZCCHC11	ZCCHC11
chr1	52696989	52698912	1924	*	0.566235	Promoter (<=1kb)	1	52684451	52698366	13916	2	65260	ENST00000371538.4	0	COA7	COA7
chr1	52725958	52727709	1752	*	0.596036	Promoter (<=1kb)	1	52726467	52816638	90172	1	79699	ENST00000545132.5	0	ZYG11B	ZYG11B
chr1	52842752	52843061	310	*	0.0226811	Promoter (<=1kb)	1	52842736	52894998	52263	1	440590	ENST00000371528.1	16	ZYG11A	ZYG11A
chr1	52920580	52922323	1744	*	0.562679	Promoter (<=1kb)	1	52895910	52921774	25865	2	55268	ENST00000536120.5	0	ECHDC2	ECHDC2
chr1	52926746	52928430	1685	*	0.44052	Promoter (<=1kb)	1	52896403	52927179	30777	2	55268	ENST00000476477.6	0	ECHDC2	ECHDC2
chr1	53014368	53016192	1825	*	0.414704	Promoter (<=1kb)	1	53014928	53051126	36199	1	6342	ENST00000430330.6	0	SCP2	SCP2
chr1	53196325	53198092	1768	*	0.846798	Promoter (<=1kb)	1	53196429	53214197	17769	1	1376	ENST00000371486.3	0	CPT2	CPT2
chr1	53219165	53221417	2253	*	0.461656	Promoter (<=1kb)	1	53214099	53220617	6519	2	54987	ENST00000294360.4	0	C1orf123	C1orf123
chr1	53237106	53239667	2562	*	0.664284	Promoter (<=1kb)	1	53238610	53242783	4174	1	100507564	ENST00000458151.1	0	RP5-1024G6.5	RP5-1024G6.5
chr1	53326090	53328959	2870	*	0.459638	Promoter (<=1kb)	1	53328233	53336509	8277	1	105378732	ENST00000445039.2	0	RP4-784A16.5	RP4-784A16.5
chr1	53738622	53739818	1197	*	0.241535	Promoter (<=1kb)	1	53506242	53738106	231865	2	148979	ENST00000628545.1	-516	GLIS1	GLIS1
chr1	53836605	53839035	2431	*	0.594125	Promoter (<=1kb)	1	53765460	53838860	73401	2	55706	ENST00000371429.3	0	NDC1	NDC1
chr1	53888745	53890409	1665	*	0.588572	Promoter (<=1kb)	1	53851719	53889733	38015	2	54432	ENST00000464950.6	0	YIPF1	YIPF1
chr1	53944403	53947657	3255	*	0.60714	Promoter (<=1kb)	1	53946077	53968168	22092	1	115353	ENST00000371370.7	0	LRRC42	LRRC42
chr1	54051316	54054647	3332	*	0.600238	Promoter (<=1kb)	1	54054079	54054154	76	1	100616315	ENST00000585250.1	0	TCEANC2	TCEANC2
chr1	54199153	54201673	2521	*	0.650276	Promoter (<=1kb)	1	54200167	54218381	18215	1	51253	ENST00000336230.10	0	MRPL37	MRPL37
chr1	54404897	54407745	2849	*	0.355304	Promoter (<=1kb)	1	54225433	54406395	180963	2	23648	ENST00000610401.4	0	SSBP3	SSBP3
chr1	54487861	54489719	1859	*	0.172146	Distal Intergenic	1	54542257	54610124	67868	1	26027	ENST00000481208.5	-52538	ACOT11	ACOT11
chr1	54541864	54542276	413	*	0.0129815	Promoter (<=1kb)	1	54542257	54610124	67868	1	26027	ENST00000481208.5	0	ACOT11	ACOT11
chr1	54563978	54565273	1296	*	0.0694022	Intron (ENST00000481208.5/26027, intron 1 of 14)	1	54548228	54639192	90965	1	26027	ENST00000371316.3	15750	ACOT11	ACOT11
chr1	54715496	54717119	1624	*	0.778889	Promoter (<=1kb)	1	54715822	54742657	26836	1	7268	ENST00000371281.3	0	TTC4	TTC4
chr1	54763441	54765370	1930	*	0.618775	Promoter (<=1kb)	1	54756898	54764514	7617	2	25973	ENST00000371279.3	0	PARS2	PARS2
chr1	54883459	54884231	773	*	0.0176534	Promoter (2-3kb)	1	54871592	54886490	14899	2	1718	ENST00000650362.1	2259	DHCR24	DHCR24
chr1	54884286	54888257	3972	*	0.680055	Promoter (<=1kb)	1	54849627	54887271	37645	2	1718	ENST00000649007.1	0	DHCR24	DHCR24
chr1	54980440	54981184	745	*	0.0901445	Promoter (<=1kb)	1	54980792	54992293	11502	1	199964	ENST00000371268.3	0	TMEM61	TMEM61
chr1	55214146	55216211	2066	*	0.549102	Promoter (<=1kb)	1	55066359	55215113	148755	2	23358	ENST00000294383.6	0	USP24	USP24
chr1	56577982	56580236	2255	*	0.378653	Promoter (<=1kb)	1	56494747	56579568	84822	2	8613	ENST00000371250.3	0	PLPP3	PLPP3
chr1	56644403	56646169	1767	*	0.236823	Promoter (<=1kb)	1	56579168	56645272	66105	2	101929935	ENST00000476206.1	0	NA	NA
chr1	57423795	57424897	1103	*	0.0327713	Promoter (<=1kb)	1	56994778	57424057	429280	2	1600	ENST00000371236.6	0	DAB1	DAB1
chr1	58274887	58275386	500	*	0.0218639	Intron (ENST00000485760.5/1600, intron 4 of 20)	1	58462552	58506199	43648	2	115209	ENST00000460671.1	230813	OMA1	OMA1
chr1	58545295	58547359	2065	*	0.451584	Promoter (<=1kb)	1	58480719	58546800	66082	2	115209	ENST00000371226.7	0	OMA1	OMA1
chr1	58577341	58577944	604	*	0.0184893	Promoter (<=1kb)	1	58575423	58577773	2351	2	4070	ENST00000371225.3	0	TACSTD2	TACSTD2
chr1	58619762	58620368	607	*	0.0358831	Distal Intergenic	1	58575423	58577773	2351	2	4070	ENST00000371225.3	-41989	TACSTD2	TACSTD2
chr1	58698680	58700406	1727	*	0.618001	Promoter (<=1kb)	1	58654739	58700092	45354	2	114803	ENST00000472487.5	0	MYSM1	MYSM1
chr1	58780743	58786252	5510	*	0.472436	Promoter (<=1kb)	1	58785128	58901105	115978	1	100131060	ENST00000649834.1	0	NA	NA
chr1	58815699	58816941	1243	*	0.29175	Intron (ENST00000649834.1/100131060, intron 1 of 2)	1	58785160	58899594	114435	1	100131060	ENST00000419531.2	30539	NA	NA
chr1	58903011	58904647	1637	*	0.191701	Exon (ENST00000635492.1/ENST00000635492.1, exon 1 of 5)	1	58933643	59103820	170178	1	101926925	ENST00000634502.1	-28996	NA	NA
chr1	59295650	59297919	2270	*	0.329664	Promoter (<=1kb)	1	59296638	59321712	25075	1	55277	ENST00000582567.1	0	FGGY	FGGY
chr1	59813955	59814685	731	*	0.0945486	Promoter (<=1kb)	1	59814786	59835350	20565	1	51361	ENST00000455990.5	-101	HOOK1	HOOK1
chr1	59814807	59816193	1387	*	0.483039	Promoter (<=1kb)	1	59814861	59876378	61518	1	51361	ENST00000371208.3	0	HOOK1	HOOK1
chr1	59926033	59927158	1126	*	0.253833	Promoter (<=1kb)	1	59893308	59926790	33483	2	1573	ENST00000371204.3	0	CYP2J2	CYP2J2
chr1	61049917	61050985	1069	*	0.157355	Promoter (2-3kb)	1	61053830	61332586	278757	1	4774	ENST00000476646.5	-2845	NFIA	NFIA
chr1	61056693	61057705	1013	*	0.21101	Promoter (2-3kb)	1	61053830	61332586	278757	1	4774	ENST00000476646.5	2863	NFIA	NFIA
chr1	61076420	61077954	1535	*	0.0893244	Promoter (<=1kb)	1	61077274	61455585	378312	1	4774	ENST00000407417.7	0	NFIA	NFIA
chr1	61078145	61078504	360	*	0.0163056	Promoter (<=1kb)	1	61077274	61455585	378312	1	4774	ENST00000407417.7	871	NFIA	NFIA
chr1	61081305	61084541	3237	*	0.434365	Promoter (<=1kb)	1	61081767	61406727	324961	1	4774	ENST00000479364.1	0	NFIA	NFIA
chr1	61183181	61185294	2114	*	0.0836721	Intron (ENST00000371191.5/4774, intron 2 of 10)	1	61248998	61253484	4487	2	645030	ENST00000630199.2	68190	NFIA-AS1	NFIA-AS1
chr1	61241113	61241473	361	*	0.0233263	Intron (ENST00000371191.5/4774, intron 2 of 10)	1	61248998	61253484	4487	2	645030	ENST00000630199.2	12011	NFIA-AS1	NFIA-AS1
chr1	61723928	61726060	2133	*	0.676807	Promoter (<=1kb)	1	61681046	61725141	44096	2	83941	ENST00000606498.5	0	TM2D1	TM2D1
chr1	61741289	61743790	2502	*	0.598974	Promoter (<=1kb)	1	61742406	62163950	421545	1	10207	ENST00000642238.1	0	PATJ	PATJ
chr1	61866167	61866765	599	*	0.0147257	Promoter (1-2kb)	1	61864431	61865611	1181	1	10207	ENST00000493967.1	1736	PATJ	PATJ
chr1	62318912	62319665	754	*	0.0519258	Promoter (<=1kb)	1	62236979	62319414	82436	2	163782	ENST00000371153.8	0	KANK4	KANK4
chr1	62435167	62439217	4051	*	0.625636	Promoter (<=1kb)	1	62436297	62443320	7024	1	7398	ENST00000452143.5	0	USP1	USP1
chr1	62686960	62689375	2416	*	0.470981	Promoter (<=1kb)	1	62454726	62688264	233539	2	85440	ENST00000251157.10	0	DOCK7	DOCK7
chr1	62783213	62785394	2182	*	0.493248	Promoter (<=1kb)	1	62784135	62819065	34931	1	84938	ENST00000443289.5	0	ATG4C	ATG4C
chr1	63316758	63317964	1207	*	0.289629	Promoter (<=1kb)	1	63159087	63317222	158136	2	199899	ENST00000635458.1	0	NA	NA
chr1	63321998	63323167	1170	*	0.278968	Promoter (<=1kb)	1	63320884	63322436	1553	2	100996301	ENST00000418244.5	0	FOXD3-AS1	FOXD3-AS1
chr1	63323561	63324356	796	*	0.0814977	Promoter (<=1kb)	1	63320884	63323582	2699	2	100996301	ENST00000431294.5	0	FOXD3-AS1	FOXD3-AS1
chr1	63366919	63368497	1579	*	0.592424	Promoter (<=1kb)	1	63367575	63437126	69552	1	29929	ENST00000647818.1	0	ALG6	ALG6
chr1	63521978	63524756	2779	*	0.447977	Promoter (<=1kb)	1	63440773	63523194	82422	2	23421	ENST00000371092.7	0	ITGB3BP	ITGB3BP
chr1	63592627	63594806	2180	*	0.410351	Promoter (<=1kb)	1	63490103	63593721	103619	2	23421	ENST00000478138.1	0	ITGB3BP	ITGB3BP
chr1	63773568	63775155	1588	*	0.309701	Promoter (<=1kb)	1	63774022	64143385	369364	1	4919	ENST00000371080.5	0	ROR1	ROR1
chr1	64469799	64470890	1092	*	0.158438	Promoter (<=1kb)	1	64470792	64693058	222267	1	57685	ENST00000290039.5	0	CACHD1	CACHD1
chr1	64744138	64746135	1998	*	0.393169	Promoter (<=1kb)	1	64745095	64833229	88135	1	55225	ENST00000294428.7	0	RAVER2	RAVER2
chr1	64965368	64967192	1825	*	0.58258	Promoter (<=1kb)	1	64833229	64966504	133276	2	3716	ENST00000342505.4	0	JAK1	JAK1
chr1	65002291	65003325	1035	*	0.167368	Promoter (<=1kb)	1	64974611	65002472	27862	2	101927084	ENST00000634775.1	0	NA	NA
chr1	65066005	65069042	3038	*	0.401955	Promoter (<=1kb)	1	65066627	65067737	1111	2	3716	ENST00000448344.1	0	JAK1	JAK1
chr1	65146757	65150724	3968	*	0.450095	Promoter (<=1kb)	1	65147549	65226092	78544	1	205	ENST00000497030.5	0	AK4	AK4
chr1	65169695	65170653	959	*	0.027297	Promoter (3-4kb)	1	65165932	65226429	60498	1	205	ENST00000479060.1	3763	AK4	AK4
chr1	65253800	65255417	1618	*	0.380352	Promoter (<=1kb)	1	65254462	65392588	138127	1	9829	ENST00000494710.6	0	DNAJC6	DNAJC6
chr1	65309120	65309979	860	*	0.0431762	Promoter (<=1kb)	1	65309545	65415276	105732	1	9829	ENST00000371069.4	0	DNAJC6	DNAJC6
chr1	65419646	65422151	2506	*	0.550876	Promoter (<=1kb)	1	65420652	65630422	209771	1	3953	ENST00000371059.7	0	LEPR	LEPR
chr1	65527404	65527752	349	*	0.0165416	Promoter (1-2kb)	1	65525689	65635409	109721	1	3953	ENST00000616738.4	1715	LEPR	LEPR
chr1	65792789	65793338	550	*	0.0243874	Promoter (<=1kb)	1	65793181	66373504	580324	1	5142	ENST00000341517.8	0	PDE4B	PDE4B
chr1	66331799	66332841	1043	*	0.0449558	Promoter (<=1kb)	1	66332004	66374579	42576	1	5142	ENST00000371045.9	0	PDE4B	PDE4B
chr1	66923689	66926622	2934	*	0.549987	Promoter (<=1kb)	1	66924895	66988619	63725	1	57708	ENST00000355977.10	0	MIER1	MIER1
chr1	66929714	66932198	2485	*	0.470895	Promoter (<=1kb)	1	66930243	66986670	56428	1	57708	ENST00000401042.7	0	MIER1	MIER1
chr1	66933991	66934380	390	*	0.0177996	Promoter (1-2kb)	1	66932652	66959750	27099	1	57708	ENST00000479067.1	1339	MIER1	MIER1
chr1	67053318	67054078	761	*	0.0332245	Promoter (<=1kb)	1	66999332	67054099	54768	2	23169	ENST00000235345.5	21	SLC35D1	SLC35D1
chr1	67427282	67431796	4515	*	0.578521	Promoter (<=1kb)	1	67407810	67430415	22606	2	26135	ENST00000370994.8	0	SERBP1	SERBP1
chr1	67561725	67562405	681	*	0.0231238	Distal Intergenic	1	67685061	67688338	3278	1	1647	ENST00000370986.8	-122656	GADD45A	GADD45A
chr1	67684627	67685027	401	*	0.0413536	Promoter (<=1kb)	1	67685061	67688338	3278	1	1647	ENST00000370986.8	-34	GADD45A	GADD45A
chr1	67685133	67687408	2276	*	0.426861	Promoter (<=1kb)	1	67685201	67687986	2786	1	1647	ENST00000370985.4	0	GADD45A	GADD45A
chr1	67831250	67833993	2744	*	0.502642	Promoter (<=1kb)	1	67832303	68202987	370685	1	100289178	ENST00000420587.5	0	GNG12-AS1	GNG12-AS1
chr1	68050220	68050903	684	*	0.0317717	Promoter (<=1kb)	1	68045962	68050627	4666	2	9077	ENST00000646789.1	0	DIRAS3	DIRAS3
chr1	68231220	68232982	1763	*	0.240203	Promoter (<=1kb)	1	68098473	68232545	134073	2	79971	ENST00000354777.6	0	WLS	WLS
chr1	68495747	68497519	1773	*	0.127074	Promoter (<=1kb)	1	68496676	68538627	41952	1	101927220	ENST00000428732.1	0	DEPDC1-AS1	DEPDC1-AS1
chr1	69567091	69568977	1887	*	0.14562	Promoter (<=1kb)	1	69568398	70123488	555091	1	57554	ENST00000310961.9	0	LRRC7	LRRC7
chr1	69888229	69888847	619	*	0.0235888	Intron (ENST00000310961.9/57554, intron 8 of 26)	1	69919322	69920317	996	1	5301	ENST00000412108.1	-30475	PIN1P1	PIN1P1
chr1	70204389	70207372	2984	*	0.506611	Promoter (<=1kb)	1	70144805	70205620	60816	2	55631	ENST00000370952.3	0	LRRC40	LRRC40
chr1	70220653	70223118	2466	*	0.431087	Promoter (<=1kb)	1	70221370	70235550	14181	1	9295	ENST00000475204.5	0	SRSF11	SRSF11
chr1	70352592	70355672	3081	*	0.440865	Promoter (<=1kb)	1	70354805	70367911	13107	1	11147	ENST00000361764.8	0	HHLA3	HHLA3
chr1	70410124	70413196	3073	*	0.36803	Promoter (<=1kb)	1	70411218	70439851	28634	1	1491	ENST00000411986.6	0	CTH	CTH
chr1	71047276	71047990	715	*	0.034085	Promoter (<=1kb)	1	70852353	71047788	195436	2	5733	ENST00000370931.7	0	PTGER3	PTGER3
chr1	71079070	71082148	3079	*	0.607089	Promoter (<=1kb)	1	71081324	71237723	156400	1	100852410	ENST00000455406.5	0	ZRANB2-AS2	ZRANB2-AS2
chr1	72282079	72284959	2881	*	0.2321	Promoter (<=1kb)	1	71395940	72282734	886795	2	257194	ENST00000357731.9	0	NEGR1	NEGR1
chr1	72898272	72899253	982	*	0.0806274	Exon (ENST00000445976.1/ENST00000445976.1, exon 1 of 5)	1	73306170	73338877	32708	1	101927295	ENST00000440762.5	-406917	LINC01360	LINC01360
chr1	73023190	73023475	286	*	0.0271552	Distal Intergenic	1	73306170	73338877	32708	1	101927295	ENST00000440762.5	-282695	LINC01360	LINC01360
chr1	74010057	74010528	472	*	0.0193128	Distal Intergenic	1	74026015	74074790	48776	2	127255	ENST00000417067.5	64262	LRRIQ3	LRRIQ3
chr1	74197491	74199371	1881	*	0.395165	Promoter (<=1kb)	1	74198235	74543982	345748	1	100526835	ENST00000557284.6	0	FPGT-TNNI3K	FPGT-TNNI3K
chr1	74586325	74587115	791	*	0.0342166	Promoter (2-3kb)	1	74589735	74621719	31985	1	101927320	ENST00000416017.1	-2620	ERICH3-AS1	ERICH3-AS1
chr1	74732324	74734698	2375	*	0.469903	Promoter (<=1kb)	1	74733152	74766674	33523	1	127253	ENST00000457880.6	0	TYW3	TYW3
chr1	75181387	75181818	432	*	0.0168174	Distal Intergenic	1	75134882	75161533	26652	1	431707	ENST00000356261.3	46505	LHX8	LHX8
chr1	75375653	75375968	316	*	0.0174837	Intron (ENST00000370859.7/204962, intron 3 of 23)	1	75204475	75611084	406610	2	204962	ENST00000370855.5	235116	SLC44A5	SLC44A5
chr1	75614907	75615221	315	*	0.012691	Promoter (3-4kb)	1	75202131	75611116	408986	2	204962	ENST00000370859.7	-3791	SLC44A5	SLC44A5
chr1	75615524	75616279	756	*	0.0464308	Promoter (4-5kb)	1	75202131	75611116	408986	2	204962	ENST00000370859.7	-4408	SLC44A5	SLC44A5
chr1	75723412	75726026	2615	*	0.586444	Promoter (<=1kb)	1	75724347	75763679	39333	1	34	ENST00000541113.5	0	ACADM	ACADM
chr1	75785136	75789885	4750	*	0.56239	Promoter (<=1kb)	1	75789477	75789548	72	1	26804	ENST00000364617.1	0	SNORD45B	SNORD45B
chr1	75790734	75791091	358	*	0.0172813	Promoter (<=1kb)	1	75791269	75791859	591	1	5876	ENST00000467748.1	-178	RABGGTB	RABGGTB
chr1	75888823	75889343	521	*	0.0222268	Exon (ENST00000263187.3/4438, exon 16 of 20)	1	75918873	75932431	13559	2	127247	ENST00000284142.6	43088	ASB17	ASB17
chr1	76867004	76868528	1525	*	0.162471	Promoter (<=1kb)	1	76867441	77065711	198271	1	81849	ENST00000477717.5	0	ST6GALNAC5	ST6GALNAC5
chr1	77218255	77220422	2168	*	0.513454	Promoter (<=1kb)	1	77088990	77219426	130437	2	10026	ENST00000370812.7	0	PIGK	PIGK
chr1	77281595	77282692	1098	*	0.253887	Promoter (<=1kb)	1	77282051	77559969	277919	1	26289	ENST00000354567.6	0	AK5	AK5
chr1	77681038	77684532	3495	*	0.636717	Promoter (<=1kb)	1	77564500	77682658	118159	2	26009	ENST00000370801.7	0	ZZZ3	ZZZ3
chr1	77758230	77760173	1944	*	0.615818	Promoter (<=1kb)	1	77695987	77759852	63866	2	23032	ENST00000370794.7	0	USP33	USP33
chr1	77779055	77780763	1709	*	0.594906	Promoter (<=1kb)	1	77779624	77878421	98798	1	374986	ENST00000370791.7	0	MIGA1	MIGA1
chr1	77976542	77980542	4001	*	0.50741	Promoter (<=1kb)	1	77979175	78016274	37100	1	11080	ENST00000487931.1	0	DNAJB4	DNAJB4
chr1	78004062	78006488	2427	*	0.198974	Promoter (<=1kb)	1	78004854	78017964	13111	1	11080	ENST00000370763.5	0	DNAJB4	DNAJB4
chr1	78490118	78498334	8217	*	0.45794	Promoter (<=1kb)	1	78491072	78537010	45939	1	5737	ENST00000497923.5	0	PTGFR	PTGFR
chr1	78499231	78500631	1401	*	0.0350837	Intron (ENST00000370758.5/5737, intron 3 of 3)	1	78491072	78539749	48678	1	5737	ENST00000370757.7	8159	PTGFR	PTGFR
chr1	78501786	78502339	554	*	0.0136695	Intron (ENST00000370758.5/5737, intron 3 of 3)	1	78491072	78539749	48678	1	5737	ENST00000370757.7	10714	PTGFR	PTGFR
chr1	78548119	78550233	2115	*	0.084641	Distal Intergenic	1	78491072	78539749	48678	1	5737	ENST00000370757.7	57047	PTGFR	PTGFR
chr1	78649722	78650118	397	*	0.0259096	Promoter (<=1kb)	1	78649796	78662756	12961	1	10561	ENST00000470323.5	0	IFI44	IFI44
chr1	79517022	79517577	556	*	0.0166545	Distal Intergenic	1	78889764	79006718	116955	2	64123	ENST00000370742.3	-510304	ADGRL4	ADGRL4
chr1	81306057	81306439	383	*	0.0690509	Promoter (<=1kb)	1	81306160	81735330	429171	1	23266	ENST00000473719.5	0	ADGRL2	ADGRL2
chr1	81800096	81803437	3342	*	0.188739	Promoter (<=1kb)	1	81800397	81992196	191800	1	23266	ENST00000319517.10	0	ADGRL2	ADGRL2
chr1	83064462	83065101	640	*	0.0371456	Intron (ENST00000452901.5/103283057, intron 5 of 10)	1	82973929	82986208	12280	2	101927498	ENST00000421931.1	-78254	LINC01361	LINC01361
chr1	83950129	83950490	362	*	0.0163564	Promoter (1-2kb)	1	83865028	83948936	83909	2	79739	ENST00000472688.5	-1193	TTLL7	TTLL7
chr1	83989106	83989617	512	*	0.0172667	Intron (ENST00000477524.5/79739, intron 1 of 27)	1	83917686	83999025	81340	2	79739	ENST00000482783.1	9408	TTLL7	TTLL7
chr1	83998227	83999961	1735	*	0.659749	Promoter (<=1kb)	1	83865028	83999092	134065	2	79739	ENST00000477524.5	0	TTLL7	TTLL7
chr1	84076905	84079238	2334	*	0.564928	Promoter (<=1kb)	1	84078062	84238498	160437	1	5567	ENST00000370689.6	0	PRKACB	PRKACB
chr1	84143072	84143444	373	*	0.0183239	Promoter (<=1kb)	1	84144271	84238498	94228	1	5567	ENST00000370685.7	-827	PRKACB	PRKACB
chr1	84143472	84149737	6266	*	0.133014	Promoter (<=1kb)	1	84144271	84238498	94228	1	5567	ENST00000370685.7	0	PRKACB	PRKACB
chr1	84157680	84158078	399	*	0.0203604	Intron (ENST00000370689.6/5567, intron 1 of 9)	1	84164317	84204525	40209	1	5567	ENST00000370684.5	-6239	PRKACB	PRKACB
chr1	84158141	84160383	2243	*	0.0229778	Promoter (3-4kb)	1	84164317	84204525	40209	1	5567	ENST00000370684.5	-3934	PRKACB	PRKACB
chr1	84160502	84163682	3181	*	0.0312465	Promoter (<=1kb)	1	84164317	84204525	40209	1	5567	ENST00000370684.5	-635	PRKACB	PRKACB
chr1	84163925	84167504	3580	*	0.04029	Promoter (<=1kb)	1	84164317	84204525	40209	1	5567	ENST00000370684.5	0	PRKACB	PRKACB
chr1	84173784	84174248	465	*	0.0269758	Promoter (4-5kb)	1	84178835	84184046	5212	1	5567	ENST00000467507.1	-4587	PRKACB	PRKACB
chr1	84297794	84299571	1778	*	0.450787	Promoter (<=1kb)	1	84298366	84350798	52433	1	148418	ENST00000370673.7	0	SAMD13	SAMD13
chr1	84299718	84300028	311	*	0.0110339	Promoter (<=1kb)	1	84299558	84350070	50513	1	148418	ENST00000370671.7	160	SAMD13	SAMD13
chr1	84301160	84302461	1302	*	0.0535819	Promoter (<=1kb)	1	84301606	84350022	48417	1	148418	ENST00000394834.7	0	SAMD13	SAMD13
chr1	84302716	84305458	2743	*	0.0617037	Promoter (<=1kb)	1	84303033	84349930	46898	1	148418	ENST00000370670.2	0	SAMD13	SAMD13
chr1	84408285	84408638	354	*	0.0177806	Promoter (<=1kb)	1	84408230	84415008	6779	1	58511	ENST00000370662.3	55	DNASE2B	DNASE2B
chr1	84433457	84433912	456	*	0.0168169	Distal Intergenic	1	84408230	84415008	6779	1	58511	ENST00000370662.3	25227	DNASE2B	DNASE2B
chr1	84478607	84480994	2388	*	0.465376	Promoter (<=1kb)	1	84479259	84483330	4072	1	80135	ENST00000370656.5	0	RPF1	RPF1
chr1	84503952	84507879	3928	*	0.588338	Promoter (<=1kb)	1	84506300	84507320	1021	1	100505741	ENST00000484939.1	0	NA	NA
chr1	84543805	84544618	814	*	0.0217512	Promoter (<=1kb)	1	84544202	84566194	21993	1	100505741	ENST00000460286.1	0	NA	NA
chr1	84572808	84575076	2269	*	0.482563	Promoter (<=1kb)	1	84549606	84574464	24859	2	1486	ENST00000370630.5	0	CTBS	CTBS
chr1	84620364	84621306	943	*	0.319515	Distal Intergenic	1	84628230	84635020	6791	2	439927	ENST00000370624.1	13714	LINC01555	LINC01555
chr1	84688670	84691916	3247	*	0.526444	Promoter (<=1kb)	1	84643707	84690468	46762	2	117178	ENST00000437941.6	0	SSX2IP	SSX2IP
chr1	84891004	84893907	2904	*	0.331091	Promoter (<=1kb)	1	84813404	84893213	79810	2	23566	ENST00000370611.3	0	LPAR3	LPAR3
chr1	84996166	84997965	1800	*	0.483616	Promoter (<=1kb)	1	84925583	84996940	71358	2	255231	ENST00000370608.7	0	MCOLN2	MCOLN2
chr1	85048231	85048737	507	*	0.0263546	Promoter (<=1kb)	1	85018082	85048446	30365	2	55283	ENST00000370589.6	0	MCOLN3	MCOLN3
chr1	85062335	85062644	310	*	0.0192918	Promoter (<=1kb)	1	85062386	85133027	70642	1	126820	ENST00000464801.1	0	WDR63	WDR63
chr1	85199828	85202448	2621	*	0.212063	Promoter (<=1kb)	1	85156873	85201046	44174	2	84144	ENST00000341460.5	0	SYDE2	SYDE2
chr1	85258418	85260102	1685	*	0.638144	Promoter (<=1kb)	1	85249953	85259672	9720	2	148423	ENST00000294661.8	0	C1orf52	C1orf52
chr1	85275272	85277469	2198	*	0.662776	Promoter (<=1kb)	1	85276715	85399963	123249	1	646626	ENST00000427819.5	0	NA	NA
chr1	85460341	85460687	347	*	0.0139654	Promoter (4-5kb)	1	85318485	85465140	146656	2	23576	ENST00000284031.12	4453	DDAH1	DDAH1
chr1	85463675	85465843	2169	*	0.369428	Promoter (<=1kb)	1	85318485	85465140	146656	2	23576	ENST00000284031.12	0	DDAH1	DDAH1
chr1	85576301	85577523	1223	*	0.335765	Promoter (<=1kb)	1	85495739	85576858	81120	2	23576	ENST00000467666.2	0	DDAH1	DDAH1
chr1	85580169	85582457	2289	*	0.371031	Promoter (<=1kb)	1	85580761	85583962	3202	1	3491	ENST00000451137.6	0	CYR61	CYR61
chr1	85706874	85709216	2343	*	0.443552	Promoter (<=1kb)	1	85649423	85708433	59011	2	54680	ENST00000431532.6	0	ZNHIT6	ZNHIT6
chr1	85830584	85830999	416	*	0.0227009	Intron (ENST00000370571.6/255631, intron 43 of 59)	1	85734789	85744749	9961	2	255631	ENST00000473734.1	-85835	COL24A1	COL24A1
chr1	86089670	86090151	482	*	0.0173746	Intron (ENST00000370571.6/255631, intron 6 of 59)	1	85729233	86156763	427531	2	255631	ENST00000370571.6	66612	COL24A1	COL24A1
chr1	86395144	86396980	1837	*	0.471857	Promoter (<=1kb)	1	86346824	86396262	49439	2	57489	ENST00000359242.7	0	ODF2L	ODF2L
chr1	86704169	86706004	1836	*	0.428172	Promoter (<=1kb)	1	86703502	86704462	961	2	105378828	ENST00000565575.1	0	RP4-612B15.3	RP4-612B15.3
chr1	86912851	86916049	3199	*	0.618189	Promoter (<=1kb)	1	86862445	86914365	51921	2	9403	ENST00000331835.9	0	2020-09-15	2020-09-15
chr1	87131885	87132287	403	*	0.0522556	Promoter (<=1kb)	1	87131955	87136669	4715	1	339524	ENST00000590653.5	0	LINC01140	LINC01140
chr1	87327690	87332454	4765	*	0.434936	Promoter (<=1kb)	1	87328468	87348923	20456	1	8543	ENST00000370544.9	0	LMO4	LMO4
chr1	87334670	87335872	1203	*	0.202574	Promoter (2-3kb)	1	87331781	87345015	13235	1	8543	ENST00000489303.1	2889	LMO4	LMO4
chr1	88341650	88342032	383	*	0.0378614	Intron (ENST00000645056.1/ENST00000645056.1, intron 3 of 5)	1	88540303	88570860	30558	2	101927891	ENST00000425750.2	228828	PKN2-AS1	PKN2-AS1
chr1	88462458	88463005	548	*	0.020305	Intron (ENST00000645056.1/ENST00000645056.1, intron 3 of 5)	1	88540303	88570860	30558	2	101927891	ENST00000425750.2	107855	PKN2-AS1	PKN2-AS1
chr1	88682673	88686011	3339	*	0.463242	Promoter (<=1kb)	1	88513130	88684945	171816	2	101927891	ENST00000645890.1	0	PKN2-AS1	PKN2-AS1
chr1	88890189	88893926	3738	*	0.625739	Promoter (<=1kb)	1	88852932	88891618	38687	2	2959	ENST00000370500.9	0	GTF2B	GTF2B
chr1	88991117	88994241	3125	*	0.646456	Promoter (<=1kb)	1	88979456	88992772	13317	2	494115	ENST00000321792.5	0	RBMXL1	RBMXL1
chr1	88997618	88997985	368	*	0.0177731	Promoter (4-5kb)	1	88979459	88992960	13502	2	494115	ENST00000399794.6	-4658	RBMXL1	RBMXL1
chr1	89022490	89023053	564	*	0.0192455	Promoter (<=1kb)	1	89006666	89022882	16217	2	2635	ENST00000370481.8	0	GBP3	GBP3
chr1	89065054	89065494	441	*	0.0338609	Promoter (<=1kb)	1	89052319	89065360	13042	2	2633	ENST00000370473.4	0	GBP1	GBP1
chr1	89128332	89129142	811	*	0.0256124	Promoter (2-3kb)	1	89108000	89126114	18115	2	2634	ENST00000370466.3	-2218	GBP2	GBP2
chr1	89523949	89526173	2225	*	0.456653	Promoter (<=1kb)	1	89524836	89582961	58126	1	23507	ENST00000449440.5	0	LRRC8B	LRRC8B
chr1	89552530	89553339	810	*	0.0172251	Intron (ENST00000449440.5/23507, intron 2 of 5)	1	89568241	89597859	29619	1	23507	ENST00000439853.5	-14902	LRRC8B	LRRC8B
chr1	89632433	89634278	1846	*	0.419933	Promoter (<=1kb)	1	89624850	89632894	8045	2	400761	ENST00000415584.6	0	FLJ27354	FLJ27354
chr1	89763132	89763495	364	*	0.0180769	Exon (ENST00000479252.1/84230, exon 4 of 4)	1	89821014	89933160	112147	1	55144	ENST00000525774.5	-57519	LRRC8D	LRRC8D
chr1	89820066	89823786	3721	*	0.563447	Promoter (<=1kb)	1	89821014	89933160	112147	1	55144	ENST00000525774.5	0	LRRC8D	LRRC8D
chr1	89994319	89996675	2357	*	0.601859	Promoter (<=1kb)	1	89995112	90028226	33115	1	284695	ENST00000394583.7	0	ZNF326	ZNF326
chr1	90219631	90220037	407	*	0.0228713	Distal Intergenic	1	89995137	90035531	40395	1	284695	ENST00000370447.3	224494	ZNF326	ZNF326
chr1	90706765	90707503	739	*	0.057101	Distal Intergenic	1	90711539	90717237	5699	2	343472	ENST00000370445.4	9734	BARHL2	BARHL2
chr1	90730086	90731276	1191	*	0.124903	Distal Intergenic	1	90711539	90717237	5699	2	343472	ENST00000370445.4	-12849	BARHL2	BARHL2
chr1	90850779	90852149	1371	*	0.353165	Promoter (<=1kb)	1	90782983	90851657	68675	2	105378853	ENST00000635581.1	0	RP4-665J23.1	RP4-665J23.1
chr1	91020516	91023103	2588	*	0.522276	Promoter (<=1kb)	1	90915298	91021473	106176	2	84146	ENST00000370440.5	0	ZNF644	ZNF644
chr1	91403959	91405199	1241	*	0.306052	Promoter (<=1kb)	1	91260766	91404869	144104	2	164045	ENST00000370425.7	0	HFM1	HFM1
chr1	91500212	91502451	2240	*	0.40854	Promoter (<=1kb)	1	91500893	91525764	24872	1	8317	ENST00000234626.10	0	CDC7	CDC7
chr1	91884563	91886740	2178	*	0.458438	Promoter (<=1kb)	1	91680345	91886279	205935	2	7049	ENST00000212355.8	0	TGFBR3	TGFBR3
chr1	92004301	92005319	1019	*	0.0268034	Exon (ENST00000362005.7/676, exon 18 of 20)	1	92029982	92063536	33555	1	253152	ENST00000370383.4	-24663	EPHX4	EPHX4
chr1	92029586	92030436	851	*	0.0714843	Promoter (<=1kb)	1	92029982	92063536	33555	1	253152	ENST00000370383.4	0	EPHX4	EPHX4
chr1	92079561	92081620	2060	*	0.439318	Promoter (<=1kb)	1	92080305	92184725	104421	1	23285	ENST00000635934.1	0	KIAA1107	KIAA1107
chr1	92297682	92300541	2860	*	0.52471	Promoter (<=1kb)	1	92246402	92298976	52575	2	11146	ENST00000370360.7	0	GLMN	GLMN
chr1	92485147	92486608	1462	*	0.213299	Promoter (<=1kb)	1	92474762	92486071	11310	2	2672	ENST00000427103.5	0	GFI1	GFI1
chr1	92783827	92786017	2191	*	0.607585	Promoter (<=1kb)	1	92703858	92785106	81249	2	7813	ENST00000474806.1	0	EVI5	EVI5
chr1	92831496	92834272	2777	*	0.697802	Promoter (<=1kb)	1	92831983	92841924	9942	1	6125	ENST00000644759.1	0	RPL5	RPL5
chr1	92960320	92962461	2142	*	0.497294	Promoter (<=1kb)	1	92832737	92961522	128786	2	388650	ENST00000615519.4	0	FAM69A	FAM69A
chr1	93078310	93081343	3034	*	0.636872	Promoter (<=1kb)	1	93079235	93139079	59845	1	22823	ENST00000540243.5	0	MTF2	MTF2
chr1	93178649	93182080	3432	*	0.658029	Promoter (<=1kb)	1	93179919	93278477	98559	1	343099	ENST00000343253.11	0	CCDC18	CCDC18
chr1	93344619	93348795	4177	*	0.643966	Promoter (<=1kb)	1	93262186	93345831	83646	2	100131564	ENST00000413606.5	0	NA	NA
chr1	93446597	93450204	3608	*	0.644935	Promoter (<=1kb)	1	93448131	93554659	106529	1	54874	ENST00000260506.12	0	FNBP1L	FNBP1L
chr1	93583857	93585308	1452	*	0.207079	Promoter (<=1kb)	1	93561787	93585082	23296	2	8412	ENST00000539242.5	0	BCAR3	BCAR3
chr1	93681085	93682265	1181	*	0.24432	Promoter (<=1kb)	1	93561791	93681829	120039	2	8412	ENST00000260502.10	0	BCAR3	BCAR3
chr1	93845757	93848729	2973	*	0.419767	Promoter (<=1kb)	1	93846832	93846911	80	1	100126348	ENST00000390220.3	0	MIR760	MIR760
chr1	93877765	93880162	2398	*	0.678289	Promoter (<=1kb)	1	93866283	93879206	12924	2	30836	ENST00000436063.6	0	DNTTIP2	DNTTIP2
chr1	93907756	93910129	2374	*	0.46294	Promoter (<=1kb)	1	93885205	93909410	24206	2	2730	ENST00000370238.7	0	GCLM	GCLM
chr1	94236356	94238255	1900	*	0.54118	Promoter (<=1kb)	1	94171751	94237565	65815	2	9411	ENST00000260526.10	0	ARHGAP29	ARHGAP29
chr1	94246862	94248492	1631	*	0.465317	Exon (ENST00000413103.2/ENST00000413103.2, exon 1 of 5)	1	94201895	94237633	35739	2	9411	ENST00000370217.3	-9229	ARHGAP29	ARHGAP29
chr1	94417183	94419557	2375	*	0.510062	Promoter (<=1kb)	1	94418455	94475240	56786	1	5825	ENST00000647998.1	0	ABCD3	ABCD3
chr1	94819642	94821251	1610	*	0.390733	Promoter (<=1kb)	1	94613814	94820277	206464	2	101928079	ENST00000634870.1	0	LINC01057	LINC01057
chr1	94962799	94963262	464	*	0.0201684	Promoter (1-2kb)	1	94961325	94963270	1946	1	729970	ENST00000456582.1	1474	RP4-639F20.1	RP4-639F20.1
chr1	95071744	95073886	2143	*	0.476113	Promoter (<=1kb)	1	94974407	95072945	98539	2	199857	ENST00000370205.5	0	ALG14	ALG14
chr1	95116544	95118358	1815	*	0.419151	Promoter (<=1kb)	1	95117923	95173845	55923	1	100527978	ENST00000455656.1	0	TMEM56-RWDD3	TMEM56-RWDD3
chr1	95233612	95235058	1447	*	0.5275	Promoter (<=1kb)	1	95163219	95233982	70764	2	101928118	ENST00000421762.5	0	RP11-57H12.3	RP11-57H12.3
chr1	95889375	95889834	460	*	0.0160997	Distal Intergenic	1	95937901	96022866	84966	1	102723661	ENST00000442558.5	-48067	RP11-147C23.1	RP11-147C23.1
chr1	96721159	96723894	2736	*	0.637142	Promoter (<=1kb)	1	96721665	96813711	92047	1	58155	ENST00000482253.5	0	PTBP2	PTBP2
chr1	97920488	97921565	1078	*	0.0405996	Promoter (<=1kb)	1	97077743	97921023	843281	2	1806	ENST00000370192.7	0	DPYD	DPYD
chr1	98660972	98663012	2041	*	0.320926	Promoter (<=1kb)	1	98661701	98760498	98798	1	51375	ENST00000529992.5	0	SNX7	SNX7
chr1	99264192	99264964	773	*	0.0294396	Promoter (<=1kb)	1	99264292	99309580	45289	1	9890	ENST00000457765.5	0	PLPPR4	PLPPR4
chr1	99446812	99447279	468	*	0.0139271	Distal Intergenic	1	99472332	99493149	20818	2	101928270	ENST00000634316.1	45870	RP11-413P11.1	RP11-413P11.1
chr1	99645869	99646789	921	*	0.0307349	Promoter (<=1kb)	1	99645943	99694541	48599	1	54873	ENST00000263174.8	0	PALMD	PALMD
chr1	99765280	99767279	2000	*	0.27909	Promoter (<=1kb)	1	99708632	99766630	57999	2	391059	ENST00000646001.1	0	FRRS1	FRRS1
chr1	99849342	99851426	2085	*	0.469995	Promoter (<=1kb)	1	99850084	99924020	73937	1	178	ENST00000361915.7	0	AGL	AGL
chr1	99969217	99971349	2133	*	0.495223	Promoter (<=1kb)	1	99969351	100027722	58372	1	23443	ENST00000638371.1	0	SLC35A3	SLC35A3
chr1	99971466	99972021	556	*	0.0275203	Promoter (1-2kb)	1	99970453	99999327	28875	1	23443	ENST00000532693.5	1013	SLC35A3	SLC35A3
chr1	99980337	99981078	742	*	0.0234446	Intron (ENST00000638371.1/23443, intron 1 of 7)	1	99970453	99999327	28875	1	23443	ENST00000532693.5	9884	SLC35A3	SLC35A3
chr1	100036693	100040391	3699	*	0.590059	Promoter (<=1kb)	1	100038097	100083377	45281	1	64645	ENST00000370152.7	0	MFSD14A	MFSD14A
chr1	100131237	100134546	3310	*	0.524143	Promoter (<=1kb)	1	100083563	100132955	49393	2	163786	ENST00000287482.5	0	SASS6	SASS6
chr1	100248711	100250524	1814	*	0.639839	Promoter (<=1kb)	1	100186919	100249834	62916	2	1629	ENST00000370132.8	0	DBT	DBT
chr1	100265265	100267427	2163	*	0.6715	Promoter (<=1kb)	1	100251528	100266179	14652	2	100506007	ENST00000650038.1	0	NA	NA
chr1	100350974	100354102	3129	*	0.445093	Promoter (<=1kb)	1	100351698	100499460	147763	1	8556	ENST00000644676.1	0	CDC14A	CDC14A
chr1	100893317	100897507	4191	*	0.538263	Promoter (<=1kb)	1	100896076	100981753	85678	1	148867	ENST00000370112.8	0	SLC30A7	SLC30A7
chr1	101024654	101027276	2623	*	0.398581	Promoter (<=1kb)	1	101025878	101080562	54685	1	102606465	ENST00000453011.5	0	NA	NA
chr1	102102941	102103455	515	*	0.0201015	Distal Intergenic	1	101802574	101997030	194457	2	118427	ENST00000370103.8	-105911	OLFM3	OLFM3
chr1	102434640	102434959	320	*	0.0151339	Distal Intergenic	1	101802574	101997030	194457	2	118427	ENST00000370103.8	-437610	OLFM3	OLFM3
chr1	103525004	103527449	2446	*	0.45674	Promoter (<=1kb)	1	103418079	103525483	107405	2	101928436	ENST00000444810.5	0	NA	NA
chr1	104706436	104707279	844	*	0.105559	Distal Intergenic	1	104073851	104125845	51995	1	100129138	ENST00000634997.1	632585	RP11-364B6.2	RP11-364B6.2
chr1	107056155	107058046	1892	*	0.367181	Promoter (<=1kb)	1	107056679	107059294	2616	1	55170	ENST00000370078.1	0	PRMT6	PRMT6
chr1	107140900	107142262	1363	*	0.216072	Promoter (<=1kb)	1	107140927	107410585	269659	1	22854	ENST00000294649.8	0	NTNG1	NTNG1
chr1	107964421	107965572	1152	*	0.115246	Promoter (<=1kb)	1	107964443	107994607	30165	1	100873946	ENST00000438318.1	0	VAV3-AS1	VAV3-AS1
chr1	108199193	108201271	2079	*	0.506089	Promoter (<=1kb)	1	108134036	108200358	66323	2	29957	ENST00000565488.5	0	SLC25A24	SLC25A24
chr1	108559448	108561071	1624	*	0.222309	Promoter (<=1kb)	1	108560089	108639327	79239	1	284611	ENST00000370035.7	0	FAM102B	FAM102B
chr1	108660218	108662209	1992	*	0.0760824	Promoter (<=1kb)	1	108648290	108661122	12833	2	113802	ENST00000402983.5	0	HENMT1	HENMT1
chr1	108691033	108694804	3772	*	0.596343	Promoter (<=1kb)	1	108692323	108701803	9481	1	55119	ENST00000370025.8	0	PRPF38B	PRPF38B
chr1	108746241	108747916	1676	*	0.583178	Promoter (<=1kb)	1	108746674	108757005	10332	1	6814	ENST00000483586.5	0	STXBP3	STXBP3
chr1	108876184	108878285	2102	*	0.490628	Promoter (<=1kb)	1	108876981	108897058	20078	1	29899	ENST00000645164.1	0	GPSM2	GPSM2
chr1	108961696	108964201	2506	*	0.502457	Promoter (<=1kb)	1	108929508	108963457	33950	2	23155	ENST00000356970.6	0	CLCC1	CLCC1
chr1	109040630	109042823	2194	*	0.507303	Promoter (<=1kb)	1	108970214	109041986	71773	2	22911	ENST00000400794.7	0	WDR47	WDR47
chr1	109074893	109076975	2083	*	0.559606	Promoter (<=1kb)	1	109062486	109075971	13486	2	6884	ENST00000461096.6	0	TAF13	TAF13
chr1	109089933	109092442	2510	*	0.524869	Promoter (<=1kb)	1	109090780	109094989	4210	1	56900	ENST00000479160.1	0	TMEM167B	TMEM167B
chr1	109099650	109101916	2267	*	0.765056	Promoter (<=1kb)	1	109100193	109100612	420	1	677766	ENST00000458748.1	0	SCARNA2	SCARNA2
chr1	109213362	109215772	2411	*	0.662213	Promoter (<=1kb)	1	109213918	109238120	24203	1	6301	ENST00000234677.6	0	SARS	SARS
chr1	109249249	109250452	1204	*	0.426293	Promoter (<=1kb)	1	109250019	109275750	25732	1	1952	ENST00000271332.3	0	CELSR2	CELSR2
chr1	109281911	109284192	2282	*	0.535934	Promoter (<=1kb)	1	109279556	109283115	3560	2	84722	ENST00000369904.7	0	PSRC1	PSRC1
chr1	109396957	109398707	1751	*	0.35035	Promoter (<=1kb)	1	109309570	109397951	88382	2	6272	ENST00000256637.7	0	SORT1	SORT1
chr1	109424662	109427894	3233	*	0.58064	Promoter (<=1kb)	1	109399031	109426351	27321	2	5686	ENST00000271308.8	0	PSMA5	PSMA5
chr1	109466357	109467164	808	*	0.041875	Promoter (<=1kb)	1	109466628	109482137	15510	1	284612	ENST00000369872.3	0	SYPL2	SYPL2
chr1	109483317	109485176	1860	*	0.534987	Promoter (<=1kb)	1	109483479	109492704	9226	1	127002	ENST00000463678.5	0	ATXN7L2	ATXN7L2
chr1	109493866	109494970	1105	*	0.544912	Promoter (<=1kb)	1	109494052	109496272	2221	1	284613	ENST00000393709.3	0	CYB561D1	CYB561D1
chr1	109508975	109510313	1339	*	0.32637	Promoter (<=1kb)	1	109504175	109509682	5508	2	57463	ENST00000369864.4	0	AMIGO1	AMIGO1
chr1	109547253	109549770	2518	*	0.628976	Promoter (<=1kb)	1	109548611	109618321	69711	1	2773	ENST00000369851.5	0	GNAI3	GNAI3
chr1	109619054	109621985	2932	*	0.532393	Promoter (<=1kb)	1	109619504	109630406	10903	1	271	ENST00000526301.5	0	AMPD2	AMPD2
chr1	109649545	109649877	333	*	0.0406425	Distal Intergenic	1	109656081	109661700	5620	1	2948	ENST00000369836.8	-6204	GSTM4	GSTM4
chr1	109739240	109740867	1628	*	0.450454	Promoter (<=1kb)	1	109733932	109740516	6585	2	2947	ENST00000256594.7	0	GSTM3	GSTM3
chr1	109910698	109911427	730	*	0.0559332	Promoter (<=1kb)	1	109910870	109923599	12730	1	1435	ENST00000488198.5	0	CSF1	CSF1
chr1	109984326	109986196	1871	*	0.656485	Promoter (<=1kb)	1	109984686	110023735	39050	1	10768	ENST00000369799.9	0	AHCYL1	AHCYL1
chr1	110033981	110036041	2061	*	0.666527	Promoter (<=1kb)	1	110034616	110054641	20026	1	85369	ENST00000369795.7	0	STRIP1	STRIP1
chr1	110150399	110151212	814	*	0.117365	Promoter (<=1kb)	1	110150486	110202202	51717	1	388662	ENST00000331565.4	0	SLC6A17	SLC6A17
chr1	110210151	110210868	718	*	0.0347942	Promoter (<=1kb)	1	110208834	110209987	1154	2	100873974	ENST00000455967.1	-164	NA	NA
chr1	110337139	110341111	3973	*	0.651045	Promoter (<=1kb)	1	110286375	110339171	52797	2	440600	ENST00000449169.1	0	RP5-1074L1.1	RP5-1074L1.1
chr1	110406165	110408785	2621	*	0.762211	Promoter (<=1kb)	1	110407525	110416274	8750	1	101410535	ENST00000457535.5	0	NA	NA
chr1	110606933	110607635	703	*	0.0372151	Promoter (<=1kb)	1	110567051	110607629	40579	2	3737	ENST00000525120.2	0	KCNA2	KCNA2
chr1	110962695	110964075	1381	*	0.3978	Promoter (<=1kb)	1	110947222	110963965	16744	2	55791	ENST00000485275.2	0	LRIF1	LRIF1
chr1	110964166	110965295	1130	*	0.299476	Promoter (<=1kb)	1	110947185	110964079	16895	2	55791	ENST00000369763.4	-87	LRIF1	LRIF1
chr1	111138876	111141400	2525	*	0.659399	Promoter (<=1kb)	1	111139627	111184808	45182	1	10390	ENST00000498239.5	0	CEPT1	CEPT1
chr1	111422747	111423132	386	*	0.0276172	Promoter (<=1kb)	1	111419610	111423051	3442	2	5016	ENST00000481495.1	0	OVGP1	OVGP1
chr1	111447672	111450790	3119	*	0.57256	Promoter (<=1kb)	1	111448864	111456145	7282	1	515	ENST00000493119.5	0	ATP5F1	ATP5F1
chr1	111619008	111621248	2241	*	0.634325	Promoter (<=1kb)	1	111619777	111704405	84629	1	5906	ENST00000433097.5	0	RAP1A	RAP1A
chr1	111738159	111739913	1755	*	0.278981	Promoter (<=1kb)	1	111739841	111747798	7958	1	100506343	ENST00000430373.1	0	FAM212B-AS1	FAM212B-AS1
chr1	111754521	111757231	2711	*	0.475207	Promoter (<=1kb)	1	111745299	111755509	10211	2	101928718	ENST00000412270.1	0	FAM212B	FAM212B
chr1	111988963	111991533	2571	*	0.237101	Promoter (<=1kb)	1	111775809	111989155	213347	2	3752	ENST00000302127.4	0	KCND3	KCND3
chr1	112221248	112221942	695	*	0.0632507	Intron (ENST00000427290.1/ENST00000427290.1, intron 1 of 1)	1	112396181	112461164	64984	1	55917	ENST00000271277.10	-174239	CTTNBP2NL	CTTNBP2NL
chr1	112390464	112391074	611	*	0.0658553	Distal Intergenic	1	112396181	112461164	64984	1	55917	ENST00000271277.10	-5107	CTTNBP2NL	CTTNBP2NL
chr1	112395423	112397371	1949	*	0.579034	Promoter (<=1kb)	1	112396181	112461164	64984	1	55917	ENST00000271277.10	0	CTTNBP2NL	CTTNBP2NL
chr1	112501773	112502588	816	*	0.154362	Intron (ENST00000256640.9/7482, intron 1 of 4)	1	112508778	112522666	13889	1	7482	ENST00000369684.4	-6190	WNT2B	WNT2B
chr1	112508081	112509196	1116	*	0.128525	Promoter (<=1kb)	1	112508778	112522666	13889	1	7482	ENST00000369684.4	0	WNT2B	WNT2B
chr1	112617797	112621154	3358	*	0.778693	Promoter (<=1kb)	1	112523518	112619144	95627	2	54879	ENST00000361846.7	0	ST7L	ST7L
chr1	112673983	112675943	1961	*	0.493341	Promoter (<=1kb)	1	112674421	112700746	26326	1	4343	ENST00000413052.6	0	MOV10	MOV10
chr1	112704482	112707891	3410	*	0.559965	Promoter (<=1kb)	1	112701106	112707403	6298	2	389	ENST00000339083.11	0	RHOC	RHOC
chr1	112714646	112716054	1409	*	0.190865	Promoter (<=1kb)	1	112709994	112715255	5262	2	333926	ENST00000471106.5	0	PPM1J	PPM1J
chr1	112954165	112957349	3185	*	0.508258	Promoter (<=1kb)	1	112956415	112964072	7658	1	100506392	ENST00000416193.5	0	SLC16A1-AS1	SLC16A1-AS1
chr1	113072293	113074687	2395	*	0.624034	Promoter (<=1kb)	1	113011687	113073105	61419	2	100996251	ENST00000421157.1	0	RP11-31F15.2	RP11-31F15.2
chr1	113254872	113255789	918	*	0.0251512	Distal Intergenic	1	113390749	113682434	291686	1	260425	ENST00000369617.8	-134960	MAGI3	MAGI3
chr1	113388949	113392451	3503	*	0.477761	Promoter (<=1kb)	1	113390749	113682434	291686	1	260425	ENST00000369617.8	0	MAGI3	MAGI3
chr1	113457162	113457439	278	*	0.0160683	Intron (ENST00000369617.8/260425, intron 1 of 21)	1	113391261	113404455	13195	1	260425	ENST00000477955.1	65901	MAGI3	MAGI3
chr1	113758551	113759826	1276	*	0.18859	Promoter (<=1kb)	1	113697202	113759155	61954	2	10745	ENST00000393357.6	0	PHTF1	PHTF1
chr1	113810403	113813182	2780	*	0.55815	Promoter (<=1kb)	1	113812379	113823496	11118	1	100287722	ENST00000429398.5	0	AP4B1-AS1	AP4B1-AS1
chr1	113903468	113906543	3076	*	0.506699	Promoter (<=1kb)	1	113894748	113904828	10081	2	10717	ENST00000369567.5	0	AP4B1	AP4B1
chr1	113928266	113931266	3001	*	0.540942	Promoter (<=1kb)	1	113924000	113929318	5319	2	101928846	ENST00000441071.5	0	HIPK1-AS1	HIPK1-AS1
chr1	114152420	114153272	853	*	0.0290316	Promoter (<=1kb)	1	114089292	114152440	63149	2	148281	ENST00000607941.5	0	SYT6	SYT6
chr1	114346161	114346730	570	*	0.025501	Distal Intergenic	1	114397608	114399609	2002	2	51592	ENST00000478032.1	52879	TRIM33	TRIM33
chr1	114509438	114512416	2979	*	0.476318	Promoter (<=1kb)	1	114392777	114511160	118384	2	51592	ENST00000358465.6	0	TRIM33	TRIM33
chr1	114580431	114582749	2319	*	0.451044	Promoter (<=1kb)	1	114567557	114581639	14083	2	10286	ENST00000369541.3	0	BCAS2	BCAS2
chr1	114669066	114670850	1785	*	0.430269	Promoter (<=1kb)	1	114582848	114670111	87264	2	163259	ENST00000393276.7	0	DENND2C	DENND2C
chr1	114715666	114717340	1675	*	0.660737	Promoter (<=1kb)	1	114704469	114716894	12426	2	4893	ENST00000369535.4	0	NRAS	NRAS
chr1	114754808	114755591	784	*	0.0408501	Promoter (2-3kb)	1	114716917	114757964	41048	2	7812	ENST00000358528.8	2373	CSDE1	CSDE1
chr1	114755770	114758577	2808	*	0.648035	Promoter (<=1kb)	1	114716913	114757983	41071	2	7812	ENST00000339438.10	0	CSDE1	CSDE1
chr1	114779417	114781227	1811	*	0.543969	Promoter (<=1kb)	1	114769479	114780685	11207	2	80143	ENST00000369528.9	0	SIKE1	SIKE1
chr1	115088909	115090133	1225	*	0.245061	Promoter (<=1kb)	1	115048011	115089464	41454	2	10100	ENST00000369516.6	0	TSPAN2	TSPAN2
chr1	115098675	115099838	1164	*	0.0635081	Exon (ENST00000448680.1/ENST00000448680.1, exon 1 of 2)	1	115050356	115089500	39145	2	10100	ENST00000369515.6	-9175	TSPAN2	TSPAN2
chr1	115641526	115643696	2171	*	0.540824	Promoter (<=1kb)	1	115641953	115698224	56272	1	81839	ENST00000355485.6	0	VANGL1	VANGL1
chr1	115975832	115977348	1517	*	0.28887	Promoter (<=1kb)	1	115976498	116070054	93557	1	55356	ENST00000369503.8	0	SLC22A15	SLC22A15
chr1	116152093	116152603	511	*	0.0524801	Distal Intergenic	1	116123873	116128247	4375	1	126868	ENST00000464946.1	28220	MAB21L3	MAB21L3
chr1	116372661	116376452	3792	*	0.50107	Promoter (<=1kb)	1	116372668	116388155	15488	1	476	ENST00000418797.5	0	ATP1A1	ATP1A1
chr1	116417529	116419226	1698	*	0.377245	Promoter (<=1kb)	1	116392247	116418622	26376	2	84852	ENST00000608511.5	0	ATP1A1-AS1	ATP1A1-AS1
chr1	116570010	116571573	1564	*	0.32569	Promoter (<=1kb)	1	116514535	116571039	56505	2	965	ENST00000369489.9	0	CD58	CD58
chr1	116666829	116668212	1384	*	0.337091	Promoter (<=1kb)	1	116574399	116667755	93357	2	3321	ENST00000369483.5	0	IGSF3	IGSF3
chr1	116909525	116911488	1964	*	0.386372	Promoter (<=1kb)	1	116910057	116990358	80302	1	5738	ENST00000393203.2	0	PTGFRN	PTGFRN
chr1	117058255	117061449	3195	*	0.484641	Promoter (<=1kb)	1	117025482	117059490	34009	2	101929099	ENST00000445523.1	0	RP11-27K13.3	RP11-27K13.3
chr1	117120974	117122466	1493	*	0.351157	Promoter (<=1kb)	1	117111060	117121728	10669	2	80263	ENST00000256649.8	0	TRIM45	TRIM45
chr1	117365833	117370320	4488	*	0.524665	Promoter (<=1kb)	1	117367449	117528872	161424	1	10905	ENST00000356554.7	0	MAN1A2	MAN1A2
chr1	117397264	117397714	451	*	0.0146148	Intron (ENST00000356554.7/10905, intron 1 of 12)	1	117420597	117515939	95343	1	10905	ENST00000449370.6	-22883	MAN1A2	MAN1A2
chr1	117605018	117607315	2298	*	0.358662	Promoter (<=1kb)	1	117596832	117605711	8880	2	100996263	ENST00000440801.5	0	NA	NA
chr1	117735053	117735562	510	*	0.0549099	Distal Intergenic	1	117605934	117628372	22439	1	54855	ENST00000369448.3	129119	FAM46C	FAM46C
chr1	117758702	117759048	347	*	0.029464	Distal Intergenic	1	117870184	117887733	17550	2	54834	ENST00000491626.5	128685	GDAP2	GDAP2
chr1	117928141	117931516	3376	*	0.583939	Promoter (<=1kb)	1	117929720	117941788	12069	1	10885	ENST00000369441.7	0	WDR3	WDR3
chr1	119139373	119142064	2692	*	0.357532	Promoter (<=1kb)	1	119140396	119150934	10539	1	101929147	ENST00000425884.5	0	RP11-418J17.1	RP11-418J17.1
chr1	119625702	119626203	502	*	0.0183257	5' UTR	1	119619422	119647773	28352	2	90874	ENST00000421812.2	21570	ZNF697	ZNF697
chr1	119647213	119649221	2009	*	0.553565	Promoter (<=1kb)	1	119648411	119744190	95780	1	26227	ENST00000641597.1	0	PHGDH	PHGDH
chr1	119675232	119676206	975	*	0.0277842	Intron (ENST00000641597.1/26227, intron 3 of 14)	1	119659798	119734676	74879	1	26227	ENST00000493622.5	15434	PHGDH	PHGDH
chr1	119711479	119714397	2919	*	0.594251	Promoter (<=1kb)	1	119711715	119744226	32512	1	26227	ENST00000641023.1	0	PHGDH	PHGDH
chr1	119779601	119780097	497	*	0.0192948	Distal Intergenic	1	119748384	119768905	20522	2	3158	ENST00000544913.2	-10696	HMGCS2	HMGCS2
chr1	120069245	120069604	360	*	0.0793095	Promoter (<=1kb)	1	119911553	120069626	158074	2	4853	ENST00000256646.6	22	NOTCH2	NOTCH2
chr1	120175422	120176967	1546	*	0.632705	Promoter (<=1kb)	1	120150898	120176515	25618	2	9554	ENST00000578049.3	0	SEC22B	SEC22B
chr1	120415105	120416021	917	*	0.123558	Distal Intergenic	1	120432204	120434037	1834	2	767846	ENST00000604437.2	18016	PFN1P2	PFN1P2
chr1	121183449	121183807	359	*	0.0482167	Promoter (<=1kb)	1	121167720	121183911	16192	2	653820	ENST00000355228.8	104	FAM72B	FAM72B
chr1	121184852	121185187	336	*	0.0496581	Promoter (<=1kb)	1	121184811	121187305	2495	1	653464	ENST00000617209.1	41	SRGAP2C	SRGAP2C
chr1	121395911	121396989	1079	*	0.0622977	Promoter (<=1kb)	1	121360156	121397905	37750	2	100873165	ENST00000437515.1	916	SRGAP2-AS1	SRGAP2-AS1
chr1	124967537	124967861	325	*	0.0167904	Distal Intergenic	1	121519345	121568791	49447	1	647121	ENST00000458200.2	3448192	EMBP1	EMBP1
chr1	143498141	143498399	259	*	0.0191652	Intron (ENST00000614100.1/ENST00000614100.1, intron 1 of 9)	1	143419625	143420207	583	2	645166	ENST00000622095.1	-77934	AC027612.6	AC027612.6
chr1	143735713	143737312	1600	*	0.307618	Exon (ENST00000443018.2/ENST00000443018.2, exon 1 of 2)	1	143729407	143729570	164	2	26871	ENST00000384010.1	-6143	RNU1-1	RNU1-1
chr1	143973839	143974210	372	*	0.0639499	Promoter (<=1kb)	1	143975087	144068350	93264	1	100996712	ENST00000605551.2	-877	NA	NA
chr1	144076590	144077909	1320	*	0.0699267	Distal Intergenic	1	143975087	144068350	93264	1	100996712	ENST00000605551.2	101503	NA	NA
chr1	144412545	144413395	851	*	0.0602739	Promoter (<=1kb)	1	144412576	144412740	165	1	101954267	ENST00000384476.1	0	RNVU1-15	RNVU1-15
chr1	144418839	144419210	372	*	0.099202	Exon (ENST00000432512.1/ENST00000432512.1, exon 1 of 1)	1	144412576	144412740	165	1	101954267	ENST00000384476.1	6263	RNVU1-15	RNVU1-15
chr1	144461004	144461537	534	*	0.174859	Promoter (<=1kb)	1	144439993	144461558	21566	2	284565	ENST00000579734.6	21	NBPF15	NBPF15
chr1	144546452	144546842	391	*	0.0616071	Distal Intergenic	1	144551779	144551943	165	2	6063	ENST00000617626.1	5101	NA	NA
chr1	144551085	144552739	1655	*	0.0998209	Promoter (<=1kb)	1	144551779	144551943	165	2	6063	ENST00000617626.1	0	NA	NA
chr1	144567984	144568354	371	*	0.056512	Distal Intergenic	1	144551779	144551943	165	2	6063	ENST00000617626.1	-16041	NA	NA
chr1	144882920	144883766	847	*	0.0995693	Intron (ENST00000441760.2/100873165, intron 2 of 3)	1	144897236	144955446	58211	2	647135	ENST00000621582.1	71680	SRGAP2B	SRGAP2B
chr1	145093797	145094127	331	*	0.0392942	Promoter (<=1kb)	1	144892049	145093246	201198	2	647135	ENST00000619678.1	-551	SRGAP2B	SRGAP2B
chr1	145215947	145216297	351	*	0.0343012	Promoter (<=1kb)	1	145164099	145216058	51960	2	103091866	ENST00000621798.4	0	NA	NA
chr1	145281103	145282299	1197	*	0.0628374	Promoter (<=1kb)	1	145281116	145281279	164	1	101954266	ENST00000384770.1	0	RNVU1-14	RNVU1-14
chr1	145424621	145426199	1579	*	0.230523	Distal Intergenic	1	145289900	145405778	115879	2	100288142	ENST00000392971.6	-18843	NBPF20	NBPF20
chr1	145608079	145608484	406	*	0.148937	Promoter (<=1kb)	1	145608048	145670184	62137	1	653519	ENST00000534502.5	31	GPR89A	GPR89A
chr1	145608998	145609298	301	*	0.0243997	Promoter (<=1kb)	1	145608613	145670178	61566	1	653519	ENST00000462900.2	385	GPR89A	GPR89A
chr1	145823376	145825494	2119	*	0.555806	Promoter (<=1kb)	1	145824088	145836854	12767	1	10623	ENST00000471254.5	0	POLR3C	POLR3C
chr1	145845603	145846011	409	*	0.03536	Promoter (<=1kb)	1	145845629	145848953	3325	1	200035	ENST00000334513.5	0	NUDT17	NUDT17
chr1	145858098	145860294	2197	*	0.566863	Promoter (<=1kb)	1	145848522	145859045	10524	2	10401	ENST00000369298.5	0	PIAS3	PIAS3
chr1	145885527	145886512	986	*	0.359272	Promoter (<=1kb)	1	145866560	145885845	19286	2	148741	ENST00000355594.8	0	ANKRD35	ANKRD35
chr1	145917466	145920340	2875	*	0.632854	Promoter (<=1kb)	1	145919013	145920200	1188	1	114814	ENST00000604273.1	0	GNRHR2	GNRHR2
chr1	145926135	145928827	2693	*	0.631029	Promoter (<=1kb)	1	145926590	145927493	904	1	105371260	ENST00000596355.1	0	NA	NA
chr1	145956796	145958458	1663	*	0.464946	Promoter (<=1kb)	1	145933423	145958001	24579	2	128077	ENST00000604000.3	0	LIX1L	LIX1L
chr1	145962143	145962593	451	*	0.0187375	Promoter (<=1kb)	1	145961404	145962596	1193	2	284615	ENST00000619813.1	3	ANKRD34A	ANKRD34A
chr1	145963861	145965610	1750	*	0.247134	Promoter (<=1kb)	1	145959442	145964582	5141	2	284615	ENST00000606888.2	0	ANKRD34A	ANKRD34A
chr1	145993059	145997510	4452	*	0.748031	Promoter (<=1kb)	1	145992435	145996600	4166	2	10628	ENST00000582401.5	0	TXNIP	TXNIP
chr1	146035077	146039793	4717	*	0.449091	Promoter (<=1kb)	1	146017547	146036746	19200	2	148738	ENST00000636675.1	0	HFE2	HFE2
chr1	146051319	146052500	1182	*	0.076885	Promoter (<=1kb)	1	146052081	146052244	164	2	101954276	ENST00000364688.1	0	RNVU1-6	RNVU1-6
chr1	146052580	146053262	683	*	0.20704	Promoter (<=1kb)	1	146052603	146061948	9346	1	101928979	ENST00000611275.4	0	NA	NA
chr1	146228726	146229100	375	*	0.195178	Promoter (<=1kb)	1	146113652	146229000	115349	2	100132406	ENST00000612520.1	0	NBPF10	NBPF10
chr1	146376274	146376515	242	*	0.0226163	Promoter (<=1kb)	1	146376807	146376970	164	1	26871	ENST00000615842.1	-292	RNU1-1	RNU1-1
chr1	146472542	146472868	327	*	0.0339401	Promoter (<=1kb)	1	146472566	146525291	52726	1	100288805	ENST00000621489.2	0	NA	NA
chr1	146938091	146939530	1440	*	0.266392	Promoter (<=1kb)	1	146938744	146996202	57459	1	149013	ENST00000617931.4	0	NBPF12	NBPF12
chr1	147084053	147084481	429	*	0.0171032	Distal Intergenic	1	147019656	147056593	36938	2	728989	ENST00000444082.2	-27460	NA	NA
chr1	147084633	147085466	834	*	0.0890326	Distal Intergenic	1	147019656	147056593	36938	2	728989	ENST00000444082.2	-28040	NA	NA
chr1	147170872	147173548	2677	*	0.621501	Promoter (<=1kb)	1	147155106	147172544	17439	2	5565	ENST00000254101.3	0	PRKAB2	PRKAB2
chr1	147237812	147238124	313	*	0.0181635	Promoter (4-5kb)	1	147242641	147295766	53126	1	9557	ENST00000361293.9	-4517	CHD1L	CHD1L
chr1	147242146	147244358	2213	*	0.674052	Promoter (<=1kb)	1	147175351	147243050	67700	2	2330	ENST00000527849.5	0	FMO5	FMO5
chr1	147402181	147403280	1100	*	0.0752705	Intron (ENST00000619867.4/100289211, intron 4 of 5)	1	147258885	147517875	258991	2	100289211	ENST00000619867.4	114595	LINC00624	LINC00624
chr1	147422939	147423659	721	*	0.0259561	Intron (ENST00000619867.4/100289211, intron 3 of 5)	1	147258885	147517875	258991	2	100289211	ENST00000619867.4	94216	LINC00624	LINC00624
chr1	147540441	147541037	597	*	0.0460669	Promoter (<=1kb)	1	147541412	147626216	84805	1	607	ENST00000234739.7	-375	BCL9	BCL9
chr1	147541351	147542719	1369	*	0.248447	Promoter (<=1kb)	1	147541412	147626216	84805	1	607	ENST00000234739.7	0	BCL9	BCL9
chr1	147598946	147601308	2363	*	0.487756	Promoter (<=1kb)	1	147600196	147611693	11498	1	607	ENST00000497938.1	0	BCL9	BCL9
chr1	147668827	147671278	2452	*	0.504811	Promoter (<=1kb)	1	147642235	147670496	28262	2	51205	ENST00000583509.6	0	ACP6	ACP6
chr1	147678450	147679112	663	*	0.0294214	Distal Intergenic	1	147642235	147670496	28262	2	51205	ENST00000583509.6	-7954	ACP6	ACP6
chr1	147679562	147679997	436	*	0.015029	Distal Intergenic	1	147642235	147670496	28262	2	51205	ENST00000583509.6	-9066	ACP6	ACP6
chr1	147928448	147928889	442	*	0.160525	Promoter (<=1kb)	1	147928436	147966645	38210	1	51463	ENST00000468618.6	12	GPR89A	GPR89A
chr1	147929397	147929804	408	*	0.0216882	Promoter (<=1kb)	1	147928436	147966645	38210	1	51463	ENST00000468618.6	961	GPR89A	GPR89A
chr1	148038424	148038776	353	*	0.0216236	Promoter (<=1kb)	1	148038753	148038916	164	2	26864	ENST00000383858.1	140	RNVU1-7	RNVU1-7
chr1	148151201	148152681	1481	*	0.152851	Promoter (<=1kb)	1	148102151	148151988	49838	2	200030	ENST00000614506.4	0	NBPF11	NBPF11
chr1	148262769	148265043	2275	*	0.131394	Exon (ENST00000363009.1/ENST00000363009.1, exon 1 of 1)	1	148208088	148255012	46925	2	101927468	ENST00000628063.2	-7757	NA	NA
chr1	148333451	148335629	2179	*	0.15865	Promoter (<=1kb)	1	148334479	148334554	76	2	100847044	ENST00000635826.1	0	MIR5087	MIR5087
chr1	148388297	148389500	1204	*	0.0602415	Promoter (<=1kb)	1	148388282	148388363	82	1	102466225	ENST00000619691.1	15	MIR6077	MIR6077
chr1	148458515	148458876	362	*	0.0466748	Promoter (<=1kb)	1	148458643	148459689	1047	2	388685	ENST00000645329.1	813	NA	NA
chr1	148522558	148523208	651	*	0.0490489	Promoter (2-3kb)	1	148432956	148519604	86649	2	388685	ENST00000639181.1	-2954	NA	NA
chr1	148679369	148679897	529	*	0.248298	Promoter (<=1kb)	1	148593645	148679742	86098	2	100996763	ENST00000606877.2	0	NBPF14	NBPF14
chr1	148951538	148951929	392	*	0.116236	Promoter (<=1kb)	1	148951937	148981746	29810	1	9659	ENST00000479408.6	-8	PDE4DIP	PDE4DIP
chr1	148952027	148952278	252	*	0.0458815	Promoter (<=1kb)	1	148952124	148993880	41757	1	9659	ENST00000313431.13	0	PDE4DIP	PDE4DIP
chr1	149103343	149103714	372	*	0.078666	Promoter (<=1kb)	1	149054027	149103539	49513	2	400818	ENST00000615421.4	0	NBPF9	NBPF9
chr1	149176626	149177004	379	*	0.0893129	Intron (ENST00000611769.4/ENST00000611769.4, intron 1 of 2)	1	149054138	149103561	49424	2	400818	ENST00000621645.4	-73065	NBPF9	NBPF9
chr1	149390624	149391057	434	*	0.144205	Promoter (<=1kb)	1	149390623	149556361	165739	1	101060226	ENST00000621744.4	1	NA	NA
chr1	149607809	149608115	307	*	0.0246804	Promoter (<=1kb)	1	149607467	149608516	1050	1	57234	ENST00000643225.1	342	LINC00869	LINC00869
chr1	149708661	149708960	300	*	0.0199319	Intron (ENST00000617878.2/ENST00000617878.2, intron 3 of 4)	1	149655731	149669321	13591	1	57234	ENST00000643247.1	52930	LINC00869	LINC00869
chr1	149793005	149793753	749	*	0.0769315	Promoter (2-3kb)	1	149790368	149791675	1308	1	2209	ENST00000489704.1	2637	FCGR1A	FCGR1A
chr1	149810882	149811220	339	*	0.0233836	Promoter (<=1kb)	1	149782877	149811757	28881	2	440689	ENST00000420462.1	537	HIST2H2BF	HIST2H2BF
chr1	149812474	149812953	480	*	0.0559509	Promoter (<=1kb)	1	149782689	149812373	29685	2	440689	ENST00000545683.1	-101	HIST2H2BF	HIST2H2BF
chr1	149813100	149813468	369	*	0.1009	Promoter (<=1kb)	1	149813271	149813681	411	2	653604	ENST00000331491.1	213	HIST2H3D	HIST2H3D
chr1	149843327	149845397	2071	*	0.420273	Promoter (<=1kb)	1	149842188	149842736	549	2	8337	ENST00000369159.2	-591	HIST2H2AA3	HIST2H2AA3
chr1	149848689	149850483	1795	*	0.376576	Promoter (<=1kb)	1	149850193	149850772	580	2	337873	ENST00000498492.2	289	HIST2H2BC	HIST2H2BC
chr1	149884539	149889411	4873	*	0.515365	Promoter (<=1kb)	1	149887524	149887916	393	2	317772	ENST00000331128.4	0	HIST2H2AB	HIST2H2AB
chr1	149899281	149900793	1513	*	0.409613	Promoter (<=1kb)	1	149899597	149900792	1196	1	51027	ENST00000369152.5	0	BOLA1	BOLA1
chr1	149926447	149928929	2483	*	0.58941	Promoter (<=1kb)	1	149923317	149928344	5028	2	10262	ENST00000271628.8	0	SF3B4	SF3B4
chr1	150007958	150011581	3624	*	0.599552	Promoter (<=1kb)	1	149937812	150010676	72865	2	56957	ENST00000581312.5	0	OTUD7B	OTUD7B
chr1	150066335	150068933	2599	*	0.6016	Promoter (<=1kb)	1	150067279	150145163	77885	1	11311	ENST00000643970.1	0	VPS45	VPS45
chr1	150149527	150151031	1505	*	0.280811	Promoter (<=1kb)	1	150149980	150160065	10086	1	51177	ENST00000369124.4	0	PLEKHO1	PLEKHO1
chr1	150234398	150237038	2641	*	0.451301	Promoter (<=1kb)	1	150218417	150236156	17740	2	81611	ENST00000583931.5	0	ANP32E	ANP32E
chr1	150267581	150269650	2070	*	0.664423	Promoter (<=1kb)	1	150265399	150269209	3811	2	51107	ENST00000414276.6	0	APH1A	APH1A
chr1	150280979	150283665	2687	*	0.392473	Promoter (<=1kb)	1	150282543	150286737	4195	1	148523	ENST00000447007.5	0	CIART	CIART
chr1	150293039	150295247	2209	*	0.603483	Promoter (<=1kb)	1	150293720	150308979	15260	1	54460	ENST00000614145.4	0	MRPS21	MRPS21
chr1	150320516	150323099	2584	*	0.637813	Promoter (<=1kb)	1	150321476	150353195	31720	1	9129	ENST00000324862.6	0	PRPF3	PRPF3
chr1	150362782	150367027	4246	*	0.592303	Promoter (<=1kb)	1	150363091	150473556	110466	1	23248	ENST00000492220.1	0	RPRD2	RPRD2
chr1	150486760	150488670	1911	*	0.72434	Promoter (<=1kb)	1	150487364	150507609	20246	1	80222	ENST00000438568.6	0	TARS2	TARS2
chr1	150514761	150517022	2262	*	0.265596	Promoter (<=1kb)	1	150515757	150518032	2276	1	100874054	ENST00000416894.1	0	FALEC	FALEC
chr1	150548449	150549739	1291	*	0.190509	Promoter (<=1kb)	1	150549369	150560932	11564	1	54507	ENST00000271643.8	0	ADAMTSL4	ADAMTSL4
chr1	150560893	150562241	1349	*	0.159583	Promoter (2-3kb)	1	150558254	150560937	2684	1	54507	ENST00000489159.1	2639	ADAMTSL4	ADAMTSL4
chr1	150567390	150568322	933	*	0.0407606	Intron (ENST00000617352.1/574406, intron 2 of 3)	1	150560895	150574552	13658	2	574406	ENST00000617352.1	6230	ADAMTSL4-AS1	ADAMTSL4-AS1
chr1	150575204	150575961	758	*	0.0266768	Promoter (<=1kb)	1	150560895	150574552	13658	2	574406	ENST00000617352.1	-652	ADAMTSL4-AS1	ADAMTSL4-AS1
chr1	150576066	150580685	4620	*	0.718039	Promoter (<=1kb)	1	150574551	150579738	5188	2	4170	ENST00000620947.4	0	MCL1	MCL1
chr1	150628000	150630874	2875	*	0.663398	Promoter (<=1kb)	1	150600851	150629566	28716	2	2029	ENST00000369016.8	0	ENSA	ENSA
chr1	150695727	150698204	2478	*	0.472753	Promoter (<=1kb)	1	150646225	150697024	50800	2	55204	ENST00000271732.7	0	GOLPH3L	GOLPH3L
chr1	150874936	150877538	2603	*	0.556648	Promoter (<=1kb)	1	150809705	150876768	67064	2	405	ENST00000358595.9	0	ARNT	ARNT
chr1	150925166	150927591	2426	*	0.611488	Promoter (<=1kb)	1	150926263	150941371	15109	1	9869	ENST00000525956.5	0	SETDB1	SETDB1
chr1	150970946	150972309	1364	*	0.0375947	Promoter (<=1kb)	1	150966564	150971935	5372	2	29956	ENST00000368949.8	0	CERS2	CERS2
chr1	150972578	150975491	2914	*	0.760696	Promoter (<=1kb)	1	150965173	150974843	9671	2	29956	ENST00000345896.8	0	CERS2	CERS2
chr1	150982041	150982779	739	*	0.043703	Promoter (<=1kb)	1	150982249	150984371	2123	1	8416	ENST00000474997.1	0	ANXA9	ANXA9
chr1	151006450	151006765	316	*	0.017719	Promoter (<=1kb)	1	150997108	151006485	9378	2	55793	ENST00000493834.2	0	FAM63A	FAM63A
chr1	151007853	151009603	1751	*	0.524832	Promoter (<=1kb)	1	150996835	151008365	11531	2	55793	ENST00000361936.9	0	FAM63A	FAM63A
chr1	151056160	151056573	414	*	0.0168038	Promoter (1-2kb)	1	151057758	151068497	10740	1	10962	ENST00000368921.4	-1185	MLLT11	MLLT11
chr1	151057951	151060110	2160	*	0.800874	Promoter (<=1kb)	1	151050973	151059649	8677	2	56882	ENST00000357235.5	0	CDC42SE1	CDC42SE1
chr1	151069679	151071876	2198	*	0.725202	Promoter (<=1kb)	1	151070578	151097915	27338	1	126626	ENST00000462520.5	0	GABPB2	GABPB2
chr1	151146080	151147224	1145	*	0.224603	Promoter (<=1kb)	1	151131685	151146457	14773	2	10500	ENST00000368912.7	0	SEMA6C	SEMA6C
chr1	151164768	151167556	2789	*	0.632706	Promoter (<=1kb)	1	151166669	151169111	2443	1	100534012	ENST00000497147.1	0	SCNM1	SCNM1
chr1	151188473	151190902	2430	*	0.698207	Promoter (<=1kb)	1	151169987	151190188	20202	2	6944	ENST00000491094.6	0	VPS72	VPS72
chr1	151194196	151196810	2615	*	0.365244	Promoter (<=1kb)	1	151185540	151195321	9782	2	6944	ENST00000463470.1	0	VPS72	VPS72
chr1	151197804	151200691	2888	*	0.631208	Promoter (<=1kb)	1	151197949	151231761	33813	1	8394	ENST00000447555.5	0	PIP5K1A	PIP5K1A
chr1	151254227	151256290	2064	*	0.794399	Promoter (<=1kb)	1	151254703	151267479	12777	1	5710	ENST00000368884.7	0	PSMD4	PSMD4
chr1	151280800	151283878	3079	*	0.725079	Promoter (<=1kb)	1	151280024	151281880	1857	2	100507670	ENST00000494138.4	0	RP11-126K1.2	RP11-126K1.2
chr1	151326240	151328697	2458	*	0.632103	Promoter (<=1kb)	1	151291797	151327715	35919	2	5298	ENST00000368874.8	0	PI4KB	PI4KB
chr1	151346056	151347774	1719	*	0.486952	Promoter (<=1kb)	1	151346967	151348027	1061	1	101927886	ENST00000455503.1	0	NA	NA
chr1	151371017	151373050	2034	*	0.435086	Promoter (<=1kb)	1	151364302	151372733	8432	2	8991	ENST00000368868.9	0	SELENBP1	SELENBP1
chr1	151398932	151400886	1955	*	0.829919	Promoter (<=1kb)	1	151399534	151401944	2411	1	5692	ENST00000290541.6	0	PSMB4	PSMB4
chr1	151457318	151460129	2812	*	0.492782	Promoter (<=1kb)	1	151402724	151459178	56455	2	23126	ENST00000358476.7	0	POGZ	POGZ
chr1	151510406	151513800	3395	*	0.443709	Promoter (<=1kb)	1	151510510	151519029	8520	1	57530	ENST00000505188.5	0	CGN	CGN
chr1	151539864	151541726	1863	*	0.550975	Promoter (<=1kb)	1	151540305	151583583	43279	1	7286	ENST00000368849.7	0	TUFT1	TUFT1
chr1	151611672	151613412	1741	*	0.802055	Promoter (<=1kb)	1	151612006	151693618	81613	1	81609	ENST00000642376.1	0	SNX27	SNX27
chr1	151762294	151764783	2490	*	0.615523	Promoter (<=1kb)	1	151762899	151771330	8432	1	51686	ENST00000635322.1	0	OAZ3	OAZ3
chr1	151789685	151792242	2558	*	0.549314	Promoter (<=1kb)	1	151790804	151791545	742	1	109729141	ENST00000533481.1	0	NA	NA
chr1	151830940	151832110	1171	*	0.101639	Promoter (<=1kb)	1	151806894	151831750	24857	2	6097	ENST00000638901.1	0	RORC	RORC
chr1	151832820	151833136	317	*	0.0158158	Promoter (<=1kb)	1	151806957	151831872	24916	2	6097	ENST00000318247.6	-948	RORC	RORC
chr1	151839237	151840906	1670	*	0.202275	Promoter (<=1kb)	1	151837819	151840557	2739	2	100191040	ENST00000454109.1	0	C2CD4D	C2CD4D
chr1	151907473	151910769	3297	*	0.525165	Promoter (<=1kb)	1	151873584	151909808	36225	2	117145	ENST00000368814.7	0	THEM4	THEM4
chr1	152034732	152035227	496	*	0.0279572	Promoter (1-2kb)	1	152032506	152037035	4530	2	6282	ENST00000271638.2	1808	S100A11	S100A11
chr1	152035325	152037316	1992	*	0.36436	Promoter (<=1kb)	1	152032506	152037035	4530	2	6282	ENST00000271638.2	0	S100A11	S100A11
chr1	152048003	152049024	1022	*	0.029356	Promoter (<=1kb)	1	152032506	152047907	15402	2	6282	ENST00000478109.1	-96	S100A11	S100A11
chr1	152109077	152111929	2853	*	0.0591874	Promoter (2-3kb)	1	152106317	152114080	7764	2	7062	ENST00000368804.5	2151	TCHH	TCHH
chr1	153261293	153261861	569	*	0.0173018	Promoter (1-2kb)	1	153259700	153262122	2423	1	4014	ENST00000368742.3	1593	LOR	LOR
chr1	153626761	153627618	858	*	0.0565762	Promoter (<=1kb)	1	153618804	153627048	8245	2	6284	ENST00000392622.3	0	S100A13	S100A13
chr1	153633033	153635942	2910	*	0.827635	Promoter (<=1kb)	1	153633982	153646305	12324	1	26097	ENST00000368690.7	0	CHTOP	CHTOP
chr1	153658199	153659996	1798	*	0.681175	Promoter (<=1kb)	1	153658654	153661830	3177	1	23557	ENST00000368685.5	0	SNAPIN	SNAPIN
chr1	153668488	153668772	285	*	0.0150359	Promoter (1-2kb)	1	153665663	153670232	4570	2	3608	ENST00000368684.8	1460	ILF2	ILF2
chr1	153669311	153672655	3345	*	0.774521	Promoter (<=1kb)	1	153661788	153671028	9241	2	3608	ENST00000615950.4	0	ILF2	ILF2
chr1	153678456	153679432	977	*	0.069006	Promoter (<=1kb)	1	153678637	153693992	15356	1	4881	ENST00000368680.3	0	NPR1	NPR1
chr1	153727295	153729415	2121	*	0.753264	Promoter (<=1kb)	1	153728067	153774808	46742	1	65123	ENST00000318967.6	0	INTS3	INTS3
chr1	153782892	153784113	1222	*	0.421918	Promoter (3-4kb)	1	153779201	153780124	924	1	11000	ENST00000368659.3	3691	SLC27A3	SLC27A3
chr1	153921600	153924314	2715	*	0.51111	Promoter (<=1kb)	1	153804725	153922975	118251	2	57459	ENST00000368655.4	0	GATAD2B	GATAD2B
chr1	153944984	153947032	2049	*	0.704503	Promoter (<=1kb)	1	153929501	153946696	17196	2	9909	ENST00000361217.8	0	DENND4B	DENND4B
chr1	153957315	153959080	1766	*	0.731072	Promoter (<=1kb)	1	153947669	153958615	10947	2	200186	ENST00000303569.10	0	CRTC2	CRTC2
chr1	153962396	153964695	2300	*	0.574277	Promoter (<=1kb)	1	153962351	153962420	70	2	102465441	ENST00000617385.1	0	MIR6737	MIR6737
chr1	153966173	153969555	3383	*	0.532233	Promoter (<=1kb)	1	153967534	153968968	1435	1	148327	ENST00000477617.5	0	CREB3L4	CREB3L4
chr1	153975660	153978680	3021	*	0.657092	Promoter (<=1kb)	1	153974269	153977688	3420	2	10899	ENST00000271843.8	0	JTB	JTB
chr1	153985219	153986803	1585	*	0.374398	Promoter (<=1kb)	1	153975850	153986246	10397	2	10899	ENST00000648869.1	0	JTB	JTB
chr1	153990241	153992348	2108	*	0.67082	Promoter (<=1kb)	1	153990755	153992155	1401	1	6232	ENST00000368567.5	0	RPS27	RPS27
chr1	154181422	154184038	2617	*	0.693319	Promoter (<=1kb)	1	154155304	154183249	27946	2	7170	ENST00000611659.4	0	TPM3	TPM3
chr1	154218840	154222656	3817	*	0.692324	Promoter (<=1kb)	1	154206696	154220578	13883	2	25912	ENST00000648267.1	0	C1orf43	C1orf43
chr1	154271654	154274022	2369	*	0.765507	Promoter (<=1kb)	1	154272511	154275875	3365	1	10456	ENST00000328703.11	0	HAX1	HAX1
chr1	154324671	154326613	1943	*	0.335034	Promoter (<=1kb)	1	154325553	154337846	12294	1	57198	ENST00000368487.7	0	ATP8B2	ATP8B2
chr1	154327951	154329625	1675	*	0.273422	Promoter (<=1kb)	1	154328799	154341788	12990	1	57198	ENST00000426445.1	0	ATP8B2	ATP8B2
chr1	154404583	154408318	3736	*	0.52467	Promoter (<=1kb)	1	154402328	154406564	4237	2	101928101	ENST00000424435.1	0	NA	NA
chr1	154418530	154419013	484	*	0.0187623	Intron (ENST00000622330.4/3570, intron 1 of 6)	1	154429343	154449979	20637	1	3570	ENST00000476006.5	-10330	IL6R	IL6R
chr1	154557000	154560042	3043	*	0.781017	Promoter (<=1kb)	1	154548577	154558633	10057	2	55585	ENST00000292211.4	0	UBE2Q1	UBE2Q1
chr1	154606951	154609369	2419	*	0.556678	Promoter (<=1kb)	1	154582057	154608186	26130	2	103	ENST00000368474.9	0	ADAR	ADAR
chr1	154626581	154628559	1979	*	0.716201	Promoter (<=1kb)	1	154582061	154627980	45920	2	103	ENST00000649593.1	0	ADAR	ADAR
chr1	154671547	154673660	2114	*	0.224808	Distal Intergenic	1	154582107	154628013	45907	2	103	ENST00000649724.1	-43534	ADAR	ADAR
chr1	154870026	154870322	297	*	0.0285117	Promoter (<=1kb)	1	154697455	154870280	172826	2	3782	ENST00000271915.8	0	KCNN3	KCNN3
chr1	154870480	154870722	243	*	0.0253451	Promoter (<=1kb)	1	154697455	154870280	172826	2	3782	ENST00000271915.8	-200	KCNN3	KCNN3
chr1	154935843	154938410	2568	*	0.346374	Promoter (<=1kb)	1	154924734	154936991	12258	2	10654	ENST00000368467.3	0	PMVK	PMVK
chr1	154955311	154956672	1362	*	0.200546	Promoter (<=1kb)	1	154944076	154956121	12046	2	57326	ENST00000368465.5	0	PBXIP1	PBXIP1
chr1	154960427	154963120	2694	*	0.734635	Promoter (<=1kb)	1	154961825	154962623	799	1	101928120	ENST00000605085.1	0	NA	NA
chr1	154969299	154971468	2170	*	0.174908	Promoter (<=1kb)	1	154962298	154970741	8444	2	6464	ENST00000368445.9	0	SHC1	SHC1
chr1	154972102	154976508	4407	*	0.641845	Promoter (<=1kb)	1	154975693	154975783	91	1	100423020	ENST00000580920.1	0	MIR4258	MIR4258
chr1	154982268	154984895	2628	*	0.681487	Promoter (<=1kb)	1	154983338	154988132	4795	1	80308	ENST00000492620.1	0	FLAD1	FLAD1
chr1	154999758	155006298	6541	*	0.692217	Promoter (<=1kb)	1	155002630	155018522	15893	1	51043	ENST00000417934.6	0	ZBTB7B	ZBTB7B
chr1	155007116	155009066	1951	*	0.0363518	Promoter (4-5kb)	1	155002845	155014719	11875	1	51043	ENST00000483226.1	4271	ZBTB7B	ZBTB7B
chr1	155049978	155053029	3052	*	0.730805	Promoter (<=1kb)	1	155050566	155056238	5673	1	8751	ENST00000473905.6	0	ADAM15	ADAM15
chr1	155063218	155065086	1869	*	0.606396	Promoter (<=1kb)	1	155063748	155086807	23060	1	1944	ENST00000505139.1	0	EFNA3	EFNA3
chr1	155078362	155081411	3050	*	0.548325	Promoter (<=1kb)	1	155078872	155087538	8667	1	1944	ENST00000368408.3	0	EFNA3	EFNA3
chr1	155082858	155083699	842	*	0.0209911	Promoter (1-2kb)	1	155085516	155086982	1467	1	1944	ENST00000470294.5	-1817	EFNA3	EFNA3
chr1	155084186	155086519	2334	*	0.363967	Promoter (<=1kb)	1	155085516	155086982	1467	1	1944	ENST00000470294.5	0	EFNA3	EFNA3
chr1	155126778	155131881	5104	*	0.638095	Promoter (<=1kb)	1	155127460	155134857	7398	1	1942	ENST00000368407.7	0	EFNA1	EFNA1
chr1	155134729	155137378	2650	*	0.572668	Promoter (<=1kb)	1	155135344	155138368	3025	1	55974	ENST00000484157.5	0	SLC50A1	SLC50A1
chr1	155139018	155140890	1873	*	0.656546	Promoter (<=1kb)	1	155139891	155140407	517	2	54344	ENST00000368399.1	0	DPM3	DPM3
chr1	155172219	155174403	2185	*	0.762819	Promoter (<=1kb)	1	155169408	155172777	3370	2	200185	ENST00000463527.5	0	KRTCAP2	KRTCAP2
chr1	155176743	155177784	1042	*	0.0766385	Promoter (1-2kb)	1	155174754	155184971	10218	1	80128	ENST00000611379.1	1989	TRIM46	TRIM46
chr1	155193191	155194225	1035	*	0.0487457	Promoter (<=1kb)	1	155192202	155192916	715	2	4582	ENST00000466913.1	-275	MUC1	MUC1
chr1	155194319	155196038	1720	*	0.394052	Promoter (<=1kb)	1	155195177	155195272	96	1	693235	ENST00000607575.3	0	MIR92B	MIR92B
chr1	155208114	155210370	2257	*	0.73197	Promoter (<=1kb)	1	155208699	155213823	5125	1	4580	ENST00000368376.7	0	MTX1	MTX1
chr1	155212756	155213053	298	*	0.0200125	Promoter (<=1kb)	1	155212455	155213739	1285	1	4580	ENST00000495492.1	301	MTX1	MTX1
chr1	155218792	155219561	770	*	0.0362025	Promoter (<=1kb)	1	155213821	155218924	5104	2	2630	ENST00000459805.5	0	GBAP1	GBAP1
chr1	155225905	155228352	2448	*	0.565704	Promoter (<=1kb)	1	155213825	155227422	13598	2	2630	ENST00000368374.5	0	GBAP1	GBAP1
chr1	155240991	155241346	356	*	0.0364961	Promoter (<=1kb)	1	155234452	155241234	6783	2	2629	ENST00000368373.7	0	GBA	GBA
chr1	155243357	155245374	2018	*	0.624978	Promoter (<=1kb)	1	155234452	155244670	10219	2	2629	ENST00000327247.9	0	GBA	GBA
chr1	155254019	155255873	1855	*	0.580217	Promoter (<=1kb)	1	155247205	155254960	7756	2	10712	ENST00000350210.6	0	FAM189B	FAM189B
chr1	155260981	155262884	1904	*	0.608987	Promoter (<=1kb)	1	155255979	155262259	6281	2	10067	ENST00000302631.7	0	SCAMP3	SCAMP3
chr1	155272071	155274226	2156	*	0.653218	Promoter (<=1kb)	1	155262868	155273287	10420	2	1196	ENST00000361168.9	0	CLK2	CLK2
chr1	155277117	155278727	1611	*	0.342175	Promoter (<=1kb)	1	155268094	155278491	10398	2	1196	ENST00000471047.1	0	CLK2	CLK2
chr1	155307683	155310394	2712	*	0.829605	Promoter (<=1kb)	1	155308748	155320666	11919	1	2224	ENST00000611010.4	0	FDPS	FDPS
chr1	155322690	155325741	3052	*	0.665159	Promoter (<=1kb)	1	155323012	155326734	3723	1	23623	ENST00000467820.5	0	RUSC1	RUSC1
chr1	155560617	155560858	242	*	0.0160392	Promoter (1-2kb)	1	155562042	155563646	1605	1	645676	ENST00000456633.1	-1184	NA	NA
chr1	155561973	155565231	3259	*	0.690411	Promoter (<=1kb)	1	155335268	155562693	227426	2	55870	ENST00000368346.7	0	ASH1L	ASH1L
chr1	155609377	155610345	969	*	0.518436	Promoter (<=1kb)	1	155610243	155611347	1105	1	100129405	ENST00000482284.5	0	NA	NA
chr1	155637370	155637685	316	*	0.0254359	Intron (ENST00000500626.2/ENST00000500626.2, intron 4 of 8)	1	155613221	155614052	832	1	55154	ENST00000462250.2	24149	MSTO1	MSTO1
chr1	155687888	155691032	3145	*	0.617791	Promoter (<=1kb)	1	155659443	155688656	29214	2	55249	ENST00000368339.9	0	YY1AP1	YY1AP1
chr1	155744790	155745916	1127	*	0.478314	Promoter (<=1kb)	1	155745829	155750137	4309	1	100129405	ENST00000314835.5	0	NA	NA
chr1	155856101	155858042	1942	*	0.75175	Promoter (<=1kb)	1	155749662	155857295	107634	2	54856	ENST00000368331.5	0	GON4L	GON4L
chr1	155858820	155859424	605	*	0.118548	Promoter (<=1kb)	1	155749662	155859400	109739	2	54856	ENST00000615926.4	0	GON4L	GON4L
chr1	155910093	155911912	1820	*	0.45729	Promoter (<=1kb)	1	155897808	155911404	13597	2	6016	ENST00000368323.7	0	RIT1	RIT1
chr1	155932626	155935594	2969	*	0.762224	Promoter (<=1kb)	1	155913043	155934397	21355	2	22889	ENST00000368321.7	0	KIAA0907	KIAA0907
chr1	155976674	155979581	2908	*	0.701808	Promoter (<=1kb)	1	155946851	155978160	31310	2	9181	ENST00000313695.11	0	ARHGEF2	ARHGEF2
chr1	156019598	156021375	1778	*	0.725377	Promoter (<=1kb)	1	156009048	156020959	11912	2	6746	ENST00000295702.8	0	SSR2	SSR2
chr1	156052606	156055985	3380	*	0.720331	Promoter (<=1kb)	1	156054752	156058510	3759	1	28956	ENST00000368305.8	0	LAMTOR2	LAMTOR2
chr1	156060245	156062600	2356	*	0.554996	Promoter (<=1kb)	1	156061160	156070514	9355	1	57111	ENST00000361084.9	0	RAB25	RAB25
chr1	156081206	156083520	2315	*	0.487822	Promoter (<=1kb)	1	156082573	156134487	51915	1	4000	ENST00000502751.5	0	LMNA	LMNA
chr1	156114375	156116430	2056	*	0.61143	Promoter (<=1kb)	1	156114670	156137764	23095	1	4000	ENST00000361308.8	0	LMNA	LMNA
chr1	156153333	156154406	1074	*	0.183361	Promoter (<=1kb)	1	156153527	156177744	24218	1	64218	ENST00000368285.7	0	SEMA4A	SEMA4A
chr1	156193035	156195225	2191	*	0.751713	Promoter (<=1kb)	1	156193932	156212795	18864	1	9673	ENST00000423538.6	0	SLC25A44	SLC25A44
chr1	156212437	156214440	2004	*	0.519501	Promoter (<=1kb)	1	156212982	156243332	30351	1	100527963	ENST00000490491.5	0	PMF1-BGLAP	PMF1-BGLAP
chr1	156281286	156285189	3904	*	0.776984	Promoter (<=1kb)	1	156249224	156282825	33602	2	23381	ENST00000361813.5	0	SMG5	SMG5
chr1	156294844	156296151	1308	*	0.471312	Promoter (<=1kb)	1	156290541	156295654	5114	2	112770	ENST00000472870.5	0	GLMP	GLMP
chr1	156336404	156339484	3081	*	0.755615	Promoter (<=1kb)	1	156337314	156346995	9682	1	128229	ENST00000368255.7	0	TSACC	TSACC
chr1	156368655	156369860	1206	*	0.198668	Promoter (<=1kb)	1	156369212	156371879	2668	1	57127	ENST00000467375.2	0	RHBG	RHBG
chr1	156420871	156422219	1349	*	0.187393	Promoter (<=1kb)	1	156404257	156421752	17496	2	10485	ENST00000465270.5	0	C1orf61	C1orf61
chr1	156456077	156457385	1309	*	0.256604	Exon (ENST00000441085.5/ENST00000441085.5, exon 1 of 4)	1	156476929	156479780	2852	2	4209	ENST00000493077.1	22395	MEF2D	MEF2D
chr1	156498873	156501905	3033	*	0.829162	Promoter (<=1kb)	1	156463727	156500828	37102	2	4209	ENST00000348159.8	0	MEF2D	MEF2D
chr1	156504757	156506085	1329	*	0.0935146	Promoter (3-4kb)	1	156463727	156500828	37102	2	4209	ENST00000348159.8	-3929	MEF2D	MEF2D
chr1	156571216	156572845	1630	*	0.579136	Promoter (<=1kb)	1	156525405	156572540	47136	2	128239	ENST00000361170.6	0	IQGAP3	IQGAP3
chr1	156591086	156592862	1777	*	0.570293	Promoter (<=1kb)	1	156591762	156594131	2370	1	128240	ENST00000368234.7	0	NAXE	NAXE
chr1	156600245	156602332	2088	*	0.496186	Promoter (<=1kb)	1	156594487	156601483	6997	2	54865	ENST00000368232.8	0	GPATCH4	GPATCH4
chr1	156616069	156616578	510	*	0.023536	Promoter (2-3kb)	1	156619294	156625725	6432	1	60484	ENST00000255039.5	-2716	HAPLN2	HAPLN2
chr1	156725322	156729871	4550	*	0.811063	Promoter (<=1kb)	1	156728442	156736949	8508	1	51093	ENST00000368218.8	0	RRNAD1	RRNAD1
chr1	156739803	156741908	2106	*	0.596976	Promoter (<=1kb)	1	156737303	156741088	3786	2	79590	ENST00000361531.6	0	MRPL24	MRPL24
chr1	156746530	156753300	6771	*	0.78865	Promoter (<=1kb)	1	156742107	156751744	9638	2	3068	ENST00000357325.9	0	HDGF	HDGF
chr1	156765844	156769522	3679	*	0.643494	Promoter (<=1kb)	1	156742526	156766925	24400	2	3068	ENST00000465180.5	0	HDGF	HDGF
chr1	157044131	157046805	2675	*	0.520215	Promoter (<=1kb)	1	156934840	157045370	110531	2	9826	ENST00000368194.7	0	ARHGEF11	ARHGEF11
chr1	157136229	157139398	3170	*	0.761369	Promoter (<=1kb)	1	157121191	157138367	17177	2	2117	ENST00000368192.8	0	ETV3	ETV3
chr1	157163809	157164149	341	*	0.0430408	Distal Intergenic	1	157133145	157138474	5330	2	2117	ENST00000326786.4	-25335	ETV3	ETV3
chr1	157489169	157489608	440	*	0.0615925	Distal Intergenic	1	157513377	157516073	2697	2	83416	ENST00000462218.1	26465	FCRL5	FCRL5
chr1	157993024	157994449	1426	*	0.317719	Promoter (<=1kb)	1	157993273	158096051	102779	1	55243	ENST00000360089.8	0	KIRREL	KIRREL
chr1	158113273	158113919	647	*	0.0423741	Distal Intergenic	1	158086680	158100262	13583	1	55243	ENST00000368172.1	26593	KIRREL	KIRREL
chr1	158149196	158150281	1086	*	0.105899	Promoter (2-3kb)	1	158132040	158146929	14890	2	646268	ENST00000635685.1	-2267	RP11-404O13.1	RP11-404O13.1
chr1	158177561	158177973	413	*	0.0406162	Promoter (1-2kb)	1	158179947	158184896	4950	1	912	ENST00000368171.3	-1974	CD1D	CD1D
chr1	158180837	158181428	592	*	0.0269262	Promoter (<=1kb)	1	158179947	158184896	4950	1	912	ENST00000368171.3	890	CD1D	CD1D
chr1	159780870	159782202	1333	*	0.31057	Promoter (<=1kb)	1	159780932	159782543	1612	1	54935	ENST00000368109.5	0	DUSP23	DUSP23
chr1	159854268	159855542	1275	*	0.0656957	Promoter (<=1kb)	1	159834474	159855347	20874	2	284677	ENST00000368102.5	0	C1orf204	C1orf204
chr1	159899729	159900922	1194	*	0.0474072	Promoter (<=1kb)	1	159899979	159900079	101	2	100422852	ENST00000584466.1	0	MIR4259	MIR4259
chr1	159924135	159926161	2027	*	0.530716	Promoter (<=1kb)	1	159918107	159925732	7626	2	8407	ENST00000368097.8	0	TAGLN2	TAGLN2
chr1	159944781	159946171	1391	*	0.296284	Promoter (<=1kb)	1	159927039	159945593	18555	2	57549	ENST00000476102.1	0	IGSF9	IGSF9
chr1	159961120	159961876	757	*	0.0378887	Promoter (<=1kb)	1	159961218	159979061	17844	1	100505633	ENST00000443364.6	0	LINC01133	LINC01133
chr1	160030408	160033115	2708	*	0.623866	Promoter (<=1kb)	1	160024953	160031991	7039	2	93183	ENST00000368090.4	0	PIGM	PIGM
chr1	160097645	160098750	1106	*	0.41476	Promoter (<=1kb)	1	160091340	160098689	7350	2	93185	ENST00000314485.11	0	IGSF8	IGSF8
chr1	160099044	160099395	352	*	0.0530955	Promoter (<=1kb)	1	160093710	160098943	5234	2	93185	ENST00000448417.1	-101	IGSF8	IGSF8
chr1	160205012	160206602	1591	*	0.605819	Promoter (<=1kb)	1	160205337	160215376	10040	1	8682	ENST00000360472.8	0	PEA15	PEA15
chr1	160260741	160263454	2714	*	0.71456	Promoter (<=1kb)	1	160261744	160262778	1035	1	100287049	ENST00000442130.1	0	NA	NA
chr1	160283714	160285661	1948	*	0.741494	Promoter (<=1kb)	1	160217464	160285130	67667	2	50717	ENST00000556710.5	0	DCAF8	DCAF8
chr1	160341865	160344512	2648	*	0.704445	Promoter (<=1kb)	1	160288686	160343273	54588	2	1314	ENST00000649963.1	0	COPA	COPA
chr1	160400142	160401408	1267	*	0.260921	Promoter (<=1kb)	1	160400586	160428678	28093	1	57216	ENST00000368061.2	0	VANGL2	VANGL2
chr1	160437854	160438291	438	*	0.0185335	Distal Intergenic	1	160419493	160424147	4655	1	57216	ENST00000483408.1	18361	VANGL2	VANGL2
chr1	160990060	160990414	355	*	0.0241769	Distal Intergenic	1	160999910	161001177	1268	2	50848	ENST00000472573.5	10763	F11R	F11R
chr1	161019755	161022474	2720	*	0.522537	Promoter (<=1kb)	1	160995211	161021343	26133	2	50848	ENST00000621309.4	0	F11R	F11R
chr1	161037758	161039328	1571	*	0.625425	Promoter (<=1kb)	1	161037631	161038307	677	2	100131187	ENST00000462952.1	0	TSTD1	TSTD1
chr1	161044326	161046868	2543	*	0.649655	Promoter (<=1kb)	1	161039251	161044941	5691	2	7391	ENST00000368020.5	0	USF1	USF1
chr1	161088995	161089757	763	*	0.0606438	Promoter (<=1kb)	1	161070995	161089599	18605	2	81607	ENST00000368012.3	0	NECTIN4	NECTIN4
chr1	161097802	161099294	1493	*	0.2962	Promoter (<=1kb)	1	161098361	161100298	1938	1	126823	ENST00000490724.6	0	KLHDC9	KLHDC9
chr1	161116433	161119285	2853	*	0.770978	Promoter (<=1kb)	1	161118086	161120232	2147	1	4817	ENST00000496768.5	0	NIT1	NIT1
chr1	161131418	161134940	3523	*	0.514347	Promoter (<=1kb)	1	161120974	161132668	11695	2	9191	ENST00000368006.7	0	DEDD	DEDD
chr1	161152852	161155105	2254	*	0.519987	Promoter (<=1kb)	1	161153752	161158856	5105	1	51506	ENST00000368003.5	0	UFC1	UFC1
chr1	161158755	161160773	2019	*	0.606908	Promoter (<=1kb)	1	161159450	161162368	2919	1	27005	ENST00000492950.5	0	USP21	USP21
chr1	161165201	161167651	2451	*	0.526061	Promoter (<=1kb)	1	161166410	161171218	4809	1	5498	ENST00000352210.9	0	PPOX	PPOX
chr1	161176219	161177973	1755	*	0.572496	Promoter (<=1kb)	1	161171310	161177485	6176	2	8703	ENST00000319769.9	0	B4GALT3	B4GALT3
chr1	161201613	161203597	1985	*	0.582305	Promoter (<=1kb)	1	161202046	161209516	7471	1	4720	ENST00000496553.5	0	NDUFS2	NDUFS2
chr1	161225916	161228129	2214	*	0.486253	Promoter (<=1kb)	1	161227186	161227261	76	1	100847090	ENST00000583479.1	0	TOMM40L	TOMM40L
chr1	161258606	161259285	680	*	0.125183	Promoter (<=1kb)	1	161258727	161285450	26724	1	654790	ENST00000504449.1	0	PCP4L1	PCP4L1
chr1	161313588	161315635	2048	*	0.73848	Promoter (<=1kb)	1	161314257	161375340	61084	1	6391	ENST00000367975.6	0	SDHC	SDHC
chr1	161389271	161390057	787	*	0.403861	Distal Intergenic	1	161364731	161367874	3144	2	257177	ENST00000367974.1	-21397	CFAP126	CFAP126
chr1	161390180	161391191	1012	*	0.416438	Distal Intergenic	1	161364731	161367874	3144	2	257177	ENST00000367974.1	-22306	CFAP126	CFAP126
chr1	161398684	161400842	2159	*	0.459211	Exon (ENST00000636161.1/ENST00000636161.1, exon 1 of 2)	1	161364731	161367874	3144	2	257177	ENST00000367974.1	-30810	CFAP126	CFAP126
chr1	161421672	161422462	791	*	0.0940205	Exon (ENST00000636161.1/ENST00000636161.1, exon 2 of 2)	1	161364731	161367874	3144	2	257177	ENST00000367974.1	-53798	CFAP126	CFAP126
chr1	161426934	161429032	2099	*	0.129154	Exon (ENST00000637155.1/ENST00000637155.1, exon 2 of 5)	1	161364731	161367874	3144	2	257177	ENST00000367974.1	-59060	CFAP126	CFAP126
chr1	161439645	161440933	1289	*	0.454338	Exon (ENST00000636824.1/ENST00000636824.1, exon 1 of 2)	1	161505430	161518558	13129	1	2212	ENST00000367972.8	-64497	FCGR2A	FCGR2A
chr1	161523656	161524682	1027	*	0.240923	Promoter (<=1kb)	1	161524540	161526910	2371	1	3310	ENST00000309758.5	0	HSPA6	HSPA6
chr1	161529470	161532315	2846	*	0.231304	Promoter (4-5kb)	1	161524540	161526910	2371	1	3310	ENST00000309758.5	4930	HSPA6	HSPA6
chr1	161539070	161540544	1475	*	0.241267	Intron (ENST00000537821.2/2212, intron 3 of 4)	1	161545399	161549730	4332	2	2214	ENST00000476031.1	9186	FCGR3A	FCGR3A
chr1	161610431	161610758	328	*	0.0181451	Promoter (4-5kb)	1	161606291	161608217	1927	1	3311	ENST00000445535.1	4140	NA	NA
chr1	161611197	161613262	2066	*	0.132833	Promoter (4-5kb)	1	161606291	161608217	1927	1	3311	ENST00000445535.1	4906	NA	NA
chr1	161726016	161727732	1717	*	0.403697	Promoter (<=1kb)	1	161725901	161728142	2242	1	127943	ENST00000495397.1	115	FCRLB	FCRLB
chr1	161749266	161751238	1973	*	0.666431	Promoter (<=1kb)	1	161749758	161757238	7481	1	11266	ENST00000484291.5	0	DUSP12	DUSP12
chr1	161764809	161767457	2649	*	0.659457	Promoter (<=1kb)	1	161766294	161964070	197777	1	22926	ENST00000367942.3	0	ATF6	ATF6
chr1	162023633	162024499	867	*	0.0641597	Promoter (<=1kb)	1	161983192	162023854	40663	2	25903	ENST00000294794.7	0	OLFML2B	OLFML2B
chr1	162069153	162071084	1932	*	0.519375	Promoter (<=1kb)	1	162069774	162368451	298678	1	9722	ENST00000530878.5	0	NOS1AP	NOS1AP
chr1	162497232	162499378	2147	*	0.764561	Promoter (<=1kb)	1	162497251	162529629	32379	1	127933	ENST00000545294.5	0	UHMK1	UHMK1
chr1	162560273	162565208	4936	*	0.698572	Promoter (<=1kb)	1	162561506	162599842	38337	1	6675	ENST00000271469.7	0	UAP1	UAP1
chr1	162569166	162569778	613	*	0.0201525	Promoter (3-4kb)	1	162566037	162599831	33795	1	6675	ENST00000367925.5	3129	UAP1	UAP1
chr1	162790658	162791036	379	*	0.197834	Promoter (<=1kb)	1	162790702	162812817	22116	1	51478	ENST00000485405.5	0	HSD17B7	HSD17B7
chr1	162822413	162822899	487	*	0.0321704	Downstream (1-2kb)	1	162802918	162804319	1402	1	51478	ENST00000488656.1	19495	HSD17B7	HSD17B7
chr1	163320617	163323571	2955	*	0.651758	Promoter (<=1kb)	1	163321890	163336848	14959	1	83540	ENST00000450453.6	0	NUF2	NUF2
chr1	164558285	164561059	2775	*	0.261876	Promoter (<=1kb)	1	164559200	164560357	1158	1	5087	ENST00000485769.5	0	PBX1	PBX1
chr1	164602205	164602619	415	*	0.0210554	Promoter (2-3kb)	1	164605193	164847071	241879	1	5087	ENST00000468104.5	-2574	PBX1	PBX1
chr1	164602916	164603135	220	*	0.0145459	Promoter (2-3kb)	1	164605193	164847071	241879	1	5087	ENST00000468104.5	-2058	PBX1	PBX1
chr1	165235312	165236398	1087	*	0.0995179	Intron (ENST00000342310.7/4009, intron 4 of 8)	1	165203408	165213280	9873	2	4009	ENST00000489443.2	-22032	LMX1A	LMX1A
chr1	165355957	165356584	628	*	0.035412	Promoter (<=1kb)	1	165201873	165356241	154369	2	4009	ENST00000294816.6	0	LMX1A	LMX1A
chr1	165597798	165598805	1008	*	0.167782	Exon (ENST00000452618.1/ENST00000452618.1, exon 1 of 4)	1	165476841	165582155	105315	2	400794	ENST00000416424.5	-15643	RP11-280O1.2	RP11-280O1.2
chr1	165629723	165632325	2603	*	0.359287	Promoter (<=1kb)	1	165630861	165655620	24760	1	4259	ENST00000367889.7	0	MGST3	MGST3
chr1	165697137	165699247	2111	*	0.62598	Promoter (<=1kb)	1	165662216	165698863	36648	2	223	ENST00000354775.4	0	ALDH9A1	ALDH9A1
chr1	165767756	165770370	2615	*	0.633998	Promoter (<=1kb)	1	165768929	165775176	6248	1	100147773	ENST00000423121.1	0	NA	NA
chr1	165826963	165830105	3143	*	0.609238	Promoter (<=1kb)	1	165727306	165827755	100450	2	54499	ENST00000580248.5	0	TMCO1	TMCO1
chr1	165887614	165888719	1106	*	0.0503725	Promoter (3-4kb)	1	165892652	165908100	15449	1	7371	ENST00000462329.5	-3933	UCK2	UCK2
chr1	166166297	166167537	1241	*	0.157635	Promoter (<=1kb)	1	166059689	166166381	106693	2	149297	ENST00000456900.1	0	FAM78B	FAM78B
chr1	166489754	166490411	658	*	0.0882813	Promoter (<=1kb)	1	166475772	166490039	14268	2	105371590	ENST00000426519.1	0	NA	NA
chr1	166509571	166510095	525	*	0.0284661	Distal Intergenic	1	166475772	166490039	14268	2	105371590	ENST00000426519.1	-19532	NA	NA
chr1	166838520	166841116	2597	*	0.391487	Promoter (<=1kb)	1	166839447	166849208	9762	1	57645	ENST00000449930.5	0	POGK	POGK
chr1	166874751	166877081	2331	*	0.556943	Promoter (<=1kb)	1	166856510	166876327	19818	2	117143	ENST00000367874.4	0	TADA1	TADA1
chr1	166974762	166976296	1535	*	0.379726	Promoter (<=1kb)	1	166908191	166975324	67134	2	387597	ENST00000271417.7	0	ILDR2	ILDR2
chr1	167066752	167067109	358	*	0.0461234	Intron (ENST00000527955.5/10223, intron 3 of 6)	1	167052836	167078719	25884	2	10223	ENST00000527955.5	11610	GPA33	GPA33
chr1	167219020	167220676	1657	*	0.630769	Promoter (<=1kb)	1	167220829	167427345	206517	1	5451	ENST00000367866.6	-153	POU2F1	POU2F1
chr1	167220757	167222904	2148	*	0.643358	Promoter (<=1kb)	1	167220829	167427345	206517	1	5451	ENST00000367866.6	0	POU2F1	POU2F1
chr1	167552612	167554488	1877	*	0.523542	Promoter (<=1kb)	1	167529117	167553805	24689	2	8804	ENST00000466652.2	0	CREG1	CREG1
chr1	167713889	167717068	3180	*	0.42327	Promoter (4-5kb)	1	167721950	167765896	43947	1	9019	ENST00000464954.1	-4882	MPZL1	MPZL1
chr1	167721188	167723805	2618	*	0.765089	Promoter (<=1kb)	1	167721950	167765896	43947	1	9019	ENST00000464954.1	0	MPZL1	MPZL1
chr1	167763886	167764283	398	*	0.0155161	Promoter (<=1kb)	1	167765058	167788012	22955	1	9019	ENST00000474729.5	-775	MPZL1	MPZL1
chr1	167803469	167803767	299	*	0.0168186	Distal Intergenic	1	167787067	167788154	1088	1	9019	ENST00000498279.1	16402	MPZL1	MPZL1
chr1	167926279	167930718	4440	*	0.0563399	Intron (ENST00000367846.8/25874, intron 1 of 4)	1	167935783	167987547	51765	1	55827	ENST00000450548.5	-5065	DCAF6	DCAF6
chr1	167930892	167931269	378	*	0.018829	Promoter (4-5kb)	1	167935783	167987547	51765	1	55827	ENST00000450548.5	-4514	DCAF6	DCAF6
chr1	167932024	167932573	550	*	0.022728	Promoter (3-4kb)	1	167935783	167987547	51765	1	55827	ENST00000450548.5	-3210	DCAF6	DCAF6
chr1	167932852	167939477	6626	*	0.67089	Promoter (<=1kb)	1	167916729	167936040	19312	2	25874	ENST00000367846.8	0	MPC2	MPC2
chr1	168135976	168137901	1926	*	0.342188	Promoter (<=1kb)	1	168079543	168136707	57165	2	23432	ENST00000539777.5	0	GPR161	GPR161
chr1	168178368	168181158	2791	*	0.516118	Promoter (<=1kb)	1	168178933	168202114	23182	1	261726	ENST00000367833.6	0	TIPRL	TIPRL
chr1	168225287	168227015	1729	*	0.556441	Promoter (<=1kb)	1	168225938	168236770	10833	1	375035	ENST00000471981.1	0	SFT2D2	SFT2D2
chr1	168347939	168348939	1001	*	0.219599	Intron (ENST00000636624.1/ENST00000636624.1, intron 1 of 3)	1	168375524	168375621	98	1	693142	ENST00000385239.1	-26585	MIR557	MIR557
chr1	169105362	169110667	5306	*	0.628595	Promoter (<=1kb)	1	169105697	169132722	27026	1	481	ENST00000367816.5	0	ATP1B1	ATP1B1
chr1	169245179	169246111	933	*	0.0526593	Intron (ENST00000472647.5/29922, intron 7 of 11)	1	169132531	169230732	98202	2	29922	ENST00000493481.1	-14447	NME7	NME7
chr1	169366890	169369687	2798	*	0.679143	Promoter (<=1kb)	1	169132531	169367946	235416	2	29922	ENST00000472647.5	0	NME7	NME7
chr1	169483595	169486932	3338	*	0.484423	Promoter (<=1kb)	1	169463909	169486003	22095	2	10560	ENST00000236137.9	0	SLC19A2	SLC19A2
chr1	169585617	169586656	1040	*	0.107449	Promoter (<=1kb)	1	169514166	169586588	72423	2	2153	ENST00000367796.3	0	F5	F5
chr1	169793843	169796161	2319	*	0.570311	Promoter (<=1kb)	1	169794730	169804386	9657	1	55732	ENST00000472795.5	0	C1orf112	C1orf112
chr1	169890559	169891784	1226	*	0.0309221	Promoter (1-2kb)	1	169853074	169888888	35815	2	57147	ENST00000367770.5	-1671	SCYL3	SCYL3
chr1	169892332	169894985	2654	*	0.66006	Promoter (<=1kb)	1	169849631	169893952	44322	2	57147	ENST00000367771.10	0	SCYL3	SCYL3
chr1	170073616	170075420	1805	*	0.45952	Promoter (<=1kb)	1	169921326	170074588	153263	2	22920	ENST00000367767.5	0	KIFAP3	KIFAP3
chr1	170094889	170095208	320	*	0.0192759	Distal Intergenic	1	170035509	170085208	49700	2	22920	ENST00000490550.1	-9681	KIFAP3	KIFAP3
chr1	170168132	170168599	468	*	0.0240154	Distal Intergenic	1	170174403	170241287	66885	1	105371609	ENST00000439184.1	-5804	NA	NA
chr1	170530728	170533345	2618	*	0.476927	Promoter (<=1kb)	1	170462209	170532647	70439	2	101928650	ENST00000456083.5	0	NA	NA
chr1	170664194	170664749	556	*	0.0211042	Promoter (<=1kb)	1	170663937	170729021	65085	1	5396	ENST00000497230.2	257	PRRX1	PRRX1
chr1	171251101	171252125	1025	*	0.106602	Promoter (2-3kb)	1	171248499	171285978	37480	1	2326	ENST00000367750.7	2602	FMO1	FMO1
chr1	171314125	171314639	515	*	0.0404221	Promoter (<=1kb)	1	171314208	171323192	8985	1	2329	ENST00000497228.5	0	FMO4	FMO4
chr1	171484707	171487503	2797	*	0.707476	Promoter (<=1kb)	1	171485551	171532775	47225	1	23215	ENST00000392078.7	0	PRRC2C	PRRC2C
chr1	171740947	171743760	2814	*	0.616781	Promoter (<=1kb)	1	171700160	171742247	42088	2	8674	ENST00000236192.11	0	VAMP4	VAMP4
chr1	171780536	171782959	2424	*	0.599513	Promoter (<=1kb)	1	171781664	171786080	4417	1	51603	ENST00000485629.1	0	METTL13	METTL13
chr1	171841000	171842325	1326	*	0.255945	Promoter (<=1kb)	1	171841498	172133392	291895	1	26052	ENST00000367733.6	0	DNM3	DNM3
chr1	172443082	172444402	1321	*	0.601134	Promoter (<=1kb)	1	172393134	172444083	50950	2	5279	ENST00000484368.1	0	PIGC	PIGC
chr1	172531649	172534552	2904	*	0.681428	Promoter (<=1kb)	1	172532349	172611833	79485	1	51430	ENST00000367723.8	0	SUCO	SUCO
chr1	173474986	173477149	2164	*	0.528364	Promoter (<=1kb)	1	173477266	173488807	11542	1	9588	ENST00000340385.5	-117	PRDX6	PRDX6
chr1	173477260	173480167	2908	*	0.659108	Promoter (<=1kb)	1	173477266	173488807	11542	1	9588	ENST00000340385.5	0	PRDX6	PRDX6
chr1	173714231	173716630	2400	*	0.641649	Promoter (<=1kb)	1	173714941	173733828	18888	1	27252	ENST00000479505.5	0	KLHL20	KLHL20
chr1	173822924	173825795	2872	*	0.625958	Promoter (<=1kb)	1	173824568	173858546	33979	1	55157	ENST00000361951.5	0	DARS2	DARS2
chr1	173865200	173870375	5176	*	0.747834	Promoter (<=1kb)	1	173863900	173867989	4090	2	60674	ENST00000449289.5	0	GAS5	GAS5
chr1	174020393	174023179	2787	*	0.588104	Promoter (<=1kb)	1	173931214	174022297	91084	2	149041	ENST00000367696.6	0	RC3H1	RC3H1
chr1	174158299	174160829	2531	*	0.548746	Promoter (<=1kb)	1	174115300	174159153	43854	2	102724601	ENST00000426899.5	0	RP11-160H22.5	RP11-160H22.5
chr1	174239035	174239875	841	*	0.04261	Promoter (<=1kb)	1	174238822	174244320	5499	1	9910	ENST00000529474.2	213	RABGAP1L	RABGAP1L
chr1	174596226	174596694	469	*	0.0274664	Intron (ENST00000251507.8/9910, intron 13 of 20)	1	174637378	174705750	68373	1	9910	ENST00000474375.6	-40684	RABGAP1L	RABGAP1L
chr1	174990143	174991403	1261	*	0.160871	3' UTR	1	174999163	175011715	12553	1	27101	ENST00000613570.4	-7760	CACYBP	CACYBP
chr1	174998122	175002154	4033	*	0.696964	Promoter (<=1kb)	1	174999163	175011715	12553	1	27101	ENST00000613570.4	0	CACYBP	CACYBP
chr1	175021954	175024146	2193	*	0.561564	Promoter (<=1kb)	1	175012958	175023425	10468	2	63931	ENST00000476371.1	0	MRPS14	MRPS14
chr1	175105673	175107353	1681	*	0.1067	Intron (ENST00000239462.8/63923, intron 9 of 18)	1	175077419	175147936	70518	1	63923	ENST00000621086.1	28254	TNN	TNN
chr1	175191483	175192989	1507	*	0.314369	Promoter (<=1kb)	1	175156987	175192793	35807	2	9674	ENST00000423313.5	0	KIAA0040	KIAA0040
chr1	176205527	176208912	3386	*	0.60494	Promoter (<=1kb)	1	175944831	176206691	261861	2	64326	ENST00000367667.5	0	RFWD2	RFWD2
chr1	176313893	176314390	498	*	0.0246978	Distal Intergenic	1	175944831	176207493	262663	2	64326	ENST00000367669.7	-106400	RFWD2	RFWD2
chr1	177031747	177033283	1537	*	0.205189	Promoter (<=1kb)	1	176976053	177032550	56498	2	460	ENST00000473640.1	0	ASTN1	ASTN1
chr1	178092852	178094930	2079	*	0.453863	Promoter (<=1kb)	1	178091508	178093984	2477	2	100302401	ENST00000421505.1	0	RASAL2-AS1	RASAL2-AS1
chr1	178541935	178543519	1585	*	0.242567	Promoter (<=1kb)	1	178542752	178545500	2749	1	400798	ENST00000367638.1	0	C1orf220	C1orf220
chr1	178724630	178726867	2238	*	0.493157	Promoter (<=1kb)	1	178725147	178921841	196695	1	55103	ENST00000367634.6	0	RALGPS2	RALGPS2
chr1	179025045	179027645	2601	*	0.623689	Promoter (<=1kb)	1	179025804	179050316	24513	1	9917	ENST00000440702.5	0	FAM20B	FAM20B
chr1	179081074	179083490	2417	*	0.54144	Promoter (<=1kb)	1	179081377	179095996	14620	1	64222	ENST00000367627.7	0	TOR3A	TOR3A
chr1	179228477	179230564	2088	*	0.669054	Promoter (<=1kb)	1	179099327	179229601	130275	2	27	ENST00000502732.5	0	ABL2	ABL2
chr1	179293292	179294886	1595	*	0.399421	Promoter (<=1kb)	1	179293714	179358677	64964	1	6646	ENST00000539888.5	0	SOAT1	SOAT1
chr1	179365006	179366701	1696	*	0.342362	Promoter (<=1kb)	1	179365720	179379482	13763	1	126859	ENST00000509175.5	0	AXDND1	AXDND1
chr1	179585853	179586849	997	*	0.061782	Promoter (4-5kb)	1	179591613	179691270	99658	1	163589	ENST00000367614.5	-4764	TDRD5	TDRD5
chr1	179743500	179743890	391	*	0.0135795	Promoter (<=1kb)	1	179743163	179816198	73036	1	148753	ENST00000341785.4	337	FAM163A	FAM163A
chr1	179814571	179815557	987	*	0.0434024	3' UTR	1	179873706	179877772	4067	2	163590	ENST00000483123.1	62215	TOR1AIP2	TOR1AIP2
chr1	179876553	179878235	1683	*	0.563547	Promoter (<=1kb)	1	179839967	179877799	37833	2	163590	ENST00000367612.7	0	TOR1AIP2	TOR1AIP2
chr1	179881070	179884101	3032	*	0.703545	Promoter (<=1kb)	1	179882042	179919708	37667	1	26092	ENST00000528443.6	0	TOR1AIP1	TOR1AIP1
chr1	179953631	179956230	2600	*	0.632452	Promoter (<=1kb)	1	179954738	180114880	160143	1	9857	ENST00000367607.7	0	CEP350	CEP350
chr1	180153738	180155854	2117	*	0.551497	Promoter (<=1kb)	1	180154834	180204030	49197	1	5768	ENST00000367602.7	0	QSOX1	QSOX1
chr1	180229124	180232070	2947	*	0.274622	Promoter (<=1kb)	1	180230286	180278982	48697	1	89884	ENST00000263726.3	0	LHX4	LHX4
chr1	180501062	180503553	2492	*	0.578596	Promoter (<=1kb)	1	180269653	180502954	233302	2	100527964	ENST00000642319.1	0	ACBD6	ACBD6
chr1	180631603	180633312	1710	*	0.693742	Promoter (<=1kb)	1	180632004	180890251	258248	1	9213	ENST00000367590.8	0	XPR1	XPR1
chr1	180912445	180912940	496	*	0.0117464	Promoter (<=1kb)	1	180913154	180914056	903	1	57710	ENST00000496210.1	-214	KIAA1614	KIAA1614
chr1	181020949	181023581	2633	*	0.695434	Promoter (<=1kb)	1	180972712	181023121	50410	2	10228	ENST00000542060.5	0	STX6	STX6
chr1	181033523	181034569	1047	*	0.126773	Promoter (<=1kb)	1	181033972	181049697	15726	1	3140	ENST00000486453.1	0	MR1	MR1
chr1	181088062	181090533	2472	*	0.410131	Promoter (<=1kb)	1	181088712	181092899	4188	1	51278	ENST00000367577.6	0	IER5	IER5
chr1	181104303	181105980	1678	*	0.35299	Distal Intergenic	1	181088712	181092899	4188	1	51278	ENST00000367577.6	15591	IER5	IER5
chr1	181190026	181190391	366	*	0.0213095	Distal Intergenic	1	181175337	181182207	6871	1	101928973	ENST00000438428.1	14689	RP11-540K16.1	RP11-540K16.1
chr1	181482345	181483272	928	*	0.0834889	Promoter (<=1kb)	1	181483311	181652094	168784	1	777	ENST00000533229.1	-39	CACNA1E	CACNA1E
chr1	182028402	182030811	2410	*	0.330475	Distal Intergenic	1	182054570	182061712	7143	2	127665	ENST00000339948.3	30901	ZNF648	ZNF648
chr1	182228474	182229357	884	*	0.0384555	Intron (ENST00000608183.1/400799, intron 2 of 16)	1	182129310	182244399	115090	2	400799	ENST00000608183.1	15042	LINC01344	LINC01344
chr1	182389141	182392726	3586	*	0.699957	Promoter (<=1kb)	1	182381704	182391346	9643	2	2752	ENST00000642379.1	0	GLUL	GLUL
chr1	182588026	182589540	1515	*	0.325505	Promoter (<=1kb)	1	182573634	182589256	15623	2	6041	ENST00000367559.7	0	RNASEL	RNASEL
chr1	182788895	182790365	1471	*	0.277039	Promoter (<=1kb)	1	182789293	182830384	41092	1	80896	ENST00000488424.5	0	NPL	NPL
chr1	182838861	182842018	3158	*	0.604177	Promoter (<=1kb)	1	182839369	182887751	48383	1	1660	ENST00000367549.3	0	DHX9	DHX9
chr1	182962711	182963025	315	*	0.0300639	Distal Intergenic	1	182899865	182953525	53661	2	81626	ENST00000488956.5	-9186	SHCBP1L	SHCBP1L
chr1	183021838	183026255	4418	*	0.556053	Promoter (<=1kb)	1	183023460	183145592	122133	1	3915	ENST00000258341.4	0	LAMC1	LAMC1
chr1	183417481	183418718	1238	*	0.325741	Promoter (<=1kb)	1	183248237	183418602	170366	2	23057	ENST00000287713.6	0	NMNAT2	NMNAT2
chr1	183469847	183473818	3972	*	0.750574	Promoter (<=1kb)	1	183460874	183471746	10873	2	284649	ENST00000421703.5	0	NA	NA
chr1	183625571	183626347	777	*	0.0254485	3' UTR	1	183626194	183633958	7765	2	10092	ENST00000462965.1	7611	ARPC5	ARPC5
chr1	183633765	183637195	3431	*	0.593825	Promoter (<=1kb)	1	183620846	183635726	14881	2	10092	ENST00000359856.10	0	ARPC5	ARPC5
chr1	183804408	183806323	1916	*	0.28649	Promoter (<=1kb)	1	183805120	183928531	123412	1	23179	ENST00000360851.3	0	RGL1	RGL1
chr1	184050919	184053115	2197	*	0.668691	Promoter (<=1kb)	1	184051651	184074212	22562	1	116461	ENST00000423085.7	0	TSEN15	TSEN15
chr1	184386023	184389518	3496	*	0.578056	Promoter (<=1kb)	1	184387058	184629020	241963	1	81563	ENST00000235307.6	0	C1orf21	C1orf21
chr1	184452898	184453578	681	*	0.0281329	Intron (ENST00000235307.6/81563, intron 1 of 5)	1	184387271	184621974	234704	1	81563	ENST00000648109.1	65627	C1orf21	C1orf21
chr1	184753352	184755993	2642	*	0.718735	Promoter (<=1kb)	1	184690231	184754913	64683	2	80267	ENST00000318130.12	0	EDEM3	EDEM3
chr1	184930146	184930946	801	*	0.0363086	Intron (ENST00000367511.3/116496, intron 1 of 13)	1	184887739	184890185	2447	2	116496	ENST00000496299.1	-39961	FAM129A	FAM129A
chr1	184973144	184974879	1736	*	0.266566	Promoter (<=1kb)	1	184791030	184974550	183521	2	116496	ENST00000367511.3	0	FAM129A	FAM129A
chr1	185044989	185047374	2386	*	0.482932	Promoter (<=1kb)	1	185045364	185102608	57245	1	6045	ENST00000367510.7	0	RNF2	RNF2
chr1	185155510	185158611	3102	*	0.656757	Promoter (<=1kb)	1	185157080	185291007	133928	1	54823	ENST00000367501.7	0	SWT1	SWT1
chr1	185315625	185318191	2567	*	0.591545	Promoter (<=1kb)	1	185296388	185317329	20942	2	10625	ENST00000367498.7	0	IVNS1ABP	IVNS1ABP
chr1	185404551	185405114	564	*	0.0248164	Distal Intergenic	1	185331257	185335039	3783	2	100288079	ENST00000565520.1	-69512	GS1-279B7.1	GS1-279B7.1
chr1	185892833	185893712	880	*	0.0872788	Intron (ENST00000271588.8/83872, intron 4 of 106)	1	185957069	185993437	36369	1	83872	ENST00000485744.5	-63357	HMCN1	HMCN1
chr1	186373710	186377272	3563	*	0.703987	Promoter (<=1kb)	1	186375838	186419551	43714	1	54953	ENST00000419367.8	0	C1orf27	C1orf27
chr1	186492553	186493187	635	*	0.0199306	Distal Intergenic	1	186443566	186461122	17557	2	5132	ENST00000391997.2	-31431	PDC	PDC
chr1	186703145	186703813	669	*	0.0382888	Distal Intergenic	1	186680622	186681446	825	1	103752588	ENST00000608917.1	22523	PACERR	PACERR
chr1	186828725	186829697	973	*	0.138481	Promoter (<=1kb)	1	186828953	186988981	160029	1	5321	ENST00000367466.3	0	PLA2G4A	PLA2G4A
chr1	190380928	190381466	539	*	0.0194308	Intron (ENST00000367462.4/339479, intron 2 of 7)	1	190454807	190474801	19995	2	339479	ENST00000445957.2	93335	BRINP3	BRINP3
chr1	190478326	190479762	1437	*	0.226103	Promoter (<=1kb)	1	190478551	190480735	2185	1	101929120	ENST00000436905.5	0	NA	NA
chr1	192205776	192206719	944	*	0.0517888	Intron (ENST00000643151.1/ENST00000643151.1, intron 4 of 7)	1	192158676	192160683	2008	1	64407	ENST00000491030.1	47100	RGS18	RGS18
chr1	192738854	192740237	1384	*	0.0599535	Exon (ENST00000646471.1/ENST00000646471.1, exon 1 of 5)	1	192716328	192716390	63	1	100616345	ENST00000640330.1	22526	NA	NA
chr1	192808353	192809895	1543	*	0.202828	Promoter (<=1kb)	1	192809039	192810899	1861	1	5997	ENST00000483295.1	0	RGS2	RGS2
chr1	193057946	193061344	3399	*	0.632871	Promoter (<=1kb)	1	193012250	193059496	47247	2	51377	ENST00000367455.8	0	UCHL5	UCHL5
chr1	193103956	193106070	2115	*	0.693729	Promoter (<=1kb)	1	193090866	193105433	14568	2	51022	ENST00000608166.2	0	GLRX2	GLRX2
chr1	193121127	193123746	2620	*	0.581558	Promoter (<=1kb)	1	193121800	193254815	133016	1	79577	ENST00000650099.1	0	CDC73	CDC73
chr1	193418237	193419005	769	*	0.0527469	Distal Intergenic	1	193304745	193365953	61209	1	101929184	ENST00000420807.1	113492	LINC01031	LINC01031
chr1	195763251	195763738	488	*	0.039012	Distal Intergenic	1	196044996	196061073	16078	2	105371673	ENST00000430519.1	297335	NA	NA
chr1	196225235	196225670	436	*	0.0330637	Downstream (<1kb)	1	196044996	196061073	16078	2	105371673	ENST00000430519.1	-164162	NA	NA
chr1	196608053	196608914	862	*	0.0487668	Promoter (<=1kb)	1	196225779	196608411	382633	2	343450	ENST00000367433.9	0	KCNT2	KCNT2
chr1	196786549	196786910	362	*	0.0185665	Promoter (2-3kb)	1	196789760	196793633	3874	1	10878	ENST00000461558.2	-2850	CFHR3	CFHR3
chr1	196877876	196878522	647	*	0.0828656	Intron (ENST00000649395.1/ENST00000649395.1, intron 3 of 3)	1	196888014	196918713	30700	1	10877	ENST00000367416.6	-9492	CFHR4	CFHR4
chr1	197145035	197147690	2656	*	0.59678	Promoter (<=1kb)	1	197084128	197146694	62567	2	259266	ENST00000294732.11	0	ASPM	ASPM
chr1	197200285	197202638	2354	*	0.585015	Promoter (<=1kb)	1	197153680	197200542	46863	2	360023	ENST00000367405.4	0	ZBTB41	ZBTB41
chr1	197620492	197621173	682	*	0.0217197	Intron (ENST00000620048.5/163486, intron 10 of 22)	1	197605482	197658350	52869	2	163486	ENST00000496935.1	37177	DENND1B	DENND1B
chr1	197773982	197775948	1967	*	0.480897	Promoter (<=1kb)	1	197504748	197775493	270746	2	163486	ENST00000620048.5	0	DENND1B	DENND1B
chr1	197901612	197903828	2217	*	0.46298	Promoter (<=1kb)	1	197902647	197907367	4721	1	388722	ENST00000367393.7	0	C1orf53	C1orf53
chr1	197915764	197916439	676	*	0.0591502	Promoter (<=1kb)	1	197915837	197932266	16430	1	56956	ENST00000561173.5	0	LHX9	LHX9
chr1	198156119	198159954	3836	*	0.67424	Promoter (<=1kb)	1	198156963	198322420	165458	1	140609	ENST00000367385.8	0	NEK7	NEK7
chr1	199931656	199932625	970	*	0.0469503	Distal Intergenic	1	200027602	200177424	149823	1	2494	ENST00000367362.7	-94977	NR5A2	NR5A2
chr1	200028516	200029944	1429	*	0.392067	Promoter (<=1kb)	1	200027883	200039769	11887	1	2494	ENST00000447034.1	633	NR5A2	NR5A2
chr1	200039073	200040457	1385	*	0.228202	Promoter (2-3kb)	1	200042825	200177420	134596	1	2494	ENST00000544748.5	-2368	NR5A2	NR5A2
chr1	200301809	200302673	865	*	0.139463	Intron (ENST00000636153.1/554279, intron 4 of 4)	1	200342544	200373792	31249	2	554279	ENST00000367355.5	71119	LINC00862	LINC00862
chr1	200408994	200411296	2303	*	0.680648	Promoter (<=1kb)	1	200404940	200410056	5117	2	23528	ENST00000294740.3	0	ZNF281	ZNF281
chr1	200619711	200621731	2021	*	0.627919	Promoter (<=1kb)	1	200551500	200620734	69235	2	9928	ENST00000367350.4	0	KIF14	KIF14
chr1	200668470	200671525	3056	*	0.645992	Promoter (<=1kb)	1	200669507	200694250	24744	1	101929224	ENST00000568695.1	0	RP11-92G12.3	RP11-92G12.3
chr1	200738296	200740894	2599	*	0.608066	Promoter (<=1kb)	1	200739558	200860704	121147	1	23271	ENST00000358823.6	0	CAMSAP2	CAMSAP2
chr1	200890531	200891972	1442	*	0.121868	Promoter (<=1kb)	1	200891048	200899538	8491	1	55765	ENST00000532631.5	0	C1orf106	C1orf106
chr1	200908712	200908947	236	*	0.0138549	Promoter (<=1kb)	1	200908495	200911598	3104	1	55765	ENST00000526172.1	217	C1orf106	C1orf106
chr1	201114014	201115433	1420	*	0.422694	Promoter (<=1kb)	1	201113953	201115372	1420	2	647219	ENST00000458416.2	0	ASCL5	ASCL5
chr1	201153257	201154909	1653	*	0.676974	Promoter (<=1kb)	1	201134772	201154494	19723	2	252839	ENST00000367334.9	0	TMEM9	TMEM9
chr1	201170318	201171771	1454	*	0.245072	Promoter (<=1kb)	1	201134772	201171574	36803	2	252839	ENST00000367333.6	0	TMEM9	TMEM9
chr1	201397898	201400626	2729	*	0.587841	Promoter (<=1kb)	1	201380838	201399608	18771	2	3898	ENST00000391967.6	0	LAD1	LAD1
chr1	201467343	201469686	2344	*	0.463845	Promoter (<=1kb)	1	201464383	201469184	4802	2	23612	ENST00000367311.4	0	PHLDA3	PHLDA3
chr1	201480113	201481317	1205	*	0.0323483	Downstream (2-3kb)	1	201465958	201469237	3280	2	23612	ENST00000367309.1	-10876	PHLDA3	PHLDA3
chr1	201505658	201508254	2597	*	0.570773	Promoter (<=1kb)	1	201483534	201507259	23726	2	1465	ENST00000340006.6	0	CSRP1	CSRP1
chr1	201512477	201512940	464	*	0.0226694	Promoter (3-4kb)	1	201483926	201509456	25531	2	1465	ENST00000531916.5	-3021	CSRP1	CSRP1
chr1	201538497	201539681	1185	*	0.211196	Intron (ENST00000648727.1/ENST00000648727.1, intron 1 of 1)	1	201520056	201520549	494	1	376693	ENST00000482594.2	18441	NA	NA
chr1	201647727	201649565	1839	*	0.265088	Promoter (<=1kb)	1	201648249	201826969	178721	1	89796	ENST00000367296.8	0	NAV1	NAV1
chr1	201739279	201740367	1089	*	0.0548875	Promoter (<=1kb)	1	201739317	201803690	64374	1	89796	ENST00000490213.5	0	NAV1	NAV1
chr1	201828953	201830901	1949	*	0.80152	Promoter (<=1kb)	1	201688259	201829559	141301	2	100873949	ENST00000413035.5	0	IPO9-AS1	IPO9-AS1
chr1	201888223	201889565	1343	*	0.366454	Promoter (<=1kb)	1	201888680	201892137	3458	1	149345	ENST00000464117.1	0	SHISA4	SHISA4
chr1	201954435	201957085	2651	*	0.756202	Promoter (<=1kb)	1	201955491	201970661	15171	1	10440	ENST00000367287.4	0	TIMM17A	TIMM17A
chr1	201982225	201984214	1990	*	0.604652	Promoter (<=1kb)	1	201982372	202001399	19028	1	6051	ENST00000481780.5	0	RNPEP	RNPEP
chr1	202007940	202008573	634	*	0.0324436	Promoter (<=1kb)	1	202007945	202016009	8065	1	1999	ENST00000359651.7	0	ELF3	ELF3
chr1	202009740	202012232	2493	*	0.465674	Promoter (<=1kb)	1	201995696	202010463	14768	2	102723465	ENST00000419190.2	0	NA	NA
chr1	202017944	202018843	900	*	0.0369922	Promoter (4-5kb)	1	202013778	202015794	2017	1	1999	ENST00000475698.1	4166	ELF3	ELF3
chr1	202142968	202145585	2618	*	0.756508	Promoter (<=1kb)	1	202133404	202144741	11338	2	127829	ENST00000272217.6	0	ARL8A	ARL8A
chr1	202340110	202342652	2543	*	0.595148	Promoter (<=1kb)	1	202331657	202341936	10280	2	29089	ENST00000646651.1	0	UBE2T	UBE2T
chr1	202348190	202350103	1914	*	0.684669	Promoter (<=1kb)	1	202348699	202592706	244008	1	4660	ENST00000391959.5	0	PPP1R12B	PPP1R12B
chr1	202554482	202554781	300	*	0.0264963	Promoter (3-4kb)	1	202558618	202567827	9210	1	4660	ENST00000367269.2	-3837	PPP1R12B	PPP1R12B
chr1	202806335	202808926	2592	*	0.582789	Promoter (<=1kb)	1	202724887	202808473	83587	2	10765	ENST00000648338.1	0	KDM5B	KDM5B
chr1	202810155	202811819	1665	*	0.501005	Promoter (<=1kb)	1	202810954	202812156	1203	1	100506696	ENST00000553157.1	0	PCAT6	PCAT6
chr1	202860486	202862504	2019	*	0.617994	Promoter (<=1kb)	1	202861754	202875241	13488	1	148709	ENST00000456105.2	0	RP11-480I12.9	RP11-480I12.9
chr1	202887652	202889677	2026	*	0.594793	Promoter (<=1kb)	1	202878957	202889135	10179	2	5877	ENST00000367262.3	0	RABIF	RABIF
chr1	202925762	202928025	2264	*	0.56405	Promoter (<=1kb)	1	202891100	202927262	36163	2	59349	ENST00000367261.7	0	KLHL12	KLHL12
chr1	202956954	202958995	2042	*	0.82747	Promoter (<=1kb)	1	202940823	202958389	17567	2	51094	ENST00000340990.9	0	ADIPOR1	ADIPOR1
chr1	202966291	202968107	1817	*	0.736212	Promoter (<=1kb)	1	202961869	202967280	5412	2	51706	ENST00000367249.8	0	CYB5R1	CYB5R1
chr1	203006269	203008991	2723	*	0.657055	Promoter (<=1kb)	1	203007386	203024848	17463	1	92703	ENST00000367242.3	0	TMEM183A	TMEM183A
chr1	203026168	203027870	1703	*	0.448865	Promoter (<=1kb)	1	203026498	203078736	52239	1	8497	ENST00000367240.6	0	PPFIA4	PPFIA4
chr1	203127754	203128720	967	*	0.0494957	Promoter (<=1kb)	1	203128306	203166749	38444	1	134	ENST00000367235.1	0	ADORA1	ADORA1
chr1	203267333	203267790	458	*	0.0605837	Intron (ENST00000484834.5/1118, intron 1 of 11)	1	203212827	203272809	59983	2	1118	ENST00000484834.5	5019	CHIT1	CHIT1
chr1	203304687	203306764	2078	*	0.645762	Promoter (<=1kb)	1	203298758	203305309	6552	2	730227	ENST00000457348.5	0	LINC01136	LINC01136
chr1	203326902	203327990	1089	*	0.21419	Distal Intergenic	1	203305536	203309602	4067	1	7832	ENST00000290551.4	21366	BTG2	BTG2
chr1	203626354	203627527	1174	*	0.179373	Promoter (<=1kb)	1	203626561	203744081	117521	1	493	ENST00000357681.9	0	ATP2B4	ATP2B4
chr1	203682537	203684070	1534	*	0.45314	Promoter (<=1kb)	1	203682809	203740319	57511	1	493	ENST00000341360.6	0	ATP2B4	ATP2B4
chr1	203795093	203797170	2078	*	0.54398	Promoter (<=1kb)	1	203795654	203802173	6520	1	9877	ENST00000466470.5	0	ZC3H11A	ZC3H11A
chr1	203860858	203863229	2372	*	0.593636	Promoter (<=1kb)	1	203861603	203870081	8479	1	6635	ENST00000483099.5	0	SNRPE	SNRPE
chr1	204072774	204075402	2629	*	0.370856	Promoter (<=1kb)	1	204073115	204119859	46745	1	9580	ENST00000367203.8	0	SOX13	SOX13
chr1	204088287	204089097	811	*	0.0573973	Intron (ENST00000367203.8/9580, intron 1 of 6)	1	204078129	204116627	38499	1	9580	ENST00000528591.5	10158	SOX13	SOX13
chr1	204089160	204089663	504	*	0.0247945	Intron (ENST00000367203.8/9580, intron 1 of 6)	1	204078129	204116627	38499	1	9580	ENST00000528591.5	11031	SOX13	SOX13
chr1	204151471	204152698	1228	*	0.254924	Promoter (<=1kb)	1	204131062	204151894	20833	2	55224	ENST00000367201.7	0	ETNK2	ETNK2
chr1	204213432	204214665	1234	*	0.22269	Promoter (<=1kb)	1	204198160	204214092	15933	2	127845	ENST00000308302.3	0	GOLT1A	GOLT1A
chr1	204286023	204287667	1645	*	0.0299399	Intron (ENST00000272203.7/22874, intron 1 of 22)	1	204220756	204307395	86640	2	22874	ENST00000637508.1	19728	PLEKHA6	PLEKHA6
chr1	204331189	204332156	968	*	0.0857085	Intron (ENST00000272203.7/22874, intron 1 of 22)	1	204220756	204307395	86640	2	22874	ENST00000637508.1	-23794	PLEKHA6	PLEKHA6
chr1	204363284	204363879	596	*	0.0415661	Promoter (3-4kb)	1	204221221	204359916	138696	2	22874	ENST00000414478.1	-3368	PLEKHA6	PLEKHA6
chr1	204377652	204378558	907	*	0.0435202	Promoter (<=1kb)	1	204273626	204377665	104040	2	22874	ENST00000564627.2	0	PLEKHA6	PLEKHA6
chr1	204404591	204405429	839	*	0.0217606	3' UTR	1	204403387	204411791	8405	2	84919	ENST00000367188.4	6362	PPP1R15B	PPP1R15B
chr1	204406372	204412684	6313	*	0.653384	Promoter (<=1kb)	1	204403387	204411791	8405	2	84919	ENST00000367188.4	0	PPP1R15B	PPP1R15B
chr1	204417082	204417875	794	*	0.0177655	Intron (ENST00000443515.1/ENST00000443515.1, intron 1 of 2)	1	204403387	204411791	8405	2	84919	ENST00000367188.4	-5291	PPP1R15B	PPP1R15B
chr1	204492927	204495726	2800	*	0.455283	Promoter (<=1kb)	1	204469410	204494724	25315	2	5287	ENST00000415899.1	0	PIK3C2B	PIK3C2B
chr1	204505787	204508546	2760	*	0.269654	Distal Intergenic	1	204516379	204558119	41741	1	4194	ENST00000367183.7	-7833	MDM4	MDM4
chr1	204515775	204517814	2040	*	0.608904	Promoter (<=1kb)	1	204516379	204558119	41741	1	4194	ENST00000367183.7	0	MDM4	MDM4
chr1	204684690	204685920	1231	*	0.165789	Promoter (<=1kb)	1	204617170	204685353	68184	2	10446	ENST00000367176.7	0	LRRN2	LRRN2
chr1	204806903	204807445	543	*	0.198725	Distal Intergenic	1	204828651	205010924	182274	1	23114	ENST00000404977.6	-21206	NFASC	NFASC
chr1	204828270	204829282	1013	*	0.318033	Promoter (<=1kb)	1	204828651	205010924	182274	1	23114	ENST00000404977.6	0	NFASC	NFASC
chr1	205120360	205123478	3119	*	0.668678	Promoter (<=1kb)	1	205086142	205122015	35874	2	5929	ENST00000264515.10	0	RBBP5	RBBP5
chr1	205210131	205212167	2037	*	0.729458	Promoter (<=1kb)	1	205142505	205211566	69062	2	25778	ENST00000367161.7	0	DSTYK	DSTYK
chr1	205227251	205228667	1417	*	0.377108	Promoter (<=1kb)	1	205228176	205273343	45168	1	9911	ENST00000358024.7	0	TMCC2	TMCC2
chr1	205318212	205318800	589	*	0.0367004	Promoter (2-3kb)	1	205302059	205321791	19733	2	81788	ENST00000367157.4	2991	NUAK2	NUAK2
chr1	205319042	205319805	764	*	0.0357812	Promoter (1-2kb)	1	205302059	205321791	19733	2	81788	ENST00000367157.4	1986	NUAK2	NUAK2
chr1	205320002	205320296	295	*	0.0237807	Promoter (1-2kb)	1	205302059	205321791	19733	2	81788	ENST00000367157.4	1495	NUAK2	NUAK2
chr1	205320495	205322130	1636	*	0.703966	Promoter (<=1kb)	1	205302059	205321791	19733	2	81788	ENST00000367157.4	0	NUAK2	NUAK2
chr1	205343893	205344741	849	*	0.0647669	Promoter (<=1kb)	1	205339801	205344182	4382	2	55220	ENST00000607826.1	0	KLHDC8A	KLHDC8A
chr1	205430498	205431101	604	*	0.106897	Intron (ENST00000367154.5/93273, intron 1 of 3)	1	205381378	205422054	40677	2	93273	ENST00000367153.8	-8444	LEMD1	LEMD1
chr1	205456624	205457408	785	*	0.0253907	Promoter (<=1kb)	1	205436986	205456086	19101	2	101669762	ENST00000625854.1	-538	NA	NA
chr1	205504618	205505498	881	*	0.129423	Promoter (<=1kb)	1	205504659	205523686	19028	1	5129	ENST00000507067.1	0	CDK18	CDK18
chr1	205543103	205543506	404	*	0.0211352	Distal Intergenic	1	205530313	205531666	1354	1	5129	ENST00000459862.1	12790	CDK18	CDK18
chr1	205543617	205544175	559	*	0.0295985	Distal Intergenic	1	205530313	205531666	1354	1	5129	ENST00000459862.1	13304	CDK18	CDK18
chr1	205630371	205633573	3203	*	0.500953	Promoter (<=1kb)	1	205597556	205631893	34338	2	2005	ENST00000616704.4	0	ELK4	ELK4
chr1	205662151	205662560	410	*	0.0172761	Promoter (<=1kb)	1	205657851	205662668	4818	2	85414	ENST00000460934.1	108	SLC45A3	SLC45A3
chr1	205662640	205665847	3208	*	0.107959	Promoter (<=1kb)	1	205657851	205662668	4818	2	85414	ENST00000460934.1	0	SLC45A3	SLC45A3
chr1	205676287	205681170	4884	*	0.668665	Promoter (<=1kb)	1	205657851	205680459	22609	2	85414	ENST00000367145.3	0	SLC45A3	SLC45A3
chr1	205747641	205750873	3233	*	0.663964	Promoter (<=1kb)	1	205712819	205750276	37458	2	64710	ENST00000367142.4	0	NUCKS1	NUCKS1
chr1	205774354	205775791	1438	*	0.520618	Promoter (<=1kb)	1	205767986	205775446	7461	2	8934	ENST00000367139.7	0	RAB29	RAB29
chr1	205811541	205814419	2879	*	0.682713	Promoter (<=1kb)	1	205789093	205813176	24084	2	254428	ENST00000367137.3	0	SLC41A1	SLC41A1
chr1	205962358	205962756	399	*	0.0159615	Distal Intergenic	1	205913054	205943460	30407	2	115019	ENST00000367134.2	-18898	SLC26A9	SLC26A9
chr1	206470169	206471342	1174	*	0.100739	Promoter (<=1kb)	1	206470476	206478297	7822	1	9641	ENST00000605818.5	0	IKBKE	IKBKE
chr1	206507050	206508271	1222	*	0.352415	Promoter (<=1kb)	1	206507530	206587712	80183	1	83593	ENST00000579436.6	0	RASSF5	RASSF5
chr1	206556813	206558075	1263	*	0.131703	Promoter (<=1kb)	1	206557165	206589267	32103	1	83593	ENST00000577571.5	0	RASSF5	RASSF5
chr1	206611110	206612953	1844	*	0.638309	Promoter (<=1kb)	1	206591642	206612459	20818	2	1939	ENST00000271764.6	0	EIF2D	EIF2D
chr1	206634943	206636399	1457	*	0.693249	Promoter (<=1kb)	1	206635536	206649193	13658	1	8444	ENST00000367109.6	0	DYRK3	DYRK3
chr1	206684404	206686839	2436	*	0.581598	Promoter (<=1kb)	1	206684944	206732863	47920	1	9261	ENST00000294981.8	0	MAPKAPK2	MAPKAPK2
chr1	206908868	206910202	1335	*	0.216142	Promoter (<=1kb)	1	206904525	206909945	5421	2	9214	ENST00000474041.5	0	FCMR	FCMR
chr1	207026937	207028191	1255	*	0.104165	Promoter (4-5kb)	1	207018521	207032747	14227	2	79098	ENST00000359470.5	4556	C1orf116	C1orf116
chr1	207028216	207032893	4678	*	0.571039	Promoter (<=1kb)	1	207018521	207032747	14227	2	79098	ENST00000359470.5	0	C1orf116	C1orf116
chr1	207049491	207054046	4556	*	0.705841	Promoter (<=1kb)	1	207053260	207077823	24564	1	5208	ENST00000367080.7	0	PFKFB2	PFKFB2
chr1	207153034	207154263	1230	*	0.283637	Distal Intergenic	1	207104378	207115465	11088	1	722	ENST00000424088.1	48656	C4BPA	C4BPA
chr1	207321345	207322188	844	*	0.0642053	Promoter (<=1kb)	1	207321376	207360966	39591	1	1604	ENST00000367064.8	0	CD55	CD55
chr1	207454257	207455063	807	*	0.0233912	Promoter (<=1kb)	1	207454651	207466756	12106	1	1380	ENST00000479186.1	0	CR2	CR2
chr1	207750449	207754390	3942	*	0.6417	Promoter (<=1kb)	1	207752057	207795513	43457	1	4179	ENST00000322875.8	0	CD46	CD46
chr1	207790052	207790374	323	*	0.0308571	3' UTR	1	207801852	207801939	88	2	407026	ENST00000385231.3	11565	C1orf132	C1orf132
chr1	207822106	207824183	2078	*	0.285768	Promoter (<=1kb)	1	207813560	207822703	9144	2	100128537	ENST00000487977.1	0	NA	NA
chr1	207825918	207826474	557	*	0.0240905	Promoter (3-4kb)	1	207813560	207822703	9144	2	100128537	ENST00000487977.1	-3215	NA	NA
chr1	207866385	207869613	3229	*	0.556334	Promoter (<=1kb)	1	207801518	207869150	67633	2	100128537	ENST00000608023.5	0	NA	NA
chr1	207962826	207964401	1576	*	0.285881	Exon (ENST00000638446.1/ENST00000638446.1, exon 3 of 5)	1	207886539	207911402	24864	2	947	ENST00000356522.4	-51424	CD34	CD34
chr1	208243045	208244991	1947	*	0.146644	Promoter (<=1kb)	1	208022242	208244320	222079	2	5362	ENST00000367033.3	0	PLXNA2	PLXNA2
chr1	208988496	208989087	592	*	0.0262839	Distal Intergenic	1	208972454	208975307	2854	1	105372894	ENST00000453569.1	16042	RP5-1051D14.1	RP5-1051D14.1
chr1	209783440	209784682	1243	*	0.591513	Promoter (<=1kb)	1	209779208	209784559	5352	2	148304	ENST00000294811.2	0	C1orf74	C1orf74
chr1	209784784	209785179	396	*	0.0389134	Promoter (<=1kb)	1	209779208	209784559	5352	2	148304	ENST00000294811.2	-225	C1orf74	C1orf74
chr1	209805033	209806893	1861	*	0.551234	Promoter (<=1kb)	1	209785623	209806175	20553	2	3664	ENST00000542854.5	0	IRF6	IRF6
chr1	209827122	209829307	2186	*	0.711015	Promoter (<=1kb)	1	209828007	209857565	29559	1	27042	ENST00000491415.6	0	DIEXF	DIEXF
chr1	209919479	209919967	489	*	0.0192011	Distal Intergenic	1	209938174	210162223	224050	1	255928	ENST00000367019.5	-18207	SYT14	SYT14
chr1	210052208	210052923	716	*	0.0410516	Intron (ENST00000367019.5/255928, intron 4 of 8)	1	210021046	210162967	141922	1	255928	ENST00000534859.2	31162	SYT14	SYT14
chr1	210208831	210209403	573	*	0.0137563	Distal Intergenic	1	210232799	210246255	13457	1	56256	ENST00000367012.3	-23396	SERTAD4	SERTAD4
chr1	210232262	210234144	1883	*	0.218209	Promoter (<=1kb)	1	210232799	210246255	13457	1	56256	ENST00000367012.3	0	SERTAD4	SERTAD4
chr1	210251382	210251944	563	*	0.0434655	Distal Intergenic	1	210237978	210246631	8654	1	56256	ENST00000483884.1	13404	SERTAD4	SERTAD4
chr1	210328383	210330068	1686	*	0.49095	Promoter (<=1kb)	1	210328906	210676296	347391	1	55733	ENST00000537898.5	0	HHAT	HHAT
chr1	211133608	211134405	798	*	0.0282317	Promoter (<=1kb)	1	210676823	211134129	457307	2	3756	ENST00000367007.5	0	KCNH1	KCNH1
chr1	211257431	211261723	4293	*	0.601833	Promoter (<=1kb)	1	211258377	211276335	17959	1	55758	ENST00000534478.5	0	RCOR3	RCOR3
chr1	211326483	211327544	1062	*	0.250875	Promoter (<=1kb)	1	211326615	211365509	38895	1	7188	ENST00000462410.5	0	TRAF5	TRAF5
chr1	211382047	211384165	2119	*	0.652876	Promoter (<=1kb)	1	211382803	211435333	52531	1	84791	ENST00000423222.5	0	NA	NA
chr1	211515285	211515953	669	*	0.0377806	Distal Intergenic	1	211476522	211492917	16396	2	343035	ENST00000367002.4	-22368	RD3	RD3
chr1	211577082	211580076	2995	*	0.553883	Promoter (<=1kb)	1	211571568	211578742	7175	2	7779	ENST00000367001.4	0	SLC30A1	SLC30A1
chr1	211674124	211676338	2215	*	0.579463	Promoter (<=1kb)	1	211658657	211675630	16974	2	4751	ENST00000540251.5	0	NEK2	NEK2
chr1	211829677	211831265	1589	*	0.500776	Promoter (<=1kb)	1	211829846	211846441	16596	1	102723727	ENST00000457272.5	0	RP11-552D8.1	RP11-552D8.1
chr1	212033932	212037484	3553	*	0.586145	Promoter (<=1kb)	1	211940399	212035536	95138	2	25896	ENST00000469606.5	0	INTS7	INTS7
chr1	212283970	212287711	3742	*	0.582035	Promoter (<=1kb)	1	212285537	212361863	76327	1	5525	ENST00000261461.6	0	PPP2R5A	PPP2R5A
chr1	212413714	212415234	1521	*	0.542254	Promoter (<=1kb)	1	212363931	212414895	50965	2	55248	ENST00000261455.8	0	TMEM206	TMEM206
chr1	212432254	212433837	1584	*	0.680196	Promoter (<=1kb)	1	212432887	212446379	13493	1	29937	ENST00000366988.4	0	NENF	NENF
chr1	212558267	212559345	1079	*	0.434894	Exon (ENST00000564287.2/ENST00000564287.2, exon 1 of 1)	1	212565334	212619535	54202	1	467	ENST00000366981.8	-5989	ATF3	ATF3
chr1	212606893	212610634	3742	*	0.515929	Promoter (<=1kb)	1	212608628	212620772	12145	1	467	ENST00000613954.4	0	ATF3	ATF3
chr1	212665221	212665768	548	*	0.24923	Exon (ENST00000446962.1/ENST00000446962.1, exon 1 of 3)	1	212686418	212687509	1092	2	55509	ENST00000471382.5	21741	BATF3	BATF3
chr1	212698963	212700279	1317	*	0.175946	Promoter (<=1kb)	1	212686418	212699985	13568	2	55509	ENST00000243440.1	0	BATF3	BATF3
chr1	212790275	212793194	2920	*	0.626786	Promoter (<=1kb)	1	212791828	212815597	23770	1	128387	ENST00000532324.5	0	TATDN3	TATDN3
chr1	212857030	212859861	2832	*	0.554297	Promoter (<=1kb)	1	212858255	212899363	41109	1	28982	ENST00000366971.8	0	FLVCR1	FLVCR1
chr1	212950029	212951417	1389	*	0.401825	Promoter (<=1kb)	1	212950520	212988698	38179	1	79805	ENST00000366966.6	0	VASH2	VASH2
chr1	213014309	213016503	2195	*	0.496134	Promoter (<=1kb)	1	212992182	213015826	23645	2	90806	ENST00000360506.6	0	ANGEL2	ANGEL2
chr1	213050670	213052409	1740	*	0.658904	Promoter (<=1kb)	1	213051233	213273464	222232	1	26750	ENST00000543354.5	0	RPS6KC1	RPS6KC1
chr1	213987222	213989341	2120	*	0.159769	Promoter (<=1kb)	1	213817751	213988382	170632	2	100505832	ENST00000433082.6	0	NA	NA
chr1	214280604	214282439	1836	*	0.422205	Promoter (<=1kb)	1	214281102	214337131	56030	1	56950	ENST00000491455.5	0	SMYD2	SMYD2
chr1	214439514	214439988	475	*	0.0236518	Intron (ENST00000366956.9/5784, intron 3 of 18)	1	214372246	214376406	4161	2	5784	ENST00000473261.1	-63108	PTPN14	PTPN14
chr1	214550670	214552899	2230	*	0.315699	Promoter (<=1kb)	1	214348696	214551223	202528	2	5784	ENST00000366956.9	0	PTPN14	PTPN14
chr1	214602390	214604945	2556	*	0.6838	Promoter (<=1kb)	1	214603195	214615190	11996	1	1063	ENST00000464322.5	0	CENPF	CENPF
chr1	215566230	215570340	4111	*	0.489778	Promoter (<=1kb)	1	215567392	215621807	54416	1	51133	ENST00000259154.8	0	KCTD3	KCTD3
chr1	216221284	216221812	529	*	0.0706918	Intron (ENST00000307340.7/7399, intron 14 of 71)	1	216083370	216089139	5770	2	7399	ENST00000481786.1	-132145	USH2A	USH2A
chr1	216531147	216531971	825	*	0.0453937	Intron (ENST00000616180.4/2104, intron 5 of 6)	1	216173946	216423396	249451	2	7399	ENST00000366942.3	-107751	USH2A	USH2A
chr1	216600694	216601468	775	*	0.0653117	Intron (ENST00000616180.4/2104, intron 3 of 6)	1	216503246	216715253	212008	2	2104	ENST00000616180.4	113785	ESRRG	ESRRG
chr1	217088947	217091002	2056	*	0.352053	Promoter (<=1kb)	1	216503246	217089645	586400	2	2104	ENST00000361525.7	0	ESRRG	ESRRG
chr1	217134313	217136114	1802	*	0.168155	Promoter (1-2kb)	1	216503254	217137754	634501	2	2104	ENST00000493603.5	1640	ESRRG	ESRRG
chr1	217629819	217632179	2361	*	0.571611	Promoter (<=1kb)	1	217631324	217774424	143101	1	128153	ENST00000470448.5	0	SPATA17	SPATA17
chr1	218163767	218165348	1582	*	0.0314647	Distal Intergenic	1	218285287	218337983	52697	1	51018	ENST00000366932.3	-119939	RRP15	RRP15
chr1	218284501	218286814	2314	*	0.544832	Promoter (<=1kb)	1	218285287	218337983	52697	1	51018	ENST00000366932.3	0	RRP15	RRP15
chr1	219173257	219175525	2269	*	0.612677	Promoter (<=1kb)	1	219173844	219212865	39022	1	127018	ENST00000366928.9	0	LYPLAL1	LYPLAL1
chr1	219879778	219880390	613	*	0.0270139	Intron (ENST00000484239.5/55532, intron 4 of 8)	1	219914264	219919030	4767	2	55532	ENST00000484079.1	38640	SLC30A10	SLC30A10
chr1	220044812	220047427	2616	*	0.683394	Promoter (<=1kb)	1	219968601	220046658	78058	2	2058	ENST00000366923.7	0	EPRS	EPRS
chr1	220088510	220090865	2356	*	0.550289	Promoter (<=1kb)	1	220057482	220089853	32372	2	10380	ENST00000322067.11	0	BPNT1	BPNT1
chr1	220093693	220095691	1999	*	0.634232	Promoter (<=1kb)	1	220094102	220148041	53940	1	55699	ENST00000366922.2	0	IARS2	IARS2
chr1	220270934	220273378	2445	*	0.789956	Promoter (<=1kb)	1	220148293	220272454	124162	2	25782	ENST00000358951.6	0	RAB3GAP2	RAB3GAP2
chr1	220527543	220529259	1717	*	0.383042	Promoter (<=1kb)	1	220528183	220664456	136274	1	4139	ENST00000402574.5	0	MARK1	MARK1
chr1	220689980	220691423	1444	*	0.48226	Promoter (<=1kb)	1	220689845	220699157	9313	1	79762	ENST00000294889.5	135	C1orf115	C1orf115
chr1	220732715	220733474	760	*	0.0276419	Distal Intergenic	1	220748225	220755060	6836	1	54996	ENST00000469583.1	-14751	2020-03-02	2020-03-02
chr1	220747460	220749459	2000	*	0.480667	Promoter (<=1kb)	1	220748225	220755060	6836	1	54996	ENST00000469583.1	0	2020-03-02	2020-03-02
chr1	220785835	220788515	2681	*	0.479229	Promoter (<=1kb)	1	220786759	220819657	32899	1	64757	ENST00000366910.9	0	2020-03-01	2020-03-01
chr1	220878914	220880978	2065	*	0.227782	Promoter (<=1kb)	1	220832763	220880140	47378	2	100873924	ENST00000552026.1	0	HLX-AS1	HLX-AS1
chr1	221740633	221744059	3427	*	0.424831	Promoter (<=1kb)	1	221701424	221742176	40753	2	11221	ENST00000366899.3	0	DUSP10	DUSP10
chr1	222464655	222465945	1291	*	0.100557	Distal Intergenic	1	222522258	222525239	2982	2	79802	ENST00000473144.5	59294	HHIPL2	HHIPL2
chr1	222588530	222590906	2377	*	0.464165	Promoter (<=1kb)	1	222589825	222592486	2662	1	100506161	ENST00000441835.1	0	NA	NA
chr1	222617274	222617923	650	*	0.143019	Promoter (<=1kb)	1	222618086	222668012	49927	1	375056	ENST00000344922.9	-163	MIA3	MIA3
chr1	222618017	222619686	1670	*	0.784483	Promoter (<=1kb)	1	222618086	222668012	49927	1	375056	ENST00000344922.9	0	MIA3	MIA3
chr1	222643398	222645312	1915	*	0.619587	Promoter (<=1kb)	1	222644303	222665823	21521	1	375056	ENST00000340535.11	0	MIA3	MIA3
chr1	222710658	222714351	3694	*	0.591712	Promoter (<=1kb)	1	222712553	222735196	22644	1	148362	ENST00000340934.9	0	BROX	BROX
chr1	222814529	222816616	2088	*	0.418335	Promoter (<=1kb)	1	222815064	222994906	179843	1	84976	ENST00000495684.2	0	DISP1	DISP1
chr1	222897282	222898203	922	*	0.0509912	Intron (ENST00000495684.2/84976, intron 2 of 7)	1	222872271	222979862	107592	1	84976	ENST00000360254.3	25011	DISP1	DISP1
chr1	223133727	223134669	943	*	0.111022	Promoter (1-2kb)	1	223123488	223132579	9092	2	7100	ENST00000642471.1	-1148	TLR5	TLR5
chr1	223142518	223143932	1415	*	0.222391	Promoter (<=1kb)	1	223109406	223143282	33877	2	7100	ENST00000642603.1	0	TLR5	TLR5
chr1	223363396	223364996	1601	*	0.202411	Promoter (<=1kb)	1	223220819	223364059	143241	2	55061	ENST00000343846.7	0	SUSD4	SUSD4
chr1	223393431	223393811	381	*	0.018929	Promoter (<=1kb)	1	223393417	223395470	2054	1	164127	ENST00000366875.4	14	CCDC185	CCDC185
chr1	223712052	223713529	1478	*	0.391317	Promoter (<=1kb)	1	223712332	223776018	63687	1	824	ENST00000295006.5	0	CAPN2	CAPN2
chr1	223733229	223735050	1822	*	0.0751938	Intron (ENST00000433674.6/824, intron 2 of 20)	1	223747108	223749476	2369	1	824	ENST00000483579.1	-12058	CAPN2	CAPN2
chr1	223739978	223740362	385	*	0.0310051	Intron (ENST00000433674.6/824, intron 2 of 20)	1	223747108	223749476	2369	1	824	ENST00000483579.1	-6746	CAPN2	CAPN2
chr1	223844561	223847334	2774	*	0.687545	Promoter (<=1kb)	1	223779899	223845930	66032	2	7159	ENST00000391878.6	0	TP53BP2	TP53BP2
chr1	223991715	223992098	384	*	0.0151831	Promoter (<=1kb)	1	223951479	223992594	41116	2	441124	ENST00000634905.1	496	NA	NA
chr1	223992361	223993518	1158	*	0.125621	Promoter (<=1kb)	1	223992743	224004789	12047	1	100287497	ENST00000622033.4	0	NA	NA
chr1	223993690	223994056	367	*	0.0359831	Promoter (<=1kb)	1	223992764	224004792	12029	1	100287497	ENST00000618315.4	926	NA	NA
chr1	224113571	224116673	3103	*	0.74301	Promoter (<=1kb)	1	224114087	224162047	47961	1	23219	ENST00000366862.9	0	FBXO28	FBXO28
chr1	224182069	224187628	5560	*	0.805359	Promoter (<=1kb)	1	224183171	224193441	10271	1	8560	ENST00000323699.8	0	DEGS1	DEGS1
chr1	224277797	224278251	455	*	0.0164799	Intron (ENST00000469968.5/4931, intron 14 of 20)	1	224231266	224269915	38650	2	4931	ENST00000496393.2	-7882	NVL	NVL
chr1	224326376	224327449	1074	*	0.0168097	Promoter (2-3kb)	1	224227334	224330121	102788	2	4931	ENST00000469968.5	2672	NVL	NVL
chr1	224327543	224331655	4113	*	0.68532	Promoter (<=1kb)	1	224227334	224330121	102788	2	4931	ENST00000469968.5	0	NVL	NVL
chr1	224356497	224358470	1974	*	0.641374	Promoter (<=1kb)	1	224356850	224379452	22603	1	29097	ENST00000465271.5	0	CNIH4	CNIH4
chr1	224432417	224436187	3771	*	0.624097	Promoter (<=1kb)	1	224434660	224588616	153957	1	149111	ENST00000471578.5	0	CNIH3	CNIH3
chr1	224615919	224616906	988	*	0.108256	Promoter (<=1kb)	1	224616293	224740549	124257	1	149111	ENST00000272133.3	0	CNIH3	CNIH3
chr1	224928753	224931260	2508	*	0.565361	Promoter (<=1kb)	1	224929654	225399269	469616	1	127602	ENST00000430092.5	0	DNAH14	DNAH14
chr1	225426317	225429100	2784	*	0.581779	Promoter (<=1kb)	1	225401502	225428035	26534	2	3930	ENST00000272163.8	0	LBR	LBR
chr1	225601917	225602535	619	*	0.0236953	Intron (ENST00000366844.7/55740, intron 1 of 14)	1	225519198	225580257	61060	2	55740	ENST00000391874.2	-21660	ENAH	ENAH
chr1	225651361	225653813	2453	*	0.658306	Promoter (<=1kb)	1	225486835	225653142	166308	2	55740	ENST00000366844.7	0	ENAH	ENAH
chr1	225776773	225779693	2921	*	0.676295	Promoter (<=1kb)	1	225777813	225786969	9157	1	6726	ENST00000619790.4	0	SRP9	SRP9
chr1	225809703	225811004	1302	*	0.32903	Promoter (<=1kb)	1	225810092	225838773	28682	1	2052	ENST00000445856.5	0	EPHX1	EPHX1
chr1	225881296	225883483	2188	*	0.740399	Promoter (<=1kb)	1	225845536	225882369	36834	2	9725	ENST00000366835.7	0	TMEM63A	TMEM63A
chr1	225922775	225925126	2352	*	0.690365	Promoter (<=1kb)	1	225886696	225924278	37583	2	10637	ENST00000432920.2	0	LEFTY1	LEFTY1
chr1	225997696	225999978	2283	*	0.564892	Promoter (<=1kb)	1	225982702	225999331	16630	2	163859	ENST00000272091.7	0	SDE2	SDE2
chr1	226060968	226065303	4336	*	0.664591	Promoter (<=1kb)	1	226062678	226071999	9322	1	3020	ENST00000366815.7	0	H3F3A	H3F3A
chr1	226082733	226084436	1704	*	0.55561	Promoter (<=1kb)	1	226083639	226089496	5858	1	105373113	ENST00000602806.1	0	NA	NA
chr1	226109501	226111186	1686	*	0.432166	Distal Intergenic	1	226083951	226090292	6342	1	105373113	ENST00000412855.2	25550	NA	NA
chr1	226121269	226123307	2039	*	0.319792	Distal Intergenic	1	226148003	226155071	7069	1	107985353	ENST00000440540.1	-24696	NA	NA
chr1	226127563	226128588	1026	*	0.0593264	Distal Intergenic	1	226148003	226155071	7069	1	107985353	ENST00000440540.1	-19415	NA	NA
chr1	226133205	226133850	646	*	0.0440592	Distal Intergenic	1	226148003	226155071	7069	1	107985353	ENST00000440540.1	-14153	NA	NA
chr1	226185068	226187629	2562	*	0.772853	Promoter (<=1kb)	1	226144679	226186730	42052	2	64746	ENST00000366812.5	0	ACBD3	ACBD3
chr1	226307952	226310137	2186	*	0.778725	Promoter (<=1kb)	1	226231149	226309172	78024	2	286826	ENST00000460719.5	0	LIN9	LIN9
chr1	226400494	226400955	462	*	0.0178268	Intron (ENST00000366794.9/142, intron 2 of 22)	1	226401983	226407982	6000	2	142	ENST00000366790.3	7027	PARP1	PARP1
chr1	226406108	226408678	2571	*	0.62588	Promoter (<=1kb)	1	226360691	226408073	47383	2	142	ENST00000366794.9	0	PARP1	PARP1
chr1	226548295	226549358	1064	*	0.167104	Promoter (<=1kb)	1	226548800	226605602	56803	1	375057	ENST00000366789.5	0	STUM	STUM
chr1	226702548	226704200	1653	*	0.492782	Intron (ENST00000272117.7/3707, intron 1 of 6)	1	226656680	226675067	18388	2	100506443	ENST00000412918.1	-27481	NA	NA
chr1	226737990	226739904	1915	*	0.408233	Promoter (<=1kb)	1	226631690	226739175	107486	2	3707	ENST00000429204.5	0	ITPKB	ITPKB
chr1	226869781	226871831	2051	*	0.499131	Promoter (<=1kb)	1	226870184	226881970	11787	1	5664	ENST00000524196.5	0	PSEN2	PSEN2
chr1	226938792	226941561	2770	*	0.67736	Promoter (<=1kb)	1	226940286	226987544	47259	1	56997	ENST00000366778.5	0	COQ8A	COQ8A
chr1	227016609	227017482	874	*	0.0356347	Exon (ENST00000366767.7/8476, exon 31 of 35)	1	227004055	227034717	30663	2	8476	ENST00000429440.5	17235	CDC42BPA	CDC42BPA
chr1	227155257	227155621	365	*	0.0158744	Intron (ENST00000366767.7/8476, intron 6 of 34)	1	227111984	227112799	816	2	8476	ENST00000466538.1	-42458	CDC42BPA	CDC42BPA
chr1	227315159	227319156	3998	*	0.508861	Promoter (<=1kb)	1	226989865	227317182	327318	2	8476	ENST00000366767.7	0	CDC42BPA	CDC42BPA
chr1	227563164	227564956	1793	*	0.480821	Promoter (<=1kb)	1	227563543	227662461	98919	1	339500	ENST00000343776.9	0	ZNF678	ZNF678
chr1	227727936	227729431	1496	*	0.341794	Promoter (<=1kb)	1	227728539	227734352	5814	1	116841	ENST00000480897.5	0	SNAP47	SNAP47
chr1	227733713	227736812	3100	*	0.785684	Promoter (<=1kb)	1	227734996	227781226	46231	1	116841	ENST00000366759.8	0	SNAP47	SNAP47
chr1	227787111	227789344	2234	*	0.331153	Distal Intergenic	1	227815693	227846470	30778	1	339501	ENST00000366757.3	-26349	PRSS38	PRSS38
chr1	227946781	227948735	1955	*	0.3045	Promoter (<=1kb)	1	227918656	227947898	29243	2	7483	ENST00000272164.5	0	WNT9A	WNT9A
chr1	228081063	228085510	4448	*	0.875134	Promoter (<=1kb)	1	228082660	228099211	16552	1	375	ENST00000540651.5	0	ARF1	ARF1
chr1	228089734	228090476	743	*	0.0196922	Promoter (<=1kb)	1	228090488	228097453	6966	1	375	ENST00000490705.1	-12	ARF1	ARF1
chr1	228101484	228104332	2849	*	0.721255	Promoter (<=1kb)	1	228100726	228103441	2716	2	79169	ENST00000469781.5	0	C1orf35	C1orf35
chr1	228107819	228110381	2563	*	0.818963	Promoter (<=1kb)	1	228106679	228108275	1597	2	128308	ENST00000465268.1	0	MRPL55	MRPL55
chr1	228130640	228131178	539	*	0.0713077	Distal Intergenic	1	228139962	228148840	8879	1	2987	ENST00000366730.5	-8784	GUK1	GUK1
chr1	228138908	228142408	3501	*	0.668939	Promoter (<=1kb)	1	228139962	228148840	8879	1	2987	ENST00000366730.5	0	GUK1	GUK1
chr1	228164895	228166985	2091	*	0.542319	Promoter (<=1kb)	1	228165815	228182257	16443	1	200205	ENST00000366711.3	0	IBA57	IBA57
chr1	228173648	228174145	498	*	0.055696	Promoter (<=1kb)	1	228174550	228175575	1026	1	200205	ENST00000546123.2	-405	IBA57	IBA57
chr1	228174459	228175614	1156	*	0.429991	Promoter (<=1kb)	1	228174550	228175575	1026	1	200205	ENST00000546123.2	0	IBA57	IBA57
chr1	228212761	228214417	1657	*	0.288973	Promoter (<=1kb)	1	228203506	228213660	10155	2	574407	ENST00000295012.5	0	NA	NA
chr1	228404448	228408110	3663	*	0.826565	Promoter (<=1kb)	1	228393673	228405904	12232	2	81559	ENST00000493030.6	0	TRIM11	TRIM11
chr1	228455826	228460286	4461	*	0.37991	Promoter (<=1kb)	1	228458107	228460470	2364	1	128312	ENST00000620438.1	0	HIST3H2BB	HIST3H2BB
chr1	228485802	228489533	3732	*	0.707687	Promoter (<=1kb)	1	228487061	228495766	8706	1	149603	ENST00000305943.7	0	RNF187	RNF187
chr1	228646596	228647241	646	*	0.0193464	Promoter (<=1kb)	1	228646040	228646158	119	2	100169768	ENST00000363500.1	-438	RNA5S17	RNA5S17
chr1	228734781	228737745	2965	*	0.568868	Promoter (<=1kb)	1	228735077	228746669	11593	1	58480	ENST00000366691.3	0	RHOU	RHOU
chr1	229270506	229274665	4160	*	0.587499	Promoter (<=1kb)	1	229258281	229271003	12723	2	105373159	ENST00000429227.1	0	NA	NA
chr1	229280435	229281088	654	*	0.0393235	Intron (ENST00000618010.4/5867, intron 1 of 5)	1	229286485	229289199	2715	1	5867	ENST00000489342.1	-5397	RAB4A	RAB4A
chr1	229341131	229343540	2410	*	0.678002	Promoter (<=1kb)	1	229321005	229342941	21937	2	126731	ENST00000284617.6	0	CCSAP	CCSAP
chr1	229506884	229509400	2517	*	0.750133	Promoter (<=1kb)	1	229508501	229514272	5772	1	101927478	ENST00000417605.1	0	NA	NA
chr1	229557114	229560089	2976	*	0.48633	Promoter (<=1kb)	1	229516582	229558695	42114	2	23456	ENST00000344517.4	0	ABCB10	ABCB10
chr1	229624391	229627842	3452	*	0.697186	Promoter (<=1kb)	1	229593121	229626047	32927	2	27097	ENST00000258281.6	0	TAF5L	TAF5L
chr1	230066308	230069496	3189	*	0.615646	Promoter (<=1kb)	1	230067209	230282124	214916	1	2590	ENST00000366672.4	0	GALNT2	GALNT2
chr1	230185409	230186178	770	*	0.0540815	Intron (ENST00000494106.1/2590, intron 2 of 6)	1	230255358	230282120	26763	1	2590	ENST00000485438.1	-69180	GALNT2	GALNT2
chr1	230425288	230426924	1637	*	0.266617	Promoter (<=1kb)	1	230314482	230426371	111890	2	79605	ENST00000391860.6	0	PGBD5	PGBD5
chr1	230642081	230644146	2066	*	0.636892	Promoter (<=1kb)	1	230642489	230683428	40940	1	22796	ENST00000494371.5	0	COG2	COG2
chr1	230751387	230751662	276	*	0.0145246	Promoter (3-4kb)	1	230747415	230802003	54589	1	10753	ENST00000354537.1	3972	CAPN9	CAPN9
chr1	230752133	230752517	385	*	0.0160802	Promoter (4-5kb)	1	230747415	230802003	54589	1	10753	ENST00000354537.1	4718	CAPN9	CAPN9
chr1	230752648	230753055	408	*	0.03359	Intron (ENST00000271971.6/10753, intron 1 of 19)	1	230747415	230802003	54589	1	10753	ENST00000354537.1	5233	CAPN9	CAPN9
chr1	230867094	230869478	2385	*	0.69333	Promoter (<=1kb)	1	230837119	230868653	31535	2	84886	ENST00000366663.9	0	C1orf198	C1orf198
chr1	230977137	230980312	3176	*	0.661115	Promoter (<=1kb)	1	230978981	230997154	18174	1	64801	ENST00000497753.1	0	ARV1	ARV1
chr1	231039076	231040744	1669	*	0.505035	Promoter (<=1kb)	1	231018958	231040246	21289	2	375061	ENST00000366654.4	0	FAM89A	FAM89A
chr1	231162046	231162469	424	*	0.0181539	Promoter (<=1kb)	1	231162112	231221556	59445	1	440730	ENST00000444294.7	0	TRIM67	TRIM67
chr1	231211416	231211983	568	*	0.152916	Intron (ENST00000444294.7/440730, intron 8 of 9)	1	231224315	231225922	1608	2	128061	ENST00000462669.1	13939	C1orf131	C1orf131
chr1	231240018	231242583	2566	*	0.616649	Promoter (<=1kb)	1	231223763	231241167	17405	2	128061	ENST00000366649.6	0	C1orf131	C1orf131
chr1	231336236	231339625	3390	*	0.658294	Promoter (<=1kb)	1	231332753	231337852	5100	2	149371	ENST00000366645.1	0	EXOC8	EXOC8
chr1	231419769	231423730	3962	*	0.41229	Promoter (<=1kb)	1	231366140	231420343	54204	2	54583	ENST00000476717.1	0	EGLN1	EGLN1
chr1	231527443	231530029	2587	*	0.58807	Promoter (<=1kb)	1	231528653	231750619	221967	1	100303453	ENST00000647072.1	0	NA	NA
chr1	231602677	231603329	653	*	0.0156377	Intron (ENST00000647072.1/100303453, intron 4 of 7)	1	231591292	231612090	20799	2	100287814	ENST00000448058.1	8761	LINC00582	LINC00582
chr1	231603484	231604249	766	*	0.112632	Intron (ENST00000647072.1/100303453, intron 4 of 7)	1	231591292	231612090	20799	2	100287814	ENST00000448058.1	7841	LINC00582	LINC00582
chr1	231626258	231627536	1279	*	0.362311	Promoter (<=1kb)	1	231626815	231724074	97260	1	27185	ENST00000317586.8	0	DISC1	DISC1
chr1	232628620	232631371	2752	*	0.425001	Distal Intergenic	1	232397965	232561558	163594	2	57568	ENST00000366630.5	-67062	SIPA1L2	SIPA1L2
chr1	232949757	232951986	2230	*	0.706431	Promoter (<=1kb)	1	232950605	232978482	27878	1	84284	ENST00000494689.5	0	NTPCR	NTPCR
chr1	233024496	233025623	1128	*	0.0733135	Promoter (<=1kb)	1	233017073	233025632	8560	2	80003	ENST00000522067.1	9	PCNX2	PCNX2
chr1	233294777	233296310	1534	*	0.609643	Promoter (<=1kb)	1	232983435	233295713	312279	2	80003	ENST00000258229.13	0	PCNX2	PCNX2
chr1	233326724	233327461	738	*	0.089358	Promoter (<=1kb)	1	233327768	233374134	46367	1	84451	ENST00000366623.7	-307	RP5-862P8.2	RP5-862P8.2
chr1	233327631	233329189	1559	*	0.307878	Promoter (<=1kb)	1	233327768	233374134	46367	1	84451	ENST00000366623.7	0	RP5-862P8.2	RP5-862P8.2
chr1	233613176	233616182	3007	*	0.453893	Promoter (<=1kb)	1	233614004	233672512	58509	1	3775	ENST00000366621.7	0	KCNK1	KCNK1
chr1	233904117	233905526	1410	*	0.12777	Promoter (<=1kb)	1	233904933	234324516	419584	1	148641	ENST00000366618.7	0	SLC35F3	SLC35F3
chr1	234213919	234215145	1227	*	0.120609	Promoter (<=1kb)	1	234214271	234324511	110241	1	148641	ENST00000366617.3	0	SLC35F3	SLC35F3
chr1	234326368	234326806	439	*	0.035433	Distal Intergenic	1	234306467	234306539	73	1	100616380	ENST00000583284.1	19901	MIR4671	MIR4671
chr1	234372181	234374724	2544	*	0.5371	Promoter (<=1kb)	1	234372807	234373593	787	2	101927765	ENST00000451795.1	0	RP5-827C21.4	RP5-827C21.4
chr1	234477679	234479591	1913	*	0.500766	Promoter (<=1kb)	1	234391313	234479103	87791	2	6894	ENST00000040877.1	0	TARBP1	TARBP1
chr1	234487175	234487546	372	*	0.0161712	Distal Intergenic	1	234391313	234479103	87791	2	6894	ENST00000040877.1	-8072	TARBP1	TARBP1
chr1	234599174	234600647	1474	*	0.212561	Distal Intergenic	1	234607231	234608094	864	2	359948	ENST00000491430.1	7447	IRF2BP2	IRF2BP2
chr1	234604145	234611931	7787	*	0.393776	Promoter (<=1kb)	1	234604269	234609525	5257	2	359948	ENST00000366609.3	0	IRF2BP2	IRF2BP2
chr1	234961478	234962198	721	*	0.0283844	Promoter (<=1kb)	1	234959663	234963188	3526	2	101927851	ENST00000423175.1	990	RP11-443B7.1	RP11-443B7.1
chr1	235126654	235129409	2756	*	0.79267	Promoter (<=1kb)	1	235127803	235127937	135	2	677802	ENST00000384452.1	0	SNORA14B	SNORA14B
chr1	235159935	235162156	2222	*	0.653593	Promoter (<=1kb)	1	235131183	235161457	30275	2	23029	ENST00000408888.7	0	RBM34	RBM34
chr1	235296422	235296717	296	*	0.0167695	Intron (ENST00000366603.6/51742, intron 2 of 23)	1	235327350	235343093	15744	1	9453	ENST00000488594.5	-30633	GGPS1	GGPS1
chr1	235325952	235332209	6258	*	0.693574	Promoter (<=1kb)	1	235166895	235327487	160593	2	51742	ENST00000366603.6	0	ARID4B	ARID4B
chr1	235366684	235368875	2192	*	0.500213	Promoter (<=1kb)	1	235367360	235452443	85084	1	6905	ENST00000642610.1	0	TBCE	TBCE
chr1	235502484	235506570	4087	*	0.651931	Promoter (<=1kb)	1	235449923	235504481	54559	2	148789	ENST00000366600.7	0	B3GALNT2	B3GALNT2
chr1	235649132	235650519	1388	*	0.315805	Promoter (<=1kb)	1	235547687	235649993	102307	2	2786	ENST00000391854.6	0	GNG4	GNG4
chr1	235865620	235868105	2486	*	0.582114	Promoter (<=1kb)	1	235661041	235866920	205880	2	1130	ENST00000389793.6	0	LYST	LYST
chr1	235971802	235972351	550	*	0.0243932	Exon (ENST00000443207.1/ENST00000443207.1, exon 1 of 2)	1	235791573	235883640	92068	2	1130	ENST00000465349.5	-88162	LYST	LYST
chr1	236141378	236143499	2122	*	0.40348	Promoter (<=1kb)	1	236142505	236205198	62694	1	7107	ENST00000419162.5	0	GPR137B	GPR137B
chr1	236280731	236282794	2064	*	0.566149	Promoter (<=1kb)	1	236215555	236281985	66431	2	56605	ENST00000354619.9	0	ERO1B	ERO1B
chr1	236523086	236525495	2410	*	0.505892	Promoter (<=1kb)	1	236523052	236524508	1457	2	100287902	ENST00000487567.2	0	LGALS8-AS1	LGALS8-AS1
chr1	236603173	236605344	2172	*	0.672412	Promoter (<=1kb)	1	236549005	236604504	55500	2	55127	ENST00000366582.7	0	HEATR1	HEATR1
chr1	236794588	236796910	2323	*	0.664448	Promoter (<=1kb)	1	236795281	236903981	108701	1	4548	ENST00000535889.5	0	MTR	MTR
chr1	238485262	238485758	497	*	0.0159875	Promoter (<=1kb)	1	238480373	238486038	5666	2	339535	ENST00000648241.1	280	LINC01139	LINC01139
chr1	239230457	239231044	588	*	0.0302915	Distal Intergenic	1	239386565	239886596	500032	1	1131	ENST00000468573.5	-155521	CHRM3	CHRM3
chr1	239386000	239387911	1912	*	0.0972749	Promoter (<=1kb)	1	239386565	239886596	500032	1	1131	ENST00000468573.5	0	CHRM3	CHRM3
chr1	240091633	240093258	1626	*	0.0307757	Promoter (<=1kb)	1	240091880	240475189	383310	1	56776	ENST00000319653.13	0	FMN2	FMN2
chr1	240492932	240493725	794	*	0.0351297	5' UTR	1	240472098	240474709	2612	1	56776	ENST00000496950.1	20834	FMN2	FMN2
chr1	240576161	240576816	656	*	0.0130973	Intron (ENST00000318160.4/64388, intron 1 of 1)	1	240489573	240612149	122577	2	64388	ENST00000318160.4	35333	GREM2	GREM2
chr1	240596994	240597422	429	*	0.014198	Intron (ENST00000318160.4/64388, intron 1 of 1)	1	240489573	240612149	122577	2	64388	ENST00000318160.4	14727	GREM2	GREM2
chr1	240611227	240612332	1106	*	0.12208	Promoter (<=1kb)	1	240489573	240612149	122577	2	64388	ENST00000318160.4	0	GREM2	GREM2
chr1	241356500	241357702	1203	*	0.154826	Promoter (<=1kb)	1	240775515	241356915	581401	2	6000	ENST00000366563.5	0	RGS7	RGS7
chr1	241423591	241424327	737	*	0.0511295	Exon (ENST00000444330.1/ENST00000444330.1, exon 1 of 3)	1	240775515	241357230	581716	2	6000	ENST00000366565.5	-66361	RGS7	RGS7
chr1	241518122	241520964	2843	*	0.603122	Promoter (<=1kb)	1	241497603	241519761	22159	2	2271	ENST00000366560.3	0	FH	FH
chr1	241531335	241532440	1106	*	0.161657	Promoter (<=1kb)	1	241532134	241592288	60155	1	8564	ENST00000366558.7	0	KMO	KMO
chr1	241542130	241542987	858	*	0.0327044	Intron (ENST00000366558.7/8564, intron 1 of 14)	1	241549662	241555801	6140	1	8564	ENST00000481087.1	-6675	KMO	KMO
chr1	241639064	241640858	1795	*	0.645708	Promoter (<=1kb)	1	241593124	241640361	47238	2	23596	ENST00000366554.2	0	OPN3	OPN3
chr1	241847163	241849925	2763	*	0.638575	Promoter (<=1kb)	1	241847967	241850460	2494	1	9156	ENST00000519225.5	0	EXO1	EXO1
chr1	241944422	241945439	1018	*	0.0754176	Distal Intergenic	1	241957767	241959062	1296	1	441925	ENST00000419583.2	-12328	BECN2	BECN2
chr1	242523845	242525346	1502	*	0.133645	Promoter (<=1kb)	1	242082986	242524518	441533	2	200150	ENST00000536534.6	0	PLD5	PLD5
chr1	243253051	243257320	4270	*	0.47943	Promoter (<=1kb)	1	243256034	243286397	30364	1	10806	ENST00000490065.5	0	SDCCAG8	SDCCAG8
chr1	243487745	243488782	1038	*	0.109143	Promoter (<=1kb)	1	243487815	243500089	12275	1	10806	ENST00000497459.1	0	SDCCAG8	SDCCAG8
chr1	243587143	243587597	455	*	0.0218759	Intron (ENST00000336199.9/10000, intron 7 of 13)	1	243612483	243615146	2664	2	10000	ENST00000492957.1	27549	AKT3	AKT3
chr1	243849767	243851276	1510	*	0.222992	Promoter (<=1kb)	1	243501763	243850128	348366	2	10000	ENST00000366539.5	0	AKT3	AKT3
chr1	243917412	243917931	520	*	0.0235586	Promoter (<=1kb)	1	243917402	244047317	129916	1	339529	ENST00000440494.1	10	RP11-278H7.1	RP11-278H7.1
chr1	244047172	244048377	1206	*	0.531338	Promoter (<=1kb)	1	244048939	244057472	8534	1	10472	ENST00000622512.1	-562	ZBTB18	ZBTB18
chr1	244048521	244049978	1458	*	0.416131	Promoter (<=1kb)	1	244048939	244057472	8534	1	10472	ENST00000622512.1	0	ZBTB18	ZBTB18
chr1	244299460	244299941	482	*	0.0647465	Distal Intergenic	1	244352635	244389091	36457	1	200159	ENST00000308105.4	-52694	C1orf100	C1orf100
chr1	244324447	244325436	990	*	0.0278661	Distal Intergenic	1	244352635	244389091	36457	1	200159	ENST00000308105.4	-27199	C1orf100	C1orf100
chr1	244450487	244452945	2459	*	0.560617	Promoter (<=1kb)	1	244408494	244452134	43641	2	159	ENST00000366535.3	0	ADSS	ADSS
chr1	244652191	244654325	2135	*	0.484711	Promoter (<=1kb)	1	244652935	244709033	56099	1	51029	ENST00000302550.15	0	DESI2	DESI2
chr1	244834545	244837281	2737	*	0.613689	Promoter (<=1kb)	1	244835322	244845057	9736	1	116228	ENST00000411948.6	0	COX20	COX20
chr1	244861319	244865687	4369	*	0.682918	Promoter (<=1kb)	1	244840687	244864531	23845	2	3192	ENST00000649899.1	0	HNRNPU	HNRNPU
chr1	244918509	244919338	830	*	0.0910239	Distal Intergenic	1	244969705	245091789	122085	1	84288	ENST00000391837.7	-50367	EFCAB2	EFCAB2
chr1	244968857	244972713	3857	*	0.552873	Promoter (<=1kb)	1	244969705	245091789	122085	1	84288	ENST00000391837.7	0	EFCAB2	EFCAB2
chr1	245153162	245153545	384	*	0.0273525	Promoter (1-2kb)	1	245154985	245703126	548142	1	55083	ENST00000407071.6	-1440	KIF26B	KIF26B
chr1	245154123	245155261	1139	*	0.0823762	Promoter (<=1kb)	1	245154985	245703126	548142	1	55083	ENST00000407071.6	0	KIF26B	KIF26B
chr1	245156086	245157078	993	*	0.119294	Promoter (1-2kb)	1	245154985	245703126	548142	1	55083	ENST00000407071.6	1101	KIF26B	KIF26B
chr1	245298553	245298889	337	*	0.0139846	Intron (ENST00000407071.6/55083, intron 2 of 14)	1	245353678	245371717	18040	1	55083	ENST00000479506.1	-54789	KIF26B	KIF26B
chr1	246506148	246507874	1727	*	0.738976	Promoter (<=1kb)	1	245749342	246507257	757916	2	64754	ENST00000490107.5	0	SMYD3	SMYD3
chr1	246564889	246568084	3196	*	0.752381	Promoter (<=1kb)	1	246566444	246648235	81792	1	163882	ENST00000483271.1	0	CNST	CNST
chr1	246608314	246608921	608	*	0.0296999	Intron (ENST00000483271.1/163882, intron 2 of 7)	1	246566514	246633957	67444	1	163882	ENST00000366511.1	41800	CNST	CNST
chr1	246689616	246690005	390	*	0.0257566	Distal Intergenic	1	246724047	246768137	44091	1	51097	ENST00000366510.3	-34042	SCCPDH	SCCPDH
chr1	246723558	246725349	1792	*	0.432697	Promoter (<=1kb)	1	246724047	246768137	44091	1	51097	ENST00000366510.3	0	SCCPDH	SCCPDH
chr1	246775516	246776703	1188	*	0.0346592	Promoter (<=1kb)	1	246776013	246792385	16373	1	149134	ENST00000421003.5	0	NA	NA
chr1	246929845	246932966	3122	*	0.833582	Promoter (<=1kb)	1	246839098	246931363	92266	2	25909	ENST00000366508.5	0	AHCTF1	AHCTF1
chr1	247006413	247008612	2200	*	0.672742	Promoter (<=1kb)	1	246945547	247008056	62510	2	57116	ENST00000479214.5	0	ZNF695	ZNF695
chr1	247077458	247079278	1821	*	0.615386	Promoter (<=1kb)	1	246945547	247078736	133190	2	100533111	ENST00000465049.6	0	NA	NA
chr1	247102800	247104933	2134	*	0.565304	Promoter (<=1kb)	1	247099962	247104368	4407	2	79862	ENST00000448299.6	0	ZNF669	ZNF669
chr1	247127644	247128041	398	*	0.020731	Intron (ENST00000472531.5/7678, intron 3 of 3)	1	247110160	247112417	2258	2	388759	ENST00000623686.1	-15227	NA	NA
chr1	247209708	247211332	1625	*	0.787624	Exon (ENST00000606173.1/ENST00000606173.1, exon 1 of 4)	1	247201967	247202060	94	2	100500849	ENST00000640589.1	-7648	NA	NA
chr1	247330460	247333078	2619	*	0.609503	Promoter (<=1kb)	1	247297412	247331743	34332	2	84838	ENST00000294753.8	0	ZNF496	ZNF496
chr1	247639504	247640171	668	*	0.0724958	Exon (ENST00000449298.1/ENST00000449298.1, exon 1 of 2)	1	247672018	247673063	1046	2	441933	ENST00000359688.4	32892	OR13G1	OR13G1
chr1	247906662	247907094	433	*	0.0270594	Distal Intergenic	1	247895587	247896531	945	1	343171	ENST00000360358.3	11075	OR2W3	OR2W3
chr1	247937102	247937604	503	*	0.0954771	Exon (ENST00000427566.2/ENST00000427566.2, exon 1 of 1)	1	247948858	247949796	939	1	391190	ENST00000623922.1	-11254	OR2L8	OR2L8
chr1	248172226	248172602	377	*	0.0320364	Distal Intergenic	1	248179986	248181029	1044	1	391194	ENST00000359682.2	-7384	OR2M2	OR2M2
chr1	248730083	248731617	1535	*	0.364265	Intron (ENST00000566597.5/646627, intron 1 of 2)	1	248718649	248745279	26631	2	646627	ENST00000566597.5	13662	LYPD8	LYPD8
chr1	248824922	248827433	2512	*	0.639635	Promoter (<=1kb)	1	248826377	248826443	67	1	100422879	ENST00000582636.1	0	MIR3124	MIR3124
chr1	248837125	248840089	2965	*	0.77496	Promoter (<=1kb)	1	248838210	248847208	8999	1	79894	ENST00000510904.5	0	ZNF672	ZNF672
chr1	248857196	248860092	2897	*	0.52298	Promoter (<=1kb)	1	248850006	248858713	8708	2	55657	ENST00000463519.5	0	ZNF692	ZNF692
chr1	248862794	248863643	850	*	0.115917	Promoter (3-4kb)	1	248857865	248859144	1280	2	55657	ENST00000534456.1	-3650	ZNF692	ZNF692
chr1	248872146	248874788	2643	*	0.308354	Distal Intergenic	1	248857865	248859144	1280	2	55657	ENST00000534456.1	-13002	ZNF692	ZNF692
chr1	248905329	248907547	2219	*	0.488872	Promoter (<=1kb)	1	248906196	248919946	13751	1	267002	ENST00000355360.8	0	PGBD2	PGBD2
chr1_KI270713v1_random	22585	22806	222	*	0.0259267	Promoter (<=1kb)	36	21861	22024	164	2	26871	ENST00000619109.1	-561	RNU1-1	RNU1-1
chr10	73738	74292	555	*	0.189775	Promoter (<=1kb)	10	46892	74163	27272	2	347688	ENST00000564130.2	0	TUBB8	TUBB8
chr10	76056	76778	723	*	0.132469	Promoter (1-2kb)	10	46892	74163	27272	2	347688	ENST00000564130.2	-1893	TUBB8	TUBB8
chr10	134019	136989	2971	*	0.450029	Promoter (<=1kb)	10	134465	237651	103187	1	10771	ENST00000439456.5	0	ZMYND11	ZMYND11
chr10	329208	330202	995	*	0.0475628	Promoter (<=1kb)	10	324639	329526	4888	2	22982	ENST00000434695.2	0	DIP2C	DIP2C
chr10	435910	436379	470	*	0.0239784	Intron (ENST00000381496.7/22982, intron 3 of 35)	10	364962	390016	25055	2	22982	ENST00000421992.2	-45894	DIP2C	DIP2C
chr10	484461	485371	911	*	0.0700556	Promoter (1-2kb)	10	274190	486558	212369	2	22982	ENST00000381496.7	1187	DIP2C	DIP2C
chr10	688339	690460	2122	*	0.450253	Promoter (<=1kb)	10	274198	689668	415471	2	22982	ENST00000280886.11	0	DIP2C	DIP2C
chr10	929470	933373	3904	*	0.557889	Promoter (<=1kb)	10	933026	942743	9718	1	101927762	ENST00000435531.1	0	RP11-363N22.2	RP11-363N22.2
chr10	987319	990131	2813	*	0.652985	Promoter (<=1kb)	10	988019	1019936	31918	1	23560	ENST00000360803.8	0	GTPBP4	GTPBP4
chr10	1047558	1050885	3328	*	0.542172	Promoter (<=1kb)	10	1049538	1132297	82760	1	22884	ENST00000358220.5	0	WDR37	WDR37
chr10	1055167	1058798	3632	*	0.685862	Promoter (<=1kb)	10	1056404	1096625	40222	1	22884	ENST00000620998.4	0	WDR37	WDR37
chr10	1420430	1421069	640	*	0.0524044	Intron (ENST00000381312.5/105, intron 1 of 9)	10	1526637	1556984	30348	1	642394	ENST00000421697.2	-105568	ADARB2-AS1	ADARB2-AS1
chr10	1727128	1727494	367	*	0.0209786	Intron (ENST00000381312.5/105, intron 1 of 9)	10	1177318	1737476	560159	2	105	ENST00000381312.5	9982	ADARB2	ADARB2
chr10	1732514	1732973	460	*	0.0268829	Promoter (4-5kb)	10	1177318	1737476	560159	2	105	ENST00000381312.5	4503	ADARB2	ADARB2
chr10	1734261	1738126	3866	*	0.360488	Promoter (<=1kb)	10	1177318	1737476	560159	2	105	ENST00000381312.5	0	ADARB2	ADARB2
chr10	2189647	2189979	333	*	0.015048	Distal Intergenic	10	2076019	2076089	71	2	102465944	ENST00000622225.1	-113558	MIR6072	MIR6072
chr10	2207171	2208450	1280	*	0.0796439	Distal Intergenic	10	2305083	2315075	9993	2	399708	ENST00000418295.1	106625	NA	NA
chr10	2314258	2316140	1883	*	0.359091	Promoter (<=1kb)	10	2305083	2315075	9993	2	399708	ENST00000418295.1	0	NA	NA
chr10	2351480	2351940	461	*	0.030464	Distal Intergenic	10	2305083	2315075	9993	2	399708	ENST00000418295.1	-36405	NA	NA
chr10	2985564	2985888	325	*	0.0200169	Distal Intergenic	10	3066333	3101554	35222	1	5214	ENST00000607886.5	-80445	PFKP	PFKP
chr10	2986001	2986277	277	*	0.0218727	Distal Intergenic	10	3066333	3101554	35222	1	5214	ENST00000607886.5	-80056	PFKP	PFKP
chr10	3067020	3069670	2651	*	0.449293	Promoter (<=1kb)	10	3067520	3136802	69283	1	5214	ENST00000381125.8	0	PFKP	PFKP
chr10	3171436	3172940	1505	*	0.592609	Promoter (<=1kb)	10	3137730	3172807	35078	2	10531	ENST00000224949.8	0	PITRM1	PITRM1
chr10	3173033	3174185	1153	*	0.242184	Promoter (<=1kb)	10	3137730	3172841	35112	2	10531	ENST00000451104.6	-192	PITRM1	PITRM1
chr10	3193130	3193500	371	*	0.0200077	Distal Intergenic	10	3137730	3172841	35112	2	10531	ENST00000451104.6	-20289	PITRM1	PITRM1
chr10	3287357	3287839	483	*	0.0252371	Distal Intergenic	10	3137730	3172841	35112	2	10531	ENST00000451104.6	-114516	PITRM1	PITRM1
chr10	3482145	3482823	679	*	0.0246296	Distal Intergenic	10	3486894	3502838	15945	2	101927880	ENST00000413993.1	20015	NA	NA
chr10	3555818	3557090	1273	*	0.0485239	Distal Intergenic	10	3486894	3502838	15945	2	101927880	ENST00000413993.1	-52980	NA	NA
chr10	3783188	3786401	3214	*	0.46934	Promoter (<=1kb)	10	3775996	3785275	9280	2	1316	ENST00000497571.5	0	KLF6	KLF6
chr10	3935918	3936228	311	*	0.0291194	Distal Intergenic	10	3991160	3991259	100	1	102464829	ENST00000611069.1	-54932	MIR6078	MIR6078
chr10	5035229	5035828	600	*	0.0196905	Promoter (<=1kb)	10	5035354	5102210	66857	1	8644	ENST00000605781.5	0	AKR1C3	AKR1C3
chr10	5094318	5094914	597	*	0.0405007	Promoter (<=1kb)	10	5094414	5098176	3763	1	8644	ENST00000480697.6	0	AKR1C3	AKR1C3
chr10	5412160	5413900	1741	*	0.376703	Promoter (<=1kb)	10	5412551	5458463	45913	1	10276	ENST00000355029.8	0	NET1	NET1
chr10	5446181	5449033	2853	*	0.295177	Promoter (<=1kb)	10	5446609	5452897	6289	1	10276	ENST00000486354.1	0	NET1	NET1
chr10	5547810	5548200	391	*	0.0162223	Distal Intergenic	10	5517281	5526246	8966	2	100132159	ENST00000542093.5	-21564	NA	NA
chr10	5665243	5667164	1922	*	0.57409	Promoter (<=1kb)	10	5638868	5666578	27711	2	79754	ENST00000357700.10	0	ASB13	ASB13
chr10	5684130	5686579	2450	*	0.483405	Promoter (<=1kb)	10	5684838	5763740	78903	1	54906	ENST00000328090.9	0	FAM208B	FAM208B
chr10	5811389	5814536	3148	*	0.667339	Promoter (<=1kb)	10	5765223	5813549	48327	2	2665	ENST00000380191.8	0	GDI2	GDI2
chr10	5888285	5891533	3249	*	0.599125	Promoter (<=1kb)	10	5861617	5889898	28282	2	54522	ENST00000380094.9	0	ANKRD16	ANKRD16
chr10	5976239	5978442	2204	*	0.533711	Promoter (<=1kb)	10	5943639	5977611	33973	2	3601	ENST00000620345.4	0	IL15RA	IL15RA
chr10	6088479	6090703	2225	*	0.58324	Promoter (<=1kb)	10	6088987	6116880	27894	1	84991	ENST00000379888.8	0	RBM17	RBM17
chr10	6144021	6146078	2058	*	0.456787	Promoter (<=1kb)	10	6144934	6235532	90599	1	5209	ENST00000379789.8	0	PFKFB3	PFKFB3
chr10	6163212	6165188	1977	*	0.557964	Promoter (<=1kb)	10	6163833	6217177	53345	1	5209	ENST00000639949.1	0	PFKFB3	PFKFB3
chr10	6200828	6204782	3955	*	0.241824	Promoter (<=1kb)	10	6202866	6228284	25419	1	5209	ENST00000317350.8	0	PFKFB3	PFKFB3
chr10	6579697	6581126	1430	*	0.153929	Promoter (<=1kb)	10	6580419	6584299	3881	1	439949	ENST00000445427.1	0	NA	NA
chr10	7410089	7411612	1524	*	0.170029	Promoter (<=1kb)	10	7158624	7411486	252863	2	57713	ENST00000397167.5	0	SFMBT2	SFMBT2
chr10	7433218	7433969	752	*	0.0277064	Distal Intergenic	10	7284182	7411486	127305	2	57713	ENST00000379713.7	-21732	SFMBT2	SFMBT2
chr10	7786881	7790036	3156	*	0.742803	Promoter (<=1kb)	10	7750962	7787981	37020	2	22944	ENST00000379562.8	0	KIN	KIN
chr10	7817301	7819764	2464	*	0.666117	Promoter (<=1kb)	10	7818504	8016627	198124	1	83860	ENST00000344293.5	0	TAF3	TAF3
chr10	8050228	8050837	610	*	0.0226779	Promoter (1-2kb)	10	8050476	8052495	2020	2	399717	ENST00000420815.5	1658	GATA3-AS1	GATA3-AS1
chr10	8053585	8055047	1463	*	0.0590689	Promoter (<=1kb)	10	8053604	8058494	4891	1	2625	ENST00000481743.2	0	GATA3	GATA3
chr10	8332198	8332686	489	*	0.0177251	Distal Intergenic	10	8259331	8268305	8975	2	100507143	ENST00000428165.1	-63893	LINC00708	LINC00708
chr10	9877418	9878383	966	*	0.0269618	Exon (ENST00000647601.1/ENST00000647601.1, exon 1 of 3)	10	10058722	10063502	4781	1	101928298	ENST00000429539.1	-180339	RP5-933E2.1	RP5-933E2.1
chr10	11017554	11018425	872	*	0.0419131	Promoter (<=1kb)	10	11017923	11329053	311131	1	10659	ENST00000633077.1	0	CELF2	CELF2
chr10	11165135	11166297	1163	*	0.0691203	Promoter (<=1kb)	10	11165140	11330639	165500	1	10659	ENST00000608830.5	0	CELF2	CELF2
chr10	11204414	11204907	494	*	0.0262466	Intron (ENST00000637215.1/10659, intron 3 of 14)	10	11165486	11329279	163794	1	10659	ENST00000354897.3	38928	CELF2	CELF2
chr10	11610010	11612577	2568	*	0.560329	Promoter (<=1kb)	10	11453946	11611754	157809	2	9712	ENST00000609104.5	0	USP6NL	USP6NL
chr10	11742308	11743866	1559	*	0.264221	Promoter (<=1kb)	10	11742366	11764070	21705	1	79746	ENST00000379215.8	0	ECHDC3	ECHDC3
chr10	11822909	11824745	1837	*	0.53201	Promoter (<=1kb)	10	11823339	11866776	43438	1	254427	ENST00000474155.1	0	PROSER2	PROSER2
chr10	12040924	12044014	3091	*	0.656853	Promoter (<=1kb)	10	11920022	12042834	122813	2	26019	ENST00000357604.9	0	UPF2	UPF2
chr10	12068428	12070152	1725	*	0.626384	Promoter (<=1kb)	10	12068972	12123225	54254	1	55526	ENST00000263035.8	0	DHTKD1	DHTKD1
chr10	12128583	12130720	2138	*	0.578991	Promoter (<=1kb)	10	12129637	12155404	25768	1	55176	ENST00000379051.5	0	SEC61A2	SEC61A2
chr10	12193883	12198081	4199	*	0.51897	Promoter (<=1kb)	10	12165325	12196124	30800	2	11164	ENST00000491614.5	0	NUDT5	NUDT5
chr10	12348971	12350976	2006	*	0.320349	Promoter (<=1kb)	10	12349482	12835545	486064	1	57118	ENST00000619168.4	0	CAMK1D	CAMK1D
chr10	12405177	12406258	1082	*	0.0166553	Intron (ENST00000619168.4/57118, intron 1 of 10)	10	12349733	12826143	476411	1	57118	ENST00000378845.5	55444	CAMK1D	CAMK1D
chr10	13001414	13002389	976	*	0.0766161	Promoter (<=1kb)	10	12896625	13001697	105073	2	83643	ENST00000378825.4	0	CCDC3	CCDC3
chr10	13098972	13100752	1781	*	0.2707	Promoter (<=1kb)	10	13099449	13136923	37475	1	10133	ENST00000263036.9	0	OPTN	OPTN
chr10	13160871	13162831	1961	*	0.440284	Promoter (<=1kb)	10	13161554	13211104	49551	1	55388	ENST00000378714.7	0	MCM10	MCM10
chr10	13298947	13300752	1806	*	0.460142	Promoter (<=1kb)	10	13277796	13299763	21968	2	5264	ENST00000396913.6	0	PHYH	PHYH
chr10	13301518	13302999	1482	*	0.212002	Promoter (<=1kb)	10	13277843	13302412	24570	2	5264	ENST00000396920.7	0	PHYH	PHYH
chr10	13346097	13350505	4409	*	0.451892	Promoter (<=1kb)	10	13317424	13348297	30874	2	22929	ENST00000327347.9	0	SEPHS1	SEPHS1
chr10	13382949	13383791	843	*	0.0434237	Distal Intergenic	10	13317439	13348298	30860	2	22929	ENST00000545675.5	-34651	SEPHS1	SEPHS1
chr10	13440241	13440924	684	*	0.0559313	Intron (ENST00000486542.5/222389, intron 3 of 3)	10	13442980	13452614	9635	2	222389	ENST00000480703.1	11690	BEND7	BEND7
chr10	13527875	13529762	1888	*	0.301152	Promoter (<=1kb)	10	13496788	13528974	32187	2	222389	ENST00000466271.1	0	BEND7	BEND7
chr10	13557085	13557397	313	*	0.0196667	Distal Intergenic	10	13496788	13528974	32187	2	222389	ENST00000466271.1	-28111	BEND7	BEND7
chr10	13586767	13588427	1661	*	0.555381	Promoter (<=1kb)	10	13586927	13630868	43942	1	8559	ENST00000378572.7	0	PRPF18	PRPF18
chr10	13717181	13717602	422	*	0.0146297	Intron (ENST00000357447.6/55691, intron 12 of 24)	10	13692169	13707757	15589	2	55691	ENST00000492155.5	-9424	FRMD4A	FRMD4A
chr10	13717817	13718738	922	*	0.0398214	Intron (ENST00000357447.6/55691, intron 12 of 24)	10	13692169	13707757	15589	2	55691	ENST00000492155.5	-10060	FRMD4A	FRMD4A
chr10	13990629	13991486	858	*	0.04193	Intron (ENST00000357447.6/55691, intron 2 of 24)	10	13693703	14008533	314831	2	55691	ENST00000342409.3	17047	FRMD4A	FRMD4A
chr10	14173355	14174644	1290	*	0.106631	Promoter (<=1kb)	10	13858847	14174363	315517	2	55691	ENST00000649423.1	0	FRMD4A	FRMD4A
chr10	14571212	14572108	897	*	0.0366801	Promoter (<=1kb)	10	14521869	14572030	50162	2	83641	ENST00000488576.5	0	FAM107B	FAM107B
chr10	14603114	14605041	1928	*	0.377407	Promoter (<=1kb)	10	14519159	14604389	85231	2	83641	ENST00000468747.5	0	FAM107B	FAM107B
chr10	14837053	14840159	3107	*	0.635413	Promoter (<=1kb)	10	14819250	14838575	19326	2	441549	ENST00000378442.5	0	CDNF	CDNF
chr10	14877341	14880793	3453	*	0.628246	Promoter (<=1kb)	10	14878820	14904315	25496	1	79723	ENST00000378331.5	0	SUV39H2	SUV39H2
chr10	14952854	14955267	2414	*	0.504142	Promoter (<=1kb)	10	14897359	14954432	57074	2	64421	ENST00000378289.8	0	DCLRE1C	DCLRE1C
chr10	14958796	14961272	2477	*	0.414243	Promoter (<=1kb)	10	14959439	14972851	13413	1	644890	ENST00000407572.5	0	MEIG1	MEIG1
chr10	15083959	15084749	791	*	0.143433	Promoter (3-4kb)	10	15078487	15088481	9995	2	414149	ENST00000496890.1	3732	ACBD7	ACBD7
chr10	15084789	15085366	578	*	0.0731256	Promoter (3-4kb)	10	15078487	15088481	9995	2	414149	ENST00000496890.1	3115	ACBD7	ACBD7
chr10	15088065	15089229	1165	*	0.3575	Promoter (<=1kb)	10	15077523	15088776	11254	2	414149	ENST00000356189.5	0	ACBD7	ACBD7
chr10	15096280	15099475	3196	*	0.548963	Promoter (<=1kb)	10	15097180	15104251	7072	1	10557	ENST00000378203.5	0	RPP38	RPP38
chr10	15167441	15168767	1327	*	0.58686	Promoter (<=1kb)	10	15107866	15168693	60828	2	9397	ENST00000378165.8	0	NMT2	NMT2
chr10	15169129	15169375	247	*	0.0232949	Promoter (<=1kb)	10	15107866	15168693	60828	2	9397	ENST00000378165.8	-436	NMT2	NMT2
chr10	15370017	15371795	1779	*	0.43196	Promoter (<=1kb)	10	15211643	15371059	159417	2	221061	ENST00000378116.8	0	FAM171A1	FAM171A1
chr10	15719424	15720362	939	*	0.0877827	Promoter (<=1kb)	10	15513949	15720125	206177	2	8516	ENST00000378076.3	0	ITGA8	ITGA8
chr10	15859198	15861297	2100	*	0.533577	Promoter (<=1kb)	10	15778170	15860498	82329	2	80013	ENST00000477891.1	0	FAM188A	FAM188A
chr10	15902814	15903229	416	*	0.0198365	Distal Intergenic	10	15778170	15860520	82351	2	80013	ENST00000277632.7	-42294	FAM188A	FAM188A
chr10	15921567	15922126	560	*	0.0266255	Distal Intergenic	10	15778170	15860520	82351	2	80013	ENST00000277632.7	-61047	FAM188A	FAM188A
chr10	16436485	16438021	1537	*	0.314035	Promoter (<=1kb)	10	16436943	16511256	74314	1	9317	ENST00000535784.6	0	PTER	PTER
chr10	16816392	16817560	1169	*	0.336296	Promoter (<=1kb)	10	16590611	16817383	226773	2	6251	ENST00000377921.7	0	RSU1	RSU1
chr10	16817659	16818553	895	*	0.235226	Promoter (<=1kb)	10	16590611	16817528	226918	2	6251	ENST00000345264.9	-131	RSU1	RSU1
chr10	17200260	17201980	1721	*	0.473029	Promoter (<=1kb)	10	17142254	17201672	59419	2	1787	ENST00000354631.7	0	TRDMT1	TRDMT1
chr10	17228908	17231448	2541	*	0.304385	Promoter (<=1kb)	10	17215196	17229985	14790	2	100507347	ENST00000605833.1	0	VIM-AS1	VIM-AS1
chr10	17385950	17389699	3750	*	0.45853	Promoter (<=1kb)	10	17386936	17408286	21351	1	100128098	ENST00000457649.6	0	ST8SIA6-AS1	ST8SIA6-AS1
chr10	17445045	17445575	531	*	0.0252683	Intron (ENST00000377602.4/338596, intron 2 of 7)	10	17320346	17454196	133851	2	338596	ENST00000648997.1	8621	ST8SIA6	ST8SIA6
chr10	17453301	17454994	1694	*	0.165565	Promoter (<=1kb)	10	17319874	17454330	134457	2	338596	ENST00000377602.4	0	ST8SIA6	ST8SIA6
chr10	17616365	17617977	1613	*	0.362089	Promoter (<=1kb)	10	17589032	17617377	28346	2	9200	ENST00000361271.7	0	HACD1	HACD1
chr10	17642365	17645848	3484	*	0.678936	Promoter (<=1kb)	10	17641284	17643878	2595	2	102723166	ENST00000563601.1	0	STAM-AS1	STAM-AS1
chr10	17836817	17837406	590	*	0.0296013	Intron (ENST00000569591.2/4360, intron 4 of 29)	10	17845107	17845193	87	1	574445	ENST00000385203.1	-7701	MIR511	MIR511
chr10	17887146	17887698	553	*	0.0431609	Intron (ENST00000569591.2/4360, intron 22 of 29)	10	17845107	17845193	87	1	574445	ENST00000385203.1	42039	MIR511	MIR511
chr10	18139788	18141650	1863	*	0.357883	Promoter (<=1kb)	10	18140677	18543557	402881	1	783	ENST00000324631.12	0	CACNB2	CACNB2
chr10	18179232	18180324	1093	*	0.0266419	Intron (ENST00000324631.12/783, intron 2 of 13)	10	18140958	18540763	399806	1	783	ENST00000282343.13	38274	CACNB2	CACNB2
chr10	18400410	18401039	630	*	0.0272804	Promoter (<=1kb)	10	18400575	18539724	139150	1	783	ENST00000377315.5	0	CACNB2	CACNB2
chr10	18627597	18627886	290	*	0.02653	Intron (ENST00000377304.6/221078, intron 3 of 10)	10	18545561	18651622	106062	2	221078	ENST00000377304.6	23736	NSUN6	NSUN6
chr10	18649988	18652409	2422	*	0.386789	Promoter (<=1kb)	10	18545561	18651622	106062	2	221078	ENST00000377304.6	0	NSUN6	NSUN6
chr10	18658082	18660990	2909	*	0.609646	Promoter (<=1kb)	10	18651266	18659267	8002	2	221078	ENST00000456217.5	0	NSUN6	NSUN6
chr10	19815155	19818099	2945	*	0.326795	Promoter (<=1kb)	10	19816239	20280357	464119	1	84898	ENST00000377242.7	0	PLXDC2	PLXDC2
chr10	20178458	20179093	636	*	0.0195786	Intron (ENST00000377242.7/84898, intron 8 of 12)	10	20043320	20280357	237038	1	84898	ENST00000377238.2	135138	PLXDC2	PLXDC2
chr10	21166932	21167402	471	*	0.0175818	Intron (ENST00000417816.2/10529, intron 2 of 6)	10	21170262	21172452	2191	2	10529	ENST00000485750.1	5050	NEBL	NEBL
chr10	21172591	21174977	2387	*	0.335329	Promoter (<=1kb)	10	21174014	21175048	1035	1	100128511	ENST00000439097.1	0	NA	NA
chr10	21292965	21293513	549	*	0.016207	Distal Intergenic	10	21340233	21372950	32718	2	105376444	ENST00000433460.1	79437	NA	NA
chr10	21495289	21497557	2269	*	0.210261	Promoter (<=1kb)	10	21496562	21496641	80	2	100302129	ENST00000410139.1	0	MIR1915	MIR1915
chr10	21516167	21517872	1706	*	0.153098	5' UTR	10	21519508	21523895	4388	2	387640	ENST00000487107.1	6023	SKIDA1	SKIDA1
chr10	21533165	21535572	2408	*	0.536119	Promoter (<=1kb)	10	21534165	21557182	23018	1	8028	ENST00000377100.7	0	MLLT10	MLLT10
chr10	21993100	21993506	407	*	0.0145867	Intron (ENST00000376980.7/64215, intron 1 of 11)	10	21919903	22003399	83497	2	64215	ENST00000447548.5	9893	DNAJC1	DNAJC1
chr10	21993515	21993895	381	*	0.0123068	Intron (ENST00000376980.7/64215, intron 1 of 11)	10	21919903	22003399	83497	2	64215	ENST00000447548.5	9504	DNAJC1	DNAJC1
chr10	22001533	22004108	2576	*	0.532424	Promoter (<=1kb)	10	21756537	22003725	247189	2	64215	ENST00000376980.7	0	DNAJC1	DNAJC1
chr10	22087020	22087663	644	*	0.0182129	Distal Intergenic	10	21920610	22003769	83160	2	64215	ENST00000376946.2	-83251	DNAJC1	DNAJC1
chr10	22228550	22231094	2545	*	0.395727	Distal Intergenic	10	22208814	22210021	1208	2	340900	ENST00000422359.2	-18529	EBLN1	EBLN1
chr10	22251709	22252648	940	*	0.0567623	Promoter (<=1kb)	10	22252072	22254589	2518	1	100130992	ENST00000623583.1	0	NA	NA
chr10	22277765	22278833	1069	*	0.0449356	Distal Intergenic	10	22257786	22258548	763	1	100130992	ENST00000566763.1	19979	NA	NA
chr10	22315472	22318037	2566	*	0.586569	Promoter (<=1kb)	10	22316388	22326558	10171	1	100532731	ENST00000475460.6	0	COMMD3-BMI1	COMMD3-BMI1
chr10	22320163	22322783	2621	*	0.410697	Promoter (<=1kb)	10	22322106	22328160	6055	1	100532731	ENST00000442508.5	0	COMMD3-BMI1	COMMD3-BMI1
chr10	22324824	22326214	1391	*	0.245464	Promoter (<=1kb)	10	22325657	22327791	2135	1	100532731	ENST00000416820.5	0	COMMD3-BMI1	COMMD3-BMI1
chr10	22339824	22341475	1652	*	0.381016	Promoter (3-4kb)	10	22345445	22417596	72152	1	9576	ENST00000376603.6	-3970	SPAG6	SPAG6
chr10	22436848	22438327	1480	*	0.196155	Intron (ENST00000487973.1/9576, intron 2 of 3)	10	22391805	22454224	62420	1	9576	ENST00000487973.1	45043	SPAG6	SPAG6
chr10	22633247	22633626	380	*	0.0166435	Intron (ENST00000376573.8/5305, intron 1 of 9)	10	22607818	22609717	1900	2	5305	ENST00000432610.1	-23530	PIP4K2A	PIP4K2A
chr10	22713131	22715214	2084	*	0.490749	Promoter (<=1kb)	10	22534849	22714555	179707	2	5305	ENST00000376573.8	0	PIP4K2A	PIP4K2A
chr10	23094864	23095269	406	*	0.0297169	Promoter (<=1kb)	10	23095506	23122013	26508	1	22921	ENST00000376510.7	-237	MSRB2	MSRB2
chr10	23095354	23097073	1720	*	0.55241	Promoter (<=1kb)	10	23095506	23122013	26508	1	22921	ENST00000376510.7	0	MSRB2	MSRB2
chr10	23331564	23332612	1049	*	0.19065	Intron (ENST00000636213.1/256815, intron 2 of 15)	10	23343957	23345181	1225	1	105376453	ENST00000443224.1	-11345	NA	NA
chr10	23438329	23440638	2310	*	0.457654	Promoter (<=1kb)	10	23439458	23442390	2933	1	220213	ENST00000376495.4	0	OTUD1	OTUD1
chr10	23694884	23695242	359	*	0.0260671	Promoter (<=1kb)	10	23694782	23877495	182714	1	56243	ENST00000481700.1	102	KIAA1217	KIAA1217
chr10	23703045	23703680	636	*	0.0412939	Intron (ENST00000376462.5/56243, intron 1 of 18)	10	23694782	23877495	182714	1	56243	ENST00000481700.1	8263	KIAA1217	KIAA1217
chr10	24208450	24210461	2012	*	0.176006	Promoter (<=1kb)	10	24208791	24527942	319152	1	56243	ENST00000376456.8	0	KIAA1217	KIAA1217
chr10	24238283	24241147	2865	*	0.190188	Promoter (<=1kb)	10	24239195	24527942	288748	1	56243	ENST00000438429.5	0	KIAA1217	KIAA1217
chr10	24343349	24343683	335	*	0.0150402	Intron (ENST00000376462.5/56243, intron 3 of 18)	10	24275685	24275781	97	1	693188	ENST00000385195.1	67664	MIR603	MIR603
chr10	24466474	24467128	655	*	0.0196746	Promoter (<=1kb)	10	24466531	24545316	78786	1	56243	ENST00000396446.5	0	KIAA1217	KIAA1217
chr10	24722269	24725314	3046	*	0.436831	Promoter (<=1kb)	10	24583609	24723668	140060	2	57584	ENST00000396432.6	0	ARHGAP21	ARHGAP21
chr10	25015578	25017929	2352	*	0.420035	Promoter (<=1kb)	10	24981979	25016156	34178	2	219670	ENST00000331161.8	0	ENKUR	ENKUR
chr10	25174341	25178566	4226	*	0.335819	Promoter (<=1kb)	10	25158072	25176276	18205	2	100128811	ENST00000449643.1	0	GPR158-AS1	GPR158-AS1
chr10	25465485	25467196	1712	*	0.138584	Promoter (<=1kb)	10	25466190	25475949	9760	1	57512	ENST00000482641.2	0	GPR158	GPR158
chr10	25682477	25682793	317	*	0.0258753	Exon (ENST00000628620.1/101929052, exon 4 of 4)	10	25651775	25683385	31611	1	101929052	ENST00000628620.1	30702	LINC00836	LINC00836
chr10	25934590	25935192	603	*	0.043383	Promoter (<=1kb)	10	25934274	26023481	89208	1	53904	ENST00000376302.5	316	MYO3A	MYO3A
chr10	26016570	26016845	276	*	0.0163844	Exon (ENST00000642920.1/53904, exon 7 of 35)	10	25952100	26016915	64816	1	53904	ENST00000376301.2	64470	MYO3A	MYO3A
chr10	26622296	26622844	549	*	0.032574	Promoter (<=1kb)	10	26577791	26622338	44548	2	101929117	ENST00000637960.1	0	NA	NA
chr10	26696541	26699370	2830	*	0.595805	Promoter (<=1kb)	10	26697659	26746798	49140	1	23590	ENST00000376215.9	0	PDSS1	PDSS1
chr10	26858924	26861151	2228	*	0.57898	Promoter (<=1kb)	10	26746593	26860892	114300	2	10006	ENST00000376170.8	0	ABI1	ABI1
chr10	26861215	26861632	418	*	0.0445934	Promoter (<=1kb)	10	26746596	26861087	114492	2	10006	ENST00000536334.5	-128	ABI1	ABI1
chr10	27099362	27101159	1798	*	0.507324	Promoter (<=1kb)	10	27004116	27100498	96383	2	22852	ENST00000436985.6	0	ANKRD26	ANKRD26
chr10	27152601	27157321	4721	*	0.57015	Promoter (<=1kb)	10	27110112	27154420	44309	2	10730	ENST00000613434.4	0	YME1L1	YME1L1
chr10	27236530	27237007	478	*	0.0194501	Promoter (3-4kb)	10	27197353	27240558	43206	2	91452	ENST00000375888.5	3551	ACBD5	ACBD5
chr10	27239092	27244573	5482	*	0.412027	Promoter (<=1kb)	10	27195214	27240815	45602	2	91452	ENST00000396271.7	0	ACBD5	ACBD5
chr10	27503614	27505919	2306	*	0.469771	Promoter (<=1kb)	10	27504174	27542237	38064	1	22931	ENST00000535776.5	0	RAB18	RAB18
chr10	27742291	27742888	598	*	0.0751228	Promoter (<=1kb)	10	27718563	27743545	24983	2	283078	ENST00000460919.2	657	MKX	MKX
chr10	27998118	27999295	1178	*	0.10575	Promoter (<=1kb)	10	27812168	27999048	186881	2	55130	ENST00000305242.9	0	ARMC4	ARMC4
chr10	28263315	28263940	626	*	0.019569	Intron (ENST00000337532.9/143098, intron 1 of 17)	10	28050993	28280142	229150	2	143098	ENST00000337532.9	16202	MPP7	MPP7
chr10	28301957	28304050	2094	*	0.465819	Exon (ENST00000634334.1/ENST00000634334.1, exon 1 of 3)	10	28289258	28289350	93	2	102465880	ENST00000621498.1	-12607	MIR8086	MIR8086
chr10	28531490	28535073	3584	*	0.659157	Promoter (<=1kb)	10	28522652	28532743	10092	2	220906	ENST00000527986.5	0	NA	NA
chr10	28676831	28682713	5883	*	0.57219	Promoter (<=1kb)	10	28677342	28682939	5598	1	25805	ENST00000375533.5	0	BAMBI	BAMBI
chr10	29409158	29410835	1678	*	0.37644	Promoter (<=1kb)	10	29409402	29458400	48999	1	102724316	ENST00000430295.5	0	SVIL-AS1	SVIL-AS1
chr10	29734891	29737322	2432	*	0.436381	Promoter (<=1kb)	10	29457338	29735804	278467	2	6840	ENST00000375400.7	0	SVIL	SVIL
chr10	30058849	30059928	1080	*	0.376709	Promoter (<=1kb)	10	30012800	30059524	46725	2	57608	ENST00000375377.1	0	KIAA1462	KIAA1462
chr10	30347231	30349751	2521	*	0.499898	Promoter (<=1kb)	10	30309801	30349319	39519	2	55149	ENST00000263063.8	0	MTPAP	MTPAP
chr10	30433011	30436366	3356	*	0.423945	Promoter (<=1kb)	10	30433937	30461832	27896	1	1326	ENST00000263056.5	0	MAP3K8	MAP3K8
chr10	30583061	30584010	950	*	0.0916725	Distal Intergenic	10	30611779	30629762	17984	2	119180	ENST00000647634.1	45752	LYZL2	LYZL2
chr10	30670886	30671187	302	*	0.0265735	Intron (ENST00000422642.6/645954, intron 1 of 18)	10	30655651	30717266	61616	1	645954	ENST00000422642.6	15235	NA	NA
chr10	31031062	31033074	2013	*	0.456402	Promoter (<=1kb)	10	30844638	31031937	187300	2	220929	ENST00000413025.5	0	ZNF438	ZNF438
chr10	31317852	31320829	2978	*	0.522375	Promoter (<=1kb)	10	31206278	31319691	113414	2	220930	ENST00000605946.1	0	NA	NA
chr10	31602896	31604198	1303	*	0.372705	Exon (ENST00000649682.1/ENST00000649682.1, exon 1 of 4)	10	31806291	31808551	2261	2	94134	ENST00000497085.1	204353	ARHGAP12	ARHGAP12
chr10	31759180	31760218	1039	*	0.46071	Distal Intergenic	10	31806291	31808551	2261	2	94134	ENST00000497085.1	48333	ARHGAP12	ARHGAP12
chr10	31760421	31761046	626	*	0.0367591	Distal Intergenic	10	31806291	31808551	2261	2	94134	ENST00000497085.1	47505	ARHGAP12	ARHGAP12
chr10	31927305	31929989	2685	*	0.573884	Promoter (<=1kb)	10	31805404	31928876	123473	2	94134	ENST00000375245.8	0	ARHGAP12	ARHGAP12
chr10	32053979	32057112	3134	*	0.522597	Promoter (<=1kb)	10	32009010	32056431	47422	2	3799	ENST00000302418.4	0	KIF5B	KIF5B
chr10	32345089	32348111	3023	*	0.585313	Promoter (<=1kb)	10	32347397	32374488	27092	1	102031319	ENST00000417447.1	0	NA	NA
chr10	32376354	32380000	3647	*	0.394412	Promoter (<=1kb)	10	32267751	32378798	111048	2	80314	ENST00000375110.6	0	EPC1	EPC1
chr10	32445061	32448212	3152	*	0.511768	Promoter (<=1kb)	10	32446140	32574560	128421	1	79741	ENST00000476558.7	0	CCDC7	CCDC7
chr10	32956673	32959655	2983	*	0.582336	Promoter (<=1kb)	10	32900319	32957894	57576	2	3688	ENST00000396033.6	0	ITGB1	ITGB1
chr10	32980194	32981232	1039	*	0.054876	Intron (ENST00000450890.5/ENST00000450890.5, intron 2 of 3)	10	32928212	32992463	64252	2	3688	ENST00000534049.5	11231	ITGB1	ITGB1
chr10	33331580	33337147	5568	*	0.355654	Promoter (<=1kb)	10	33177492	33334636	157145	2	8829	ENST00000374875.5	0	NRP1	NRP1
chr10	34813759	34816248	2490	*	0.611138	Promoter (<=1kb)	10	34815767	34816386	620	1	100505601	ENST00000446211.1	0	NA	NA
chr10	34974094	34974509	416	*	0.02221	Exon (ENST00000635301.1/ENST00000635301.1, exon 2 of 3)	10	35008551	35071339	62789	2	8453	ENST00000374746.5	96830	CUL2	CUL2
chr10	35089142	35091257	2116	*	0.621551	Promoter (<=1kb)	10	35008551	35090364	81814	2	8453	ENST00000374748.5	0	CUL2	CUL2
chr10	35125875	35128447	2573	*	0.50238	Promoter (<=1kb)	10	35126791	35212125	85335	1	1390	ENST00000474362.5	0	CREM	CREM
chr10	35195220	35196107	888	*	0.0420366	Promoter (<=1kb)	10	35195865	35211433	15569	1	1390	ENST00000488741.5	0	CREM	CREM
chr10	35335098	35338203	3106	*	0.594932	Promoter (<=1kb)	10	35336874	35571924	235051	1	219771	ENST00000374704.7	0	CCNY	CCNY
chr10	35640138	35643231	3094	*	0.380218	Promoter (<=1kb)	10	35641172	35641252	81	2	100616500	ENST00000579659.1	0	FZD8	FZD8
chr10	35690185	35690430	246	*	0.0128913	Distal Intergenic	10	35638249	35642278	4030	2	8325	ENST00000374694.2	-47907	FZD8	FZD8
chr10	37856109	37858595	2487	*	0.653281	Promoter (<=1kb)	10	37776526	37857197	80672	2	57209	ENST00000615949.6	0	ZNF248	ZNF248
chr10	37975459	37977256	1798	*	0.502761	Promoter (<=1kb)	10	37949572	37976633	27062	2	219749	ENST00000302609.7	0	ZNF25	ZNF25
chr10	38009834	38012280	2447	*	0.576519	Promoter (<=1kb)	10	38010650	38060063	49414	1	7581	ENST00000307441.13	0	ZNF33A	ZNF33A
chr10	38093756	38095572	1817	*	0.515215	Promoter (<=1kb)	10	38094334	38150293	55960	1	7587	ENST00000638053.1	0	ZNF37A	ZNF37A
chr10	38356322	38356692	371	*	0.142779	Promoter (<=1kb)	10	38356380	38378505	22126	1	158160	ENST00000494540.5	0	HSD17B7P2	HSD17B7P2
chr10	38401525	38404038	2514	*	0.304743	Promoter (<=1kb)	10	38383069	38402593	19525	2	285961	ENST00000475691.5	0	NA	NA
chr10	38942128	38942500	373	*	0.0250475	Distal Intergenic	10	38696424	38697902	1479	1	399746	ENST00000448440.1	245704	NA	NA
chr10	42366617	42368320	1704	*	0.438415	Promoter (<=1kb)	10	42331866	42367974	36109	2	441666	ENST00000609841.1	0	RP11-313J2.1	RP11-313J2.1
chr10	42475067	42477191	2125	*	0.488118	Promoter (<=1kb)	10	42425363	42475349	49987	2	414194	ENST00000638057.1	0	CCNYL2	CCNYL2
chr10	42551483	42553782	2300	*	0.399348	Promoter (<=1kb)	10	42513510	42552794	39285	2	100129482	ENST00000452075.7	0	ZNF37BP	ZNF37BP
chr10	42637181	42639660	2480	*	0.478578	Promoter (<=1kb)	10	42581594	42638553	56960	2	7582	ENST00000486187.5	0	ZNF33B	ZNF33B
chr10	42640415	42640903	489	*	0.0406854	Promoter (1-2kb)	10	42636826	42638568	1743	2	7582	ENST00000486614.1	-1847	ZNF33B	ZNF33B
chr10	42753298	42754552	1255	*	0.0563713	Promoter (<=1kb)	10	42751178	42754297	3120	2	283028	ENST00000568976.2	0	NA	NA
[truncated: 16,598 more rows]
