# Supplementary material for: The long noncoding RNA H19 regulates tumor plasticity in neuroendocrine prostate cancer
Source: Nat Commun. 2021 Dec 21;12:7349. doi: 10.1038/s41467-021-26901-9 (PMC8692330; doi:10.1038/s41467-021-26901-9)
Supplement: Supplementary file 13 — Supplementary Data 10 [file 41467_2021_26901_MOESM13_ESM.xlsx]

## Sheet: S10
Supplementary Data 10: Peak occupancy- consensus anotation for H3K4me3 in V16D/H19 cells
seqnames	start	end	width	strand	V4	annotation	geneChr	geneStart	geneEnd	geneLength	geneStrand	geneId	transcriptId	distanceToTSS	SYMBOL	GENENAME
chr1	777685	778264	580	*	0.127569	Promoter (<=1kb)	1	725885	778626	52742	2	100133331	ENST00000506640.2	362	NA	NA
chr1	778370	779469	1100	*	0.231662	Promoter (<=1kb)	1	725885	778626	52742	2	100133331	ENST00000506640.2	0	NA	NA
chr1	779681	780179	499	*	0.0364734	Promoter (1-2kb)	1	725885	778626	52742	2	100133331	ENST00000506640.2	-1055	NA	NA
chr1	826061	826419	359	*	0.0311835	Promoter (<=1kb)	1	826832	852225	25394	1	643837	ENST00000623808.3	-413	LINC01128	LINC01128
chr1	826651	827781	1131	*	0.0874532	Promoter (<=1kb)	1	826832	852225	25394	1	643837	ENST00000623808.3	0	LINC01128	LINC01128
chr1	828119	828483	365	*	0.0509445	Promoter (<=1kb)	1	827821	852515	24695	1	643837	ENST00000622921.1	298	LINC01128	LINC01128
chr1	903679	905814	2136	*	0.214711	Exon (ENST00000607769.1/ENST00000607769.1, exon 1 of 2)	1	917370	918534	1165	2	100130417	ENST00000432961.1	12720	RP11-54O7.3	RP11-54O7.3
chr1	923524	925952	2429	*	0.219233	Promoter (<=1kb)	1	923928	939291	15364	1	148398	ENST00000420190.6	0	SAMD11	SAMD11
chr1	932832	933353	522	*	0.0248578	Promoter (2-3kb)	1	930312	944575	14264	1	148398	ENST00000341065.8	2520	SAMD11	SAMD11
chr1	941384	942782	1399	*	0.0883727	Promoter (<=1kb)	1	942103	942802	700	1	148398	ENST00000466827.1	0	SAMD11	SAMD11
chr1	957560	961864	4305	*	0.754098	Promoter (<=1kb)	1	944204	959290	15087	2	26155	ENST00000327044.6	0	NOC2L	NOC2L
chr1	966129	967599	1471	*	0.340946	Promoter (<=1kb)	1	966497	975108	8612	1	84069	ENST00000379410.7	0	PLEKHN1	PLEKHN1
chr1	975645	976732	1088	*	0.124215	Promoter (<=1kb)	1	975205	976641	1437	2	84808	ENST00000479361.1	0	PERM1	PERM1
chr1	998846	1002350	3505	*	0.365292	Promoter (<=1kb)	1	998962	1000172	1211	2	57801	ENST00000428771.6	0	HES4	HES4
chr1	1012663	1014426	1764	*	0.184793	Promoter (<=1kb)	1	1013423	1014540	1118	1	9636	ENST00000379389.4	0	ISG15	ISG15
chr1	1014524	1015003	480	*	0.0191048	Promoter (1-2kb)	1	1013497	1014540	1044	1	9636	ENST00000649529.1	1027	ISG15	ISG15
chr1	1019269	1021791	2523	*	0.56954	Promoter (<=1kb)	1	1020123	1056116	35994	1	375790	ENST00000379370.6	0	AGRN	AGRN
chr1	1040251	1040879	629	*	0.0280124	Promoter (4-5kb)	1	1045399	1046349	951	1	375790	ENST00000479707.1	-4520	AGRN	AGRN
chr1	1058964	1060075	1112	*	0.179462	Promoter (<=1kb)	1	1059734	1066456	6723	1	100288175	ENST00000427998.5	0	RP11-465B22.3	RP11-465B22.3
chr1	1066970	1069903	2934	*	0.276187	Promoter (2-3kb)	1	1064495	1066274	1780	1	100288175	ENST00000433695.1	2475	RP11-465B22.3	RP11-465B22.3
chr1	1073268	1074339	1072	*	0.137646	Promoter (<=1kb)	1	1070966	1074307	3342	2	401934	ENST00000453464.2	0	RNF223	RNF223
chr1	1079450	1080149	700	*	0.0186509	Promoter (3-4kb)	1	1082146	1084072	1927	2	54991	ENST00000464905.1	3923	C1orf159	C1orf159
chr1	1114863	1117117	2255	*	0.5145	Promoter (<=1kb)	1	1081818	1116081	34264	2	54991	ENST00000379339.5	0	C1orf159	C1orf159
chr1	1132324	1133106	783	*	0.0318358	Promoter (3-4kb)	1	1137017	1144056	7040	1	254099	ENST00000416774.1	-3911	LINC01342	LINC01342
chr1	1157480	1158041	562	*	0.0266888	Distal Intergenic	1	1167104	1167198	95	1	406984	ENST00000384997.3	-9063	MIR200B	MIR200B
chr1	1162861	1164854	1994	*	0.0430106	Promoter (2-3kb)	1	1167104	1167198	95	1	406984	ENST00000384997.3	-2250	MIR200B	MIR200B
chr1	1201271	1201820	550	*	0.0243949	Promoter (3-4kb)	1	1203844	1205680	1837	2	8784	ENST00000486728.5	3860	TNFRSF18	TNFRSF18
chr1	1206283	1206600	318	*	0.0183558	Promoter (<=1kb)	1	1203508	1206571	3064	2	8784	ENST00000328596.10	0	TNFRSF18	TNFRSF18
chr1	1230147	1234451	4305	*	0.659011	Promoter (<=1kb)	1	1232226	1235041	2816	1	126792	ENST00000647651.1	0	B3GALT6	B3GALT6
chr1	1237691	1237973	283	*	0.0188559	Distal Intergenic	1	1242449	1243158	710	2	388581	ENST00000478606.1	5185	FAM132A	FAM132A
chr1	1240022	1241221	1200	*	0.0763618	Promoter (1-2kb)	1	1242449	1243158	710	2	388581	ENST00000478606.1	1937	FAM132A	FAM132A
chr1	1271744	1274752	3009	*	0.542955	Promoter (<=1kb)	1	1253909	1273853	19945	2	118424	ENST00000450390.6	0	UBE2J2	UBE2J2
chr1	1306230	1310202	3973	*	0.590394	Promoter (<=1kb)	1	1292376	1308018	15643	2	116983	ENST00000354700.9	0	ACAP3	ACAP3
chr1	1323283	1323960	678	*	0.027299	Promoter (<=1kb)	1	1319470	1324603	5134	2	54973	ENST00000470679.3	643	CPSF3L	CPSF3L
chr1	1324068	1326383	2316	*	0.737422	Promoter (<=1kb)	1	1311585	1324687	13103	2	54973	ENST00000540437.5	0	CPSF3L	CPSF3L
chr1	1344247	1344735	489	*	0.0159623	Promoter (3-4kb)	1	1339492	1340365	874	2	1855	ENST00000633096.1	-3882	DVL1	DVL1
chr1	1347255	1350150	2896	*	0.581165	Promoter (<=1kb)	1	1335276	1349112	13837	2	1855	ENST00000378891.9	0	DVL1	DVL1
chr1	1354673	1356512	1840	*	0.260826	Promoter (<=1kb)	1	1353439	1355016	1578	2	54587	ENST00000476718.1	0	MXRA8	MXRA8
chr1	1373313	1376688	3376	*	0.71673	Promoter (<=1kb)	1	1373730	1375157	1428	2	54998	ENST00000338370.7	0	AURKAIP1	AURKAIP1
chr1	1397897	1401161	3265	*	0.659412	Promoter (<=1kb)	1	1399522	1401087	1566	1	148413	ENST00000448629.5	0	RP4-758J18.2	RP4-758J18.2
chr1	1405744	1408995	3252	*	0.667939	Promoter (<=1kb)	1	1401908	1407313	5406	2	55052	ENST00000344843.11	0	MRPL20	MRPL20
chr1	1419787	1420845	1059	*	0.0351411	Promoter (<=1kb)	1	1418880	1421091	2212	2	441869	ENST00000454272.2	246	ANKRD65	ANKRD65
chr1	1427513	1428023	511	*	0.134346	Promoter (1-2kb)	1	1426128	1427787	1660	1	643965	ENST00000378821.3	1385	TMEM88B	TMEM88B
chr1	1432652	1434067	1416	*	0.0461272	Promoter (<=1kb)	1	1430550	1434488	3939	2	102724312	ENST00000454562.1	421	NA	NA
chr1	1434832	1436987	2156	*	0.490316	Promoter (<=1kb)	1	1434861	1437459	2599	1	64856	ENST00000495558.1	0	VWA1	VWA1
chr1	1470024	1472197	2174	*	0.502525	Promoter (<=1kb)	1	1471769	1496202	24434	1	83858	ENST00000308647.7	0	ATAD3B	ATAD3B
chr1	1472476	1473980	1505	*	0.334385	Promoter (<=1kb)	1	1471769	1496202	24434	1	83858	ENST00000308647.7	707	ATAD3B	ATAD3B
chr1	1510851	1512510	1660	*	0.49051	Promoter (<=1kb)	1	1512151	1534685	22535	1	55210	ENST00000378756.7	0	ATAD3A	ATAD3A
chr1	1512852	1513246	395	*	0.072228	Promoter (<=1kb)	1	1512530	1534687	22158	1	55210	ENST00000536055.5	322	ATAD3A	ATAD3A
chr1	1513409	1514018	610	*	0.0478233	Promoter (<=1kb)	1	1512530	1534687	22158	1	55210	ENST00000536055.5	879	ATAD3A	ATAD3A
chr1	1572770	1576276	3507	*	0.67606	Promoter (<=1kb)	1	1541673	1574869	33197	2	29101	ENST00000291386.3	0	SSU72	SSU72
chr1	1598996	1601305	2310	*	0.364344	Promoter (<=1kb)	1	1598012	1600096	2085	2	643988	ENST00000422725.3	0	FNDC10	FNDC10
chr1	1613578	1617282	3705	*	0.713617	Promoter (<=1kb)	1	1615415	1630605	15191	1	142678	ENST00000520777.5	0	MIB2	MIB2
chr1	1657987	1658344	358	*	0.0630508	Promoter (<=1kb)	1	1641772	1658972	17201	2	984	ENST00000341028.8	628	CDK11A	CDK11A
chr1	1658720	1659553	834	*	0.323029	Promoter (<=1kb)	1	1635227	1659012	23786	2	984	ENST00000341832.10	0	CDK11A	CDK11A
chr1	1678326	1679445	1120	*	0.0325016	Intron (ENST00000614300.4/728661, intron 2 of 6)	1	1663782	1670139	6358	2	728661	ENST00000480991.1	-8187	SLC35E2B	SLC35E2B
chr1	1692815	1693395	581	*	0.0967556	Promoter (<=1kb)	1	1661479	1692728	31250	2	728661	ENST00000611123.1	-87	SLC35E2B	SLC35E2B
chr1	1693778	1694446	669	*	0.0952207	Promoter (1-2kb)	1	1661479	1692728	31250	2	728661	ENST00000611123.1	-1050	SLC35E2B	SLC35E2B
chr1	1724068	1724824	757	*	0.269353	Promoter (<=1kb)	1	1702881	1724324	21444	2	728642	ENST00000357760.6	0	CDK11A	CDK11A
chr1	1746394	1746632	239	*	0.0242932	Promoter (<=1kb)	1	1727386	1745999	18614	2	9906	ENST00000643905.1	-395	SLC35E2	SLC35E2
chr1	1758216	1759095	880	*	0.017814	Promoter (<=1kb)	1	1752471	1758575	6105	2	65220	ENST00000342348.9	0	NADK	NADK
chr1	1776884	1779578	2695	*	0.593841	Promoter (<=1kb)	1	1751232	1778470	27239	2	65220	ENST00000341426.9	0	NADK	NADK
chr1	1782192	1783145	954	*	0.0422906	Promoter (1-2kb)	1	1779157	1780457	1301	2	65220	ENST00000480542.1	-1735	NADK	NADK
chr1	1858929	1859393	465	*	0.0170185	Intron (ENST00000610897.4/2782, intron 1 of 10)	1	1804526	1832285	27760	2	2782	ENST00000437146.1	-26644	GNB1	GNB1
chr1	1859634	1860068	435	*	0.0107878	Intron (ENST00000610897.4/2782, intron 1 of 10)	1	1804526	1832285	27760	2	2782	ENST00000437146.1	-27349	GNB1	GNB1
chr1	1889117	1892721	3605	*	0.583297	Promoter (<=1kb)	1	1785285	1891117	105833	2	2782	ENST00000610897.4	0	GNB1	GNB1
chr1	1908169	1910016	1848	*	0.378348	Promoter (4-5kb)	1	1914827	1917294	2468	1	163688	ENST00000307786.7	-4811	CALML6	CALML6
chr1	1917991	1919566	1576	*	0.212586	Promoter (<=1kb)	1	1917590	1918797	1208	2	339456	ENST00000378602.3	0	TMEM52	TMEM52
chr1	1919677	1920048	372	*	0.0185136	Promoter (<=1kb)	1	1917591	1919273	1683	2	339456	ENST00000310991.7	-404	TMEM52	TMEM52
chr1	1944156	1944432	277	*	0.0202601	Exon (ENST00000642590.1/85452, exon 7 of 25)	1	1921951	1959974	38024	2	85452	ENST00000642590.1	15542	CFAP74	CFAP74
chr1	2019274	2019740	467	*	0.0388246	Promoter (<=1kb)	1	2019298	2030758	11461	1	2563	ENST00000378585.6	0	GABRD	GABRD
chr1	2049132	2051873	2742	*	0.567752	Promoter (<=1kb)	1	2049203	2049651	449	2	105378591	ENST00000445600.1	0	NA	NA
chr1	2081607	2083110	1504	*	0.0440963	Promoter (<=1kb)	1	2082248	2150936	68689	1	5590	ENST00000481140.5	0	PRKCZ	PRKCZ
chr1	2132802	2133989	1188	*	0.0712508	Promoter (<=1kb)	1	2133638	2148924	15287	1	5590	ENST00000471018.6	0	PRKCZ	PRKCZ
chr1	2189206	2189554	349	*	0.0269616	Promoter (4-5kb)	1	2189544	2194108	4565	2	199990	ENST00000497675.2	4554	FAAP20	FAAP20
chr1	2189663	2190948	1286	*	0.344383	Promoter (3-4kb)	1	2189544	2194108	4565	2	199990	ENST00000497675.2	3160	FAAP20	FAAP20
chr1	2193728	2195621	1894	*	0.428695	Promoter (<=1kb)	1	2184461	2194775	10315	2	199990	ENST00000400919.7	0	FAAP20	FAAP20
chr1	2199016	2200282	1267	*	0.119812	Promoter (<=1kb)	1	2189548	2199907	10360	2	199990	ENST00000401813.7	0	FAAP20	FAAP20
chr1	2204424	2204931	508	*	0.0410023	Promoter (<=1kb)	1	2198063	2203882	5820	2	199990	ENST00000514625.1	-542	FAAP20	FAAP20
chr1	2205296	2205830	535	*	0.094288	Promoter (1-2kb)	1	2198063	2203882	5820	2	199990	ENST00000514625.1	-1414	FAAP20	FAAP20
chr1	2226672	2227806	1135	*	0.542838	Promoter (<=1kb)	1	2228695	2310119	81425	1	6497	ENST00000378536.4	-889	SKI	SKI
chr1	2227906	2228180	275	*	0.0216245	Promoter (<=1kb)	1	2228695	2310119	81425	1	6497	ENST00000378536.4	-515	SKI	SKI
chr1	2228321	2231883	3563	*	0.256295	Promoter (<=1kb)	1	2228695	2310119	81425	1	6497	ENST00000378536.4	0	SKI	SKI
chr1	2247754	2248523	770	*	0.0229849	Promoter (<=1kb)	1	2247996	2303376	55381	1	6497	ENST00000478223.2	0	SKI	SKI
chr1	2248812	2249613	802	*	0.0157919	Promoter (<=1kb)	1	2247996	2303376	55381	1	6497	ENST00000478223.2	816	SKI	SKI
chr1	2251497	2251847	351	*	0.0289985	Promoter (3-4kb)	1	2247996	2303376	55381	1	6497	ENST00000478223.2	3501	SKI	SKI
chr1	2314786	2315506	721	*	0.0619494	Distal Intergenic	1	2303646	2304368	723	1	6497	ENST00000507179.1	11140	SKI	SKI
chr1	2390247	2393262	3016	*	0.651426	Promoter (<=1kb)	1	2391775	2405442	13668	1	11079	ENST00000378513.7	0	RER1	RER1
chr1	2409100	2410822	1723	*	0.0287435	Promoter (<=1kb)	1	2408583	2410004	1422	2	5192	ENST00000515760.1	0	PEX10	PEX10
chr1	2411282	2413958	2677	*	0.534845	Promoter (<=1kb)	1	2403964	2412530	8567	2	5192	ENST00000288774.7	0	PEX10	PEX10
chr1	2416418	2417118	701	*	0.0306244	Promoter (2-3kb)	1	2408530	2413797	5268	2	5192	ENST00000508384.5	-2621	PEX10	PEX10
chr1	2438130	2438686	557	*	0.0229144	Intron (ENST00000609981.5/9651, intron 2 of 3)	1	2425980	2479804	53825	1	9651	ENST00000609981.5	12150	PLCH2	PLCH2
chr1	2443457	2444225	769	*	0.0225325	Intron (ENST00000609981.5/9651, intron 2 of 3)	1	2425980	2479804	53825	1	9651	ENST00000609981.5	17477	PLCH2	PLCH2
chr1	2467419	2467774	356	*	0.0199623	Promoter (<=1kb)	1	2467459	2505526	38068	1	9651	ENST00000449969.5	0	PLCH2	PLCH2
chr1	2523107	2524251	1145	*	0.0317784	Promoter (1-2kb)	1	2521261	2526187	4927	2	55229	ENST00000491212.1	1936	PANK4	PANK4
chr1	2524557	2527023	2467	*	0.571504	Promoter (<=1kb)	1	2508533	2526628	18096	2	55229	ENST00000378466.7	0	PANK4	PANK4
chr1	2545714	2547956	2243	*	0.358236	Promoter (3-4kb)	1	2550074	2551598	1525	2	115110	ENST00000448624.2	3642	NA	NA
chr1	2548220	2548731	512	*	0.0256773	Promoter (2-3kb)	1	2550074	2551598	1525	2	115110	ENST00000448624.2	2867	NA	NA
chr1	2583546	2584666	1121	*	0.0530735	Promoter (1-2kb)	1	2586491	2589632	3142	1	127281	ENST00000493183.5	-1825	FAM213B	FAM213B
chr1	2585228	2587978	2751	*	0.55557	Promoter (<=1kb)	1	2586491	2589632	3142	1	127281	ENST00000493183.5	0	FAM213B	FAM213B
chr1	2591892	2593288	1397	*	0.131927	Promoter (<=1kb)	1	2590639	2592678	2040	2	79258	ENST00000471840.5	0	MMEL1	MMEL1
chr1	2642536	2643607	1072	*	0.0514423	Intron (ENST00000401095.8/100287898, intron 8 of 8)	1	2590643	2632990	42348	2	79258	ENST00000378412.7	-9546	MMEL1	MMEL1
chr1	3063506	3063999	494	*	0.0177928	Promoter (<=1kb)	1	3059615	3063786	4172	2	440556	ENST00000321399.7	0	LINC00982	LINC00982
chr1	3068655	3069361	707	*	0.0208148	Promoter (<=1kb)	1	3069168	3434342	365175	1	63976	ENST00000511072.5	0	PRDM16	PRDM16
chr1	3069424	3070657	1234	*	0.135922	Promoter (<=1kb)	1	3069211	3438621	369411	1	63976	ENST00000270722.9	213	PRDM16	PRDM16
chr1	3453479	3455854	2376	*	0.426653	Promoter (<=1kb)	1	3454426	3481113	26688	1	27237	ENST00000378378.8	0	ARHGEF16	ARHGEF16
chr1	3530564	3531514	951	*	0.167185	Promoter (<=1kb)	1	3489920	3531448	41529	2	1953	ENST00000294599.8	0	MEGF6	MEGF6
chr1	3610982	3611997	1016	*	0.0856879	Promoter (<=1kb)	1	3489926	3611495	121570	2	1953	ENST00000356575.8	0	MEGF6	MEGF6
chr1	3623586	3626217	2632	*	0.604489	Promoter (<=1kb)	1	3625002	3630127	5126	1	127262	ENST00000378344.6	0	TPRG1L	TPRG1L
chr1	3649041	3650283	1243	*	0.550751	Promoter (<=1kb)	1	3630767	3650058	19292	2	49856	ENST00000378322.7	0	WRAP73	WRAP73
chr1	3651988	3653122	1135	*	0.0522695	Promoter (<=1kb)	1	3635014	3652761	17748	2	49856	ENST00000465916.5	0	WRAP73	WRAP73
chr1	3668596	3668996	401	*	0.016509	Exon (ENST00000443034.1/ENST00000443034.1, exon 1 of 3)	1	3682366	3733079	50714	1	7161	ENST00000603362.5	-13370	TP73	TP73
chr1	3674590	3674977	388	*	0.0211534	Intron (ENST00000378295.8/7161, intron 1 of 13)	1	3682366	3733079	50714	1	7161	ENST00000603362.5	-7389	TP73	TP73
chr1	3675292	3676001	710	*	0.0817729	Intron (ENST00000378295.8/7161, intron 1 of 13)	1	3682366	3733079	50714	1	7161	ENST00000603362.5	-6365	TP73	TP73
chr1	3746121	3747906	1786	*	0.520461	Promoter (<=1kb)	1	3746460	3757189	10730	1	148870	ENST00000636250.1	0	CCDC27	CCDC27
chr1	3771833	3773413	1581	*	0.200007	Promoter (<=1kb)	1	3772761	3775908	3148	1	388588	ENST00000642557.1	0	SMIM1	SMIM1
chr1	3794572	3797491	2920	*	0.506884	Promoter (<=1kb)	1	3778558	3796504	17947	2	57470	ENST00000378251.2	0	LRRC47	LRRC47
chr1	3855943	3858770	2828	*	0.5405	Promoter (<=1kb)	1	3857267	3860490	3224	1	1677	ENST00000625756.2	0	DFFB	DFFB
chr1	3899049	3901784	2736	*	0.529082	Promoter (<=1kb)	1	3900372	3905532	5161	1	100133612	ENST00000413332.5	0	LINC01134	LINC01134
chr1	4302683	4303027	345	*	0.0211598	Distal Intergenic	1	4412027	4424689	12663	1	284661	ENST00000635002.1	-109000	RP5-1166F10.1	RP5-1166F10.1
chr1	4411244	4411970	727	*	0.0173153	Promoter (<=1kb)	1	4412027	4424689	12663	1	284661	ENST00000635002.1	-57	RP5-1166F10.1	RP5-1166F10.1
chr1	5990880	5994216	3337	*	0.606397	Promoter (<=1kb)	1	5862811	5992424	129614	2	261734	ENST00000478423.6	0	NPHP4	NPHP4
chr1	6025460	6026640	1181	*	0.0474735	Promoter (<=1kb)	1	6026013	6101192	75180	1	8514	ENST00000341524.5	0	KCNAB2	KCNAB2
chr1	6058847	6059105	259	*	0.0242918	Intron (ENST00000378111.5/8514, intron 3 of 7)	1	6046114	6098855	52742	1	8514	ENST00000458166.6	12733	KCNAB2	KCNAB2
chr1	6128050	6128461	412	*	0.0367346	Promoter (<=1kb)	1	6125534	6128542	3009	2	26038	ENST00000491020.1	81	CHD5	CHD5
chr1	6197727	6200502	2776	*	0.613994	Promoter (<=1kb)	1	6159430	6197757	38328	2	6146	ENST00000484532.6	0	RPL22	RPL22
chr1	6205048	6207293	2246	*	0.31942	Promoter (<=1kb)	1	6204840	6205780	941	2	102724450	ENST00000455744.1	0	RP1-120G22.11	RP1-120G22.11
chr1	6234484	6236565	2082	*	0.626301	Promoter (<=1kb)	1	6234692	6239408	4717	1	148645	ENST00000650463.1	0	NA	NA
chr1	6259884	6261459	1576	*	0.104127	Promoter (<=1kb)	1	6247346	6260975	13630	2	387509	ENST00000377893.2	0	GPR153	GPR153
chr1	6392158	6394517	2360	*	0.48933	Promoter (<=1kb)	1	6264269	6393361	129093	2	11332	ENST00000608083.5	0	ACOT7	ACOT7
chr1	6419303	6420226	924	*	0.182062	Promoter (<=1kb)	1	6413000	6419903	6904	2	54626	ENST00000377836.8	0	HES2	HES2
chr1	6489799	6491651	1853	*	0.581744	Promoter (<=1kb)	1	6466092	6490580	24489	2	57449	ENST00000340850.9	0	PLEKHG5	PLEKHG5
chr1	6496900	6498059	1160	*	0.0955165	Promoter (<=1kb)	1	6466092	6497096	31005	2	57449	ENST00000537245.5	0	PLEKHG5	PLEKHG5
chr1	6552848	6555013	2166	*	0.582252	Promoter (<=1kb)	1	6521347	6554535	33189	2	79707	ENST00000377705.5	0	NOL9	NOL9
chr1	6579340	6581156	1817	*	0.60587	Promoter (<=1kb)	1	6580001	6582299	2299	1	3104	ENST00000319084.9	0	ZBTB48	ZBTB48
chr1	6600320	6603446	3127	*	0.478194	Promoter (<=1kb)	1	6590724	6602869	12146	2	9903	ENST00000377658.8	0	KLHL21	KLHL21
chr1	6612316	6615854	3539	*	0.609521	Promoter (<=1kb)	1	6613685	6624033	10349	1	148479	ENST00000377648.4	0	PHF13	PHF13
chr1	6624829	6626725	1897	*	0.477509	Promoter (<=1kb)	1	6624866	6633565	8700	1	90326	ENST00000054650.8	0	THAP3	THAP3
chr1	6700023	6702209	2187	*	0.681804	Promoter (<=1kb)	1	6634168	6701924	67757	2	55735	ENST00000377577.9	0	DNAJC11	DNAJC11
chr1	6783454	6785179	1726	*	0.604773	Promoter (<=1kb)	1	6783892	6784843	952	2	110841581	ENST00000442889.1	0	NA	NA
chr1	6785328	6786877	1550	*	0.531815	Promoter (<=1kb)	1	6785454	6872053	86600	1	23261	ENST00000490738.5	0	CAMTA1	CAMTA1
chr1	7679910	7681294	1385	*	0.24767	Intron (ENST00000303635.11/23261, intron 11 of 22)	1	7736408	7767856	31449	1	23261	ENST00000495233.5	-55114	CAMTA1	CAMTA1
chr1	7703717	7705549	1833	*	0.189782	Intron (ENST00000303635.11/23261, intron 11 of 22)	1	7736408	7767856	31449	1	23261	ENST00000495233.5	-30859	CAMTA1	CAMTA1
chr1	7770549	7772575	2027	*	0.632451	Promoter (<=1kb)	1	7771269	7781432	10164	1	9341	ENST00000054666.10	0	VAMP3	VAMP3
chr1	7783027	7785072	2046	*	0.236681	Promoter (<=1kb)	1	7784320	7803958	19639	1	8863	ENST00000377541.5	0	PER3	PER3
chr1	7953465	7955286	1822	*	0.451756	Promoter (<=1kb)	1	7954291	7985052	30762	1	11315	ENST00000493373.5	0	PARK7	PARK7
chr1	7960108	7963233	3126	*	0.48911	Promoter (<=1kb)	1	7961663	7971048	9386	1	11315	ENST00000460192.5	0	PARK7	PARK7
chr1	8015292	8015570	279	*	0.0212327	Promoter (<=1kb)	1	8013427	8015633	2207	2	54206	ENST00000467067.1	63	ERRFI1	ERRFI1
chr1	8024420	8027237	2818	*	0.613578	Promoter (<=1kb)	1	8004404	8026283	21880	2	54206	ENST00000474874.5	0	ERRFI1	ERRFI1
chr1	8070397	8071018	622	*	0.0586891	Intron (ENST00000445300.1/ENST00000445300.1, intron 2 of 2)	1	8011719	8026308	14590	2	54206	ENST00000377482.9	-44089	ERRFI1	ERRFI1
chr1	8317814	8318886	1073	*	0.152018	Promoter (<=1kb)	1	8317826	8344165	26340	1	50651	ENST00000471889.5	0	SLC45A1	SLC45A1
chr1	8421452	8425206	3755	*	0.389351	Promoter (<=1kb)	1	8424645	8434838	10194	1	102724552	ENST00000449895.5	0	NA	NA
chr1	8490072	8490441	370	*	0.0147127	Intron (ENST00000337907.7/473, intron 11 of 23)	1	8352406	8525939	173534	2	473	ENST00000377464.5	35498	RERE	RERE
chr1	8524645	8526101	1457	*	0.197625	Promoter (<=1kb)	1	8352406	8525939	173534	2	473	ENST00000377464.5	0	RERE	RERE
chr1	8680683	8681684	1002	*	0.0484522	Intron (ENST00000337907.7/473, intron 2 of 23)	1	8656193	8703219	47027	2	473	ENST00000468247.1	21535	RERE	RERE
chr1	8701314	8704258	2945	*	0.296205	Promoter (<=1kb)	1	8656193	8703219	47027	2	473	ENST00000468247.1	0	RERE	RERE
chr1	8816399	8818908	2510	*	0.494776	Promoter (<=1kb)	1	8352397	8817465	465069	2	473	ENST00000337907.7	0	RERE	RERE
chr1	8873948	8880136	6189	*	0.627984	Promoter (<=1kb)	1	8878835	8879894	1060	1	100505975	ENST00000442636.1	0	ENO1-AS1	ENO1-AS1
chr1	8889852	8890641	790	*	0.020259	Distal Intergenic	1	8861000	8879250	18251	2	2023	ENST00000646539.1	-10602	ENO1	ENO1
chr1	9127469	9129900	2432	*	0.320095	Promoter (<=1kb)	1	9100305	9129170	28866	2	80045	ENST00000377411.4	0	GPR157	GPR157
chr1	9161377	9162674	1298	*	0.0522232	Intron (ENST00000635687.1/106614088, intron 1 of 1)	1	9151668	9151777	110	2	407040	ENST00000385130.1	-9600	MIR34A	MIR34A
chr1	9165276	9165558	283	*	0.0146368	Intron (ENST00000635687.1/106614088, intron 1 of 1)	1	9151668	9151777	110	2	407040	ENST00000385130.1	-13499	MIR34A	MIR34A
chr1	9180573	9183362	2790	*	0.541558	Promoter (<=1kb)	1	9182004	9196284	14281	1	102724571	ENST00000635271.1	0	RP3-510D11.2	RP3-510D11.2
chr1	9234014	9235922	1909	*	0.462846	Promoter (<=1kb)	1	9234775	9271337	36563	1	9563	ENST00000377403.6	0	H6PD	H6PD
chr1	9292327	9294410	2084	*	0.413673	Promoter (<=1kb)	1	9292880	9369532	76653	1	80176	ENST00000328089.10	0	SPSB1	SPSB1
chr1	9428364	9429787	1424	*	0.247727	Promoter (<=1kb)	1	9425094	9429075	3982	2	100506022	ENST00000641325.1	0	NA	NA
chr1	9495202	9495708	507	*	0.0147532	Distal Intergenic	1	9539482	9585179	45698	1	84275	ENST00000302692.6	-43774	SLC25A33	SLC25A33
chr1	9537641	9538848	1208	*	0.0408743	Promoter (<=1kb)	1	9539482	9585179	45698	1	84275	ENST00000302692.6	-634	SLC25A33	SLC25A33
chr1	9538891	9539212	322	*	0.0126105	Promoter (<=1kb)	1	9539482	9585179	45698	1	84275	ENST00000302692.6	-270	SLC25A33	SLC25A33
chr1	9539308	9541750	2443	*	0.468406	Promoter (<=1kb)	1	9539482	9585179	45698	1	84275	ENST00000302692.6	0	SLC25A33	SLC25A33
chr1	9541985	9542967	983	*	0.0204495	Promoter (2-3kb)	1	9539482	9585179	45698	1	84275	ENST00000302692.6	2503	SLC25A33	SLC25A33
chr1	9560891	9561354	464	*	0.0180052	Intron (ENST00000302692.6/84275, intron 2 of 6)	1	9539482	9585179	45698	1	84275	ENST00000302692.6	21409	SLC25A33	SLC25A33
chr1	9588298	9590379	2082	*	0.46462	Promoter (<=1kb)	1	9588922	9604954	16033	1	199953	ENST00000340305.9	0	TMEM201	TMEM201
chr1	9626798	9627176	379	*	0.0226267	Distal Intergenic	1	9607728	9613247	5520	1	199953	ENST00000508400.1	19070	TMEM201	TMEM201
chr1	9651704	9652356	653	*	0.0334281	Promoter (<=1kb)	1	9651732	9729114	77383	1	5293	ENST00000536656.5	0	PIK3CD	PIK3CD
chr1	9688765	9690175	1411	*	0.247402	Promoter (<=1kb)	1	9688176	9691946	3771	1	5293	ENST00000484851.1	589	PIK3CD	PIK3CD
chr1	9821712	9824426	2715	*	0.553206	Promoter (<=1kb)	1	9729027	9823669	94643	2	22883	ENST00000650348.1	0	CLSTN1	CLSTN1
chr1	9843133	9843508	376	*	0.0136423	Distal Intergenic	1	9729026	9824526	95501	2	22883	ENST00000377298.8	-18607	CLSTN1	CLSTN1
chr1	9843747	9844249	503	*	0.0223934	Distal Intergenic	1	9729026	9824526	95501	2	22883	ENST00000377298.8	-19221	CLSTN1	CLSTN1
chr1	9909013	9910390	1378	*	0.590969	Promoter (<=1kb)	1	9848276	9910263	61988	2	56998	ENST00000377263.5	0	CTNNBIP1	CTNNBIP1
chr1	9910546	9911709	1164	*	0.196233	Promoter (<=1kb)	1	9850109	9910336	60228	2	56998	ENST00000400904.7	-210	CTNNBIP1	CTNNBIP1
chr1	9941955	9944563	2609	*	0.576619	Promoter (<=1kb)	1	9942923	9949974	7052	1	64802	ENST00000445884.1	0	NMNAT1	NMNAT1
chr1	9997042	9997607	566	*	0.0329245	Promoter (<=1kb)	1	9997206	10016020	18815	1	116362	ENST00000315901.4	0	RBP7	RBP7
chr1	10032322	10032657	336	*	0.0278559	Promoter (<=1kb)	1	10032832	10180367	147536	1	10277	ENST00000253251.12	-175	UBE4B	UBE4B
chr1	10032734	10035066	2333	*	0.565982	Promoter (<=1kb)	1	10032832	10180367	147536	1	10277	ENST00000253251.12	0	UBE4B	UBE4B
chr1	10209295	10212607	3313	*	0.594553	Promoter (<=1kb)	1	10210805	10308597	97793	1	23095	ENST00000377093.8	0	KIF1B	KIF1B
chr1	10397944	10400404	2461	*	0.611353	Promoter (<=1kb)	1	10398592	10411552	12961	1	5226	ENST00000491493.5	0	PGD	PGD
chr1	10429727	10431826	2100	*	0.543828	Promoter (<=1kb)	1	10430102	10452153	22052	1	100526739	ENST00000400900.6	0	APITD1-CORT	APITD1-CORT
chr1	10471350	10473154	1805	*	0.613197	Promoter (<=1kb)	1	10456522	10472526	16005	2	1676	ENST00000377038.7	0	DFFA	DFFA
chr1	10474402	10476316	1915	*	0.57745	Promoter (<=1kb)	1	10474887	10630758	155872	1	5195	ENST00000356607.8	0	PEX14	PEX14
chr1	10635475	10636210	736	*	0.0384362	Downstream (<1kb)	1	10642082	10645076	2995	2	54897	ENST00000447850.3	8866	CASZ1	CASZ1
chr1	10636301	10636559	259	*	0.0222577	Downstream (<1kb)	1	10642082	10645076	2995	2	54897	ENST00000447850.3	8517	CASZ1	CASZ1
chr1	10640961	10643444	2484	*	0.0702199	Promoter (1-2kb)	1	10642082	10645076	2995	2	54897	ENST00000447850.3	1632	CASZ1	CASZ1
chr1	10679398	10680272	875	*	0.019559	Intron (ENST00000377022.7/54897, intron 4 of 20)	1	10660737	10693912	33176	2	54897	ENST00000478728.2	13640	CASZ1	CASZ1
chr1	10692983	10693317	335	*	0.0141566	Promoter (<=1kb)	1	10660737	10693912	33176	2	54897	ENST00000478728.2	595	CASZ1	CASZ1
chr1	10693363	10695503	2141	*	0.195695	Promoter (<=1kb)	1	10652984	10694479	41496	2	54897	ENST00000496432.6	0	CASZ1	CASZ1
chr1	10698556	10699936	1381	*	0.031106	Promoter (4-5kb)	1	10652984	10694479	41496	2	54897	ENST00000496432.6	-4077	CASZ1	CASZ1
chr1	10776385	10776947	563	*	0.0192914	Intron (ENST00000377022.7/54897, intron 1 of 20)	1	10636604	10796648	160045	2	54897	ENST00000377022.7	19701	CASZ1	CASZ1
chr1	10791173	10791842	670	*	0.014406	Promoter (4-5kb)	1	10636604	10796648	160045	2	54897	ENST00000377022.7	4806	CASZ1	CASZ1
chr1	10792381	10797202	4822	*	0.514726	Promoter (<=1kb)	1	10636604	10796648	160045	2	54897	ENST00000377022.7	0	CASZ1	CASZ1
chr1	10866775	10867516	742	*	0.0727959	Distal Intergenic	1	10647213	10796650	149438	2	54897	ENST00000344008.5	-70125	CASZ1	CASZ1
chr1	11011704	11014389	2686	*	0.641152	Promoter (<=1kb)	1	11012344	11020489	8146	1	23435	ENST00000473118.5	0	TARDBP	TARDBP
chr1	11058265	11061328	3064	*	0.510882	Promoter (<=1kb)	1	11054589	11060024	5436	2	6723	ENST00000376957.6	0	SRM	SRM
chr1	11098354	11100464	2111	*	0.689752	Promoter (<=1kb)	1	11099675	11102051	2377	1	105376736	ENST00000447600.1	0	RP4-635E18.6	RP4-635E18.6
chr1	11261293	11263612	2320	*	0.650436	Promoter (<=1kb)	1	11106535	11262507	155973	2	2475	ENST00000361445.8	0	MTOR	MTOR
chr1	11273127	11274839	1713	*	0.514741	Promoter (<=1kb)	1	11273206	11288434	15229	1	29914	ENST00000376810.5	0	UBIAD1	UBIAD1
chr1	11478516	11479707	1192	*	0.176878	Promoter (<=1kb)	1	11479166	11481960	2795	1	57540	ENST00000423056.2	0	DISP3	DISP3
chr1	11654156	11655897	1742	*	0.63557	Promoter (<=1kb)	1	11648367	11654682	6316	2	26232	ENST00000354287.4	0	FBXO2	FBXO2
chr1	11680138	11682352	2215	*	0.566429	Promoter (<=1kb)	1	11674481	11681214	6734	2	10459	ENST00000376692.8	0	MAD2L2	MAD2L2
chr1	11690534	11692024	1491	*	0.134491	Promoter (<=1kb)	1	11674480	11691650	17171	2	10459	ENST00000235310.7	0	MAD2L2	MAD2L2
chr1	11735738	11737430	1693	*	0.560963	Promoter (<=1kb)	1	11736084	11750710	14627	1	57085	ENST00000376637.7	0	AGTRAP	AGTRAP
chr1	11737512	11738025	514	*	0.0393397	Promoter (1-2kb)	1	11736175	11750633	14459	1	57085	ENST00000510878.1	1337	AGTRAP	AGTRAP
chr1	11804634	11807328	2695	*	0.498298	Promoter (<=1kb)	1	11806096	11843143	37048	1	1185	ENST00000312413.10	0	CLCN6	CLCN6
chr1	11908355	11909837	1483	*	0.125493	Promoter (<=1kb)	1	11908152	11908271	120	1	26829	ENST00000362477.1	203	RNU5E-1	RNU5E-1
chr1	11924269	11925389	1121	*	0.0833877	Promoter (1-2kb)	1	11920183	11926403	6221	2	90231	ENST00000616327.1	1014	KIAA2013	KIAA2013
chr1	11925799	11926865	1067	*	0.305953	Promoter (<=1kb)	1	11919591	11926423	6833	2	90231	ENST00000376572.7	0	KIAA2013	KIAA2013
chr1	11934115	11935993	1879	*	0.429442	Promoter (<=1kb)	1	11934205	11958620	24416	1	5351	ENST00000485046.5	0	PLOD1	PLOD1
chr1	11979488	11981841	2354	*	0.531905	Promoter (<=1kb)	1	11980181	12013514	33334	1	9927	ENST00000444836.5	0	MFN2	MFN2
chr1	12018525	12020573	2049	*	0.567405	Promoter (<=1kb)	1	12019466	12029855	10390	1	60672	ENST00000478749.5	0	MIIP	MIIP
chr1	12166642	12167376	735	*	0.0621271	Promoter (<=1kb)	1	12166943	12167038	96	1	102465836	ENST00000622420.1	0	TNFRSF1B	TNFRSF1B
chr1	12229696	12232022	2327	*	0.731117	Promoter (<=1kb)	1	12230030	12512047	282018	1	55187	ENST00000620676.6	0	VPS13D	VPS13D
chr1	12615570	12616076	507	*	0.0180439	Promoter (<=1kb)	1	12579768	12616696	36929	2	9249	ENST00000482265.1	620	DHRS3	DHRS3
chr1	12616110	12617643	1534	*	0.0361523	Promoter (<=1kb)	1	12568392	12616795	48404	2	9249	ENST00000464917.5	0	DHRS3	DHRS3
chr1	13513025	13513569	545	*	0.0192039	Promoter (<=1kb)	1	13474977	13514048	39072	2	126755	ENST00000376085.3	479	LRRC38	LRRC38
chr1	13699472	13701015	1544	*	0.35893	Promoter (<=1kb)	1	13700198	13749463	49266	1	7799	ENST00000484063.6	0	PRDM2	PRDM2
chr1	13748325	13750940	2616	*	0.472928	Promoter (<=1kb)	1	13749403	13788079	38677	1	7799	ENST00000413440.5	0	PRDM2	PRDM2
chr1	13759303	13759645	343	*	0.0167886	Intron (ENST00000376048.9/7799, intron 6 of 7)	1	13749436	13823419	73984	1	7799	ENST00000505823.5	9867	PRDM2	PRDM2
chr1	13892642	13893556	915	*	0.1093	Promoter (<=1kb)	1	13892792	15118043	1225252	1	23254	ENST00000636203.1	0	KAZN	KAZN
chr1	14598128	14599761	1634	*	0.223559	Promoter (<=1kb)	1	14598704	15066560	467857	1	23254	ENST00000491547.1	0	KAZN	KAZN
chr1	14923668	14925255	1588	*	0.13633	Promoter (<=1kb)	1	14924130	15068152	144023	1	23254	ENST00000361144.9	0	KAZN	KAZN
chr1	15152474	15154488	2015	*	0.238975	Promoter (<=1kb)	1	15115981	15153237	37257	2	200197	ENST00000650369.1	0	TMEM51-AS1	TMEM51-AS1
chr1	15322279	15323856	1578	*	0.0824146	Promoter (<=1kb)	1	15324469	15330008	5540	1	114827	ENST00000459961.1	-613	FHAD1	FHAD1
chr1	15409076	15411318	2243	*	0.369756	Promoter (<=1kb)	1	15409895	15430343	20449	1	79180	ENST00000375980.8	0	EFHD2	EFHD2
chr1	15523104	15524397	1294	*	0.264145	Promoter (<=1kb)	1	15492270	15524295	32026	2	842	ENST00000333868.9	0	CASP9	CASP9
chr1	15524554	15524922	369	*	0.0814291	Promoter (<=1kb)	1	15492855	15524726	31872	2	842	ENST00000375890.8	0	CASP9	CASP9
chr1	15525103	15528323	3221	*	0.322314	Promoter (<=1kb)	1	15526813	15566595	39783	1	23341	ENST00000375838.5	0	DNAJC16	DNAJC16
chr1	15616464	15617267	804	*	0.0315311	Promoter (<=1kb)	1	15617500	15669044	51545	1	84301	ENST00000480945.5	-233	DDI2	DDI2
chr1	15617349	15619405	2057	*	0.374384	Promoter (<=1kb)	1	15617500	15669044	51545	1	84301	ENST00000480945.5	0	DDI2	DDI2
chr1	15619673	15620154	482	*	0.0194018	Promoter (2-3kb)	1	15617615	15627066	9452	1	84301	ENST00000546927.1	2058	DDI2	DDI2
chr1	15683637	15685481	1845	*	0.320776	Promoter (<=1kb)	1	15684332	15734769	50438	1	23207	ENST00000375799.7	0	PLEKHM2	PLEKHM2
chr1	15758535	15759614	1080	*	0.0950844	Promoter (<=1kb)	1	15758784	15767559	8776	1	54751	ENST00000483633.6	0	FBLIM1	FBLIM1
chr1	15832849	15836791	3943	*	0.213208	Exon (ENST00000317122.2/729614, exon 2 of 2)	1	15847864	15940460	92597	1	23013	ENST00000375759.7	-11073	SPEN	SPEN
chr1	15846714	15851175	4462	*	0.348573	Promoter (<=1kb)	1	15847864	15940460	92597	1	23013	ENST00000375759.7	0	SPEN	SPEN
chr1	15885947	15887029	1083	*	0.0386699	Intron (ENST00000375759.7/23013, intron 3 of 14)	1	15876576	15920906	44331	1	23013	ENST00000442985.1	9371	SPEN	SPEN
chr1	15974814	15976497	1684	*	0.308305	Promoter (<=1kb)	1	15941869	15976126	34258	2	7709	ENST00000375743.8	0	ZBTB17	ZBTB17
chr1	16012994	16013305	312	*	0.0145735	Promoter (4-5kb)	1	16015374	16017825	2452	2	27129	ENST00000463576.5	4520	HSPB7	HSPB7
chr1	16073017	16073989	973	*	0.0848093	Promoter (<=1kb)	1	16057769	16073626	15858	2	348487	ENST00000375662.4	0	FAM131C	FAM131C
chr1	16155328	16156163	836	*	0.0222343	Promoter (<=1kb)	1	16124337	16156087	31751	2	1969	ENST00000358432.7	0	EPHA2	EPHA2
chr1	16205839	16206597	759	*	0.172206	Promoter (<=1kb)	1	16204811	16206543	1733	2	128272	ENST00000449495.1	0	ARHGEF19	ARHGEF19
chr1	16206669	16207648	980	*	0.091745	Promoter (<=1kb)	1	16197854	16207011	9158	2	128272	ENST00000478117.5	0	ARHGEF19	ARHGEF19
chr1	16236152	16237793	1642	*	0.203474	Promoter (<=1kb)	1	16231700	16237162	5463	2	79363	ENST00000375599.7	0	RSG1	RSG1
chr1	16350646	16353271	2626	*	0.344902	Promoter (<=1kb)	1	16352575	16393355	40781	1	26099	ENST00000475078.1	0	SZRD1	SZRD1
chr1	16367108	16369023	1916	*	0.327832	Promoter (<=1kb)	1	16367225	16398145	30921	1	26099	ENST00000401089.3	0	SZRD1	SZRD1
chr1	16440380	16441967	1588	*	0.350945	Promoter (<=1kb)	1	16440672	16460078	19407	1	55707	ENST00000337132.9	0	NECAP2	NECAP2
chr1	16498508	16500011	1504	*	0.246608	Promoter (<=1kb)	1	16490634	16499257	8624	2	114819	ENST00000590118.5	0	CROCCP3	CROCCP3
chr1	16611674	16614140	2467	*	0.642885	Promoter (<=1kb)	1	16562319	16613487	51169	2	55672	ENST00000430580.6	0	NA	NA
chr1	16643810	16645143	1334	*	0.523704	Promoter (<=1kb)	1	16618273	16644686	26414	2	84809	ENST00000639456.1	0	NA	NA
chr1	16904194	16905218	1025	*	0.232358	Exon (ENST00000606899.1/ENST00000606899.1, exon 1 of 1)	1	16895980	16896143	164	1	26871	ENST00000384278.1	8214	RNU1-1	RNU1-1
chr1	16913503	16915212	1710	*	0.501262	Intron (ENST00000466256.6/9696, intron 1 of 8)	1	16921950	16972979	51030	1	9696	ENST00000375541.9	-6738	CROCC	CROCC
chr1	16960575	16961444	870	*	0.0550006	Promoter (4-5kb)	1	16966028	16970742	4715	1	9696	ENST00000465021.5	-4584	CROCC	CROCC
chr1	17010579	17012325	1747	*	0.278948	Promoter (<=1kb)	1	16985958	17011772	25815	2	23400	ENST00000326735.12	0	ATP13A2	ATP13A2
chr1	17052709	17054235	1527	*	0.290332	Promoter (<=1kb)	1	17018722	17054170	35449	2	6390	ENST00000375499.7	0	SDHB	SDHB
chr1	17054283	17054605	323	*	0.0232712	Promoter (<=1kb)	1	17018722	17054170	35449	2	6390	ENST00000375499.7	-113	SDHB	SDHB
chr1	17118964	17119891	928	*	0.059849	Promoter (<=1kb)	1	17066761	17119435	52675	2	11240	ENST00000375486.8	0	PADI2	PADI2
chr1	17436941	17440545	3605	*	0.306671	Promoter (<=1kb)	1	17406760	17439724	32965	2	55920	ENST00000375436.8	0	RCC2	RCC2
chr1	17539221	17541068	1848	*	0.308534	Promoter (<=1kb)	1	17539835	17697869	158035	1	55160	ENST00000361221.7	0	ARHGEF10L	ARHGEF10L
chr1	18107601	18108830	1230	*	0.0735083	Promoter (<=1kb)	1	18107746	18378482	270737	1	84966	ENST00000251296.3	0	IGSF21	IGSF21
chr1	18631027	18631560	534	*	0.0228854	Promoter (<=1kb)	1	18631521	18748866	117346	1	5081	ENST00000420770.6	0	PAX7	PAX7
chr1	18901568	18903925	2358	*	0.322159	Promoter (<=1kb)	1	18871430	18902553	31124	2	8659	ENST00000290597.9	0	ALDH4A1	ALDH4A1
chr1	18955191	18957299	2109	*	0.262643	Promoter (<=1kb)	1	18904281	18956686	52406	2	126917	ENST00000455833.6	0	IFFO2	IFFO2
chr1	19208674	19211932	3259	*	0.377204	Promoter (<=1kb)	1	19210501	19240704	30204	1	101927895	ENST00000437898.1	0	NA	NA
chr1	19250247	19253692	3446	*	0.323907	Promoter (<=1kb)	1	19215664	19251552	35889	2	23065	ENST00000477853.5	0	EMC1	EMC1
chr1	19310910	19313250	2341	*	0.384785	Promoter (<=1kb)	1	19312326	19329300	16975	1	54896	ENST00000375155.7	0	PQLC2	PQLC2
chr1	19483685	19487043	3359	*	0.422394	Promoter (<=1kb)	1	19484403	19626630	142228	1	440574	ENST00000648702.1	0	MINOS1	MINOS1
chr1	19596180	19598524	2345	*	0.38124	Promoter (<=1kb)	1	19596979	19658056	61078	1	100532736	ENST00000602662.1	0	MINOS1-NBL1	MINOS1-NBL1
chr1	19664532	19665390	859	*	0.0985855	Promoter (<=1kb)	1	19665287	19679562	14276	1	3362	ENST00000289753.1	0	HTR6	HTR6
chr1	19799000	19800989	1990	*	0.203139	Promoter (<=1kb)	1	19682213	19799917	117705	2	255104	ENST00000294543.10	0	TMCO4	TMCO4
chr1	19882165	19883604	1440	*	0.389567	Promoter (<=1kb)	1	19882513	19912945	30433	1	23252	ENST00000375120.3	0	OTUD3	OTUD3
chr1	20483918	20486780	2863	*	0.14598	Promoter (<=1kb)	1	20482391	20486220	3830	2	55450	ENST00000375078.3	0	CAMK2N1	CAMK2N1
chr1	20506539	20509141	2603	*	0.341818	Promoter (<=1kb)	1	20499448	20508161	8714	2	79594	ENST00000264198.4	0	MUL1	MUL1
chr1	20633074	20634487	1414	*	0.292231	Promoter (<=1kb)	1	20633679	20633788	110	1	102464833	ENST00000622012.1	0	PINK1	PINK1
chr1	20659958	20662522	2565	*	0.368347	Promoter (<=1kb)	1	20651767	20661544	9778	2	1650	ENST00000415136.6	0	DDOST	DDOST
chr1	20696265	20697340	1076	*	0.0623973	Promoter (1-2kb)	1	20664014	20698439	34426	2	57576	ENST00000490034.5	1099	KIF17	KIF17
chr1	20717448	20718092	645	*	0.035306	Promoter (<=1kb)	1	20664014	20717491	53478	2	57576	ENST00000375044.5	0	KIF17	KIF17
chr1	20731799	20732457	659	*	0.0250337	Promoter (<=1kb)	1	20724601	20732278	7678	2	400745	ENST00000447746.6	0	SH2D5	SH2D5
chr1	20784962	20788206	3245	*	0.345272	Promoter (<=1kb)	1	20742661	20786688	44028	2	50809	ENST00000312239.9	0	HP1BP3	HP1BP3
chr1	21174238	21177187	2950	*	0.263037	Promoter (<=1kb)	1	20806292	21176888	370597	2	8672	ENST00000374935.7	0	EIF4G3	EIF4G3
chr1	21344436	21346663	2228	*	0.294678	Promoter (<=1kb)	1	21217247	21345504	128258	2	1889	ENST00000415912.6	0	ECE1	ECE1
chr1	21439470	21440744	1275	*	0.189069	Promoter (<=1kb)	1	21440128	21483467	43340	1	84224	ENST00000454000.6	0	NBPF3	NBPF3
chr1	21621965	21623073	1109	*	0.118292	Promoter (<=1kb)	1	21596221	21622568	26348	2	5909	ENST00000374761.6	0	RAP1GAP	RAP1GAP
chr1	21650951	21652190	1240	*	0.097444	Promoter (<=1kb)	1	21596221	21651820	55600	2	5909	ENST00000471600.6	0	RAP1GAP	RAP1GAP
chr1	21781001	21783798	2798	*	0.310732	Promoter (<=1kb)	1	21678298	21783195	104898	2	84196	ENST00000400301.5	0	USP48	USP48
chr1	21936194	21938037	1844	*	0.211231	Promoter (<=1kb)	1	21822245	21937297	115053	2	3339	ENST00000374695.7	0	HSPG2	HSPG2
chr1	22025014	22026688	1675	*	0.325084	Promoter (<=1kb)	1	22023990	22026048	2059	2	101928043	ENST00000455966.2	0	RP1-224A6.3	RP1-224A6.3
chr1	22052201	22054599	2399	*	0.41492	Promoter (<=1kb)	1	22052627	22092923	40297	1	998	ENST00000400259.5	0	CDC42	CDC42
chr1	22142089	22143911	1823	*	0.10578	Promoter (<=1kb)	1	22117305	22142966	25662	2	54361	ENST00000290167.10	0	WNT4	WNT4
chr1	22428778	22429421	644	*	0.0738685	Promoter (<=1kb)	1	22428838	22511763	82926	1	9923	ENST00000650433.1	0	ZBTB40	ZBTB40
chr1	22451406	22453216	1811	*	0.405233	Promoter (<=1kb)	1	22451851	22531157	79307	1	9923	ENST00000374651.8	0	ZBTB40	ZBTB40
chr1	22563135	22563588	454	*	0.0149162	Promoter (<=1kb)	1	22563564	22589621	26058	1	2046	ENST00000374644.8	0	EPHA8	EPHA8
chr1	22710184	22711831	1648	*	0.163053	Promoter (<=1kb)	1	22710839	22891265	180427	1	2048	ENST00000544305.5	0	EPHB2	EPHB2
chr1	23018414	23021434	3021	*	0.351398	Promoter (<=1kb)	1	23019443	23083672	64230	1	23028	ENST00000465864.2	0	KDM1A	KDM1A
chr1	23167292	23168963	1672	*	0.308631	Promoter (<=1kb)	1	23084023	23168858	84836	2	7798	ENST00000418342.5	0	LUZP1	LUZP1
chr1	23177447	23178269	823	*	0.0609247	Promoter (<=1kb)	1	23084030	23177808	93779	2	7798	ENST00000302291.8	0	LUZP1	LUZP1
chr1	23216895	23217532	638	*	0.0366571	Distal Intergenic	1	23191895	23194729	2835	2	3352	ENST00000374619.1	-22166	HTR1D	HTR1D
chr1	23341870	23345350	3481	*	0.303798	Promoter (<=1kb)	1	23304688	23344336	39649	2	10236	ENST00000478691.5	0	HNRNPR	HNRNPR
chr1	23367215	23370314	3100	*	0.330028	Promoter (<=1kb)	1	23368997	23371783	2787	1	148898	ENST00000458053.4	0	NA	NA
chr1	23423522	23425199	1678	*	0.178444	Promoter (<=1kb)	1	23381061	23424740	43680	2	6920	ENST00000450454.6	0	TCEA3	TCEA3
chr1	23483254	23485112	1859	*	0.282048	Promoter (<=1kb)	1	23428563	23484178	55616	2	55616	ENST00000336689.7	0	ASAP3	ASAP3
chr1	23529386	23531810	2425	*	0.175781	Promoter (<=1kb)	1	23506430	23531220	24791	2	1870	ENST00000361729.2	0	E2F2	E2F2
chr1	23554369	23555528	1160	*	0.0931879	Promoter (3-4kb)	1	23557934	23559075	1142	2	3399	ENST00000463312.1	3547	ID3	ID3
chr1	23557682	23560099	2418	*	0.284863	Promoter (<=1kb)	1	23557918	23559794	1877	2	3399	ENST00000374561.5	0	ID3	ID3
chr1	23619380	23620043	664	*	0.0349713	Intron (ENST00000477916.5/259283, intron 2 of 6)	1	23627334	23640568	13235	1	259283	ENST00000374555.7	-7291	NA	NA
chr1	23691354	23694041	2688	*	0.420756	Promoter (<=1kb)	1	23691742	23696417	4676	1	6135	ENST00000374550.8	0	RPL11	RPL11
chr1	23742711	23745483	2773	*	0.341652	Promoter (<=1kb)	1	23743155	23762059	18905	1	6924	ENST00000418390.6	0	TCEB3	TCEB3
chr1	23777221	23779572	2352	*	0.385579	Promoter (<=1kb)	1	23760382	23778287	17906	2	100506963	ENST00000427796.5	0	TCEB3-AS1	TCEB3-AS1
chr1	23790604	23792750	2147	*	0.325971	Promoter (<=1kb)	1	23790970	23795539	4570	1	11313	ENST00000374514.7	0	LYPLA2	LYPLA2
chr1	23799180	23801685	2506	*	0.349407	Promoter (<=1kb)	1	23795599	23800781	5183	2	2582	ENST00000481736.5	0	GALE	GALE
chr1	23824407	23826151	1745	*	0.337658	Promoter (<=1kb)	1	23801885	23825459	23575	2	3155	ENST00000374490.7	0	HMGCL	HMGCL
chr1	23838394	23839159	766	*	0.0342756	Promoter (<=1kb)	1	23801887	23838620	36734	2	3155	ENST00000374487.6	0	HMGCL	HMGCL
chr1	23867325	23868546	1222	*	0.302622	Promoter (<=1kb)	1	23845077	23868294	23218	2	2517	ENST00000374479.3	0	FUCA1	FUCA1
chr1	23958670	23961432	2763	*	0.365569	Promoter (<=1kb)	1	23959109	23961465	2357	1	55629	ENST00000471915.5	0	PNRC2	PNRC2
chr1	23978501	23980907	2407	*	0.346684	Promoter (<=1kb)	1	23964804	23980331	15528	2	10772	ENST00000344989.10	0	SRSF10	SRSF10
chr1	24319080	24320174	1095	*	0.0862285	Promoter (<=1kb)	1	24319322	24355318	35997	1	57822	ENST00000361548.8	0	GRHL3	GRHL3
chr1	24412965	24414172	1208	*	0.300115	Promoter (<=1kb)	1	24357000	24413772	56773	2	90529	ENST00000337248.8	0	STPG1	STPG1
chr1	24415351	24417051	1701	*	0.214504	Promoter (<=1kb)	1	24415794	24469307	53514	1	57185	ENST00000374399.8	0	NIPAL3	NIPAL3
chr1	24501913	24504023	2111	*	0.228682	Promoter (<=1kb)	1	24502351	24537019	34669	1	11123	ENST00000538532.5	0	RCAN3	RCAN3
chr1	24641553	24643039	1487	*	0.308584	Promoter (<=1kb)	1	24643012	24673267	30256	1	10250	ENST00000323848.13	0	SRRM1	SRRM1
chr1	24643141	24645098	1958	*	0.374553	Promoter (<=1kb)	1	24643272	24647588	4317	1	10250	ENST00000466910.5	0	SRRM1	SRRM1
chr1	24645330	24646017	688	*	0.0323079	Promoter (1-2kb)	1	24643559	24669508	25950	1	10250	ENST00000596378.1	1771	SRRM1	SRRM1
chr1	24705489	24705917	429	*	0.0201392	Intron (ENST00000641176.1/ENST00000641176.1, intron 2 of 3)	1	24669583	24671469	1887	1	10250	ENST00000474843.1	35906	SRRM1	SRRM1
chr1	24744648	24745158	511	*	0.0328549	Promoter (<=1kb)	1	24745357	24844324	98968	1	25932	ENST00000374379.8	-199	CLIC4	CLIC4
chr1	24745260	24747182	1923	*	0.349829	Promoter (<=1kb)	1	24745357	24844324	98968	1	25932	ENST00000374379.8	0	CLIC4	CLIC4
chr1	24794772	24795071	300	*	0.0155668	Intron (ENST00000374379.8/25932, intron 1 of 5)	1	24745409	24797963	52555	1	25932	ENST00000489758.1	49363	CLIC4	CLIC4
chr1	25231502	25233638	2137	*	0.389308	Promoter (<=1kb)	1	25222679	25232493	9815	2	25949	ENST00000236273.8	0	SYF2	SYF2
chr1	25239327	25241111	1785	*	0.14377	Promoter (2-3kb)	1	25242291	25243654	1364	2	57035	ENST00000564223.5	2543	RSRP1	RSRP1
chr1	25245574	25248488	2915	*	0.482113	Promoter (<=1kb)	1	25242237	25247519	5283	2	57035	ENST00000243189.11	0	RSRP1	RSRP1
chr1	25266530	25266861	332	*	0.0204936	Promoter (1-2kb)	1	25253114	25267885	14772	2	57035	ENST00000450820.2	1024	RSRP1	RSRP1
chr1	25267799	25268059	261	*	0.0205955	Promoter (<=1kb)	1	25246577	25267915	21339	2	57035	ENST00000568701.1	0	RSRP1	RSRP1
chr1	25336847	25337244	398	*	0.0385424	Promoter (<=1kb)	1	25304387	25337233	32847	2	57035	ENST00000568399.1	0	RSRP1	RSRP1
chr1	25338136	25339837	1702	*	0.299951	Promoter (<=1kb)	1	25338317	25360967	22651	1	23585	ENST00000498135.5	0	TMEM50A	TMEM50A
chr1	25429492	25432331	2840	*	0.396576	Promoter (<=1kb)	1	25430858	25500205	69348	1	55219	ENST00000399766.7	0	TMEM57	TMEM57
chr1	25543219	25544734	1516	*	0.326006	Promoter (<=1kb)	1	25543580	25568886	25307	1	26119	ENST00000374338.4	0	LDLRAP1	LDLRAP1
chr1	25616740	25617903	1164	*	0.157175	Promoter (<=1kb)	1	25617468	25786206	168739	1	57134	ENST00000611903.4	0	MAN1C1	MAN1C1
chr1	25799824	25801056	1233	*	0.111474	Promoter (<=1kb)	1	25800176	25818219	18044	1	57190	ENST00000354177.8	0	SEPN1	SEPN1
chr1	25818768	25821640	2873	*	0.287451	Promoter (<=1kb)	1	25819906	25832941	13036	1	56181	ENST00000374303.6	0	MTFR1L	MTFR1L
chr1	25858213	25860176	1964	*	0.198911	Promoter (<=1kb)	1	25831913	25859458	27546	2	79000	ENST00000538789.5	0	AUNIP	AUNIP
chr1	25904086	25906962	2877	*	0.344173	Promoter (<=1kb)	1	25906362	25906454	93	2	100500808	ENST00000580971.1	0	STMN1	STMN1
chr1	25996833	25998613	1781	*	0.226398	Promoter (<=1kb)	1	25959767	25998157	38391	2	5051	ENST00000374282.7	0	PAFAH2	PAFAH2
chr1	26034727	26036476	1750	*	0.234818	Promoter (2-3kb)	1	26032130	26035004	2875	1	2134	ENST00000470037.1	2597	EXTL1	EXTL1
chr1	26110292	26113034	2743	*	0.355527	Promoter (<=1kb)	1	26111165	26125530	14366	1	149420	ENST00000619836.4	0	PDIK1L	PDIK1L
chr1	26164114	26164588	475	*	0.0169084	Promoter (3-4kb)	1	26164161	26168581	4421	2	110806296	ENST00000634842.1	3993	NA	NA
chr1	26169527	26170994	1468	*	0.340685	Promoter (<=1kb)	1	26169871	26170873	1003	1	51042	ENST00000374266.6	0	ZNF593	ZNF593
chr1	26177434	26178267	834	*	0.0579097	Promoter (<=1kb)	1	26177484	26183795	6312	1	10256	ENST00000481077.6	0	CNKSR1	CNKSR1
chr1	26234055	26235536	1482	*	0.310732	Promoter (<=1kb)	1	26234200	26277687	43488	1	64793	ENST00000640292.2	0	CEP85	CEP85
chr1	26279304	26280952	1649	*	0.325961	Promoter (<=1kb)	1	26280122	26281450	1329	1	83442	ENST00000319041.6	0	SH3BGRL3	SH3BGRL3
chr1	26305578	26307279	1702	*	0.319651	Promoter (<=1kb)	1	26281328	26306636	25309	2	91544	ENST00000314675.11	0	UBXN11	UBXN11
chr1	26335569	26337132	1564	*	0.123209	Promoter (<=1kb)	1	26328609	26336383	7775	2	55057	ENST00000520372.5	0	AIM1L	AIM1L
chr1	26431489	26433616	2128	*	0.325502	Promoter (<=1kb)	1	26432282	26471294	39013	1	79947	ENST00000434391.6	0	DHDDS	DHDDS
chr1	26471433	26474165	2733	*	0.455398	Promoter (<=1kb)	1	26472450	26474128	1679	1	3151	ENST00000468388.5	0	HMGN2	HMGN2
chr1	26499979	26501968	1990	*	0.125011	Distal Intergenic	1	26473429	26475360	1932	1	3151	ENST00000493418.1	26550	HMGN2	HMGN2
chr1	26529248	26532522	3275	*	0.355023	Promoter (<=1kb)	1	26529761	26546983	17223	1	6195	ENST00000525525.5	0	RPS6KA1	RPS6KA1
chr1	26619565	26622288	2724	*	0.217521	Distal Intergenic	1	26572270	26574734	2465	1	6195	ENST00000438977.1	47295	RPS6KA1	RPS6KA1
chr1	26636659	26636989	331	*	0.0218015	Distal Intergenic	1	26693236	26781177	87942	1	8289	ENST00000430799.7	-56247	ARID1A	ARID1A
chr1	26692208	26693947	1740	*	0.18473	Promoter (<=1kb)	1	26693236	26781177	87942	1	8289	ENST00000430799.7	0	ARID1A	ARID1A
chr1	26695005	26698779	3775	*	0.4913	Promoter (<=1kb)	1	26696032	26731568	35537	1	8289	ENST00000637465.1	0	ARID1A	ARID1A
chr1	26728203	26728741	539	*	0.0176466	Promoter (<=1kb)	1	26728912	26780756	51845	1	8289	ENST00000374152.7	-171	ARID1A	ARID1A
chr1	26729020	26729305	286	*	0.0173881	Promoter (<=1kb)	1	26729380	26774901	45522	1	8289	ENST00000615191.4	-75	ARID1A	ARID1A
chr1	26787165	26789356	2192	*	0.419401	Promoter (<=1kb)	1	26787472	26794250	6779	1	55650	ENST00000430292.5	0	PIGV	PIGV
chr1	26826155	26827887	1733	*	0.430946	Promoter (<=1kb)	1	26826710	26857601	30892	1	84243	ENST00000374142.8	0	ZDHHC18	ZDHHC18
chr1	26864148	26866157	2010	*	0.372221	Promoter (1-2kb)	1	26863138	26864457	1320	1	2810	ENST00000339276.5	1010	SFN	SFN
chr1	26888933	26891140	2208	*	0.651389	Promoter (<=1kb)	1	26876133	26890297	14165	2	54707	ENST00000374135.8	0	GPN2	GPN2
chr1	26899184	26901385	2202	*	0.536768	Promoter (<=1kb)	1	26900238	26942776	42539	1	10726	ENST00000435827.6	0	NUDC	NUDC
chr1	26921203	26923321	2119	*	0.610046	Promoter (<=1kb)	1	26921726	26946862	25137	1	10726	ENST00000321265.9	0	NUDC	NUDC
chr1	26958748	26961474	2727	*	0.651984	Promoter (<=1kb)	1	26949562	26960406	10845	2	126695	ENST00000320567.5	0	KDF1	KDF1
chr1	26993089	26995003	1915	*	0.361879	Promoter (<=1kb)	1	26993707	27000898	7192	1	388610	ENST00000522111.2	0	TRNP1	TRNP1
chr1	27154284	27155921	1638	*	0.320725	Promoter (<=1kb)	1	27098815	27154910	56096	2	6548	ENST00000263980.7	0	SLC9A1	SLC9A1
chr1	27233969	27235998	2030	*	0.552943	Promoter (<=1kb)	1	27234516	27308633	74118	1	23038	ENST00000319394.7	0	WDTC1	WDTC1
chr1	27321539	27323909	2371	*	0.554377	Promoter (<=1kb)	1	27322145	27336399	14255	1	84065	ENST00000611517.4	0	TMEM222	TMEM222
chr1	27341632	27342879	1248	*	0.244639	Promoter (<=1kb)	1	27342020	27353901	11882	1	84958	ENST00000618673.4	0	SYTL1	SYTL1
chr1	27348741	27350622	1882	*	0.237612	Promoter (<=1kb)	1	27349476	27351545	2070	1	84958	ENST00000496001.5	0	SYTL1	SYTL1
chr1	27365233	27367558	2326	*	0.385483	Promoter (<=1kb)	1	27355186	27366858	11673	2	9064	ENST00000374040.7	0	MAP3K6	MAP3K6
chr1	27382723	27383573	851	*	0.119929	Promoter (<=1kb)	1	27379176	27383303	4128	2	388611	ENST00000374027.7	0	CD164L2	CD164L2
chr1	27392195	27393451	1257	*	0.340521	Promoter (<=1kb)	1	27392644	27395814	3171	1	2827	ENST00000374024.3	0	GPR3	GPR3
chr1	27487823	27491175	3353	*	0.787264	Promoter (<=1kb)	1	27404226	27490158	85933	2	10163	ENST00000618852.4	0	WASF2	WASF2
chr1	27568612	27568984	373	*	0.0264864	Promoter (<=1kb)	1	27553141	27568260	15120	2	27245	ENST00000644550.1	-352	AHDC1	AHDC1
chr1	27601373	27604592	3220	*	0.492652	Promoter (<=1kb)	1	27534035	27603592	69558	2	27245	ENST00000247087.10	0	AHDC1	AHDC1
chr1	27659473	27660592	1120	*	0.288748	Promoter (2-3kb)	1	27660328	27662722	2395	2	111216282	ENST00000440492.1	2130	NA	NA
chr1	27669280	27669598	319	*	0.0379569	Promoter (2-3kb)	1	27666064	27672178	6115	2	2537	ENST00000339145.8	2580	IFI6	IFI6
chr1	27671650	27673016	1367	*	0.0757868	Promoter (<=1kb)	1	27666061	27672218	6158	2	2537	ENST00000361157.10	0	IFI6	IFI6
chr1	27725225	27725672	448	*	0.0481406	Promoter (<=1kb)	1	27725979	27763122	37144	1	199870	ENST00000373954.10	-307	FAM76A	FAM76A
chr1	27725796	27727371	1576	*	0.504112	Promoter (<=1kb)	1	27725979	27763122	37144	1	199870	ENST00000373954.10	0	FAM76A	FAM76A
chr1	27772564	27774786	2223	*	0.614752	Promoter (<=1kb)	1	27773183	27824452	51270	1	23673	ENST00000373943.8	0	STX12	STX12
chr1	27789197	27790361	1165	*	0.0237651	Exon (ENST00000373943.8/23673, exon 2 of 9)	1	27773255	27802039	28785	1	23673	ENST00000468761.1	15942	STX12	STX12
chr1	27829761	27832349	2589	*	0.640412	Promoter (<=1kb)	1	27830778	27851676	20899	1	5511	ENST00000311772.9	0	PPP1R8	PPP1R8
chr1	27913383	27914728	1346	*	0.630521	Promoter (<=1kb)	1	27892073	27914513	22441	2	6118	ENST00000313433.11	0	RPA2	RPA2
chr1	27934620	27935935	1316	*	0.100996	Promoter (<=1kb)	1	27934993	27959157	24165	1	27293	ENST00000373894.7	0	SMPDL3B	SMPDL3B
chr1	27959268	27961193	1926	*	0.375728	Promoter (<=1kb)	1	27959462	27968096	8635	1	55113	ENST00000373884.5	0	XKR8	XKR8
chr1	28086967	28089480	2514	*	0.530751	Promoter (<=1kb)	1	27970344	28088696	118353	2	2140	ENST00000373871.7	0	EYA3	EYA3
chr1	28231253	28233570	2318	*	0.694484	Promoter (<=1kb)	1	28200278	28233025	32748	2	22826	ENST00000263697.5	0	DNAJC8	DNAJC8
chr1	28235503	28237440	1938	*	0.762559	Promoter (<=1kb)	1	28236109	28238105	1997	1	93974	ENST00000497986.5	0	ATPIF1	ATPIF1
chr1	28245913	28247285	1373	*	0.245924	3' UTR	1	28236154	28238098	1945	1	93974	ENST00000465645.1	9759	ATPIF1	ATPIF1
chr1	28247532	28247838	307	*	0.013444	Exon (ENST00000605846.1/ENST00000605846.1, exon 1 of 1)	1	28236154	28238098	1945	1	93974	ENST00000465645.1	11378	ATPIF1	ATPIF1
chr1	28248899	28249340	442	*	0.0114833	Distal Intergenic	1	28259527	28282491	22965	1	83667	ENST00000253063.3	-10187	SESN2	SESN2
chr1	28259311	28261508	2198	*	0.668075	Promoter (<=1kb)	1	28259527	28282491	22965	1	83667	ENST00000253063.3	0	SESN2	SESN2
chr1	28327943	28330248	2306	*	0.446466	Promoter (<=1kb)	1	28329002	28335016	6015	1	54797	ENST00000479574.5	0	MED18	MED18
chr1	28369218	28371120	1903	*	0.425619	Promoter (<=1kb)	1	28369582	28459239	89658	1	65979	ENST00000633371.1	0	PHACTR4	PHACTR4
chr1	28438130	28439114	985	*	0.0288074	Promoter (<=1kb)	1	28438151	28460286	22136	1	65979	ENST00000633167.1	0	PHACTR4	PHACTR4
chr1	28504771	28508720	3950	*	0.604254	Promoter (<=1kb)	1	28505943	28539196	33254	1	1104	ENST00000398958.6	0	RCC1	RCC1
chr1	28517703	28519708	2006	*	0.565675	Promoter (<=1kb)	1	28518136	28538983	20848	1	1104	ENST00000373832.5	0	RCC1	RCC1
chr1	28551992	28554064	2073	*	0.552812	Promoter (<=1kb)	1	28553085	28578545	25461	1	54952	ENST00000373830.4	0	TRNAU1AP	TRNAU1AP
chr1	28580045	28582674	2630	*	0.616383	Promoter (<=1kb)	1	28580381	28580512	132	2	677825	ENST00000384584.1	0	SNORA44	SNORA44
chr1	28641674	28644462	2789	*	0.533786	Promoter (<=1kb)	1	28643228	28648530	5303	1	105378616	ENST00000420776.1	0	NA	NA
chr1	28647784	28648588	805	*	0.0962107	Promoter (<=1kb)	1	28648600	28648730	131	1	26824	ENST00000602813.1	-12	RNU11	RNU11
chr1	28648964	28649326	363	*	0.0300937	Promoter (<=1kb)	1	28648600	28648733	134	1	26824	ENST00000387069.1	364	RNU11	RNU11
chr1	28667594	28670237	2644	*	0.604665	Promoter (<=1kb)	1	28668732	28719353	50622	1	10691	ENST00000373816.5	0	GMEB1	GMEB1
chr1	28736199	28739066	2868	*	0.541598	Promoter (<=1kb)	1	28736621	28742871	6251	1	51441	ENST00000474884.5	0	YTHDF2	YTHDF2
chr1	28740032	28740651	620	*	0.0129072	Promoter (<=1kb)	1	28739091	28742883	3793	1	51441	ENST00000468863.1	941	YTHDF2	YTHDF2
chr1	28747258	28747954	697	*	0.0171634	Intron (ENST00000542507.5/51441, intron 5 of 5)	1	28739091	28742883	3793	1	51441	ENST00000468863.1	8167	YTHDF2	YTHDF2
chr1	28886656	28888427	1772	*	0.607997	Promoter (<=1kb)	1	28887091	29120020	232930	1	2035	ENST00000642260.1	0	EPB41	EPB41
chr1	28913872	28916011	2140	*	0.312705	Promoter (<=1kb)	1	28914544	29072293	157750	1	2035	ENST00000644600.1	0	EPB41	EPB41
chr1	29179569	29182987	3419	*	0.751239	Promoter (<=1kb)	1	29147743	29181987	34245	2	6429	ENST00000373795.6	0	SRSF4	SRSF4
chr1	29229666	29231404	1739	*	0.593291	Promoter (<=1kb)	1	29192873	29230924	38052	2	51102	ENST00000373791.7	0	MECR	MECR
chr1	29236159	29238292	2134	*	0.384396	Promoter (<=1kb)	1	29236516	29325661	89146	1	10076	ENST00000345512.7	0	PTPRU	PTPRU
chr1	29349321	29350241	921	*	0.175568	Promoter (<=1kb)	1	29329620	29350114	20495	2	101928460	ENST00000417651.1	0	RP3-437I16.1	RP3-437I16.1
chr1	30718686	30719906	1221	*	0.221277	Promoter (<=1kb)	1	30718772	30726827	8056	1	100129196	ENST00000454613.1	0	MATN1-AS1	MATN1-AS1
chr1	30823779	30824973	1195	*	0.0779573	Promoter (<=1kb)	1	30824228	30834284	10057	1	105378622	ENST00000430320.3	0	NA	NA
chr1	30907733	30909477	1745	*	0.223455	Promoter (<=1kb)	1	30873135	30908761	35627	2	9672	ENST00000339394.6	0	SDC3	SDC3
chr1	31024341	31024754	414	*	0.0176146	Intron (ENST00000424085.6/9698, intron 3 of 17)	1	30967225	30995104	27880	2	9698	ENST00000532678.1	-29237	PUM1	PUM1
chr1	31061932	31066385	4454	*	0.560666	Promoter (<=1kb)	1	30931506	31065695	134190	2	9698	ENST00000424085.6	0	PUM1	PUM1
chr1	31154306	31155951	1646	*	0.27048	Distal Intergenic	1	31181589	31188153	6565	2	79570	ENST00000526106.5	32202	NKAIN1	NKAIN1
chr1	31162603	31162906	304	*	0.0185264	Distal Intergenic	1	31181589	31188153	6565	2	79570	ENST00000526106.5	25247	NKAIN1	NKAIN1
chr1	31239319	31240074	756	*	0.0194688	Promoter (<=1kb)	1	31179745	31239554	59810	2	79570	ENST00000373736.6	0	NKAIN1	NKAIN1
chr1	31294599	31295188	590	*	0.0154802	Promoter (1-2kb)	1	31259568	31296770	37203	2	9410	ENST00000263694.8	1582	SNRNP40	SNRNP40
chr1	31295382	31298214	2833	*	0.702744	Promoter (<=1kb)	1	31296982	31364953	67972	1	51538	ENST00000546109.5	0	ZCCHC17	ZCCHC17
chr1	31412568	31414409	1842	*	0.561819	Promoter (<=1kb)	1	31413116	31434678	21563	1	347735	ENST00000373709.7	0	SERINC2	SERINC2
chr1	31617861	31618379	519	*	0.0490564	Promoter (<=1kb)	1	31617700	31627318	9619	1	3061	ENST00000403528.6	161	HCRTR1	HCRTR1
chr1	31643502	31645868	2367	*	0.665392	Promoter (<=1kb)	1	31629862	31644887	15026	2	553115	ENST00000373703.4	0	PEF1	PEF1
chr1	31669450	31671069	1620	*	0.0495812	Promoter (<=1kb)	1	31652511	31670602	18092	2	1307	ENST00000488128.6	0	COL16A1	COL16A1
chr1	31762724	31764886	2163	*	0.177732	Promoter (<=1kb)	1	31727117	31763922	36806	2	576	ENST00000398547.5	0	ADGRB2	ADGRB2
chr1	31787881	31789609	1729	*	0.368204	Exon (ENST00000527035.1/ENST00000527035.1, exon 1 of 2)	1	31790428	31798615	8188	2	90853	ENST00000473361.5	9006	SPOCD1	SPOCD1
chr1	31936565	31939066	2502	*	0.523373	Promoter (<=1kb)	1	31906421	31938379	31959	2	8073	ENST00000647444.1	0	PTP4A2	PTP4A2
chr1	32012849	32016094	3246	*	0.837193	Promoter (<=1kb)	1	32013829	32043882	30054	1	10657	ENST00000327300.11	0	KHDRBS1	KHDRBS1
chr1	32071982	32074181	2200	*	0.46296	Promoter (<=1kb)	1	32072031	32102863	30833	1	55116	ENST00000487305.5	0	TMEM39B	TMEM39B
chr1	32107290	32109920	2631	*	0.524392	Promoter (<=1kb)	1	32108038	32176568	68531	1	23633	ENST00000373625.7	0	KPNA6	KPNA6
chr1	32178849	32181279	2431	*	0.455313	Promoter (<=1kb)	1	32179686	32198285	18600	1	200081	ENST00000373610.7	0	TXLNA	TXLNA
chr1	32200253	32201013	761	*	0.0363475	Promoter (<=1kb)	1	32200386	32205387	5002	1	79140	ENST00000373602.9	0	CCDC28B	CCDC28B
chr1	32204855	32206652	1798	*	0.526804	Promoter (<=1kb)	1	32205661	32208687	3027	1	55721	ENST00000291358.10	0	IQCC	IQCC
chr1	32221181	32224111	2931	*	0.554034	Promoter (<=1kb)	1	32214472	32221196	6725	2	56063	ENST00000466796.1	0	TMEM234	TMEM234
chr1	32240149	32241262	1114	*	0.142805	Promoter (<=1kb)	1	32231658	32240790	9133	2	339483	ENST00000423995.5	0	NA	NA
chr1	32291296	32293384	2089	*	0.545253	Promoter (<=1kb)	1	32292086	32333635	41550	1	3065	ENST00000373548.7	0	HDAC1	HDAC1
chr1	32315651	32316679	1029	*	0.0379839	Exon (ENST00000373548.7/3065, exon 3 of 14)	1	32327189	32331781	4593	1	3065	ENST00000490081.5	-10510	HDAC1	HDAC1
chr1	32334607	32336717	2111	*	0.605504	Promoter (<=1kb)	1	32333832	32336379	2548	2	65108	ENST00000329421.7	0	MARCKSL1	MARCKSL1
chr1	32350962	32352815	1854	*	0.410796	Promoter (<=1kb)	1	32353454	32363779	10326	1	81629	ENST00000574315.1	-639	TSSK3	TSSK3
chr1	32393226	32396000	2775	*	0.517672	Promoter (<=1kb)	1	32365103	32394448	29346	2	55108	ENST00000455895.6	0	BSDC1	BSDC1
chr1	32464643	32465688	1046	*	0.107271	Promoter (<=1kb)	1	32465057	32600792	135736	1	653121	ENST00000480336.1	0	ZBTB8A	ZBTB8A
chr1	32499928	32501432	1505	*	0.369052	Intron (ENST00000480336.1/653121, intron 4 of 9)	1	32465069	32496686	31618	1	728116	ENST00000609129.1	34859	ZBTB8B	ZBTB8B
chr1	32520675	32521006	332	*	0.0221975	Intron (ENST00000480336.1/653121, intron 4 of 9)	1	32539427	32605939	66513	1	653121	ENST00000373510.8	-18421	ZBTB8A	ZBTB8A
chr1	32538798	32540752	1955	*	0.355345	Promoter (<=1kb)	1	32539427	32605939	66513	1	653121	ENST00000373510.8	0	ZBTB8A	ZBTB8A
chr1	32611391	32612882	1492	*	0.303357	Intron (ENST00000341885.5/339487, intron 1 of 1)	1	32621830	32632058	10229	2	339487	ENST00000467652.5	19176	ZBTB8OS	ZBTB8OS
chr1	32649102	32652781	3680	*	0.566462	Promoter (<=1kb)	1	32600172	32650565	50394	2	339487	ENST00000341885.5	0	ZBTB8OS	ZBTB8OS
chr1	32716780	32717353	574	*	0.0939355	Distal Intergenic	1	32695565	32703596	8032	2	81493	ENST00000417633.1	-13184	SYNC	SYNC
chr1	32740983	32743830	2848	*	0.499186	Promoter (<=1kb)	1	32741885	32774970	33086	1	57648	ENST00000401073.6	0	KIAA1522	KIAA1522
chr1	32753535	32756047	2513	*	0.608662	Promoter (<=1kb)	1	32754019	32768946	14928	1	57648	ENST00000468130.1	0	KIAA1522	KIAA1522
chr1	32758728	32761341	2614	*	0.0359433	Promoter (4-5kb)	1	32765634	32773197	7564	1	57648	ENST00000294521.7	-4293	KIAA1522	KIAA1522
chr1	32815262	32819565	4304	*	0.527676	Promoter (<=1kb)	1	32816767	32826489	9723	1	64766	ENST00000530710.5	0	S100PBP	S100PBP
chr1	32870545	32870802	258	*	0.0162465	Promoter (<=1kb)	1	32862307	32870775	8469	2	252995	ENST00000649537.1	0	FNDC5	FNDC5
chr1	32900323	32902185	1863	*	0.513781	Promoter (<=1kb)	1	32894595	32901358	6764	2	113452	ENST00000373463.7	0	TMEM54	TMEM54
chr1	32963560	32965509	1950	*	0.358676	Promoter (<=1kb)	1	32936445	32964685	28241	2	127544	ENST00000373456.11	0	RNF19B	RNF19B
chr1	32972968	32973440	473	*	0.0212626	Distal Intergenic	1	32936668	32964685	28018	2	127544	ENST00000235150.4	-8283	RNF19B	RNF19B
chr1	33035290	33037391	2102	*	0.590534	Promoter (<=1kb)	1	33007940	33036911	28972	2	204	ENST00000629371.2	0	AK2	AK2
chr1	33080253	33081880	1628	*	0.337997	Promoter (<=1kb)	1	33081104	33093400	12297	1	113451	ENST00000478635.5	0	AZIN2	AZIN2
chr1	33126038	33128298	2261	*	0.568033	Distal Intergenic	1	33094644	33096956	2313	1	113451	ENST00000492521.1	31394	AZIN2	AZIN2
chr1	33180257	33182441	2185	*	0.47696	Promoter (<=1kb)	1	33145402	33181666	36265	2	55223	ENST00000291416.9	0	TRIM62	TRIM62
chr1	33255163	33258264	3102	*	0.337068	Promoter (<=1kb)	1	33256545	33280414	23870	1	149076	ENST00000483388.5	0	ZNF362	ZNF362
chr1	33348349	33351197	2849	*	0.501181	Promoter (<=1kb)	1	33350352	33363245	12894	1	101929464	ENST00000432703.1	0	RP11-415J8.5	RP11-415J8.5
chr1	33429774	33431577	1804	*	0.43426	Promoter (<=1kb)	1	33372326	33431052	58727	2	1912	ENST00000484692.1	0	PHC2	PHC2
chr1	33472067	33473402	1336	*	0.333816	Promoter (<=1kb)	1	33472645	33496507	23863	1	7579	ENST00000361328.7	0	ZSCAN20	ZSCAN20
chr1	34092168	34092661	494	*	0.0339852	Intron (ENST00000373381.8/114784, intron 1 of 70)	1	33513999	34165274	651276	2	114784	ENST00000373381.8	72613	CSMD2	CSMD2
chr1	34164671	34165490	820	*	0.0572942	Promoter (<=1kb)	1	33513999	34165274	651276	2	114784	ENST00000373381.8	0	CSMD2	CSMD2
chr1	34858389	34860199	1811	*	0.608243	Promoter (<=1kb)	1	34712737	34859735	146999	2	113444	ENST00000426886.1	0	SMIM12	SMIM12
chr1	34865771	34866649	879	*	0.16155	3' UTR	1	34852669	34859816	7148	2	113444	ENST00000521580.2	-5955	SMIM12	SMIM12
chr1	34929087	34929944	858	*	0.0473866	Promoter (<=1kb)	1	34865436	34929585	64150	2	58512	ENST00000373347.5	0	DLGAP3	DLGAP3
chr1	34984800	34985601	802	*	0.0458514	Promoter (<=1kb)	1	34981535	34985353	3819	2	100506144	ENST00000373337.3	0	TMEM35B	TMEM35B
chr1	35030235	35032903	2669	*	0.575597	Promoter (<=1kb)	1	35032172	35115624	83453	1	79830	ENST00000650449.1	0	ZMYM1	ZMYM1
chr1	35078760	35080625	1866	*	0.408857	Promoter (<=1kb)	1	35079367	35115855	36489	1	79830	ENST00000359858.8	0	ZMYM1	ZMYM1
chr1	35190076	35194162	4087	*	0.715338	Promoter (<=1kb)	1	35176378	35190574	14197	2	6421	ENST00000470472.5	0	SFPQ	SFPQ
chr1	35268163	35270280	2118	*	0.55114	Promoter (<=1kb)	1	35268967	35421944	152978	1	9202	ENST00000314607.10	0	ZMYM4	ZMYM4
chr1	35554573	35554869	297	*	0.0182586	Promoter (<=1kb)	1	35451635	35554987	103353	2	79932	ENST00000440579.5	118	KIAA0319L	KIAA0319L
chr1	35556029	35558924	2896	*	0.586066	Promoter (<=1kb)	1	35557473	35566772	9300	1	23154	ENST00000373253.7	0	NCDN	NCDN
chr1	35636698	35638201	1504	*	0.0741328	Promoter (3-4kb)	1	35601584	35641844	40261	2	5690	ENST00000373237.3	3643	PSMB2	PSMB2
chr1	35639853	35642957	3105	*	0.583605	Promoter (<=1kb)	1	35601584	35641844	40261	2	5690	ENST00000373237.3	0	PSMB2	PSMB2
chr1	35717770	35719558	1789	*	0.534194	Promoter (<=1kb)	1	35713875	35719472	5598	2	127703	ENST00000270815.4	0	C1orf216	C1orf216
chr1	35768615	35770715	2101	*	0.511361	Promoter (<=1kb)	1	35720218	35769967	49750	2	63967	ENST00000251195.9	0	CLSPN	CLSPN
chr1	35807431	35810163	2733	*	0.492544	Promoter (<=1kb)	1	35808172	35857890	49719	1	192670	ENST00000373210.3	0	AGO4	AGO4
chr1	35882785	35884422	1638	*	0.677469	Promoter (<=1kb)	1	35883209	35930528	47320	1	26523	ENST00000373204.5	0	AGO1	AGO1
chr1	35929702	35932923	3222	*	0.612543	Promoter (<=1kb)	1	35930718	35983409	52692	1	192669	ENST00000324350.9	0	AGO3	AGO3
chr1	36088192	36090388	2197	*	0.689097	Promoter (<=1kb)	1	36088875	36093932	5058	1	54936	ENST00000373178.4	0	ADPRHL2	ADPRHL2
chr1	36148347	36149673	1327	*	0.535955	Promoter (<=1kb)	1	36136570	36149514	12945	2	27095	ENST00000616074.4	0	TRAPPC3	TRAPPC3
chr1	36155170	36158048	2879	*	0.722573	Promoter (<=1kb)	1	36136570	36156053	19484	2	27095	ENST00000617904.4	0	TRAPPC3	TRAPPC3
chr1	36160512	36161763	1252	*	0.0199652	Promoter (3-4kb)	1	36157215	36172540	15326	1	55700	ENST00000530729.1	3297	MAP7D1	MAP7D1
chr1	36163873	36164124	252	*	0.0214547	Intron (ENST00000429533.6/55700, intron 1 of 5)	1	36157215	36172540	15326	1	55700	ENST00000530729.1	6658	MAP7D1	MAP7D1
chr1	36164333	36164654	322	*	0.0131738	Intron (ENST00000429533.6/55700, intron 1 of 5)	1	36157215	36172540	15326	1	55700	ENST00000530729.1	7118	MAP7D1	MAP7D1
chr1	36223055	36226905	3851	*	0.552034	Promoter (<=1kb)	1	36224416	36305357	80942	1	9967	ENST00000354618.9	0	THRAP3	THRAP3
chr1	36257929	36260010	2082	*	0.0334069	5' UTR	1	36289718	36294169	4452	1	9967	ENST00000466743.1	-29708	THRAP3	THRAP3
chr1	36268366	36268669	304	*	0.0174772	Intron (ENST00000354618.9/9967, intron 2 of 11)	1	36289718	36294169	4452	1	9967	ENST00000466743.1	-21049	THRAP3	THRAP3
chr1	36373840	36374611	772	*	0.0450409	Intron (ENST00000373129.7/83931, intron 1 of 11)	1	36355205	36366072	10868	2	83931	ENST00000460417.5	-7768	STK40	STK40
chr1	36374875	36375294	420	*	0.0138284	Intron (ENST00000373129.7/83931, intron 1 of 11)	1	36355205	36366072	10868	2	83931	ENST00000460417.5	-8803	STK40	STK40
chr1	36384298	36387072	2775	*	0.6446	Promoter (<=1kb)	1	36339624	36385884	46261	2	83931	ENST00000373129.7	0	STK40	STK40
chr1	36396735	36398557	1823	*	0.467163	Promoter (<=1kb)	1	36391238	36397887	6650	2	84967	ENST00000476041.1	0	LSM10	LSM10
chr1	36449507	36451415	1909	*	0.426887	Promoter (<=1kb)	1	36417906	36450451	32546	2	127700	ENST00000235532.9	0	OSCP1	OSCP1
chr1	36463070	36465142	2073	*	0.504669	Promoter (<=1kb)	1	36455718	36464437	8720	2	64960	ENST00000373116.5	0	MRPS15	MRPS15
chr1	37473621	37478471	4851	*	0.528328	Promoter (<=1kb)	1	37454879	37474411	19533	2	728431	ENST00000424989.1	0	LINC01137	LINC01137
chr1	37478766	37480643	1878	*	0.0342955	Promoter (<=1kb)	1	37480230	37480289	60	1	102465438	ENST00000619365.1	0	ZC3H12A	ZC3H12A
chr1	37484354	37484670	317	*	0.0197615	Promoter (2-3kb)	1	37481690	37482602	913	1	80149	ENST00000471012.1	2664	ZC3H12A	ZC3H12A
chr1	37513638	37515542	1905	*	0.559152	Promoter (<=1kb)	1	37492575	37514763	22189	2	64769	ENST00000373075.6	0	MEAF6	MEAF6
chr1	37552780	37554555	1776	*	0.71575	Promoter (<=1kb)	1	37534449	37554344	19896	2	79753	ENST00000296215.7	0	SNIP1	SNIP1
chr1	37594372	37596506	2135	*	0.634173	Promoter (<=1kb)	1	37566816	37595921	29106	2	29889	ENST00000373062.7	0	GNL2	GNL2
chr1	37688837	37693573	4737	*	0.640721	Promoter (<=1kb)	1	37681570	37690520	8951	2	54955	ENST00000358011.8	0	C1orf109	C1orf109
chr1	37752407	37753666	1260	*	0.277709	Promoter (<=1kb)	1	37713888	37752906	39019	2	284656	ENST00000437645.5	0	EPHA10	EPHA10
chr1	37793407	37795131	1725	*	0.248346	Promoter (<=1kb)	1	37793802	37801133	7332	1	149175	ENST00000373045.10	0	MANEAL	MANEAL
chr1	37806450	37809451	3002	*	0.62172	Promoter (<=1kb)	1	37806979	37809452	2474	1	127687	ENST00000373043.1	0	C1orf122	C1orf122
chr1	37858277	37860665	2389	*	0.667756	Promoter (<=1kb)	1	37809567	37859620	50054	2	4520	ENST00000373036.4	0	MTF1	MTF1
chr1	37930730	37932724	1995	*	0.666557	Promoter (<=1kb)	1	37860697	37931749	71053	2	3633	ENST00000373027.5	0	INPP5B	INPP5B
chr1	37988522	37990897	2376	*	0.577817	Promoter (<=1kb)	1	37978723	37989650	10928	2	10946	ENST00000489537.5	0	SF3A3	SF3A3
chr1	38004630	38006003	1374	*	0.276878	Promoter (<=1kb)	1	37996770	38005502	8733	2	2275	ENST00000485803.5	0	FHL3	FHL3
chr1	38011499	38014311	2813	*	0.534507	Promoter (<=1kb)	1	38012734	38016976	4243	1	51118	ENST00000486563.1	0	UTP11	UTP11
chr1	38046320	38047553	1234	*	0.125384	Promoter (<=1kb)	1	38044611	38046794	2184	2	5453	ENST00000373012.4	0	POU3F1	POU3F1
chr1	38803659	38804671	1013	*	0.10108	Exon (ENST00000641963.1/ENST00000641963.1, exon 1 of 3)	1	38839349	38848074	8726	2	64121	ENST00000474456.1	43403	RRAGC	RRAGC
chr1	38818250	38818731	482	*	0.0344788	Distal Intergenic	1	38839349	38848074	8726	2	64121	ENST00000474456.1	29343	RRAGC	RRAGC
chr1	38858096	38860969	2874	*	0.51322	Promoter (<=1kb)	1	38860000	38919396	59397	1	105378663	ENST00000433671.2	0	NA	NA
chr1	38872166	38874693	2528	*	0.489325	Promoter (<=1kb)	1	38862964	38874105	11142	2	100527950	ENST00000397572.4	0	NA	NA
chr1	38940844	38942264	1421	*	0.309569	Promoter (<=1kb)	1	38885807	38941784	55978	2	54933	ENST00000372990.5	0	RHBDL2	RHBDL2
chr1	38990582	38993063	2482	*	0.660288	Promoter (<=1kb)	1	38991223	39006059	14837	1	79647	ENST00000432648.7	0	AKIRIN1	AKIRIN1
chr1	39025568	39027722	2155	*	0.545459	Promoter (<=1kb)	1	39026318	39034636	8319	1	4725	ENST00000372967.3	0	NDUFS5	NDUFS5
chr1	39081298	39081910	613	*	0.045975	Promoter (<=1kb)	1	39081316	39102981	21666	1	23499	ENST00000484793.5	0	MACF1	MACF1
chr1	39105006	39106986	1981	*	0.369684	Promoter (<=1kb)	1	39105411	39323008	217598	1	23499	ENST00000524432.5	0	MACF1	MACF1
chr1	39158097	39159312	1216	*	0.0278523	Intron (ENST00000567887.5/23499, intron 1 of 100)	1	39204246	39487177	282932	1	23499	ENST00000564288.5	-44934	MACF1	MACF1
chr1	39268070	39268707	638	*	0.0188107	Promoter (<=1kb)	1	39268465	39327225	58761	1	23499	ENST00000496804.5	0	MACF1	MACF1
chr1	39407702	39409936	2235	*	0.258786	Promoter (<=1kb)	1	39409503	39428092	18590	1	23499	ENST00000530275.3	0	MACF1	MACF1
chr1	39490914	39492102	1189	*	0.135404	Promoter (<=1kb)	1	39491646	39525935	34290	1	353500	ENST00000331593.5	0	BMP8A	BMP8A
chr1	39558529	39559794	1266	*	0.254845	Promoter (<=1kb)	1	39522280	39559671	37392	2	728448	ENST00000331856.7	0	NA	NA
chr1	39574318	39577355	3038	*	0.642264	Promoter (<=1kb)	1	39560816	39576253	15438	2	8761	ENST00000372862.7	0	PABPC4	PABPC4
chr1	39671420	39672378	959	*	0.0868384	Promoter (<=1kb)	1	39659121	39672038	12918	2	84618	ENST00000235628.1	0	NT5C1A	NT5C1A
chr1	39690967	39691908	942	*	0.0410194	Promoter (<=1kb)	1	39678648	39691485	12838	2	51440	ENST00000612703.3	0	HPCAL4	HPCAL4
chr1	39738405	39739974	1570	*	0.523527	Promoter (<=1kb)	1	39738879	39742481	3603	1	10450	ENST00000485507.5	0	PPIE	PPIE
chr1	39788274	39789884	1611	*	0.260974	Promoter (<=1kb)	1	39788976	39790171	1196	1	101929536	ENST00000566366.1	0	RP1-118J21.25	RP1-118J21.25
chr1	39882015	39883996	1982	*	0.665795	Promoter (<=1kb)	1	39838110	39883425	45316	2	54802	ENST00000648678.1	0	TRIT1	TRIT1
chr1	39901091	39902801	1711	*	0.361766	Promoter (<=1kb)	1	39895426	39902013	6588	2	4610	ENST00000397332.2	0	MYCL	MYCL
chr1	39954590	39956360	1771	*	0.17395	Promoter (<=1kb)	1	39955112	39969968	14857	1	84879	ENST00000420632.6	0	MFSD2A	MFSD2A
chr1	39960640	39961011	372	*	0.0212465	Promoter (2-3kb)	1	39957821	39967169	9349	1	84879	ENST00000469745.5	2819	MFSD2A	MFSD2A
chr1	40039459	40042273	2815	*	0.650695	Promoter (<=1kb)	1	40040233	40072649	32417	1	10487	ENST00000372797.7	0	CAP1	CAP1
chr1	40096326	40097770	1445	*	0.513628	Promoter (<=1kb)	1	40071461	40097727	26267	2	5538	ENST00000642050.1	0	PPT1	PPT1
chr1	40160779	40163281	2503	*	0.6635	Promoter (<=1kb)	1	40161373	40240921	79549	1	6018	ENST00000372771.4	0	RLF	RLF
chr1	40256166	40259508	3343	*	0.459534	Promoter (<=1kb)	1	40258107	40294184	36078	1	10269	ENST00000372759.3	0	ZMPSTE24	ZMPSTE24
chr1	40373410	40375899	2490	*	0.606493	Promoter (<=1kb)	1	40373697	40423326	49630	1	64744	ENST00000372718.7	0	SMAP2	SMAP2
chr1	40449243	40451076	1834	*	0.48402	Promoter (<=1kb)	1	40450102	40463714	13613	1	65243	ENST00000469416.1	0	ZFP69B	ZFP69B
chr1	40476675	40478109	1435	*	0.114683	Promoter (<=1kb)	1	40477215	40496343	19129	1	339559	ENST00000372706.5	0	ZFP69	ZFP69
chr1	40507720	40509758	2039	*	0.435041	Promoter (<=1kb)	1	40508741	40516036	7296	1	64789	ENST00000358527.6	0	EXO5	EXO5
chr1	40530548	40532582	2035	*	0.398872	Promoter (<=1kb)	1	40531561	40548169	16609	1	127396	ENST00000372699.7	0	ZNF684	ZNF684
chr1	40665010	40666226	1217	*	0.302722	Promoter (<=1kb)	1	40620679	40665657	44979	2	9783	ENST00000372684.7	0	RIMS3	RIMS3
chr1	40690736	40693635	2900	*	0.646104	Promoter (<=1kb)	1	40690380	40692066	1687	2	100130557	ENST00000606277.1	0	NA	NA
chr1	40783161	40784831	1671	*	0.20513	Promoter (<=1kb)	1	40783814	40840452	56639	1	9132	ENST00000642618.1	0	KCNQ4	KCNQ4
chr1	40861534	40863001	1468	*	0.28667	Promoter (<=1kb)	1	40861051	40862366	1316	2	163732	ENST00000372638.3	0	CITED4	CITED4
chr1	40978893	40981442	2550	*	0.480386	Promoter (<=1kb)	1	40979335	41012565	33231	1	1503	ENST00000372621.8	0	CTPS1	CTPS1
chr1	41043860	41045904	2045	*	0.113863	Promoter (<=1kb)	1	41028584	41045836	17253	2	22955	ENST00000460215.5	0	SCMH1	SCMH1
chr1	41046044	41046506	463	*	0.0204045	Promoter (<=1kb)	1	41028642	41046669	18028	2	22955	ENST00000498793.5	163	SCMH1	SCMH1
chr1	41240852	41243200	2349	*	0.329174	Promoter (<=1kb)	1	41027202	41242110	214909	2	22955	ENST00000337495.9	0	SCMH1	SCMH1
chr1	41360651	41362702	2052	*	0.229914	Promoter (<=1kb)	1	41361922	41383590	21669	1	100132074	ENST00000372591.1	0	FOXO6	FOXO6
chr1	41365854	41367025	1172	*	0.0539302	Promoter (3-4kb)	1	41361931	41382678	20748	1	100132074	ENST00000641094.1	3923	FOXO6	FOXO6
chr1	41484044	41484679	636	*	0.0281765	Promoter (<=1kb)	1	41478775	41484671	5897	2	1907	ENST00000372587.4	0	EDN2	EDN2
chr1	41495982	41497030	1049	*	0.0662458	Distal Intergenic	1	41479127	41484673	5547	2	1907	ENST00000490783.5	-11309	EDN2	EDN2
chr1	41500128	41500543	416	*	0.0276646	Distal Intergenic	1	41479127	41484673	5547	2	1907	ENST00000490783.5	-15455	EDN2	EDN2
chr1	41661493	41662245	753	*	0.121349	Promoter (<=1kb)	1	41506365	41662325	155961	2	59269	ENST00000643665.1	80	HIVEP3	HIVEP3
chr1	41662336	41662619	284	*	0.0189696	Promoter (<=1kb)	1	41506365	41662325	155961	2	59269	ENST00000643665.1	-11	HIVEP3	HIVEP3
chr1	41917792	41918549	758	*	0.0630228	Promoter (<=1kb)	1	41506365	41918498	412134	2	59269	ENST00000372583.5	0	HIVEP3	HIVEP3
chr1	42034719	42036674	1956	*	0.58411	Promoter (<=1kb)	1	41847191	42035925	188735	2	59269	ENST00000489103.5	0	HIVEP3	HIVEP3
chr1	42319721	42320640	920	*	0.0214723	Promoter (4-5kb)	1	42176545	42315459	138915	2	22887	ENST00000545068.5	-4262	FOXJ3	FOXJ3
chr1	42333249	42336718	3470	*	0.583261	Promoter (<=1kb)	1	42176539	42334965	158427	2	22887	ENST00000372572.5	0	FOXJ3	FOXJ3
chr1	42380038	42381995	1958	*	0.416749	Promoter (<=1kb)	1	42380795	42410165	29371	1	284716	ENST00000410070.6	0	RIMKLA	RIMKLA
chr1	42455294	42457708	2415	*	0.578129	Promoter (<=1kb)	1	42456117	42460081	3965	1	79717	ENST00000372562.1	0	PPCS	PPCS
chr1	42462266	42464239	1974	*	0.39339	Promoter (<=1kb)	1	42463330	42482996	19667	1	728621	ENST00000475614.6	0	CCDC30	CCDC30
chr1	42657151	42659732	2582	*	0.499364	Promoter (<=1kb)	1	42658425	42676758	18334	1	10465	ENST00000304979.7	0	PPIH	PPIH
chr1	42680807	42684760	3954	*	0.515675	Promoter (<=1kb)	1	42682427	42702349	19923	1	4904	ENST00000321358.11	0	YBX1	YBX1
chr1	42765578	42768507	2930	*	0.687932	Promoter (<=1kb)	1	42746335	42767084	20750	2	64175	ENST00000397054.7	0	P3H1	P3H1
chr1	42816312	42817779	1468	*	0.384814	Promoter (<=1kb)	1	42817088	42844993	27906	1	114625	ENST00000372517.7	0	ERMAP	ERMAP
chr1	42845681	42847602	1922	*	0.504629	Promoter (<=1kb)	1	42846573	42852473	5901	1	51058	ENST00000372502.5	0	ZNF691	ZNF691
chr1	42923810	42925321	1512	*	0.318567	Downstream (<1kb)	1	42926796	42943238	16443	2	6513	ENST00000475162.3	17917	SLC2A1	SLC2A1
chr1	42942871	42943215	345	*	0.0146925	Promoter (<=1kb)	1	42926796	42943238	16443	2	6513	ENST00000475162.3	23	SLC2A1	SLC2A1
chr1	42956713	42959906	3194	*	0.572995	Promoter (<=1kb)	1	42959049	42983358	24310	1	440584	ENST00000431759.5	0	SLC2A1-AS1	SLC2A1-AS1
chr1	43120039	43121749	1711	*	0.179689	Distal Intergenic	1	43145153	43156396	11244	1	440585	ENST00000410048.5	-23404	FAM183A	FAM183A
chr1	43147344	43148242	899	*	0.031322	Promoter (<=1kb)	1	43147867	43156396	8530	1	440585	ENST00000409337.5	0	FAM183A	FAM183A
chr1	43171021	43172650	1630	*	0.666346	Promoter (<=1kb)	1	43171652	43171712	61	2	102465439	ENST00000635723.1	0	EBNA1BP2	EBNA1BP2
chr1	43269788	43271869	2082	*	0.325308	Promoter (<=1kb)	1	43171610	43270936	99327	2	10969	ENST00000461557.2	0	EBNA1BP2	EBNA1BP2
chr1	43284602	43286339	1738	*	0.347997	Promoter (<=1kb)	1	43281883	43285579	3697	2	149466	ENST00000523677.5	0	C1orf210	C1orf210
chr1	43348238	43349889	1652	*	0.248341	Promoter (<=1kb)	1	43349263	43352736	3474	1	4352	ENST00000643351.1	0	MPL	MPL
chr1	43357840	43360430	2591	*	0.346097	Promoter (<=1kb)	1	43358955	43363203	4249	1	991	ENST00000310955.10	0	CDC20	CDC20
chr1	43365838	43369234	3397	*	0.428724	Promoter (<=1kb)	1	43363397	43368018	4622	2	64834	ENST00000372458.7	0	ELOVL1	ELOVL1
chr1	43388642	43391135	2494	*	0.495673	Promoter (<=1kb)	1	43383917	43389808	5892	2	112950	ENST00000290663.10	0	MED8	MED8
chr1	43530347	43533012	2666	*	0.600365	Promoter (<=1kb)	1	43530876	43579285	48410	1	5792	ENST00000617451.4	0	PTPRF	PTPRF
chr1	43536313	43537595	1283	*	0.0453506	Promoter (<=1kb)	1	43538198	43580078	41881	1	5792	ENST00000372405.1	-603	PTPRF	PTPRF
chr1	43541874	43542167	294	*	0.0244254	Promoter (2-3kb)	1	43545076	43579284	34209	1	5792	ENST00000437607.1	-2909	PTPRF	PTPRF
chr1	43545588	43545844	257	*	0.0156031	Promoter (<=1kb)	1	43545076	43579284	34209	1	5792	ENST00000437607.1	512	PTPRF	PTPRF
chr1	43549937	43550922	986	*	0.151723	Promoter (4-5kb)	1	43545076	43579284	34209	1	5792	ENST00000437607.1	4861	PTPRF	PTPRF
chr1	43649162	43651841	2680	*	0.58208	Promoter (<=1kb)	1	43650149	43931014	280866	1	9682	ENST00000645057.1	0	KDM4A	KDM4A
chr1	43706509	43708814	2306	*	0.45899	Promoter (<=1kb)	1	43699765	43708138	8374	2	100132774	ENST00000398804.7	0	NA	NA
chr1	43935845	43937190	1346	*	0.154356	Promoter (<=1kb)	1	43935807	43936765	959	1	9048	ENST00000438616.3	38	ARTN	ARTN
chr1	43945189	43948408	3220	*	0.483935	Promoter (<=1kb)	1	43946939	43968022	21084	1	9670	ENST00000372343.7	0	IPO13	IPO13
chr1	43969445	43971108	1664	*	0.431615	Promoter (<=1kb)	1	43970000	43971013	1014	1	1802	ENST00000471934.1	0	DPH2	DPH2
chr1	43973943	43976364	2422	*	0.651589	Promoter (<=1kb)	1	43974487	43976823	2337	1	533	ENST00000472505.6	0	ATP6V0B	ATP6V0B
chr1	43978393	43980600	2208	*	0.430849	Promoter (<=1kb)	1	43978943	43981327	2385	1	8704	ENST00000498543.1	0	B4GALT2	B4GALT2
chr1	43990628	43992898	2271	*	0.354227	Promoter (<=1kb)	1	43991359	43996524	5166	1	149473	ENST00000486064.5	0	CCDC24	CCDC24
chr1	44029324	44031963	2640	*	0.375324	Promoter (<=1kb)	1	43991831	44031360	39530	2	6536	ENST00000372306.7	0	SLC6A9	SLC6A9
chr1	44212493	44214575	2083	*	0.57933	Promoter (<=1kb)	1	44213455	44220681	7227	1	55929	ENST00000361745.10	0	DMAP1	DMAP1
chr1	44354138	44355978	1841	*	0.573776	Promoter (<=1kb)	1	44221070	44355208	134139	2	79033	ENST00000372257.6	0	ERI3	ERI3
chr1	44404995	44406496	1502	*	0.0968628	Promoter (<=1kb)	1	44405194	44651723	246530	1	55182	ENST00000355387.6	0	RNF220	RNF220
chr1	44418276	44418851	576	*	0.0142479	Intron (ENST00000355387.6/55182, intron 2 of 14)	1	44412698	44419872	7175	1	55182	ENST00000470498.1	5578	RNF220	RNF220
chr1	44631183	44633376	2194	*	0.622109	Promoter (<=1kb)	1	44631732	44649769	18038	1	55182	ENST00000335497.11	0	RNF220	RNF220
chr1	44673330	44675474	2145	*	0.374722	Promoter (<=1kb)	1	44674692	44724474	49783	1	339541	ENST00000424484.5	0	C1orf228	C1orf228
chr1	44739071	44741230	2160	*	0.468136	Promoter (<=1kb)	1	44739818	44757971	18154	1	11004	ENST00000452259.5	0	KIF2C	KIF2C
chr1	44774342	44777948	3607	*	0.677177	Promoter (<=1kb)	1	44775864	44775943	80	1	26811	ENST00000581525.1	0	SNORD55	SNORD55
chr1	44799564	44801175	1612	*	0.334067	Promoter (<=1kb)	1	44800225	44805990	5766	1	1263	ENST00000372201.4	0	PLK3	PLK3
chr1	44813465	44814725	1261	*	0.245008	Promoter (<=1kb)	1	44813498	44814099	602	1	149478	ENST00000464114.1	0	BTBD19	BTBD19
chr1	44819036	44819660	625	*	0.0246656	Promoter (3-4kb)	1	44819844	44823260	3417	2	8643	ENST00000438067.5	3600	PTCH2	PTCH2
chr1	44819990	44820843	854	*	0.103017	Promoter (2-3kb)	1	44819844	44823260	3417	2	8643	ENST00000438067.5	2417	PTCH2	PTCH2
chr1	44985144	44987607	2464	*	0.56349	Promoter (<=1kb)	1	44850522	44986722	136201	2	8891	ENST00000620860.4	0	EIF2B3	EIF2B3
chr1	45009986	45013331	3346	*	0.576517	Promoter (<=1kb)	1	45012147	45015575	3429	1	7389	ENST00000246337.8	0	UROD	UROD
chr1	45205369	45207365	1997	*	0.337849	Promoter (<=1kb)	1	45016399	45206556	190158	2	57643	ENST00000359600.5	0	ZSWIM5	ZSWIM5
chr1	45302801	45304842	2042	*	0.39228	Promoter (<=1kb)	1	45303910	45305619	1710	1	400752	ENST00000626198.1	0	LINC01144	LINC01144
chr1	45338656	45341575	2920	*	0.483602	Promoter (<=1kb)	1	45339670	45343975	4306	1	114034	ENST00000372090.5	0	TOE1	TOE1
chr1	45489875	45491250	1376	*	0.504469	Promoter (<=1kb)	1	45343883	45491166	147284	2	10420	ENST00000372086.3	0	TESK2	TESK2
chr1	45499104	45501543	2440	*	0.348596	Promoter (<=1kb)	1	45493866	45500079	6214	2	126661	ENST00000626177.2	0	NA	NA
chr1	45520219	45522578	2360	*	0.680576	Promoter (<=1kb)	1	45511036	45521938	10903	2	5052	ENST00000262746.5	0	PRDX1	PRDX1
chr1	45550099	45552472	2374	*	0.440005	Promoter (<=1kb)	1	45550543	45570049	19507	1	10327	ENST00000372070.7	0	AKR1A1	AKR1A1
chr1	45583316	45585930	2615	*	0.718019	Promoter (<=1kb)	1	45583846	45615131	31286	1	4678	ENST00000437901.6	0	NASP	NASP
chr1	45590076	45591139	1064	*	0.0218711	Intron (ENST00000437901.6/4678, intron 2 of 9)	1	45584065	45618247	34183	1	4678	ENST00000351223.7	6011	NASP	NASP
chr1	45681243	45681776	534	*	0.0159831	Promoter (4-5kb)	1	45627304	45686536	59233	2	60313	ENST00000290795.7	4760	GPBP1L1	GPBP1L1
chr1	45684461	45689593	5133	*	0.710775	Promoter (<=1kb)	1	45687214	45694443	7230	1	51249	ENST00000372025.4	0	TMEM69	TMEM69
chr1	45749757	45751673	1917	*	0.423192	Promoter (<=1kb)	1	45694324	45750650	56327	2	3652	ENST00000359942.8	0	IPP	IPP
chr1	45803093	45804901	1809	*	0.316728	Promoter (<=1kb)	1	45803613	46036124	232512	1	23139	ENST00000361297.6	0	MAST2	MAST2
chr1	45864330	45865447	1118	*	0.0276547	Intron (ENST00000470809.1/23139, intron 3 of 4)	1	45913588	46030759	117172	1	23139	ENST00000372008.6	-48141	MAST2	MAST2
chr1	46129313	46134235	4923	*	0.41187	Promoter (<=1kb)	1	46040140	46132642	92503	2	8503	ENST00000262741.9	0	PIK3R3	PIK3R3
chr1	46183455	46183828	374	*	0.0187304	Promoter (<=1kb)	1	46183433	46185308	1876	1	10103	ENST00000464786.5	22	TSPAN1	TSPAN1
chr1	46197331	46199573	2243	*	0.465018	Promoter (<=1kb)	1	46188683	46198443	9761	2	55624	ENST00000371984.7	0	POMGNT1	POMGNT1
chr1	46246592	46247437	846	*	0.33532	Promoter (<=1kb)	1	46247688	46261358	13671	1	8438	ENST00000463715.5	-251	RAD54L	RAD54L
chr1	46247558	46249269	1712	*	0.482214	Promoter (<=1kb)	1	46247688	46261358	13671	1	8438	ENST00000463715.5	0	RAD54L	RAD54L
chr1	46300714	46306612	5899	*	0.574845	Promoter (<=1kb)	1	46277462	46303608	26147	2	10489	ENST00000617190.4	0	LRRC41	LRRC41
chr1	46339584	46342066	2483	*	0.507464	Promoter (<=1kb)	1	46340177	46362191	22015	1	387338	ENST00000474844.5	0	NSUN4	NSUN4
chr1	46393815	46396492	2678	*	0.483177	Promoter (<=1kb)	1	46394265	46413845	19581	1	2166	ENST00000243167.8	0	FAAH	FAAH
chr1	46401929	46402363	435	*	0.0158535	Promoter (3-4kb)	1	46405723	46413848	8126	1	2166	ENST00000484697.5	-3360	FAAH	FAAH
chr1	46489334	46490481	1148	*	0.116512	Distal Intergenic	1	46506996	46514212	7217	1	127343	ENST00000371956.8	-16515	DMBX1	DMBX1
chr1	46603404	46605094	1691	*	0.526246	Promoter (<=1kb)	1	46557408	46604294	46887	2	8569	ENST00000341183.9	0	MKNK1	MKNK1
chr1	46616079	46617584	1506	*	0.276997	Promoter (<=1kb)	1	46607715	46616891	9177	2	148932	ENST00000319928.7	0	MOB3C	MOB3C
chr1	46666791	46669087	2297	*	0.656244	Promoter (<=1kb)	1	46668855	46673251	4397	1	374973	ENST00000564071.1	0	TEX38	TEX38
chr1	46687561	46687891	331	*	0.0177311	Promoter (<=1kb)	1	46678407	46686929	8523	2	9813	ENST00000481623.1	-632	EFCAB14	EFCAB14
chr1	46717749	46719911	2163	*	0.593267	Promoter (<=1kb)	1	46675159	46719064	43906	2	9813	ENST00000371933.7	0	EFCAB14	EFCAB14
chr1	47178663	47180110	1448	*	0.105294	Promoter (<=1kb)	1	47179250	47180339	1090	1	100874253	ENST00000429328.2	0	LINC00853	LINC00853
chr1	47189197	47190349	1153	*	0.108644	Promoter (<=1kb)	1	47183593	47190007	6415	2	10158	ENST00000489919.1	0	PDZK1IP1	PDZK1IP1
chr1	47312360	47315424	3065	*	0.471817	Promoter (<=1kb)	1	47250139	47314147	64009	2	6491	ENST00000337817.9	0	STIL	STIL
chr1	47332555	47335632	3078	*	0.641293	Promoter (<=1kb)	1	47333797	47378839	45043	1	51727	ENST00000371873.9	0	CMPK1	CMPK1
chr1	47436611	47438490	1880	*	0.256622	Promoter (<=1kb)	1	47436017	47440691	4675	1	2306	ENST00000334793.5	594	FOXD2	FOXD2
chr1	47507769	47508658	890	*	0.0581236	Distal Intergenic	1	47436017	47440691	4675	1	2306	ENST00000334793.5	71752	FOXD2	FOXD2
chr1	47558390	47559595	1206	*	0.0594575	Distal Intergenic	1	47436017	47440691	4675	1	2306	ENST00000334793.5	122373	FOXD2	FOXD2
chr1	47996688	47998148	1461	*	0.30088	Promoter (<=1kb)	1	47760528	47996895	236368	2	388630	ENST00000606738.2	0	TRABD2B	TRABD2B
chr1	48149874	48150437	564	*	0.0265831	Intron (ENST00000452503.1/391037, intron 2 of 4)	1	48101715	48161871	60157	2	391037	ENST00000452503.1	11434	NA	NA
chr1	48369619	48370009	391	*	0.0208007	Intron (ENST00000371847.7/54558, intron 9 of 12)	1	48355445	48359722	4278	2	54558	ENST00000487629.1	-9897	SPATA6	SPATA6
chr1	48471522	48472883	1362	*	0.0776088	Promoter (<=1kb)	1	48295372	48472173	176802	2	54558	ENST00000371847.7	0	SPATA6	SPATA6
chr1	48776409	48777664	1256	*	0.084021	Promoter (<=1kb)	1	48727523	48776918	49396	2	79656	ENST00000371833.3	0	BEND5	BEND5
chr1	49934596	49935054	459	*	0.0188047	Intron (ENST00000371839.5/84871, intron 1 of 13)	1	49527228	49851518	324291	2	84871	ENST00000497451.1	-83078	AGBL4	AGBL4
chr1	50023086	50024455	1370	*	0.366364	Promoter (<=1kb)	1	48532855	50023913	1491059	2	84871	ENST00000371839.5	0	AGBL4	AGBL4
chr1	50332932	50333772	841	*	0.113501	Distal Intergenic	1	50417550	50421632	4083	2	63950	ENST00000418121.5	87860	DMRTA2	DMRTA2
chr1	50873562	50873881	320	*	0.0167795	Intron (ENST00000396153.6/11124, intron 1 of 18)	1	50705784	50959738	253955	2	11124	ENST00000487898.1	85857	FAF1	FAF1
chr1	50958583	50961444	2862	*	0.476048	Promoter (<=1kb)	1	50960745	50974633	13889	1	1031	ENST00000262662.5	0	CDKN2C	CDKN2C
chr1	50967509	50971563	4055	*	0.363681	Promoter (<=1kb)	1	50968695	50974633	5939	1	1031	ENST00000396148.1	0	CDKN2C	CDKN2C
chr1	50977292	50979071	1780	*	0.344921	Distal Intergenic	1	50969944	50974558	4615	1	1031	ENST00000371761.3	7348	CDKN2C	CDKN2C
chr1	51235402	51238676	3275	*	0.518476	Promoter (<=1kb)	1	51236271	51273455	37185	1	26994	ENST00000242719.3	0	RNF11	RNF11
chr1	51329227	51331324	2098	*	0.232777	Promoter (<=1kb)	1	51329654	51335324	5671	1	102724097	ENST00000564479.5	0	NA	NA
chr1	51517157	51519716	2560	*	0.507427	Promoter (<=1kb)	1	51354263	51519241	164979	2	2060	ENST00000371730.6	0	EPS15	EPS15
chr1	51616690	51618094	1405	*	0.5339	Promoter (<=1kb)	1	51617092	51787966	170875	1	114883	ENST00000435274.6	0	OSBPL9	OSBPL9
chr1	51877211	51879890	2680	*	0.609793	Promoter (<=1kb)	1	51789191	51878805	89615	2	4898	ENST00000352171.11	0	NRDC	NRDC
chr1	51989483	51991114	1632	*	0.474543	Promoter (<=1kb)	1	51907956	51990764	82809	2	5865	ENST00000371655.3	0	RAB3B	RAB3B
chr1	52032305	52034194	1890	*	0.473897	Promoter (<=1kb)	1	52032103	52033816	1714	2	112970	ENST00000371614.1	0	KTI12	KTI12
chr1	52053863	52057774	3912	*	0.66258	Promoter (<=1kb)	1	52020131	52056171	36041	2	51060	ENST00000371626.8	0	TXNDC12	TXNDC12
chr1	52141538	52143368	1831	*	0.520828	Promoter (<=1kb)	1	52142094	52346685	204592	1	9372	ENST00000287727.7	0	ZFYVE9	ZFYVE9
chr1	52364742	52366922	2181	*	0.626606	Promoter (<=1kb)	1	52350593	52366193	15601	2	200014	ENST00000371586.6	0	CC2D1B	CC2D1B
chr1	52368151	52368949	799	*	0.106959	Promoter (1-2kb)	1	52350593	52366193	15601	2	200014	ENST00000371586.6	-1958	CC2D1B	CC2D1B
chr1	52402829	52406251	3423	*	0.541652	Promoter (<=1kb)	1	52372829	52404459	31631	2	4998	ENST00000371568.7	0	ORC1	ORC1
chr1	52551566	52554296	2731	*	0.481634	Promoter (<=1kb)	1	52423275	52552982	129708	2	23318	ENST00000257177.8	0	ZCCHC11	ZCCHC11
chr1	52697081	52699035	1955	*	0.481476	Promoter (<=1kb)	1	52684451	52698366	13916	2	65260	ENST00000371538.4	0	COA7	COA7
chr1	52726001	52727997	1997	*	0.555917	Promoter (<=1kb)	1	52726467	52816638	90172	1	79699	ENST00000545132.5	0	ZYG11B	ZYG11B
chr1	52842377	52843053	677	*	0.0247206	Promoter (<=1kb)	1	52842511	52894991	52481	1	440590	ENST00000612017.4	0	ZYG11A	ZYG11A
chr1	52920637	52922401	1765	*	0.418063	Promoter (<=1kb)	1	52895910	52921774	25865	2	55268	ENST00000536120.5	0	ECHDC2	ECHDC2
chr1	52926821	52928452	1632	*	0.32471	Promoter (<=1kb)	1	52896403	52927179	30777	2	55268	ENST00000476477.6	0	ECHDC2	ECHDC2
chr1	53014215	53016320	2106	*	0.383386	Promoter (<=1kb)	1	53014928	53051126	36199	1	6342	ENST00000430330.6	0	SCP2	SCP2
chr1	53196222	53198112	1891	*	0.729212	Promoter (<=1kb)	1	53196429	53214197	17769	1	1376	ENST00000371486.3	0	CPT2	CPT2
chr1	53219302	53221479	2178	*	0.492425	Promoter (<=1kb)	1	53214099	53220617	6519	2	54987	ENST00000294360.4	0	C1orf123	C1orf123
chr1	53237154	53239624	2471	*	0.68529	Promoter (<=1kb)	1	53238610	53242783	4174	1	100507564	ENST00000458151.1	0	RP5-1024G6.5	RP5-1024G6.5
chr1	53326125	53328996	2872	*	0.389842	Promoter (<=1kb)	1	53328233	53336509	8277	1	105378732	ENST00000445039.2	0	RP4-784A16.5	RP4-784A16.5
chr1	53738615	53739834	1220	*	0.234742	Promoter (<=1kb)	1	53506242	53738106	231865	2	148979	ENST00000628545.1	-509	GLIS1	GLIS1
chr1	53836772	53838907	2136	*	0.551685	Promoter (<=1kb)	1	53765460	53838860	73401	2	55706	ENST00000371429.3	0	NDC1	NDC1
chr1	53888739	53890427	1689	*	0.617675	Promoter (<=1kb)	1	53851719	53889733	38015	2	54432	ENST00000464950.6	0	YIPF1	YIPF1
chr1	53944453	53947475	3023	*	0.538061	Promoter (<=1kb)	1	53946077	53968168	22092	1	115353	ENST00000371370.7	0	LRRC42	LRRC42
chr1	54051281	54054596	3316	*	0.629286	Promoter (<=1kb)	1	54054079	54054154	76	1	100616315	ENST00000585250.1	0	TCEANC2	TCEANC2
chr1	54198994	54201544	2551	*	0.520832	Promoter (<=1kb)	1	54200167	54218381	18215	1	51253	ENST00000336230.10	0	MRPL37	MRPL37
chr1	54313054	54313370	317	*	0.0150583	Intron (ENST00000326956.11/23648, intron 1 of 13)	1	54228255	54325439	97185	2	23648	ENST00000426150.5	12069	SSBP3	SSBP3
chr1	54404740	54407818	3079	*	0.445067	Promoter (<=1kb)	1	54225433	54406395	180963	2	23648	ENST00000610401.4	0	SSBP3	SSBP3
chr1	54487835	54489689	1855	*	0.158492	Distal Intergenic	1	54542257	54610124	67868	1	26027	ENST00000481208.5	-52568	ACOT11	ACOT11
chr1	54542076	54542490	415	*	0.015834	Promoter (<=1kb)	1	54542257	54610124	67868	1	26027	ENST00000481208.5	0	ACOT11	ACOT11
chr1	54563957	54565045	1089	*	0.0667584	Intron (ENST00000481208.5/26027, intron 1 of 14)	1	54548228	54639192	90965	1	26027	ENST00000371316.3	15729	ACOT11	ACOT11
chr1	54715559	54717105	1547	*	0.555398	Promoter (<=1kb)	1	54715822	54742657	26836	1	7268	ENST00000371281.3	0	TTC4	TTC4
chr1	54763388	54765512	2125	*	0.581833	Promoter (<=1kb)	1	54756898	54764514	7617	2	25973	ENST00000371279.3	0	PARS2	PARS2
chr1	54884448	54888437	3990	*	0.572504	Promoter (<=1kb)	1	54849627	54887271	37645	2	1718	ENST00000649007.1	0	DHCR24	DHCR24
chr1	54980380	54981213	834	*	0.0720395	Promoter (<=1kb)	1	54980792	54992293	11502	1	199964	ENST00000371268.3	0	TMEM61	TMEM61
chr1	55214223	55216294	2072	*	0.498274	Promoter (<=1kb)	1	55066359	55215113	148755	2	23358	ENST00000294383.6	0	USP24	USP24
chr1	56578000	56580233	2234	*	0.409808	Promoter (<=1kb)	1	56494747	56579568	84822	2	8613	ENST00000371250.3	0	PLPP3	PLPP3
chr1	56644243	56646302	2060	*	0.27909	Promoter (<=1kb)	1	56579168	56645272	66105	2	101929935	ENST00000476206.1	0	NA	NA
chr1	57422237	57423048	812	*	0.013377	Promoter (1-2kb)	1	56994778	57424057	429280	2	1600	ENST00000371236.6	1009	DAB1	DAB1
chr1	57423305	57424932	1628	*	0.0627131	Promoter (<=1kb)	1	56994778	57424057	429280	2	1600	ENST00000371236.6	0	DAB1	DAB1
chr1	58274908	58275543	636	*	0.0381015	Intron (ENST00000485760.5/1600, intron 4 of 20)	1	58462552	58506199	43648	2	115209	ENST00000460671.1	230656	OMA1	OMA1
chr1	58545165	58547266	2102	*	0.462974	Promoter (<=1kb)	1	58480719	58546800	66082	2	115209	ENST00000371226.7	0	OMA1	OMA1
chr1	58577540	58577931	392	*	0.0160872	Promoter (<=1kb)	1	58575423	58577773	2351	2	4070	ENST00000371225.3	0	TACSTD2	TACSTD2
chr1	58619658	58620408	751	*	0.0613212	Distal Intergenic	1	58575423	58577773	2351	2	4070	ENST00000371225.3	-41885	TACSTD2	TACSTD2
chr1	58687170	58687669	500	*	0.0205784	Promoter (1-2kb)	1	58654740	58689662	34923	2	114803	ENST00000493821.5	1993	MYSM1	MYSM1
chr1	58695524	58696061	538	*	0.0149877	Promoter (4-5kb)	1	58690188	58700072	9885	2	114803	ENST00000483003.5	4011	MYSM1	MYSM1
chr1	58698782	58700410	1629	*	0.622275	Promoter (<=1kb)	1	58654739	58700092	45354	2	114803	ENST00000472487.5	0	MYSM1	MYSM1
chr1	58781055	58786242	5188	*	0.438717	Promoter (<=1kb)	1	58785128	58901105	115978	1	100131060	ENST00000649834.1	0	NA	NA
chr1	58815816	58816923	1108	*	0.211143	Intron (ENST00000649834.1/100131060, intron 1 of 2)	1	58785160	58899594	114435	1	100131060	ENST00000419531.2	30656	NA	NA
chr1	58903115	58904556	1442	*	0.145684	Exon (ENST00000635492.1/ENST00000635492.1, exon 1 of 5)	1	58933643	59103820	170178	1	101926925	ENST00000634502.1	-29087	NA	NA
chr1	59295680	59297814	2135	*	0.325401	Promoter (<=1kb)	1	59296638	59321712	25075	1	55277	ENST00000582567.1	0	FGGY	FGGY
chr1	59814043	59814613	571	*	0.0804922	Promoter (<=1kb)	1	59814786	59835350	20565	1	51361	ENST00000455990.5	-173	HOOK1	HOOK1
chr1	59814782	59816371	1590	*	0.449056	Promoter (<=1kb)	1	59814786	59835350	20565	1	51361	ENST00000455990.5	0	HOOK1	HOOK1
chr1	59921800	59922167	368	*	0.0131181	Promoter (4-5kb)	1	59893317	59926755	33439	2	1573	ENST00000469406.6	4588	CYP2J2	CYP2J2
chr1	59926009	59927381	1373	*	0.263395	Promoter (<=1kb)	1	59893308	59926790	33483	2	1573	ENST00000371204.3	0	CYP2J2	CYP2J2
chr1	61049978	61050914	937	*	0.13498	Promoter (2-3kb)	1	61053830	61332586	278757	1	4774	ENST00000476646.5	-2916	NFIA	NFIA
chr1	61056792	61057728	937	*	0.189272	Promoter (2-3kb)	1	61053830	61332586	278757	1	4774	ENST00000476646.5	2962	NFIA	NFIA
chr1	61076635	61077982	1348	*	0.0867585	Promoter (<=1kb)	1	61077274	61455585	378312	1	4774	ENST00000407417.7	0	NFIA	NFIA
chr1	61078162	61078495	334	*	0.0201759	Promoter (<=1kb)	1	61077274	61455585	378312	1	4774	ENST00000407417.7	888	NFIA	NFIA
chr1	61081303	61084545	3243	*	0.362023	Promoter (<=1kb)	1	61081767	61406727	324961	1	4774	ENST00000479364.1	0	NFIA	NFIA
chr1	61183245	61185213	1969	*	0.0726152	Intron (ENST00000371191.5/4774, intron 2 of 10)	1	61248998	61253484	4487	2	645030	ENST00000630199.2	68271	NFIA-AS1	NFIA-AS1
chr1	61241028	61241880	853	*	0.0193976	Intron (ENST00000371191.5/4774, intron 2 of 10)	1	61248998	61253484	4487	2	645030	ENST00000630199.2	11604	NFIA-AS1	NFIA-AS1
chr1	61723951	61726066	2116	*	0.629213	Promoter (<=1kb)	1	61681046	61725141	44096	2	83941	ENST00000606498.5	0	TM2D1	TM2D1
chr1	61741174	61744071	2898	*	0.667592	Promoter (<=1kb)	1	61742406	62163950	421545	1	10207	ENST00000642238.1	0	PATJ	PATJ
chr1	62318834	62319664	831	*	0.0506629	Promoter (<=1kb)	1	62236979	62319414	82436	2	163782	ENST00000371153.8	0	KANK4	KANK4
chr1	62435047	62439169	4123	*	0.550562	Promoter (<=1kb)	1	62436297	62443320	7024	1	7398	ENST00000452143.5	0	USP1	USP1
chr1	62687061	62689294	2234	*	0.427587	Promoter (<=1kb)	1	62454726	62688264	233539	2	85440	ENST00000251157.10	0	DOCK7	DOCK7
chr1	62783269	62785479	2211	*	0.486832	Promoter (<=1kb)	1	62784135	62819065	34931	1	84938	ENST00000443289.5	0	ATG4C	ATG4C
chr1	63316762	63317938	1177	*	0.217198	Promoter (<=1kb)	1	63159087	63317222	158136	2	199899	ENST00000635458.1	0	NA	NA
chr1	63321874	63323165	1292	*	0.269596	Promoter (<=1kb)	1	63320884	63322436	1553	2	100996301	ENST00000418244.5	0	FOXD3-AS1	FOXD3-AS1
chr1	63323554	63324415	862	*	0.0591271	Promoter (<=1kb)	1	63320884	63323582	2699	2	100996301	ENST00000431294.5	0	FOXD3-AS1	FOXD3-AS1
chr1	63366975	63368518	1544	*	0.553552	Promoter (<=1kb)	1	63367575	63437126	69552	1	29929	ENST00000647818.1	0	ALG6	ALG6
chr1	63522088	63524830	2743	*	0.395012	Promoter (<=1kb)	1	63440773	63523194	82422	2	23421	ENST00000371092.7	0	ITGB3BP	ITGB3BP
chr1	63592619	63594721	2103	*	0.287373	Promoter (<=1kb)	1	63490103	63593721	103619	2	23421	ENST00000478138.1	0	ITGB3BP	ITGB3BP
chr1	63773507	63775091	1585	*	0.263474	Promoter (<=1kb)	1	63774022	64143385	369364	1	4919	ENST00000371080.5	0	ROR1	ROR1
chr1	64268957	64269236	280	*	0.0128088	Distal Intergenic	1	64220864	64267249	46386	1	148581	ENST00000608956.1	48093	UBE2U	UBE2U
chr1	64469749	64470928	1180	*	0.19385	Promoter (<=1kb)	1	64470792	64693058	222267	1	57685	ENST00000290039.5	0	CACHD1	CACHD1
chr1	64744182	64746282	2101	*	0.417965	Promoter (<=1kb)	1	64745095	64833229	88135	1	55225	ENST00000294428.7	0	RAVER2	RAVER2
chr1	64965321	64967152	1832	*	0.609407	Promoter (<=1kb)	1	64833229	64966504	133276	2	3716	ENST00000342505.4	0	JAK1	JAK1
chr1	65002410	65003327	918	*	0.106413	Promoter (<=1kb)	1	64974611	65002472	27862	2	101927084	ENST00000634775.1	0	NA	NA
chr1	65065909	65068927	3019	*	0.395571	Promoter (<=1kb)	1	65066627	65067737	1111	2	3716	ENST00000448344.1	0	JAK1	JAK1
chr1	65146771	65151552	4782	*	0.366528	Promoter (<=1kb)	1	65147549	65226092	78544	1	205	ENST00000497030.5	0	AK4	AK4
chr1	65169715	65170636	922	*	0.0340148	Promoter (3-4kb)	1	65165932	65226429	60498	1	205	ENST00000479060.1	3783	AK4	AK4
chr1	65253783	65255375	1593	*	0.425773	Promoter (<=1kb)	1	65254462	65392588	138127	1	9829	ENST00000494710.6	0	DNAJC6	DNAJC6
chr1	65309029	65310094	1066	*	0.0336027	Promoter (<=1kb)	1	65309545	65415276	105732	1	9829	ENST00000371069.4	0	DNAJC6	DNAJC6
chr1	65419658	65422029	2372	*	0.493349	Promoter (<=1kb)	1	65420652	65630422	209771	1	3953	ENST00000371059.7	0	LEPR	LEPR
chr1	65792717	65793532	816	*	0.0176729	Promoter (<=1kb)	1	65793181	66373504	580324	1	5142	ENST00000341517.8	0	PDE4B	PDE4B
chr1	66331715	66333172	1458	*	0.0442605	Promoter (<=1kb)	1	66332004	66374579	42576	1	5142	ENST00000371045.9	0	PDE4B	PDE4B
chr1	66504138	66504491	354	*	0.01633	Distal Intergenic	1	66533383	66744374	210992	1	84251	ENST00000237247.10	-28892	SGIP1	SGIP1
chr1	66923592	66926669	3078	*	0.598373	Promoter (<=1kb)	1	66924895	66988619	63725	1	57708	ENST00000355977.10	0	MIER1	MIER1
chr1	66929704	66932096	2393	*	0.37607	Promoter (<=1kb)	1	66930243	66986670	56428	1	57708	ENST00000401042.7	0	MIER1	MIER1
chr1	66934082	66934365	284	*	0.0267453	Promoter (1-2kb)	1	66932652	66959750	27099	1	57708	ENST00000479067.1	1430	MIER1	MIER1
chr1	67053332	67054056	725	*	0.0216815	Promoter (<=1kb)	1	66999332	67054099	54768	2	23169	ENST00000235345.5	43	SLC35D1	SLC35D1
chr1	67427031	67427416	386	*	0.0167112	Promoter (1-2kb)	1	67419765	67425120	5356	2	26135	ENST00000484880.1	-1911	SERBP1	SERBP1
chr1	67427643	67431609	3967	*	0.524949	Promoter (<=1kb)	1	67407810	67430415	22606	2	26135	ENST00000370994.8	0	SERBP1	SERBP1
chr1	67561759	67562407	649	*	0.0313129	Distal Intergenic	1	67685061	67688338	3278	1	1647	ENST00000370986.8	-122654	GADD45A	GADD45A
chr1	67684674	67685010	337	*	0.0229126	Promoter (<=1kb)	1	67685061	67688338	3278	1	1647	ENST00000370986.8	-51	GADD45A	GADD45A
chr1	67685082	67687465	2384	*	0.493272	Promoter (<=1kb)	1	67685201	67687986	2786	1	1647	ENST00000370985.4	0	GADD45A	GADD45A
chr1	67831280	67834007	2728	*	0.516284	Promoter (<=1kb)	1	67832303	68202987	370685	1	100289178	ENST00000420587.5	0	GNG12-AS1	GNG12-AS1
chr1	68050016	68050850	835	*	0.0271167	Promoter (<=1kb)	1	68045962	68050627	4666	2	9077	ENST00000646789.1	0	DIRAS3	DIRAS3
chr1	68231315	68233037	1723	*	0.274083	Promoter (<=1kb)	1	68098473	68232545	134073	2	79971	ENST00000354777.6	0	WLS	WLS
chr1	68495999	68497534	1536	*	0.0871354	Promoter (<=1kb)	1	68496676	68538627	41952	1	101927220	ENST00000428732.1	0	DEPDC1-AS1	DEPDC1-AS1
chr1	69567096	69568982	1887	*	0.16803	Promoter (<=1kb)	1	69568398	70123488	555091	1	57554	ENST00000310961.9	0	LRRC7	LRRC7
chr1	69888234	69888977	744	*	0.0287112	Intron (ENST00000310961.9/57554, intron 8 of 26)	1	69919322	69920317	996	1	5301	ENST00000412108.1	-30345	PIN1P1	PIN1P1
chr1	70204372	70207378	3007	*	0.541915	Promoter (<=1kb)	1	70144805	70205620	60816	2	55631	ENST00000370952.3	0	LRRC40	LRRC40
chr1	70220728	70223283	2556	*	0.481532	Promoter (<=1kb)	1	70221370	70235550	14181	1	9295	ENST00000475204.5	0	SRSF11	SRSF11
chr1	70352667	70355665	2999	*	0.499769	Promoter (<=1kb)	1	70354805	70367911	13107	1	11147	ENST00000361764.8	0	HHLA3	HHLA3
chr1	70410077	70412923	2847	*	0.343885	Promoter (<=1kb)	1	70411218	70439851	28634	1	1491	ENST00000411986.6	0	CTH	CTH
chr1	71047275	71047999	725	*	0.0389508	Promoter (<=1kb)	1	70852353	71047788	195436	2	5733	ENST00000370931.7	0	PTGER3	PTGER3
chr1	71079136	71082217	3082	*	0.585019	Promoter (<=1kb)	1	71081324	71237723	156400	1	100852410	ENST00000455406.5	0	ZRANB2-AS2	ZRANB2-AS2
chr1	72282243	72284913	2671	*	0.223629	Promoter (<=1kb)	1	71395940	72282734	886795	2	257194	ENST00000357731.9	0	NEGR1	NEGR1
chr1	72898289	72899261	973	*	0.118693	Exon (ENST00000445976.1/ENST00000445976.1, exon 1 of 5)	1	73306170	73338877	32708	1	101927295	ENST00000440762.5	-406909	LINC01360	LINC01360
chr1	73023195	73023495	301	*	0.0242419	Distal Intergenic	1	73306170	73338877	32708	1	101927295	ENST00000440762.5	-282675	LINC01360	LINC01360
chr1	73371308	73371557	250	*	0.0162851	Distal Intergenic	1	73307216	73319661	12446	1	101927295	ENST00000452553.1	64092	LINC01360	LINC01360
chr1	74010057	74010608	552	*	0.0168364	Distal Intergenic	1	74026015	74074790	48776	2	127255	ENST00000417067.5	64182	LRRIQ3	LRRIQ3
chr1	74197510	74199299	1790	*	0.376889	Promoter (<=1kb)	1	74198235	74543982	345748	1	100526835	ENST00000557284.6	0	FPGT-TNNI3K	FPGT-TNNI3K
chr1	74352715	74353240	526	*	0.0143951	Intron (ENST00000557284.6/100526835, intron 11 of 26)	1	74369020	74369919	900	1	100526835	ENST00000497284.1	-15780	FPGT-TNNI3K	FPGT-TNNI3K
chr1	74586263	74587165	903	*	0.0259867	Promoter (2-3kb)	1	74589735	74621719	31985	1	101927320	ENST00000416017.1	-2570	ERICH3-AS1	ERICH3-AS1
chr1	74673410	74673734	325	*	0.015899	Promoter (<=1kb)	1	74568111	74673738	105628	2	127254	ENST00000326665.9	4	ERICH3	ERICH3
chr1	74732352	74734536	2185	*	0.486995	Promoter (<=1kb)	1	74733152	74766674	33523	1	127253	ENST00000457880.6	0	TYW3	TYW3
chr1	75112500	75113049	550	*	0.0201591	Distal Intergenic	1	75128434	75161533	33100	1	431707	ENST00000294638.9	-15385	LHX8	LHX8
chr1	75181413	75181789	377	*	0.0153965	Distal Intergenic	1	75134882	75161533	26652	1	431707	ENST00000356261.3	46531	LHX8	LHX8
chr1	75375549	75375942	394	*	0.0216428	Intron (ENST00000370859.7/204962, intron 3 of 23)	1	75204475	75611084	406610	2	204962	ENST00000370855.5	235142	SLC44A5	SLC44A5
chr1	75614743	75615324	582	*	0.0317567	Promoter (3-4kb)	1	75202131	75611116	408986	2	204962	ENST00000370859.7	-3627	SLC44A5	SLC44A5
chr1	75615525	75616321	797	*	0.0579273	Promoter (4-5kb)	1	75202131	75611116	408986	2	204962	ENST00000370859.7	-4409	SLC44A5	SLC44A5
chr1	75723339	75725998	2660	*	0.522989	Promoter (<=1kb)	1	75724347	75763679	39333	1	34	ENST00000541113.5	0	ACADM	ACADM
chr1	75785103	75789762	4660	*	0.578657	Promoter (<=1kb)	1	75789477	75789548	72	1	26804	ENST00000364617.1	0	SNORD45B	SNORD45B
chr1	75789775	75790267	493	*	0.0158871	Promoter (<=1kb)	1	75789477	75789548	72	1	26804	ENST00000364617.1	298	SNORD45B	SNORD45B
chr1	75790683	75791274	592	*	0.0236488	Promoter (<=1kb)	1	75791269	75791859	591	1	5876	ENST00000467748.1	0	RABGGTB	RABGGTB
chr1	75888758	75889346	589	*	0.0140932	Exon (ENST00000263187.3/4438, exon 16 of 20)	1	75918873	75932431	13559	2	127247	ENST00000284142.6	43085	ASB17	ASB17
chr1	76867137	76868571	1435	*	0.126532	Promoter (<=1kb)	1	76867441	77065711	198271	1	81849	ENST00000477717.5	0	ST6GALNAC5	ST6GALNAC5
chr1	77218269	77220540	2272	*	0.531588	Promoter (<=1kb)	1	77088990	77219426	130437	2	10026	ENST00000370812.7	0	PIGK	PIGK
chr1	77281541	77282700	1160	*	0.250496	Promoter (<=1kb)	1	77282051	77559969	277919	1	26289	ENST00000354567.6	0	AK5	AK5
chr1	77681056	77684636	3581	*	0.524445	Promoter (<=1kb)	1	77564500	77682658	118159	2	26009	ENST00000370801.7	0	ZZZ3	ZZZ3
chr1	77758092	77760202	2111	*	0.567258	Promoter (<=1kb)	1	77695987	77759852	63866	2	23032	ENST00000370794.7	0	USP33	USP33
chr1	77779128	77780730	1603	*	0.417138	Promoter (<=1kb)	1	77779624	77878421	98798	1	374986	ENST00000370791.7	0	MIGA1	MIGA1
chr1	77976640	77980424	3785	*	0.50704	Promoter (<=1kb)	1	77979175	78016274	37100	1	11080	ENST00000487931.1	0	DNAJB4	DNAJB4
chr1	78004080	78006343	2264	*	0.231772	Promoter (<=1kb)	1	78004854	78017964	13111	1	11080	ENST00000370763.5	0	DNAJB4	DNAJB4
chr1	78490180	78498099	7920	*	0.398832	Promoter (<=1kb)	1	78491072	78537010	45939	1	5737	ENST00000497923.5	0	PTGFR	PTGFR
chr1	78499828	78500599	772	*	0.0189696	Intron (ENST00000370758.5/5737, intron 3 of 3)	1	78491072	78539749	48678	1	5737	ENST00000370757.7	8756	PTGFR	PTGFR
chr1	78548064	78549484	1421	*	0.0307995	Distal Intergenic	1	78491072	78539749	48678	1	5737	ENST00000370757.7	56992	PTGFR	PTGFR
chr1	78549600	78550234	635	*	0.0546967	Distal Intergenic	1	78491072	78539749	48678	1	5737	ENST00000370757.7	58528	PTGFR	PTGFR
chr1	79516922	79517492	571	*	0.0318369	Distal Intergenic	1	78889764	79006718	116955	2	64123	ENST00000370742.3	-510204	ADGRL4	ADGRL4
chr1	81306081	81306454	374	*	0.060022	Promoter (<=1kb)	1	81306160	81735330	429171	1	23266	ENST00000473719.5	0	ADGRL2	ADGRL2
chr1	81800372	81802728	2357	*	0.113376	Promoter (<=1kb)	1	81800397	81992196	191800	1	23266	ENST00000319517.10	0	ADGRL2	ADGRL2
chr1	83064419	83064976	558	*	0.0221303	Intron (ENST00000452901.5/103283057, intron 5 of 10)	1	82973929	82986208	12280	2	101927498	ENST00000421931.1	-78211	LINC01361	LINC01361
chr1	83989134	83989648	515	*	0.0123288	Intron (ENST00000477524.5/79739, intron 1 of 27)	1	83917686	83999025	81340	2	79739	ENST00000482783.1	9377	TTLL7	TTLL7
chr1	83998227	83999979	1753	*	0.581442	Promoter (<=1kb)	1	83865028	83999092	134065	2	79739	ENST00000477524.5	0	TTLL7	TTLL7
chr1	84076837	84079154	2318	*	0.547063	Promoter (<=1kb)	1	84078062	84238498	160437	1	5567	ENST00000370689.6	0	PRKACB	PRKACB
chr1	84143051	84143873	823	*	0.0215966	Promoter (<=1kb)	1	84144271	84238498	94228	1	5567	ENST00000370685.7	-398	PRKACB	PRKACB
chr1	84143973	84149387	5415	*	0.0934431	Promoter (<=1kb)	1	84144271	84238498	94228	1	5567	ENST00000370685.7	0	PRKACB	PRKACB
chr1	84158305	84158581	277	*	0.0176146	Intron (ENST00000370689.6/5567, intron 1 of 9)	1	84164317	84204525	40209	1	5567	ENST00000370684.5	-5736	PRKACB	PRKACB
chr1	84158624	84163538	4915	*	0.0337796	Promoter (<=1kb)	1	84164317	84204525	40209	1	5567	ENST00000370684.5	-779	PRKACB	PRKACB
chr1	84163956	84167524	3569	*	0.0564599	Promoter (<=1kb)	1	84164317	84204525	40209	1	5567	ENST00000370684.5	0	PRKACB	PRKACB
chr1	84173322	84173789	468	*	0.0163142	Exon (ENST00000436133.5/5567, exon 2 of 8)	1	84178835	84184046	5212	1	5567	ENST00000467507.1	-5046	PRKACB	PRKACB
chr1	84297879	84299562	1684	*	0.403331	Promoter (<=1kb)	1	84298366	84350798	52433	1	148418	ENST00000370673.7	0	SAMD13	SAMD13
chr1	84301699	84302380	682	*	0.0196497	Promoter (<=1kb)	1	84301720	84349994	48275	1	148418	ENST00000370669.5	0	SAMD13	SAMD13
chr1	84302630	84304434	1805	*	0.038473	Promoter (<=1kb)	1	84302651	84350796	48146	1	148418	ENST00000370668.7	0	SAMD13	SAMD13
chr1	84304488	84305179	692	*	0.0145459	Promoter (1-2kb)	1	84303033	84349930	46898	1	148418	ENST00000370670.2	1455	SAMD13	SAMD13
chr1	84478524	84481005	2482	*	0.571699	Promoter (<=1kb)	1	84479259	84483330	4072	1	80135	ENST00000370656.5	0	RPF1	RPF1
chr1	84503423	84507959	4537	*	0.594461	Promoter (<=1kb)	1	84506300	84507320	1021	1	100505741	ENST00000484939.1	0	NA	NA
chr1	84544009	84544607	599	*	0.0143317	Promoter (<=1kb)	1	84544202	84566194	21993	1	100505741	ENST00000460286.1	0	NA	NA
chr1	84572895	84575129	2235	*	0.403704	Promoter (<=1kb)	1	84549606	84574464	24859	2	1486	ENST00000370630.5	0	CTBS	CTBS
chr1	84620382	84621249	868	*	0.23474	Distal Intergenic	1	84628230	84635020	6791	2	439927	ENST00000370624.1	13771	LINC01555	LINC01555
chr1	84688880	84691775	2896	*	0.519485	Promoter (<=1kb)	1	84643707	84690468	46762	2	117178	ENST00000437941.6	0	SSX2IP	SSX2IP
chr1	84890977	84893932	2956	*	0.294796	Promoter (<=1kb)	1	84813404	84893213	79810	2	23566	ENST00000370611.3	0	LPAR3	LPAR3
chr1	84996091	84997966	1876	*	0.336339	Promoter (<=1kb)	1	84925583	84996940	71358	2	255231	ENST00000370608.7	0	MCOLN2	MCOLN2
chr1	85048042	85048784	743	*	0.0421927	Promoter (<=1kb)	1	85018082	85048446	30365	2	55283	ENST00000370589.6	0	MCOLN3	MCOLN3
chr1	85200131	85202551	2421	*	0.158817	Promoter (<=1kb)	1	85156873	85201046	44174	2	84144	ENST00000341460.5	0	SYDE2	SYDE2
chr1	85258488	85260034	1547	*	0.732917	Promoter (<=1kb)	1	85249953	85259672	9720	2	148423	ENST00000294661.8	0	C1orf52	C1orf52
chr1	85275068	85277330	2263	*	0.546283	Promoter (<=1kb)	1	85276715	85399963	123249	1	646626	ENST00000427819.5	0	NA	NA
chr1	85298002	85298535	534	*	0.0151526	Intron (ENST00000427819.5/646626, intron 2 of 4)	1	85265776	85276904	11129	2	8915	ENST00000370580.6	-21098	BCL10	BCL10
chr1	85463703	85466028	2326	*	0.367061	Promoter (<=1kb)	1	85318485	85465140	146656	2	23576	ENST00000284031.12	0	DDAH1	DDAH1
chr1	85576182	85577516	1335	*	0.232348	Promoter (<=1kb)	1	85495739	85576858	81120	2	23576	ENST00000467666.2	0	DDAH1	DDAH1
chr1	85580160	85581909	1750	*	0.399849	Promoter (<=1kb)	1	85580761	85583962	3202	1	3491	ENST00000451137.6	0	CYR61	CYR61
chr1	85582030	85582635	606	*	0.022301	Promoter (<=1kb)	1	85581200	85582099	900	1	3491	ENST00000480413.1	830	CYR61	CYR61
chr1	85706679	85709200	2522	*	0.400132	Promoter (<=1kb)	1	85649423	85708433	59011	2	54680	ENST00000431532.6	0	ZNHIT6	ZNHIT6
chr1	85830501	85831270	770	*	0.0186553	Intron (ENST00000370571.6/255631, intron 43 of 59)	1	85734789	85744749	9961	2	255631	ENST00000473734.1	-85752	COL24A1	COL24A1
chr1	85926819	85927139	321	*	0.0257406	Intron (ENST00000370571.6/255631, intron 24 of 59)	1	85734789	85744749	9961	2	255631	ENST00000473734.1	-182070	COL24A1	COL24A1
chr1	86156000	86156257	258	*	0.0148721	Promoter (<=1kb)	1	85729233	86156763	427531	2	255631	ENST00000370571.6	506	COL24A1	COL24A1
chr1	86395253	86396992	1740	*	0.433731	Promoter (<=1kb)	1	86346824	86396262	49439	2	57489	ENST00000359242.7	0	ODF2L	ODF2L
chr1	86704158	86705998	1841	*	0.330822	Promoter (<=1kb)	1	86703502	86704462	961	2	105378828	ENST00000565575.1	0	RP4-612B15.3	RP4-612B15.3
chr1	86912906	86916090	3185	*	0.566479	Promoter (<=1kb)	1	86862445	86914365	51921	2	9403	ENST00000331835.9	0	2020-09-15	2020-09-15
chr1	87131866	87132228	363	*	0.0410611	Promoter (<=1kb)	1	87131955	87136669	4715	1	339524	ENST00000590653.5	0	LINC01140	LINC01140
chr1	87327741	87332556	4816	*	0.408752	Promoter (<=1kb)	1	87328468	87348923	20456	1	8543	ENST00000370544.9	0	LMO4	LMO4
chr1	87334662	87335956	1295	*	0.254823	Promoter (2-3kb)	1	87331781	87345015	13235	1	8543	ENST00000489303.1	2881	LMO4	LMO4
chr1	88341478	88342026	549	*	0.0287035	Intron (ENST00000645056.1/ENST00000645056.1, intron 3 of 5)	1	88540303	88570860	30558	2	101927891	ENST00000425750.2	228834	PKN2-AS1	PKN2-AS1
chr1	88462382	88463001	620	*	0.0311535	Intron (ENST00000645056.1/ENST00000645056.1, intron 3 of 5)	1	88540303	88570860	30558	2	101927891	ENST00000425750.2	107859	PKN2-AS1	PKN2-AS1
chr1	88682769	88686089	3321	*	0.379483	Promoter (<=1kb)	1	88513130	88684945	171816	2	101927891	ENST00000645890.1	0	PKN2-AS1	PKN2-AS1
chr1	88731779	88732054	276	*	0.0179666	Intron (ENST00000316005.11/5586, intron 1 of 10)	1	88771455	88804894	33440	1	5586	ENST00000436111.1	-39401	PKN2	PKN2
chr1	88890197	88893936	3740	*	0.568507	Promoter (<=1kb)	1	88852932	88891618	38687	2	2959	ENST00000370500.9	0	GTF2B	GTF2B
chr1	88991193	88992798	1606	*	0.495859	Promoter (<=1kb)	1	88979456	88992772	13317	2	494115	ENST00000321792.5	0	RBMXL1	RBMXL1
chr1	88992888	88994364	1477	*	0.247299	Promoter (<=1kb)	1	88979459	88992960	13502	2	494115	ENST00000399794.6	0	RBMXL1	RBMXL1
chr1	89022092	89023086	995	*	0.0319986	Promoter (<=1kb)	1	89006666	89022882	16217	2	2635	ENST00000370481.8	0	GBP3	GBP3
chr1	89064806	89065708	903	*	0.0245469	Promoter (<=1kb)	1	89052319	89065360	13042	2	2633	ENST00000370473.4	0	GBP1	GBP1
chr1	89128472	89129221	750	*	0.0269353	Promoter (2-3kb)	1	89108000	89126114	18115	2	2634	ENST00000370466.3	-2358	GBP2	GBP2
chr1	89523987	89526255	2269	*	0.462865	Promoter (<=1kb)	1	89524836	89582961	58126	1	23507	ENST00000449440.5	0	LRRC8B	LRRC8B
chr1	89552396	89553323	928	*	0.0194225	Intron (ENST00000449440.5/23507, intron 2 of 5)	1	89568241	89597859	29619	1	23507	ENST00000439853.5	-14918	LRRC8B	LRRC8B
chr1	89632528	89634171	1644	*	0.382404	Promoter (<=1kb)	1	89624850	89632894	8045	2	400761	ENST00000415584.6	0	FLJ27354	FLJ27354
chr1	89763004	89763539	536	*	0.0165192	Exon (ENST00000479252.1/84230, exon 4 of 4)	1	89821014	89933160	112147	1	55144	ENST00000525774.5	-57475	LRRC8D	LRRC8D
chr1	89820033	89823263	3231	*	0.524527	Promoter (<=1kb)	1	89821014	89933160	112147	1	55144	ENST00000525774.5	0	LRRC8D	LRRC8D
chr1	89994352	89996792	2441	*	0.585077	Promoter (<=1kb)	1	89995112	90028226	33115	1	284695	ENST00000394583.7	0	ZNF326	ZNF326
chr1	90219741	90220103	363	*	0.018872	Distal Intergenic	1	89995137	90035531	40395	1	284695	ENST00000370447.3	224604	ZNF326	ZNF326
chr1	90706797	90707601	805	*	0.0573371	Distal Intergenic	1	90711539	90717237	5699	2	343472	ENST00000370445.4	9636	BARHL2	BARHL2
chr1	90730139	90731319	1181	*	0.150139	Distal Intergenic	1	90711539	90717237	5699	2	343472	ENST00000370445.4	-12902	BARHL2	BARHL2
chr1	90850795	90852090	1296	*	0.369918	Promoter (<=1kb)	1	90782983	90851657	68675	2	105378853	ENST00000635581.1	0	RP4-665J23.1	RP4-665J23.1
chr1	91020407	91023173	2767	*	0.578154	Promoter (<=1kb)	1	90915298	91021473	106176	2	84146	ENST00000370440.5	0	ZNF644	ZNF644
chr1	91403924	91405233	1310	*	0.275087	Promoter (<=1kb)	1	91260766	91404869	144104	2	164045	ENST00000370425.7	0	HFM1	HFM1
chr1	91500308	91502561	2254	*	0.424935	Promoter (<=1kb)	1	91500893	91525764	24872	1	8317	ENST00000234626.10	0	CDC7	CDC7
chr1	91884586	91886809	2224	*	0.468559	Promoter (<=1kb)	1	91680345	91886279	205935	2	7049	ENST00000212355.8	0	TGFBR3	TGFBR3
chr1	92029443	92030430	988	*	0.0643403	Promoter (<=1kb)	1	92029982	92063536	33555	1	253152	ENST00000370383.4	0	EPHX4	EPHX4
chr1	92079683	92081553	1871	*	0.460105	Promoter (<=1kb)	1	92080305	92184725	104421	1	23285	ENST00000635934.1	0	KIAA1107	KIAA1107
chr1	92297670	92300195	2526	*	0.518048	Promoter (<=1kb)	1	92246402	92298976	52575	2	11146	ENST00000370360.7	0	GLMN	GLMN
chr1	92485282	92486584	1303	*	0.149474	Promoter (<=1kb)	1	92474762	92486071	11310	2	2672	ENST00000427103.5	0	GFI1	GFI1
chr1	92783860	92785955	2096	*	0.512685	Promoter (<=1kb)	1	92703858	92785106	81249	2	7813	ENST00000474806.1	0	EVI5	EVI5
chr1	92831472	92834159	2688	*	0.656175	Promoter (<=1kb)	1	92831983	92841924	9942	1	6125	ENST00000644759.1	0	RPL5	RPL5
chr1	92960326	92962417	2092	*	0.457672	Promoter (<=1kb)	1	92832737	92961522	128786	2	388650	ENST00000615519.4	0	FAM69A	FAM69A
chr1	93078466	93081213	2748	*	0.629739	Promoter (<=1kb)	1	93079235	93139079	59845	1	22823	ENST00000540243.5	0	MTF2	MTF2
chr1	93178659	93181969	3311	*	0.597293	Promoter (<=1kb)	1	93179919	93278477	98559	1	343099	ENST00000343253.11	0	CCDC18	CCDC18
chr1	93344894	93348646	3753	*	0.612746	Promoter (<=1kb)	1	93262186	93345831	83646	2	100131564	ENST00000413606.5	0	NA	NA
chr1	93446713	93450125	3413	*	0.667343	Promoter (<=1kb)	1	93448131	93554659	106529	1	54874	ENST00000260506.12	0	FNBP1L	FNBP1L
chr1	93583987	93585279	1293	*	0.118067	Promoter (<=1kb)	1	93561787	93585082	23296	2	8412	ENST00000539242.5	0	BCAR3	BCAR3
chr1	93585408	93586034	627	*	0.0170146	Promoter (<=1kb)	1	93582301	93585101	2801	2	8412	ENST00000466632.1	-307	BCAR3	BCAR3
chr1	93681257	93682301	1045	*	0.176679	Promoter (<=1kb)	1	93561791	93681829	120039	2	8412	ENST00000260502.10	0	BCAR3	BCAR3
chr1	93845801	93848736	2936	*	0.322007	Promoter (<=1kb)	1	93846832	93846911	80	1	100126348	ENST00000390220.3	0	MIR760	MIR760
chr1	93877721	93880135	2415	*	0.577475	Promoter (<=1kb)	1	93866283	93879206	12924	2	30836	ENST00000436063.6	0	DNTTIP2	DNTTIP2
chr1	93907875	93910078	2204	*	0.42124	Promoter (<=1kb)	1	93885205	93909410	24206	2	2730	ENST00000370238.7	0	GCLM	GCLM
chr1	94236117	94238197	2081	*	0.548613	Promoter (<=1kb)	1	94171751	94237565	65815	2	9411	ENST00000260526.10	0	ARHGAP29	ARHGAP29
chr1	94246773	94248518	1746	*	0.397827	Exon (ENST00000413103.2/ENST00000413103.2, exon 1 of 5)	1	94201895	94237633	35739	2	9411	ENST00000370217.3	-9140	ARHGAP29	ARHGAP29
chr1	94417196	94419613	2418	*	0.465633	Promoter (<=1kb)	1	94418455	94475240	56786	1	5825	ENST00000647998.1	0	ABCD3	ABCD3
chr1	94819602	94821328	1727	*	0.414914	Promoter (<=1kb)	1	94613814	94820277	206464	2	101928079	ENST00000634870.1	0	LINC01057	LINC01057
chr1	94854593	94854913	321	*	0.0205135	Promoter (<=1kb)	1	94616406	94855421	239016	2	101928079	ENST00000634339.1	508	LINC01057	LINC01057
chr1	94962794	94963175	382	*	0.0233141	Promoter (1-2kb)	1	94961325	94963270	1946	1	729970	ENST00000456582.1	1469	RP4-639F20.1	RP4-639F20.1
chr1	95071736	95073858	2123	*	0.40275	Promoter (<=1kb)	1	94974407	95072945	98539	2	199857	ENST00000370205.5	0	ALG14	ALG14
chr1	95116431	95118358	1928	*	0.351438	Promoter (<=1kb)	1	95117923	95173845	55923	1	100527978	ENST00000455656.1	0	TMEM56-RWDD3	TMEM56-RWDD3
chr1	95233632	95235041	1410	*	0.511205	Promoter (<=1kb)	1	95163219	95233982	70764	2	101928118	ENST00000421762.5	0	RP11-57H12.3	RP11-57H12.3
chr1	96721020	96723344	2325	*	0.512772	Promoter (<=1kb)	1	96721665	96813711	92047	1	58155	ENST00000482253.5	0	PTBP2	PTBP2
chr1	97414728	97415079	352	*	0.0130989	Intron (ENST00000370192.7/1806, intron 14 of 22)	1	97265446	97296147	30702	1	100873932	ENST00000630798.1	149282	DPYD-AS1	DPYD-AS1
chr1	97920407	97921653	1247	*	0.091633	Promoter (<=1kb)	1	97077743	97921023	843281	2	1806	ENST00000370192.7	0	DPYD	DPYD
chr1	98660963	98662949	1987	*	0.32338	Promoter (<=1kb)	1	98661701	98760498	98798	1	51375	ENST00000529992.5	0	SNX7	SNX7
chr1	99004407	99005136	730	*	0.0444457	Promoter (<=1kb)	1	99004427	99243009	238583	1	100129620	ENST00000647692.1	0	RP5-896L10.1	RP5-896L10.1
chr1	99264148	99265036	889	*	0.0569435	Promoter (<=1kb)	1	99264292	99309580	45289	1	9890	ENST00000457765.5	0	PLPPR4	PLPPR4
chr1	99446906	99447223	318	*	0.0208821	Distal Intergenic	1	99472332	99493149	20818	2	101928270	ENST00000634316.1	45926	RP11-413P11.1	RP11-413P11.1
chr1	99645862	99646952	1091	*	0.0282603	Promoter (<=1kb)	1	99645943	99694541	48599	1	54873	ENST00000263174.8	0	PALMD	PALMD
chr1	99765267	99767283	2017	*	0.195089	Promoter (<=1kb)	1	99708632	99766630	57999	2	391059	ENST00000646001.1	0	FRRS1	FRRS1
chr1	99849301	99851294	1994	*	0.399205	Promoter (<=1kb)	1	99850084	99924020	73937	1	178	ENST00000361915.7	0	AGL	AGL
chr1	99969334	99971345	2012	*	0.546135	Promoter (<=1kb)	1	99969351	100027722	58372	1	23443	ENST00000638371.1	0	SLC35A3	SLC35A3
chr1	100036888	100040114	3227	*	0.567106	Promoter (<=1kb)	1	100038097	100083377	45281	1	64645	ENST00000370152.7	0	MFSD14A	MFSD14A
chr1	100131365	100134515	3151	*	0.497277	Promoter (<=1kb)	1	100083563	100132955	49393	2	163786	ENST00000287482.5	0	SASS6	SASS6
chr1	100248707	100250439	1733	*	0.607786	Promoter (<=1kb)	1	100186919	100249834	62916	2	1629	ENST00000370132.8	0	DBT	DBT
chr1	100265186	100267472	2287	*	0.565844	Promoter (<=1kb)	1	100251528	100266179	14652	2	100506007	ENST00000650038.1	0	NA	NA
chr1	100350969	100353686	2718	*	0.357973	Promoter (<=1kb)	1	100351698	100499460	147763	1	8556	ENST00000644676.1	0	CDC14A	CDC14A
chr1	100893484	100897510	4027	*	0.523059	Promoter (<=1kb)	1	100896076	100981753	85678	1	148867	ENST00000370112.8	0	SLC30A7	SLC30A7
chr1	101024582	101027011	2430	*	0.487503	Promoter (<=1kb)	1	101025878	101080562	54685	1	102606465	ENST00000453011.5	0	NA	NA
chr1	102103093	102103421	329	*	0.0323322	Distal Intergenic	1	101802574	101997030	194457	2	118427	ENST00000370103.8	-106063	OLFM3	OLFM3
chr1	102434666	102434999	334	*	0.0194607	Distal Intergenic	1	101802574	101997030	194457	2	118427	ENST00000370103.8	-437636	OLFM3	OLFM3
chr1	103525161	103525488	328	*	0.035134	Promoter (<=1kb)	1	103418079	103525483	107405	2	101928436	ENST00000444810.5	0	NA	NA
chr1	103525631	103527311	1681	*	0.477388	Promoter (<=1kb)	1	103525691	103553343	27653	1	55599	ENST00000524631.5	0	RNPC3	RNPC3
chr1	104706348	104707224	877	*	0.118161	Distal Intergenic	1	104073851	104125845	51995	1	100129138	ENST00000634997.1	632497	RP11-364B6.2	RP11-364B6.2
chr1	107056157	107057906	1750	*	0.2944	Promoter (<=1kb)	1	107056679	107059294	2616	1	55170	ENST00000370078.1	0	PRMT6	PRMT6
chr1	107140901	107142221	1321	*	0.173301	Promoter (<=1kb)	1	107140927	107410585	269659	1	22854	ENST00000294649.8	0	NTNG1	NTNG1
chr1	107964446	107965578	1133	*	0.10347	Promoter (<=1kb)	1	107571160	107965144	393985	2	10451	ENST00000370056.8	0	VAV3	VAV3
chr1	108199132	108201400	2269	*	0.505111	Promoter (<=1kb)	1	108134036	108200358	66323	2	29957	ENST00000565488.5	0	SLC25A24	SLC25A24
chr1	108559466	108561001	1536	*	0.174592	Promoter (<=1kb)	1	108560089	108639327	79239	1	284611	ENST00000370035.7	0	FAM102B	FAM102B
chr1	108660258	108662044	1787	*	0.10211	Promoter (<=1kb)	1	108648290	108661122	12833	2	113802	ENST00000402983.5	0	HENMT1	HENMT1
chr1	108691217	108694864	3648	*	0.526224	Promoter (<=1kb)	1	108692323	108701803	9481	1	55119	ENST00000370025.8	0	PRPF38B	PRPF38B
chr1	108746517	108748045	1529	*	0.655788	Promoter (<=1kb)	1	108746674	108757005	10332	1	6814	ENST00000483586.5	0	STXBP3	STXBP3
chr1	108876177	108878142	1966	*	0.455438	Promoter (<=1kb)	1	108876981	108897058	20078	1	29899	ENST00000645164.1	0	GPSM2	GPSM2
chr1	108961904	108964222	2319	*	0.38539	Promoter (<=1kb)	1	108929508	108963457	33950	2	23155	ENST00000356970.6	0	CLCC1	CLCC1
chr1	109040604	109042769	2166	*	0.580643	Promoter (<=1kb)	1	108970214	109041986	71773	2	22911	ENST00000400794.7	0	WDR47	WDR47
chr1	109074749	109076716	1968	*	0.600203	Promoter (<=1kb)	1	109062486	109075971	13486	2	6884	ENST00000461096.6	0	TAF13	TAF13
chr1	109089939	109092528	2590	*	0.578978	Promoter (<=1kb)	1	109090780	109094989	4210	1	56900	ENST00000479160.1	0	TMEM167B	TMEM167B
chr1	109099700	109101447	1748	*	0.67192	Promoter (<=1kb)	1	109100193	109100612	420	1	677766	ENST00000458748.1	0	SCARNA2	SCARNA2
chr1	109213245	109215689	2445	*	0.643386	Promoter (<=1kb)	1	109213918	109238120	24203	1	6301	ENST00000234677.6	0	SARS	SARS
chr1	109249344	109250544	1201	*	0.394037	Promoter (<=1kb)	1	109250019	109275750	25732	1	1952	ENST00000271332.3	0	CELSR2	CELSR2
chr1	109282105	109284192	2088	*	0.35604	Promoter (<=1kb)	1	109279556	109283115	3560	2	84722	ENST00000369904.7	0	PSRC1	PSRC1
chr1	109392490	109392870	381	*	0.020798	Promoter (<=1kb)	1	109355441	109392988	37548	2	6272	ENST00000633956.1	118	SORT1	SORT1
chr1	109396976	109399102	2127	*	0.39349	Promoter (<=1kb)	1	109309570	109397951	88382	2	6272	ENST00000256637.7	0	SORT1	SORT1
chr1	109424580	109428199	3620	*	0.555078	Promoter (<=1kb)	1	109399031	109426351	27321	2	5686	ENST00000271308.8	0	PSMA5	PSMA5
chr1	109466380	109467113	734	*	0.0403417	Promoter (<=1kb)	1	109466628	109482137	15510	1	284612	ENST00000369872.3	0	SYPL2	SYPL2
chr1	109483197	109485032	1836	*	0.553601	Promoter (<=1kb)	1	109483479	109492704	9226	1	127002	ENST00000463678.5	0	ATXN7L2	ATXN7L2
chr1	109493803	109494968	1166	*	0.48981	Promoter (<=1kb)	1	109494052	109496272	2221	1	284613	ENST00000393709.3	0	CYB561D1	CYB561D1
chr1	109509013	109510320	1308	*	0.298781	Promoter (<=1kb)	1	109504175	109509682	5508	2	57463	ENST00000369864.4	0	AMIGO1	AMIGO1
chr1	109547230	109549963	2734	*	0.582988	Promoter (<=1kb)	1	109548611	109618321	69711	1	2773	ENST00000369851.5	0	GNAI3	GNAI3
chr1	109619127	109621911	2785	*	0.44756	Promoter (<=1kb)	1	109619504	109630406	10903	1	271	ENST00000526301.5	0	AMPD2	AMPD2
chr1	109739238	109740888	1651	*	0.559159	Promoter (<=1kb)	1	109733932	109740516	6585	2	2947	ENST00000256594.7	0	GSTM3	GSTM3
chr1	109910754	109911305	552	*	0.022347	Promoter (<=1kb)	1	109910870	109923599	12730	1	1435	ENST00000488198.5	0	CSF1	CSF1
chr1	109984598	109986266	1669	*	0.520289	Promoter (<=1kb)	1	109984686	110023735	39050	1	10768	ENST00000369799.9	0	AHCYL1	AHCYL1
chr1	110034004	110036198	2195	*	0.673911	Promoter (<=1kb)	1	110034616	110054641	20026	1	85369	ENST00000369795.7	0	STRIP1	STRIP1
chr1	110150226	110151259	1034	*	0.183013	Promoter (<=1kb)	1	110150486	110202202	51717	1	388662	ENST00000331565.4	0	SLC6A17	SLC6A17
chr1	110210069	110210940	872	*	0.0573665	Promoter (<=1kb)	1	110208834	110209987	1154	2	100873974	ENST00000455967.1	-82	NA	NA
chr1	110336900	110341059	4160	*	0.637734	Promoter (<=1kb)	1	110286375	110339171	52797	2	440600	ENST00000449169.1	0	RP5-1074L1.1	RP5-1074L1.1
chr1	110406072	110408891	2820	*	0.679532	Promoter (<=1kb)	1	110407525	110416274	8750	1	101410535	ENST00000457535.5	0	NA	NA
chr1	110606992	110607620	629	*	0.0491317	Promoter (<=1kb)	1	110593580	110607429	13850	2	3737	ENST00000633222.1	0	KCNA2	KCNA2
chr1	110962613	110964098	1486	*	0.370056	Promoter (<=1kb)	1	110947185	110964079	16895	2	55791	ENST00000369763.4	0	LRIF1	LRIF1
chr1	110964121	110965276	1156	*	0.274069	Promoter (<=1kb)	1	110947185	110964079	16895	2	55791	ENST00000369763.4	-42	LRIF1	LRIF1
chr1	111138858	111141610	2753	*	0.572636	Promoter (<=1kb)	1	111139627	111184808	45182	1	10390	ENST00000498239.5	0	CEPT1	CEPT1
chr1	111447859	111450778	2920	*	0.521399	Promoter (<=1kb)	1	111448864	111456145	7282	1	515	ENST00000493119.5	0	ATP5F1	ATP5F1
chr1	111619097	111621189	2093	*	0.564827	Promoter (<=1kb)	1	111619777	111704405	84629	1	5906	ENST00000433097.5	0	RAP1A	RAP1A
chr1	111738208	111739993	1786	*	0.283556	Promoter (<=1kb)	1	111739841	111747798	7958	1	100506343	ENST00000430373.1	0	FAM212B-AS1	FAM212B-AS1
chr1	111754552	111757137	2586	*	0.448236	Promoter (<=1kb)	1	111745299	111755509	10211	2	101928718	ENST00000412270.1	0	FAM212B	FAM212B
chr1	111976592	111976982	391	*	0.0229766	Intron (ENST00000369697.5/3752, intron 1 of 5)	1	111770662	111982796	212135	2	3752	ENST00000369697.5	5814	KCND3	KCND3
chr1	111988884	111991074	2191	*	0.258204	Promoter (<=1kb)	1	111775809	111989155	213347	2	3752	ENST00000302127.4	0	KCND3	KCND3
chr1	111991158	111991541	384	*	0.0168041	Promoter (<=1kb)	1	111990536	111998842	8307	1	643355	ENST00000438293.1	622	NA	NA
chr1	112221156	112221919	764	*	0.0594867	Intron (ENST00000427290.1/ENST00000427290.1, intron 1 of 1)	1	112396181	112461164	64984	1	55917	ENST00000271277.10	-174262	CTTNBP2NL	CTTNBP2NL
chr1	112390381	112391333	953	*	0.0633605	Promoter (4-5kb)	1	112396181	112461164	64984	1	55917	ENST00000271277.10	-4848	CTTNBP2NL	CTTNBP2NL
chr1	112395512	112397398	1887	*	0.574506	Promoter (<=1kb)	1	112396181	112461164	64984	1	55917	ENST00000271277.10	0	CTTNBP2NL	CTTNBP2NL
chr1	112501823	112502507	685	*	0.111983	Intron (ENST00000256640.9/7482, intron 1 of 4)	1	112508778	112522666	13889	1	7482	ENST00000369684.4	-6271	WNT2B	WNT2B
chr1	112507994	112509212	1219	*	0.119532	Promoter (<=1kb)	1	112508778	112522666	13889	1	7482	ENST00000369684.4	0	WNT2B	WNT2B
chr1	112617817	112621272	3456	*	0.693991	Promoter (<=1kb)	1	112523518	112619144	95627	2	54879	ENST00000361846.7	0	ST7L	ST7L
chr1	112673879	112675958	2080	*	0.440683	Promoter (<=1kb)	1	112674421	112700746	26326	1	4343	ENST00000413052.6	0	MOV10	MOV10
chr1	112704431	112707950	3520	*	0.639091	Promoter (<=1kb)	1	112701106	112707403	6298	2	389	ENST00000339083.11	0	RHOC	RHOC
chr1	112714501	112716037	1537	*	0.149244	Promoter (<=1kb)	1	112709994	112715255	5262	2	333926	ENST00000471106.5	0	PPM1J	PPM1J
chr1	112762720	112762993	274	*	0.019634	Distal Intergenic	1	112720577	112727235	6659	1	284467	ENST00000361886.3	42143	FAM19A3	FAM19A3
chr1	112954467	112957345	2879	*	0.466421	Promoter (<=1kb)	1	112956415	112964072	7658	1	100506392	ENST00000416193.5	0	SLC16A1-AS1	SLC16A1-AS1
chr1	113072198	113074565	2368	*	0.558556	Promoter (<=1kb)	1	113011687	113073105	61419	2	100996251	ENST00000421157.1	0	RP11-31F15.2	RP11-31F15.2
chr1	113254873	113256326	1454	*	0.0131045	Distal Intergenic	1	113390749	113682434	291686	1	260425	ENST00000369617.8	-134423	MAGI3	MAGI3
chr1	113389092	113392420	3329	*	0.469386	Promoter (<=1kb)	1	113390749	113682434	291686	1	260425	ENST00000369617.8	0	MAGI3	MAGI3
chr1	113758566	113759752	1187	*	0.154085	Promoter (<=1kb)	1	113697202	113759155	61954	2	10745	ENST00000393357.6	0	PHTF1	PHTF1
chr1	113810503	113813114	2612	*	0.514509	Promoter (<=1kb)	1	113812379	113823496	11118	1	100287722	ENST00000429398.5	0	AP4B1-AS1	AP4B1-AS1
chr1	113903547	113906508	2962	*	0.448447	Promoter (<=1kb)	1	113894748	113904828	10081	2	10717	ENST00000369567.5	0	AP4B1	AP4B1
chr1	113928321	113931021	2701	*	0.48437	Promoter (<=1kb)	1	113924000	113929318	5319	2	101928846	ENST00000441071.5	0	HIPK1-AS1	HIPK1-AS1
chr1	114152409	114153249	841	*	0.045782	Promoter (<=1kb)	1	114089292	114152440	63149	2	148281	ENST00000607941.5	0	SYT6	SYT6
chr1	114346162	114346661	500	*	0.0404962	Distal Intergenic	1	114397608	114399609	2002	2	51592	ENST00000478032.1	52948	TRIM33	TRIM33
chr1	114509318	114512447	3130	*	0.469725	Promoter (<=1kb)	1	114392777	114511160	118384	2	51592	ENST00000358465.6	0	TRIM33	TRIM33
chr1	114580445	114582868	2424	*	0.561331	Promoter (<=1kb)	1	114567557	114581639	14083	2	10286	ENST00000369541.3	0	BCAS2	BCAS2
chr1	114669074	114670785	1712	*	0.392515	Promoter (<=1kb)	1	114582848	114670111	87264	2	163259	ENST00000393276.7	0	DENND2C	DENND2C
chr1	114715789	114717293	1505	*	0.55486	Promoter (<=1kb)	1	114704469	114716894	12426	2	4893	ENST00000369535.4	0	NRAS	NRAS
chr1	114754793	114758575	3783	*	0.651095	Promoter (<=1kb)	1	114716913	114757983	41071	2	7812	ENST00000339438.10	0	CSDE1	CSDE1
chr1	114779354	114781273	1920	*	0.589494	Promoter (<=1kb)	1	114769479	114780685	11207	2	80143	ENST00000369528.9	0	SIKE1	SIKE1
chr1	115088932	115090128	1197	*	0.180231	Promoter (<=1kb)	1	115048011	115089464	41454	2	10100	ENST00000369516.6	0	TSPAN2	TSPAN2
chr1	115098734	115099812	1079	*	0.0367004	Exon (ENST00000448680.1/ENST00000448680.1, exon 1 of 2)	1	115050356	115089500	39145	2	10100	ENST00000369515.6	-9234	TSPAN2	TSPAN2
chr1	115337495	115338269	775	*	0.020144	Promoter (<=1kb)	1	115285918	115338236	52319	2	4803	ENST00000369512.2	0	NGF	NGF
chr1	115641466	115643848	2383	*	0.493893	Promoter (<=1kb)	1	115641953	115698224	56272	1	81839	ENST00000355485.6	0	VANGL1	VANGL1
chr1	115975737	115977298	1562	*	0.283869	Promoter (<=1kb)	1	115976498	116070054	93557	1	55356	ENST00000369503.8	0	SLC22A15	SLC22A15
chr1	116152119	116152526	408	*	0.0341631	Distal Intergenic	1	116123873	116128247	4375	1	126868	ENST00000464946.1	28246	MAB21L3	MAB21L3
chr1	116372639	116376499	3861	*	0.514762	Promoter (<=1kb)	1	116372668	116388155	15488	1	476	ENST00000418797.5	0	ATP1A1	ATP1A1
chr1	116417444	116419231	1788	*	0.43088	Promoter (<=1kb)	1	116392247	116418622	26376	2	84852	ENST00000608511.5	0	ATP1A1-AS1	ATP1A1-AS1
chr1	116570074	116571616	1543	*	0.30304	Promoter (<=1kb)	1	116514535	116571039	56505	2	965	ENST00000369489.9	0	CD58	CD58
chr1	116618840	116619088	249	*	0.0131676	Intron (ENST00000369483.5/3321, intron 2 of 11)	1	116616264	116646945	30682	2	3321	ENST00000481589.1	27857	IGSF3	IGSF3
chr1	116666726	116668190	1465	*	0.30843	Promoter (<=1kb)	1	116574399	116667755	93357	2	3321	ENST00000369483.5	0	IGSF3	IGSF3
chr1	116909567	116911474	1908	*	0.36097	Promoter (<=1kb)	1	116910057	116990358	80302	1	5738	ENST00000393203.2	0	PTGFRN	PTGFRN
chr1	117058444	117061315	2872	*	0.47021	Promoter (<=1kb)	1	117025482	117059490	34009	2	101929099	ENST00000445523.1	0	RP11-27K13.3	RP11-27K13.3
chr1	117120984	117122532	1549	*	0.269609	Promoter (<=1kb)	1	117111060	117121728	10669	2	80263	ENST00000256649.8	0	TRIM45	TRIM45
chr1	117365931	117370404	4474	*	0.519348	Promoter (<=1kb)	1	117367449	117528872	161424	1	10905	ENST00000356554.7	0	MAN1A2	MAN1A2
chr1	117605161	117607340	2180	*	0.269913	Promoter (<=1kb)	1	117596832	117605711	8880	2	100996263	ENST00000440801.5	0	NA	NA
chr1	117735079	117735473	395	*	0.0226363	Distal Intergenic	1	117605934	117628372	22439	1	54855	ENST00000369448.3	129145	FAM46C	FAM46C
chr1	117758558	117759048	491	*	0.0261541	Distal Intergenic	1	117870184	117887733	17550	2	54834	ENST00000491626.5	128685	GDAP2	GDAP2
chr1	117928131	117931766	3636	*	0.606805	Promoter (<=1kb)	1	117929720	117941788	12069	1	10885	ENST00000369441.7	0	WDR3	WDR3
chr1	119139410	119142053	2644	*	0.382095	Promoter (<=1kb)	1	119140396	119150934	10539	1	101929147	ENST00000425884.5	0	RP11-418J17.1	RP11-418J17.1
chr1	119625570	119626062	493	*	0.0282751	Exon (ENST00000421812.2/90874, exon 2 of 3)	1	119619422	119647773	28352	2	90874	ENST00000421812.2	21711	ZNF697	ZNF697
chr1	119647277	119649235	1959	*	0.404356	Promoter (<=1kb)	1	119648411	119744190	95780	1	26227	ENST00000641597.1	0	PHGDH	PHGDH
chr1	119711489	119714243	2755	*	0.472359	Promoter (<=1kb)	1	119711715	119744226	32512	1	26227	ENST00000641023.1	0	PHGDH	PHGDH
chr1	119780346	119780701	356	*	0.016365	Distal Intergenic	1	119748384	119768905	20522	2	3158	ENST00000544913.2	-11441	HMGCS2	HMGCS2
chr1	120069235	120069611	377	*	0.0687723	Promoter (<=1kb)	1	119911553	120069626	158074	2	4853	ENST00000256646.6	15	NOTCH2	NOTCH2
chr1	120175467	120176977	1511	*	0.642411	Promoter (<=1kb)	1	120150898	120176515	25618	2	9554	ENST00000578049.3	0	SEC22B	SEC22B
chr1	120415106	120416022	917	*	0.125089	Distal Intergenic	1	120432204	120434037	1834	2	767846	ENST00000604437.2	18015	PFN1P2	PFN1P2
chr1	121183482	121183819	338	*	0.01577	Promoter (<=1kb)	1	121167720	121183911	16192	2	653820	ENST00000355228.8	92	FAM72B	FAM72B
chr1	121184936	121185191	256	*	0.0536464	Promoter (<=1kb)	1	121184811	121187305	2495	1	653464	ENST00000617209.1	125	SRGAP2C	SRGAP2C
chr1	121395878	121396973	1096	*	0.0581889	Promoter (<=1kb)	1	121360156	121397905	37750	2	100873165	ENST00000437515.1	932	SRGAP2-AS1	SRGAP2-AS1
chr1	124967660	124968018	359	*	0.0120961	Distal Intergenic	1	121519345	121568791	49447	1	647121	ENST00000458200.2	3448315	EMBP1	EMBP1
chr1	125118147	125118657	511	*	0.0102887	Distal Intergenic	1	121519345	121568791	49447	1	647121	ENST00000458200.2	3598802	EMBP1	EMBP1
chr1	143497288	143497931	644	*	0.0493521	Intron (ENST00000614100.1/ENST00000614100.1, intron 1 of 9)	1	143419625	143420207	583	2	645166	ENST00000622095.1	-77081	AC027612.6	AC027612.6
chr1	143498069	143498395	327	*	0.0258401	Intron (ENST00000614100.1/ENST00000614100.1, intron 1 of 9)	1	143419625	143420207	583	2	645166	ENST00000622095.1	-77862	AC027612.6	AC027612.6
chr1	143736003	143737289	1287	*	0.236857	Exon (ENST00000443018.2/ENST00000443018.2, exon 1 of 2)	1	143729407	143729570	164	2	26871	ENST00000384010.1	-6433	RNU1-1	RNU1-1
chr1	143973836	143974213	378	*	0.0657661	Promoter (<=1kb)	1	143975087	144068350	93264	1	100996712	ENST00000605551.2	-874	NA	NA
chr1	144076565	144077908	1344	*	0.070027	Distal Intergenic	1	143975087	144068350	93264	1	100996712	ENST00000605551.2	101478	NA	NA
chr1	144323166	144323518	353	*	0.0235233	Distal Intergenic	1	144286847	144305180	18334	2	101927429	ENST00000611488.1	-17986	CH17-125A10.1	CH17-125A10.1
chr1	144412499	144413402	904	*	0.0546842	Promoter (<=1kb)	1	144412576	144412740	165	1	101954267	ENST00000384476.1	0	RNVU1-15	RNVU1-15
chr1	144418837	144419205	369	*	0.0832287	Exon (ENST00000432512.1/ENST00000432512.1, exon 1 of 1)	1	144412576	144412740	165	1	101954267	ENST00000384476.1	6261	RNVU1-15	RNVU1-15
chr1	144461010	144461414	405	*	0.181686	Promoter (<=1kb)	1	144439993	144461558	21566	2	284565	ENST00000579734.6	144	NBPF15	NBPF15
chr1	144546400	144546844	445	*	0.0624929	Distal Intergenic	1	144551779	144551943	165	2	6063	ENST00000617626.1	5099	NA	NA
chr1	144551186	144552718	1533	*	0.0943215	Promoter (<=1kb)	1	144551779	144551943	165	2	6063	ENST00000617626.1	0	NA	NA
chr1	144568008	144568350	343	*	0.044407	Distal Intergenic	1	144551779	144551943	165	2	6063	ENST00000617626.1	-16065	NA	NA
chr1	144882891	144883837	947	*	0.100079	Intron (ENST00000441760.2/100873165, intron 2 of 3)	1	144897236	144955446	58211	2	647135	ENST00000621582.1	71609	SRGAP2B	SRGAP2B
chr1	145093785	145094123	339	*	0.0327533	Promoter (<=1kb)	1	144892049	145093246	201198	2	647135	ENST00000619678.1	-539	SRGAP2B	SRGAP2B
chr1	145215940	145216286	347	*	0.0244271	Promoter (<=1kb)	1	145164099	145216058	51960	2	103091866	ENST00000621798.4	0	NA	NA
chr1	145281233	145281870	638	*	0.0506535	Promoter (<=1kb)	1	145281116	145281462	347	1	101954266	ENST00000618589.1	117	RNVU1-14	RNVU1-14
chr1	145424637	145426226	1590	*	0.158027	Distal Intergenic	1	145289900	145405778	115879	2	100288142	ENST00000392971.6	-18859	NBPF20	NBPF20
chr1	145465298	145465634	337	*	0.0244994	Exon (ENST00000605806.1/ENST00000605806.1, exon 1 of 1)	1	145289900	145405778	115879	2	100288142	ENST00000392971.6	-59520	NBPF20	NBPF20
chr1	145607866	145608490	625	*	0.149346	Promoter (<=1kb)	1	145607990	145670463	62474	1	653519	ENST00000460277.5	0	GPR89A	GPR89A
chr1	145608998	145609325	328	*	0.0150883	Promoter (<=1kb)	1	145608613	145670178	61566	1	653519	ENST00000462900.2	385	GPR89A	GPR89A
chr1	145823365	145825510	2146	*	0.443461	Promoter (<=1kb)	1	145824088	145836854	12767	1	10623	ENST00000471254.5	0	POLR3C	POLR3C
chr1	145845298	145846063	766	*	0.0287289	Promoter (<=1kb)	1	145845629	145848953	3325	1	200035	ENST00000334513.5	0	NUDT17	NUDT17
chr1	145857920	145860389	2470	*	0.568355	Promoter (<=1kb)	1	145848522	145859045	10524	2	10401	ENST00000369298.5	0	PIAS3	PIAS3
chr1	145885592	145886414	823	*	0.321282	Promoter (<=1kb)	1	145866560	145885845	19286	2	148741	ENST00000355594.8	0	ANKRD35	ANKRD35
chr1	145891333	145891875	543	*	0.0129857	3' UTR	1	145866560	145885866	19307	2	148741	ENST00000544626.2	-5467	ANKRD35	ANKRD35
chr1	145917416	145920316	2901	*	0.644779	Promoter (<=1kb)	1	145919013	145920200	1188	1	114814	ENST00000604273.1	0	GNRHR2	GNRHR2
chr1	145926140	145928635	2496	*	0.530923	Promoter (<=1kb)	1	145926590	145927493	904	1	105371260	ENST00000596355.1	0	NA	NA
chr1	145956678	145958630	1953	*	0.369694	Promoter (<=1kb)	1	145933423	145958001	24579	2	128077	ENST00000604000.3	0	LIX1L	LIX1L
chr1	145962202	145962616	415	*	0.0189563	Promoter (<=1kb)	1	145961404	145962596	1193	2	284615	ENST00000619813.1	0	ANKRD34A	ANKRD34A
chr1	145963899	145965620	1722	*	0.199059	Promoter (<=1kb)	1	145959442	145964582	5141	2	284615	ENST00000606888.2	0	ANKRD34A	ANKRD34A
chr1	145992367	145997933	5567	*	0.651666	Promoter (<=1kb)	1	145992435	145996600	4166	2	10628	ENST00000582401.5	0	TXNIP	TXNIP
chr1	146034896	146039789	4894	*	0.397563	Promoter (<=1kb)	1	146017547	146036746	19200	2	148738	ENST00000636675.1	0	HFE2	HFE2
chr1	146051385	146052455	1071	*	0.0480675	Promoter (<=1kb)	1	146052081	146052244	164	2	101954276	ENST00000364688.1	0	RNVU1-6	RNVU1-6
chr1	146052583	146053251	669	*	0.173263	Promoter (<=1kb)	1	146052603	146061948	9346	1	101928979	ENST00000611275.4	0	NA	NA
chr1	146228725	146229105	381	*	0.137622	Promoter (<=1kb)	1	146113652	146229000	115349	2	100132406	ENST00000612520.1	0	NBPF10	NBPF10
chr1	146376284	146376623	340	*	0.0223532	Promoter (<=1kb)	1	146376807	146376970	164	1	26871	ENST00000615842.1	-184	RNU1-1	RNU1-1
chr1	146387272	146387655	384	*	0.0277362	Intron (ENST00000643391.1/ENST00000643391.1, intron 1 of 4)	1	146376807	146376970	164	1	26871	ENST00000615842.1	10465	RNU1-1	RNU1-1
chr1	146472529	146472909	381	*	0.0246805	Promoter (<=1kb)	1	146472566	146525291	52726	1	100288805	ENST00000621489.2	0	NA	NA
chr1	146937975	146939535	1561	*	0.289798	Promoter (<=1kb)	1	146938744	146996202	57459	1	149013	ENST00000617931.4	0	NBPF12	NBPF12
chr1	147084166	147084453	288	*	0.0158696	Distal Intergenic	1	147019656	147056593	36938	2	728989	ENST00000444082.2	-27573	NA	NA
chr1	147084723	147085495	773	*	0.0660476	Distal Intergenic	1	147019656	147056593	36938	2	728989	ENST00000444082.2	-28130	NA	NA
chr1	147170932	147173455	2524	*	0.589535	Promoter (<=1kb)	1	147155106	147172544	17439	2	5565	ENST00000254101.3	0	PRKAB2	PRKAB2
chr1	147242047	147244375	2329	*	0.71751	Promoter (<=1kb)	1	147175351	147243050	67700	2	2330	ENST00000527849.5	0	FMO5	FMO5
chr1	147402212	147403380	1169	*	0.075498	Intron (ENST00000619867.4/100289211, intron 4 of 5)	1	147258885	147517875	258991	2	100289211	ENST00000619867.4	114495	LINC00624	LINC00624
chr1	147422903	147423528	626	*	0.0398381	Intron (ENST00000619867.4/100289211, intron 3 of 5)	1	147258885	147517875	258991	2	100289211	ENST00000619867.4	94347	LINC00624	LINC00624
chr1	147540600	147541072	473	*	0.0313528	Promoter (<=1kb)	1	147541412	147626216	84805	1	607	ENST00000234739.7	-340	BCL9	BCL9
chr1	147541339	147542631	1293	*	0.235107	Promoter (<=1kb)	1	147541412	147626216	84805	1	607	ENST00000234739.7	0	BCL9	BCL9
chr1	147598998	147601316	2319	*	0.506685	Promoter (<=1kb)	1	147600196	147611693	11498	1	607	ENST00000497938.1	0	BCL9	BCL9
chr1	147612009	147612348	340	*	0.0180409	Promoter (<=1kb)	1	147611613	147615902	4290	1	607	ENST00000473292.1	396	BCL9	BCL9
chr1	147668810	147671196	2387	*	0.45266	Promoter (<=1kb)	1	147642235	147670496	28262	2	51205	ENST00000583509.6	0	ACP6	ACP6
chr1	147928486	147928896	411	*	0.153169	Promoter (<=1kb)	1	147928436	147966645	38210	1	51463	ENST00000468618.6	50	GPR89A	GPR89A
chr1	147929401	147929820	420	*	0.027636	Promoter (<=1kb)	1	147928436	147966645	38210	1	51463	ENST00000468618.6	965	GPR89A	GPR89A
chr1	148150950	148152677	1728	*	0.147953	Promoter (<=1kb)	1	148102151	148151988	49838	2	200030	ENST00000614506.4	0	NBPF11	NBPF11
chr1	148262653	148265017	2365	*	0.134083	Exon (ENST00000363009.1/ENST00000363009.1, exon 1 of 1)	1	148208088	148255012	46925	2	101927468	ENST00000628063.2	-7641	NA	NA
chr1	148333438	148335604	2167	*	0.195657	Promoter (<=1kb)	1	148334479	148334554	76	2	100847044	ENST00000635826.1	0	MIR5087	MIR5087
chr1	148388246	148389487	1242	*	0.0492899	Promoter (<=1kb)	1	148388282	148388363	82	1	102466225	ENST00000619691.1	0	MIR6077	MIR6077
chr1	148458538	148458878	341	*	0.028785	Promoter (<=1kb)	1	148458643	148459689	1047	2	388685	ENST00000645329.1	811	NA	NA
chr1	148522536	148523317	782	*	0.0389768	Promoter (2-3kb)	1	148432956	148519604	86649	2	388685	ENST00000639181.1	-2932	NA	NA
chr1	148679365	148679874	510	*	0.224943	Promoter (<=1kb)	1	148593645	148679742	86098	2	100996763	ENST00000606877.2	0	NBPF14	NBPF14
chr1	148951537	148951921	385	*	0.112335	Promoter (<=1kb)	1	148951937	148981746	29810	1	9659	ENST00000479408.6	-16	PDE4DIP	PDE4DIP
chr1	148952026	148952274	249	*	0.0359218	Promoter (<=1kb)	1	148952124	148993880	41757	1	9659	ENST00000313431.13	0	PDE4DIP	PDE4DIP
chr1	149103346	149103682	337	*	0.0524507	Promoter (<=1kb)	1	149054027	149103539	49513	2	400818	ENST00000615421.4	0	NBPF9	NBPF9
chr1	149176633	149176995	363	*	0.0500329	Intron (ENST00000611769.4/ENST00000611769.4, intron 1 of 2)	1	149054138	149103561	49424	2	400818	ENST00000621645.4	-73072	NBPF9	NBPF9
chr1	149285756	149285989	234	*	0.0236327	Intron (ENST00000313342.8/ENST00000313342.8, intron 1 of 6)	1	149390623	149556361	165739	1	101060226	ENST00000621744.4	-104634	NA	NA
chr1	149390628	149391062	435	*	0.124468	Promoter (<=1kb)	1	149390623	149556361	165739	1	101060226	ENST00000621744.4	5	NA	NA
chr1	149792600	149792829	230	*	0.0198273	Promoter (2-3kb)	1	149790368	149791675	1308	1	2209	ENST00000489704.1	2232	FCGR1A	FCGR1A
chr1	149793006	149793759	754	*	0.0798249	Promoter (2-3kb)	1	149790368	149791675	1308	1	2209	ENST00000489704.1	2638	FCGR1A	FCGR1A
chr1	149812555	149812943	389	*	0.0372525	Promoter (<=1kb)	1	149782689	149812373	29685	2	440689	ENST00000545683.1	-182	HIST2H2BF	HIST2H2BF
chr1	149813102	149813458	357	*	0.0794832	Promoter (<=1kb)	1	149813271	149813681	411	2	653604	ENST00000331491.1	223	HIST2H3D	HIST2H3D
chr1	149843324	149844879	1556	*	0.371103	Promoter (<=1kb)	1	149842188	149842736	549	2	8337	ENST00000369159.2	-588	HIST2H2AA3	HIST2H2AA3
chr1	149848980	149850490	1511	*	0.407599	Promoter (<=1kb)	1	149850193	149850772	580	2	337873	ENST00000498492.2	282	HIST2H2BC	HIST2H2BC
chr1	149884483	149889412	4930	*	0.392998	Promoter (<=1kb)	1	149887524	149887916	393	2	317772	ENST00000331128.4	0	HIST2H2AB	HIST2H2AB
chr1	149899102	149900684	1583	*	0.434778	Promoter (<=1kb)	1	149899597	149900792	1196	1	51027	ENST00000369152.5	0	BOLA1	BOLA1
chr1	149926310	149928901	2592	*	0.683516	Promoter (<=1kb)	1	149923317	149928344	5028	2	10262	ENST00000271628.8	0	SF3B4	SF3B4
chr1	150008010	150011460	3451	*	0.538033	Promoter (<=1kb)	1	149937812	150010676	72865	2	56957	ENST00000581312.5	0	OTUD7B	OTUD7B
chr1	150066368	150069119	2752	*	0.490866	Promoter (<=1kb)	1	150067279	150145163	77885	1	11311	ENST00000643970.1	0	VPS45	VPS45
chr1	150149505	150150950	1446	*	0.333227	Promoter (<=1kb)	1	150149980	150160065	10086	1	51177	ENST00000369124.4	0	PLEKHO1	PLEKHO1
chr1	150234139	150237060	2922	*	0.431722	Promoter (<=1kb)	1	150218417	150236156	17740	2	81611	ENST00000583931.5	0	ANP32E	ANP32E
chr1	150267648	150269661	2014	*	0.711153	Promoter (<=1kb)	1	150265399	150269209	3811	2	51107	ENST00000414276.6	0	APH1A	APH1A
chr1	150280879	150283712	2834	*	0.34116	Promoter (<=1kb)	1	150282543	150286737	4195	1	148523	ENST00000447007.5	0	CIART	CIART
chr1	150292852	150295012	2161	*	0.625402	Promoter (<=1kb)	1	150293720	150308979	15260	1	54460	ENST00000614145.4	0	MRPS21	MRPS21
chr1	150320516	150323121	2606	*	0.561704	Promoter (<=1kb)	1	150321476	150353195	31720	1	9129	ENST00000324862.6	0	PRPF3	PRPF3
chr1	150362932	150366951	4020	*	0.481815	Promoter (<=1kb)	1	150363091	150473556	110466	1	23248	ENST00000492220.1	0	RPRD2	RPRD2
chr1	150486780	150488624	1845	*	0.687062	Promoter (<=1kb)	1	150487364	150507609	20246	1	80222	ENST00000438568.6	0	TARS2	TARS2
chr1	150514854	150516817	1964	*	0.195182	Promoter (<=1kb)	1	150515757	150518032	2276	1	100874054	ENST00000416894.1	0	FALEC	FALEC
chr1	150548461	150549784	1324	*	0.149215	Promoter (<=1kb)	1	150549369	150560932	11564	1	54507	ENST00000271643.8	0	ADAMTSL4	ADAMTSL4
chr1	150560866	150562196	1331	*	0.14625	Promoter (2-3kb)	1	150558254	150560937	2684	1	54507	ENST00000489159.1	2612	ADAMTSL4	ADAMTSL4
chr1	150567460	150568511	1052	*	0.0260517	Intron (ENST00000617352.1/574406, intron 2 of 3)	1	150560895	150574552	13658	2	574406	ENST00000617352.1	6041	ADAMTSL4-AS1	ADAMTSL4-AS1
chr1	150575329	150575987	659	*	0.0247993	Promoter (<=1kb)	1	150560895	150574552	13658	2	574406	ENST00000617352.1	-777	ADAMTSL4-AS1	ADAMTSL4-AS1
chr1	150576073	150580646	4574	*	0.686782	Promoter (<=1kb)	1	150574551	150579738	5188	2	4170	ENST00000620947.4	0	MCL1	MCL1
chr1	150627807	150630784	2978	*	0.612124	Promoter (<=1kb)	1	150600851	150629566	28716	2	2029	ENST00000369016.8	0	ENSA	ENSA
chr1	150695575	150698197	2623	*	0.499306	Promoter (<=1kb)	1	150646225	150697024	50800	2	55204	ENST00000271732.7	0	GOLPH3L	GOLPH3L
chr1	150875177	150877521	2345	*	0.60997	Promoter (<=1kb)	1	150809705	150876768	67064	2	405	ENST00000358595.9	0	ARNT	ARNT
chr1	150925305	150927637	2333	*	0.557115	Promoter (<=1kb)	1	150926263	150941371	15109	1	9869	ENST00000525956.5	0	SETDB1	SETDB1
chr1	150971153	150972221	1069	*	0.0286375	Promoter (<=1kb)	1	150966564	150971935	5372	2	29956	ENST00000368949.8	0	CERS2	CERS2
chr1	150973038	150975357	2320	*	0.610706	Promoter (<=1kb)	1	150965173	150974843	9671	2	29956	ENST00000345896.8	0	CERS2	CERS2
chr1	150982067	150982745	679	*	0.0440704	Promoter (<=1kb)	1	150982249	150984371	2123	1	8416	ENST00000474997.1	0	ANXA9	ANXA9
chr1	151006258	151006760	503	*	0.0119948	Promoter (<=1kb)	1	150996086	151006404	10319	2	55793	ENST00000622754.4	0	FAM63A	FAM63A
chr1	151007872	151009604	1733	*	0.467978	Promoter (<=1kb)	1	150996835	151008365	11531	2	55793	ENST00000361936.9	0	FAM63A	FAM63A
chr1	151057970	151060094	2125	*	0.619854	Promoter (<=1kb)	1	151050973	151059649	8677	2	56882	ENST00000357235.5	0	CDC42SE1	CDC42SE1
chr1	151069791	151071893	2103	*	0.681696	Promoter (<=1kb)	1	151070578	151097915	27338	1	126626	ENST00000462520.5	0	GABPB2	GABPB2
chr1	151146096	151147250	1155	*	0.209032	Promoter (<=1kb)	1	151131685	151146457	14773	2	10500	ENST00000368912.7	0	SEMA6C	SEMA6C
chr1	151164685	151167302	2618	*	0.625648	Promoter (<=1kb)	1	151166669	151169111	2443	1	100534012	ENST00000497147.1	0	SCNM1	SCNM1
chr1	151188439	151191047	2609	*	0.663118	Promoter (<=1kb)	1	151169987	151190188	20202	2	6944	ENST00000491094.6	0	VPS72	VPS72
chr1	151194366	151196809	2444	*	0.273702	Promoter (<=1kb)	1	151185540	151195321	9782	2	6944	ENST00000463470.1	0	VPS72	VPS72
chr1	151197827	151200753	2927	*	0.695081	Promoter (<=1kb)	1	151197949	151231761	33813	1	8394	ENST00000447555.5	0	PIP5K1A	PIP5K1A
chr1	151254299	151256277	1979	*	0.725588	Promoter (<=1kb)	1	151254703	151267479	12777	1	5710	ENST00000368884.7	0	PSMD4	PSMD4
chr1	151280801	151283819	3019	*	0.628191	Promoter (<=1kb)	1	151280024	151281880	1857	2	100507670	ENST00000494138.4	0	RP11-126K1.2	RP11-126K1.2
chr1	151326271	151328752	2482	*	0.645037	Promoter (<=1kb)	1	151291797	151327715	35919	2	5298	ENST00000368874.8	0	PI4KB	PI4KB
chr1	151346159	151347725	1567	*	0.518103	Promoter (<=1kb)	1	151346967	151348027	1061	1	101927886	ENST00000455503.1	0	NA	NA
chr1	151370969	151373064	2096	*	0.502252	Promoter (<=1kb)	1	151364302	151372733	8432	2	8991	ENST00000368868.9	0	SELENBP1	SELENBP1
chr1	151398965	151400918	1954	*	0.689953	Promoter (<=1kb)	1	151399534	151401944	2411	1	5692	ENST00000290541.6	0	PSMB4	PSMB4
chr1	151457309	151460019	2711	*	0.466542	Promoter (<=1kb)	1	151402724	151459178	56455	2	23126	ENST00000358476.7	0	POGZ	POGZ
chr1	151510511	151513877	3367	*	0.43911	Promoter (<=1kb)	1	151510936	151519029	8094	1	57530	ENST00000502442.1	0	CGN	CGN
chr1	151539792	151541703	1912	*	0.510593	Promoter (<=1kb)	1	151540305	151583583	43279	1	7286	ENST00000368849.7	0	TUFT1	TUFT1
chr1	151611703	151613390	1688	*	0.771743	Promoter (<=1kb)	1	151612006	151693618	81613	1	81609	ENST00000642376.1	0	SNX27	SNX27
chr1	151739803	151740116	314	*	0.0240515	Distal Intergenic	1	151728429	151729606	1178	1	284485	ENST00000427205.1	11374	RIIAD1	RIIAD1
chr1	151762192	151764723	2532	*	0.578671	Promoter (<=1kb)	1	151762899	151771330	8432	1	51686	ENST00000635322.1	0	OAZ3	OAZ3
chr1	151789619	151792121	2503	*	0.561217	Promoter (<=1kb)	1	151790804	151791545	742	1	109729141	ENST00000533481.1	0	NA	NA
chr1	151830806	151832204	1399	*	0.149422	Promoter (<=1kb)	1	151806894	151831750	24857	2	6097	ENST00000638901.1	0	RORC	RORC
chr1	151832824	151833165	342	*	0.0252478	Promoter (<=1kb)	1	151806957	151831872	24916	2	6097	ENST00000318247.6	-952	RORC	RORC
chr1	151839214	151840866	1653	*	0.184166	Promoter (<=1kb)	1	151837819	151840557	2739	2	100191040	ENST00000454109.1	0	C2CD4D	C2CD4D
chr1	151907447	151910854	3408	*	0.555405	Promoter (<=1kb)	1	151873584	151909808	36225	2	117145	ENST00000368814.7	0	THEM4	THEM4
chr1	152034146	152034537	392	*	0.0175162	Promoter (2-3kb)	1	152032506	152037035	4530	2	6282	ENST00000271638.2	2498	S100A11	S100A11
chr1	152034831	152037315	2485	*	0.346232	Promoter (<=1kb)	1	152032506	152037035	4530	2	6282	ENST00000271638.2	0	S100A11	S100A11
chr1	152048323	152049130	808	*	0.0181703	Promoter (<=1kb)	1	152032506	152047907	15402	2	6282	ENST00000478109.1	-416	S100A11	S100A11
chr1	152109035	152112500	3466	*	0.0517842	Promoter (1-2kb)	1	152106317	152114080	7764	2	7062	ENST00000368804.5	1580	TCHH	TCHH
chr1	153261223	153262080	858	*	0.0349768	Promoter (1-2kb)	1	153259700	153262122	2423	1	4014	ENST00000368742.3	1523	LOR	LOR
chr1	153626860	153627609	750	*	0.0261049	Promoter (<=1kb)	1	153618804	153627048	8245	2	6284	ENST00000392622.3	0	S100A13	S100A13
chr1	153633011	153636129	3119	*	0.879088	Promoter (<=1kb)	1	153633982	153646305	12324	1	26097	ENST00000368690.7	0	CHTOP	CHTOP
chr1	153658291	153660018	1728	*	0.648261	Promoter (<=1kb)	1	153658654	153661830	3177	1	23557	ENST00000368685.5	0	SNAPIN	SNAPIN
chr1	153669529	153671162	1634	*	0.648775	Promoter (<=1kb)	1	153661788	153671028	9241	2	3608	ENST00000615950.4	0	ILF2	ILF2
chr1	153671238	153672624	1387	*	0.241317	Promoter (<=1kb)	1	153662036	153671048	9013	2	3608	ENST00000361891.8	-190	ILF2	ILF2
chr1	153678435	153679417	983	*	0.036575	Promoter (<=1kb)	1	153678637	153693992	15356	1	4881	ENST00000368680.3	0	NPR1	NPR1
chr1	153727302	153729478	2177	*	0.698918	Promoter (<=1kb)	1	153728067	153774808	46742	1	65123	ENST00000318967.6	0	INTS3	INTS3
chr1	153782954	153784143	1190	*	0.375051	Promoter (3-4kb)	1	153779201	153780124	924	1	11000	ENST00000368659.3	3753	SLC27A3	SLC27A3
chr1	153921625	153924410	2786	*	0.479	Promoter (<=1kb)	1	153804725	153922975	118251	2	57459	ENST00000368655.4	0	GATAD2B	GATAD2B
chr1	153945185	153947129	1945	*	0.699314	Promoter (<=1kb)	1	153929501	153946696	17196	2	9909	ENST00000361217.8	0	DENND4B	DENND4B
chr1	153957266	153958803	1538	*	0.777084	Promoter (<=1kb)	1	153947669	153958615	10947	2	200186	ENST00000303569.10	0	CRTC2	CRTC2
chr1	153962257	153964770	2514	*	0.468312	Promoter (<=1kb)	1	153962351	153962420	70	2	102465441	ENST00000617385.1	0	MIR6737	MIR6737
chr1	153966266	153969435	3170	*	0.51609	Promoter (<=1kb)	1	153967534	153968968	1435	1	148327	ENST00000477617.5	0	CREB3L4	CREB3L4
chr1	153976046	153978727	2682	*	0.610553	Promoter (<=1kb)	1	153974269	153977688	3420	2	10899	ENST00000271843.8	0	JTB	JTB
chr1	153985199	153986845	1647	*	0.38568	Promoter (<=1kb)	1	153975850	153986246	10397	2	10899	ENST00000648869.1	0	JTB	JTB
chr1	153990209	153992292	2084	*	0.672688	Promoter (<=1kb)	1	153990755	153992155	1401	1	6232	ENST00000368567.5	0	RPS27	RPS27
chr1	154181507	154184177	2671	*	0.571436	Promoter (<=1kb)	1	154155304	154183249	27946	2	7170	ENST00000611659.4	0	TPM3	TPM3
chr1	154218806	154222609	3804	*	0.699749	Promoter (<=1kb)	1	154206696	154220578	13883	2	25912	ENST00000648267.1	0	C1orf43	C1orf43
chr1	154271630	154274006	2377	*	0.811886	Promoter (<=1kb)	1	154272511	154275875	3365	1	10456	ENST00000328703.11	0	HAX1	HAX1
chr1	154324584	154326614	2031	*	0.258622	Promoter (<=1kb)	1	154325553	154337846	12294	1	57198	ENST00000368487.7	0	ATP8B2	ATP8B2
chr1	154327741	154329645	1905	*	0.199826	Promoter (<=1kb)	1	154327800	154351307	23508	1	57198	ENST00000368489.3	0	ATP8B2	ATP8B2
chr1	154404631	154408547	3917	*	0.529238	Promoter (<=1kb)	1	154402328	154406564	4237	2	101928101	ENST00000424435.1	0	NA	NA
chr1	154557045	154560050	3006	*	0.637868	Promoter (<=1kb)	1	154548577	154558633	10057	2	55585	ENST00000292211.4	0	UBE2Q1	UBE2Q1
chr1	154607140	154609421	2282	*	0.45069	Promoter (<=1kb)	1	154582057	154608186	26130	2	103	ENST00000368474.9	0	ADAR	ADAR
chr1	154626690	154628677	1988	*	0.789837	Promoter (<=1kb)	1	154582061	154627980	45920	2	103	ENST00000649593.1	0	ADAR	ADAR
chr1	154671434	154673713	2280	*	0.156287	Distal Intergenic	1	154582107	154628013	45907	2	103	ENST00000649724.1	-43421	ADAR	ADAR
chr1	154870470	154870805	336	*	0.0276845	Promoter (<=1kb)	1	154697455	154870280	172826	2	3782	ENST00000271915.8	-190	KCNN3	KCNN3
chr1	154935865	154938430	2566	*	0.306398	Promoter (<=1kb)	1	154924734	154936991	12258	2	10654	ENST00000368467.3	0	PMVK	PMVK
chr1	154955432	154956814	1383	*	0.287532	Promoter (<=1kb)	1	154944076	154956121	12046	2	57326	ENST00000368465.5	0	PBXIP1	PBXIP1
chr1	154960451	154963164	2714	*	0.62931	Promoter (<=1kb)	1	154961825	154962623	799	1	101928120	ENST00000605085.1	0	NA	NA
chr1	154969548	154971499	1952	*	0.153932	Promoter (<=1kb)	1	154962298	154970741	8444	2	6464	ENST00000368445.9	0	SHC1	SHC1
chr1	154972107	154976666	4560	*	0.568951	Promoter (<=1kb)	1	154975693	154975783	91	1	100423020	ENST00000580920.1	0	MIR4258	MIR4258
chr1	154982231	154984610	2380	*	0.614844	Promoter (<=1kb)	1	154983338	154988132	4795	1	80308	ENST00000492620.1	0	FLAD1	FLAD1
chr1	154999841	155006426	6586	*	0.623672	Promoter (<=1kb)	1	155002630	155018522	15893	1	51043	ENST00000417934.6	0	ZBTB7B	ZBTB7B
chr1	155006808	155009417	2610	*	0.0593721	Promoter (3-4kb)	1	155002845	155014719	11875	1	51043	ENST00000483226.1	3963	ZBTB7B	ZBTB7B
chr1	155049980	155053009	3030	*	0.711144	Promoter (<=1kb)	1	155050566	155056238	5673	1	8751	ENST00000473905.6	0	ADAM15	ADAM15
chr1	155063382	155065029	1648	*	0.562214	Promoter (<=1kb)	1	155063748	155086807	23060	1	1944	ENST00000505139.1	0	EFNA3	EFNA3
chr1	155078221	155081478	3258	*	0.581378	Promoter (<=1kb)	1	155078872	155087538	8667	1	1944	ENST00000368408.3	0	EFNA3	EFNA3
chr1	155082640	155084026	1387	*	0.0196088	Promoter (1-2kb)	1	155085516	155086982	1467	1	1944	ENST00000470294.5	-1490	EFNA3	EFNA3
chr1	155084107	155086484	2378	*	0.357241	Promoter (<=1kb)	1	155085516	155086982	1467	1	1944	ENST00000470294.5	0	EFNA3	EFNA3
chr1	155126581	155132013	5433	*	0.673947	Promoter (<=1kb)	1	155127460	155134857	7398	1	1942	ENST00000368407.7	0	EFNA1	EFNA1
chr1	155134509	155137307	2799	*	0.530846	Promoter (<=1kb)	1	155135344	155138368	3025	1	55974	ENST00000484157.5	0	SLC50A1	SLC50A1
chr1	155138996	155140945	1950	*	0.575958	Promoter (<=1kb)	1	155139891	155140407	517	2	54344	ENST00000368399.1	0	DPM3	DPM3
chr1	155172119	155174311	2193	*	0.808643	Promoter (<=1kb)	1	155169408	155172777	3370	2	200185	ENST00000463527.5	0	KRTCAP2	KRTCAP2
chr1	155176794	155177971	1178	*	0.0866228	Promoter (2-3kb)	1	155174754	155184971	10218	1	80128	ENST00000611379.1	2040	TRIM46	TRIM46
chr1	155193165	155194035	871	*	0.0318404	Promoter (<=1kb)	1	155192202	155192916	715	2	4582	ENST00000466913.1	-249	MUC1	MUC1
chr1	155194369	155195961	1593	*	0.364699	Promoter (<=1kb)	1	155195177	155195272	96	1	693235	ENST00000607575.3	0	MIR92B	MIR92B
chr1	155208047	155210520	2474	*	0.64097	Promoter (<=1kb)	1	155208699	155213823	5125	1	4580	ENST00000368376.7	0	MTX1	MTX1
chr1	155211961	155212430	470	*	0.0275286	Promoter (<=1kb)	1	155212455	155213739	1285	1	4580	ENST00000495492.1	-25	MTX1	MTX1
chr1	155212699	155213071	373	*	0.0353988	Promoter (<=1kb)	1	155212455	155213739	1285	1	4580	ENST00000495492.1	244	MTX1	MTX1
chr1	155218743	155219377	635	*	0.0516439	Promoter (<=1kb)	1	155213821	155218924	5104	2	2630	ENST00000459805.5	0	GBAP1	GBAP1
chr1	155225979	155228396	2418	*	0.548871	Promoter (<=1kb)	1	155213825	155227422	13598	2	2630	ENST00000368374.5	0	GBAP1	GBAP1
chr1	155240959	155241511	553	*	0.0557929	Promoter (<=1kb)	1	155234452	155241234	6783	2	2629	ENST00000368373.7	0	GBA	GBA
chr1	155243400	155245351	1952	*	0.548229	Promoter (<=1kb)	1	155234452	155244670	10219	2	2629	ENST00000327247.9	0	GBA	GBA
chr1	155254249	155255803	1555	*	0.643697	Promoter (<=1kb)	1	155247205	155254960	7756	2	10712	ENST00000350210.6	0	FAM189B	FAM189B
chr1	155260939	155262817	1879	*	0.613031	Promoter (<=1kb)	1	155255979	155262259	6281	2	10067	ENST00000302631.7	0	SCAMP3	SCAMP3
chr1	155271661	155274238	2578	*	0.644934	Promoter (<=1kb)	1	155262868	155273287	10420	2	1196	ENST00000361168.9	0	CLK2	CLK2
chr1	155276967	155278645	1679	*	0.29541	Promoter (<=1kb)	1	155268094	155278491	10398	2	1196	ENST00000471047.1	0	CLK2	CLK2
chr1	155307665	155310319	2655	*	0.701707	Promoter (<=1kb)	1	155308748	155320666	11919	1	2224	ENST00000611010.4	0	FDPS	FDPS
chr1	155322699	155325768	3070	*	0.532377	Promoter (<=1kb)	1	155323012	155326734	3723	1	23623	ENST00000467820.5	0	RUSC1	RUSC1
chr1	155561978	155565111	3134	*	0.656237	Promoter (<=1kb)	1	155335268	155562693	227426	2	55870	ENST00000368346.7	0	ASH1L	ASH1L
chr1	155609055	155610345	1291	*	0.495292	Promoter (<=1kb)	1	155610243	155611347	1105	1	100129405	ENST00000482284.5	0	NA	NA
chr1	155637304	155637683	380	*	0.0304542	Intron (ENST00000500626.2/ENST00000500626.2, intron 4 of 8)	1	155613221	155614052	832	1	55154	ENST00000462250.2	24083	MSTO1	MSTO1
chr1	155687889	155691036	3148	*	0.792482	Promoter (<=1kb)	1	155659443	155688656	29214	2	55249	ENST00000368339.9	0	YY1AP1	YY1AP1
chr1	155694646	155695382	737	*	0.0191679	Intron (ENST00000471642.6/7818, intron 2 of 12)	1	155689102	155729064	39963	1	7818	ENST00000470830.5	5544	DAP3	DAP3
chr1	155744780	155745931	1152	*	0.451508	Promoter (<=1kb)	1	155745829	155750137	4309	1	100129405	ENST00000314835.5	0	NA	NA
chr1	155855993	155857849	1857	*	0.593506	Promoter (<=1kb)	1	155749662	155857295	107634	2	54856	ENST00000368331.5	0	GON4L	GON4L
chr1	155858904	155859450	547	*	0.105387	Promoter (<=1kb)	1	155749662	155859400	109739	2	54856	ENST00000615926.4	0	GON4L	GON4L
chr1	155910144	155911906	1763	*	0.471304	Promoter (<=1kb)	1	155897808	155911404	13597	2	6016	ENST00000368323.7	0	RIT1	RIT1
chr1	155932623	155935593	2971	*	0.774231	Promoter (<=1kb)	1	155913043	155934397	21355	2	22889	ENST00000368321.7	0	KIAA0907	KIAA0907
chr1	155976528	155979476	2949	*	0.66715	Promoter (<=1kb)	1	155946851	155978160	31310	2	9181	ENST00000313695.11	0	ARHGEF2	ARHGEF2
chr1	156019595	156021344	1750	*	0.723851	Promoter (<=1kb)	1	156009048	156020959	11912	2	6746	ENST00000295702.8	0	SSR2	SSR2
chr1	156052579	156055911	3333	*	0.647153	Promoter (<=1kb)	1	156054752	156058510	3759	1	28956	ENST00000368305.8	0	LAMTOR2	LAMTOR2
chr1	156060322	156062633	2312	*	0.550847	Promoter (<=1kb)	1	156061160	156070514	9355	1	57111	ENST00000361084.9	0	RAB25	RAB25
chr1	156081218	156083560	2343	*	0.506971	Promoter (<=1kb)	1	156082573	156134487	51915	1	4000	ENST00000502751.5	0	LMNA	LMNA
chr1	156114291	156116620	2330	*	0.655289	Promoter (<=1kb)	1	156114670	156137764	23095	1	4000	ENST00000361308.8	0	LMNA	LMNA
chr1	156153019	156154396	1378	*	0.257432	Promoter (<=1kb)	1	156153527	156177744	24218	1	64218	ENST00000368285.7	0	SEMA4A	SEMA4A
chr1	156193130	156195202	2073	*	0.638815	Promoter (<=1kb)	1	156193932	156212795	18864	1	9673	ENST00000423538.6	0	SLC25A44	SLC25A44
chr1	156212428	156214262	1835	*	0.43975	Promoter (<=1kb)	1	156212982	156243332	30351	1	100527963	ENST00000490491.5	0	PMF1-BGLAP	PMF1-BGLAP
chr1	156281227	156285291	4065	*	0.631451	Promoter (<=1kb)	1	156249224	156282825	33602	2	23381	ENST00000361813.5	0	SMG5	SMG5
chr1	156294733	156296348	1616	*	0.539475	Promoter (<=1kb)	1	156290541	156295654	5114	2	112770	ENST00000472870.5	0	GLMP	GLMP
chr1	156336416	156339450	3035	*	0.758605	Promoter (<=1kb)	1	156337314	156346995	9682	1	128229	ENST00000368255.7	0	TSACC	TSACC
chr1	156368744	156369807	1064	*	0.175331	Promoter (<=1kb)	1	156369212	156371879	2668	1	57127	ENST00000467375.2	0	RHBG	RHBG
chr1	156421056	156422162	1107	*	0.185113	Promoter (<=1kb)	1	156404257	156421752	17496	2	10485	ENST00000465270.5	0	C1orf61	C1orf61
chr1	156456124	156456610	487	*	0.07407	Exon (ENST00000441085.5/ENST00000441085.5, exon 1 of 4)	1	156476929	156479780	2852	2	4209	ENST00000493077.1	23170	MEF2D	MEF2D
chr1	156456669	156457391	723	*	0.198105	Distal Intergenic	1	156476929	156479780	2852	2	4209	ENST00000493077.1	22389	MEF2D	MEF2D
chr1	156498764	156501895	3132	*	0.692228	Promoter (<=1kb)	1	156463727	156500828	37102	2	4209	ENST00000348159.8	0	MEF2D	MEF2D
chr1	156504691	156506134	1444	*	0.0935566	Promoter (3-4kb)	1	156463727	156500828	37102	2	4209	ENST00000348159.8	-3863	MEF2D	MEF2D
chr1	156571220	156572866	1647	*	0.438859	Promoter (<=1kb)	1	156525405	156572540	47136	2	128239	ENST00000361170.6	0	IQGAP3	IQGAP3
chr1	156591044	156592917	1874	*	0.511119	Promoter (<=1kb)	1	156591762	156594131	2370	1	128240	ENST00000368234.7	0	NAXE	NAXE
chr1	156600209	156602332	2124	*	0.495591	Promoter (<=1kb)	1	156594487	156601483	6997	2	54865	ENST00000368232.8	0	GPATCH4	GPATCH4
chr1	156641886	156642191	306	*	0.0197833	Promoter (<=1kb)	1	156641948	156659528	17581	1	63827	ENST00000329117.9	0	BCAN	BCAN
chr1	156725396	156729959	4564	*	0.715105	Promoter (<=1kb)	1	156728442	156736949	8508	1	51093	ENST00000368218.8	0	RRNAD1	RRNAD1
chr1	156739856	156742031	2176	*	0.630223	Promoter (<=1kb)	1	156737303	156741088	3786	2	79590	ENST00000361531.6	0	MRPL24	MRPL24
chr1	156746449	156753355	6907	*	0.712453	Promoter (<=1kb)	1	156742107	156751744	9638	2	3068	ENST00000357325.9	0	HDGF	HDGF
chr1	156765970	156769780	3811	*	0.605265	Promoter (<=1kb)	1	156742526	156766925	24400	2	3068	ENST00000465180.5	0	HDGF	HDGF
chr1	157043834	157046749	2916	*	0.42581	Promoter (<=1kb)	1	156934840	157045370	110531	2	9826	ENST00000368194.7	0	ARHGEF11	ARHGEF11
chr1	157136148	157139477	3330	*	0.686498	Promoter (<=1kb)	1	157121191	157138367	17177	2	2117	ENST00000368192.8	0	ETV3	ETV3
chr1	157163789	157164201	413	*	0.0328857	Distal Intergenic	1	157133145	157138474	5330	2	2117	ENST00000326786.4	-25315	ETV3	ETV3
chr1	157489160	157489577	418	*	0.0602192	Distal Intergenic	1	157513377	157516073	2697	2	83416	ENST00000462218.1	26496	FCRL5	FCRL5
chr1	157993025	157994607	1583	*	0.292968	Promoter (<=1kb)	1	157993273	158096051	102779	1	55243	ENST00000360089.8	0	KIRREL	KIRREL
chr1	158113251	158113893	643	*	0.0466447	Distal Intergenic	1	158086680	158100262	13583	1	55243	ENST00000368172.1	26571	KIRREL	KIRREL
chr1	158149248	158150224	977	*	0.118085	Promoter (2-3kb)	1	158132040	158146929	14890	2	646268	ENST00000635685.1	-2319	RP11-404O13.1	RP11-404O13.1
chr1	158177491	158178379	889	*	0.0509729	Promoter (1-2kb)	1	158179947	158184896	4950	1	912	ENST00000368171.3	-1568	CD1D	CD1D
chr1	158180656	158181579	924	*	0.0592207	Promoter (<=1kb)	1	158179947	158184896	4950	1	912	ENST00000368171.3	709	CD1D	CD1D
chr1	158885852	158886175	324	*	0.0156502	Distal Intergenic	1	158845901	158849506	3606	1	4332	ENST00000438394.1	39951	MNDA	MNDA
chr1	159141769	159142091	323	*	0.0181074	Promoter (1-2kb)	1	159063579	159140508	76930	2	9447	ENST00000368129.3	-1261	AIM2	AIM2
chr1	159780847	159782187	1341	*	0.285588	Promoter (<=1kb)	1	159780932	159782543	1612	1	54935	ENST00000368109.5	0	DUSP23	DUSP23
chr1	159854240	159855543	1304	*	0.0755853	Promoter (<=1kb)	1	159834474	159855347	20874	2	284677	ENST00000368102.5	0	C1orf204	C1orf204
chr1	159899732	159900940	1209	*	0.0431695	Promoter (<=1kb)	1	159899979	159900079	101	2	100422852	ENST00000584466.1	0	MIR4259	MIR4259
chr1	159924344	159926240	1897	*	0.467401	Promoter (<=1kb)	1	159918107	159925732	7626	2	8407	ENST00000368097.8	0	TAGLN2	TAGLN2
chr1	159944881	159946449	1569	*	0.276033	Promoter (<=1kb)	1	159927039	159945593	18555	2	57549	ENST00000476102.1	0	IGSF9	IGSF9
chr1	159961024	159961810	787	*	0.028864	Promoter (<=1kb)	1	159961218	159979061	17844	1	100505633	ENST00000443364.6	0	LINC01133	LINC01133
chr1	160030418	160033119	2702	*	0.595644	Promoter (<=1kb)	1	160024953	160031991	7039	2	93183	ENST00000368090.4	0	PIGM	PIGM
chr1	160097546	160098755	1210	*	0.408979	Promoter (<=1kb)	1	160091340	160098689	7350	2	93185	ENST00000314485.11	0	IGSF8	IGSF8
chr1	160099078	160099400	323	*	0.0239879	Promoter (<=1kb)	1	160093710	160098943	5234	2	93185	ENST00000448417.1	-135	IGSF8	IGSF8
chr1	160205067	160206539	1473	*	0.589102	Promoter (<=1kb)	1	160205337	160215376	10040	1	8682	ENST00000360472.8	0	PEA15	PEA15
chr1	160260692	160263503	2812	*	0.694453	Promoter (<=1kb)	1	160261744	160262778	1035	1	100287049	ENST00000442130.1	0	NA	NA
chr1	160283623	160285570	1948	*	0.708266	Promoter (<=1kb)	1	160217464	160285130	67667	2	50717	ENST00000556710.5	0	DCAF8	DCAF8
chr1	160341820	160344464	2645	*	0.785239	Promoter (<=1kb)	1	160288686	160343273	54588	2	1314	ENST00000649963.1	0	COPA	COPA
chr1	160400145	160401481	1337	*	0.205923	Promoter (<=1kb)	1	160400586	160428678	28093	1	57216	ENST00000368061.2	0	VANGL2	VANGL2
chr1	161013153	161013661	509	*	0.0172119	Intron (ENST00000621309.4/50848, intron 1 of 10)	1	160998402	161021096	22695	2	50848	ENST00000537746.1	7435	F11R	F11R
chr1	161019749	161022498	2750	*	0.574044	Promoter (<=1kb)	1	160995211	161021343	26133	2	50848	ENST00000621309.4	0	F11R	F11R
chr1	161037763	161039532	1770	*	0.605201	Promoter (<=1kb)	1	161037631	161038307	677	2	100131187	ENST00000462952.1	0	TSTD1	TSTD1
chr1	161044303	161046801	2499	*	0.552071	Promoter (<=1kb)	1	161039251	161044941	5691	2	7391	ENST00000368020.5	0	USF1	USF1
chr1	161088519	161089883	1365	*	0.11054	Promoter (<=1kb)	1	161070995	161089599	18605	2	81607	ENST00000368012.3	0	NECTIN4	NECTIN4
chr1	161097808	161099299	1492	*	0.223511	Promoter (<=1kb)	1	161098361	161100298	1938	1	126823	ENST00000490724.6	0	KLHDC9	KLHDC9
chr1	161116482	161119211	2730	*	0.83288	Promoter (<=1kb)	1	161118086	161120232	2147	1	4817	ENST00000496768.5	0	NIT1	NIT1
chr1	161131515	161134885	3371	*	0.543727	Promoter (<=1kb)	1	161120974	161132668	11695	2	9191	ENST00000368006.7	0	DEDD	DEDD
chr1	161152896	161154991	2096	*	0.472167	Promoter (<=1kb)	1	161153752	161158856	5105	1	51506	ENST00000368003.5	0	UFC1	UFC1
chr1	161158794	161160800	2007	*	0.545096	Promoter (<=1kb)	1	161159450	161162368	2919	1	27005	ENST00000492950.5	0	USP21	USP21
chr1	161165260	161167679	2420	*	0.496114	Promoter (<=1kb)	1	161166410	161171218	4809	1	5498	ENST00000352210.9	0	PPOX	PPOX
chr1	161176334	161177951	1618	*	0.703378	Promoter (<=1kb)	1	161171310	161177485	6176	2	8703	ENST00000319769.9	0	B4GALT3	B4GALT3
chr1	161201689	161203673	1985	*	0.630938	Promoter (<=1kb)	1	161202046	161209516	7471	1	4720	ENST00000496553.5	0	NDUFS2	NDUFS2
chr1	161225739	161228050	2312	*	0.543178	Promoter (<=1kb)	1	161227186	161227261	76	1	100847090	ENST00000583479.1	0	TOMM40L	TOMM40L
chr1	161258575	161259337	763	*	0.116897	Promoter (<=1kb)	1	161258727	161285450	26724	1	654790	ENST00000504449.1	0	PCP4L1	PCP4L1
chr1	161313691	161315562	1872	*	0.791834	Promoter (<=1kb)	1	161314257	161375340	61084	1	6391	ENST00000367975.6	0	SDHC	SDHC
chr1	161389184	161390073	890	*	0.324114	Distal Intergenic	1	161364731	161367874	3144	2	257177	ENST00000367974.1	-21310	CFAP126	CFAP126
chr1	161390150	161391128	979	*	0.340031	Distal Intergenic	1	161364731	161367874	3144	2	257177	ENST00000367974.1	-22276	CFAP126	CFAP126
chr1	161398387	161400821	2435	*	0.387783	Exon (ENST00000636161.1/ENST00000636161.1, exon 1 of 2)	1	161364731	161367874	3144	2	257177	ENST00000367974.1	-30513	CFAP126	CFAP126
chr1	161421470	161422457	988	*	0.0628824	Exon (ENST00000636161.1/ENST00000636161.1, exon 2 of 2)	1	161364731	161367874	3144	2	257177	ENST00000367974.1	-53596	CFAP126	CFAP126
chr1	161426886	161429054	2169	*	0.09114	Exon (ENST00000637155.1/ENST00000637155.1, exon 2 of 5)	1	161364731	161367874	3144	2	257177	ENST00000367974.1	-59012	CFAP126	CFAP126
chr1	161439727	161440928	1202	*	0.441367	Exon (ENST00000636824.1/ENST00000636824.1, exon 1 of 2)	1	161505430	161518558	13129	1	2212	ENST00000367972.8	-64502	FCGR2A	FCGR2A
chr1	161523851	161524701	851	*	0.202813	Promoter (<=1kb)	1	161524540	161526910	2371	1	3310	ENST00000309758.5	0	HSPA6	HSPA6
chr1	161529441	161532293	2853	*	0.225321	Promoter (4-5kb)	1	161524540	161526910	2371	1	3310	ENST00000309758.5	4901	HSPA6	HSPA6
chr1	161538941	161540490	1550	*	0.158078	Intron (ENST00000537821.2/2212, intron 3 of 4)	1	161545399	161549730	4332	2	2214	ENST00000476031.1	9240	FCGR3A	FCGR3A
chr1	161611217	161613255	2039	*	0.124858	Promoter (4-5kb)	1	161606291	161608217	1927	1	3311	ENST00000445535.1	4926	NA	NA
chr1	161726166	161727763	1598	*	0.393269	Promoter (<=1kb)	1	161725901	161728142	2242	1	127943	ENST00000495397.1	265	FCRLB	FCRLB
chr1	161749247	161751254	2008	*	0.647115	Promoter (<=1kb)	1	161749758	161757238	7481	1	11266	ENST00000484291.5	0	DUSP12	DUSP12
chr1	161764764	161767593	2830	*	0.60322	Promoter (<=1kb)	1	161766294	161964070	197777	1	22926	ENST00000367942.3	0	ATF6	ATF6
chr1	161884805	161885181	377	*	0.017189	Intron (ENST00000367942.3/22926, intron 14 of 15)	1	161840075	161860244	20170	1	22926	ENST00000476437.1	44730	ATF6	ATF6
chr1	162023609	162024670	1062	*	0.0793163	Promoter (<=1kb)	1	161983192	162023854	40663	2	25903	ENST00000294794.7	0	OLFML2B	OLFML2B
chr1	162069087	162071022	1936	*	0.455449	Promoter (<=1kb)	1	162069774	162368451	298678	1	9722	ENST00000530878.5	0	NOS1AP	NOS1AP
chr1	162284827	162285195	369	*	0.0138606	Intron (ENST00000530878.5/9722, intron 2 of 9)	1	162342546	162342640	95	1	693141	ENST00000384996.3	-57351	MIR556	MIR556
chr1	162497184	162499278	2095	*	0.698338	Promoter (<=1kb)	1	162497251	162529629	32379	1	127933	ENST00000545294.5	0	UHMK1	UHMK1
chr1	162560369	162565155	4787	*	0.659998	Promoter (<=1kb)	1	162561506	162599842	38337	1	6675	ENST00000271469.7	0	UAP1	UAP1
chr1	162569219	162569764	546	*	0.0166726	Promoter (3-4kb)	1	162566037	162599831	33795	1	6675	ENST00000367925.5	3182	UAP1	UAP1
chr1	162614634	162614906	273	*	0.0162868	Distal Intergenic	1	162631373	162780410	149038	1	4921	ENST00000446985.6	-16467	DDR2	DDR2
chr1	162790657	162791035	379	*	0.178549	Promoter (<=1kb)	1	162790702	162812817	22116	1	51478	ENST00000485405.5	0	HSD17B7	HSD17B7
chr1	162822446	162822923	478	*	0.0185687	Downstream (1-2kb)	1	162802918	162804319	1402	1	51478	ENST00000488656.1	19528	HSD17B7	HSD17B7
chr1	163320687	163323695	3009	*	0.607862	Promoter (<=1kb)	1	163321890	163336848	14959	1	83540	ENST00000450453.6	0	NUF2	NUF2
chr1	164558241	164560868	2628	*	0.280436	Promoter (<=1kb)	1	164559200	164560357	1158	1	5087	ENST00000485769.5	0	PBX1	PBX1
chr1	164602264	164602634	371	*	0.0203606	Promoter (2-3kb)	1	164605193	164847071	241879	1	5087	ENST00000468104.5	-2559	PBX1	PBX1
chr1	165235303	165236267	965	*	0.0738394	Intron (ENST00000342310.7/4009, intron 4 of 8)	1	165203408	165213280	9873	2	4009	ENST00000489443.2	-22023	LMX1A	LMX1A
chr1	165355985	165356614	630	*	0.0232272	Promoter (<=1kb)	1	165201873	165356241	154369	2	4009	ENST00000294816.6	0	LMX1A	LMX1A
chr1	165597754	165598783	1030	*	0.150699	Exon (ENST00000452618.1/ENST00000452618.1, exon 1 of 4)	1	165476841	165582155	105315	2	400794	ENST00000416424.5	-15599	RP11-280O1.2	RP11-280O1.2
chr1	165629667	165632358	2692	*	0.3881	Promoter (<=1kb)	1	165630861	165655620	24760	1	4259	ENST00000367889.7	0	MGST3	MGST3
chr1	165696866	165699264	2399	*	0.620136	Promoter (<=1kb)	1	165662216	165698863	36648	2	223	ENST00000354775.4	0	ALDH9A1	ALDH9A1
chr1	165767813	165770370	2558	*	0.6715	Promoter (<=1kb)	1	165768929	165775176	6248	1	100147773	ENST00000423121.1	0	NA	NA
chr1	165826790	165830079	3290	*	0.517257	Promoter (<=1kb)	1	165727306	165827755	100450	2	54499	ENST00000580248.5	0	TMCO1	TMCO1
chr1	165887603	165888721	1119	*	0.0410586	Promoter (3-4kb)	1	165892652	165908100	15449	1	7371	ENST00000462329.5	-3931	UCK2	UCK2
chr1	166165069	166165359	291	*	0.0212327	Promoter (<=1kb)	1	166057426	166166225	108800	2	149297	ENST00000435676.2	866	FAM78B	FAM78B
chr1	166166131	166167535	1405	*	0.199189	Promoter (<=1kb)	1	166057426	166166225	108800	2	149297	ENST00000435676.2	0	FAM78B	FAM78B
chr1	166489736	166490464	729	*	0.0483833	Promoter (<=1kb)	1	166475772	166490039	14268	2	105371590	ENST00000426519.1	0	NA	NA
chr1	166509602	166510191	590	*	0.0306609	Distal Intergenic	1	166475772	166490039	14268	2	105371590	ENST00000426519.1	-19563	NA	NA
chr1	166838491	166841099	2609	*	0.393835	Promoter (<=1kb)	1	166839447	166849208	9762	1	57645	ENST00000449930.5	0	POGK	POGK
chr1	166874930	166877103	2174	*	0.540527	Promoter (<=1kb)	1	166856510	166876327	19818	2	117143	ENST00000367874.4	0	TADA1	TADA1
chr1	166974771	166976252	1482	*	0.307455	Promoter (<=1kb)	1	166908191	166975324	67134	2	387597	ENST00000271417.7	0	ILDR2	ILDR2
chr1	167043909	167044876	968	*	0.0263533	Distal Intergenic	1	167052836	167078719	25884	2	10223	ENST00000527955.5	33843	GPA33	GPA33
chr1	167066730	167067128	399	*	0.055747	Intron (ENST00000527955.5/10223, intron 3 of 6)	1	167052836	167078719	25884	2	10223	ENST00000527955.5	11591	GPA33	GPA33
chr1	167219074	167223056	3983	*	0.603544	Promoter (<=1kb)	1	167220829	167427345	206517	1	5451	ENST00000367866.6	0	POU2F1	POU2F1
chr1	167552584	167554537	1954	*	0.544197	Promoter (<=1kb)	1	167529117	167553805	24689	2	8804	ENST00000466652.2	0	CREG1	CREG1
chr1	167713939	167717155	3217	*	0.392072	Promoter (4-5kb)	1	167721950	167765896	43947	1	9019	ENST00000464954.1	-4795	MPZL1	MPZL1
chr1	167721023	167723640	2618	*	0.73255	Promoter (<=1kb)	1	167721950	167765896	43947	1	9019	ENST00000464954.1	0	MPZL1	MPZL1
chr1	167763969	167764268	300	*	0.0138262	Promoter (<=1kb)	1	167765058	167788012	22955	1	9019	ENST00000474729.5	-790	MPZL1	MPZL1
chr1	167925950	167926696	747	*	0.0187018	Intron (ENST00000367846.8/25874, intron 1 of 4)	1	167935783	167987547	51765	1	55827	ENST00000450548.5	-9087	DCAF6	DCAF6
chr1	167926797	167928230	1434	*	0.0490939	Intron (ENST00000367846.8/25874, intron 1 of 4)	1	167935783	167987547	51765	1	55827	ENST00000450548.5	-7553	DCAF6	DCAF6
chr1	167928336	167930483	2148	*	0.0397492	Intron (ENST00000367846.8/25874, intron 1 of 4)	1	167935783	167987547	51765	1	55827	ENST00000450548.5	-5300	DCAF6	DCAF6
chr1	167930613	167931430	818	*	0.0161181	Promoter (4-5kb)	1	167935783	167987547	51765	1	55827	ENST00000450548.5	-4353	DCAF6	DCAF6
chr1	167932938	167939341	6404	*	0.681457	Promoter (<=1kb)	1	167916729	167936040	19312	2	25874	ENST00000367846.8	0	MPC2	MPC2
chr1	168135923	168137910	1988	*	0.371803	Promoter (<=1kb)	1	168079543	168136707	57165	2	23432	ENST00000539777.5	0	GPR161	GPR161
chr1	168178283	168181114	2832	*	0.534841	Promoter (<=1kb)	1	168178933	168202114	23182	1	261726	ENST00000367833.6	0	TIPRL	TIPRL
chr1	168225354	168226884	1531	*	0.57907	Promoter (<=1kb)	1	168225938	168236770	10833	1	375035	ENST00000471981.1	0	SFT2D2	SFT2D2
chr1	168347798	168348924	1127	*	0.150656	Intron (ENST00000636624.1/ENST00000636624.1, intron 1 of 3)	1	168375524	168375621	98	1	693142	ENST00000385239.1	-26600	MIR557	MIR557
chr1	169105362	169111241	5880	*	0.650159	Promoter (<=1kb)	1	169105697	169132722	27026	1	481	ENST00000367816.5	0	ATP1B1	ATP1B1
chr1	169245053	169245875	823	*	0.0216537	Intron (ENST00000472647.5/29922, intron 7 of 11)	1	169132531	169230732	98202	2	29922	ENST00000493481.1	-14321	NME7	NME7
chr1	169366926	169369671	2746	*	0.500506	Promoter (<=1kb)	1	169132531	169367946	235416	2	29922	ENST00000472647.5	0	NME7	NME7
chr1	169483266	169487067	3802	*	0.485348	Promoter (<=1kb)	1	169463909	169486003	22095	2	10560	ENST00000236137.9	0	SLC19A2	SLC19A2
chr1	169586001	169586503	503	*	0.029075	Promoter (<=1kb)	1	169514166	169586588	72423	2	2153	ENST00000367796.3	85	F5	F5
chr1	169793814	169796168	2355	*	0.569996	Promoter (<=1kb)	1	169794730	169804386	9657	1	55732	ENST00000472795.5	0	C1orf112	C1orf112
chr1	169890873	169892184	1312	*	0.0461698	Promoter (1-2kb)	1	169849631	169893952	44322	2	57147	ENST00000367771.10	1768	SCYL3	SCYL3
chr1	169892630	169894871	2242	*	0.663536	Promoter (<=1kb)	1	169849631	169893952	44322	2	57147	ENST00000367771.10	0	SCYL3	SCYL3
chr1	170073595	170075360	1766	*	0.451274	Promoter (<=1kb)	1	169921326	170074588	153263	2	22920	ENST00000367767.5	0	KIFAP3	KIFAP3
chr1	170094873	170095273	401	*	0.0246714	Distal Intergenic	1	170035509	170085208	49700	2	22920	ENST00000490550.1	-9665	KIFAP3	KIFAP3
chr1	170530827	170533488	2662	*	0.54956	Promoter (<=1kb)	1	170462209	170532647	70439	2	101928650	ENST00000456083.5	0	NA	NA
chr1	170664142	170664951	810	*	0.0311845	Promoter (<=1kb)	1	170663937	170729021	65085	1	5396	ENST00000497230.2	205	PRRX1	PRRX1
chr1	171251151	171252117	967	*	0.0948832	Promoter (2-3kb)	1	171248499	171285978	37480	1	2326	ENST00000367750.7	2652	FMO1	FMO1
chr1	171314106	171314666	561	*	0.0648277	Promoter (<=1kb)	1	171314208	171323192	8985	1	2329	ENST00000497228.5	0	FMO4	FMO4
chr1	171484668	171487535	2868	*	0.766837	Promoter (<=1kb)	1	171485551	171532775	47225	1	23215	ENST00000392078.7	0	PRRC2C	PRRC2C
chr1	171740894	171743603	2710	*	0.545481	Promoter (<=1kb)	1	171700160	171742247	42088	2	8674	ENST00000236192.11	0	VAMP4	VAMP4
chr1	171780481	171782960	2480	*	0.620193	Promoter (<=1kb)	1	171781664	171786080	4417	1	51603	ENST00000485629.1	0	METTL13	METTL13
chr1	171841028	171842170	1143	*	0.249484	Promoter (<=1kb)	1	171841498	172133392	291895	1	26052	ENST00000367733.6	0	DNM3	DNM3
chr1	172359330	172359886	557	*	0.0204921	Intron (ENST00000355305.9/26052, intron 17 of 20)	1	172379018	172418466	39449	1	26052	ENST00000485254.2	-19132	DNM3	DNM3
chr1	172431852	172432397	546	*	0.0228973	Intron (ENST00000367727.8/92346, intron 1 of 6)	1	172420734	172431287	10554	1	92346	ENST00000460397.2	11118	C1orf105	C1orf105
chr1	172443101	172444421	1321	*	0.591577	Promoter (<=1kb)	1	172393134	172444083	50950	2	5279	ENST00000484368.1	0	PIGC	PIGC
chr1	172531615	172534617	3003	*	0.687624	Promoter (<=1kb)	1	172532349	172611833	79485	1	51430	ENST00000367723.8	0	SUCO	SUCO
chr1	173475089	173480163	5075	*	0.603731	Promoter (<=1kb)	1	173477266	173488807	11542	1	9588	ENST00000340385.5	0	PRDX6	PRDX6
chr1	173714314	173716878	2565	*	0.630597	Promoter (<=1kb)	1	173714941	173733828	18888	1	27252	ENST00000479505.5	0	KLHL20	KLHL20
chr1	173773962	173774366	405	*	0.0133363	Exon (ENST00000209884.4/27252, exon 9 of 12)	1	173781913	173785513	3601	1	27252	ENST00000488983.1	-7547	KLHL20	KLHL20
chr1	173823018	173825805	2788	*	0.523103	Promoter (<=1kb)	1	173824568	173858546	33979	1	55157	ENST00000361951.5	0	DARS2	DARS2
chr1	173865333	173870565	5233	*	0.66717	Promoter (<=1kb)	1	173863900	173867989	4090	2	60674	ENST00000449289.5	0	GAS5	GAS5
chr1	174020499	174023038	2540	*	0.625276	Promoter (<=1kb)	1	173931214	174022297	91084	2	149041	ENST00000367696.6	0	RC3H1	RC3H1
chr1	174158326	174160779	2454	*	0.542989	Promoter (<=1kb)	1	174115300	174159153	43854	2	102724601	ENST00000426899.5	0	RP11-160H22.5	RP11-160H22.5
chr1	174239062	174239848	787	*	0.0347348	Promoter (<=1kb)	1	174238822	174244320	5499	1	9910	ENST00000529474.2	240	RABGAP1L	RABGAP1L
chr1	174596195	174596716	522	*	0.031386	Intron (ENST00000251507.8/9910, intron 13 of 20)	1	174637378	174705750	68373	1	9910	ENST00000474375.6	-40662	RABGAP1L	RABGAP1L
chr1	174990136	174991206	1071	*	0.179421	3' UTR	1	174999163	175011715	12553	1	27101	ENST00000613570.4	-7957	CACYBP	CACYBP
chr1	174998079	175001927	3849	*	0.657749	Promoter (<=1kb)	1	174999163	175011715	12553	1	27101	ENST00000613570.4	0	CACYBP	CACYBP
chr1	175022108	175024155	2048	*	0.62502	Promoter (<=1kb)	1	175012958	175023425	10468	2	63931	ENST00000476371.1	0	MRPS14	MRPS14
chr1	175105666	175107492	1827	*	0.123904	Intron (ENST00000239462.8/63923, intron 9 of 18)	1	175077419	175147936	70518	1	63923	ENST00000621086.1	28247	TNN	TNN
chr1	175108385	175108658	274	*	0.0245946	Intron (ENST00000239462.8/63923, intron 9 of 18)	1	175077419	175147936	70518	1	63923	ENST00000621086.1	30966	TNN	TNN
chr1	175191573	175193044	1472	*	0.233571	Promoter (<=1kb)	1	175156987	175192793	35807	2	9674	ENST00000423313.5	0	KIAA0040	KIAA0040
chr1	176205345	176208932	3588	*	0.729098	Promoter (<=1kb)	1	175944831	176206691	261861	2	64326	ENST00000367667.5	0	RFWD2	RFWD2
chr1	176313911	176314722	812	*	0.0298631	Distal Intergenic	1	175944831	176207493	262663	2	64326	ENST00000367669.7	-106418	RFWD2	RFWD2
chr1	177031676	177033360	1685	*	0.310519	Promoter (<=1kb)	1	176976053	177032550	56498	2	460	ENST00000473640.1	0	ASTN1	ASTN1
chr1	177164410	177164929	520	*	0.0121203	Promoter (<=1kb)	1	176857302	177164867	307566	2	460	ENST00000367657.7	0	ASTN1	ASTN1
chr1	177170876	177171443	568	*	0.0323686	Promoter (<=1kb)	1	177171497	177282422	110926	1	57795	ENST00000361539.4	-54	BRINP2	BRINP2
chr1	178092851	178094996	2146	*	0.507577	Promoter (<=1kb)	1	178091508	178093984	2477	2	100302401	ENST00000421505.1	0	RASAL2-AS1	RASAL2-AS1
chr1	178541873	178543359	1487	*	0.317572	Promoter (<=1kb)	1	178542752	178545500	2749	1	400798	ENST00000367638.1	0	C1orf220	C1orf220
chr1	178724609	178727136	2528	*	0.531268	Promoter (<=1kb)	1	178725147	178921841	196695	1	55103	ENST00000367634.6	0	RALGPS2	RALGPS2
chr1	179025097	179027667	2571	*	0.638827	Promoter (<=1kb)	1	179025804	179050316	24513	1	9917	ENST00000440702.5	0	FAM20B	FAM20B
chr1	179081065	179083569	2505	*	0.557047	Promoter (<=1kb)	1	179081377	179095996	14620	1	64222	ENST00000367627.7	0	TOR3A	TOR3A
chr1	179228485	179230582	2098	*	0.575409	Promoter (<=1kb)	1	179099327	179229601	130275	2	27	ENST00000502732.5	0	ABL2	ABL2
chr1	179287683	179288239	557	*	0.0110044	Distal Intergenic	1	179293714	179358677	64964	1	6646	ENST00000539888.5	-5475	SOAT1	SOAT1
chr1	179293174	179294874	1701	*	0.382143	Promoter (<=1kb)	1	179293714	179358677	64964	1	6646	ENST00000539888.5	0	SOAT1	SOAT1
chr1	179364992	179366801	1810	*	0.407581	Promoter (<=1kb)	1	179365720	179379482	13763	1	126859	ENST00000509175.5	0	AXDND1	AXDND1
chr1	179585964	179586830	867	*	0.0304826	Promoter (4-5kb)	1	179591613	179691270	99658	1	163589	ENST00000367614.5	-4783	TDRD5	TDRD5
chr1	179814642	179815343	702	*	0.0274898	3' UTR	1	179873706	179877772	4067	2	163590	ENST00000483123.1	62429	TOR1AIP2	TOR1AIP2
chr1	179876290	179878238	1949	*	0.565488	Promoter (<=1kb)	1	179839967	179877799	37833	2	163590	ENST00000367612.7	0	TOR1AIP2	TOR1AIP2
chr1	179880957	179883946	2990	*	0.592685	Promoter (<=1kb)	1	179882042	179919708	37667	1	26092	ENST00000528443.6	0	TOR1AIP1	TOR1AIP1
chr1	179953677	179956261	2585	*	0.645118	Promoter (<=1kb)	1	179954738	180114880	160143	1	9857	ENST00000367607.7	0	CEP350	CEP350
chr1	180153746	180155989	2244	*	0.564721	Promoter (<=1kb)	1	180154834	180204030	49197	1	5768	ENST00000367602.7	0	QSOX1	QSOX1
chr1	180229132	180232195	3064	*	0.262352	Promoter (<=1kb)	1	180230286	180278982	48697	1	89884	ENST00000263726.3	0	LHX4	LHX4
chr1	180501133	180503678	2546	*	0.510051	Promoter (<=1kb)	1	180269653	180502954	233302	2	100527964	ENST00000642319.1	0	ACBD6	ACBD6
chr1	180631604	180633090	1487	*	0.716688	Promoter (<=1kb)	1	180632004	180890251	258248	1	9213	ENST00000367590.8	0	XPR1	XPR1
chr1	180912440	180912951	512	*	0.0197438	Promoter (<=1kb)	1	180913154	180914056	903	1	57710	ENST00000496210.1	-203	KIAA1614	KIAA1614
chr1	181020657	181023064	2408	*	0.582718	Promoter (<=1kb)	1	180972725	181022911	50187	2	10228	ENST00000258301.5	0	STX6	STX6
chr1	181023184	181023560	377	*	0.0213571	Promoter (<=1kb)	1	180972712	181023121	50410	2	10228	ENST00000542060.5	-63	STX6	STX6
chr1	181033504	181034625	1122	*	0.0957799	Promoter (<=1kb)	1	181033972	181049697	15726	1	3140	ENST00000486453.1	0	MR1	MR1
chr1	181088010	181090583	2574	*	0.412293	Promoter (<=1kb)	1	181088712	181092899	4188	1	51278	ENST00000367577.6	0	IER5	IER5
chr1	181104219	181105975	1757	*	0.374714	Distal Intergenic	1	181088712	181092899	4188	1	51278	ENST00000367577.6	15507	IER5	IER5
chr1	181190024	181190399	376	*	0.0520617	Distal Intergenic	1	181175337	181182207	6871	1	101928973	ENST00000438428.1	14687	RP11-540K16.1	RP11-540K16.1
chr1	181318240	181318671	432	*	0.0114508	Promoter (<=1kb)	1	181317690	181716129	398440	1	777	ENST00000524607.6	550	CACNA1E	CACNA1E
chr1	181482199	181483252	1054	*	0.0825275	Promoter (<=1kb)	1	181483311	181652094	168784	1	777	ENST00000533229.1	-59	CACNA1E	CACNA1E
chr1	181937139	181937673	535	*	0.0365305	Distal Intergenic	1	182054570	182061712	7143	2	127665	ENST00000339948.3	124039	ZNF648	ZNF648
chr1	182028522	182030776	2255	*	0.347611	Distal Intergenic	1	182054570	182061712	7143	2	127665	ENST00000339948.3	30936	ZNF648	ZNF648
chr1	182061319	182061695	377	*	0.0162124	Promoter (<=1kb)	1	182054570	182061712	7143	2	127665	ENST00000339948.3	17	ZNF648	ZNF648
chr1	182228054	182229281	1228	*	0.0433497	Intron (ENST00000608183.1/400799, intron 2 of 16)	1	182129310	182244399	115090	2	400799	ENST00000608183.1	15118	LINC01344	LINC01344
chr1	182389284	182392721	3438	*	0.691054	Promoter (<=1kb)	1	182381704	182391346	9643	2	2752	ENST00000642379.1	0	GLUL	GLUL
chr1	182587999	182589555	1557	*	0.252267	Promoter (<=1kb)	1	182573634	182589256	15623	2	6041	ENST00000367559.7	0	RNASEL	RNASEL
chr1	182789013	182790394	1382	*	0.280888	Promoter (<=1kb)	1	182789293	182830384	41092	1	80896	ENST00000488424.5	0	NPL	NPL
chr1	182838805	182842311	3507	*	0.615763	Promoter (<=1kb)	1	182839369	182887751	48383	1	1660	ENST00000367549.3	0	DHX9	DHX9
chr1	183021975	183026073	4099	*	0.522543	Promoter (<=1kb)	1	183023460	183145592	122133	1	3915	ENST00000258341.4	0	LAMC1	LAMC1
chr1	183417478	183418769	1292	*	0.288315	Promoter (<=1kb)	1	183248237	183418602	170366	2	23057	ENST00000287713.6	0	NMNAT2	NMNAT2
chr1	183469700	183473794	4095	*	0.724144	Promoter (<=1kb)	1	183460874	183471746	10873	2	284649	ENST00000421703.5	0	NA	NA
chr1	183625548	183626310	763	*	0.0263241	3' UTR	1	183626194	183633958	7765	2	10092	ENST00000462965.1	7648	ARPC5	ARPC5
chr1	183633932	183637047	3116	*	0.569396	Promoter (<=1kb)	1	183620846	183635726	14881	2	10092	ENST00000359856.10	0	ARPC5	ARPC5
chr1	183804432	183806272	1841	*	0.287316	Promoter (<=1kb)	1	183805120	183928531	123412	1	23179	ENST00000360851.3	0	RGL1	RGL1
chr1	184050903	184053143	2241	*	0.66312	Promoter (<=1kb)	1	184051651	184074212	22562	1	116461	ENST00000423085.7	0	TSEN15	TSEN15
chr1	184386021	184389708	3688	*	0.566779	Promoter (<=1kb)	1	184387058	184629020	241963	1	81563	ENST00000235307.6	0	C1orf21	C1orf21
chr1	184452920	184454077	1158	*	0.0235924	Intron (ENST00000235307.6/81563, intron 1 of 5)	1	184387271	184621974	234704	1	81563	ENST00000648109.1	65649	C1orf21	C1orf21
chr1	184482805	184483179	375	*	0.0141291	Intron (ENST00000235307.6/81563, intron 2 of 5)	1	184539993	184592248	52256	1	81563	ENST00000489143.6	-56814	C1orf21	C1orf21
chr1	184589956	184590482	527	*	0.014332	Promoter (<=1kb)	1	184590748	184599609	8862	1	81563	ENST00000477517.1	-266	C1orf21	C1orf21
chr1	184753298	184756031	2734	*	0.563582	Promoter (<=1kb)	1	184690231	184754913	64683	2	80267	ENST00000318130.12	0	EDEM3	EDEM3
chr1	184930192	184930821	630	*	0.0334789	Intron (ENST00000367511.3/116496, intron 1 of 13)	1	184887739	184890185	2447	2	116496	ENST00000496299.1	-40007	FAM129A	FAM129A
chr1	184973120	184974801	1682	*	0.221915	Promoter (<=1kb)	1	184791030	184974550	183521	2	116496	ENST00000367511.3	0	FAM129A	FAM129A
chr1	185045027	185047149	2123	*	0.506179	Promoter (<=1kb)	1	185045364	185102608	57245	1	6045	ENST00000367510.7	0	RNF2	RNF2
chr1	185155577	185158648	3072	*	0.531476	Promoter (<=1kb)	1	185157080	185291007	133928	1	54823	ENST00000367501.7	0	SWT1	SWT1
chr1	185315615	185318192	2578	*	0.563763	Promoter (<=1kb)	1	185296388	185317329	20942	2	10625	ENST00000367498.7	0	IVNS1ABP	IVNS1ABP
chr1	185404543	185404930	388	*	0.0199194	Distal Intergenic	1	185331257	185335039	3783	2	100288079	ENST00000565520.1	-69504	GS1-279B7.1	GS1-279B7.1
chr1	185734021	185734587	567	*	0.0243143	Promoter (<=1kb)	1	185734551	186190949	456399	1	83872	ENST00000271588.8	0	HMCN1	HMCN1
chr1	185892853	185893652	800	*	0.109939	Intron (ENST00000271588.8/83872, intron 4 of 106)	1	185957069	185993437	36369	1	83872	ENST00000485744.5	-63417	HMCN1	HMCN1
chr1	186373422	186377283	3862	*	0.693349	Promoter (<=1kb)	1	186375838	186419551	43714	1	54953	ENST00000419367.8	0	C1orf27	C1orf27
chr1	186679959	186680391	433	*	0.0129492	Promoter (<=1kb)	1	186674353	186680290	5938	2	5743	ENST00000559627.1	0	PTGS2	PTGS2
chr1	186703282	186703790	509	*	0.0311809	Distal Intergenic	1	186680622	186681446	825	1	103752588	ENST00000608917.1	22660	PACERR	PACERR
chr1	186828665	186829745	1081	*	0.157949	Promoter (<=1kb)	1	186828953	186988981	160029	1	5321	ENST00000367466.3	0	PLA2G4A	PLA2G4A
chr1	190478375	190479713	1339	*	0.179384	Promoter (<=1kb)	1	190478551	190480735	2185	1	101929120	ENST00000436905.5	0	NA	NA
chr1	192205639	192206623	985	*	0.0608803	Intron (ENST00000643151.1/ENST00000643151.1, intron 4 of 7)	1	192158676	192160683	2008	1	64407	ENST00000491030.1	46963	RGS18	RGS18
chr1	192738614	192740217	1604	*	0.0726617	Exon (ENST00000646471.1/ENST00000646471.1, exon 1 of 5)	1	192716328	192716390	63	1	100616345	ENST00000640330.1	22286	NA	NA
chr1	192808401	192809699	1299	*	0.122486	Promoter (<=1kb)	1	192809039	192810899	1861	1	5997	ENST00000483295.1	0	RGS2	RGS2
chr1	193057800	193061296	3497	*	0.539902	Promoter (<=1kb)	1	193012250	193059496	47247	2	51377	ENST00000367455.8	0	UCHL5	UCHL5
chr1	193104030	193106091	2062	*	0.598372	Promoter (<=1kb)	1	193090866	193105433	14568	2	51022	ENST00000608166.2	0	GLRX2	GLRX2
chr1	193121213	193123661	2449	*	0.599468	Promoter (<=1kb)	1	193121800	193254815	133016	1	79577	ENST00000650099.1	0	CDC73	CDC73
chr1	193418381	193418969	589	*	0.0302007	Distal Intergenic	1	193304745	193365953	61209	1	101929184	ENST00000420807.1	113636	LINC01031	LINC01031
chr1	195763211	195763737	527	*	0.0191945	Distal Intergenic	1	196044996	196061073	16078	2	105371673	ENST00000430519.1	297336	NA	NA
chr1	195821978	195822199	222	*	0.0143793	Distal Intergenic	1	196044996	196061073	16078	2	105371673	ENST00000430519.1	238874	NA	NA
chr1	196225246	196225760	515	*	0.0548958	Downstream (<1kb)	1	196044996	196061073	16078	2	105371673	ENST00000430519.1	-164173	NA	NA
chr1	196608047	196609038	992	*	0.0511076	Promoter (<=1kb)	1	196225779	196608411	382633	2	343450	ENST00000367433.9	0	KCNT2	KCNT2
chr1	196690483	196691288	806	*	0.0132575	Intron (ENST00000367429.8/3075, intron 9 of 21)	1	196676988	196747504	70517	1	3075	ENST00000466229.5	13495	CFH	CFH
chr1	196786281	196786955	675	*	0.021022	Promoter (2-3kb)	1	196789760	196793633	3874	1	10878	ENST00000461558.2	-2805	CFHR3	CFHR3
chr1	196877872	196878617	746	*	0.0650216	Intron (ENST00000649395.1/ENST00000649395.1, intron 3 of 3)	1	196888014	196918713	30700	1	10877	ENST00000367416.6	-9397	CFHR4	CFHR4
chr1	197145234	197147578	2345	*	0.584402	Promoter (<=1kb)	1	197084128	197146694	62567	2	259266	ENST00000294732.11	0	ASPM	ASPM
chr1	197200351	197202662	2312	*	0.531868	Promoter (<=1kb)	1	197153680	197200542	46863	2	360023	ENST00000367405.4	0	ZBTB41	ZBTB41
chr1	197620627	197621167	541	*	0.019991	Intron (ENST00000620048.5/163486, intron 10 of 22)	1	197605482	197658350	52869	2	163486	ENST00000496935.1	37183	DENND1B	DENND1B
chr1	197773885	197775851	1967	*	0.458321	Promoter (<=1kb)	1	197504748	197775493	270746	2	163486	ENST00000620048.5	0	DENND1B	DENND1B
chr1	197901662	197903734	2073	*	0.430009	Promoter (<=1kb)	1	197902647	197907367	4721	1	388722	ENST00000367393.7	0	C1orf53	C1orf53
chr1	197915758	197916383	626	*	0.04311	Promoter (<=1kb)	1	197915837	197932266	16430	1	56956	ENST00000561173.5	0	LHX9	LHX9
chr1	198156189	198160012	3824	*	0.601299	Promoter (<=1kb)	1	198156963	198322420	165458	1	140609	ENST00000367385.8	0	NEK7	NEK7
chr1	199931800	199932639	840	*	0.0533343	Distal Intergenic	1	200027602	200177424	149823	1	2494	ENST00000367362.7	-94963	NR5A2	NR5A2
chr1	200028521	200029881	1361	*	0.270352	Promoter (<=1kb)	1	200027883	200039769	11887	1	2494	ENST00000447034.1	638	NR5A2	NR5A2
chr1	200039044	200040396	1353	*	0.278251	Promoter (2-3kb)	1	200042825	200177420	134596	1	2494	ENST00000544748.5	-2429	NR5A2	NR5A2
chr1	200301697	200302773	1077	*	0.112288	Intron (ENST00000636153.1/554279, intron 4 of 4)	1	200342544	200373792	31249	2	554279	ENST00000367355.5	71019	LINC00862	LINC00862
chr1	200409007	200411103	2097	*	0.715015	Promoter (<=1kb)	1	200404940	200410056	5117	2	23528	ENST00000294740.3	0	ZNF281	ZNF281
chr1	200619768	200621427	1660	*	0.48713	Promoter (<=1kb)	1	200551500	200620734	69235	2	9928	ENST00000367350.4	0	KIF14	KIF14
chr1	200668508	200671380	2873	*	0.502932	Promoter (<=1kb)	1	200669507	200694250	24744	1	101929224	ENST00000568695.1	0	RP11-92G12.3	RP11-92G12.3
chr1	200738274	200740881	2608	*	0.617594	Promoter (<=1kb)	1	200739558	200860704	121147	1	23271	ENST00000358823.6	0	CAMSAP2	CAMSAP2
chr1	200890694	200892064	1371	*	0.0791761	Promoter (<=1kb)	1	200891048	200899538	8491	1	55765	ENST00000532631.5	0	C1orf106	C1orf106
chr1	200908740	200909162	423	*	0.0150999	Promoter (<=1kb)	1	200908495	200911598	3104	1	55765	ENST00000526172.1	245	C1orf106	C1orf106
chr1	201114005	201115490	1486	*	0.310341	Promoter (<=1kb)	1	201113953	201115372	1420	2	647219	ENST00000458416.2	0	ASCL5	ASCL5
chr1	201153112	201154869	1758	*	0.593836	Promoter (<=1kb)	1	201134772	201154494	19723	2	252839	ENST00000367334.9	0	TMEM9	TMEM9
chr1	201170366	201171704	1339	*	0.210274	Promoter (<=1kb)	1	201134772	201171574	36803	2	252839	ENST00000367333.6	0	TMEM9	TMEM9
chr1	201398064	201400598	2535	*	0.49504	Promoter (<=1kb)	1	201380838	201399608	18771	2	3898	ENST00000391967.6	0	LAD1	LAD1
chr1	201467355	201469743	2389	*	0.441596	Promoter (<=1kb)	1	201464383	201469184	4802	2	23612	ENST00000367311.4	0	PHLDA3	PHLDA3
chr1	201480158	201480496	339	*	0.020133	Distal Intergenic	1	201465958	201469237	3280	2	23612	ENST00000367309.1	-10921	PHLDA3	PHLDA3
chr1	201480598	201481273	676	*	0.0225624	Downstream (2-3kb)	1	201483532	201492499	8968	2	1465	ENST00000533402.5	11226	CSRP1	CSRP1
chr1	201505676	201508187	2512	*	0.43612	Promoter (<=1kb)	1	201483534	201507259	23726	2	1465	ENST00000340006.6	0	CSRP1	CSRP1
chr1	201538610	201539804	1195	*	0.176992	Intron (ENST00000648727.1/ENST00000648727.1, intron 1 of 1)	1	201520056	201520549	494	1	376693	ENST00000482594.2	18554	NA	NA
chr1	201647717	201649486	1770	*	0.227019	Promoter (<=1kb)	1	201648249	201826969	178721	1	89796	ENST00000367296.8	0	NAV1	NAV1
chr1	201739406	201740258	853	*	0.0301981	Promoter (<=1kb)	1	201739868	201826969	87102	1	89796	ENST00000367295.5	0	NAV1	NAV1
chr1	201828728	201830927	2200	*	0.778499	Promoter (<=1kb)	1	201688259	201829559	141301	2	100873949	ENST00000413035.5	0	IPO9-AS1	IPO9-AS1
chr1	201888269	201889674	1406	*	0.347044	Promoter (<=1kb)	1	201888680	201892137	3458	1	149345	ENST00000464117.1	0	SHISA4	SHISA4
chr1	201954358	201957135	2778	*	0.616218	Promoter (<=1kb)	1	201955491	201970661	15171	1	10440	ENST00000367287.4	0	TIMM17A	TIMM17A
chr1	201982220	201984270	2051	*	0.569434	Promoter (<=1kb)	1	201982372	202001399	19028	1	6051	ENST00000481780.5	0	RNPEP	RNPEP
chr1	202007726	202008717	992	*	0.0459938	Promoter (<=1kb)	1	202007945	202016009	8065	1	1999	ENST00000359651.7	0	ELF3	ELF3
chr1	202009407	202012831	3425	*	0.551494	Promoter (<=1kb)	1	201995696	202010463	14768	2	102723465	ENST00000419190.2	0	NA	NA
chr1	202018059	202018807	749	*	0.0229145	Promoter (4-5kb)	1	202013778	202015794	2017	1	1999	ENST00000475698.1	4281	ELF3	ELF3
chr1	202034645	202034945	301	*	0.0104689	Distal Intergenic	1	202013778	202015794	2017	1	1999	ENST00000475698.1	20867	ELF3	ELF3
chr1	202143097	202145573	2477	*	0.681597	Promoter (<=1kb)	1	202133404	202144741	11338	2	127829	ENST00000272217.6	0	ARL8A	ARL8A
chr1	202193805	202194173	369	*	0.013064	Promoter (<=1kb)	1	202193901	202319781	125881	1	59352	ENST00000367278.7	0	LGR6	LGR6
chr1	202340461	202342633	2173	*	0.672732	Promoter (<=1kb)	1	202331657	202341936	10280	2	29089	ENST00000646651.1	0	UBE2T	UBE2T
chr1	202348534	202350106	1573	*	0.628038	Promoter (<=1kb)	1	202348699	202592706	244008	1	4660	ENST00000391959.5	0	PPP1R12B	PPP1R12B
chr1	202554387	202554732	346	*	0.0143779	Promoter (3-4kb)	1	202558618	202567827	9210	1	4660	ENST00000367269.2	-3886	PPP1R12B	PPP1R12B
chr1	202806110	202809070	2961	*	0.564711	Promoter (<=1kb)	1	202724887	202808473	83587	2	10765	ENST00000648338.1	0	KDM5B	KDM5B
chr1	202810166	202811996	1831	*	0.43879	Promoter (<=1kb)	1	202810954	202812156	1203	1	100506696	ENST00000553157.1	0	PCAT6	PCAT6
chr1	202860518	202862487	1970	*	0.550117	Promoter (<=1kb)	1	202861754	202875241	13488	1	148709	ENST00000456105.2	0	RP11-480I12.9	RP11-480I12.9
chr1	202887635	202889621	1987	*	0.530015	Promoter (<=1kb)	1	202878957	202889135	10179	2	5877	ENST00000367262.3	0	RABIF	RABIF
chr1	202925747	202927945	2199	*	0.48364	Promoter (<=1kb)	1	202891100	202927262	36163	2	59349	ENST00000367261.7	0	KLHL12	KLHL12
chr1	202956898	202958910	2013	*	0.761223	Promoter (<=1kb)	1	202940823	202958389	17567	2	51094	ENST00000340990.9	0	ADIPOR1	ADIPOR1
chr1	202966353	202968134	1782	*	0.791489	Promoter (<=1kb)	1	202961869	202967280	5412	2	51706	ENST00000367249.8	0	CYB5R1	CYB5R1
chr1	203006182	203008949	2768	*	0.571093	Promoter (<=1kb)	1	203007386	203024848	17463	1	92703	ENST00000367242.3	0	TMEM183A	TMEM183A
chr1	203026151	203027913	1763	*	0.382411	Promoter (<=1kb)	1	203026498	203078736	52239	1	8497	ENST00000367240.6	0	PPFIA4	PPFIA4
chr1	203127979	203128616	638	*	0.0208896	Promoter (<=1kb)	1	203128306	203166749	38444	1	134	ENST00000367235.1	0	ADORA1	ADORA1
chr1	203267415	203267730	316	*	0.0562604	Intron (ENST00000484834.5/1118, intron 1 of 11)	1	203212827	203272809	59983	2	1118	ENST00000484834.5	5079	CHIT1	CHIT1
chr1	203304626	203307371	2746	*	0.687798	Promoter (<=1kb)	1	203298758	203305309	6552	2	730227	ENST00000457348.5	0	LINC01136	LINC01136
chr1	203326911	203327963	1053	*	0.135886	Distal Intergenic	1	203305536	203309602	4067	1	7832	ENST00000290551.4	21375	BTG2	BTG2
chr1	203626483	203627430	948	*	0.0797772	Promoter (<=1kb)	1	203626561	203744081	117521	1	493	ENST00000357681.9	0	ATP2B4	ATP2B4
chr1	203682505	203684054	1550	*	0.532197	Promoter (<=1kb)	1	203682809	203740319	57511	1	493	ENST00000341360.6	0	ATP2B4	ATP2B4
chr1	203795060	203797463	2404	*	0.47604	Promoter (<=1kb)	1	203795654	203802173	6520	1	9877	ENST00000466470.5	0	ZC3H11A	ZC3H11A
chr1	203860978	203863157	2180	*	0.562472	Promoter (<=1kb)	1	203861603	203870081	8479	1	6635	ENST00000483099.5	0	SNRPE	SNRPE
chr1	204072733	204075357	2625	*	0.386308	Promoter (<=1kb)	1	204073115	204119859	46745	1	9580	ENST00000367203.8	0	SOX13	SOX13
chr1	204088379	204089135	757	*	0.0517951	Intron (ENST00000367203.8/9580, intron 1 of 6)	1	204078129	204116627	38499	1	9580	ENST00000528591.5	10250	SOX13	SOX13
chr1	204089219	204089562	344	*	0.0267184	Intron (ENST00000367203.8/9580, intron 1 of 6)	1	204078129	204116627	38499	1	9580	ENST00000528591.5	11090	SOX13	SOX13
chr1	204151475	204152709	1235	*	0.146348	Promoter (<=1kb)	1	204131062	204151894	20833	2	55224	ENST00000367201.7	0	ETNK2	ETNK2
chr1	204213378	204214736	1359	*	0.258892	Promoter (<=1kb)	1	204198160	204214092	15933	2	127845	ENST00000308302.3	0	GOLT1A	GOLT1A
chr1	204285763	204287232	1470	*	0.0272118	Intron (ENST00000272203.7/22874, intron 1 of 22)	1	204220756	204307395	86640	2	22874	ENST00000637508.1	20163	PLEKHA6	PLEKHA6
chr1	204331076	204332436	1361	*	0.160725	Intron (ENST00000272203.7/22874, intron 1 of 22)	1	204220756	204307395	86640	2	22874	ENST00000637508.1	-23681	PLEKHA6	PLEKHA6
chr1	204363145	204364092	948	*	0.0226784	Promoter (3-4kb)	1	204221221	204359916	138696	2	22874	ENST00000414478.1	-3229	PLEKHA6	PLEKHA6
chr1	204377668	204378498	831	*	0.0336606	Promoter (<=1kb)	1	204273626	204377665	104040	2	22874	ENST00000564627.2	-3	PLEKHA6	PLEKHA6
chr1	204404766	204405355	590	*	0.0160204	3' UTR	1	204403387	204411791	8405	2	84919	ENST00000367188.4	6436	PPP1R15B	PPP1R15B
chr1	204406457	204406737	281	*	0.0124317	Intron (ENST00000443515.1/ENST00000443515.1, intron 1 of 2)	1	204403387	204411791	8405	2	84919	ENST00000367188.4	5054	PPP1R15B	PPP1R15B
chr1	204406755	204412670	5916	*	0.617348	Promoter (<=1kb)	1	204403387	204411791	8405	2	84919	ENST00000367188.4	0	PPP1R15B	PPP1R15B
chr1	204417069	204417823	755	*	0.0102964	Intron (ENST00000443515.1/ENST00000443515.1, intron 1 of 2)	1	204403387	204411791	8405	2	84919	ENST00000367188.4	-5278	PPP1R15B	PPP1R15B
chr1	204492687	204495634	2948	*	0.453377	Promoter (<=1kb)	1	204469410	204494724	25315	2	5287	ENST00000415899.1	0	PIK3C2B	PIK3C2B
chr1	204505900	204508603	2704	*	0.261857	Distal Intergenic	1	204516379	204558119	41741	1	4194	ENST00000367183.7	-7776	MDM4	MDM4
chr1	204515717	204517708	1992	*	0.560498	Promoter (<=1kb)	1	204516379	204558119	41741	1	4194	ENST00000367183.7	0	MDM4	MDM4
chr1	204684563	204686002	1440	*	0.175163	Promoter (<=1kb)	1	204617170	204685353	68184	2	10446	ENST00000367176.7	0	LRRN2	LRRN2
chr1	204806836	204807484	649	*	0.249152	Distal Intergenic	1	204828651	205010924	182274	1	23114	ENST00000404977.6	-21167	NFASC	NFASC
chr1	204828210	204829310	1101	*	0.321401	Promoter (<=1kb)	1	204828651	205010924	182274	1	23114	ENST00000404977.6	0	NFASC	NFASC
chr1	205120265	205123387	3123	*	0.704581	Promoter (<=1kb)	1	205086142	205122015	35874	2	5929	ENST00000264515.10	0	RBBP5	RBBP5
chr1	205210307	205212073	1767	*	0.584766	Promoter (<=1kb)	1	205142505	205211566	69062	2	25778	ENST00000367161.7	0	DSTYK	DSTYK
chr1	205227221	205228615	1395	*	0.243977	Promoter (<=1kb)	1	205228176	205273343	45168	1	9911	ENST00000358024.7	0	TMCC2	TMCC2
chr1	205317223	205317636	414	*	0.0109402	Promoter (4-5kb)	1	205302059	205321791	19733	2	81788	ENST00000367157.4	4155	NUAK2	NUAK2
chr1	205318378	205318791	414	*	0.0198187	Promoter (2-3kb)	1	205302059	205321791	19733	2	81788	ENST00000367157.4	3000	NUAK2	NUAK2
chr1	205319003	205319724	722	*	0.0341131	Promoter (2-3kb)	1	205302059	205321791	19733	2	81788	ENST00000367157.4	2067	NUAK2	NUAK2
chr1	205320457	205321891	1435	*	0.640457	Promoter (<=1kb)	1	205302059	205321791	19733	2	81788	ENST00000367157.4	0	NUAK2	NUAK2
chr1	205343966	205344685	720	*	0.0418125	Promoter (<=1kb)	1	205339801	205344182	4382	2	55220	ENST00000607826.1	0	KLHDC8A	KLHDC8A
chr1	205430522	205431130	609	*	0.128729	Intron (ENST00000367154.5/93273, intron 1 of 3)	1	205381378	205422054	40677	2	93273	ENST00000367153.8	-8468	LEMD1	LEMD1
chr1	205456660	205457247	588	*	0.0202601	Promoter (<=1kb)	1	205436986	205456086	19101	2	101669762	ENST00000625854.1	-574	NA	NA
chr1	205504408	205505122	715	*	0.0613781	Promoter (<=1kb)	1	205504595	205531378	26784	1	5129	ENST00000429964.6	0	CDK18	CDK18
chr1	205543109	205543428	320	*	0.0166071	Distal Intergenic	1	205530313	205531666	1354	1	5129	ENST00000459862.1	12796	CDK18	CDK18
chr1	205543658	205544354	697	*	0.0274401	Distal Intergenic	1	205530313	205531666	1354	1	5129	ENST00000459862.1	13345	CDK18	CDK18
chr1	205592080	205592322	243	*	0.0158442	Promoter (<=1kb)	1	205592129	205598141	6013	1	148808	ENST00000471425.1	0	MFSD4A	MFSD4A
chr1	205630148	205633762	3615	*	0.489796	Promoter (<=1kb)	1	205597556	205631893	34338	2	2005	ENST00000616704.4	0	ELK4	ELK4
chr1	205661904	205662600	697	*	0.0270521	Promoter (<=1kb)	1	205657851	205662668	4818	2	85414	ENST00000460934.1	68	SLC45A3	SLC45A3
chr1	205662787	205666056	3270	*	0.0953133	Promoter (<=1kb)	1	205657851	205662668	4818	2	85414	ENST00000460934.1	-119	SLC45A3	SLC45A3
chr1	205676676	205681158	4483	*	0.621797	Promoter (<=1kb)	1	205657851	205680459	22609	2	85414	ENST00000367145.3	0	SLC45A3	SLC45A3
chr1	205747807	205750967	3161	*	0.625451	Promoter (<=1kb)	1	205712819	205750276	37458	2	64710	ENST00000367142.4	0	NUCKS1	NUCKS1
chr1	205774396	205775802	1407	*	0.496574	Promoter (<=1kb)	1	205767986	205775446	7461	2	8934	ENST00000367139.7	0	RAB29	RAB29
chr1	205811673	205814513	2841	*	0.662882	Promoter (<=1kb)	1	205789093	205813176	24084	2	254428	ENST00000367137.3	0	SLC41A1	SLC41A1
chr1	206469997	206471572	1576	*	0.126155	Promoter (<=1kb)	1	206470476	206478297	7822	1	9641	ENST00000605818.5	0	IKBKE	IKBKE
chr1	206507102	206508204	1103	*	0.277875	Promoter (<=1kb)	1	206507530	206587712	80183	1	83593	ENST00000579436.6	0	RASSF5	RASSF5
chr1	206556639	206558135	1497	*	0.119558	Promoter (<=1kb)	1	206557165	206589267	32103	1	83593	ENST00000577571.5	0	RASSF5	RASSF5
chr1	206611076	206612931	1856	*	0.572892	Promoter (<=1kb)	1	206591642	206612459	20818	2	1939	ENST00000271764.6	0	EIF2D	EIF2D
chr1	206634920	206636391	1472	*	0.608334	Promoter (<=1kb)	1	206635536	206649193	13658	1	8444	ENST00000367109.6	0	DYRK3	DYRK3
chr1	206684365	206686837	2473	*	0.610416	Promoter (<=1kb)	1	206684944	206732863	47920	1	9261	ENST00000294981.8	0	MAPKAPK2	MAPKAPK2
chr1	206908750	206910258	1509	*	0.154369	Promoter (<=1kb)	1	206904525	206909945	5421	2	9214	ENST00000474041.5	0	FCMR	FCMR
chr1	207027100	207028088	989	*	0.0691394	Promoter (4-5kb)	1	207018521	207032747	14227	2	79098	ENST00000359470.5	4659	C1orf116	C1orf116
chr1	207028298	207028927	630	*	0.0284856	Promoter (3-4kb)	1	207018521	207032747	14227	2	79098	ENST00000359470.5	3820	C1orf116	C1orf116
chr1	207029040	207032864	3825	*	0.48861	Promoter (<=1kb)	1	207018521	207032747	14227	2	79098	ENST00000359470.5	0	C1orf116	C1orf116
chr1	207033103	207033908	806	*	0.0187553	Promoter (<=1kb)	1	207020695	207032756	12062	2	79098	ENST00000461135.2	-347	C1orf116	C1orf116
chr1	207049604	207051672	2069	*	0.680611	Promoter (<=1kb)	1	207043849	207051077	7229	2	55432	ENST00000315927.8	0	YOD1	YOD1
chr1	207052136	207054031	1896	*	0.535577	Promoter (<=1kb)	1	207053260	207077823	24564	1	5208	ENST00000367080.7	0	PFKFB2	PFKFB2
chr1	207152994	207154331	1338	*	0.275985	Distal Intergenic	1	207104378	207115465	11088	1	722	ENST00000424088.1	48616	C4BPA	C4BPA
chr1	207321264	207322095	832	*	0.0279261	Promoter (<=1kb)	1	207321376	207360966	39591	1	1604	ENST00000367064.8	0	CD55	CD55
chr1	207454204	207455146	943	*	0.0348209	Promoter (<=1kb)	1	207454230	207489895	35666	1	1380	ENST00000367057.7	0	CR2	CR2
chr1	207691722	207692293	572	*	0.0259296	Intron (ENST00000508064.6/1379, intron 4 of 11)	1	207677460	207738416	60957	1	1379	ENST00000294997.10	14262	CR1L	CR1L
chr1	207750263	207754630	4368	*	0.67028	Promoter (<=1kb)	1	207752057	207795513	43457	1	4179	ENST00000322875.8	0	CD46	CD46
chr1	207789622	207790548	927	*	0.0308895	3' UTR	1	207801852	207801939	88	2	407026	ENST00000385231.3	11391	C1orf132	C1orf132
chr1	207821373	207824258	2886	*	0.381684	Promoter (<=1kb)	1	207813560	207822703	9144	2	100128537	ENST00000487977.1	0	NA	NA
chr1	207825883	207827294	1412	*	0.0267895	Promoter (3-4kb)	1	207813560	207822703	9144	2	100128537	ENST00000487977.1	-3180	NA	NA
chr1	207847846	207848330	485	*	0.0236876	Intron (ENST00000608023.5/100128537, intron 2 of 4)	1	207801518	207869150	67633	2	100128537	ENST00000608023.5	20820	NA	NA
chr1	207848550	207848878	329	*	0.0182448	Intron (ENST00000608023.5/100128537, intron 2 of 4)	1	207801518	207869150	67633	2	100128537	ENST00000608023.5	20272	NA	NA
chr1	207866334	207869542	3209	*	0.678115	Promoter (<=1kb)	1	207801518	207869150	67633	2	100128537	ENST00000608023.5	0	NA	NA
chr1	207962881	207964352	1472	*	0.245955	Exon (ENST00000638446.1/ENST00000638446.1, exon 3 of 5)	1	207886539	207911402	24864	2	947	ENST00000356522.4	-51479	CD34	CD34
chr1	208242935	208244929	1995	*	0.18464	Promoter (<=1kb)	1	208022242	208244320	222079	2	5362	ENST00000367033.3	0	PLXNA2	PLXNA2
chr1	208988543	208989097	555	*	0.0166865	Distal Intergenic	1	208972454	208975307	2854	1	105372894	ENST00000453569.1	16089	RP5-1051D14.1	RP5-1051D14.1
chr1	209207844	209208297	454	*	0.0156936	Distal Intergenic	1	209325456	209328532	3077	1	105372897	ENST00000448988.1	-117159	RP11-372M18.1	RP11-372M18.1
chr1	209783466	209785193	1728	*	0.561562	Promoter (<=1kb)	1	209779208	209784559	5352	2	148304	ENST00000294811.2	0	C1orf74	C1orf74
chr1	209787395	209788323	929	*	0.0193496	Promoter (2-3kb)	1	209779208	209784559	5352	2	148304	ENST00000294811.2	-2836	C1orf74	C1orf74
chr1	209801698	209802114	417	*	0.0126027	Promoter (<=1kb)	1	209788250	209802041	13792	2	3664	ENST00000643798.1	0	IRF6	IRF6
chr1	209804865	209806980	2116	*	0.549054	Promoter (<=1kb)	1	209785623	209806175	20553	2	3664	ENST00000542854.5	0	IRF6	IRF6
chr1	209827150	209829256	2107	*	0.633037	Promoter (<=1kb)	1	209828007	209857565	29559	1	27042	ENST00000491415.6	0	DIEXF	DIEXF
chr1	209937780	209938500	721	*	0.0209357	Promoter (<=1kb)	1	209938174	210162223	224050	1	255928	ENST00000367019.5	0	SYT14	SYT14
chr1	210052081	210053019	939	*	0.0733303	Intron (ENST00000367019.5/255928, intron 4 of 8)	1	210021046	210162967	141922	1	255928	ENST00000534859.2	31035	SYT14	SYT14
chr1	210232250	210234064	1815	*	0.168461	Promoter (<=1kb)	1	210232799	210246255	13457	1	56256	ENST00000367012.3	0	SERTAD4	SERTAD4
chr1	210251272	210251925	654	*	0.0434887	Distal Intergenic	1	210237978	210246631	8654	1	56256	ENST00000483884.1	13294	SERTAD4	SERTAD4
chr1	210328357	210330027	1671	*	0.355208	Promoter (<=1kb)	1	210328906	210676296	347391	1	55733	ENST00000537898.5	0	HHAT	HHAT
chr1	211133441	211134463	1023	*	0.0432455	Promoter (<=1kb)	1	210676823	211134129	457307	2	3756	ENST00000367007.5	0	KCNH1	KCNH1
chr1	211257476	211261733	4258	*	0.612503	Promoter (<=1kb)	1	211258377	211276335	17959	1	55758	ENST00000534478.5	0	RCOR3	RCOR3
chr1	211326420	211327581	1162	*	0.16766	Promoter (<=1kb)	1	211326615	211365509	38895	1	7188	ENST00000462410.5	0	TRAF5	TRAF5
chr1	211382079	211384175	2097	*	0.640739	Promoter (<=1kb)	1	211382803	211435333	52531	1	84791	ENST00000423222.5	0	NA	NA
chr1	211515195	211516025	831	*	0.0352788	Distal Intergenic	1	211476522	211492917	16396	2	343035	ENST00000367002.4	-22278	RD3	RD3
chr1	211576962	211580064	3103	*	0.499582	Promoter (<=1kb)	1	211571568	211578742	7175	2	7779	ENST00000367001.4	0	SLC30A1	SLC30A1
chr1	211674519	211676300	1782	*	0.477271	Promoter (<=1kb)	1	211658657	211675630	16974	2	4751	ENST00000540251.5	0	NEK2	NEK2
chr1	211829699	211831352	1654	*	0.475693	Promoter (<=1kb)	1	211829846	211846441	16596	1	102723727	ENST00000457272.5	0	RP11-552D8.1	RP11-552D8.1
chr1	212033927	212037539	3613	*	0.464599	Promoter (<=1kb)	1	211940399	212035536	95138	2	25896	ENST00000469606.5	0	INTS7	INTS7
chr1	212283739	212287840	4102	*	0.4598	Promoter (<=1kb)	1	212285537	212361863	76327	1	5525	ENST00000261461.6	0	PPP2R5A	PPP2R5A
chr1	212413803	212415318	1516	*	0.523857	Promoter (<=1kb)	1	212363931	212414895	50965	2	55248	ENST00000261455.8	0	TMEM206	TMEM206
chr1	212432219	212434023	1805	*	0.561675	Promoter (<=1kb)	1	212432887	212446379	13493	1	29937	ENST00000366988.4	0	NENF	NENF
chr1	212558306	212559407	1102	*	0.410843	Exon (ENST00000564287.2/ENST00000564287.2, exon 1 of 1)	1	212565334	212619535	54202	1	467	ENST00000366981.8	-5927	ATF3	ATF3
chr1	212606658	212610660	4003	*	0.419871	Promoter (<=1kb)	1	212608628	212620772	12145	1	467	ENST00000613954.4	0	ATF3	ATF3
chr1	212665299	212665801	503	*	0.238642	Exon (ENST00000446962.1/ENST00000446962.1, exon 1 of 3)	1	212686418	212687509	1092	2	55509	ENST00000471382.5	21708	BATF3	BATF3
chr1	212698907	212700447	1541	*	0.174833	Promoter (<=1kb)	1	212686418	212699985	13568	2	55509	ENST00000243440.1	0	BATF3	BATF3
chr1	212790321	212793228	2908	*	0.581901	Promoter (<=1kb)	1	212791828	212815597	23770	1	128387	ENST00000532324.5	0	TATDN3	TATDN3
chr1	212856899	212859582	2684	*	0.590654	Promoter (<=1kb)	1	212858255	212899363	41109	1	28982	ENST00000366971.8	0	FLVCR1	FLVCR1
chr1	212950007	212951412	1406	*	0.329044	Promoter (<=1kb)	1	212950520	212988698	38179	1	79805	ENST00000366966.6	0	VASH2	VASH2
chr1	213014311	213016550	2240	*	0.595174	Promoter (<=1kb)	1	212992182	213015826	23645	2	90806	ENST00000360506.6	0	ANGEL2	ANGEL2
chr1	213050666	213052465	1800	*	0.687841	Promoter (<=1kb)	1	213051233	213273464	222232	1	26750	ENST00000543354.5	0	RPS6KC1	RPS6KC1
chr1	213196596	213197193	598	*	0.0125357	Intron (ENST00000543354.5/26750, intron 7 of 13)	1	213242060	213262816	20757	1	26750	ENST00000491616.1	-44867	RPS6KC1	RPS6KC1
chr1	213381447	213381988	542	*	0.017087	Distal Intergenic	1	213242060	213262816	20757	1	26750	ENST00000491616.1	139387	RPS6KC1	RPS6KC1
chr1	213982782	213983304	523	*	0.023349	Promoter (<=1kb)	1	213983181	213997225	14045	1	5629	ENST00000471129.1	0	PROX1	PROX1
chr1	213986862	213989179	2318	*	0.162729	Promoter (<=1kb)	1	213817751	213988382	170632	2	100505832	ENST00000433082.6	0	NA	NA
chr1	214187252	214187488	237	*	0.0161135	Exon (ENST00000637598.1/ENST00000637598.1, exon 1 of 5)	1	214281102	214337131	56030	1	56950	ENST00000491455.5	-93614	SMYD2	SMYD2
chr1	214280541	214282354	1814	*	0.362836	Promoter (<=1kb)	1	214281102	214337131	56030	1	56950	ENST00000491455.5	0	SMYD2	SMYD2
chr1	214550711	214552885	2175	*	0.30138	Promoter (<=1kb)	1	214348696	214551223	202528	2	5784	ENST00000366956.9	0	PTPN14	PTPN14
chr1	214602369	214604870	2502	*	0.570773	Promoter (<=1kb)	1	214603195	214615190	11996	1	1063	ENST00000464322.5	0	CENPF	CENPF
chr1	214917075	214917584	510	*	0.0106343	Distal Intergenic	1	215005775	215236020	230246	1	3776	ENST00000486921.5	-88191	KCNK2	KCNK2
chr1	215082598	215082990	393	*	0.027509	Promoter (<=1kb)	1	215083124	215235217	152094	1	3776	ENST00000391894.6	-134	KCNK2	KCNK2
chr1	215083058	215083512	455	*	0.0207918	Promoter (<=1kb)	1	215083124	215235217	152094	1	3776	ENST00000391894.6	0	KCNK2	KCNK2
chr1	215566202	215569581	3380	*	0.461273	Promoter (<=1kb)	1	215567392	215621807	54416	1	51133	ENST00000259154.8	0	KCTD3	KCTD3
chr1	215569713	215570183	471	*	0.023991	Promoter (2-3kb)	1	215567392	215621807	54416	1	51133	ENST00000259154.8	2321	KCTD3	KCTD3
chr1	216221298	216221917	620	*	0.0712425	Intron (ENST00000307340.7/7399, intron 14 of 71)	1	216083370	216089139	5770	2	7399	ENST00000481786.1	-132159	USH2A	USH2A
chr1	216531217	216531897	681	*	0.0450879	Intron (ENST00000616180.4/2104, intron 5 of 6)	1	216173946	216423396	249451	2	7399	ENST00000366942.3	-107821	USH2A	USH2A
chr1	216600836	216601456	621	*	0.0385975	Intron (ENST00000616180.4/2104, intron 3 of 6)	1	216503246	216715253	212008	2	2104	ENST00000616180.4	113797	ESRRG	ESRRG
chr1	217029596	217030096	501	*	0.0145422	Intron (ENST00000361525.7/2104, intron 1 of 8)	1	216506788	217076889	570102	2	2104	ENST00000493748.5	46793	ESRRG	ESRRG
chr1	217089081	217090905	1825	*	0.276461	Promoter (<=1kb)	1	216503246	217089645	586400	2	2104	ENST00000361525.7	0	ESRRG	ESRRG
chr1	217134427	217136049	1623	*	0.206264	Promoter (1-2kb)	1	216503254	217137754	634501	2	2104	ENST00000493603.5	1705	ESRRG	ESRRG
chr1	217574052	217574812	761	*	0.0246926	Intron (ENST00000366935.7/55105, intron 5 of 9)	1	217498180	217610379	112200	2	55105	ENST00000485274.1	35567	GPATCH2	GPATCH2
chr1	217629763	217632118	2356	*	0.636122	Promoter (<=1kb)	1	217631324	217774424	143101	1	128153	ENST00000470448.5	0	SPATA17	SPATA17
chr1	218163740	218165309	1570	*	0.0320659	Distal Intergenic	1	218285287	218337983	52697	1	51018	ENST00000366932.3	-119978	RRP15	RRP15
chr1	218284485	218286688	2204	*	0.578514	Promoter (<=1kb)	1	218285287	218337983	52697	1	51018	ENST00000366932.3	0	RRP15	RRP15
chr1	219173334	219175619	2286	*	0.626989	Promoter (<=1kb)	1	219173844	219212865	39022	1	127018	ENST00000366928.9	0	LYPLAL1	LYPLAL1
chr1	219879983	219880436	454	*	0.0133616	Intron (ENST00000484239.5/55532, intron 4 of 8)	1	219914264	219919030	4767	2	55532	ENST00000484079.1	38594	SLC30A10	SLC30A10
chr1	220044913	220047542	2630	*	0.650223	Promoter (<=1kb)	1	219968601	220046658	78058	2	2058	ENST00000366923.7	0	EPRS	EPRS
chr1	220088435	220090805	2371	*	0.491711	Promoter (<=1kb)	1	220057482	220089853	32372	2	10380	ENST00000322067.11	0	BPNT1	BPNT1
chr1	220093648	220095827	2180	*	0.560194	Promoter (<=1kb)	1	220094102	220148041	53940	1	55699	ENST00000366922.2	0	IARS2	IARS2
chr1	220271025	220273395	2371	*	0.681658	Promoter (<=1kb)	1	220148293	220272454	124162	2	25782	ENST00000358951.6	0	RAB3GAP2	RAB3GAP2
chr1	220300657	220301221	565	*	0.027115	Distal Intergenic	1	220148293	220272454	124162	2	25782	ENST00000358951.6	-28203	RAB3GAP2	RAB3GAP2
chr1	220527556	220529573	2018	*	0.402504	Promoter (<=1kb)	1	220528183	220664456	136274	1	4139	ENST00000402574.5	0	MARK1	MARK1
chr1	220690002	220691544	1543	*	0.51683	Promoter (<=1kb)	1	220689845	220699157	9313	1	79762	ENST00000294889.5	157	C1orf115	C1orf115
chr1	220732897	220733384	488	*	0.0174511	Distal Intergenic	1	220748225	220755060	6836	1	54996	ENST00000469583.1	-14841	2020-03-02	2020-03-02
chr1	220747495	220749504	2010	*	0.435989	Promoter (<=1kb)	1	220748225	220755060	6836	1	54996	ENST00000469583.1	0	2020-03-02	2020-03-02
chr1	220785595	220788499	2905	*	0.445261	Promoter (<=1kb)	1	220786759	220819657	32899	1	64757	ENST00000366910.9	0	2020-03-01	2020-03-01
chr1	220878970	220881063	2094	*	0.147029	Promoter (<=1kb)	1	220832763	220880140	47378	2	100873924	ENST00000552026.1	0	HLX-AS1	HLX-AS1
chr1	221740416	221742212	1797	*	0.463795	Promoter (<=1kb)	1	221701424	221742176	40753	2	11221	ENST00000366899.3	0	DUSP10	DUSP10
chr1	221742299	221744099	1801	*	0.262743	Promoter (<=1kb)	1	221701424	221742176	40753	2	11221	ENST00000366899.3	-123	DUSP10	DUSP10
chr1	222464699	222466025	1327	*	0.0677443	Distal Intergenic	1	222522258	222525239	2982	2	79802	ENST00000473144.5	59214	HHIPL2	HHIPL2
chr1	222588496	222590953	2458	*	0.461991	Promoter (<=1kb)	1	222589825	222592486	2662	1	100506161	ENST00000441835.1	0	NA	NA
chr1	222617347	222619528	2182	*	0.754591	Promoter (<=1kb)	1	222618086	222668012	49927	1	375056	ENST00000344922.9	0	MIA3	MIA3
chr1	222643360	222645518	2159	*	0.585871	Promoter (<=1kb)	1	222644303	222665823	21521	1	375056	ENST00000340535.11	0	MIA3	MIA3
chr1	222710501	222714427	3927	*	0.629596	Promoter (<=1kb)	1	222712553	222735196	22644	1	148362	ENST00000340934.9	0	BROX	BROX
chr1	222814469	222816487	2019	*	0.485353	Promoter (<=1kb)	1	222815064	222994906	179843	1	84976	ENST00000495684.2	0	DISP1	DISP1
chr1	222897514	222898139	626	*	0.0385232	Intron (ENST00000495684.2/84976, intron 2 of 7)	1	222872271	222979862	107592	1	84976	ENST00000360254.3	25243	DISP1	DISP1
chr1	223133623	223134728	1106	*	0.0735217	Promoter (1-2kb)	1	223123488	223132579	9092	2	7100	ENST00000642471.1	-1044	TLR5	TLR5
chr1	223142418	223143786	1369	*	0.215497	Promoter (<=1kb)	1	223109406	223143282	33877	2	7100	ENST00000642603.1	0	TLR5	TLR5
chr1	223363265	223365073	1809	*	0.2629	Promoter (<=1kb)	1	223220819	223364059	143241	2	55061	ENST00000343846.7	0	SUSD4	SUSD4
chr1	223712047	223713655	1609	*	0.372552	Promoter (<=1kb)	1	223712332	223776018	63687	1	824	ENST00000295006.5	0	CAPN2	CAPN2
chr1	223733375	223734680	1306	*	0.0360675	Intron (ENST00000433674.6/824, intron 2 of 20)	1	223747108	223749476	2369	1	824	ENST00000483579.1	-12428	CAPN2	CAPN2
chr1	223740021	223740361	341	*	0.0212668	Intron (ENST00000433674.6/824, intron 2 of 20)	1	223747108	223749476	2369	1	824	ENST00000483579.1	-6747	CAPN2	CAPN2
chr1	223844513	223847222	2710	*	0.597054	Promoter (<=1kb)	1	223779899	223845930	66032	2	7159	ENST00000391878.6	0	TP53BP2	TP53BP2
chr1	223991554	223992069	516	*	0.0163891	Promoter (<=1kb)	1	223951479	223992594	41116	2	441124	ENST00000634905.1	525	NA	NA
chr1	223992357	223994060	1704	*	0.127286	Promoter (<=1kb)	1	223992743	224004789	12047	1	100287497	ENST00000622033.4	0	NA	NA
chr1	224113361	224116230	2870	*	0.676451	Promoter (<=1kb)	1	224114087	224162047	47961	1	23219	ENST00000366862.9	0	FBXO28	FBXO28
chr1	224182109	224187615	5507	*	0.7147	Promoter (<=1kb)	1	224183171	224193441	10271	1	8560	ENST00000323699.8	0	DEGS1	DEGS1
chr1	224277786	224278156	371	*	0.01458	Intron (ENST00000469968.5/4931, intron 14 of 20)	1	224231266	224269915	38650	2	4931	ENST00000496393.2	-7871	NVL	NVL
chr1	224327548	224328081	534	*	0.0209213	Promoter (2-3kb)	1	224227334	224330121	102788	2	4931	ENST00000469968.5	2040	NVL	NVL
chr1	224328379	224331593	3215	*	0.639006	Promoter (<=1kb)	1	224227334	224330121	102788	2	4931	ENST00000469968.5	0	NVL	NVL
chr1	224356735	224358272	1538	*	0.559073	Promoter (<=1kb)	1	224356850	224379452	22603	1	29097	ENST00000465271.5	0	CNIH4	CNIH4
chr1	224432617	224436250	3634	*	0.505333	Promoter (<=1kb)	1	224434660	224588616	153957	1	149111	ENST00000471578.5	0	CNIH3	CNIH3
chr1	224453841	224454393	553	*	0.0178856	Intron (ENST00000471578.5/149111, intron 1 of 5)	1	224419562	224437033	17472	2	80232	ENST00000445239.1	-16808	WDR26	WDR26
chr1	224454484	224455247	764	*	0.0183385	Intron (ENST00000471578.5/149111, intron 1 of 5)	1	224419562	224437033	17472	2	80232	ENST00000445239.1	-17451	WDR26	WDR26
chr1	224615851	224616953	1103	*	0.116917	Promoter (<=1kb)	1	224616293	224740549	124257	1	149111	ENST00000272133.3	0	CNIH3	CNIH3
chr1	224928871	224931202	2332	*	0.537587	Promoter (<=1kb)	1	224929654	225399269	469616	1	127602	ENST00000430092.5	0	DNAH14	DNAH14
chr1	225426352	225429144	2793	*	0.60231	Promoter (<=1kb)	1	225401502	225428035	26534	2	3930	ENST00000272163.8	0	LBR	LBR
chr1	225601930	225602706	777	*	0.0197775	Intron (ENST00000366844.7/55740, intron 1 of 14)	1	225519198	225580257	61060	2	55740	ENST00000391874.2	-21673	ENAH	ENAH
chr1	225651409	225653812	2404	*	0.665007	Promoter (<=1kb)	1	225486835	225653142	166308	2	55740	ENST00000366844.7	0	ENAH	ENAH
chr1	225776828	225779628	2801	*	0.593665	Promoter (<=1kb)	1	225777813	225786969	9157	1	6726	ENST00000619790.4	0	SRP9	SRP9
chr1	225809695	225810936	1242	*	0.383786	Promoter (<=1kb)	1	225810092	225838773	28682	1	2052	ENST00000445856.5	0	EPHX1	EPHX1
chr1	225881338	225883501	2164	*	0.685317	Promoter (<=1kb)	1	225845536	225882369	36834	2	9725	ENST00000366835.7	0	TMEM63A	TMEM63A
chr1	225922943	225925156	2214	*	0.731295	Promoter (<=1kb)	1	225886696	225924278	37583	2	10637	ENST00000432920.2	0	LEFTY1	LEFTY1
chr1	225997772	226000025	2254	*	0.711947	Promoter (<=1kb)	1	225982702	225999331	16630	2	163859	ENST00000272091.7	0	SDE2	SDE2
chr1	226061135	226065399	4265	*	0.709168	Promoter (<=1kb)	1	226062678	226071999	9322	1	3020	ENST00000366815.7	0	H3F3A	H3F3A
chr1	226082656	226084371	1716	*	0.544769	Promoter (<=1kb)	1	226083639	226089496	5858	1	105373113	ENST00000602806.1	0	NA	NA
chr1	226109380	226111001	1622	*	0.391207	Distal Intergenic	1	226083951	226090292	6342	1	105373113	ENST00000412855.2	25429	NA	NA
chr1	226121242	226123360	2119	*	0.251641	Distal Intergenic	1	226148003	226155071	7069	1	107985353	ENST00000440540.1	-24643	NA	NA
chr1	226127504	226127966	463	*	0.0458196	Distal Intergenic	1	226148003	226155071	7069	1	107985353	ENST00000440540.1	-20037	NA	NA
chr1	226128062	226128601	540	*	0.0499803	Distal Intergenic	1	226148003	226155071	7069	1	107985353	ENST00000440540.1	-19402	NA	NA
chr1	226132799	226133875	1077	*	0.028063	Distal Intergenic	1	226148003	226155071	7069	1	107985353	ENST00000440540.1	-14128	NA	NA
chr1	226184987	226187593	2607	*	0.606706	Promoter (<=1kb)	1	226144679	226186730	42052	2	64746	ENST00000366812.5	0	ACBD3	ACBD3
chr1	226307913	226310138	2226	*	0.796031	Promoter (<=1kb)	1	226231149	226309172	78024	2	286826	ENST00000460719.5	0	LIN9	LIN9
chr1	226400541	226401432	892	*	0.0241496	Intron (ENST00000366794.9/142, intron 2 of 22)	1	226401983	226407982	6000	2	142	ENST00000366790.3	6550	PARP1	PARP1
chr1	226405876	226408745	2870	*	0.519945	Promoter (<=1kb)	1	226360691	226408073	47383	2	142	ENST00000366794.9	0	PARP1	PARP1
chr1	226548205	226549280	1076	*	0.121571	Promoter (<=1kb)	1	226548800	226605602	56803	1	375057	ENST00000366789.5	0	STUM	STUM
chr1	226702536	226704198	1663	*	0.40088	Intron (ENST00000272117.7/3707, intron 1 of 6)	1	226656680	226675067	18388	2	100506443	ENST00000412918.1	-27469	NA	NA
chr1	226738076	226739955	1880	*	0.406138	Promoter (<=1kb)	1	226631690	226739175	107486	2	3707	ENST00000429204.5	0	ITPKB	ITPKB
chr1	226869818	226871844	2027	*	0.401426	Promoter (<=1kb)	1	226870184	226881970	11787	1	5664	ENST00000524196.5	0	PSEN2	PSEN2
chr1	226938870	226941573	2704	*	0.635214	Promoter (<=1kb)	1	226940286	226987544	47259	1	56997	ENST00000366778.5	0	COQ8A	COQ8A
chr1	227016690	227017667	978	*	0.0216762	Exon (ENST00000366767.7/8476, exon 31 of 35)	1	227004055	227034717	30663	2	8476	ENST00000429440.5	17050	CDC42BPA	CDC42BPA
chr1	227155149	227155599	451	*	0.0157983	Intron (ENST00000366767.7/8476, intron 6 of 34)	1	227111984	227112799	816	2	8476	ENST00000466538.1	-42350	CDC42BPA	CDC42BPA
chr1	227315124	227319178	4055	*	0.418217	Promoter (<=1kb)	1	226989865	227317182	327318	2	8476	ENST00000366767.7	0	CDC42BPA	CDC42BPA
chr1	227563114	227564946	1833	*	0.459638	Promoter (<=1kb)	1	227563543	227662461	98919	1	339500	ENST00000343776.9	0	ZNF678	ZNF678
chr1	227727801	227729597	1797	*	0.313753	Promoter (<=1kb)	1	227728539	227734352	5814	1	116841	ENST00000480897.5	0	SNAP47	SNAP47
chr1	227733808	227736834	3027	*	0.665136	Promoter (<=1kb)	1	227734996	227781226	46231	1	116841	ENST00000366759.8	0	SNAP47	SNAP47
chr1	227787062	227789171	2110	*	0.325961	Distal Intergenic	1	227815693	227846470	30778	1	339501	ENST00000366757.3	-26522	PRSS38	PRSS38
chr1	227946514	227948755	2242	*	0.36558	Promoter (<=1kb)	1	227918656	227947898	29243	2	7483	ENST00000272164.5	0	WNT9A	WNT9A
chr1	228006997	228007376	380	*	0.0236007	Promoter (<=1kb)	1	228007051	228061260	54210	1	89780	ENST00000284523.1	0	WNT3A	WNT3A
chr1	228081082	228085430	4349	*	0.633909	Promoter (<=1kb)	1	228082660	228099211	16552	1	375	ENST00000540651.5	0	ARF1	ARF1
chr1	228089712	228090363	652	*	0.0195255	Promoter (<=1kb)	1	228090488	228097453	6966	1	375	ENST00000490705.1	-125	ARF1	ARF1
chr1	228101473	228104247	2775	*	0.713538	Promoter (<=1kb)	1	228100726	228103441	2716	2	79169	ENST00000469781.5	0	C1orf35	C1orf35
chr1	228107774	228110289	2516	*	0.741888	Promoter (<=1kb)	1	228106679	228108275	1597	2	128308	ENST00000465268.1	0	MRPL55	MRPL55
chr1	228130437	228131159	723	*	0.0431741	Distal Intergenic	1	228139962	228148840	8879	1	2987	ENST00000366730.5	-8803	GUK1	GUK1
chr1	228138959	228142512	3554	*	0.742978	Promoter (<=1kb)	1	228139962	228148840	8879	1	2987	ENST00000366730.5	0	GUK1	GUK1
chr1	228164732	228167011	2280	*	0.523152	Promoter (<=1kb)	1	228165815	228182257	16443	1	200205	ENST00000366711.3	0	IBA57	IBA57
chr1	228173614	228174106	493	*	0.0163724	Promoter (<=1kb)	1	228174550	228175575	1026	1	200205	ENST00000546123.2	-444	IBA57	IBA57
chr1	228174459	228175414	956	*	0.303343	Promoter (<=1kb)	1	228174550	228175575	1026	1	200205	ENST00000546123.2	0	IBA57	IBA57
chr1	228212666	228214304	1639	*	0.234553	Promoter (<=1kb)	1	228203506	228213660	10155	2	574407	ENST00000295012.5	0	NA	NA
chr1	228404809	228408107	3299	*	0.673348	Promoter (<=1kb)	1	228393673	228405904	12232	2	81559	ENST00000493030.6	0	TRIM11	TRIM11
chr1	228455968	228460080	4113	*	0.337435	Promoter (<=1kb)	1	228458107	228460470	2364	1	128312	ENST00000620438.1	0	HIST3H2BB	HIST3H2BB
chr1	228485825	228489582	3758	*	0.713816	Promoter (<=1kb)	1	228487061	228495766	8706	1	149603	ENST00000305943.7	0	RNF187	RNF187
chr1	228734836	228737997	3162	*	0.489462	Promoter (<=1kb)	1	228735077	228746669	11593	1	58480	ENST00000366691.3	0	RHOU	RHOU
chr1	229270299	229273854	3556	*	0.638708	Promoter (<=1kb)	1	229258281	229271003	12723	2	105373159	ENST00000429227.1	0	NA	NA
chr1	229280509	229281224	716	*	0.0266021	Intron (ENST00000618010.4/5867, intron 1 of 5)	1	229286485	229289199	2715	1	5867	ENST00000489342.1	-5261	RAB4A	RAB4A
chr1	229341171	229343508	2338	*	0.607481	Promoter (<=1kb)	1	229321005	229342941	21937	2	126731	ENST00000284617.6	0	CCSAP	CCSAP
chr1	229506838	229509397	2560	*	0.6626	Promoter (<=1kb)	1	229508501	229514272	5772	1	101927478	ENST00000417605.1	0	NA	NA
chr1	229557411	229559973	2563	*	0.446064	Promoter (<=1kb)	1	229516582	229558695	42114	2	23456	ENST00000344517.4	0	ABCB10	ABCB10
chr1	229624287	229627823	3537	*	0.675696	Promoter (<=1kb)	1	229593121	229626047	32927	2	27097	ENST00000258281.6	0	TAF5L	TAF5L
chr1	230066208	230069510	3303	*	0.538513	Promoter (<=1kb)	1	230067209	230282124	214916	1	2590	ENST00000366672.4	0	GALNT2	GALNT2
chr1	230185541	230186117	577	*	0.037371	Intron (ENST00000494106.1/2590, intron 2 of 6)	1	230255358	230282120	26763	1	2590	ENST00000485438.1	-69241	GALNT2	GALNT2
chr1	230425253	230426990	1738	*	0.284291	Promoter (<=1kb)	1	230314482	230426371	111890	2	79605	ENST00000391860.6	0	PGBD5	PGBD5
chr1	230642083	230644413	2331	*	0.644513	Promoter (<=1kb)	1	230642489	230683428	40940	1	22796	ENST00000494371.5	0	COG2	COG2
chr1	230751919	230752514	596	*	0.0185463	Promoter (4-5kb)	1	230747415	230802003	54589	1	10753	ENST00000354537.1	4504	CAPN9	CAPN9
chr1	230752627	230753076	450	*	0.0319046	Intron (ENST00000271971.6/10753, intron 1 of 19)	1	230747415	230802003	54589	1	10753	ENST00000354537.1	5212	CAPN9	CAPN9
chr1	230867288	230869431	2144	*	0.612149	Promoter (<=1kb)	1	230837119	230868653	31535	2	84886	ENST00000366663.9	0	C1orf198	C1orf198
chr1	230977106	230980477	3372	*	0.579407	Promoter (<=1kb)	1	230978981	230997154	18174	1	64801	ENST00000497753.1	0	ARV1	ARV1
chr1	231039049	231040722	1674	*	0.550565	Promoter (<=1kb)	1	231018958	231040246	21289	2	375061	ENST00000366654.4	0	FAM89A	FAM89A
chr1	231161967	231162727	761	*	0.0278993	Promoter (<=1kb)	1	231162112	231221556	59445	1	440730	ENST00000444294.7	0	TRIM67	TRIM67
chr1	231211252	231211987	736	*	0.140306	Intron (ENST00000444294.7/440730, intron 8 of 9)	1	231224315	231225922	1608	2	128061	ENST00000462669.1	13935	C1orf131	C1orf131
chr1	231240038	231242709	2672	*	0.587966	Promoter (<=1kb)	1	231223763	231241167	17405	2	128061	ENST00000366649.6	0	C1orf131	C1orf131
chr1	231336450	231339543	3094	*	0.683067	Promoter (<=1kb)	1	231332753	231337852	5100	2	149371	ENST00000366645.1	0	EXOC8	EXOC8
chr1	231419797	231423678	3882	*	0.312567	Promoter (<=1kb)	1	231366140	231420343	54204	2	54583	ENST00000476717.1	0	EGLN1	EGLN1
chr1	231527697	231530095	2399	*	0.647948	Promoter (<=1kb)	1	231528653	231750619	221967	1	100303453	ENST00000647072.1	0	NA	NA
chr1	231603616	231604224	609	*	0.0631867	Intron (ENST00000647072.1/100303453, intron 4 of 7)	1	231591292	231612090	20799	2	100287814	ENST00000448058.1	7866	LINC00582	LINC00582
chr1	231625965	231627495	1531	*	0.279451	Promoter (<=1kb)	1	231626815	231724074	97260	1	27185	ENST00000317586.8	0	DISC1	DISC1
chr1	232627431	232628395	965	*	0.0273368	Distal Intergenic	1	232397965	232561558	163594	2	57568	ENST00000366630.5	-65873	SIPA1L2	SIPA1L2
chr1	232628437	232631399	2963	*	0.473607	Distal Intergenic	1	232397965	232561558	163594	2	57568	ENST00000366630.5	-66879	SIPA1L2	SIPA1L2
chr1	232949707	232951991	2285	*	0.678421	Promoter (<=1kb)	1	232950605	232978482	27878	1	84284	ENST00000494689.5	0	NTPCR	NTPCR
chr1	233024695	233025674	980	*	0.0705917	Promoter (<=1kb)	1	233017073	233025632	8560	2	80003	ENST00000522067.1	0	PCNX2	PCNX2
chr1	233294754	233296273	1520	*	0.69552	Promoter (<=1kb)	1	232983435	233295713	312279	2	80003	ENST00000258229.13	0	PCNX2	PCNX2
chr1	233326837	233329084	2248	*	0.281574	Promoter (<=1kb)	1	233327768	233374134	46367	1	84451	ENST00000366623.7	0	RP5-862P8.2	RP5-862P8.2
chr1	233613061	233616204	3144	*	0.432441	Promoter (<=1kb)	1	233614004	233672512	58509	1	3775	ENST00000366621.7	0	KCNK1	KCNK1
chr1	233904013	233905508	1496	*	0.144238	Promoter (<=1kb)	1	233904933	234324516	419584	1	148641	ENST00000366618.7	0	SLC35F3	SLC35F3
chr1	234213710	234215104	1395	*	0.110329	Promoter (<=1kb)	1	234214271	234324511	110241	1	148641	ENST00000366617.3	0	SLC35F3	SLC35F3
chr1	234326326	234327039	714	*	0.029584	Distal Intergenic	1	234306467	234306539	73	1	100616380	ENST00000583284.1	19859	MIR4671	MIR4671
chr1	234371878	234374728	2851	*	0.513723	Promoter (<=1kb)	1	234372807	234373593	787	2	101927765	ENST00000451795.1	0	RP5-827C21.4	RP5-827C21.4
chr1	234477653	234479525	1873	*	0.460418	Promoter (<=1kb)	1	234391313	234479103	87791	2	6894	ENST00000040877.1	0	TARBP1	TARBP1
chr1	234531481	234531893	413	*	0.0138416	Promoter (<=1kb)	1	234527891	234531779	3889	2	100506795	ENST00000435574.1	0	LINC01354	LINC01354
chr1	234599230	234600694	1465	*	0.20239	Distal Intergenic	1	234607231	234608094	864	2	359948	ENST00000491430.1	7400	IRF2BP2	IRF2BP2
chr1	234603836	234611976	8141	*	0.367238	Promoter (<=1kb)	1	234604269	234609525	5257	2	359948	ENST00000366609.3	0	IRF2BP2	IRF2BP2
chr1	234961659	234961923	265	*	0.0141762	Promoter (1-2kb)	1	234959663	234963188	3526	2	101927851	ENST00000423175.1	1265	RP11-443B7.1	RP11-443B7.1
chr1	235126494	235129540	3047	*	0.832245	Promoter (<=1kb)	1	235127803	235127937	135	2	677802	ENST00000384452.1	0	SNORA14B	SNORA14B
chr1	235159920	235162173	2254	*	0.550443	Promoter (<=1kb)	1	235131183	235161457	30275	2	23029	ENST00000408888.7	0	RBM34	RBM34
chr1	235326205	235328391	2187	*	0.61251	Promoter (<=1kb)	1	235166895	235327487	160593	2	51742	ENST00000366603.6	0	ARID4B	ARID4B
chr1	235328430	235331467	3038	*	0.517613	Promoter (<=1kb)	1	235328570	235435840	107271	1	6905	ENST00000643418.1	0	TBCE	TBCE
chr1	235366711	235368874	2164	*	0.508619	Promoter (<=1kb)	1	235367360	235452443	85084	1	6905	ENST00000642610.1	0	TBCE	TBCE
chr1	235502352	235506639	4288	*	0.630286	Promoter (<=1kb)	1	235449923	235504481	54559	2	148789	ENST00000366600.7	0	B3GALNT2	B3GALNT2
chr1	235649053	235650541	1489	*	0.434398	Promoter (<=1kb)	1	235547687	235649993	102307	2	2786	ENST00000391854.6	0	GNG4	GNG4
chr1	235865530	235867877	2348	*	0.551301	Promoter (<=1kb)	1	235661041	235866920	205880	2	1130	ENST00000389793.6	0	LYST	LYST
chr1	236141245	236143539	2295	*	0.424857	Promoter (<=1kb)	1	236142505	236205198	62694	1	7107	ENST00000419162.5	0	GPR137B	GPR137B
chr1	236280831	236282792	1962	*	0.641909	Promoter (<=1kb)	1	236215555	236281985	66431	2	56605	ENST00000354619.9	0	ERO1B	ERO1B
chr1	236522957	236525492	2536	*	0.502429	Promoter (<=1kb)	1	236523052	236524508	1457	2	100287902	ENST00000487567.2	0	LGALS8-AS1	LGALS8-AS1
chr1	236603172	236605466	2295	*	0.594936	Promoter (<=1kb)	1	236549005	236604504	55500	2	55127	ENST00000366582.7	0	HEATR1	HEATR1
chr1	236794543	236797051	2509	*	0.644715	Promoter (<=1kb)	1	236795281	236903981	108701	1	4548	ENST00000535889.5	0	MTR	MTR
chr1	238485091	238486086	996	*	0.0221136	Promoter (<=1kb)	1	238476542	238486044	9503	2	339535	ENST00000649127.1	0	LINC01139	LINC01139
chr1	239230477	239230937	461	*	0.0121056	Distal Intergenic	1	239386565	239886596	500032	1	1131	ENST00000468573.5	-155628	CHRM3	CHRM3
chr1	239386075	239387646	1572	*	0.0662952	Promoter (<=1kb)	1	239386565	239886596	500032	1	1131	ENST00000468573.5	0	CHRM3	CHRM3
chr1	240091533	240093391	1859	*	0.0492239	Promoter (<=1kb)	1	240091880	240475189	383310	1	56776	ENST00000319653.13	0	FMN2	FMN2
chr1	240493049	240493810	762	*	0.0368207	5' UTR	1	240472098	240474709	2612	1	56776	ENST00000496950.1	20951	FMN2	FMN2
chr1	240596956	240597971	1016	*	0.019223	Intron (ENST00000318160.4/64388, intron 1 of 1)	1	240489573	240612149	122577	2	64388	ENST00000318160.4	14178	GREM2	GREM2
chr1	240611239	240612426	1188	*	0.0902524	Promoter (<=1kb)	1	240489573	240612149	122577	2	64388	ENST00000318160.4	0	GREM2	GREM2
chr1	241356301	241357798	1498	*	0.187455	Promoter (<=1kb)	1	240775515	241356915	581401	2	6000	ENST00000366563.5	0	RGS7	RGS7
chr1	241423868	241424364	497	*	0.0346813	Exon (ENST00000444330.1/ENST00000444330.1, exon 1 of 3)	1	240775515	241357230	581716	2	6000	ENST00000366565.5	-66638	RGS7	RGS7
chr1	241518131	241520941	2811	*	0.601892	Promoter (<=1kb)	1	241497603	241519761	22159	2	2271	ENST00000366560.3	0	FH	FH
chr1	241531457	241532543	1087	*	0.1043	Promoter (<=1kb)	1	241532134	241592288	60155	1	8564	ENST00000366558.7	0	KMO	KMO
chr1	241542137	241542936	800	*	0.0271902	Intron (ENST00000366558.7/8564, intron 1 of 14)	1	241549662	241555801	6140	1	8564	ENST00000481087.1	-6726	KMO	KMO
chr1	241639131	241640897	1767	*	0.581729	Promoter (<=1kb)	1	241593124	241640361	47238	2	23596	ENST00000366554.2	0	OPN3	OPN3
chr1	241823424	241824154	731	*	0.0193548	Distal Intergenic	1	241847967	241850460	2494	1	9156	ENST00000519225.5	-23813	EXO1	EXO1
chr1	241847062	241849654	2593	*	0.593668	Promoter (<=1kb)	1	241847967	241850460	2494	1	9156	ENST00000519225.5	0	EXO1	EXO1
chr1	241944476	241945345	870	*	0.0868784	Distal Intergenic	1	241957767	241959062	1296	1	441925	ENST00000419583.2	-12422	BECN2	BECN2
chr1	241998500	241998764	265	*	0.0194549	Promoter (<=1kb)	1	241995490	241999073	3584	2	440738	ENST00000357246.3	309	MAP1LC3C	MAP1LC3C
chr1	242523753	242525375	1623	*	0.131182	Promoter (<=1kb)	1	242082986	242524518	441533	2	200150	ENST00000536534.6	0	PLD5	PLD5
chr1	243253183	243257302	4120	*	0.519268	Promoter (<=1kb)	1	243256034	243286397	30364	1	10806	ENST00000490065.5	0	SDCCAG8	SDCCAG8
chr1	243487715	243488655	941	*	0.0881026	Promoter (<=1kb)	1	243487815	243500089	12275	1	10806	ENST00000497459.1	0	SDCCAG8	SDCCAG8
chr1	243807096	243807484	389	*	0.00993059	Intron (ENST00000336199.9/10000, intron 1 of 13)	1	243664772	243814682	149911	2	10000	ENST00000463991.5	7198	AKT3	AKT3
chr1	243849892	243851279	1388	*	0.185575	Promoter (<=1kb)	1	243501763	243850128	348366	2	10000	ENST00000366539.5	0	AKT3	AKT3
chr1	243917129	243918204	1076	*	0.0321552	Promoter (<=1kb)	1	243917402	244047317	129916	1	339529	ENST00000440494.1	0	RP11-278H7.1	RP11-278H7.1
chr1	244047063	244048379	1317	*	0.460752	Promoter (<=1kb)	1	244048939	244057472	8534	1	10472	ENST00000622512.1	-560	ZBTB18	ZBTB18
chr1	244048508	244050047	1540	*	0.434885	Promoter (<=1kb)	1	244048939	244057472	8534	1	10472	ENST00000622512.1	0	ZBTB18	ZBTB18
chr1	244299623	244299970	348	*	0.0451649	Distal Intergenic	1	244352635	244389091	36457	1	200159	ENST00000308105.4	-52665	C1orf100	C1orf100
chr1	244324715	244325165	451	*	0.0159799	Distal Intergenic	1	244352635	244389091	36457	1	200159	ENST00000308105.4	-27470	C1orf100	C1orf100
chr1	244450421	244452847	2427	*	0.470243	Promoter (<=1kb)	1	244408494	244452134	43641	2	159	ENST00000366535.3	0	ADSS	ADSS
chr1	244652224	244652846	623	*	0.143185	Promoter (<=1kb)	1	244652935	244709033	56099	1	51029	ENST00000302550.15	-89	DESI2	DESI2
chr1	244652909	244654270	1362	*	0.535969	Promoter (<=1kb)	1	244652935	244709033	56099	1	51029	ENST00000302550.15	0	DESI2	DESI2
chr1	244834597	244837019	2423	*	0.473492	Promoter (<=1kb)	1	244835322	244845057	9736	1	116228	ENST00000411948.6	0	COX20	COX20
chr1	244860543	244865540	4998	*	0.642174	Promoter (<=1kb)	1	244840687	244864531	23845	2	3192	ENST00000649899.1	0	HNRNPU	HNRNPU
chr1	244918455	244919391	937	*	0.0620072	Distal Intergenic	1	244969705	245091789	122085	1	84288	ENST00000391837.7	-50314	EFCAB2	EFCAB2
chr1	244968925	244972603	3679	*	0.493706	Promoter (<=1kb)	1	244969705	245091789	122085	1	84288	ENST00000391837.7	0	EFCAB2	EFCAB2
chr1	245042785	245043163	379	*	0.0136866	Intron (ENST00000391837.7/84288, intron 2 of 6)	1	245017242	245086961	69720	1	84288	ENST00000425550.5	25543	EFCAB2	EFCAB2
chr1	245153163	245153596	434	*	0.0233843	Promoter (1-2kb)	1	245154985	245703126	548142	1	55083	ENST00000407071.6	-1389	KIF26B	KIF26B
chr1	245153833	245155159	1327	*	0.0628315	Promoter (<=1kb)	1	245154985	245703126	548142	1	55083	ENST00000407071.6	0	KIF26B	KIF26B
chr1	245155755	245157091	1337	*	0.0841487	Promoter (<=1kb)	1	245154985	245703126	548142	1	55083	ENST00000407071.6	770	KIF26B	KIF26B
chr1	245953785	245954312	528	*	0.0158474	Promoter (1-2kb)	1	245749342	245956102	206761	2	64754	ENST00000366517.5	1790	SMYD3	SMYD3
chr1	245999327	245999771	445	*	0.0259393	Intron (ENST00000630181.2/64754, intron 5 of 11)	1	245764041	245988562	224522	2	64754	ENST00000493441.5	-10765	SMYD3	SMYD3
chr1	246506063	246507910	1848	*	0.708236	Promoter (<=1kb)	1	245749342	246507257	757916	2	64754	ENST00000490107.5	0	SMYD3	SMYD3
chr1	246552040	246552680	641	*	0.016549	Intron (ENST00000366514.4/64216, intron 4 of 7)	1	246540560	246566324	25765	2	64216	ENST00000366514.4	13644	TFB2M	TFB2M
chr1	246564859	246567988	3130	*	0.613961	Promoter (<=1kb)	1	246566444	246648235	81792	1	163882	ENST00000483271.1	0	CNST	CNST
chr1	246608215	246608875	661	*	0.0238108	Intron (ENST00000483271.1/163882, intron 2 of 7)	1	246566514	246633957	67444	1	163882	ENST00000366511.1	41701	CNST	CNST
chr1	246689372	246690075	704	*	0.0158774	Exon (ENST00000442712.1/ENST00000442712.1, exon 1 of 2)	1	246724047	246768137	44091	1	51097	ENST00000366510.3	-33972	SCCPDH	SCCPDH
chr1	246723551	246725356	1806	*	0.427066	Promoter (<=1kb)	1	246724047	246768137	44091	1	51097	ENST00000366510.3	0	SCCPDH	SCCPDH
chr1	246775659	246776755	1097	*	0.0395269	Promoter (<=1kb)	1	246776013	246792385	16373	1	149134	ENST00000421003.5	0	NA	NA
chr1	246930000	246932988	2989	*	0.710575	Promoter (<=1kb)	1	246839098	246931363	92266	2	25909	ENST00000366508.5	0	AHCTF1	AHCTF1
chr1	247006466	247008533	2068	*	0.644442	Promoter (<=1kb)	1	246945547	247008056	62510	2	57116	ENST00000479214.5	0	ZNF695	ZNF695
chr1	247077454	247078944	1491	*	0.667543	Promoter (<=1kb)	1	246945547	247078736	133190	2	100533111	ENST00000465049.6	0	NA	NA
chr1	247102791	247104902	2112	*	0.591577	Promoter (<=1kb)	1	247099962	247104368	4407	2	79862	ENST00000448299.6	0	ZNF669	ZNF669
chr1	247209740	247211285	1546	*	0.655412	Exon (ENST00000606173.1/ENST00000606173.1, exon 1 of 4)	1	247201967	247202060	94	2	100500849	ENST00000640589.1	-7680	NA	NA
chr1	247330483	247333060	2578	*	0.496194	Promoter (<=1kb)	1	247297412	247331743	34332	2	84838	ENST00000294753.8	0	ZNF496	ZNF496
chr1	247639508	247640151	644	*	0.0845361	Exon (ENST00000449298.1/ENST00000449298.1, exon 1 of 2)	1	247672018	247673063	1046	2	441933	ENST00000359688.4	32912	OR13G1	OR13G1
chr1	247906714	247907182	469	*	0.0170715	Distal Intergenic	1	247895587	247896531	945	1	343171	ENST00000360358.3	11127	OR2W3	OR2W3
chr1	247937051	247937615	565	*	0.137189	Exon (ENST00000427566.2/ENST00000427566.2, exon 1 of 1)	1	247948858	247949796	939	1	391190	ENST00000623922.1	-11243	OR2L8	OR2L8
chr1	248165474	248165837	364	*	0.0301106	Distal Intergenic	1	248179986	248181029	1044	1	391194	ENST00000359682.2	-14149	OR2M2	OR2M2
chr1	248172187	248172729	543	*	0.0459925	Distal Intergenic	1	248179986	248181029	1044	1	391194	ENST00000359682.2	-7257	OR2M2	OR2M2
chr1	248729907	248731653	1747	*	0.336096	Intron (ENST00000566597.5/646627, intron 1 of 2)	1	248718649	248745279	26631	2	646627	ENST00000566597.5	13626	LYPD8	LYPD8
chr1	248824875	248827447	2573	*	0.586446	Promoter (<=1kb)	1	248826377	248826443	67	1	100422879	ENST00000582636.1	0	MIR3124	MIR3124
chr1	248837218	248840054	2837	*	0.651598	Promoter (<=1kb)	1	248838210	248847208	8999	1	79894	ENST00000510904.5	0	ZNF672	ZNF672
chr1	248857039	248860084	3046	*	0.551147	Promoter (<=1kb)	1	248850006	248858713	8708	2	55657	ENST00000463519.5	0	ZNF692	ZNF692
chr1	248862884	248863581	698	*	0.0613793	Promoter (3-4kb)	1	248857865	248859144	1280	2	55657	ENST00000534456.1	-3740	ZNF692	ZNF692
chr1	248872181	248874763	2583	*	0.231511	Distal Intergenic	1	248857865	248859144	1280	2	55657	ENST00000534456.1	-13037	ZNF692	ZNF692
chr1	248905477	248907623	2147	*	0.456706	Promoter (<=1kb)	1	248906196	248919946	13751	1	267002	ENST00000355360.8	0	PGBD2	PGBD2
chr10	73709	74300	592	*	0.145164	Promoter (<=1kb)	10	46892	74163	27272	2	347688	ENST00000564130.2	0	TUBB8	TUBB8
chr10	75820	76784	965	*	0.134253	Promoter (1-2kb)	10	46892	74163	27272	2	347688	ENST00000564130.2	-1657	TUBB8	TUBB8
chr10	134041	136900	2860	*	0.397903	Promoter (<=1kb)	10	134465	237651	103187	1	10771	ENST00000439456.5	0	ZMYND11	ZMYND11
chr10	329134	330265	1132	*	0.0215899	Promoter (<=1kb)	10	324639	329526	4888	2	22982	ENST00000434695.2	0	DIP2C	DIP2C
chr10	435670	436436	767	*	0.0161999	Intron (ENST00000381496.7/22982, intron 3 of 35)	10	364962	390016	25055	2	22982	ENST00000421992.2	-45654	DIP2C	DIP2C
chr10	484511	485233	723	*	0.0649322	Promoter (1-2kb)	10	274190	486558	212369	2	22982	ENST00000381496.7	1325	DIP2C	DIP2C
chr10	613547	613910	364	*	0.0274741	Intron (ENST00000280886.11/22982, intron 1 of 36)	10	628638	631255	2618	1	101930421	ENST00000451601.1	-14728	NA	NA
chr10	688279	690529	2251	*	0.443439	Promoter (<=1kb)	10	274198	689668	415471	2	22982	ENST00000280886.11	0	DIP2C	DIP2C
chr10	929305	933385	4081	*	0.524163	Promoter (<=1kb)	10	933026	942743	9718	1	101927762	ENST00000435531.1	0	RP11-363N22.2	RP11-363N22.2
chr10	987282	990132	2851	*	0.698761	Promoter (<=1kb)	10	988019	1019936	31918	1	23560	ENST00000360803.8	0	GTPBP4	GTPBP4
chr10	1047656	1050931	3276	*	0.54268	Promoter (<=1kb)	10	1049538	1132297	82760	1	22884	ENST00000358220.5	0	WDR37	WDR37
chr10	1055168	1058740	3573	*	0.634411	Promoter (<=1kb)	10	1056404	1096625	40222	1	22884	ENST00000620998.4	0	WDR37	WDR37
chr10	1420455	1421048	594	*	0.030319	Intron (ENST00000381312.5/105, intron 1 of 9)	10	1526637	1556984	30348	1	642394	ENST00000421697.2	-105589	ADARB2-AS1	ADARB2-AS1
chr10	1727120	1727431	312	*	0.0166299	Intron (ENST00000381312.5/105, intron 1 of 9)	10	1177318	1737476	560159	2	105	ENST00000381312.5	10045	ADARB2	ADARB2
chr10	1732479	1733204	726	*	0.0338463	Promoter (4-5kb)	10	1177318	1737476	560159	2	105	ENST00000381312.5	4272	ADARB2	ADARB2
chr10	1734974	1735559	586	*	0.0180254	Promoter (1-2kb)	10	1177318	1737476	560159	2	105	ENST00000381312.5	1917	ADARB2	ADARB2
chr10	1735635	1738185	2551	*	0.214394	Promoter (<=1kb)	10	1177318	1737476	560159	2	105	ENST00000381312.5	0	ADARB2	ADARB2
chr10	2207227	2208419	1193	*	0.0771009	Distal Intergenic	10	2305083	2315075	9993	2	399708	ENST00000418295.1	106656	NA	NA
chr10	2314227	2316030	1804	*	0.349095	Promoter (<=1kb)	10	2305083	2315075	9993	2	399708	ENST00000418295.1	0	NA	NA
chr10	2351533	2352130	598	*	0.0251566	Distal Intergenic	10	2305083	2315075	9993	2	399708	ENST00000418295.1	-36458	NA	NA
chr10	2985399	2986355	957	*	0.0377728	Distal Intergenic	10	3066333	3101554	35222	1	5214	ENST00000607886.5	-79978	PFKP	PFKP
chr10	3066944	3069610	2667	*	0.341503	Promoter (<=1kb)	10	3067520	3136802	69283	1	5214	ENST00000381125.8	0	PFKP	PFKP
chr10	3171460	3172898	1439	*	0.608491	Promoter (<=1kb)	10	3137730	3172807	35078	2	10531	ENST00000224949.8	0	PITRM1	PITRM1
chr10	3173013	3174188	1176	*	0.228034	Promoter (<=1kb)	10	3137730	3172841	35112	2	10531	ENST00000451104.6	-172	PITRM1	PITRM1
chr10	3287309	3287876	568	*	0.0160258	Distal Intergenic	10	3137730	3172841	35112	2	10531	ENST00000451104.6	-114468	PITRM1	PITRM1
chr10	3482156	3482901	746	*	0.022459	Distal Intergenic	10	3486894	3502838	15945	2	101927880	ENST00000413993.1	19937	NA	NA
chr10	3555974	3557031	1058	*	0.048338	Distal Intergenic	10	3486894	3502838	15945	2	101927880	ENST00000413993.1	-53136	NA	NA
chr10	3783240	3786367	3128	*	0.412374	Promoter (<=1kb)	10	3775996	3785275	9280	2	1316	ENST00000497571.5	0	KLF6	KLF6
chr10	3828692	3829217	526	*	0.0107551	Promoter (4-5kb)	10	3833950	3834728	779	1	105376365	ENST00000413339.1	-4733	RP11-464C19.2	RP11-464C19.2
chr10	4815185	4815447	263	*	0.0179873	Intron (ENST00000533295.5/83592, intron 1 of 5)	10	4826177	4848062	21886	1	83592	ENST00000474119.5	-10730	AKR1E2	AKR1E2
chr10	5094108	5094853	746	*	0.0714662	Promoter (<=1kb)	10	5094414	5098176	3763	1	8644	ENST00000480697.6	0	AKR1C3	AKR1C3
chr10	5360052	5360526	475	*	0.0129359	Promoter (4-5kb)	10	5365009	5374692	9684	1	114131	ENST00000380433.4	-4483	UCN3	UCN3
chr10	5412177	5414096	1920	*	0.41862	Promoter (<=1kb)	10	5412551	5458463	45913	1	10276	ENST00000355029.8	0	NET1	NET1
chr10	5446264	5449167	2904	*	0.35933	Promoter (<=1kb)	10	5446609	5452897	6289	1	10276	ENST00000486354.1	0	NET1	NET1
chr10	5665436	5667119	1684	*	0.542153	Promoter (<=1kb)	10	5638868	5666578	27711	2	79754	ENST00000357700.10	0	ASB13	ASB13
chr10	5684118	5686674	2557	*	0.567099	Promoter (<=1kb)	10	5684838	5763740	78903	1	54906	ENST00000328090.9	0	FAM208B	FAM208B
chr10	5811401	5814597	3197	*	0.667449	Promoter (<=1kb)	10	5765223	5813549	48327	2	2665	ENST00000380191.8	0	GDI2	GDI2
chr10	5888385	5891441	3057	*	0.542974	Promoter (<=1kb)	10	5861617	5889898	28282	2	54522	ENST00000380094.9	0	ANKRD16	ANKRD16
chr10	5976365	5978460	2096	*	0.403063	Promoter (<=1kb)	10	5943639	5977611	33973	2	3601	ENST00000620345.4	0	IL15RA	IL15RA
chr10	6088533	6090718	2186	*	0.537357	Promoter (<=1kb)	10	6088987	6116880	27894	1	84991	ENST00000379888.8	0	RBM17	RBM17
chr10	6143989	6146087	2099	*	0.389908	Promoter (<=1kb)	10	6144934	6235532	90599	1	5209	ENST00000379789.8	0	PFKFB3	PFKFB3
chr10	6163141	6165200	2060	*	0.597533	Promoter (<=1kb)	10	6163833	6217177	53345	1	5209	ENST00000639949.1	0	PFKFB3	PFKFB3
chr10	6200741	6204870	4130	*	0.163151	Promoter (<=1kb)	10	6202866	6228284	25419	1	5209	ENST00000317350.8	0	PFKFB3	PFKFB3
chr10	6579720	6581031	1312	*	0.134122	Promoter (<=1kb)	10	6580419	6584299	3881	1	439949	ENST00000445427.1	0	NA	NA
chr10	7234160	7234531	372	*	0.0152722	Intron (ENST00000361972.8/57713, intron 9 of 20)	10	7348142	7408745	60604	2	57713	ENST00000379711.2	174214	SFMBT2	SFMBT2
chr10	7408401	7408987	587	*	0.0164081	Promoter (<=1kb)	10	7348142	7408745	60604	2	57713	ENST00000379711.2	0	SFMBT2	SFMBT2
chr10	7409851	7411553	1703	*	0.203267	Promoter (<=1kb)	10	7158624	7411486	252863	2	57713	ENST00000397167.5	0	SFMBT2	SFMBT2
chr10	7433106	7433968	863	*	0.0148266	Distal Intergenic	10	7284182	7411486	127305	2	57713	ENST00000379713.7	-21620	SFMBT2	SFMBT2
chr10	7786746	7789794	3049	*	0.769876	Promoter (<=1kb)	10	7750962	7787981	37020	2	22944	ENST00000379562.8	0	KIN	KIN
chr10	7817443	7819860	2418	*	0.622597	Promoter (<=1kb)	10	7818504	8016627	198124	1	83860	ENST00000344293.5	0	TAF3	TAF3
chr10	8053925	8054870	946	*	0.0403813	Promoter (<=1kb)	10	8054653	8075203	20551	1	2625	ENST00000379328.8	0	GATA3	GATA3
chr10	9877168	9878633	1466	*	0.0552466	Exon (ENST00000647601.1/ENST00000647601.1, exon 1 of 3)	10	10058722	10063502	4781	1	101928298	ENST00000429539.1	-180089	RP5-933E2.1	RP5-933E2.1
chr10	10138656	10139095	440	*	0.0127856	Distal Intergenic	10	10058722	10063502	4781	1	101928298	ENST00000429539.1	79934	RP5-933E2.1	RP5-933E2.1
chr10	11017530	11018638	1109	*	0.0667525	Promoter (<=1kb)	10	11017923	11329053	311131	1	10659	ENST00000633077.1	0	CELF2	CELF2
chr10	11165058	11166282	1225	*	0.0652078	Promoter (<=1kb)	10	11165140	11330639	165500	1	10659	ENST00000608830.5	0	CELF2	CELF2
chr10	11204436	11204935	500	*	0.0326752	Intron (ENST00000637215.1/10659, intron 3 of 14)	10	11165486	11329279	163794	1	10659	ENST00000354897.3	38950	CELF2	CELF2
chr10	11609913	11612571	2659	*	0.473109	Promoter (<=1kb)	10	11453946	11611754	157809	2	9712	ENST00000609104.5	0	USP6NL	USP6NL
chr10	11742286	11743887	1602	*	0.300767	Promoter (<=1kb)	10	11742366	11764070	21705	1	79746	ENST00000379215.8	0	ECHDC3	ECHDC3
chr10	11822891	11824584	1694	*	0.587398	Promoter (<=1kb)	10	11823339	11866776	43438	1	254427	ENST00000474155.1	0	PROSER2	PROSER2
chr10	12041274	12043978	2705	*	0.680791	Promoter (<=1kb)	10	11920022	12042834	122813	2	26019	ENST00000357604.9	0	UPF2	UPF2
chr10	12068765	12070118	1354	*	0.577405	Promoter (<=1kb)	10	12068972	12123225	54254	1	55526	ENST00000263035.8	0	DHTKD1	DHTKD1
chr10	12128621	12130821	2201	*	0.562272	Promoter (<=1kb)	10	12130760	12130816	57	2	100616488	ENST00000584402.1	0	MIR548AK	MIR548AK
chr10	12194082	12198050	3969	*	0.466783	Promoter (<=1kb)	10	12165325	12196124	30800	2	11164	ENST00000491614.5	0	NUDT5	NUDT5
chr10	12348906	12351048	2143	*	0.38994	Promoter (<=1kb)	10	12349482	12835545	486064	1	57118	ENST00000619168.4	0	CAMK1D	CAMK1D
chr10	13001338	13002271	934	*	0.0905233	Promoter (<=1kb)	10	12896625	13001697	105073	2	83643	ENST00000378825.4	0	CCDC3	CCDC3
chr10	13098968	13101102	2135	*	0.322595	Promoter (<=1kb)	10	13099449	13136923	37475	1	10133	ENST00000263036.9	0	OPTN	OPTN
chr10	13158400	13158612	213	*	0.0176404	Promoter (2-3kb)	10	13161554	13211104	49551	1	55388	ENST00000378714.7	-2942	MCM10	MCM10
chr10	13160872	13162850	1979	*	0.421159	Promoter (<=1kb)	10	13161554	13211104	49551	1	55388	ENST00000378714.7	0	MCM10	MCM10
chr10	13298997	13300878	1882	*	0.403397	Promoter (<=1kb)	10	13277796	13299763	21968	2	5264	ENST00000396913.6	0	PHYH	PHYH
chr10	13301596	13302779	1184	*	0.206777	Promoter (<=1kb)	10	13277843	13302412	24570	2	5264	ENST00000396920.7	0	PHYH	PHYH
chr10	13346025	13350374	4350	*	0.441662	Promoter (<=1kb)	10	13317424	13348297	30874	2	22929	ENST00000327347.9	0	SEPHS1	SEPHS1
chr10	13382984	13383852	869	*	0.0380352	Distal Intergenic	10	13317439	13348298	30860	2	22929	ENST00000545675.5	-34686	SEPHS1	SEPHS1
chr10	13440231	13440723	493	*	0.0476213	Intron (ENST00000486542.5/222389, intron 3 of 3)	10	13442980	13452614	9635	2	222389	ENST00000480703.1	11891	BEND7	BEND7
chr10	13527834	13529680	1847	*	0.302264	Promoter (<=1kb)	10	13496788	13528974	32187	2	222389	ENST00000466271.1	0	BEND7	BEND7
chr10	13586757	13588382	1626	*	0.49953	Promoter (<=1kb)	10	13586927	13630868	43942	1	8559	ENST00000378572.7	0	PRPF18	PRPF18
chr10	13717227	13717588	362	*	0.0193371	Intron (ENST00000357447.6/55691, intron 12 of 24)	10	13692169	13707757	15589	2	55691	ENST00000492155.5	-9470	FRMD4A	FRMD4A
chr10	13717749	13718800	1052	*	0.034329	Intron (ENST00000357447.6/55691, intron 12 of 24)	10	13692169	13707757	15589	2	55691	ENST00000492155.5	-9992	FRMD4A	FRMD4A
chr10	13990736	13991517	782	*	0.0251008	Intron (ENST00000357447.6/55691, intron 2 of 24)	10	13693703	14008533	314831	2	55691	ENST00000342409.3	17016	FRMD4A	FRMD4A
chr10	14173411	14174540	1130	*	0.0802038	Promoter (<=1kb)	10	13858847	14174363	315517	2	55691	ENST00000649423.1	0	FRMD4A	FRMD4A
chr10	14571432	14572110	679	*	0.0284059	Promoter (<=1kb)	10	14521869	14572030	50162	2	83641	ENST00000488576.5	0	FAM107B	FAM107B
chr10	14603325	14605090	1766	*	0.404963	Promoter (<=1kb)	10	14519159	14604389	85231	2	83641	ENST00000468747.5	0	FAM107B	FAM107B
chr10	14837167	14840122	2956	*	0.565395	Promoter (<=1kb)	10	14819250	14838575	19326	2	441549	ENST00000378442.5	0	CDNF	CDNF
chr10	14877228	14880527	3300	*	0.6143	Promoter (<=1kb)	10	14878820	14904315	25496	1	79723	ENST00000378331.5	0	SUV39H2	SUV39H2
chr10	14952950	14955262	2313	*	0.367381	Promoter (<=1kb)	10	14897359	14954432	57074	2	64421	ENST00000378289.8	0	DCLRE1C	DCLRE1C
chr10	14958831	14961148	2318	*	0.434997	Promoter (<=1kb)	10	14959439	14972851	13413	1	644890	ENST00000407572.5	0	MEIG1	MEIG1
chr10	14975789	14976074	286	*	0.0189291	Promoter (3-4kb)	10	14972555	14988050	15496	1	644890	ENST00000467536.1	3234	MEIG1	MEIG1
chr10	15083971	15085428	1458	*	0.103621	Promoter (3-4kb)	10	15078487	15088481	9995	2	414149	ENST00000496890.1	3053	ACBD7	ACBD7
chr10	15088210	15089277	1068	*	0.271309	Promoter (<=1kb)	10	15077523	15088776	11254	2	414149	ENST00000356189.5	0	ACBD7	ACBD7
chr10	15096310	15099210	2901	*	0.438214	Promoter (<=1kb)	10	15097180	15104251	7072	1	10557	ENST00000378203.5	0	RPP38	RPP38
chr10	15167397	15168774	1378	*	0.497294	Promoter (<=1kb)	10	15107866	15168693	60828	2	9397	ENST00000378165.8	0	NMT2	NMT2
chr10	15370030	15371900	1871	*	0.466457	Promoter (<=1kb)	10	15211643	15371059	159417	2	221061	ENST00000378116.8	0	FAM171A1	FAM171A1
chr10	15719497	15720120	624	*	0.0659137	Promoter (<=1kb)	10	15513949	15720125	206177	2	8516	ENST00000378076.3	5	ITGA8	ITGA8
chr10	15858916	15861223	2308	*	0.474435	Promoter (<=1kb)	10	15778170	15860498	82329	2	80013	ENST00000477891.1	0	FAM188A	FAM188A
chr10	15902772	15902993	222	*	0.0136543	Distal Intergenic	10	15778170	15860520	82351	2	80013	ENST00000277632.7	-42252	FAM188A	FAM188A
chr10	15921621	15922307	687	*	0.0334545	Distal Intergenic	10	15778170	15860520	82351	2	80013	ENST00000277632.7	-61101	FAM188A	FAM188A
chr10	16436423	16438049	1627	*	0.325792	Promoter (<=1kb)	10	16436943	16511256	74314	1	9317	ENST00000535784.6	0	PTER	PTER
chr10	16816517	16818585	2069	*	0.418622	Promoter (<=1kb)	10	16590611	16817383	226773	2	6251	ENST00000377921.7	0	RSU1	RSU1
chr10	17200407	17202040	1634	*	0.417618	Promoter (<=1kb)	10	17142254	17201672	59419	2	1787	ENST00000354631.7	0	TRDMT1	TRDMT1
chr10	17228896	17231390	2495	*	0.290553	Promoter (<=1kb)	10	17215196	17229985	14790	2	100507347	ENST00000605833.1	0	VIM-AS1	VIM-AS1
chr10	17385946	17389690	3745	*	0.391837	Promoter (<=1kb)	10	17386936	17408286	21351	1	100128098	ENST00000457649.6	0	ST8SIA6-AS1	ST8SIA6-AS1
chr10	17453294	17455013	1720	*	0.142733	Promoter (<=1kb)	10	17319874	17454330	134457	2	338596	ENST00000377602.4	0	ST8SIA6	ST8SIA6
chr10	17616306	17618160	1855	*	0.306038	Promoter (<=1kb)	10	17589032	17617377	28346	2	9200	ENST00000361271.7	0	HACD1	HACD1
chr10	17642567	17645578	3012	*	0.619173	Promoter (<=1kb)	10	17641284	17643878	2595	2	102723166	ENST00000563601.1	0	STAM-AS1	STAM-AS1
chr10	17837005	17837393	389	*	0.0294958	Intron (ENST00000569591.2/4360, intron 4 of 29)	10	17845107	17845193	87	1	574445	ENST00000385203.1	-7714	MIR511	MIR511
chr10	17887128	17887621	494	*	0.0328499	Intron (ENST00000569591.2/4360, intron 22 of 29)	10	17845107	17845193	87	1	574445	ENST00000385203.1	42021	MIR511	MIR511
chr10	18139858	18141834	1977	*	0.353989	Promoter (<=1kb)	10	18140677	18543557	402881	1	783	ENST00000324631.12	0	CACNB2	CACNB2
chr10	18179284	18180297	1014	*	0.0238634	Intron (ENST00000324631.12/783, intron 2 of 13)	10	18140958	18540763	399806	1	783	ENST00000282343.13	38326	CACNB2	CACNB2
chr10	18400438	18401233	796	*	0.018563	Promoter (<=1kb)	10	18400575	18539724	139150	1	783	ENST00000377315.5	0	CACNB2	CACNB2
chr10	18627563	18627935	373	*	0.0246905	Intron (ENST00000377304.6/221078, intron 3 of 10)	10	18545561	18651622	106062	2	221078	ENST00000377304.6	23687	NSUN6	NSUN6
chr10	18650144	18652395	2252	*	0.429313	Promoter (<=1kb)	10	18545561	18651622	106062	2	221078	ENST00000377304.6	0	NSUN6	NSUN6
chr10	18658048	18661072	3025	*	0.538156	Promoter (<=1kb)	10	18651266	18659267	8002	2	221078	ENST00000456217.5	0	NSUN6	NSUN6
chr10	19815094	19818147	3054	*	0.333667	Promoter (<=1kb)	10	19816239	20280357	464119	1	84898	ENST00000377242.7	0	PLXDC2	PLXDC2
chr10	21167158	21167553	396	*	0.0205202	Promoter (4-5kb)	10	21170262	21172452	2191	2	10529	ENST00000485750.1	4899	NEBL	NEBL
chr10	21172389	21175047	2659	*	0.336525	Promoter (<=1kb)	10	21174014	21175048	1035	1	100128511	ENST00000439097.1	0	NA	NA
chr10	21495332	21497644	2313	*	0.22999	Promoter (<=1kb)	10	21496562	21496641	80	2	100302129	ENST00000410139.1	0	MIR1915	MIR1915
chr10	21516182	21517987	1806	*	0.238515	5' UTR	10	21519508	21523895	4388	2	387640	ENST00000487107.1	5908	SKIDA1	SKIDA1
chr10	21533209	21535643	2435	*	0.445021	Promoter (<=1kb)	10	21534165	21557182	23018	1	8028	ENST00000377100.7	0	MLLT10	MLLT10
chr10	22001534	22004054	2521	*	0.491623	Promoter (<=1kb)	10	21756537	22003725	247189	2	64215	ENST00000376980.7	0	DNAJC1	DNAJC1
chr10	22228536	22231305	2770	*	0.349597	Distal Intergenic	10	22208814	22210021	1208	2	340900	ENST00000422359.2	-18515	EBLN1	EBLN1
chr10	22251829	22252560	732	*	0.0433929	Promoter (<=1kb)	10	22252072	22254589	2518	1	100130992	ENST00000623583.1	0	NA	NA
chr10	22277903	22278326	424	*	0.0254826	Distal Intergenic	10	22257786	22258548	763	1	100130992	ENST00000566763.1	20117	NA	NA
chr10	22315536	22317720	2185	*	0.411622	Promoter (<=1kb)	10	22316388	22326558	10171	1	100532731	ENST00000475460.6	0	COMMD3-BMI1	COMMD3-BMI1
chr10	22320169	22322928	2760	*	0.447131	Promoter (<=1kb)	10	22322106	22328160	6055	1	100532731	ENST00000442508.5	0	COMMD3-BMI1	COMMD3-BMI1
chr10	22324690	22326257	1568	*	0.30861	Promoter (<=1kb)	10	22325657	22327791	2135	1	100532731	ENST00000416820.5	0	COMMD3-BMI1	COMMD3-BMI1
chr10	22339859	22341521	1663	*	0.369785	Promoter (3-4kb)	10	22345445	22417596	72152	1	9576	ENST00000376603.6	-3924	SPAG6	SPAG6
chr10	22436743	22438235	1493	*	0.152923	Intron (ENST00000487973.1/9576, intron 2 of 3)	10	22391805	22454224	62420	1	9576	ENST00000487973.1	44938	SPAG6	SPAG6
chr10	22654775	22655512	738	*	0.0159934	Intron (ENST00000376573.8/5305, intron 1 of 9)	10	22607818	22609717	1900	2	5305	ENST00000432610.1	-45058	PIP4K2A	PIP4K2A
chr10	22713088	22715246	2159	*	0.457254	Promoter (<=1kb)	10	22534849	22714555	179707	2	5305	ENST00000376573.8	0	PIP4K2A	PIP4K2A
chr10	23094957	23095276	320	*	0.0164779	Promoter (<=1kb)	10	23095506	23122013	26508	1	22921	ENST00000376510.7	-230	MSRB2	MSRB2
chr10	23095391	23096985	1595	*	0.486101	Promoter (<=1kb)	10	23095506	23122013	26508	1	22921	ENST00000376510.7	0	MSRB2	MSRB2
chr10	23198919	23199349	431	*	0.0155559	Downstream (2-3kb)	10	23193332	23194163	832	1	256297	ENST00000639873.1	5587	PTF1A	PTF1A
chr10	23331554	23332395	842	*	0.174251	Intron (ENST00000636213.1/256815, intron 2 of 15)	10	23343957	23345181	1225	1	105376453	ENST00000443224.1	-11562	NA	NA
chr10	23438280	23440710	2431	*	0.435069	Promoter (<=1kb)	10	23439458	23442390	2933	1	220213	ENST00000376495.4	0	OTUD1	OTUD1
chr10	23703072	23703570	499	*	0.0604219	Intron (ENST00000376462.5/56243, intron 1 of 18)	10	23694782	23877495	182714	1	56243	ENST00000481700.1	8290	KIAA1217	KIAA1217
chr10	24208476	24210447	1972	*	0.16573	Promoter (<=1kb)	10	24208791	24527942	319152	1	56243	ENST00000376456.8	0	KIAA1217	KIAA1217
[truncated: 17,162 more rows]
