# Supplementary material for: The long noncoding RNA H19 regulates tumor plasticity in neuroendocrine prostate cancer
Source: Nat Commun. 2021 Dec 21;12:7349. doi: 10.1038/s41467-021-26901-9 (PMC8692330; doi:10.1038/s41467-021-26901-9)
Supplement: Supplementary file 14 — Supplementary Data 11 [file 41467_2021_26901_MOESM14_ESM.xlsx]

## Sheet: S11
Supplementary Data 11: Differential binding analysis (n=3) results for H3K4me3
seqnames	start	end	width	strand	Conc	Conc_V16D.H19	Conc_V16D	Fold	p.value	FDR	annotation	geneChr	geneStart	geneEnd	geneLength	geneStrand	geneId	transcriptId	distanceToTSS	SYMBOL	GENENAME
chr5	124741732	124749852	8121	*	5.39	0.2	6.37	-6.17	6.67e-16	4.17e-13	Promoter (<=1kb)	5	124636916	124744521	107606	2	57507	ENST00000504926.5	0	ZNF608	ZNF608
chr9	124658349	124661410	3062	*	4.3	-0.2	5.27	-5.47	1.89e-09	3.19e-07	Promoter (<=1kb)	9	124658467	124698631	40165	1	100379345	ENST00000429139.1	0	NA	NA
chr5	150778219	150781880	3662	*	3.63	-0.2	4.58	-4.79	3.89e-07	3.15e-05	Promoter (<=1kb)	5	150778805	150796734	17930	1	85027	ENST00000648745.1	0	SMIM3	SMIM3
chr1	147678450	147679112	663	*	3.38	-0.2	4.32	-4.52	3.07e-06	0.000183	Distal Intergenic	1	147642235	147670496	28262	2	51205	ENST00000583509.6	-7954	ACP6	ACP6
chr6	135851655	135853875	2221	*	5.71	2.74	6.61	-3.87	3.96e-25	7.03e-22	Promoter (<=1kb)	6	135851696	136195574	343879	1	27115	ENST00000308191.10	0	PDE7B	PDE7B
chr22	25281975	25283775	1801	*	3.07	0.2	3.97	-3.77	3.37e-05	0.0013	Promoter (<=1kb)	22	25282613	25320086	37474	1	91353	ENST00000650352.1	0	NA	NA
chr3	134650733	134651422	690	*	2.57	-0.2	3.46	-3.66	0.000932	0.017	Promoter (<=1kb)	3	134603138	134651018	47881	2	339855	ENST00000508956.5	0	KY	KY
chr15	80816063	80818934	2872	*	2.9	0.2	3.79	-3.59	0.000167	0.00452	Intron (ENST00000220244.7/57214, intron 1 of 28)	15	80841978	80842073	96	2	693132	ENST00000385268.1	23139	MIR549A	MIR549A
chr1	206117079	206118079	1001	*	2.48	-0.2	3.36	-3.57	0.000866	0.0162	Promoter (<=1kb)	1	206109692	206117355	7664	2	553	ENST00000367126.4	0	AVPR1B	AVPR1B
chr3	134308236	134308561	326	*	2.41	-0.2	3.29	-3.5	0.00125	0.0213	Distal Intergenic	3	134313576	134321171	7596	1	105374119	ENST00000482019.1	-5015	NA	NA
chr10	8332112	8332890	779	*	3.06	0.51	3.93	-3.42	5.99e-05	0.00208	Distal Intergenic	10	8259331	8268305	8975	2	100507143	ENST00000428165.1	-63807	LINC00708	LINC00708
chr3	96822942	96824032	1091	*	4.22	1.69	5.08	-3.39	5.25e-09	7.92e-07	Intron (ENST00000470610.6/285220, intron 1 of 4)	3	96814791	97010134	195344	1	285220	ENST00000506569.1	8151	EPHA6	EPHA6
chr3	164567893	164568223	331	*	2.31	-0.2	3.18	-3.39	0.00226	0.0324	Distal Intergenic	3	164714095	164731036	16942	2	104355289	ENST00000463978.1	162813	LINC01324	LINC01324
chr4	69213925	69214448	524	*	3.27	0.79	4.14	-3.35	1.67e-05	0.000733	Promoter (<=1kb)	4	69199951	69214731	14781	2	10720	ENST00000446444.1	283	UGT2B11	UGT2B11
chr13	106529810	106531449	1640	*	2.23	-0.2	3.09	-3.3	0.00346	0.0431	Promoter (3-4kb)	13	106489731	106535114	45384	2	1948	ENST00000245323.4	3665	EFNB2	EFNB2
chr9	94916814	94917443	630	*	2.23	-0.2	3.09	-3.29	0.00367	0.0445	Promoter (2-3kb)	9	94920215	94935356	15142	1	84909	ENST00000488186.5	-2772	C9orf3	C9orf3
chr11	94512267	94512811	545	*	2.18	-0.2	3.03	-3.24	0.00414	0.0482	Promoter (<=1kb)	11	94512432	94532123	19692	1	643037	ENST00000542198.2	0	C11orf97	C11orf97
chr2	130144366	130144707	342	*	2.51	0.2	3.36	-3.16	0.00135	0.0225	Promoter (<=1kb)	2	130142188	130144994	2807	2	91409	ENST00000457413.1	287	CCDC74B	CCDC74B
chr1	84299718	84300028	311	*	2.48	0.2	3.32	-3.12	0.00166	0.0261	Promoter (<=1kb)	1	84299558	84350070	50513	1	148418	ENST00000370671.7	160	SAMD13	SAMD13
chr9	92807745	92810522	2778	*	2.77	0.54	3.61	-3.07	0.000617	0.0125	Promoter (<=1kb)	9	92809388	92888693	79306	1	138649	ENST00000473204.5	0	NA	NA
chr10	116609235	116610230	996	*	3.23	1.02	4.06	-3.04	8.02e-05	0.00256	Distal Intergenic	10	116620953	116645143	24191	1	5408	ENST00000579578.6	-10723	PNLIPRP2	PNLIPRP2
chr14	30270500	30270835	336	*	2.94	0.78	3.77	-2.99	0.000374	0.00846	Intron (ENST00000549360.1/ENST00000549360.1, intron 1 of 2)	14	29663812	30191898	528087	2	5587	ENST00000549503.1	-78602	PRKD1	PRKD1
chr17	83120220	83121070	851	*	2.35	0.22	3.18	-2.96	0.004	0.0471	Distal Intergenic	17	83092393	83094476	2084	1	284207	ENST00000571940.1	27827	METRNL	METRNL
chr1	190380928	190381466	539	*	3.26	1.21	4.08	-2.87	9.51e-05	0.00292	Intron (ENST00000367462.4/339479, intron 2 of 7)	1	190454807	190474801	19995	2	339479	ENST00000445957.2	93335	BRINP3	BRINP3
chr1	205962358	205962756	399	*	2.83	0.79	3.64	-2.86	0.000828	0.0156	Distal Intergenic	1	205913054	205943460	30407	2	115019	ENST00000367134.2	-18898	SLC26A9	SLC26A9
chr12	73964974	73966419	1446	*	5.03	3	5.84	-2.84	1.63e-11	3.9e-09	Distal Intergenic	12	74285698	74292534	6837	2	100507377	ENST00000551210.1	326115	RP11-81H3.2	RP11-81H3.2
chr4	68669452	68670285	834	*	3.97	1.94	4.78	-2.84	0.00334	0.0421	Promoter (<=1kb)	4	68646630	68670628	23999	2	7366	ENST00000338206.5	343	UGT2B15	UGT2B15
chr2	150484138	150487832	3695	*	7.82	5.85	8.62	-2.77	1.6e-75	3.41e-71	Promoter (<=1kb)	2	150468195	150487667	19473	2	390	ENST00000375734.6	0	RND3	RND3
chr6	43706069	43706735	667	*	2.75	0.78	3.55	-2.77	0.00143	0.0235	Exon (ENST00000406079.1/ENST00000406079.1, exon 1 of 1)	6	43671784	43687791	16008	2	55168	ENST00000427312.1	-18278	MRPS18A	MRPS18A
chr12	110073367	110073751	385	*	2.48	0.51	3.28	-2.77	0.00384	0.0459	Promoter (<=1kb)	12	110042111	110073634	31524	2	400073	ENST00000548936.1	0	C12orf76	C12orf76
chr16	87536179	87537044	866	*	3.62	1.66	4.42	-2.76	1.2e-05	0.000562	Distal Intergenic	16	87494187	87515635	21449	1	101928737	ENST00000563921.1	41992	RP11-482M8.1	RP11-482M8.1
chr10	86958561	86959683	1123	*	5.09	3.15	5.89	-2.75	2.13e-12	6.46e-10	Promoter (<=1kb)	10	86958618	86962873	4256	1	6623	ENST00000465679.5	0	SNCG	SNCG
chr12	64588660	64589389	730	*	3.75	1.79	4.55	-2.75	5.32e-06	0.000287	Intron (ENST00000637125.1/283349, intron 2 of 5)	12	64610513	64695182	84670	1	283349	ENST00000336061.2	-21124	RASSF3	RASSF3
chr19	49425225	49426887	1663	*	2.94	0.99	3.74	-2.75	0.0007	0.0137	Promoter (<=1kb)	19	49426431	49428818	2388	1	100507003	ENST00000610896.1	0	GFY	GFY
chr17	38414506	38415841	1336	*	2.94	1.04	3.74	-2.7	0.00109	0.0191	Promoter (3-4kb)	17	38419280	38463182	43903	1	57636	ENST00000633445.1	-3439	ARHGAP23	ARHGAP23
chr21	16357827	16358332	506	*	3.06	1.18	3.85	-2.68	0.000737	0.0143	Intron (ENST00000635845.1/388815, intron 4 of 5)	21	16330604	16607268	276665	1	388815	ENST00000602339.5	27223	NA	NA
chr7	103445303	103447896	2594	*	3.36	1.51	4.15	-2.64	0.000111	0.00327	Promoter (<=1kb)	7	103352730	103446151	93422	2	375611	ENST00000339444.10	0	SLC26A5	SLC26A5
chr8	24914572	24914923	352	*	2.64	0.79	3.43	-2.64	0.00275	0.0371	Promoter (<=1kb)	8	24914942	24919098	4157	1	4741	ENST00000433454.3	-19	NEFM	NEFM
chr7	16846937	16847349	413	*	2.62	0.77	3.41	-2.64	0.004	0.0471	Distal Intergenic	7	16797631	16833433	35803	2	10551	ENST00000412973.1	-13504	AGR2	AGR2
chr13	85797349	85799464	2116	*	4.46	2.64	5.24	-2.6	1.75e-07	1.58e-05	Promoter (<=1kb)	13	85792787	85799386	6600	2	84189	ENST00000647374.1	0	SLITRK6	SLITRK6
chr22	20436882	20438205	1324	*	4.53	2.72	5.3	-2.58	1.15e-08	1.5e-06	Promoter (<=1kb)	22	20424815	20437825	13011	2	91179	ENST00000622235.4	0	SCARF2	SCARF2
chr14	51735819	51736132	314	*	2.82	1.02	3.6	-2.58	0.00247	0.0345	Distal Intergenic	14	51717255	51728769	11515	1	122786	ENST00000553556.2	18564	FRMD6	FRMD6
chr8	130302726	130303557	832	*	2.79	1.01	3.56	-2.55	0.00182	0.0279	Intron (ENST00000357668.2/50807, intron 4 of 30)	8	130152764	130340937	188174	2	50807	ENST00000524367.5	37380	ASAP1	ASAP1
chr13	32030695	32033085	2391	*	2.99	1.23	3.76	-2.53	0.00164	0.0259	Promoter (<=1kb)	13	32025314	32031639	6326	2	100507099	ENST00000428419.1	0	NA	NA
chr5	174243071	174243532	462	*	2.73	0.99	3.49	-2.51	0.00333	0.042	3' UTR	5	174336295	174526448	190154	1	101928176	ENST00000515513.5	-92763	NA	NA
chr22	50620133	50621508	1376	*	3.61	1.89	4.37	-2.49	8.84e-05	0.00277	Promoter (4-5kb)	22	50622754	50625656	2903	2	410	ENST00000608497.1	4148	ARSA	ARSA
chr4	69211622	69212534	913	*	4.49	2.78	5.25	-2.47	4.25e-08	4.65e-06	Promoter (2-3kb)	4	69199951	69214731	14781	2	10720	ENST00000446444.1	2197	UGT2B11	UGT2B11
chr9	124218372	124222754	4383	*	2.94	1.23	3.7	-2.47	0.0018	0.0277	Distal Intergenic	9	124257606	124352438	94833	1	10783	ENST00000540326.5	-34852	NEK6	NEK6
chr22	29935255	29935697	443	*	2.93	1.23	3.69	-2.46	0.00193	0.0291	Intron (ENST00000401950.6/8897, intron 1 of 19)	22	29971051	30026037	54987	1	8897	ENST00000406629.1	-35354	MTMR3	MTMR3
chr2	181899070	181899525	456	*	2.73	1.04	3.49	-2.46	0.00347	0.0431	Promoter (<=1kb)	2	181898859	181901974	3116	1	6744	ENST00000470654.1	211	SSFA2	SSFA2
chr8	124972811	124974416	1606	*	3.92	2.28	4.67	-2.39	4.45e-05	0.00164	Promoter (<=1kb)	8	124973298	124979389	6092	1	137209	ENST00000319286.5	0	ZNF572	ZNF572
chr2	222875991	222876568	578	*	3.14	1.5	3.89	-2.39	0.0013	0.0219	Intron (ENST00000357430.7/2181, intron 1 of 16)	2	222861563	222909036	47474	1	2181	ENST00000413316.1	14428	ACSL3	ACSL3
chr4	69212677	69213736	1060	*	5.02	3.43	5.76	-2.33	1.23e-10	2.5e-08	Promoter (<=1kb)	4	69199951	69214731	14781	2	10720	ENST00000446444.1	995	UGT2B11	UGT2B11
chr8	38033980	38034874	895	*	2.94	1.35	3.67	-2.33	0.00351	0.0433	Promoter (3-4kb)	8	38030341	38060365	30025	1	1978	ENST00000338825.4	3639	EIF4EBP1	EIF4EBP1
chr14	22976435	22976930	496	*	3.88	2.35	4.6	-2.25	0.000215	0.00552	Promoter (<=1kb)	14	22974047	22976843	2797	2	84962	ENST00000553592.5	0	AJUBA	AJUBA
chr2	240963966	240967851	3886	*	3.75	2.23	4.48	-2.25	0.000235	0.0059	Promoter (<=1kb)	2	240954617	240967451	12835	2	200772	ENST00000418218.5	0	AC104809.4	AC104809.4
chr17	7804073	7804677	605	*	3.29	1.79	4.01	-2.23	0.00072	0.014	Promoter (<=1kb)	17	7804320	7831678	27359	1	146754	ENST00000575105.1	0	DNAH2	DNAH2
chr3	120450025	120451187	1163	*	4.4	2.9	5.11	-2.22	1.31e-06	8.93e-05	Promoter (<=1kb)	3	120396473	120450991	54519	2	11167	ENST00000424703.6	0	FSTL1	FSTL1
chr14	32509672	32510239	568	*	3.02	1.52	3.74	-2.22	0.00221	0.032	Intron (ENST00000280979.8/9472, intron 2 of 13)	14	32495072	32545520	50449	1	9472	ENST00000556638.1	14600	AKAP6	AKAP6
chr1	92004301	92005319	1019	*	4.39	2.91	5.1	-2.2	1.09e-06	7.74e-05	Exon (ENST00000362005.7/676, exon 18 of 20)	1	92029982	92063536	33555	1	253152	ENST00000370383.4	-24663	EPHX4	EPHX4
chr21	17454387	17455643	1257	*	3.76	2.31	4.47	-2.16	0.000154	0.00425	Distal Intergenic	21	17441781	17448908	7128	1	100505929	ENST00000613691.1	12606	LINC01549	LINC01549
chr15	76009423	76012664	3242	*	4.77	3.36	5.47	-2.11	0.00316	0.0406	Promoter (<=1kb)	15	75940936	76012422	71487	2	145957	ENST00000461391.5	0	NRG4	NRG4
chr13	95245946	95246466	521	*	3.71	2.32	4.41	-2.09	0.000965	0.0174	Intron (ENST00000645237.1/10257, intron 3 of 30)	13	95095797	95301302	205506	2	10257	ENST00000643556.1	54836	ABCC4	ABCC4
chr8	116448082	116448433	352	*	3.75	2.37	4.45	-2.07	0.000205	0.0053	Distal Intergenic	8	115950511	116325059	374549	2	100859921	ENST00000505156.2	-123023	LINC00536	LINC00536
chr3	177357728	177360516	2789	*	3.25	1.9	3.93	-2.03	0.00292	0.0386	Distal Intergenic	3	177294442	177323418	28977	1	100820709	ENST00000425388.1	63286	LINC00501	LINC00501
chr11	123429991	123432006	2016	*	3.92	2.59	4.6	-2.01	0.000156	0.00428	Promoter (<=1kb)	11	123430350	123435719	5370	1	100128242	ENST00000640939.1	0	NA	NA
chr7	73665296	73665789	494	*	3.61	2.29	4.29	-2	0.000448	0.00974	Promoter (2-3kb)	7	73667825	73672110	4286	1	155382	ENST00000324941.4	-2036	VPS37D	VPS37D
chr1	99971466	99972021	556	*	3.58	2.26	4.25	-1.99	0.00215	0.0313	Promoter (1-2kb)	1	99970453	99999327	28875	1	23443	ENST00000532693.5	1013	SLC35A3	SLC35A3
chr11	64372651	64374019	1369	*	4.9	3.59	5.57	-1.98	1.3e-07	1.24e-05	Promoter (4-5kb)	11	64368602	64368703	102	1	100302280	ENST00000408346.1	4049	MIR1237	MIR1237
chr16	28277828	28278324	497	*	3.48	2.18	4.15	-1.97	0.00197	0.0295	Intron (ENST00000635780.1/ENST00000635780.1, intron 1 of 1)	16	28292519	28323849	31331	1	388228	ENST00000341901.4	-14195	SBK1	SBK1
chr22	48866718	48867289	572	*	3.4	2.11	4.07	-1.97	0.00206	0.0304	Promoter (<=1kb)	22	48866770	48898386	31617	1	100128946	ENST00000380981.3	0	LINC01310	LINC01310
chr2	222872336	222874801	2466	*	5.51	4.25	6.18	-1.93	5.31e-09	7.96e-07	Intron (ENST00000357430.7/2181, intron 1 of 16)	2	222861563	222909036	47474	1	2181	ENST00000413316.1	10773	ACSL3	ACSL3
chr5	96958643	96959425	783	*	4.26	3.01	4.92	-1.91	6.75e-05	0.00227	Promoter (<=1kb)	5	96958451	97029036	70586	1	4012	ENST00000395770.3	192	LNPEP	LNPEP
chr11	93189668	93190311	644	*	4.13	2.89	4.78	-1.89	0.000179	0.00474	Intron (ENST00000326402.8/120103, intron 1 of 10)	11	93154157	93182894	28738	2	120103	ENST00000534116.1	-6774	SLC36A4	SLC36A4
chr15	45510487	45511190	704	*	3.75	2.52	4.41	-1.88	0.000661	0.0131	Promoter (<=1kb)	15	45511136	45556730	45595	1	283651	ENST00000409454.5	0	NA	NA
chr1	2408701	2410961	2261	*	7.29	6.09	7.94	-1.85	1.42e-25	3.36e-22	Promoter (<=1kb)	1	2408583	2410004	1422	2	5192	ENST00000515760.1	0	PEX10	PEX10
chr20	62832747	62833565	819	*	4.71	3.51	5.36	-1.85	4.16e-06	0.000236	Promoter (<=1kb)	20	62832845	62836659	3815	1	1299	ENST00000472880.1	0	COL9A3	COL9A3
chr17	47323098	47324782	1685	*	4.16	2.95	4.8	-1.85	0.000102	0.00309	Promoter (<=1kb)	17	47303474	47323613	20140	2	102724508	ENST00000575039.1	0	THCAT158	THCAT158
chr1	169585617	169586656	1040	*	5.79	4.6	6.44	-1.83	2.16e-11	5.04e-09	Promoter (<=1kb)	1	169514166	169586588	72423	2	2153	ENST00000367796.3	0	F5	F5
chr6	52995859	52996722	864	*	3.31	2.12	3.95	-1.83	0.00349	0.0432	Promoter (<=1kb)	6	52995621	52995948	328	1	125050	ENST00000636484.1	238	RN7SK	RN7SK
chr1	78501580	78502339	760	*	3.66	2.48	4.3	-1.82	0.00205	0.0304	Intron (ENST00000370758.5/5737, intron 3 of 3)	1	78491072	78539749	48678	1	5737	ENST00000370757.7	10508	PTGFR	PTGFR
chrX	69618732	69619482	751	*	3.76	2.6	4.39	-1.79	0.000772	0.0149	Promoter (<=1kb)	23	69620410	70033410	413001	1	1896	ENST00000503592.5	-928	EDA	EDA
chr15	75801934	75802385	452	*	3.55	2.39	4.18	-1.79	0.00291	0.0386	Distal Intergenic	15	75759501	75762405	2905	2	100423035	ENST00000561777.1	-39529	MIR4313	MIR4313
chr1	32496235	32496745	511	*	3.66	2.51	4.29	-1.78	0.00292	0.0386	3' UTR	1	32465069	32496686	31618	1	728116	ENST00000609129.1	31166	ZBTB8B	ZBTB8B
chr10	21993515	21993895	381	*	3.43	2.28	4.06	-1.78	0.00412	0.0481	Intron (ENST00000376980.7/64215, intron 1 of 11)	10	21919903	22003399	83497	2	64215	ENST00000447548.5	9504	DNAJC1	DNAJC1
chr16	4042623	4043130	508	*	3.51	2.37	4.14	-1.77	0.00277	0.0372	Intron (ENST00000294016.7/115, intron 2 of 10)	16	3989089	4054190	65102	2	115	ENST00000571889.1	11060	ADCY9	ADCY9
chr1	99980337	99981078	742	*	4.25	3.12	4.88	-1.76	8.71e-05	0.00274	Intron (ENST00000638371.1/23443, intron 1 of 7)	1	99970453	99999327	28875	1	23443	ENST00000532693.5	9884	SLC35A3	SLC35A3
chr5	114377548	114378649	1102	*	4.47	3.35	5.1	-1.75	0.000106	0.00316	Intron (ENST00000512097.8/3781, intron 5 of 10)	5	114363107	114495946	132840	1	3781	ENST00000507750.5	14441	KCNN2	KCNN2
chr14	24333494	24334252	759	*	3.75	2.62	4.37	-1.75	0.0021	0.0308	Promoter (<=1kb)	14	24318392	24334747	16356	2	196883	ENST00000418030.6	495	ADCY4	ADCY4
chr8	8884522	8886005	1484	*	4.13	3.01	4.75	-1.74	0.0002	0.00521	Intron (ENST00000276282.6/9258, intron 1 of 2)	8	8783354	8893645	110292	2	9258	ENST00000276282.6	7640	MFHAS1	MFHAS1
chr17	81924576	81925402	827	*	4.01	2.9	4.64	-1.74	0.000875	0.0163	Promoter (1-2kb)	17	81921560	81923532	1973	2	4097	ENST00000392366.7	-1044	MAFG	MAFG
chr13	61413562	61416123	2562	*	7.13	6.02	7.75	-1.73	8.12e-24	1.15e-20	Promoter (<=1kb)	13	61409685	61415522	5838	2	64881	ENST00000409204.4	0	RP11-310K10.1	RP11-310K10.1
chr10	103241662	103242152	491	*	3.96	2.86	4.58	-1.73	0.000859	0.0161	Promoter (3-4kb)	10	103245887	103248016	2130	1	729020	ENST00000441178.2	-3735	RPEL1	RPEL1
chr11	2891966	2893310	1345	*	4.47	3.38	5.08	-1.71	9.39e-05	0.00289	Promoter (2-3kb)	11	2888095	2889430	1336	2	5003	ENST00000526203.1	-2536	SLC22A18AS	SLC22A18AS
chr10	93634286	93635062	777	*	4.25	3.16	4.86	-1.7	0.000111	0.00327	Exon (ENST00000371447.3/5146, exon 9 of 22)	10	93612588	93666010	53423	1	5146	ENST00000371447.3	21698	PDE6C	PDE6C
chr8	80558268	80558923	656	*	5.1	4.02	5.71	-1.69	3.01e-07	2.52e-05	Exon (ENST00000479228.1/ENST00000479228.1, exon 1 of 1)	8	80486307	80520135	33829	1	65986	ENST00000610895.2	71961	ZBTB10	ZBTB10
chr22	17363643	17364204	562	*	3.69	2.61	4.3	-1.69	0.00359	0.0438	Promoter (3-4kb)	22	17359949	17553332	193384	1	27443	ENST00000400585.6	3694	CECR2	CECR2
chr2	217978250	217979541	1292	*	3.8	2.73	4.41	-1.68	0.00107	0.0188	Promoter (<=1kb)	2	217978707	217992615	13909	1	105373878	ENST00000450996.1	0	AC010136.2	AC010136.2
chr13	45414044	45414541	498	*	3.67	2.6	4.28	-1.68	0.0018	0.0277	Promoter (3-4kb)	13	45418162	45420371	2210	1	100874259	ENST00000506633.1	-3621	SLC25A30-AS1	SLC25A30-AS1
chr1	109649545	109649877	333	*	3.53	2.46	4.13	-1.68	0.00435	0.0498	Distal Intergenic	1	109656081	109661700	5620	1	2948	ENST00000369836.8	-6204	GSTM4	GSTM4
chr7	5240224	5240820	597	*	3.97	2.9	4.57	-1.67	0.000586	0.0119	Distal Intergenic	7	5229408	5231327	1920	1	26100	ENST00000479690.1	10816	WIPI2	WIPI2
chr5	2739354	2739847	494	*	3.78	2.72	4.39	-1.67	0.0032	0.0409	Distal Intergenic	5	2746766	2751655	4890	2	153572	ENST00000302057.5	11808	IRX2	IRX2
chr6	27683998	27684600	603	*	3.89	2.84	4.49	-1.65	0.00103	0.0183	Distal Intergenic	6	27694035	27710222	16188	1	100507173	ENST00000628328.2	-9435	LINC01012	LINC01012
chr11	68081248	68082531	1284	*	5.27	4.24	5.87	-1.64	9.77e-08	9.85e-06	Promoter (<=1kb)	11	68066472	68081810	15339	2	1119	ENST00000533910.5	0	CHKA	CHKA
chr13	113000959	113002609	1651	*	4.16	3.11	4.75	-1.64	0.00095	0.0172	Promoter (<=1kb)	13	113001270	113064311	63042	1	23263	ENST00000409954.6	0	MCF2L	MCF2L
chr5	72940508	72941390	883	*	4	2.96	4.6	-1.64	0.00281	0.0376	Distal Intergenic	5	72955981	73090522	134542	1	115548	ENST00000430046.6	-14591	FCHO2	FCHO2
chr2	232875428	232877618	2191	*	5.34	4.3	5.93	-1.63	2.49e-07	2.17e-05	Promoter (<=1kb)	2	232875428	232876401	974	1	389084	ENST00000449331.3	0	C2orf82	C2orf82
chr6	155417387	155418007	621	*	3.63	2.59	4.22	-1.63	0.00339	0.0425	Intron (ENST00000159060.2/50508, intron 10 of 13)	6	155395370	155455903	60534	2	50508	ENST00000159060.2	37896	NOX3	NOX3
chr16	28945478	28946212	735	*	3.79	2.76	4.39	-1.63	0.00405	0.0475	Promoter (4-5kb)	16	28950807	28965698	14892	1	84901	ENST00000564978.5	-4595	NFATC2IP	NFATC2IP
chr11	107164188	107165153	966	*	4.39	3.37	4.99	-1.62	0.00065	0.013	Distal Intergenic	11	106674012	107018524	344513	2	2977	ENST00000526355.6	-145664	GUCY1A2	GUCY1A2
chr5	142356394	142357424	1031	*	3.68	2.66	4.27	-1.61	0.00302	0.0394	Promoter (2-3kb)	5	142353543	142375654	22112	1	101926941	ENST00000514303.1	2851	AC005592.2	AC005592.2
chr3	69444734	69445432	699	*	4.3	3.29	4.88	-1.59	0.000277	0.00669	Intron (ENST00000459638.5/23150, intron 1 of 5)	3	69287645	69386304	98660	2	23150	ENST00000473188.5	-58430	FRMD4B	FRMD4B
chr1	153626600	153627728	1129	*	5.41	4.43	5.99	-1.56	7.8e-07	5.7e-05	Promoter (<=1kb)	1	153618804	153627048	8245	2	6284	ENST00000392622.3	0	S100A13	S100A13
chr5	140800961	140801640	680	*	4.53	3.56	5.1	-1.55	0.000209	0.0054	Promoter (<=1kb)	5	140801028	140805621	4594	1	56145	ENST00000532566.3	0	PCDHA3	PCDHA3
chr11	62859446	62860133	688	*	3.91	2.96	4.48	-1.52	0.00268	0.0364	Promoter (3-4kb)	11	62856168	62888875	32708	1	6520	ENST00000535296.5	3278	SLC3A2	SLC3A2
chr3	96824597	96825405	809	*	4.48	3.54	5.04	-1.51	0.000165	0.00448	Intron (ENST00000470610.6/285220, intron 1 of 4)	3	96814791	97010134	195344	1	285220	ENST00000506569.1	9806	EPHA6	EPHA6
chr13	52158672	52159903	1232	*	4.44	3.5	5.01	-1.51	0.00052	0.0109	Promoter (<=1kb)	13	52132639	52159560	26922	2	4752	ENST00000620675.4	0	NEK3	NEK3
chr10	100481720	100483177	1458	*	5.39	4.46	5.95	-1.49	4.34e-07	3.47e-05	3' UTR	10	100486646	100490171	3526	2	25956	ENST00000485800.6	6994	SEC31B	SEC31B
chr7	65268958	65270545	1588	*	6.03	5.11	6.59	-1.48	9.83e-10	1.74e-07	Exon (ENST00000632111.1/ENST00000632111.1, exon 1 of 3)	7	65373799	65401125	27327	1	168374	ENST00000328747.11	-103254	ZNF92	ZNF92
chrX	40833809	40835113	1305	*	5.38	4.47	5.93	-1.46	1.19e-06	8.21e-05	Promoter (1-2kb)	23	40831844	40832562	719	2	100132831	ENST00000424288.1	-1247	NA	NA
chr19	3913490	3914686	1197	*	4.86	3.96	5.41	-1.45	3.12e-05	0.00122	3' UTR	19	3933103	3942414	9312	1	27231	ENST00000616156.4	-18417	NMRK2	NMRK2
chr8	54470145	54470835	691	*	4.79	3.89	5.34	-1.45	0.000613	0.0124	Exon (ENST00000610741.1/ENST00000610741.1, exon 2 of 2)	8	54457935	54460888	2954	1	64321	ENST00000297316.4	12210	SOX17	SOX17
chr9	30074970	30075778	809	*	5.28	4.39	5.82	-1.44	3.11e-06	0.000185	Distal Intergenic	9	30388935	30575012	186078	2	401497	ENST00000629369.1	499234	NA	NA
chr7	85185205	85187538	2334	*	4.32	3.43	4.86	-1.43	0.0031	0.0401	Promoter (<=1kb)	7	85050357	85186855	136499	2	223117	ENST00000444867.1	0	SEMA3D	SEMA3D
chr17	48546629	48547353	725	*	3.91	3.03	4.45	-1.43	0.00337	0.0424	Promoter (<=1kb)	17	48546692	48551248	4557	1	100874362	ENST00000502764.2	0	HOXB-AS1	HOXB-AS1
chr17	79799882	79801961	2080	*	5.34	4.46	5.88	-1.42	6.22e-06	0.000324	Promoter (<=1kb)	17	79795204	79801533	6330	2	57332	ENST00000427800.2	0	CBX8	CBX8
chr4	4642526	4643672	1147	*	4.64	3.77	5.18	-1.42	0.000504	0.0107	Intron (ENST00000610009.5/100507266, intron 2 of 5)	4	4649424	4708600	59177	1	100507266	ENST00000608184.1	-5752	STX18-AS1	STX18-AS1
chr21	26572530	26573456	927	*	4.18	3.3	4.72	-1.42	0.0026	0.0356	Promoter (<=1kb)	21	26466209	26573284	107076	2	116159	ENST00000299340.8	0	CYYR1	CYYR1
chr14	101476363	101477450	1088	*	5.8	4.93	6.34	-1.41	3.64e-08	4.07e-06	Distal Intergenic	14	101442076	101444315	2240	1	100507277	ENST00000555725.1	34287	RP11-168L7.3	RP11-168L7.3
chr16	87852861	87857489	4629	*	5.54	4.66	6.08	-1.41	6.59e-07	4.94e-05	Intron (ENST00000565644.5/8140, intron 1 of 9)	16	87830023	87863639	33617	2	8140	ENST00000565644.5	6150	SLC7A5	SLC7A5
chr5	141681533	141682632	1100	*	4.53	3.66	5.06	-1.4	0.000932	0.017	Promoter (<=1kb)	5	141653401	141682203	28803	2	64411	ENST00000508305.5	0	ARAP3	ARAP3
chr6	135866652	135867148	497	*	4.16	3.3	4.7	-1.4	0.00195	0.0292	Intron (ENST00000308191.10/27115, intron 1 of 12)	6	135851696	136195574	343879	1	27115	ENST00000308191.10	14956	PDE7B	PDE7B
chr4	76374894	76375584	691	*	4.34	3.49	4.87	-1.38	0.000939	0.0171	3' UTR	4	76312997	76367634	54638	2	339965	ENST00000504667.2	-7260	CCDC158	CCDC158
chr16	50665156	50665848	693	*	4.62	3.77	5.15	-1.37	0.000825	0.0156	Promoter (<=1kb)	16	50666211	50671578	5368	1	101927272	ENST00000570167.1	-363	RP11-401P9.5	RP11-401P9.5
chr6	25135030	25139513	4484	*	4.96	4.13	5.49	-1.36	0.000235	0.0059	Promoter (<=1kb)	6	25081570	25138593	57024	2	8418	ENST00000377989.8	0	NA	NA
chr1	84301160	84302461	1302	*	5.64	4.82	6.16	-1.34	9.1e-07	6.59e-05	Promoter (<=1kb)	1	84301606	84350022	48417	1	148418	ENST00000394834.7	0	SAMD13	SAMD13
chr11	114346502	114347242	741	*	4.41	3.6	4.93	-1.33	0.00159	0.0252	Intron (ENST00000544925.1/ENST00000544925.1, intron 1 of 2)	11	114360635	114380045	19411	2	101928940	ENST00000534904.2	32803	RP11-64D24.4	RP11-64D24.4
chr10	8049137	8050963	1827	*	4.25	3.45	4.77	-1.32	0.00223	0.0321	Promoter (1-2kb)	10	8050476	8052495	2020	2	399717	ENST00000420815.5	1532	GATA3-AS1	GATA3-AS1
chr19	52492553	52493331	779	*	4.06	3.25	4.58	-1.32	0.00367	0.0445	Promoter (<=1kb)	19	52492830	52511142	18313	1	147660	ENST00000601120.1	0	ZNF578	ZNF578
chr19	50873320	50876383	3064	*	7.54	6.73	8.05	-1.31	3.72e-20	3.96e-17	Promoter (<=1kb)	19	50873433	50877295	3863	1	3817	ENST00000599280.5	0	KLK2	KLK2
chr18	14131217	14131814	598	*	4.44	3.64	4.95	-1.31	0.00115	0.0199	Promoter (<=1kb)	18	14082167	14132428	50262	2	162655	ENST00000591393.1	614	ZNF519	ZNF519
chr20	21513854	21515246	1393	*	5.46	4.67	5.96	-1.29	3.94e-06	0.000225	Promoter (<=1kb)	20	21511010	21514026	3017	2	4821	ENST00000377142.4	0	NKX2-2	NKX2-2
chr4	76434995	76436342	1348	*	4.92	4.13	5.43	-1.29	0.000295	0.00699	Promoter (<=1kb)	4	76435100	76783253	348154	1	57619	ENST00000296043.6	0	SHROOM3	SHROOM3
chr11	90134345	90136222	1878	*	6.76	5.98	7.26	-1.28	8.44e-12	2.16e-09	Promoter (<=1kb)	11	90134529	90192894	58366	1	10003	ENST00000534061.5	0	NAALAD2	NAALAD2
chr9	90641111	90643740	2630	*	5.67	4.9	6.17	-1.27	1.37e-06	9.23e-05	Promoter (<=1kb)	9	90609832	90643105	33274	2	54769	ENST00000375765.4	0	DIRAS2	DIRAS2
chr5	39423918	39425941	2024	*	4.64	3.86	5.14	-1.27	0.00312	0.0402	Promoter (<=1kb)	5	39371675	39425233	53559	2	1601	ENST00000545653.5	0	DAB2	DAB2
chr3	88030189	88030783	595	*	4.34	3.57	4.84	-1.27	0.00325	0.0413	Distal Intergenic	3	88057638	88058945	1308	2	8545	ENST00000474441.1	28162	CGGBP1	CGGBP1
chr8	47734252	47735001	750	*	4.65	3.9	5.14	-1.24	0.00276	0.0372	Promoter (1-2kb)	8	47732559	47735327	2769	1	23514	ENST00000588781.1	1693	SPIDR	SPIDR
chrX	115888067	115888448	382	*	4.61	3.87	5.1	-1.23	0.00161	0.0255	Distal Intergenic	23	115841010	115843050	2041	1	106029310	ENST00000415394.1	47057	NA	NA
chr1	119675232	119676206	975	*	4.41	3.67	4.89	-1.22	0.00375	0.0452	Intron (ENST00000641597.1/26227, intron 3 of 14)	1	119659798	119734676	74879	1	26227	ENST00000493622.5	15434	PHGDH	PHGDH
chr20	35171532	35172584	1053	*	4.96	4.23	5.44	-1.21	0.000497	0.0106	Promoter (<=1kb)	20	35172073	35177362	5290	1	10544	ENST00000216968.4	0	PROCR	PROCR
chr8	93225648	93227799	2152	*	6.03	5.31	6.5	-1.2	4.79e-06	0.000262	Intron (ENST00000520513.1/ENST00000520513.1, intron 1 of 1)	8	93134095	93166850	32756	2	389676	ENST00000521906.5	-58798	NA	NA
chr17	28251229	28252047	819	*	4.91	4.19	5.39	-1.2	0.00328	0.0415	Promoter (3-4kb)	17	28247444	28248289	846	1	23614	ENST00000583761.1	3785	PPY2P	PPY2P
chr1	78499231	78500631	1401	*	5.44	4.73	5.92	-1.19	6.22e-05	0.00215	Intron (ENST00000370758.5/5737, intron 3 of 3)	1	78491072	78539749	48678	1	5737	ENST00000370757.7	8159	PTGFR	PTGFR
chr8	78515559	78518442	2884	*	6.38	5.67	6.85	-1.18	4.24e-08	4.65e-06	Promoter (<=1kb)	8	78516139	78605267	89129	1	5569	ENST00000396418.6	0	PKIA	PKIA
chr10	13990629	13991517	889	*	4.89	4.18	5.36	-1.18	0.000849	0.016	Intron (ENST00000357447.6/55691, intron 2 of 24)	10	13693703	14008533	314831	2	55691	ENST00000342409.3	17016	FRMD4A	FRMD4A
chr17	58320013	58327323	7311	*	4.56	3.85	5.03	-1.18	0.00284	0.0379	Promoter (<=1kb)	17	58325450	58353286	27837	1	100506779	ENST00000579527.5	0	TSPOAP1-AS1	TSPOAP1-AS1
chr5	23012927	23014122	1196	*	5.46	4.76	5.93	-1.17	3.11e-05	0.00122	Exon (ENST00000507674.1/ENST00000507674.1, exon 1 of 2)	5	21751045	22853622	1102578	2	1010	ENST00000382254.5	-159305	CDH12	CDH12
chr15	92917216	92918066	851	*	4.74	4.03	5.21	-1.17	0.00151	0.0244	Promoter (2-3kb)	15	92914974	92937588	22615	1	1106	ENST00000629136.1	2242	CHD2	CHD2
chr3	47788723	47789495	773	*	4.66	3.96	5.13	-1.17	0.00221	0.032	Distal Intergenic	3	47587590	47782106	194517	2	6599	ENST00000425518.5	-6617	SMARCC1	SMARCC1
chr15	38702036	38703509	1474	*	5.75	5.06	6.22	-1.16	1.12e-05	0.000532	Exon (ENST00000645416.1/ENST00000645416.1, exon 1 of 3)	15	38696598	38733321	36724	1	400359	ENST00000645994.1	5438	C15orf53	C15orf53
chr5	36301054	36302888	1835	*	5.64	4.95	6.11	-1.16	4.03e-05	0.00151	Promoter (<=1kb)	5	36248434	36301902	53469	2	202151	ENST00000296604.7	0	RANBP3L	RANBP3L
chr17	36722031	36723084	1054	*	4.94	4.25	5.4	-1.15	0.000566	0.0116	Exon (ENST00000610398.1/ENST00000610398.1, exon 1 of 3)	17	36601962	36608964	7003	1	79922	ENST00000612760.1	120069	MRM1	MRM1
chr5	181167757	181168974	1218	*	4.88	4.2	5.35	-1.15	0.00226	0.0324	Distal Intergenic	5	181154943	181155890	948	1	285659	ENST00000328275.1	12814	OR2V2	OR2V2
chrX	80022180	80022912	733	*	4.47	3.79	4.94	-1.15	0.00367	0.0445	Promoter (<=1kb)	23	80022242	80031769	9528	1	50945	ENST00000373294.8	0	TBX22	TBX22
chr7	13988946	13991960	3015	*	4.85	4.17	5.31	-1.14	0.00125	0.0212	Promoter (<=1kb)	7	13891228	13989946	98719	2	2115	ENST00000430479.5	0	ETV1	ETV1
chr1	84543805	84544618	814	*	4.63	3.95	5.08	-1.14	0.00296	0.0389	Promoter (<=1kb)	1	84544202	84566194	21993	1	100505741	ENST00000460286.1	0	NA	NA
chr1	81800040	81803506	3467	*	8.26	7.59	8.72	-1.13	6.31e-22	7.89e-19	Promoter (<=1kb)	1	81800397	81992196	191800	1	23266	ENST00000319517.10	0	ADGRL2	ADGRL2
chr3	175554973	175555866	894	*	5.59	4.92	6.05	-1.13	4.01e-05	0.00151	Intron (ENST00000454872.5/254827, intron 9 of 13)	3	175369540	175369621	82	1	100616395	ENST00000577469.1	185433	MIR4789	MIR4789
chr2	171522187	171524027	1841	*	5.4	4.73	5.86	-1.13	7.16e-05	0.00237	Promoter (<=1kb)	2	171522247	171555607	33361	1	79901	ENST00000409484.5	0	CYBRD1	CYBRD1
chr8	101504964	101506770	1807	*	5.93	5.26	6.38	-1.12	4.1e-05	0.00153	Intron (ENST00000251808.7/79977, intron 1 of 15)	8	101492758	101666893	174136	1	79977	ENST00000395927.1	12206	GRHL2	GRHL2
chr2	19357657	19358983	1327	*	4.9	4.23	5.35	-1.12	0.000924	0.0169	Promoter (<=1kb)	2	19351485	19358653	7169	2	130497	ENST00000272223.2	0	OSR1	OSR1
chr5	53481549	53482910	1362	*	4.9	4.23	5.35	-1.12	0.00128	0.0217	Promoter (<=1kb)	5	53482694	53484111	1418	1	10468	ENST00000491717.1	0	FST	FST
chr21	16352715	16357471	4757	*	8.13	7.47	8.58	-1.11	1.47e-17	1.08e-14	Intron (ENST00000635845.1/388815, intron 4 of 5)	21	16330604	16607268	276665	1	388815	ENST00000602339.5	22111	NA	NA
chr10	30583061	30584010	950	*	5.84	5.18	6.29	-1.11	6.34e-06	0.000328	Distal Intergenic	10	30611779	30629762	17984	2	119180	ENST00000647634.1	45752	LYZL2	LYZL2
chr8	51961996	51962908	913	*	4.62	3.96	5.07	-1.11	0.00368	0.0446	Intron (ENST00000521188.1/ENST00000521188.1, intron 1 of 1)	8	51817575	51899186	81612	2	115294	ENST00000544451.2	-62810	PCMTD1	PCMTD1
chr21	46143633	46144400	768	*	4.61	3.96	5.05	-1.1	0.00374	0.0452	Promoter (<=1kb)	21	46136262	46142741	6480	2	10841	ENST00000460011.5	-892	FTCD	FTCD
chr1	207320730	207324489	3760	*	5.2	4.56	5.64	-1.09	0.00179	0.0277	Promoter (<=1kb)	1	207321376	207360966	39591	1	1604	ENST00000367064.8	0	CD55	CD55
chr1	28648740	28649652	913	*	4.77	4.12	5.21	-1.09	0.00381	0.0457	Promoter (<=1kb)	1	28648600	28648733	134	1	26824	ENST00000387069.1	140	RNU11	RNU11
chr1	203625807	203629314	3508	*	6.76	6.12	7.21	-1.08	2.24e-08	2.74e-06	Promoter (<=1kb)	1	203626561	203744081	117521	1	493	ENST00000357681.9	0	ATP2B4	ATP2B4
chr6	116876643	116877898	1256	*	5.8	5.16	6.24	-1.08	1.39e-05	0.000632	Promoter (<=1kb)	6	116877212	116923528	46317	1	222546	ENST00000487683.5	0	RFX6	RFX6
chr1	244324121	244325436	1316	*	4.83	4.19	5.27	-1.08	0.0016	0.0253	Distal Intergenic	1	244352635	244389091	36457	1	200159	ENST00000308105.4	-27199	C1orf100	C1orf100
chr12	132600405	132601033	629	*	4.79	4.15	5.23	-1.08	0.00257	0.0353	Downstream (2-3kb)	12	132604015	132606264	2250	2	100507055	ENST00000545517.2	5231	LRCOL1	LRCOL1
chr3	38459283	38460152	870	*	5.56	4.92	6	-1.07	6.03e-05	0.00209	Promoter (4-5kb)	3	38451027	38454820	3794	2	100128640	ENST00000441531.1	-4463	ACVR2B-AS1	ACVR2B-AS1
chr21	42666172	42667010	839	*	5.25	4.62	5.69	-1.07	0.00046	0.00996	Intron (ENST00000460905.5/5152, intron 1 of 6)	21	42653813	42775509	121697	1	5152	ENST00000398224.3	12359	PDE9A	PDE9A
chr15	82067908	82068521	614	*	4.93	4.3	5.37	-1.07	0.00114	0.0198	Distal Intergenic	15	82088594	82097694	9101	1	101929690	ENST00000558082.1	-20073	LINC01583	LINC01583
chr4	3040904	3042856	1953	*	5.91	5.29	6.35	-1.06	7.89e-05	0.00254	Promoter (<=1kb)	4	3041562	3087022	45461	1	3064	ENST00000649900.1	0	HTT	HTT
chr6	33139108	33139990	883	*	4.89	4.26	5.33	-1.06	0.0032	0.0409	Promoter (4-5kb)	6	33144783	33147767	2985	1	414768	ENST00000414398.1	-4793	NA	NA
chr1	223733229	223735050	1822	*	6.66	6.04	7.09	-1.05	1.32e-07	1.25e-05	Intron (ENST00000433674.6/824, intron 2 of 20)	1	223747108	223749476	2369	1	824	ENST00000483579.1	-12058	CAPN2	CAPN2
chr7	104114499	104115531	1033	*	5.33	4.71	5.76	-1.05	0.000502	0.0107	Distal Intergenic	7	104126838	104165734	38897	2	5001	ENST00000477223.1	50203	ORC5	ORC5
chrX	44948157	44957046	8890	*	8.88	8.27	9.31	-1.04	2.92e-25	5.64e-22	Intron (ENST00000382899.8/7403, intron 2 of 28)	23	44873715	45020730	147016	1	7403	ENST00000475233.1	74442	KDM6A	KDM6A
chr3	58584542	58585737	1196	*	6.75	6.14	7.18	-1.04	6.49e-09	9.33e-07	Promoter (1-2kb)	3	58565852	58587113	21262	2	11170	ENST00000447756.2	1376	FAM107A	FAM107A
chr16	3174684	3175742	1059	*	5.4	4.79	5.83	-1.04	0.000467	0.0101	Distal Intergenic	16	3147128	3148073	946	1	197350	ENST00000576807.1	27556	CASP16P	CASP16P
chr15	51493354	51494574	1221	*	5.09	4.48	5.52	-1.04	0.000919	0.0169	Intron (ENST00000561007.1/ENST00000561007.1, intron 5 of 5)	15	51447776	51481479	33704	2	23312	ENST00000560891.5	-11875	DMXL2	DMXL2
chr4	42359517	42360421	905	*	5.05	4.44	5.48	-1.04	0.00106	0.0187	Intron (ENST00000503321.1/105374428, intron 1 of 2)	4	42281830	42391233	109404	2	105374428	ENST00000503321.1	30812	RP11-63A11.1	RP11-63A11.1
chr19	10418002	10421739	3738	*	8.28	7.68	8.71	-1.03	5.09e-15	2.71e-12	Promoter (<=1kb)	19	10393260	10420121	26862	2	11140	ENST00000593124.1	0	CDC37	CDC37
chr5	1294343	1295402	1060	*	5.66	5.06	6.09	-1.03	7.5e-05	0.00245	Promoter (<=1kb)	5	1253167	1295047	41881	2	7015	ENST00000310581.9	0	TERT	TERT
chr3	88189122	88189829	708	*	5.07	4.47	5.5	-1.03	0.00225	0.0323	Distal Intergenic	3	88150604	88153346	2743	1	285237	ENST00000464919.1	38518	C3orf38	C3orf38
chr12	110887693	110888274	582	*	5.55	4.95	5.98	-1.02	0.00024	0.00597	Intron (ENST00000545036.5/160762, intron 7 of 10)	12	110913133	110914290	1158	2	4633	ENST00000549029.1	26016	MYL2	MYL2
chr8	10333927	10335238	1312	*	4.94	4.34	5.36	-1.02	0.00332	0.0419	Intron (ENST00000317173.8/4482, intron 5 of 5)	8	10301535	10353963	52429	1	4482	ENST00000521686.1	32392	MSRA	MSRA
chr1	203127426	203129029	1604	*	5.13	4.53	5.55	-1.01	0.00125	0.0213	Promoter (<=1kb)	1	203127708	203165089	37382	1	134	ENST00000640524.1	0	ADORA1	ADORA1
chr3	53155828	53156892	1065	*	6.01	5.43	6.43	-1	1.1e-05	0.000525	Promoter (<=1kb)	3	53156009	53179694	23686	1	5580	ENST00000478843.5	0	PRKCD	PRKCD
chr6	97626959	97627779	821	*	5.52	4.94	5.94	-0.99	0.000727	0.0141	Intron (ENST00000433637.2/101927314, intron 3 of 4)	6	97440850	97618133	177284	1	101927314	ENST00000635561.1	186109	RP11-436D23.1	RP11-436D23.1
chr1	201738511	201741815	3305	*	5.11	4.54	5.53	-0.99	0.0041	0.0479	Promoter (<=1kb)	1	201739317	201803690	64374	1	89796	ENST00000490213.5	0	NAV1	NAV1
chr1	205504077	205506274	2198	*	5.93	5.36	6.34	-0.98	0.000271	0.00657	Promoter (<=1kb)	1	205504595	205531378	26784	1	5129	ENST00000429964.6	0	CDK18	CDK18
chr11	46242520	46244045	1526	*	7.15	6.59	7.56	-0.97	3.7e-09	5.75e-07	Distal Intergenic	11	46277661	46321422	43762	1	90993	ENST00000621158.4	-33616	CREB3L1	CREB3L1
chr7	27149488	27151576	2089	*	7.19	6.62	7.59	-0.97	9.33e-09	1.26e-06	Promoter (<=1kb)	7	27150052	27152726	2675	1	100133311	ENST00000524304.1	0	HOXA-AS3	HOXA-AS3
chr17	49569460	49570209	750	*	6.72	6.15	7.12	-0.97	1.17e-07	1.14e-05	Promoter (3-4kb)	17	49505657	49574064	68408	2	100288866	ENST00000514506.1	3855	RP5-1029K10.2	RP5-1029K10.2
chr16	90046866	90047791	926	*	5.04	4.47	5.44	-0.97	0.00324	0.0412	Promoter (<=1kb)	16	90039761	90047625	7865	2	100130015	ENST00000409873.5	0	URAHP	URAHP
chr3	119797883	119799069	1187	*	4.99	4.42	5.39	-0.97	0.00327	0.0414	Intron (ENST00000648112.1/89876, intron 17 of 17)	3	119807251	119817212	9962	1	8856	ENST00000638727.1	-8182	NR1I2	NR1I2
chr3	29280572	29281646	1075	*	5.2	4.64	5.6	-0.96	0.00289	0.0385	Promoter (<=1kb)	3	29264194	29280904	16711	2	100873979	ENST00000635847.1	0	NA	NA
chr2	201406176	201407559	1384	*	5.88	5.33	6.28	-0.95	0.000111	0.00328	Exon (ENST00000332624.7/66008, exon 3 of 16)	2	201397606	201399510	1905	2	66008	ENST00000486291.1	-6666	TRAK2	TRAK2
chr10	22277765	22278833	1069	*	5.03	4.48	5.43	-0.95	0.00306	0.0397	Distal Intergenic	10	22257786	22258548	763	1	100130992	ENST00000566763.1	19979	NA	NA
chr19	7505077	7506593	1517	*	6.39	5.85	6.78	-0.94	9.35e-06	0.000459	Promoter (<=1kb)	19	7505520	7506700	1181	1	374877	ENST00000600112.1	0	C19orf45	C19orf45
chr11	111302168	111306267	4100	*	8.76	8.22	9.15	-0.93	1.58e-18	1.4e-15	Promoter (<=1kb)	11	111290787	111305045	14259	2	399948	ENST00000620864.1	0	NA	NA
chr7	76259768	76260461	694	*	5.39	4.84	5.78	-0.93	0.00147	0.0239	Promoter (4-5kb)	7	76265407	76269992	4586	1	222183	ENST00000464752.1	-4946	SRRM3	SRRM3
chr21	10520937	10522642	1706	*	5.3	4.76	5.69	-0.93	0.00169	0.0265	Promoter (<=1kb)	21	10521553	10606140	84588	1	7179	ENST00000622113.4	0	TPTE	TPTE
chr12	50924079	50928790	4712	*	8.29	7.75	8.68	-0.92	1.26e-17	9.6e-15	Promoter (<=1kb)	12	50924751	50932517	7767	1	25840	ENST00000332160.4	0	METTL7A	METTL7A
chr3	107235423	107236065	643	*	5.61	5.08	6	-0.92	0.00113	0.0196	Promoter (4-5kb)	3	107109790	107240589	130800	2	100302640	ENST00000607801.5	4524	LINC00882	LINC00882
chr19	17292115	17293083	969	*	5.29	4.76	5.67	-0.92	0.00217	0.0315	Promoter (<=1kb)	19	17292609	17306655	14047	1	64981	ENST00000595444.1	0	MRPL34	MRPL34
chr15	92637897	92639394	1498	*	5.29	4.75	5.67	-0.92	0.00241	0.034	Promoter (<=1kb)	15	92619058	92639244	20187	2	400451	ENST00000555064.5	0	FAM174B	FAM174B
chr5	181215825	181219370	3546	*	7.56	7.04	7.94	-0.91	1.77e-09	3.04e-07	Promoter (3-4kb)	5	181222499	181234326	11828	1	90933	ENST00000515499.5	-3129	TRIM41	TRIM41
chr6	138570729	138573041	2313	*	7.08	6.56	7.47	-0.91	1.13e-07	1.11e-05	Promoter (<=1kb)	6	138422043	138572540	150498	2	57224	ENST00000427025.6	0	NHSL1	NHSL1
chr10	329134	330265	1132	*	5.35	4.82	5.73	-0.91	0.00145	0.0236	Promoter (<=1kb)	10	324639	329526	4888	2	22982	ENST00000434695.2	0	DIP2C	DIP2C
chr4	694631	695982	1352	*	7.2	6.68	7.58	-0.9	1.73e-07	1.57e-05	Distal Intergenic	4	681829	689441	7613	2	84179	ENST00000322224.8	-5190	MFSD7	MFSD7
chr5	173917487	173919119	1633	*	6.56	6.05	6.94	-0.9	4.16e-06	0.000236	Promoter (<=1kb)	5	173918216	173956514	38299	1	80315	ENST00000519467.1	0	CPEB4	CPEB4
chr1	231603484	231604249	766	*	5.8	5.28	6.18	-0.9	0.000397	0.00888	Intron (ENST00000647072.1/100303453, intron 4 of 7)	1	231591292	231612090	20799	2	100287814	ENST00000448058.1	7841	LINC00582	LINC00582
chr9	126722257	126723600	1344	*	5.73	5.21	6.11	-0.9	0.00151	0.0244	Distal Intergenic	9	126805006	126838210	33205	1	23099	ENST00000449886.5	-81406	ZBTB43	ZBTB43
chr2	219684956	219685857	902	*	5.36	4.84	5.74	-0.9	0.00216	0.0313	Exon (ENST00000607654.1/ENST00000607654.1, exon 1 of 1)	2	219633346	219635781	2436	1	6508	ENST00000444906.1	51610	SLC4A3	SLC4A3
chr17	16386488	16387627	1140	*	5.33	4.82	5.71	-0.9	0.00334	0.0421	Distal Intergenic	17	16381465	16382742	1278	1	7314	ENST00000614404.1	5023	UBB	UBB
chr17	76641030	76644061	3032	*	8.1	7.59	8.48	-0.89	1.61e-13	6.53e-11	Promoter (<=1kb)	17	76624761	76643786	19026	2	55808	ENST00000592042.5	0	ST6GALNAC1	ST6GALNAC1
chr12	54028144	54029411	1268	*	6.39	5.88	6.76	-0.89	2.44e-05	0.001	Promoter (<=1kb)	12	54028358	54030823	2466	1	3223	ENST00000243108.4	0	HOXC6	HOXC6
chr1	153678182	153679867	1686	*	5.87	5.36	6.25	-0.89	0.000268	0.00652	Promoter (<=1kb)	1	153678637	153693992	15356	1	4881	ENST00000368680.3	0	NPR1	NPR1
chr5	172697192	172697748	557	*	5.27	4.75	5.64	-0.89	0.00283	0.0379	Exon (ENST00000519976.1/ENST00000519976.1, exon 1 of 2)	5	172662165	172662263	99	1	100847029	ENST00000581891.1	35027	MIR5003	MIR5003
chrX	44957768	44960407	2640	*	5.36	4.85	5.74	-0.89	0.0039	0.0465	Intron (ENST00000382899.8/7403, intron 2 of 28)	23	44873715	45020730	147016	1	7403	ENST00000475233.1	84053	KDM6A	KDM6A
chr8	102107696	102108948	1253	*	5.46	4.95	5.84	-0.89	0.00432	0.0496	Intron (ENST00000311028.4/83988, intron 1 of 6)	8	101719315	102123950	404636	2	83988	ENST00000517531.5	15002	NCALD	NCALD
chr15	47716959	47719021	2063	*	6.79	6.29	7.17	-0.88	2.44e-06	0.000152	Promoter (<=1kb)	15	47716998	47761428	44431	1	80031	ENST00000561133.5	0	SEMA6D	SEMA6D
chr19	41192527	41193958	1432	*	6.35	5.84	6.72	-0.88	3.95e-05	0.00149	Promoter (<=1kb)	19	41193049	41207539	14491	1	29785	ENST00000310054.8	0	CYP2S1	CYP2S1
chr21	15994350	15996182	1833	*	6.25	5.74	6.62	-0.88	0.000146	0.00408	Intron (ENST00000635845.1/388815, intron 1 of 5)	21	15928296	16488329	560034	1	388815	ENST00000635845.1	66054	NA	NA
chr4	30716577	30728208	11632	*	9.82	9.32	10.19	-0.87	2.24e-37	9.52e-34	Promoter (<=1kb)	4	30720415	30732973	12559	1	5099	ENST00000361762.3	0	PCDH7	PCDH7
chr11	46380571	46382484	1914	*	5.83	5.33	6.2	-0.86	0.0006	0.0122	Promoter (<=1kb)	11	46380756	46383799	3044	1	4192	ENST00000405308.6	0	MDK	MDK
chr20	64037910	64039637	1728	*	5.6	5.11	5.97	-0.86	0.00102	0.0182	Promoter (<=1kb)	20	64038132	64039962	1831	1	284739	ENST00000463337.1	0	NA	NA
chr11	823289	825077	1789	*	5.75	5.26	6.12	-0.86	0.00111	0.0193	Promoter (<=1kb)	11	823543	825218	1676	1	57104	ENST00000529255.1	0	PNPLA2	PNPLA2
chr15	64823562	64827950	4389	*	8.24	7.75	8.61	-0.85	7.93e-14	3.37e-11	Promoter (<=1kb)	15	64815632	64825668	10037	2	80119	ENST00000268043.8	0	PIF1	PIF1
chr10	60726511	60728339	1829	*	6.51	6.02	6.87	-0.85	9.5e-06	0.000466	Promoter (4-5kb)	10	60507501	60733324	225824	2	288	ENST00000510382.1	4985	ANK3	ANK3
chr4	109912806	109914691	1886	*	6.49	6.01	6.86	-0.85	0.000148	0.00412	Promoter (<=1kb)	4	109912884	110011994	99111	1	1950	ENST00000509793.5	0	EGF	EGF
chr5	116572111	116576776	4666	*	8.09	7.61	8.45	-0.84	3.07e-12	8.62e-10	Promoter (<=1kb)	5	116574482	116591398	16917	1	105379132	ENST00000508766.1	0	NA	NA
chr7	42887364	42889371	2008	*	6.42	5.94	6.78	-0.84	2.63e-05	0.00107	Distal Intergenic	7	42909622	42911910	2289	2	79020	ENST00000438029.1	22539	C7orf25	C7orf25
chr4	56873979	56875505	1527	*	6.24	5.76	6.61	-0.84	0.000182	0.0048	Distal Intergenic	4	56907876	56919989	12114	1	5978	ENST00000638187.1	-32371	REST	REST
chr17	8960759	8966805	6047	*	5.39	4.91	5.75	-0.84	0.00305	0.0396	Promoter (<=1kb)	17	8878911	8965703	86793	2	23533	ENST00000269300.8	0	PIK3R5	PIK3R5
chr3	14401459	14406982	5524	*	7.5	7.03	7.85	-0.83	4.76e-07	3.79e-05	Promoter (<=1kb)	3	14402576	14411323	8748	1	6533	ENST00000622810.4	0	SLC6A6	SLC6A6
chr12	6828011	6830226	2216	*	7.06	6.58	7.41	-0.83	1.17e-06	8.14e-05	Promoter (<=1kb)	12	6828410	6839851	11442	1	10536	ENST00000290510.9	0	P3H3	P3H3
chr22	45501965	45503935	1971	*	6.77	6.3	7.13	-0.83	5.6e-06	0.000301	Promoter (<=1kb)	22	45502238	45531324	29087	1	2192	ENST00000411478.5	0	FBLN1	FBLN1
chr20	34708673	34710701	2029	*	6.63	6.16	6.99	-0.83	1.49e-05	0.000667	Promoter (3-4kb)	20	34704735	34709343	4609	1	58476	ENST00000414082.1	3938	TP53INP2	TP53INP2
chr10	1729774	1738488	8715	*	9.22	8.75	9.57	-0.82	4.01e-20	4.06e-17	Promoter (<=1kb)	10	1177318	1737476	560159	2	105	ENST00000381312.5	0	ADARB2	ADARB2
chr12	72269936	72273792	3857	*	8.29	7.82	8.64	-0.82	2.34e-13	8.9e-11	Promoter (<=1kb)	12	72253513	72272526	19014	2	283392	ENST00000435350.1	0	NA	NA
chr21	16069102	16073788	4687	*	7.96	7.49	8.32	-0.82	4.96e-11	1.1e-08	Promoter (<=1kb)	21	16070522	16487508	416987	1	388815	ENST00000602580.5	0	NA	NA
chr20	2751007	2752980	1974	*	7.37	6.9	7.73	-0.82	5.59e-07	4.35e-05	Promoter (<=1kb)	20	2751691	2755662	3972	1	57593	ENST00000491472.2	0	EBF4	EBF4
chr5	91279980	91281099	1120	*	6.52	6.05	6.88	-0.82	1.9e-05	0.000814	Exon (ENST00000440769.3/ENST00000440769.3, exon 1 of 1)	5	91302796	91311880	9085	2	100505994	ENST00000649424.1	30781	LUCAT1	LUCAT1
chr15	24919339	24921022	1684	*	6.25	5.78	6.6	-0.82	9.28e-05	0.00288	5' UTR	15	24954927	24978723	23797	1	8926	ENST00000390687.8	-33905	SNURF	SNURF
chr4	142599539	142601517	1979	*	6.8	6.33	7.15	-0.82	9.6e-05	0.00294	Intron (ENST00000509497.1/ENST00000509497.1, intron 2 of 2)	4	142086179	142560669	474491	2	8821	ENST00000510812.5	-38870	INPP4B	INPP4B
chr15	52651062	52652497	1436	*	5.64	5.17	6	-0.82	0.00139	0.0229	Promoter (<=1kb)	15	52581853	52652050	70198	2	56204	ENST00000546305.6	0	FAM214A	FAM214A
chr8	100907322	100910090	2769	*	7.6	7.14	7.95	-0.81	6.65e-09	9.5e-07	Distal Intergenic	8	100919062	100924988	5927	2	7534	ENST00000523848.5	14898	YWHAZ	YWHAZ
chr12	120325445	120326274	830	*	6.74	6.28	7.09	-0.81	1.13e-05	0.000533	Promoter (<=1kb)	12	120322117	120326093	3977	2	5319	ENST00000549767.1	0	PLA2G1B	PLA2G1B
chr2	11539634	11541334	1701	*	6.59	6.13	6.94	-0.81	3.61e-05	0.00138	Promoter (<=1kb)	2	11540605	11540677	73	2	100616469	ENST00000580105.1	0	MIR4429	MIR4429
chr14	73568370	73570341	1972	*	6.66	6.2	7	-0.81	6.43e-05	0.0022	Promoter (<=1kb)	14	73569059	73575653	6595	1	10965	ENST00000238651.9	0	ACOT2	ACOT2
chr5	108279995	108282314	2320	*	6	5.54	6.35	-0.81	0.000688	0.0135	Intron (ENST00000359660.9/64839, intron 4 of 8)	5	108020799	108364767	343969	2	64839	ENST00000481160.1	82453	FBXL17	FBXL17
chr1	78490118	78498334	8217	*	10.46	10.01	10.8	-0.8	8.79e-40	6.23e-36	Promoter (<=1kb)	1	78491072	78537010	45939	1	5737	ENST00000497923.5	0	PTGFR	PTGFR
chr16	23678196	23681498	3303	*	9.15	8.7	9.49	-0.8	2.4e-24	3.65e-21	Promoter (<=1kb)	16	23678822	23690367	11546	1	5347	ENST00000300093.8	0	PLK1	PLK1
chr4	163343628	163344947	1320	*	6.7	6.24	7.04	-0.8	3.69e-05	0.00141	Promoter (<=1kb)	4	163326481	163344832	18352	2	4886	ENST00000511901.1	0	NPY1R	NPY1R
chr10	35195144	35196492	1349	*	5.35	4.89	5.7	-0.8	0.00435	0.0498	Promoter (<=1kb)	10	35195147	35212923	17777	1	1390	ENST00000356917.9	0	CREM	CREM
chr1	84302630	84305458	2829	*	7.19	6.74	7.53	-0.79	6.1e-06	0.000319	Promoter (<=1kb)	1	84302651	84350796	48146	1	148418	ENST00000370668.7	0	SAMD13	SAMD13
chr5	55159839	55161512	1674	*	6.72	6.27	7.06	-0.79	3.04e-05	0.0012	Promoter (<=1kb)	5	55160118	55164924	4807	1	493869	ENST00000503787.5	0	GPX8	GPX8
chr17	1997693	1999012	1320	*	6.47	6.02	6.81	-0.79	6.25e-05	0.00215	Intron (ENST00000574520.3/ENST00000574520.3, intron 1 of 2)	17	2017716	2019102	1387	1	105371485	ENST00000572287.1	-18704	NA	NA
chr4	190111334	190112070	737	*	6	5.56	6.35	-0.79	0.000546	0.0113	Distal Intergenic	4	190065233	190065914	682	1	100419743	ENST00000616429.1	46101	DBET	DBET
chr8	100157611	100158749	1139	*	5.92	5.47	6.26	-0.79	0.000857	0.0161	Promoter (<=1kb)	8	100157906	100194680	36775	1	6674	ENST00000520643.5	0	SPAG1	SPAG1
chr17	69414191	69416216	2026	*	7.45	7.01	7.79	-0.78	3.01e-08	3.48e-06	Promoter (<=1kb)	17	69414698	69553861	139164	1	5608	ENST00000590474.6	0	MAP2K6	MAP2K6
chr3	43998230	44001794	3565	*	6.74	6.3	7.08	-0.78	4.53e-05	0.00166	Exon (ENST00000606217.1/ENST00000606217.1, exon 1 of 1)	3	44114212	44114310	99	1	406929	ENST00000385219.1	-112418	MIR138-1	MIR138-1
chr2	105396567	105399477	2911	*	6.24	5.8	6.58	-0.78	0.000205	0.0053	Promoter (<=1kb)	2	105360812	105399224	38413	2	2274	ENST00000344213.8	0	FHL2	FHL2
chr21	32568955	32570167	1213	*	5.86	5.42	6.2	-0.78	0.000967	0.0174	Downstream (2-3kb)	21	32572238	32575881	3644	2	110091775	ENST00000334165.4	5714	NA	NA
chr12	120290564	120291835	1272	*	5.86	5.42	6.2	-0.78	0.00177	0.0274	Promoter (<=1kb)	12	120291763	120291903	141	2	26834	ENST00000365668.1	68	RNU4-2	RNU4-2
chr6	28634564	28635826	1263	*	5.83	5.39	6.17	-0.78	0.00252	0.0349	Distal Intergenic	6	28648286	28649066	781	2	387055	ENST00000456103.1	13240	LINC00533	LINC00533
chr1	230185409	230186188	780	*	5.53	5.08	5.87	-0.78	0.00383	0.0459	Intron (ENST00000494106.1/2590, intron 2 of 6)	1	230255358	230282120	26763	1	2590	ENST00000485438.1	-69170	GALNT2	GALNT2
chr4	138239032	138243513	4482	*	8.71	8.27	9.04	-0.77	1.96e-15	1.16e-12	Promoter (<=1kb)	4	138164097	138242349	78253	2	23657	ENST00000280612.9	0	SLC7A11	SLC7A11
chr10	46555547	46557017	1471	*	7.16	6.73	7.5	-0.77	4.18e-06	0.000236	Promoter (<=1kb)	10	46549044	46555530	6487	2	9721	ENST00000374317.1	-17	GPRIN2	GPRIN2
chr6	28817223	28818473	1251	*	6.19	5.75	6.53	-0.77	0.000287	0.00682	Distal Intergenic	6	28859625	28863350	3726	2	401242	ENST00000440244.1	44877	NA	NA
chr19	48644802	48646855	2054	*	6.23	5.79	6.56	-0.77	0.000631	0.0127	Promoter (<=1kb)	19	48637942	48646312	8371	2	770	ENST00000084798.8	0	CA11	CA11
chr5	27403202	27404091	890	*	5.73	5.3	6.06	-0.77	0.00303	0.0395	Distal Intergenic	5	27472292	27486146	13855	1	643401	ENST00000512067.5	-68201	LINC01021	LINC01021
chr10	104350039	104354111	4073	*	5.85	5.42	6.18	-0.76	0.00183	0.0279	Promoter (<=1kb)	10	104351591	104353575	1985	2	100505869	ENST00000435434.1	0	NA	NA
chr7	50068749	50070015	1267	*	6.06	5.63	6.4	-0.76	0.00189	0.0286	Intron (ENST00000046087.6/11055, intron 3 of 7)	7	49850421	50056424	206004	2	11055	ENST00000491129.5	-12325	ZPBP	ZPBP
chr6	27230151	27231991	1841	*	5.56	5.13	5.89	-0.76	0.00437	0.05	Distal Intergenic	6	27247701	27255868	8168	1	10279	ENST00000454665.6	-15710	PRSS16	PRSS16
chr2	172084139	172089385	5247	*	9.67	9.25	10	-0.75	1.05e-25	2.8e-22	Promoter (<=1kb)	2	172084740	172086854	2115	1	1745	ENST00000361609.4	0	DLX1	DLX1
chr15	40951983	40957224	5242	*	8.95	8.52	9.28	-0.75	3.95e-18	3.23e-15	Promoter (<=1kb)	15	40952962	40955822	2861	1	79094	ENST00000444189.7	0	CHAC1	CHAC1
chr5	98768210	98772171	3962	*	9.16	8.74	9.49	-0.75	6.56e-18	5.17e-15	Promoter (<=1kb)	5	98768650	98779919	11270	1	285704	ENST00000504776.5	0	RGMB	RGMB
chr5	59272898	59276675	3778	*	8.35	7.93	8.68	-0.75	6.23e-12	1.68e-09	Promoter (<=1kb)	5	58974561	59276119	301559	2	5144	ENST00000503258.5	0	PDE4D	PDE4D
chr4	992105	994130	2026	*	7.39	6.96	7.72	-0.75	2.49e-06	0.000154	Promoter (<=1kb)	4	979073	993376	14304	2	10861	ENST00000398520.6	0	SLC26A1	SLC26A1
chr19	57803138	57804729	1592	*	6.52	6.09	6.85	-0.75	0.000128	0.00367	3' UTR	19	57803841	57813404	9564	2	79818	ENST00000594473.1	8675	ZNF552	ZNF552
chr6	106359985	106361693	1709	*	6.36	5.94	6.69	-0.75	0.0003	0.00708	Promoter (<=1kb)	6	106360808	106571978	211171	1	202	ENST00000633556.1	0	AIM1	AIM1
chr12	9869038	9870687	1650	*	7.26	6.84	7.58	-0.74	1.14e-06	7.95e-05	Promoter (<=1kb)	12	9852984	9870136	17153	2	9976	ENST00000228438.2	0	CLEC2B	CLEC2B
chr20	58849769	58851344	1576	*	7.14	6.73	7.46	-0.74	3.4e-06	0.000199	Promoter (<=1kb)	20	58818919	58850903	31985	2	149775	ENST00000424094.6	0	GNAS-AS1	GNAS-AS1
chr20	53915279	53916130	852	*	5.73	5.32	6.06	-0.74	0.00294	0.0387	Distal Intergenic	20	53875252	53875557	306	2	391257	ENST00000497904.1	-39722	NA	NA
chr4	184802146	184806435	4290	*	8.4	7.99	8.72	-0.73	9.7e-11	2.04e-08	Promoter (<=1kb)	4	184757047	184805788	48742	2	2180	ENST00000513317.5	0	ACSL1	ACSL1
chr12	14773974	14775983	2010	*	7.73	7.33	8.05	-0.73	2.82e-08	3.28e-06	Promoter (<=1kb)	12	14774383	14775026	644	1	55766	ENST00000544848.2	0	H2AFJ	H2AFJ
chr5	59765460	59769560	4101	*	7.4	6.98	7.72	-0.73	4.82e-07	3.83e-05	Promoter (<=1kb)	5	58973688	59768645	794958	2	5144	ENST00000507116.5	0	PDE4D	PDE4D
chr14	50396171	50397580	1410	*	6.21	5.8	6.53	-0.73	0.0006	0.0122	Promoter (<=1kb)	14	50331927	50397404	65478	2	8814	ENST00000216378.2	0	CDKL1	CDKL1
chr11	12827499	12829240	1742	*	6.91	6.51	7.23	-0.72	2.05e-05	0.000862	Promoter (<=1kb)	11	12828121	12865539	37419	1	7003	ENST00000525312.1	0	TEAD1	TEAD1
chr11	114179649	114181042	1394	*	7.13	6.72	7.45	-0.72	2.67e-05	0.00108	Promoter (<=1kb)	11	114180766	114247296	66531	1	7704	ENST00000545851.5	0	ZBTB16	ZBTB16
chr19	3605937	3607565	1629	*	6.93	6.53	7.25	-0.72	9.04e-05	0.00282	Promoter (<=1kb)	19	3607247	3613930	6684	1	404665	ENST00000592274.1	0	CACTIN-AS1	CACTIN-AS1
chr10	68559840	68563737	3898	*	8.59	8.19	8.9	-0.71	1.14e-12	3.79e-10	Promoter (<=1kb)	10	68560656	68694482	133827	1	80312	ENST00000373644.4	0	TET1	TET1
chr8	94434580	94437434	2855	*	7.36	6.96	7.67	-0.71	3e-06	0.00018	Promoter (<=1kb)	8	94431947	94436942	4996	2	100861412	ENST00000481490.2	0	FSBP	FSBP
chr1	92482719	92486997	4279	*	7.55	7.15	7.86	-0.71	6.15e-06	0.00032	Promoter (<=1kb)	1	92474762	92483954	9193	2	2672	ENST00000370332.5	0	GFI1	GFI1
chr6	72621551	72623850	2300	*	7.02	6.62	7.33	-0.71	1.42e-05	0.000638	Promoter (<=1kb)	6	72621792	73198848	577057	1	56479	ENST00000342056.6	0	KCNQ5	KCNQ5
chr17	78040301	78042077	1777	*	7.17	6.78	7.48	-0.71	0.000108	0.00319	Promoter (<=1kb)	17	78041047	78049349	8303	1	57690	ENST00000588549.1	0	TNRC6C	TNRC6C
chr1	10635252	10636631	1380	*	6.01	5.61	6.32	-0.71	0.00294	0.0387	3' UTR	1	10642082	10645076	2995	2	54897	ENST00000447850.3	8445	CASZ1	CASZ1
chr3	96812215	96822765	10551	*	10.98	10.59	11.29	-0.7	2.43e-38	1.29e-34	Promoter (<=1kb)	3	96814581	97244696	430116	1	285220	ENST00000470610.6	0	EPHA6	EPHA6
chr6	26030720	26034520	3801	*	8.74	8.34	9.05	-0.7	9.99e-13	3.43e-10	Promoter (<=1kb)	6	26033176	26033568	393	2	8335	ENST00000615868.1	0	HIST1H2AB	HIST1H2AB
chr5	80568976	80571227	2252	*	6.77	6.38	7.08	-0.7	9.66e-05	0.00296	Promoter (<=1kb)	5	80556755	80570488	13734	2	340120	ENST00000338682.7	0	ANKRD34B	ANKRD34B
chr12	6890565	6892043	1479	*	6.81	6.41	7.11	-0.7	0.000103	0.00311	Promoter (1-2kb)	12	6875764	6889358	13595	2	105369632	ENST00000437851.1	-1207	SPSB2	SPSB2
chr3	154224515	154229408	4894	*	9.23	8.84	9.53	-0.69	4.74e-15	2.59e-12	Promoter (<=1kb)	3	154225785	154257827	32043	1	26084	ENST00000483068.1	0	ARHGEF26	ARHGEF26
chr5	134465375	134467274	1900	*	7.25	6.86	7.55	-0.69	3e-05	0.00119	Promoter (4-5kb)	5	134429051	134460615	31565	2	102546229	ENST00000512748.1	-4760	RP11-215P8.4	RP11-215P8.4
chr3	9248593	9250255	1663	*	6.92	6.54	7.22	-0.69	4.46e-05	0.00164	Promoter (<=1kb)	3	8980591	9249379	268789	2	9901	ENST00000383836.7	0	SRGAP3	SRGAP3
chr6	27813458	27815971	2514	*	6.5	6.12	6.8	-0.69	0.00101	0.018	Promoter (<=1kb)	6	27814354	27814740	387	2	8331	ENST00000333151.4	0	HIST1H2AJ	HIST1H2AJ
chr7	99973209	99976279	3071	*	6.25	5.87	6.56	-0.69	0.00209	0.0306	Promoter (<=1kb)	7	99966730	99976157	9428	2	563	ENST00000292401.8	0	AZGP1	AZGP1
chr20	63101804	63102850	1047	*	5.93	5.55	6.24	-0.69	0.00388	0.0463	Promoter (<=1kb)	20	63102205	63104386	2182	1	768096	ENST00000433161.1	0	NA	NA
chr11	93536465	93538201	1737	*	5.89	5.51	6.2	-0.69	0.00435	0.0498	Promoter (<=1kb)	11	93478941	93537915	58975	2	56935	ENST00000527149.5	0	SMCO4	SMCO4
chr10	60777660	60783038	5379	*	10.13	9.75	10.43	-0.68	8.85e-33	3.14e-29	Promoter (<=1kb)	10	60778331	60791969	13639	1	983	ENST00000519078.6	0	CDK1	CDK1
chr12	6936600	6938938	2339	*	8.28	7.89	8.58	-0.68	7.13e-09	1.01e-06	Promoter (<=1kb)	12	6937698	6938965	1268	1	1822	ENST00000541029.1	0	ATN1	ATN1
chr7	5555711	5557088	1378	*	8.17	7.79	8.47	-0.68	2.67e-08	3.14e-06	Exon (ENST00000609813.1/ENST00000609813.1, exon 1 of 1)	7	5529282	5562790	33509	2	60	ENST00000414620.1	5702	ACTB	ACTB
chr16	31403428	31405106	1679	*	7.14	6.76	7.44	-0.68	1.09e-05	0.000522	Exon (ENST00000389202.2/3681, exon 7 of 30)	16	31393335	31408619	15285	1	3681	ENST00000444228.2	10093	ITGAD	ITGAD
chr19	10415864	10417184	1321	*	6.89	6.51	7.19	-0.68	9.81e-05	0.00299	Promoter (<=1kb)	19	10416773	10467649	50877	1	5141	ENST00000592685.5	0	PDE4A	PDE4A
chr17	79991751	79993005	1255	*	6.81	6.43	7.11	-0.68	0.000301	0.00709	Promoter (<=1kb)	17	79950571	79993634	43064	2	125058	ENST00000571872.1	629	TBC1D16	TBC1D16
chr5	142024184	142025541	1358	*	6.34	5.96	6.64	-0.68	0.00161	0.0255	Distal Intergenic	5	142002090	142013041	10952	2	10007	ENST00000505689.5	-11143	GNPDA1	GNPDA1
chr12	122399152	122401005	1854	*	6.24	5.86	6.54	-0.68	0.00237	0.0337	Promoter (<=1kb)	12	122377721	122400014	22294	2	6249	ENST00000535290.5	0	CLIP1	CLIP1
chr19	19900204	19902491	2288	*	8.36	7.99	8.66	-0.67	7.09e-10	1.3e-07	Promoter (<=1kb)	19	19900913	19909520	8608	1	81931	ENST00000592613.1	0	ZNF93	ZNF93
chr11	59555306	59558259	2954	*	8.11	7.74	8.41	-0.67	8.79e-09	1.2e-06	Distal Intergenic	11	59595077	59595158	82	2	100422880	ENST00000581818.1	36899	MIR3162	MIR3162
chr11	77066320	77067941	1622	*	7.22	6.84	7.52	-0.67	7.8e-05	0.00253	Promoter (<=1kb)	11	77066941	77126155	59215	1	726	ENST00000278559.7	0	CAPN5	CAPN5
chr6	152874942	152876422	1481	*	6.54	6.17	6.84	-0.67	0.000884	0.0164	Distal Intergenic	6	152970519	152973985	3467	2	26271	ENST00000477822.2	97563	FBXO5	FBXO5
chr6	106085804	106086971	1168	*	6.16	5.79	6.46	-0.67	0.00297	0.039	Promoter (<=1kb)	6	106086320	106107508	21189	1	639	ENST00000369091.6	0	PRDM1	PRDM1
chrX	110794371	110796562	2192	*	5.94	5.57	6.24	-0.67	0.00427	0.0493	Promoter (<=1kb)	23	110673856	110795765	121910	2	91851	ENST00000372045.5	0	CHRDL1	CHRDL1
chr10	25174341	25178595	4255	*	9.69	9.32	9.99	-0.66	1.3e-21	1.54e-18	Promoter (<=1kb)	10	25158072	25176276	18205	2	100128811	ENST00000449643.1	0	GPR158-AS1	GPR158-AS1
chr17	8208646	8211615	2970	*	9.16	8.79	9.45	-0.66	1.96e-17	1.39e-14	Promoter (<=1kb)	17	8204733	8210582	5850	2	9212	ENST00000316199.10	0	AURKB	AURKB
chr12	64620043	64626429	6387	*	7.96	7.6	8.25	-0.66	2.32e-08	2.8e-06	Promoter (<=1kb)	12	64622509	64622605	97	2	100500856	ENST00000584743.3	0	MIR548C	MIR548C
chr15	68577300	68584530	7231	*	6.4	6.03	6.69	-0.66	0.00108	0.0189	Promoter (<=1kb)	15	68578969	68727803	148835	1	10391	ENST00000566799.5	0	CORO2B	CORO2B
chr19	40432811	40434932	2122	*	6.43	6.06	6.72	-0.66	0.00233	0.0333	Distal Intergenic	19	40421592	40426025	4434	2	29950	ENST00000357949.4	-6786	SERTAD1	SERTAD1
chr1	15755695	15759698	4004	*	6.37	6.01	6.67	-0.66	0.00236	0.0336	Promoter (<=1kb)	1	15756607	15765073	8467	1	54751	ENST00000496928.6	0	FBLIM1	FBLIM1
chr17	8056707	8060161	3455	*	9.86	9.5	10.15	-0.65	1.48e-23	1.96e-20	Exon (ENST00000577807.1/ENST00000577807.1, exon 1 of 2)	17	8072781	8074295	1515	2	242	ENST00000650441.1	14134	ALOX12B	ALOX12B
chr5	177310301	177313287	2987	*	9.17	8.81	9.46	-0.65	1.51e-16	9.75e-14	Promoter (<=1kb)	5	177301461	177311870	10410	2	53917	ENST00000503473.5	0	RAB24	RAB24
chr6	106097081	106099326	2246	*	7.05	6.68	7.33	-0.65	0.000122	0.00353	Promoter (<=1kb)	6	106098606	106105038	6433	1	639	ENST00000450060.5	0	PRDM1	PRDM1
chr3	39177124	39178667	1544	*	7.07	6.71	7.36	-0.65	0.000268	0.00652	Distal Intergenic	3	39183215	39192594	9380	2	165904	ENST00000340369.3	13927	XIRP1	XIRP1
chr20	3795243	3803366	8124	*	9.02	8.67	9.31	-0.64	2.31e-13	8.9e-11	Promoter (<=1kb)	20	3795739	3805237	9499	1	994	ENST00000467519.5	0	CDC25B	CDC25B
chr7	80134150	80138165	4016	*	8.85	8.49	9.13	-0.64	1.43e-12	4.69e-10	Promoter (<=1kb)	7	80134377	80219354	84978	1	2770	ENST00000351004.8	0	GNAI1	GNAI1
chr1	156571216	156572892	1677	*	8.8	8.44	9.08	-0.64	5.86e-12	1.6e-09	Promoter (<=1kb)	1	156525405	156572540	47136	2	128239	ENST00000361170.6	0	IQGAP3	IQGAP3
chr3	129423433	129425340	1908	*	7.21	6.85	7.49	-0.64	4.65e-05	0.00169	Promoter (1-2kb)	3	129401326	129421583	20258	2	90288	ENST00000503498.1	-1850	EFCAB12	EFCAB12
chr1	203326486	203328271	1786	*	6.97	6.61	7.25	-0.64	0.000792	0.0152	Distal Intergenic	1	203305536	203309602	4067	1	7832	ENST00000290551.4	20950	BTG2	BTG2
chr2	27494676	27495720	1045	*	6.6	6.25	6.89	-0.64	0.00122	0.0209	Promoter (<=1kb)	2	27491883	27495245	3363	2	64838	ENST00000264703.3	0	FNDC4	FNDC4
chr6	151493536	151495165	1630	*	6.53	6.18	6.82	-0.64	0.00124	0.0212	Promoter (<=1kb)	6	151494030	151621193	127164	1	80129	ENST00000239374.7	0	CCDC170	CCDC170
chr2	151289229	151290406	1178	*	6.65	6.29	6.93	-0.64	0.002	0.0299	Promoter (<=1kb)	2	151270465	151290057	19593	2	9111	ENST00000243346.9	0	NMI	NMI
chr1	84143051	84149737	6687	*	9.18	8.83	9.47	-0.63	1.02e-12	3.45e-10	Promoter (<=1kb)	1	84144271	84238498	94228	1	5567	ENST00000370685.7	0	PRKACB	PRKACB
chr7	151247323	151249638	2316	*	7.91	7.56	8.19	-0.63	4.62e-06	0.000256	Promoter (<=1kb)	7	151238973	151248973	10001	2	6604	ENST00000262188.12	0	SMARCD3	SMARCD3
chr15	92807852	92812568	4717	*	8.12	7.77	8.4	-0.63	1.33e-05	0.00061	Promoter (<=1kb)	15	92619302	92809798	190497	2	400451	ENST00000557398.2	0	FAM174B	FAM174B
chr1	241531229	241532543	1315	*	7.38	7.02	7.66	-0.63	2.45e-05	0.00101	Promoter (<=1kb)	1	241532134	241592288	60155	1	8564	ENST00000366558.7	0	KMO	KMO
chr9	128701891	128706941	5051	*	7.09	6.74	7.37	-0.63	0.000172	0.00463	Promoter (<=1kb)	9	128702523	128720918	18396	1	29941	ENST00000291906.4	0	PKN3	PKN3
chr17	43315056	43316284	1229	*	6.39	6.04	6.67	-0.63	0.00291	0.0386	Distal Intergenic	17	43224353	43305397	81045	2	100874261	ENST00000615433.2	-9659	NA	NA
chr17	66964761	66965922	1162	*	6.68	6.33	6.96	-0.63	0.00321	0.0409	Promoter (<=1kb)	17	66964910	67033398	68489	1	27092	ENST00000262138.3	0	CACNG4	CACNG4
chr16	28536899	28539700	2802	*	9.04	8.69	9.32	-0.63	0.00331	0.0419	Promoter (<=1kb)	16	28532708	28539174	6467	2	26471	ENST00000324873.7	0	NUPR1	NUPR1
chr17	48609472	48615332	5861	*	8.06	7.72	8.34	-0.62	2.69e-06	0.000164	Promoter (<=1kb)	17	48607227	48611020	3794	2	3217	ENST00000239165.8	0	HOXB7	HOXB7
chr1	192807973	192811209	3237	*	7.34	6.99	7.61	-0.62	5.54e-05	0.00195	Promoter (<=1kb)	1	192809039	192810899	1861	1	5997	ENST00000483295.1	0	RGS2	RGS2
chr3	165206696	165209773	3078	*	7.52	7.18	7.8	-0.62	5.6e-05	0.00196	Promoter (<=1kb)	3	165206960	165581028	374069	1	103695433	ENST00000470138.5	0	NA	NA
chr15	31391430	31394133	2704	*	7.34	7	7.62	-0.62	0.000178	0.00473	Promoter (<=1kb)	15	31393575	31435665	42091	1	51621	ENST00000558225.1	0	KLF13	KLF13
chr11	102312158	102313759	1602	*	7.08	6.73	7.35	-0.62	0.000183	0.00482	Promoter (3-4kb)	11	102317450	102339394	21945	1	330	ENST00000615299.4	-3691	BIRC3	BIRC3
chr4	102430482	102431644	1163	*	6.51	6.17	6.79	-0.62	0.00114	0.0198	Promoter (<=1kb)	4	102418602	102431249	12648	2	105377621	ENST00000502883.5	0	NA	NA
chr12	19775108	19776512	1405	*	6.52	6.17	6.79	-0.62	0.00158	0.0252	Exon (ENST00000535764.1/ENST00000535764.1, exon 1 of 5)	12	20014780	20098868	84089	1	100506393	ENST00000536666.1	-238268	NA	NA
chr16	89362977	89364273	1297	*	6.51	6.17	6.79	-0.62	0.00201	0.0299	Intron (ENST00000301030.9/29123, intron 2 of 12)	16	89287651	89373485	85835	2	29123	ENST00000642333.1	9212	ANKRD11	ANKRD11
chr6	127341653	127344838	3186	*	6.59	6.24	6.86	-0.62	0.00239	0.0338	Promoter (<=1kb)	6	127288710	127343609	54900	2	55862	ENST00000454859.7	0	ECHDC1	ECHDC1
chr15	84569687	84571294	1608	*	8.14	7.8	8.41	-0.61	2.29e-07	2.01e-05	Promoter (<=1kb)	15	84570649	84573254	2606	1	100506874	ENST00000560917.1	0	LINC00933	LINC00933
chr8	98293101	98294721	1621	*	7.9	7.56	8.17	-0.61	8.58e-07	6.25e-05	Promoter (<=1kb)	8	98189833	98294336	104504	2	79815	ENST00000430223.6	0	NIPAL2	NIPAL2
chr15	60005647	60007469	1823	*	7.33	6.99	7.6	-0.61	7.33e-05	0.0024	Promoter (1-2kb)	15	60004234	60061730	57497	1	27023	ENST00000560857.1	1413	FOXB1	FOXB1
chr1	78548064	78550234	2171	*	7.25	6.91	7.53	-0.61	0.000151	0.00418	Distal Intergenic	1	78491072	78539749	48678	1	5737	ENST00000370757.7	56992	PTGFR	PTGFR
chr6	28953260	28954361	1102	*	6.97	6.63	7.24	-0.61	0.000239	0.00597	Distal Intergenic	6	28903002	28923989	20988	2	5987	ENST00000377199.3	-29271	TRIM27	TRIM27
chr6	56540089	56543461	3373	*	7.03	6.69	7.3	-0.61	0.000269	0.00654	Promoter (<=1kb)	6	56494065	56541572	47508	2	667	ENST00000340834.9	0	DST	DST
chr8	59117124	59120346	3223	*	7.23	6.89	7.5	-0.61	0.000278	0.00669	Promoter (<=1kb)	8	59119040	59120031	992	1	100505501	ENST00000523683.1	0	NA	NA
chr10	100372579	100375990	3412	*	7.19	6.85	7.46	-0.61	0.000643	0.0129	Promoter (<=1kb)	10	100373513	100388360	14848	1	90271	ENST00000641708.1	0	NA	NA
chr16	3960256	3961303	1048	*	6.55	6.21	6.82	-0.61	0.00138	0.0228	Intron (ENST00000576936.5/115, intron 5 of 5)	16	3931536	3950586	19051	2	102724927	ENST00000649221.1	-9670	RP11-462G12.1	RP11-462G12.1
chr17	81386498	81387984	1487	*	6.47	6.14	6.75	-0.61	0.00207	0.0305	Promoter (1-2kb)	17	81375144	81385464	10321	2	100130370	ENST00000648736.1	-1034	NA	NA
chr7	94654789	94658158	3370	*	6.58	6.24	6.85	-0.61	0.00209	0.0306	Promoter (<=1kb)	7	94656325	94669695	13371	1	23089	ENST00000482108.1	0	PEG10	PEG10
chr12	12695631	12697375	1745	*	6.34	6	6.61	-0.61	0.00233	0.0333	Promoter (<=1kb)	12	12661061	12696187	35127	2	2842	ENST00000332427.6	0	GPR19	GPR19
chr19	18223960	18225171	1212	*	6.41	6.07	6.68	-0.61	0.00258	0.0353	Promoter (<=1kb)	19	18210543	18224493	13951	2	5143	ENST00000447275.7	0	PDE4C	PDE4C
chr20	45293189	45294030	842	*	6.67	6.33	6.94	-0.61	0.0027	0.0366	3' UTR	20	45293445	45305591	12147	2	8785	ENST00000372754.5	11561	MATN4	MATN4
chr20	38925998	38928933	2936	*	9.27	8.94	9.53	-0.6	1.15e-15	7e-13	Promoter (<=1kb)	20	38926312	38953106	26795	1	81610	ENST00000619304.4	0	FAM83D	FAM83D
chr4	170088142	170091719	3578	*	8.69	8.36	8.96	-0.6	2.91e-09	4.55e-07	Promoter (<=1kb)	4	170060222	170089967	29746	2	51166	ENST00000337664.8	0	AADAT	AADAT
chr8	143576403	143579266	2864	*	8.35	8.02	8.62	-0.6	6.42e-08	6.79e-06	Promoter (<=1kb)	8	143574785	143578343	3559	2	93100	ENST00000435154.7	0	NAPRT	NAPRT
chr11	45921304	45925007	3704	*	8.31	7.99	8.58	-0.6	8.52e-08	8.75e-06	Promoter (<=1kb)	11	45921621	45929096	7476	1	120071	ENST00000529052.5	0	LARGE2	LARGE2
chr10	78972215	78975037	2823	*	7.47	7.14	7.74	-0.6	6.51e-05	0.00222	Intron (ENST00000456353.5/283050, intron 5 of 9)	10	78943328	78962394	19067	2	283050	ENST00000428862.5	-9821	NA	NA
chr6	42047446	42049409	1964	*	6.44	6.11	6.71	-0.6	0.00277	0.0373	Promoter (<=1kb)	6	41934934	42048894	113961	2	896	ENST00000616010.4	0	CCND3	CCND3
chr12	81594352	81599041	4690	*	9.73	9.4	9.99	-0.59	3.53e-20	3.96e-17	Promoter (<=1kb)	12	81257975	81598371	340397	2	8499	ENST00000333447.11	0	PPFIA2	PPFIA2
chr6	27130909	27134561	3653	*	9.04	8.72	9.31	-0.59	1.06e-13	4.43e-11	Promoter (<=1kb)	6	27133042	27135291	2250	1	8969	ENST00000359193.3	0	HIST1H2AG	HIST1H2AG
chr4	121822048	121824641	2594	*	8.92	8.59	9.18	-0.59	1.09e-11	2.71e-09	Promoter (<=1kb)	4	121816444	121823932	7489	2	890	ENST00000274026.9	0	CCNA2	CCNA2
chr3	51753345	51755762	2418	*	8.14	7.81	8.4	-0.59	3.24e-07	2.69e-05	Distal Intergenic	3	51778561	51779187	627	2	440956	ENST00000398780.4	23425	IQCF6	IQCF6
chr13	49398119	49402507	4389	*	7.89	7.56	8.15	-0.59	1.96e-06	0.000127	Promoter (<=1kb)	13	49308650	49401599	92950	2	81617	ENST00000355854.8	0	CAB39L	CAB39L
chr10	60941937	60945096	3160	*	7.92	7.6	8.19	-0.59	1.45e-05	0.000652	Promoter (<=1kb)	10	60869438	60944247	74810	2	9886	ENST00000337910.9	0	RHOBTB1	RHOBTB1
chr14	103259949	103261617	1669	*	7.58	7.25	7.85	-0.59	3.43e-05	0.00131	Distal Intergenic	14	103187221	103189028	1808	2	100131366	ENST00000514902.2	-70921	LINC00605	LINC00605
chr8	46616627	46618096	1470	*	7.27	6.95	7.53	-0.59	0.000251	0.00617	Promoter (<=1kb)	8	46579213	46617319	38107	2	389652	ENST00000641079.1	0	NA	NA
chr17	48623988	48627299	3312	*	7.09	6.76	7.35	-0.59	0.000279	0.00669	Promoter (<=1kb)	17	48621159	48626356	5198	2	3219	ENST00000311177.6	0	HOXB9	HOXB9
chr17	7435282	7441022	5741	*	6.98	6.65	7.24	-0.59	0.00123	0.021	Promoter (<=1kb)	17	7438273	7443331	5059	1	2256	ENST00000575235.5	0	FGF11	FGF11
chr12	51269517	51271194	1678	*	6.57	6.24	6.83	-0.59	0.00238	0.0337	Promoter (<=1kb)	12	51244558	51270890	26333	2	57228	ENST00000603798.5	0	SMAGP	SMAGP
chr3	173394492	173400056	5565	*	10.49	10.18	10.75	-0.58	6.02e-20	5.57e-17	Promoter (<=1kb)	3	173396284	173604637	208354	1	22871	ENST00000423427.1	0	NLGN1	NLGN1
chr17	78184589	78189937	5349	*	9.33	9.01	9.6	-0.58	1.64e-14	8.31e-12	Promoter (<=1kb)	17	78187317	78207701	20385	1	125061	ENST00000409257.9	0	AFMID	AFMID
chr14	73711821	73714765	2945	*	8.23	7.91	8.49	-0.58	6.03e-07	4.54e-05	Promoter (<=1kb)	14	73711783	73714372	2590	2	9240	ENST00000316836.4	0	PNMA1	PNMA1
chr18	11688660	11690519	1860	*	8.08	7.76	8.34	-0.58	1.65e-05	0.000725	Promoter (<=1kb)	18	11688956	11885685	196730	1	2774	ENST00000334049.10	0	GNAL	GNAL
chr8	80102810	80104287	1478	*	7.58	7.25	7.84	-0.58	5.24e-05	0.00186	Intron (ENST00000379096.9/7163, intron 1 of 5)	8	80034872	80080831	45960	2	7163	ENST00000448733.3	-21979	TPD52	TPD52
chr11	47214294	47217124	2831	*	7.88	7.56	8.14	-0.58	9.15e-05	0.00285	Promoter (<=1kb)	11	47214465	47216873	2409	1	1643	ENST00000622878.4	0	DDB2	DDB2
chr15	93072003	93073608	1606	*	7.25	6.93	7.51	-0.58	0.000175	0.00467	Promoter (<=1kb)	15	93043416	93073148	29733	2	56963	ENST00000542321.6	0	RGMA	RGMA
chr6	28657450	28659343	1894	*	6.76	6.44	7.02	-0.58	0.001	0.0179	Distal Intergenic	6	28648286	28649066	781	2	387055	ENST00000456103.1	-8384	LINC00533	LINC00533
chr4	88456362	88457930	1569	*	6.45	6.13	6.71	-0.58	0.00422	0.0489	Promoter (<=1kb)	4	88457117	88506163	49047	1	51191	ENST00000264350.7	0	HERC5	HERC5
chr10	110007350	110009894	2545	*	8.28	7.96	8.53	-0.57	1.51e-07	1.41e-05	Promoter (<=1kb)	10	109946170	110008184	62015	2	100505933	ENST00000625954.2	0	NA	NA
chr20	59957824	59959543	1720	*	7.93	7.62	8.19	-0.57	1.84e-06	0.00012	Promoter (<=1kb)	20	59958427	60013113	54687	1	60437	ENST00000348616.8	0	CDH26	CDH26
chr3	71128233	71131501	3269	*	7.76	7.45	8.02	-0.57	1.99e-05	0.000846	Promoter (<=1kb)	3	70959191	71130592	171402	2	27086	ENST00000497355.6	0	FOXP1	FOXP1
chr1	93583857	93586034	2178	*	7.59	7.28	7.84	-0.57	0.000155	0.00425	Promoter (<=1kb)	1	93561787	93585082	23296	2	8412	ENST00000539242.5	0	BCAR3	BCAR3
chr5	149580713	149582785	2073	*	7.93	7.62	8.19	-0.57	0.000164	0.00447	Promoter (<=1kb)	5	149581473	149634968	53496	1	389337	ENST00000333677.6	0	ARHGEF37	ARHGEF37
chr3	36907678	36908961	1284	*	7.34	7.03	7.6	-0.57	0.000245	0.00607	Promoter (<=1kb)	3	36899107	36908518	9412	2	9881	ENST00000463764.2	0	TRANK1	TRANK1
chr10	122018327	122020829	2503	*	7.29	6.98	7.55	-0.57	0.000383	0.00862	Promoter (<=1kb)	10	122019748	122022231	2484	1	10579	ENST00000489754.1	0	TACC2	TACC2
chr4	42397076	42398704	1629	*	7.32	7	7.57	-0.57	0.000521	0.0109	Promoter (<=1kb)	4	42397839	42402487	4649	1	152573	ENST00000319234.4	0	SHISA3	SHISA3
chr2	170713918	170716988	3071	*	6.78	6.46	7.03	-0.57	0.00175	0.0273	Promoter (<=1kb)	2	170715351	170718078	2728	1	389058	ENST00000375281.3	0	SP5	SP5
chr11	59536562	59538068	1507	*	6.71	6.4	6.97	-0.57	0.00193	0.0291	Distal Intergenic	11	59514913	59515857	945	1	390199	ENST00000329328.3	21649	OR4D9	OR4D9
chr2	222859794	222872230	12437	*	10.93	10.62	11.18	-0.56	8.19e-32	2.49e-28	Promoter (<=1kb)	2	222860934	222944639	83706	1	2181	ENST00000357430.7	0	ACSL3	ACSL3
chr6	144283711	144288058	4348	*	9.79	9.48	10.04	-0.56	9.82e-13	3.42e-10	Promoter (<=1kb)	6	144285701	144403184	117484	1	7402	ENST00000433557.1	0	UTRN	UTRN
chr12	29148111	29151853	3743	*	7.81	7.5	8.06	-0.56	8.81e-06	0.000436	Promoter (<=1kb)	12	29149103	29297078	147976	1	55711	ENST00000551451.5	0	FAR2	FAR2
chr1	211326174	211330910	4737	*	7.33	7.02	7.58	-0.56	0.00023	0.00583	Promoter (<=1kb)	1	211326615	211365509	38895	1	7188	ENST00000462410.5	0	TRAF5	TRAF5
chr8	142776414	142778329	1916	*	7.53	7.22	7.78	-0.56	0.000316	0.00738	Promoter (<=1kb)	8	142764338	142778224	13887	2	111188157	ENST00000615007.4	0	NA	NA
chr13	58318049	58319611	1563	*	7.15	6.84	7.4	-0.56	0.000663	0.0131	Distal Intergenic	13	58211697	58233117	21421	2	106144531	ENST00000454780.2	-84932	LINC00374	LINC00374
chr7	151251238	151252710	1473	*	7.37	7.07	7.63	-0.56	0.00078	0.015	Promoter (1-2kb)	7	151241958	151254478	12521	2	6604	ENST00000477169.5	1768	SMARCD3	SMARCD3
chr5	98215524	98216616	1093	*	6.52	6.21	6.77	-0.56	0.00359	0.0438	Distal Intergenic	5	98086260	98161193	74934	2	105379098	ENST00000505908.1	-54331	NA	NA
chr1	43357826	43360938	3113	*	9.41	9.11	9.66	-0.55	2.72e-15	1.56e-12	Promoter (<=1kb)	1	43358955	43363203	4249	1	991	ENST00000310955.10	0	CDC20	CDC20
chr17	78213558	78215972	2415	*	9.34	9.04	9.59	-0.55	4.5e-14	2.04e-11	Promoter (<=1kb)	17	78214186	78225636	11451	1	332	ENST00000301633.8	0	BIRC5	BIRC5
chr9	113463254	113465399	2146	*	8.84	8.54	9.09	-0.55	6.42e-09	9.29e-07	Promoter (<=1kb)	9	113463729	113597723	133995	1	5998	ENST00000478599.5	0	RGS3	RGS3
chr5	160421239	160424084	2846	*	8.51	8.21	8.76	-0.55	6.78e-08	7.1e-06	Promoter (<=1kb)	5	160413595	160421711	8117	2	10569	ENST00000521826.5	0	SLU7	SLU7
chr19	11380159	11382576	2418	*	8.48	8.18	8.73	-0.55	2.78e-07	2.37e-05	Promoter (<=1kb)	19	11378256	11381238	2983	2	2057	ENST00000590927.1	0	EPOR	EPOR
chr4	55633702	55636962	3261	*	8.15	7.85	8.4	-0.55	5.67e-07	4.38e-05	Promoter (<=1kb)	4	55595229	55636284	41056	2	10874	ENST00000511469.5	0	NMU	NMU
chr12	112937794	112939283	1490	*	7.82	7.52	8.06	-0.55	1.5e-05	0.000667	Promoter (<=1kb)	12	112938352	112973249	34898	1	4940	ENST00000228928.11	0	OAS3	OAS3
chr9	23820462	23822542	2081	*	7.5	7.19	7.75	-0.55	0.000213	0.00548	Promoter (<=1kb)	9	23690104	23821275	131172	2	1993	ENST00000380110.8	0	ELAVL2	ELAVL2
chr14	77032453	77034936	2484	*	7.51	7.21	7.76	-0.55	0.000244	0.00606	Promoter (3-4kb)	14	77024543	77028699	4157	2	64207	ENST00000238647.4	-3754	IRF2BPL	IRF2BPL
chr1	46489220	46490879	1660	*	7.32	7.02	7.57	-0.55	0.000438	0.00958	Distal Intergenic	1	46506996	46514212	7217	1	127343	ENST00000371956.8	-16117	DMBX1	DMBX1
chr11	34358195	34359686	1492	*	7.18	6.88	7.43	-0.55	0.000481	0.0103	Promoter (<=1kb)	11	34150988	34358008	207021	2	25841	ENST00000435224.2	-187	ABTB2	ABTB2
chr16	30091178	30093116	1939	*	7.01	6.71	7.26	-0.55	0.000898	0.0166	Promoter (<=1kb)	16	30085793	30091884	6092	2	6911	ENST00000395224.6	0	TBX6	TBX6
chr15	40511222	40512536	1315	*	7.27	6.97	7.52	-0.55	0.0012	0.0207	Intron (ENST00000561460.5/ENST00000561460.5, intron 2 of 3)	15	40470998	40474571	3574	1	113189	ENST00000306243.6	40224	CHST14	CHST14
chr17	45317348	45318471	1124	*	6.62	6.32	6.87	-0.55	0.00324	0.0412	Promoter (<=1kb)	17	45263119	45317145	54027	2	9020	ENST00000648527.1	-203	MAP3K14	MAP3K14
chr3	89106574	89113431	6858	*	9.83	9.54	10.08	-0.54	1.96e-18	1.67e-15	Promoter (<=1kb)	3	89107524	89482134	374611	1	2042	ENST00000336596.6	0	EPHA3	EPHA3
chr6	26326494	26332950	6457	*	9.4	9.1	9.64	-0.54	2.27e-14	1.12e-11	Distal Intergenic	6	26365159	26370603	5445	1	11118	ENST00000532865.5	-32209	BTN3A2	BTN3A2
chr17	43359210	43362516	3307	*	8.66	8.37	8.91	-0.54	4.35e-09	6.65e-07	Exon (ENST00000624705.1/ENST00000624705.1, exon 1 of 1)	17	43375928	43388312	12385	2	100130581	ENST00000592135.5	25796	NA	NA
chr5	181171927	181174962	3036	*	8.49	8.19	8.73	-0.54	9.37e-08	9.49e-06	Distal Intergenic	5	181191046	181191852	807	2	102577426	ENST00000513771.1	16890	NA	NA
chr22	23836908	23839769	2862	*	8.36	8.06	8.6	-0.54	1.91e-07	1.71e-05	Promoter (<=1kb)	22	23834503	23839006	4504	2	91319	ENST00000404056.1	0	DERL3	DERL3
chr8	80577397	80579361	1965	*	8.08	7.78	8.33	-0.54	7.97e-05	0.00255	Distal Intergenic	8	80658668	80659664	997	2	619279	ENST00000517986.1	80303	ZNF704	ZNF704
chr15	69461968	69463604	1637	*	7.71	7.42	7.95	-0.54	0.000129	0.00369	Promoter (<=1kb)	15	69463026	69565237	102212	1	145837	ENST00000558633.5	0	NA	NA
chr6	105178759	105180679	1921	*	7.14	6.85	7.38	-0.54	0.000923	0.0169	Promoter (<=1kb)	6	105158280	105179860	21581	2	64208	ENST00000254765.3	0	POPDC3	POPDC3
chr7	73622674	73624976	2303	*	7.36	7.06	7.6	-0.54	0.00117	0.0202	Promoter (<=1kb)	7	73593194	73624492	31299	2	51085	ENST00000345114.9	0	MLXIPL	MLXIPL
chr1	207028216	207033908	5693	*	9.62	9.33	9.87	-0.53	5.22e-14	2.31e-11	Promoter (<=1kb)	1	207018521	207032747	14227	2	79098	ENST00000359470.5	0	C1orf116	C1orf116
chr17	28597746	28600443	2698	*	9.1	8.81	9.34	-0.53	3.08e-12	8.62e-10	Promoter (<=1kb)	17	28598790	28617377	18588	1	100506436	ENST00000414744.2	0	NA	NA
chr20	45811970	45814594	2625	*	9.22	8.93	9.46	-0.53	1.34e-11	3.24e-09	Promoter (<=1kb)	20	45812576	45816953	4378	1	11065	ENST00000405520.5	0	UBE2C	UBE2C
chr5	138330429	138332803	2375	*	8.77	8.48	9.01	-0.53	6.9e-08	7.19e-06	Promoter (<=1kb)	5	138332105	138337146	5042	1	100128966	ENST00000511595.5	0	NA	NA
chr8	81110719	81112618	1900	*	8.67	8.38	8.91	-0.53	1.08e-07	1.07e-05	Promoter (<=1kb)	8	80967810	81112068	144259	2	55824	ENST00000220597.4	0	PAG1	PAG1
chr9	129487720	129492045	4326	*	8.72	8.43	8.96	-0.53	2.17e-06	0.000137	Promoter (<=1kb)	9	129488545	129504274	15730	1	100506190	ENST00000444184.5	0	NA	NA
chr14	79278263	79287742	9480	*	8.13	7.84	8.38	-0.53	1.51e-05	0.000673	Promoter (<=1kb)	14	79279339	79862478	583140	1	9369	ENST00000557594.5	0	NRXN3	NRXN3
chr6	28943001	28944666	1666	*	7.74	7.46	7.98	-0.53	5.29e-05	0.00188	Exon (ENST00000377186.3/ENST00000377186.3, exon 1 of 2)	6	28903002	28923989	20988	2	5987	ENST00000377199.3	-19012	TRIM27	TRIM27
chr8	74984076	74985424	1349	*	7.68	7.39	7.92	-0.53	7.81e-05	0.00253	Promoter (<=1kb)	8	74984515	75034558	50044	1	83690	ENST00000262207.8	0	CRISPLD1	CRISPLD1
chr3	31980046	31982127	2082	*	7.49	7.2	7.73	-0.53	0.000196	0.00512	Promoter (<=1kb)	3	31657890	31981302	323413	2	114884	ENST00000396556.6	0	OSBPL10	OSBPL10
chr15	74953948	74957955	4008	*	7.01	6.72	7.25	-0.53	0.00121	0.0208	Promoter (<=1kb)	15	74957219	75019277	62059	1	192683	ENST00000568423.5	0	SCAMP5	SCAMP5
chr15	45024744	45025947	1204	*	6.81	6.52	7.05	-0.53	0.00238	0.0337	Promoter (1-2kb)	15	45023195	45073784	50590	1	6652	ENST00000559230.5	1549	SORD	SORD
chr7	134778803	134780464	1662	*	6.87	6.58	7.11	-0.53	0.00383	0.0459	Promoter (<=1kb)	7	134779420	134968859	189440	1	800	ENST00000422748.5	0	CALD1	CALD1
chr1	239386000	239388383	2384	*	6.74	6.46	6.99	-0.53	0.00404	0.0474	Promoter (<=1kb)	1	239386565	239886596	500032	1	1131	ENST00000468573.5	0	CHRM3	CHRM3
chr6	93415679	93421605	5927	*	9.27	8.99	9.51	-0.52	9.58e-11	2.04e-08	Promoter (<=1kb)	6	93240020	93419526	179507	2	2045	ENST00000369303.8	0	EPHA7	EPHA7
chr6	26214788	26220658	5871	*	7.95	7.67	8.19	-0.52	1e-05	0.000486	Promoter (<=1kb)	6	26216975	26217483	509	1	3012	ENST00000303910.4	0	HIST1H2AE	HIST1H2AE
chr7	37920397	37922537	2141	*	7.93	7.65	8.16	-0.52	1.35e-05	0.000616	Promoter (<=1kb)	7	37920561	37951941	31381	1	54749	ENST00000199448.8	0	EPDR1	EPDR1
chr12	57631802	57633655	1854	*	8.23	7.95	8.47	-0.52	4.09e-05	0.00153	Promoter (<=1kb)	12	57623410	57633151	9742	2	2583	ENST00000553142.5	0	B4GALNT1	B4GALNT1
chr19	58117416	58119218	1803	*	7.91	7.62	8.14	-0.52	9.26e-05	0.00287	Promoter (<=1kb)	19	58084482	58118426	33945	2	65982	ENST00000600404.1	0	ZSCAN18	ZSCAN18
chr7	29988760	29990185	1426	*	7.55	7.27	7.79	-0.52	0.000251	0.00617	Promoter (<=1kb)	7	29920103	29989798	69696	2	9805	ENST00000242059.9	0	SCRN1	SCRN1
chr12	10364234	10365869	1636	*	7.53	7.24	7.76	-0.52	0.000893	0.0165	Promoter (<=1kb)	12	10363769	10398506	34738	1	101928100	ENST00000500682.1	465	RP11-277P12.20	RP11-277P12.20
chr3	159988440	159990185	1746	*	7.38	7.1	7.61	-0.52	0.000943	0.0171	Promoter (<=1kb)	3	159988750	159996012	7263	1	3592	ENST00000305579.6	0	IL12A	IL12A
chr4	687155	689102	1948	*	7.62	7.34	7.85	-0.52	0.00164	0.0259	Promoter (<=1kb)	4	681862	687325	5464	2	84179	ENST00000503156.5	0	MFSD7	MFSD7
chr12	53378587	53379605	1019	*	7.19	6.91	7.42	-0.52	0.00357	0.0438	Promoter (<=1kb)	12	53380176	53382577	2402	1	6667	ENST00000551969.5	-571	SP1	SP1
chr4	42150026	42153131	3106	*	9.21	8.94	9.44	-0.51	2.22e-10	4.28e-08	Promoter (<=1kb)	4	42110938	42152878	41941	2	389206	ENST00000502486.5	0	BEND4	BEND4
chr8	66711695	66714533	2839	*	9.06	8.79	9.29	-0.51	6.63e-10	1.23e-07	Promoter (<=1kb)	8	66712418	66860859	148442	1	23678	ENST00000521198.6	0	SGK3	SGK3
chr22	50480908	50483101	2194	*	8.96	8.68	9.19	-0.51	1.11e-08	1.47e-06	Promoter (<=1kb)	22	50481556	50486440	4885	1	79924	ENST00000395738.2	0	ADM2	ADM2
chr1	154671434	154673713	2280	*	8.3	8.02	8.53	-0.51	1.72e-06	0.000113	Distal Intergenic	1	154582107	154628013	45907	2	103	ENST00000649724.1	-43421	ADAR	ADAR
chr5	10305938	10308542	2605	*	8.25	7.97	8.48	-0.51	4.8e-06	0.000263	Promoter (<=1kb)	5	10279277	10308026	28750	2	134147	ENST00000296658.3	0	CMBL	CMBL
chr14	102316351	102318567	2217	*	8.12	7.84	8.35	-0.51	1.31e-05	0.000604	Promoter (<=1kb)	14	102317377	102342364	24988	1	55778	ENST00000558850.5	0	ZNF839	ZNF839
chr19	3034651	3037025	2375	*	8.31	8.03	8.54	-0.51	0.000103	0.00309	Intron (ENST00000426948.6/7089, intron 1 of 18)	19	3019553	3029622	10070	2	7089	ENST00000591720.1	-5029	TLE2	TLE2
chrX	129653269	129655512	2244	*	7.93	7.65	8.16	-0.51	0.00012	0.00349	Promoter (<=1kb)	23	129645259	129654937	9679	2	8862	ENST00000429967.2	0	APLN	APLN
chr4	89681345	89684831	3487	*	7.72	7.45	7.95	-0.51	0.000201	0.00524	Exon (ENST00000513572.2/ENST00000513572.2, exon 1 of 3)	4	89726628	89835667	109040	2	6622	ENST00000611107.1	150836	SNCA	SNCA
chr1	40476323	40478367	2045	*	7.39	7.11	7.63	-0.51	0.000407	0.00903	Promoter (<=1kb)	1	40477215	40496343	19129	1	339559	ENST00000372706.5	0	ZFP69	ZFP69
chr2	191244853	191248078	3226	*	7.4	7.12	7.63	-0.51	0.000868	0.0162	Promoter (<=1kb)	2	191245185	191346274	101090	1	4430	ENST00000418908.5	0	MYO1B	MYO1B
chr9	34522315	34523797	1483	*	7.25	6.97	7.48	-0.51	0.000897	0.0166	Promoter (<=1kb)	9	34521040	34523041	2002	2	375704	ENST00000399775.2	0	ENHO	ENHO
chr15	42118337	42120005	1669	*	7.15	6.87	7.38	-0.51	0.00341	0.0427	Distal Intergenic	15	42067683	42094554	26872	2	283748	ENST00000290472.3	-23783	PLA2G4D	PLA2G4D
chr19	2493430	2496285	2856	*	7.23	6.95	7.46	-0.51	0.00355	0.0436	Distal Intergenic	19	2476356	2477126	771	1	4616	ENST00000593043.1	17074	GADD45B	GADD45B
chr10	77634972	77639020	4049	*	9.85	9.58	10.08	-0.5	5.76e-14	2.5e-11	Promoter (<=1kb)	10	76869602	77637758	768157	2	3778	ENST00000639601.1	0	KCNMA1	KCNMA1
chr15	40160545	40163573	3029	*	9.17	8.9	9.4	-0.5	9.37e-10	1.68e-07	Promoter (<=1kb)	15	40161023	40176621	15599	1	701	ENST00000560120.5	0	BUB1B	BUB1B
chr15	59104559	59106578	2020	*	9.15	8.88	9.38	-0.5	1.82e-09	3.1e-07	Promoter (<=1kb)	15	59105078	59125045	19968	1	9133	ENST00000288207.6	0	CCNB2	CCNB2
chr17	65099919	65101642	1724	*	8.03	7.76	8.26	-0.5	6.76e-05	0.00227	Promoter (<=1kb)	17	65100812	65113130	12319	1	100507002	ENST00000638125.1	0	NA	NA
chr12	27332348	27334367	2020	*	7.97	7.7	8.2	-0.5	0.000162	0.00443	Promoter (<=1kb)	12	27332854	27425289	92436	1	56938	ENST00000544915.5	0	ARNTL2	ARNTL2
chr12	53049028	53051220	2193	*	7.8	7.52	8.02	-0.5	0.000264	0.00646	Promoter (<=1kb)	12	53049189	53056377	7189	1	23371	ENST00000549498.5	0	TNS2	TNS2
chr7	26397673	26400043	2371	*	7.42	7.14	7.65	-0.5	0.000483	0.0104	Promoter (<=1kb)	7	26398593	26494256	95664	1	441204	ENST00000439120.1	0	NA	NA
chr9	131544890	131547169	2280	*	7.23	6.96	7.46	-0.5	0.00129	0.0217	5' UTR	9	131523801	131531268	7468	2	83549	ENST00000372215.4	-13622	UCK1	UCK1
chr17	73642855	73645666	2812	*	7.64	7.37	7.87	-0.5	0.00142	0.0233	Promoter (<=1kb)	17	73334384	73644089	309706	2	54549	ENST00000392650.7	0	SDK2	SDK2
chr1	61049917	61051306	1390	*	7.04	6.77	7.27	-0.5	0.00358	0.0438	Promoter (2-3kb)	1	61053830	61332586	278757	1	4774	ENST00000476646.5	-2524	NFIA	NFIA
chr8	80484729	80490555	5827	*	10.74	10.47	10.96	-0.49	5.2e-20	5.02e-17	Promoter (<=1kb)	8	80485619	80519804	34186	1	65986	ENST00000379091.8	0	ZBTB10	ZBTB10
chr3	24492247	24496035	3789	*	9.79	9.53	10.02	-0.49	2.38e-13	8.9e-11	Promoter (<=1kb)	3	24494087	24500342	6256	1	644990	ENST00000432368.2	0	NA	NA
chr6	33390797	33394229	3433	*	8.93	8.67	9.16	-0.49	2.91e-09	4.55e-07	Promoter (<=1kb)	6	33391536	33409924	18389	1	3833	ENST00000428849.6	0	KIFC1	KIFC1
chr1	26863987	26866239	2253	*	8.73	8.46	8.95	-0.49	2.34e-07	2.05e-05	Promoter (<=1kb)	1	26863138	26864457	1320	1	2810	ENST00000339276.5	849	SFN	SFN
chr14	24365514	24369099	3586	*	8.55	8.28	8.77	-0.49	7.6e-06	0.000383	Promoter (<=1kb)	14	24365673	24371816	6144	1	4776	ENST00000440487.6	0	NFATC4	NFATC4
chr2	196638928	196640931	2004	*	8.21	7.94	8.43	-0.49	8.15e-06	0.000407	Promoter (<=1kb)	2	196639554	196732800	93247	1	284992	ENST00000431807.6	0	CCDC150	CCDC150
chr3	24828899	24830523	1625	*	8.34	8.07	8.57	-0.49	8.66e-06	0.000429	Intron (ENST00000455576.1/5915, intron 2 of 5)	3	24687919	25174305	486387	1	5915	ENST00000455576.1	140980	RARB	RARB
chr8	53250546	53252139	1594	*	7.89	7.62	8.12	-0.49	0.000147	0.00411	Promoter (<=1kb)	8	53225716	53251037	25322	2	4986	ENST00000613482.1	0	OPRK1	OPRK1
chr10	69801333	69803126	1794	*	7.63	7.36	7.85	-0.49	0.0002	0.00521	Promoter (<=1kb)	10	69801867	69959144	157278	1	1305	ENST00000645393.1	0	COL13A1	COL13A1
chr17	7045947	7047892	1946	*	7.23	6.96	7.45	-0.49	0.00196	0.0294	Promoter (2-3kb)	17	7041630	7043923	2294	2	162515	ENST00000447225.1	-2024	SLC16A11	SLC16A11
chr1	93680342	93682482	2141	*	7.25	6.98	7.47	-0.49	0.00196	0.0294	Promoter (<=1kb)	1	93561791	93681829	120039	2	8412	ENST00000260502.10	0	BCAR3	BCAR3
chr8	97868668	97870123	1456	*	7.24	6.97	7.47	-0.49	0.0024	0.0339	Promoter (<=1kb)	8	97868840	98035978	167139	1	4147	ENST00000521689.5	0	MATN2	MATN2
chr5	140344082	140347981	3900	*	7.13	6.87	7.35	-0.49	0.00254	0.035	Promoter (<=1kb)	5	140332843	140346631	13789	2	1839	ENST00000230990.6	0	HBEGF	HBEGF
chr1	1157477	1170307	12831	*	7.1	6.83	7.32	-0.49	0.00352	0.0433	Promoter (<=1kb)	1	1167863	1167952	90	1	406983	ENST00000384875.3	0	MIR200A	MIR200A
chr1	161538941	161540627	1687	*	7.23	6.96	7.46	-0.49	0.00366	0.0445	Intron (ENST00000537821.2/2212, intron 3 of 4)	1	161545399	161549730	4332	2	2214	ENST00000476031.1	9103	FCGR3A	FCGR3A
chr3	52152762	52155632	2871	*	9.74	9.48	9.96	-0.48	4.35e-14	2.01e-11	Promoter (<=1kb)	3	52075253	52154412	79160	2	25886	ENST00000296484.6	0	POC1A	POC1A
chr1	109281493	109284192	2700	*	8.94	8.68	9.16	-0.48	7.29e-09	1.03e-06	Promoter (<=1kb)	1	109279556	109283115	3560	2	84722	ENST00000369904.7	0	PSRC1	PSRC1
chr1	151194196	151196810	2615	*	9.07	8.82	9.29	-0.48	1.54e-08	1.96e-06	Promoter (<=1kb)	1	151185540	151195321	9782	2	6944	ENST00000463470.1	0	VPS72	VPS72
chr12	53267724	53269569	1846	*	8.76	8.5	8.98	-0.48	2.71e-07	2.32e-05	Promoter (<=1kb)	12	53268299	53269565	1267	1	9700	ENST00000553219.5	0	ESPL1	ESPL1
chr1	175190477	175193512	3036	*	8.27	8.01	8.49	-0.48	8.65e-06	0.000429	Promoter (<=1kb)	1	175156987	175192793	35807	2	9674	ENST00000423313.5	0	KIAA0040	KIAA0040
chr1	23528309	23531841	3533	*	8.1	7.84	8.32	-0.48	2.05e-05	0.000862	Promoter (<=1kb)	1	23506430	23531220	24791	2	1870	ENST00000361729.2	0	E2F2	E2F2
chr4	153344150	153346237	2088	*	8.24	7.98	8.46	-0.48	2.07e-05	0.000869	Promoter (<=1kb)	4	153344649	153415095	70447	1	84057	ENST00000622785.4	0	MND1	MND1
chr5	71649642	71654149	4508	*	8.7	8.44	8.92	-0.48	2.74e-05	0.0011	3' UTR	5	71626654	71652722	26069	1	64087	ENST00000509539.2	22988	MCCC2	MCCC2
chr12	81758019	81759809	1791	*	7.36	7.1	7.57	-0.48	0.000817	0.0155	Promoter (<=1kb)	12	81258266	81759330	501065	2	8499	ENST00000549396.5	0	PPFIA2	PPFIA2
chr6	1311111	1314219	3109	*	7.24	6.99	7.46	-0.48	0.00196	0.0294	Promoter (<=1kb)	6	1312440	1314748	2309	1	94234	ENST00000296839.4	0	FOXQ1	FOXQ1
chr14	20652800	20654089	1290	*	7.04	6.78	7.26	-0.48	0.00293	0.0387	Distal Intergenic	14	20640696	20641691	996	2	341799	ENST00000320704.3	-11109	OR6S1	OR6S1
chr20	6121774	6123813	2040	*	7.03	6.78	7.25	-0.48	0.00425	0.0491	Promoter (<=1kb)	20	6074845	6123544	48700	2	55612	ENST00000217289.8	0	FERMT1	FERMT1
chr14	61320917	61323627	2711	*	9.33	9.07	9.55	-0.47	2.55e-10	4.88e-08	Promoter (<=1kb)	14	61321717	61550976	229260	1	5583	ENST00000332981.9	0	PRKCH	PRKCH
chr20	36860160	36864966	4807	*	9.38	9.13	9.59	-0.47	6.08e-09	8.91e-07	Promoter (<=1kb)	20	36777442	36863686	86245	2	140710	ENST00000237536.8	0	SOGA1	SOGA1
chr16	3156796	3159607	2812	*	9	8.74	9.22	-0.47	3.69e-08	4.09e-06	Exon (ENST00000570843.1/ENST00000570843.1, exon 1 of 1)	16	3147128	3148073	946	1	197350	ENST00000576807.1	9668	CASP16P	CASP16P
chr4	78056209	78059767	3559	*	8.64	8.39	8.85	-0.47	2.45e-06	0.000152	Promoter (<=1kb)	4	78057570	78446558	388989	1	80144	ENST00000325942.10	0	FRAS1	FRAS1
chr6	26552561	26555846	3286	*	8.38	8.13	8.6	-0.47	3.94e-06	0.000225	Distal Intergenic	6	26569324	26574698	5375	1	105374988	ENST00000641660.1	-13478	NA	NA
chr4	88378586	88379723	1138	*	8.36	8.11	8.58	-0.47	5.77e-06	0.000307	Promoter (<=1kb)	4	88378739	88443096	64358	1	55008	ENST00000273960.7	0	HERC6	HERC6
chr1	85198249	85202587	4339	*	8.72	8.47	8.93	-0.47	3.16e-05	0.00123	Promoter (<=1kb)	1	85156873	85201046	44174	2	84144	ENST00000341460.5	0	SYDE2	SYDE2
chr3	50259675	50261787	2113	*	8.43	8.18	8.65	-0.47	0.000114	0.00334	Promoter (3-4kb)	3	50256283	50258166	1884	1	2771	ENST00000492383.1	3392	GNAI2	GNAI2
chrX	72237774	72239550	1777	*	7.97	7.72	8.19	-0.47	0.000133	0.00376	Promoter (<=1kb)	23	72204657	72239027	34371	2	54821	ENST00000373657.2	0	ERCC6L	ERCC6L
chr4	1208653	1211747	3095	*	7.77	7.52	7.99	-0.47	0.00058	0.0118	Promoter (<=1kb)	4	1196827	1208828	12002	2	100130872	ENST00000502657.1	0	NA	NA
chr19	51393693	51395506	1814	*	8.13	7.87	8.34	-0.47	0.000856	0.0161	Promoter (3-4kb)	19	51388289	51390574	2286	2	147646	ENST00000574814.1	-3119	C19orf84	C19orf84
chr9	120875644	120878521	2878	*	7.76	7.51	7.97	-0.47	0.00134	0.0224	Promoter (<=1kb)	9	120855699	120877328	21630	2	26147	ENST00000373896.7	0	PHF19	PHF19
chr17	48023492	48026583	3092	*	7.24	6.99	7.46	-0.47	0.00154	0.0246	Promoter (1-2kb)	17	48026171	48028560	2390	2	51226	ENST00000585182.1	1977	COPZ2	COPZ2
chr14	90381779	90384142	2364	*	7.6	7.34	7.82	-0.47	0.00182	0.0279	Exon (ENST00000615251.1/ENST00000615251.1, exon 1 of 1)	14	90396502	90404496	7995	1	801	ENST00000557020.5	-12360	CALM1	CALM1
chr1	44813051	44814957	1907	*	7.49	7.23	7.7	-0.47	0.00183	0.028	Promoter (<=1kb)	1	44813174	44813850	677	1	149478	ENST00000489976.1	0	BTBD19	BTBD19
chr11	35617826	35620421	2596	*	7.23	6.97	7.45	-0.47	0.00193	0.029	Promoter (<=1kb)	11	35618419	35620868	2450	1	24147	ENST00000317811.5	0	FJX1	FJX1
chr8	144500282	144503363	3082	*	7.29	7.03	7.51	-0.47	0.00261	0.0357	Promoter (<=1kb)	8	144502973	144507174	4202	1	2875	ENST00000528431.5	0	GPT	GPT
chr12	49346025	49348868	2844	*	7.51	7.26	7.73	-0.47	0.00395	0.0468	Promoter (<=1kb)	12	49346917	49353684	6768	1	79962	ENST00000549441.6	0	DNAJC22	DNAJC22
chr3	154119982	154124897	4916	*	10.1	9.85	10.31	-0.46	9.75e-15	5.06e-12	Promoter (<=1kb)	3	154024401	154121210	96810	2	100507524	ENST00000491862.5	0	ARHGEF26-AS1	ARHGEF26-AS1
chr12	49321852	49324531	2680	*	9.71	9.46	9.93	-0.46	2.18e-13	8.6e-11	Promoter (<=1kb)	12	49323236	49324296	1061	1	10024	ENST00000549275.5	0	TROAP	TROAP
chr4	148439278	148446216	6939	*	9.75	9.5	9.97	-0.46	6.68e-11	1.45e-08	Promoter (<=1kb)	4	148078762	148444698	365937	2	4306	ENST00000344721.8	0	NR3C2	NR3C2
chr16	3187541	3192199	4659	*	9.14	8.9	9.35	-0.46	2.06e-09	3.42e-07	Exon (ENST00000576468.1/ENST00000576468.1, exon 1 of 4)	16	3204247	3205188	942	1	4992	ENST00000304646.2	-12048	OR1F1	OR1F1
chr12	46265062	46270419	5358	*	9.38	9.14	9.59	-0.46	1.02e-08	1.36e-06	Promoter (<=1kb)	12	46183063	46269012	85950	2	81539	ENST00000398637.9	0	SLC38A1	SLC38A1
chr22	46295662	46298183	2522	*	8.89	8.64	9.1	-0.46	1.03e-07	1.03e-05	Promoter (<=1kb)	22	46295143	46296660	1518	2	150384	ENST00000623117.1	0	GTSE1-AS1	GTSE1-AS1
chrX	69615575	69618725	3151	*	8.56	8.31	8.77	-0.46	3.76e-06	0.000217	Promoter (<=1kb)	23	69616067	69861061	244995	1	1896	ENST00000525810.5	0	EDA	EDA
chr4	123396293	123400315	4023	*	8.79	8.54	9	-0.46	1.54e-05	0.000683	Promoter (<=1kb)	4	123396795	123401793	4999	1	10252	ENST00000505319.5	0	SPRY1	SPRY1
chr4	72567301	72570125	2825	*	8.12	7.87	8.33	-0.46	4.26e-05	0.00158	Promoter (<=1kb)	4	72280969	72569386	288418	2	9508	ENST00000286657.9	0	ADAMTS3	ADAMTS3
chr5	76401936	76404162	2227	*	8.25	8	8.46	-0.46	5.34e-05	0.00189	Promoter (<=1kb)	5	76403249	76708132	304884	1	10788	ENST00000274364.10	0	IQGAP2	IQGAP2
chr1	26692034	26694534	2501	*	8.11	7.86	8.32	-0.46	0.000111	0.00328	Promoter (<=1kb)	1	26692132	26694131	2000	2	101928728	ENST00000569378.1	0	RP5-968P14.2	RP5-968P14.2
chr6	28763673	28766706	3034	*	7.88	7.64	8.09	-0.46	0.000123	0.00355	Distal Intergenic	6	28859625	28863350	3726	2	401242	ENST00000440244.1	96644	NA	NA
chr11	10302150	10308859	6710	*	7.99	7.74	8.2	-0.46	0.000124	0.0036	Promoter (<=1kb)	11	10308313	10410838	102526	1	100130460	ENST00000527261.5	0	NA	NA
chr9	130834341	130837007	2667	*	8.05	7.81	8.27	-0.46	0.000172	0.00463	Promoter (<=1kb)	9	130835066	130887675	52610	1	25	ENST00000318560.5	0	ABL1	ABL1
chr2	119221784	119226305	4522	*	7.92	7.68	8.14	-0.46	0.000205	0.0053	Promoter (<=1kb)	2	119223831	119265652	41822	1	55240	ENST00000393106.6	0	STEAP3	STEAP3
chr5	181183831	181185389	1559	*	7.79	7.54	8	-0.46	0.000289	0.00686	Distal Intergenic	5	181191046	181191852	807	2	102577426	ENST00000513771.1	6463	NA	NA
chr1	161611197	161613262	2066	*	7.62	7.37	7.84	-0.46	0.000621	0.0125	Promoter (4-5kb)	1	161606291	161608217	1927	1	3311	ENST00000445535.1	4906	NA	NA
chr6	28757089	28759461	2373	*	7.68	7.44	7.9	-0.46	0.000968	0.0174	Distal Intergenic	6	28859625	28863350	3726	2	401242	ENST00000440244.1	103889	NA	NA
chr6	28809400	28811200	1801	*	7.38	7.13	7.59	-0.46	0.00174	0.0271	Distal Intergenic	6	28859625	28863350	3726	2	401242	ENST00000440244.1	52150	NA	NA
chr7	103987150	103991049	3900	*	7.38	7.14	7.6	-0.46	0.00313	0.0403	Promoter (<=1kb)	7	103471784	103989516	517733	2	5649	ENST00000343529.9	0	RELN	RELN
chr8	81729986	81734212	4227	*	9.67	9.43	9.88	-0.45	2.17e-09	3.57e-07	Promoter (<=1kb)	8	81702825	81732407	29583	2	79752	ENST00000520635.5	0	ZFAND1	ZFAND1
chr16	3182405	3184860	2456	*	9.15	8.91	9.36	-0.45	4.16e-09	6.41e-07	Exon (ENST00000576762.1/ENST00000576762.1, exon 1 of 2)	16	3204247	3205188	942	1	4992	ENST00000304646.2	-19387	OR1F1	OR1F1
chr14	50942990	50945511	2522	*	8.68	8.43	8.89	-0.45	4.57e-06	0.000254	Promoter (<=1kb)	14	50857891	50944456	86566	2	5836	ENST00000532462.5	0	PYGL	PYGL
chr14	20612855	20615336	2482	*	8.5	8.26	8.71	-0.45	9.55e-06	0.000467	Promoter (2-3kb)	14	20584047	20609884	25838	2	122651	ENST00000413502.1	-2971	RNASE11	RNASE11
chr3	111858897	111861352	2456	*	8.6	8.36	8.81	-0.45	2.18e-05	0.000913	Promoter (<=1kb)	3	111859180	111976515	117336	1	90102	ENST00000412622.5	0	PHLDB2	PHLDB2
chr11	32090495	32092435	1941	*	8.32	8.08	8.53	-0.45	4.66e-05	0.00169	Promoter (<=1kb)	11	32090904	32105755	14852	1	5954	ENST00000054950.3	0	RCN1	RCN1
chr1	150514700	150517249	2550	*	8.46	8.22	8.66	-0.45	0.000164	0.00447	Promoter (<=1kb)	1	150515757	150518032	2276	1	100874054	ENST00000416894.1	0	FALEC	FALEC
chr9	129412903	129414747	1845	*	8.25	8.01	8.46	-0.45	0.000268	0.00652	Distal Intergenic	9	129483451	129504274	20824	1	100506190	ENST00000454968.5	-68704	NA	NA
chr3	50674547	50675872	1326	*	8.03	7.78	8.23	-0.45	0.000535	0.0111	Promoter (<=1kb)	3	50675080	50675163	84	1	100616138	ENST00000607364.1	0	MIR4787	MIR4787
chr10	15088065	15089277	1213	*	7.59	7.35	7.8	-0.45	0.00179	0.0277	Promoter (<=1kb)	10	15077523	15088776	11254	2	414149	ENST00000356189.5	0	ACBD7	ACBD7
chr10	63628949	63631683	2735	*	8.06	7.82	8.26	-0.45	0.00247	0.0345	Distal Intergenic	10	63598046	63620822	22777	1	221035	ENST00000634963.1	30903	REEP3	REEP3
chr1	113757293	113760230	2938	*	7.23	6.99	7.44	-0.45	0.00306	0.0397	Promoter (<=1kb)	1	113697202	113759155	61954	2	10745	ENST00000393357.6	0	PHTF1	PHTF1
chr1	146034896	146040017	5122	*	10.25	10.01	10.45	-0.44	3.2e-13	1.17e-10	Promoter (<=1kb)	1	146017547	146036746	19200	2	148738	ENST00000636675.1	0	HFE2	HFE2
chr10	128123584	128127249	3666	*	9.79	9.55	9.99	-0.44	9.81e-13	3.42e-10	Promoter (<=1kb)	10	128096659	128126204	29546	2	4288	ENST00000368653.7	0	MKI67	MKI67
chr17	40416300	40418827	2528	*	9.4	9.16	9.61	-0.44	5.04e-10	9.41e-08	Promoter (<=1kb)	17	40388516	40417950	29435	2	7153	ENST00000423485.5	0	TOP2A	TOP2A
chr1	996816	1002807	5992	*	9.75	9.51	9.95	-0.44	6.38e-09	9.29e-07	Promoter (<=1kb)	1	998962	1000172	1211	2	57801	ENST00000428771.6	0	HES4	HES4
chr16	46619996	46621820	1825	*	9.11	8.87	9.31	-0.44	1.02e-08	1.36e-06	Promoter (<=1kb)	16	46580554	46621626	41073	2	79801	ENST00000303383.7	0	SHCBP1	SHCBP1
chr14	88791663	88793780	2118	*	8.51	8.27	8.71	-0.44	5.14e-06	0.00028	Promoter (<=1kb)	14	88612431	88792752	180322	2	161436	ENST00000554922.5	0	EML5	EML5
chrX	96683926	96687123	3198	*	8.49	8.25	8.69	-0.44	6.72e-06	0.000345	Promoter (<=1kb)	23	96684663	97469838	785176	1	1730	ENST00000355827.8	0	DIAPH2	DIAPH2
chr3	174858729	174861864	3136	*	8.71	8.47	8.91	-0.44	6.6e-05	0.00223	Promoter (<=1kb)	3	174859280	175810552	951273	1	254827	ENST00000454872.5	0	NAALADL2	NAALADL2
chr16	48364692	48367096	2405	*	7.79	7.55	7.99	-0.44	0.000591	0.012	Promoter (<=1kb)	16	48360531	48365901	5371	2	6477	ENST00000356721.3	0	SIAH1	SIAH1
chr3	32106131	32108033	1903	*	8.3	8.06	8.5	-0.44	0.000727	0.0141	Promoter (<=1kb)	3	32106511	32168713	62203	1	23171	ENST00000282541.9	0	GPD1L	GPD1L
chr20	35615372	35617482	2111	*	7.72	7.48	7.92	-0.44	0.000954	0.0172	Promoter (<=1kb)	20	35615892	35621049	5158	1	6676	ENST00000374273.7	0	SPAG4	SPAG4
chr10	133356799	133358333	1535	*	7.63	7.39	7.83	-0.44	0.00192	0.029	Promoter (<=1kb)	10	133355154	133358035	2882	2	282969	ENST00000278025.8	0	FUOM	FUOM
chr11	10930731	10932626	1896	*	7.71	7.48	7.92	-0.44	0.00265	0.0362	Distal Intergenic	11	10865261	10906802	41542	1	729013	ENST00000530344.1	65470	ZBED5-AS1	ZBED5-AS1
chr1	168347798	168348939	1142	*	7.32	7.08	7.52	-0.44	0.00275	0.0371	Intron (ENST00000636624.1/ENST00000636624.1, intron 1 of 3)	1	168375524	168375621	98	1	693142	ENST00000385239.1	-26585	MIR557	MIR557
chr8	84181726	84189626	7901	*	10.36	10.13	10.56	-0.43	2.42e-12	7.14e-10	Promoter (<=1kb)	8	84182787	84529577	346791	1	138046	ENST00000522613.5	0	RALYL	RALYL
chr1	50967405	50972421	5017	*	10.06	9.83	10.26	-0.43	7.93e-12	2.06e-09	Promoter (<=1kb)	1	50968695	50974633	5939	1	1031	ENST00000396148.1	0	CDKN2C	CDKN2C
chr17	44945566	44948517	2952	*	9.45	9.22	9.65	-0.43	7.61e-10	1.37e-07	Promoter (<=1kb)	17	44924709	44947637	22929	2	146909	ENST00000587309.5	0	KIF18B	KIF18B
chr12	50023975	50026140	2166	*	9.2	8.97	9.4	-0.43	2.49e-08	2.96e-06	Promoter (<=1kb)	12	49989162	50025438	36277	2	29127	ENST00000427314.6	0	RACGAP1	RACGAP1
chrX	107714824	107717607	2784	*	8.8	8.57	9	-0.43	1e-06	7.18e-05	Promoter (<=1kb)	23	107713221	107716545	3325	2	1831	ENST00000372390.8	0	TSC22D3	TSC22D3
chr8	143736818	143741149	4332	*	8.85	8.61	9.05	-0.43	1.84e-06	0.00012	Promoter (<=1kb)	8	143739396	143742135	2740	1	100128338	ENST00000534398.1	0	FAM83H-AS1	FAM83H-AS1
chr6	125153406	125155510	2105	*	8.65	8.42	8.84	-0.43	2.31e-06	0.000145	Promoter (<=1kb)	6	125153649	125263497	109849	1	7164	ENST00000304877.17	0	TPD52L1	TPD52L1
chr17	81395294	81404345	9052	*	9.09	8.86	9.29	-0.43	4.55e-06	0.000253	Promoter (<=1kb)	17	81400716	81400778	63	2	100616294	ENST00000584184.1	0	MIR4740	MIR4740
chr2	26785315	26787912	2598	*	8.52	8.28	8.72	-0.43	5.89e-06	0.000311	Promoter (<=1kb)	2	26785997	26794593	8597	1	1058	ENST00000335756.8	0	CENPA	CENPA
chr8	57994331	57996815	2485	*	8.56	8.32	8.76	-0.43	8.06e-06	0.000403	Promoter (<=1kb)	8	57994509	58145999	151491	1	90362	ENST00000519262.5	0	FAM110B	FAM110B
chr20	43666560	43668261	1702	*	8.4	8.18	8.6	-0.43	2.58e-05	0.00105	Promoter (<=1kb)	20	43667019	43716495	49477	1	4605	ENST00000396863.8	0	MYBL2	MYBL2
chr8	109643115	109645554	2440	*	8.25	8.02	8.45	-0.43	5.47e-05	0.00193	Promoter (<=1kb)	8	109644115	109648084	3970	1	100132813	ENST00000499579.1	0	NA	NA
chr8	114585559	114587322	1764	*	7.96	7.73	8.16	-0.43	0.000436	0.00953	Distal Intergenic	8	115414429	115492221	77793	2	7227	ENST00000518018.1	904899	TRPS1	TRPS1
chr22	21651255	21653290	2036	*	7.91	7.67	8.11	-0.43	0.000817	0.0155	Promoter (<=1kb)	22	21652981	21653058	78	1	100126318	ENST00000390813.1	0	MIR301B	MIR301B
chr10	22436743	22438327	1585	*	7.89	7.66	8.09	-0.43	0.00154	0.0246	Intron (ENST00000487973.1/9576, intron 2 of 3)	10	22391805	22454224	62420	1	9576	ENST00000487973.1	44938	SPAG6	SPAG6
chr5	69042586	69044225	1640	*	7.73	7.5	7.93	-0.43	0.00165	0.0259	Exon (ENST00000479830.2/ENST00000479830.2, exon 1 of 2)	5	69026755	69030165	3411	2	101928885	ENST00000504280.1	-12421	NA	NA
chr2	130390526	130392439	1914	*	7.65	7.42	7.85	-0.43	0.00205	0.0304	Distal Intergenic	2	130372608	130374533	1926	1	26469	ENST00000462321.1	17918	PTPN18	PTPN18
chr15	57591364	57593827	2464	*	7.67	7.43	7.86	-0.43	0.00206	0.0304	Promoter (<=1kb)	15	57591941	57685364	93424	1	100820829	ENST00000267853.9	0	MYZAP	MYZAP
chr8	123394108	123397026	2919	*	9.89	9.67	10.09	-0.42	7.06e-12	1.85e-09	Promoter (<=1kb)	8	123319850	123396434	76585	2	29028	ENST00000517666.5	0	ATAD2	ATAD2
chr1	119711470	119714922	3453	*	9.61	9.38	9.8	-0.42	5.15e-09	7.82e-07	Promoter (<=1kb)	1	119711715	119744226	32512	1	26227	ENST00000641023.1	0	PHGDH	PHGDH
chr1	211674124	211676338	2215	*	9.27	9.04	9.46	-0.42	1.49e-08	1.91e-06	Promoter (<=1kb)	1	211658657	211675630	16974	2	4751	ENST00000540251.5	0	NEK2	NEK2
chr4	88591200	88594709	3510	*	9.58	9.35	9.77	-0.42	3.49e-08	3.92e-06	Promoter (<=1kb)	4	88592423	88708542	116120	1	8916	ENST00000402738.5	0	HERC3	HERC3
chr8	98943455	98947117	3663	*	9.37	9.15	9.57	-0.42	6.18e-08	6.57e-06	Promoter (<=1kb)	8	98944403	98946302	1900	1	116039	ENST00000520791.5	0	OSR2	OSR2
chr2	112763320	112765606	2287	*	9.03	8.8	9.22	-0.42	2.99e-07	2.51e-05	Promoter (<=1kb)	2	112736607	112764677	28071	2	150468	ENST00000302450.10	0	CKAP2L	CKAP2L
chr17	75032242	75036378	4137	*	9.15	8.93	9.35	-0.42	3.44e-07	2.82e-05	Promoter (<=1kb)	17	75032575	75049284	16710	1	23510	ENST00000579242.5	0	KCTD2	KCTD2
chr6	126339633	126341616	1984	*	8.91	8.68	9.11	-0.42	5.74e-07	4.41e-05	Promoter (<=1kb)	6	126340174	126348608	8435	1	387103	ENST00000368325.5	0	CENPW	CENPW
chr8	143876252	143879200	2949	*	9.05	8.82	9.24	-0.42	1.18e-06	8.16e-05	Promoter (<=1kb)	8	143857324	143878464	21141	2	83481	ENST00000615648.1	0	EPPK1	EPPK1
chr6	26019484	26022852	3369	*	8.84	8.62	9.04	-0.42	2.7e-05	0.00109	Promoter (<=1kb)	6	26020490	26020900	411	1	8350	ENST00000613854.1	0	HIST1H3A	HIST1H3A
chr6	131134604	131136914	2311	*	8.39	8.16	8.58	-0.42	5.55e-05	0.00195	Promoter (<=1kb)	6	131135666	131283535	147870	1	9465	ENST00000431975.6	0	AKAP7	AKAP7
chr5	181203918	181205931	2014	*	8.1	7.87	8.3	-0.42	0.000278	0.00669	Promoter (<=1kb)	5	181193924	181205172	11249	2	81786	ENST00000274773.11	0	TRIM7	TRIM7
chr8	91039841	91041939	2099	*	8.07	7.85	8.27	-0.42	0.000312	0.0073	Promoter (<=1kb)	8	90993796	91041064	47269	2	55529	ENST00000285419.7	0	TMEM55A	TMEM55A
chr7	101362461	101364331	1871	*	8.12	7.89	8.32	-0.42	0.000342	0.00787	Promoter (<=1kb)	7	101362820	101559024	196205	1	136227	ENST00000313669.11	0	COL26A1	COL26A1
chr17	37741422	37746421	5000	*	8.1	7.88	8.3	-0.42	0.000396	0.00886	Promoter (<=1kb)	17	37686432	37745247	58816	2	6928	ENST00000617811.4	0	HNF1B	HNF1B
chr19	50834893	50837785	2893	*	7.99	7.77	8.19	-0.42	0.00101	0.018	Promoter (<=1kb)	19	50825305	50837213	11909	2	55554	ENST00000326856.8	0	KLK15	KLK15
chr12	51819778	51822250	2473	*	7.78	7.55	7.97	-0.42	0.00268	0.0364	3' UTR	12	51817893	51831917	14025	2	401720	ENST00000564840.2	9667	NA	NA
chr5	127072419	127074098	1680	*	7.69	7.46	7.88	-0.42	0.0029	0.0386	Promoter (<=1kb)	5	127042558	127073492	30935	2	401207	ENST00000535381.5	0	C5orf63	C5orf63
chr11	64229889	64231421	1533	*	7.46	7.24	7.66	-0.42	0.00343	0.0428	Promoter (<=1kb)	11	64230278	64234278	4001	1	3338	ENST00000628077.2	0	DNAJC4	DNAJC4
chr8	94638100	94644195	6096	*	10.6	10.38	10.79	-0.41	6.25e-13	2.25e-10	Promoter (<=1kb)	8	94637285	94639467	2183	2	100288748	ENST00000562760.1	0	RP11-22C11.2	RP11-22C11.2
chr2	233852447	233855407	2961	*	9.24	9.02	9.43	-0.41	2.43e-08	2.9e-06	Promoter (<=1kb)	2	233836701	233854566	17866	2	55355	ENST00000432087.5	0	HJURP	HJURP
chr19	2059281	2062786	3506	*	9.1	8.88	9.3	-0.41	2.09e-07	1.85e-05	Distal Intergenic	19	2046461	2051244	4784	2	2872	ENST00000589509.5	-8037	MKNK2	MKNK2
chr5	69166261	69169763	3503	*	9.08	8.86	9.27	-0.41	1.38e-06	9.23e-05	Promoter (<=1kb)	5	69167010	69178245	11236	1	891	ENST00000256442.9	0	CCNB1	CCNB1
chr9	35663236	35665938	2703	*	8.69	8.47	8.88	-0.41	1.05e-05	0.000505	Promoter (<=1kb)	9	35658877	35665192	6316	2	84904	ENST00000475323.5	0	ARHGEF39	ARHGEF39
chr1	84297794	84299699	1906	*	8.69	8.47	8.88	-0.41	1.11e-05	0.000532	Promoter (<=1kb)	1	84298366	84350798	52433	1	148418	ENST00000370673.7	0	SAMD13	SAMD13
chr12	111766239	111767966	1728	*	8.53	8.31	8.72	-0.41	3.2e-05	0.00125	Promoter (<=1kb)	12	111766887	111809638	42752	1	217	ENST00000416293.7	0	ALDH2	ALDH2
chr3	44728954	44730505	1552	*	8.56	8.34	8.75	-0.41	4.92e-05	0.00177	Promoter (<=1kb)	3	44729596	44737083	7488	1	115560	ENST00000396048.6	0	ZNF501	ZNF501
chr9	136050796	136053138	2343	*	8.39	8.17	8.58	-0.41	6.4e-05	0.0022	Promoter (<=1kb)	9	136006537	136050580	44044	2	138151	ENST00000371753.5	-216	NACC2	NACC2
chr9	4738471	4742545	4075	*	8.55	8.34	8.74	-0.41	0.000133	0.00376	Promoter (<=1kb)	9	4709559	4741799	32241	2	50808	ENST00000611749.4	0	AK3	AK3
chr9	114397289	114398977	1689	*	8.18	7.96	8.38	-0.41	0.000336	0.00776	Promoter (2-3kb)	9	114334156	114394405	60250	2	80709	ENST00000307564.8	-2884	AKNA	AKNA
chr17	7280683	7283572	2890	*	8.12	7.9	8.31	-0.41	0.000674	0.0133	Promoter (<=1kb)	17	7281667	7288257	6591	1	6517	ENST00000317370.12	0	SLC2A4	SLC2A4
chr19	1025844	1029191	3348	*	8.32	8.11	8.51	-0.41	0.0011	0.0191	Promoter (<=1kb)	19	1026581	1039068	12488	1	1265	ENST00000263097.8	0	CNN2	CNN2
chr12	94649493	94651077	1585	*	7.91	7.69	8.1	-0.41	0.00201	0.03	Promoter (<=1kb)	12	94567124	94650562	83439	2	57458	ENST00000261226.8	0	TMCC3	TMCC3
chr7	27160509	27174780	14272	*	7.61	7.39	7.8	-0.41	0.00367	0.0445	Promoter (<=1kb)	7	27168619	27171373	2755	1	100874323	ENST00000519694.1	0	HOXA10-AS	HOXA10-AS
chr3	120907745	120914116	6372	*	10.75	10.54	10.94	-0.4	4.13e-15	2.31e-12	Promoter (<=1kb)	3	120908072	121424761	516690	1	9515	ENST00000273666.10	0	STXBP5L	STXBP5L
chr15	41331193	41335237	4045	*	10.11	9.9	10.3	-0.4	1.95e-12	6.19e-10	Promoter (<=1kb)	15	41309268	41332621	23354	2	11339	ENST00000220514.7	0	OIP5	OIP5
chr2	10119727	10125541	5815	*	10.29	10.08	10.48	-0.4	1.19e-11	2.91e-09	Promoter (<=1kb)	2	10120698	10131418	10721	1	6241	ENST00000641198.1	0	RRM2	RRM2
chr14	55189686	55192515	2830	*	9.5	9.29	9.69	-0.4	2.32e-09	3.8e-07	Promoter (<=1kb)	14	55148112	55191544	43433	2	9787	ENST00000395425.6	0	DLGAP5	DLGAP5
chr1	45498822	45501969	3148	*	9.24	9.03	9.42	-0.4	1.21e-07	1.17e-05	Promoter (<=1kb)	1	45493866	45500079	6214	2	126661	ENST00000626177.2	0	NA	NA
chr10	101058732	101064097	5366	*	9.02	8.81	9.21	-0.4	2.64e-06	0.000161	Promoter (<=1kb)	10	101061841	101065592	3752	1	81621	ENST00000370200.5	0	KAZALD1	KAZALD1
chr17	46266209	46268043	1835	*	9.16	8.95	9.35	-0.4	2.85e-06	0.000173	Exon (ENST00000570002.2/ENST00000570002.2, exon 1 of 1)	17	46292733	46337792	45060	1	9884	ENST00000496930.5	-24690	LRRC37A	LRRC37A
chr16	3149466	3153323	3858	*	9.21	8.99	9.39	-0.4	5.38e-06	0.00029	Promoter (2-3kb)	16	3147128	3148073	946	1	197350	ENST00000576807.1	2338	CASP16P	CASP16P
chr5	68287615	68292515	4901	*	9.02	8.81	9.2	-0.4	1.2e-05	0.000564	Promoter (<=1kb)	5	68288368	68298583	10216	1	5295	ENST00000320694.12	0	PIK3R1	PIK3R1
chrX	69503636	69507174	3539	*	8.88	8.67	9.06	-0.4	1.56e-05	0.000692	Promoter (<=1kb)	23	69505241	69532508	27268	1	27112	ENST00000252338.4	0	FAM155B	FAM155B
chr6	26053839	26057250	3412	*	8.84	8.63	9.03	-0.4	1.73e-05	0.000756	Promoter (<=1kb)	6	26055787	26056428	642	2	3006	ENST00000343677.3	0	HIST1H1C	HIST1H1C
chr2	168889229	168891013	1785	*	8.39	8.17	8.57	-0.4	0.000104	0.00313	Promoter (<=1kb)	2	168834132	168889293	55162	2	57405	ENST00000479309.6	0	SPC25	SPC25
chrX	23667017	23670058	3042	*	8.34	8.12	8.52	-0.4	0.000178	0.00473	Promoter (<=1kb)	23	23667446	23686399	18954	1	10549	ENST00000379341.8	0	PRDX4	PRDX4
chr2	230067016	230069293	2278	*	8.18	7.96	8.36	-0.4	0.000275	0.00666	Promoter (<=1kb)	2	230034974	230068999	34026	2	151473	ENST00000295190.8	0	SLC16A14	SLC16A14
chr9	129139280	129142322	3043	*	8.31	8.1	8.5	-0.4	0.000511	0.0108	Promoter (<=1kb)	9	129139382	129147998	8617	1	5524	ENST00000423100.5	0	PTPA	PTPA
chr17	8137584	8139757	2174	*	8	7.79	8.19	-0.4	0.00078	0.015	Promoter (2-3kb)	17	8141216	8142191	976	2	5187	ENST00000583677.1	2434	PER1	PER1
chr16	57298850	57300590	1741	*	7.9	7.69	8.09	-0.4	0.000804	0.0153	Distal Intergenic	16	57256097	57284687	28591	2	51090	ENST00000219207.9	-14163	PLLP	PLLP
chr11	111936243	111937905	1663	*	7.89	7.67	8.07	-0.4	0.00151	0.0244	Promoter (<=1kb)	11	111937203	112022584	85382	1	85458	ENST00000440460.6	0	DIXDC1	DIXDC1
chr3	44760612	44763447	2836	*	10.14	9.93	10.32	-0.39	2.16e-12	6.46e-10	Promoter (<=1kb)	3	44761717	44853261	91545	1	56992	ENST00000326047.8	0	KIF15	KIF15
chr14	20680117	20686413	6297	*	10.35	10.14	10.53	-0.39	5.85e-11	1.28e-08	Promoter (<=1kb)	14	20684177	20694186	10010	1	283	ENST00000336811.10	0	ANG	ANG
chr20	31738147	31741486	3340	*	9.86	9.65	10.05	-0.39	1.26e-09	2.21e-07	Promoter (<=1kb)	20	31739271	31801805	62535	1	22974	ENST00000300403.10	0	TPX2	TPX2
chr2	179858565	179862279	3715	*	9.48	9.27	9.66	-0.39	1.38e-08	1.77e-06	Promoter (<=1kb)	2	179860836	179860908	73	2	100302172	ENST00000408313.1	0	MIR1258	MIR1258
chr9	78295924	78299032	3109	*	9.55	9.34	9.73	-0.39	1.56e-08	1.97e-06	Promoter (<=1kb)	9	78297143	78329454	32312	1	29968	ENST00000347159.6	0	PSAT1	PSAT1
chr19	11088510	11092279	3770	*	9.62	9.41	9.8	-0.39	3.1e-08	3.56e-06	Promoter (<=1kb)	19	11089362	11132163	42802	1	3949	ENST00000558518.5	0	LDLR	LDLR
chr3	179449403	179452148	2746	*	9.17	8.96	9.35	-0.39	6.77e-07	5.05e-05	Promoter (<=1kb)	3	179396089	179451590	55502	2	59345	ENST00000232564.7	0	GNB4	GNB4
chr19	46783326	46788750	5425	*	9.26	9.06	9.45	-0.39	9.69e-07	6.96e-05	Promoter (<=1kb)	19	46774883	46788594	13712	2	6510	ENST00000542575.6	0	SLC1A5	SLC1A5
chr15	82950350	82953431	3082	*	9.17	8.96	9.36	-0.39	2.05e-06	0.000132	Promoter (<=1kb)	15	82848983	82952721	103739	2	9455	ENST00000450735.6	0	HOMER2	HOMER2
chr10	13160580	13162850	2271	*	8.68	8.48	8.87	-0.39	1.99e-05	0.000846	Promoter (<=1kb)	10	13161554	13211104	49551	1	55388	ENST00000378714.7	0	MCM10	MCM10
chr17	21098386	21100478	2093	*	8.62	8.41	8.8	-0.39	5e-05	0.00179	Distal Intergenic	17	21075556	21090615	15060	1	101060544	ENST00000456235.1	22830	LINC01563	LINC01563
chr19	12880202	12882105	1904	*	8.41	8.2	8.59	-0.39	0.00013	0.0037	Promoter (<=1kb)	19	12875211	12881468	6258	2	1777	ENST00000222219.7	0	DNASE2	DNASE2
chr4	89055511	89057795	2285	*	8.26	8.05	8.44	-0.39	0.000351	0.00805	Promoter (<=1kb)	4	88725955	89057172	331218	2	10144	ENST00000264344.9	0	FAM13A	FAM13A
chr6	26194628	26200741	6114	*	10.23	10.03	10.41	-0.38	4.07e-12	1.12e-09	Promoter (<=1kb)	6	26198851	26199243	393	2	3013	ENST00000341023.1	0	HIST1H2AD	HIST1H2AD
chr15	90992599	90996041	3443	*	10.03	9.82	10.2	-0.38	8.73e-11	1.87e-08	Promoter (<=1kb)	15	90966038	90994495	28458	2	9055	ENST00000394249.7	0	PRC1	PRC1
chr17	8117221	8127745	10525	*	10.43	10.23	10.61	-0.38	1.99e-08	2.45e-06	Promoter (<=1kb)	17	8095900	8118489	22590	2	59344	ENST00000380149.5	0	ALOXE3	ALOXE3
chr8	66112612	66115588	2977	*	9.54	9.34	9.72	-0.38	7.47e-07	5.48e-05	Exon (ENST00000520930.1/ENST00000520930.1, exon 1 of 2)	8	66126896	66175485	48590	1	84675	ENST00000353317.9	-11308	TRIM55	TRIM55
chr19	11154157	11156439	2283	*	9.03	8.83	9.21	-0.38	1.31e-06	8.93e-05	Promoter (<=1kb)	19	11131520	11155782	24263	2	147841	ENST00000585567.5	0	SPC24	SPC24
chr8	8383890	8387262	3373	*	9.13	8.93	9.3	-0.38	1.37e-06	9.23e-05	Promoter (<=1kb)	8	8317737	8386498	68762	2	157285	ENST00000615670.4	0	SGK223	SGK223
chr1	152034732	152037316	2585	*	9.09	8.89	9.27	-0.38	9.18e-06	0.000452	Promoter (<=1kb)	1	152032506	152037035	4530	2	6282	ENST00000271638.2	0	S100A11	S100A11
chr16	69725292	69728044	2753	*	8.94	8.74	9.12	-0.38	1.12e-05	0.000532	Promoter (<=1kb)	16	69706996	69726506	19511	2	1728	ENST00000561500.5	0	NQO1	NQO1
chr5	42423134	42425771	2638	*	8.91	8.71	9.09	-0.38	1.4e-05	0.000633	Promoter (<=1kb)	5	42423777	42721877	298101	1	2690	ENST00000230882.8	0	GHR	GHR
chr1	70410077	70413329	3253	*	9.21	9	9.38	-0.38	2.5e-05	0.00102	Promoter (<=1kb)	1	70411218	70439851	28634	1	1491	ENST00000411986.6	0	CTH	CTH
chr10	92238629	92244051	5423	*	9.09	8.89	9.26	-0.38	6.93e-05	0.00232	Promoter (<=1kb)	10	92046692	92243246	196555	2	22849	ENST00000412050.8	0	CPEB3	CPEB3
chr14	60646562	60650503	3942	*	8.5	8.3	8.68	-0.38	0.000402	0.00897	Promoter (<=1kb)	14	60643415	60649462	6048	2	6495	ENST00000247182.6	0	SIX1	SIX1
chr9	70417913	70421630	3718	*	8.7	8.49	8.88	-0.38	0.000525	0.011	Promoter (3-4kb)	9	70384597	70414624	30028	2	687	ENST00000377126.3	-3289	KLF9	KLF9
chr11	118262935	118264899	1965	*	8.09	7.89	8.27	-0.38	0.00208	0.0305	Promoter (<=1kb)	11	118253403	118264282	10880	2	10205	ENST00000278937.6	0	MPZL2	MPZL2
chr19	53520285	53522447	2163	*	7.77	7.57	7.95	-0.38	0.00328	0.0415	Promoter (<=1kb)	19	53520948	53580202	59255	1	55422	ENST00000648236.1	0	ZNF331	ZNF331
chr20	33665495	33668863	3369	*	8.04	7.84	8.22	-0.38	0.0035	0.0433	Promoter (<=1kb)	20	33666498	33668525	2028	1	170487	ENST00000330271.4	0	ACTL10	ACTL10
chr8	127734076	127741734	7659	*	11.51	11.31	11.68	-0.37	2.92e-14	1.41e-11	Promoter (<=1kb)	8	127735434	127740477	5044	1	4609	ENST00000259523.10	0	MYC	MYC
chr1	205676287	205681170	4884	*	10.44	10.25	10.61	-0.37	9.81e-11	2.05e-08	Promoter (<=1kb)	1	205657851	205680459	22609	2	85414	ENST00000367145.3	0	SLC45A3	SLC45A3
chr10	28676679	28682713	6035	*	10.59	10.39	10.76	-0.37	2.15e-10	4.22e-08	Promoter (<=1kb)	10	28677342	28682939	5598	1	25805	ENST00000375533.5	0	BAMBI	BAMBI
chr15	89574431	89577583	3153	*	9.63	9.44	9.81	-0.37	3.34e-08	3.78e-06	Promoter (<=1kb)	15	89575482	89628023	52542	1	90381	ENST00000268138.11	0	TICRR	TICRR
chr17	8219855	8224405	4551	*	9.92	9.73	10.1	-0.37	9.25e-08	9.41e-06	Promoter (<=1kb)	17	8220642	8224043	3402	2	284029	ENST00000315707.3	0	LINC00324	LINC00324
chr11	7512659	7515792	3134	*	9.58	9.38	9.75	-0.37	2.52e-07	2.19e-05	Promoter (<=1kb)	11	7513298	7565756	52459	1	8495	ENST00000526873.5	0	PPFIBP2	PPFIBP2
chr1	44739044	44741230	2187	*	9.47	9.28	9.65	-0.37	3.36e-07	2.78e-05	Promoter (<=1kb)	1	44739818	44757971	18154	1	11004	ENST00000452259.5	0	KIF2C	KIF2C
chr1	161398387	161400867	2481	*	9.56	9.37	9.73	-0.37	3.41e-06	0.000199	Exon (ENST00000636161.1/ENST00000636161.1, exon 1 of 2)	1	161364731	161367874	3144	2	257177	ENST00000367974.1	-30513	CFAP126	CFAP126
chr12	119876125	119877911	1787	*	8.82	8.63	8.99	-0.37	1.48e-05	0.000662	Promoter (<=1kb)	12	119685790	119877291	191502	2	11113	ENST00000392521.6	0	CIT	CIT
chr3	9842492	9844645	2154	*	9.04	8.84	9.21	-0.37	4.14e-05	0.00155	Promoter (<=1kb)	3	9837849	9844014	6166	2	285367	ENST00000433535.6	0	RPUSD3	RPUSD3
chr3	49428630	49430321	1692	*	8.64	8.45	8.82	-0.37	0.000128	0.00367	Promoter (<=1kb)	3	49416794	49429310	12517	2	275	ENST00000636166.1	0	AMT	AMT
chr15	64379772	64382084	2313	*	8.65	8.46	8.82	-0.37	0.000135	0.0038	Promoter (<=1kb)	15	64214099	64381420	167322	2	53944	ENST00000634318.1	0	CSNK1G1	CSNK1G1
chr12	120316156	120317683	1528	*	8.44	8.24	8.61	-0.37	0.000163	0.00445	Distal Intergenic	12	120322117	120326093	3977	2	5319	ENST00000549767.1	8410	PLA2G1B	PLA2G1B
chr1	2544833	2549376	4544	*	8.95	8.75	9.12	-0.37	0.000166	0.00449	Promoter (2-3kb)	1	2550074	2551598	1525	2	115110	ENST00000448624.2	2222	NA	NA
chr3	30605938	30607805	1868	*	8.5	8.31	8.67	-0.37	0.000575	0.0118	Promoter (<=1kb)	3	30606502	30694134	87633	1	7048	ENST00000295754.9	0	TGFBR2	TGFBR2
chr12	124926956	124928275	1320	*	8.12	7.92	8.3	-0.37	0.000681	0.0134	Distal Intergenic	12	124913587	124917368	3782	2	7316	ENST00000542416.1	-9588	UBC	UBC
chr3	50226190	50228489	2300	*	8.29	8.09	8.46	-0.37	0.000693	0.0136	Promoter (<=1kb)	3	50227436	50227490	55	1	102464817	ENST00000611784.1	0	MIR5787	MIR5787
chr8	67951597	67953214	1618	*	8.19	8	8.37	-0.37	0.000712	0.0139	Promoter (<=1kb)	8	67952118	68237030	284913	1	80243	ENST00000288368.4	0	PREX2	PREX2
chrX	132022297	132025513	3217	*	8.07	7.87	8.24	-0.37	0.000823	0.0156	Promoter (<=1kb)	23	132023265	132075943	52679	1	51765	ENST00000394334.6	0	STK26	STK26
chr6	32836974	32839094	2121	*	8.23	8.03	8.4	-0.37	0.00118	0.0203	Promoter (<=1kb)	6	32813767	32838822	25056	2	6891	ENST00000452392.2	0	TAP2	TAP2
chr16	56607989	56610260	2272	*	8.13	7.94	8.31	-0.37	0.00126	0.0214	Promoter (<=1kb)	16	56608199	56609497	1299	1	4502	ENST00000245185.5	0	MT2A	MT2A
chr6	31821231	31823200	1970	*	8.28	8.09	8.46	-0.37	0.00138	0.0228	Promoter (4-5kb)	6	31827735	31830255	2521	1	3304	ENST00000375650.4	-4535	HSPA1B	HSPA1B
chr1	1012663	1015264	2602	*	8.18	7.99	8.36	-0.37	0.00174	0.0271	Promoter (<=1kb)	1	1013423	1014540	1118	1	9636	ENST00000379389.4	0	ISG15	ISG15
chr1	161097780	161099488	1709	*	7.98	7.78	8.15	-0.37	0.00283	0.0379	Promoter (<=1kb)	1	161098361	161100298	1938	1	126823	ENST00000490724.6	0	KLHDC9	KLHDC9
chr3	48186525	48189138	2614	*	9.95	9.76	10.12	-0.36	8.35e-09	1.16e-06	Promoter (<=1kb)	3	48157146	48188356	31211	2	993	ENST00000302506.7	0	CDC25A	CDC25A
chr1	167713823	167717155	3333	*	9.9	9.71	10.07	-0.36	3.18e-08	3.62e-06	Promoter (4-5kb)	1	167721950	167765896	43947	1	9019	ENST00000464954.1	-4795	MPZL1	MPZL1
chr8	144516351	144519353	3003	*	9.81	9.62	9.98	-0.36	7.62e-08	7.87e-06	Promoter (<=1kb)	8	144511288	144517845	6558	2	9401	ENST00000621189.4	0	RECQL4	RECQL4
chr11	61826835	61830984	4150	*	9.52	9.33	9.69	-0.36	3.51e-07	2.87e-05	Promoter (<=1kb)	11	61810826	61829318	18493	2	3992	ENST00000421879.5	0	FADS1	FADS1
chr17	17819890	17823746	3857	*	9.83	9.65	10	-0.36	1.16e-06	8.06e-05	Promoter (<=1kb)	17	17812073	17819951	7879	2	6720	ENST00000395757.5	0	SREBF1	SREBF1
chr18	23583739	23587496	3758	*	9.42	9.23	9.59	-0.36	1.61e-06	0.000107	Promoter (<=1kb)	18	23531437	23586898	55462	2	4864	ENST00000269228.9	0	NPC1	NPC1
chr8	119207754	119210312	2559	*	9.37	9.18	9.54	-0.36	1.85e-06	0.00012	Promoter (<=1kb)	8	119207949	119243522	35574	1	114569	ENST00000534619.5	0	MAL2	MAL2
chr5	123420828	123424633	3806	*	9.29	9.1	9.46	-0.36	2.12e-06	0.000136	Promoter (<=1kb)	5	123344885	123423303	78419	2	153241	ENST00000306467.9	0	CEP120	CEP120
chr4	88282614	88285750	3137	*	9.2	9.01	9.37	-0.36	4.63e-06	0.000256	Promoter (<=1kb)	4	88284942	88331421	46480	1	105369192	ENST00000500009.2	0	RP11-10L7.1	RP11-10L7.1
chr12	57077337	57078942	1606	*	8.92	8.73	9.09	-0.36	1.8e-05	0.000782	Promoter (<=1kb)	12	57055643	57078763	23121	2	23306	ENST00000379391.7	0	NEMP1	NEMP1
chr6	17280714	17282962	2249	*	8.8	8.61	8.97	-0.36	4.47e-05	0.00164	Promoter (<=1kb)	6	17281346	17293875	12530	1	221662	ENST00000379052.9	0	RBM24	RBM24
chr8	66774432	66776507	2076	*	8.66	8.47	8.83	-0.36	6.61e-05	0.00223	Promoter (<=1kb)	8	66775181	66862020	86840	1	23678	ENST00000396596.2	0	SGK3	SGK3
chr3	49131721	49134415	2695	*	8.92	8.73	9.09	-0.36	9.99e-05	0.00303	Promoter (<=1kb)	3	49121114	49133118	12005	2	3913	ENST00000418109.5	0	LAMB2	LAMB2
chr1	226121242	226123360	2119	*	8.79	8.6	8.96	-0.36	0.000246	0.00608	Distal Intergenic	1	226148003	226155071	7069	1	107985353	ENST00000440540.1	-24643	NA	NA
chr3	122680148	122681969	1822	*	8.4	8.2	8.56	-0.36	0.00036	0.00821	Promoter (<=1kb)	3	122680618	122730840	50223	1	54625	ENST00000474629.6	0	PARP14	PARP14
chr8	48918843	48922384	3542	*	8.35	8.16	8.52	-0.36	0.000478	0.0103	Promoter (<=1kb)	8	48917604	48921683	4080	2	6591	ENST00000642303.1	0	SNAI2	SNAI2
chr3	44712207	44713643	1437	*	8.41	8.22	8.58	-0.36	0.00052	0.0109	Promoter (<=1kb)	3	44712643	44723829	11187	1	91392	ENST00000449836.5	0	ZNF502	ZNF502
chr17	8175296	8177341	2046	*	8.65	8.45	8.82	-0.36	0.000594	0.0121	Promoter (<=1kb)	17	8173237	8176373	3137	2	84314	ENST00000449985.6	0	TMEM107	TMEM107
chr6	83429192	83431939	2748	*	8.42	8.22	8.59	-0.36	0.000725	0.0141	Promoter (<=1kb)	6	83210389	83431071	220683	2	4199	ENST00000369705.3	0	ME1	ME1
chr19	35642753	35645450	2698	*	8.43	8.24	8.6	-0.36	0.00158	0.0252	Promoter (<=1kb)	19	35643666	35644682	1017	1	2116	ENST00000591135.1	0	ETV2	ETV2
chrX	107204922	107206771	1850	*	7.99	7.8	8.16	-0.36	0.00212	0.031	Promoter (<=1kb)	23	107206632	107244242	37611	1	139212	ENST00000535523.5	0	PIH1D3	PIH1D3
chr14	88553467	88555582	2116	*	8.07	7.88	8.24	-0.36	0.00234	0.0333	Promoter (<=1kb)	14	88465781	88554733	88953	2	11099	ENST00000556564.5	0	PTPN21	PTPN21
chr1	147541339	147543386	2048	*	8.19	8	8.36	-0.36	0.00321	0.0409	Promoter (<=1kb)	1	147541412	147626216	84805	1	607	ENST00000234739.7	0	BCL9	BCL9
chr6	26320731	26323170	2440	*	7.9	7.71	8.07	-0.36	0.00392	0.0467	Exon (ENST00000404612.1/ENST00000404612.1, exon 1 of 1)	6	26285113	26285509	397	2	8365	ENST00000377727.1	-35222	HIST1H4H	HIST1H4H
chr6	152980229	152985469	5241	*	10.38	10.19	10.54	-0.35	1.23e-10	2.5e-08	Promoter (<=1kb)	6	152970529	152983018	12490	2	26271	ENST00000229758.7	0	FBXO5	FBXO5
chr2	180690311	180696711	6401	*	10.03	9.85	10.2	-0.35	2.81e-09	4.51e-07	Promoter (<=1kb)	2	180692104	180916939	224836	1	101669767	ENST00000629145.1	0	SCHLAP1	SCHLAP1
chr12	123382465	123385605	3141	*	9.7	9.52	9.86	-0.35	1.3e-07	1.24e-05	Promoter (<=1kb)	12	123383773	123409351	25579	1	387893	ENST00000330479.8	0	KMT5A	KMT5A
chr8	94473522	94476013	2492	*	9.48	9.29	9.64	-0.35	5.03e-07	3.96e-05	Promoter (<=1kb)	8	94371960	94475109	103150	2	25788	ENST00000336148.9	0	RAD54B	RAD54B
chr8	143607933	143610337	2405	*	9.54	9.36	9.71	-0.35	5.86e-07	4.45e-05	Promoter (<=1kb)	8	143603913	143609614	5702	2	65263	ENST00000220966.10	0	PYCRL	PYCRL
chr10	68469820	68472385	2566	*	9.42	9.23	9.58	-0.35	6.91e-07	5.14e-05	Promoter (<=1kb)	10	68414064	68471886	57823	2	1763	ENST00000551118.6	0	DNA2	DNA2
chr8	119854554	119856685	2132	*	9.33	9.15	9.5	-0.35	1.12e-06	7.86e-05	Promoter (<=1kb)	8	119833976	119856010	22035	2	79075	ENST00000313655.4	0	DSCC1	DSCC1
chr22	41831973	41835058	3086	*	9.36	9.17	9.52	-0.35	1.14e-06	7.95e-05	Promoter (<=1kb)	22	41831215	41834665	3451	2	112637020	ENST00000333487.2	0	NA	NA
chr3	194133408	194138644	5237	*	9.98	9.8	10.14	-0.35	1.81e-06	0.000119	Promoter (<=1kb)	3	194136145	194138732	2588	1	3280	ENST00000232424.3	0	HES1	HES1
chr11	61814660	61817796	3137	*	9.25	9.06	9.41	-0.35	2.95e-06	0.000178	Promoter (<=1kb)	11	61815161	61815240	80	2	100302263	ENST00000410394.1	0	FADS1	FADS1
chr1	200619630	200621731	2102	*	9.26	9.08	9.43	-0.35	3.02e-06	0.000181	Promoter (<=1kb)	1	200551500	200620734	69235	2	9928	ENST00000367350.4	0	KIF14	KIF14
chr10	73493974	73497461	3488	*	9.5	9.31	9.66	-0.35	3.15e-06	0.000186	Promoter (<=1kb)	10	73495525	73496778	1254	1	101929145	ENST00000422977.1	0	PPP3CB-AS1	PPP3CB-AS1
chr3	49855363	49857381	2019	*	9.15	8.96	9.31	-0.35	6.3e-06	0.000327	Promoter (<=1kb)	3	49828599	49856567	27969	2	10293	ENST00000331456.6	0	TRAIP	TRAIP
chr4	70703333	70706852	3520	*	9.37	9.18	9.54	-0.35	6.73e-06	0.000345	Promoter (<=1kb)	4	70704424	70768622	64199	1	22902	ENST00000503876.5	0	RUFY3	RUFY3
chr5	177401116	177405458	4343	*	9.39	9.2	9.55	-0.35	6.57e-05	0.00223	Promoter (<=1kb)	5	177402160	177404472	2313	2	2161	ENST00000502854.5	0	F12	F12
chr5	88881047	88885012	3966	*	8.75	8.57	8.91	-0.35	8.77e-05	0.00276	Promoter (<=1kb)	5	88883328	89032293	148966	1	101929423	ENST00000511100.5	0	MEF2C-AS1	MEF2C-AS1
chr6	27864461	27868027	3567	*	8.73	8.55	8.9	-0.35	8.84e-05	0.00277	Promoter (<=1kb)	6	27866849	27867529	681	2	3009	ENST00000331442.4	0	HIST1H1B	HIST1H1B
chr12	57940692	57942561	1870	*	8.7	8.52	8.87	-0.35	9.15e-05	0.00285	Promoter (<=1kb)	12	57941541	57951884	10344	1	91419	ENST00000551997.1	0	ATP23	ATP23
chr8	144785846	144788030	2185	*	8.74	8.55	8.9	-0.35	0.000173	0.00465	Promoter (<=1kb)	8	144773114	144787304	14191	2	80778	ENST00000343459.8	0	ZNF34	ZNF34
chr10	71963826	71966161	2336	*	8.71	8.53	8.87	-0.35	0.00018	0.00476	Promoter (<=1kb)	10	71964365	72013564	49200	1	9469	ENST00000373115.4	0	CHST3	CHST3
chr10	100345770	100351007	5238	*	9.13	8.95	9.3	-0.35	0.000362	0.00823	Promoter (<=1kb)	10	100347124	100364834	17711	1	6319	ENST00000370355.2	0	SCD	SCD
chr17	28896302	28898292	1991	*	8.48	8.3	8.65	-0.35	0.000378	0.00852	Promoter (<=1kb)	17	28879335	28897652	18318	2	2319	ENST00000394906.6	0	FLOT2	FLOT2
chr6	80003501	80005820	2320	*	8.48	8.29	8.64	-0.35	0.000513	0.0108	Promoter (<=1kb)	6	80003887	80042527	38641	1	7272	ENST00000509894.5	0	TTK	TTK
chr6	11042416	11045533	3118	*	8.42	8.24	8.59	-0.35	0.00057	0.0117	Promoter (<=1kb)	6	11043524	11078076	34553	1	100506409	ENST00000606532.5	0	NA	NA
chr4	153465339	153469848	4510	*	8.47	8.28	8.63	-0.35	0.000641	0.0129	Promoter (<=1kb)	4	153466346	153636711	170366	1	23240	ENST00000409663.7	0	KIAA0922	KIAA0922
chr2	163732847	163737356	4510	*	8.37	8.19	8.54	-0.35	0.000828	0.0156	Promoter (<=1kb)	2	163593396	163736012	142617	2	55137	ENST00000409634.5	0	FIGN	FIGN
chr17	42193237	42194880	1644	*	8.17	7.98	8.33	-0.35	0.00165	0.0259	Promoter (<=1kb)	17	42188799	42194459	5661	2	84514	ENST00000593209.5	0	GHDC	GHDC
chr1	167925950	167931430	5481	*	8.23	8.04	8.39	-0.35	0.00195	0.0293	Promoter (4-5kb)	1	167935783	167987547	51765	1	55827	ENST00000450548.5	-4353	DCAF6	DCAF6
chr10	93893379	93895210	1832	*	8.09	7.91	8.26	-0.35	0.00283	0.0379	Promoter (<=1kb)	10	93893973	93902733	8761	1	159371	ENST00000427197.1	0	SLC35G1	SLC35G1
chr1	9428336	9429941	1606	*	8.1	7.91	8.27	-0.35	0.00317	0.0406	Promoter (<=1kb)	1	9425094	9429075	3982	2	100506022	ENST00000641325.1	0	NA	NA
chr17	7034945	7037121	2177	*	8.3	8.11	8.46	-0.35	0.00381	0.0457	Promoter (<=1kb)	17	7036075	7040121	4047	1	201232	ENST00000308027.6	0	SLC16A13	SLC16A13
chr5	139387752	139389917	2166	*	8.03	7.84	8.2	-0.35	0.00401	0.0471	Promoter (<=1kb)	5	139387486	139389913	2428	2	51237	ENST00000417694.6	0	MZB1	MZB1
chr1	183021838	183026255	4418	*	10.18	10	10.34	-0.34	5.85e-09	8.7e-07	Promoter (<=1kb)	1	183023460	183145592	122133	1	3915	ENST00000258341.4	0	LAMC1	LAMC1
chr12	49263557	49268857	5301	*	10.17	10	10.33	-0.34	8.62e-09	1.18e-06	Promoter (<=1kb)	12	49264907	49274603	9697	1	84790	ENST00000301072.10	0	TUBA1C	TUBA1C
chr17	59153337	59157098	3762	*	9.95	9.77	10.11	-0.34	1.8e-08	2.25e-06	Promoter (<=1kb)	17	59109951	59155269	45319	2	348235	ENST00000330137.11	0	SKA2	SKA2
chrX	43654569	43661259	6691	*	9.89	9.7	10.05	-0.34	2.43e-08	2.9e-06	Promoter (<=1kb)	23	43654907	43746824	91918	1	4128	ENST00000542639.5	0	MAOA	MAOA
chr8	66611830	66615064	3235	*	9.97	9.79	10.13	-0.34	2.7e-08	3.16e-06	Promoter (<=1kb)	8	66562175	66613249	51075	2	4603	ENST00000522677.7	0	MYBL1	MYBL1
chr10	72272232	72277236	5005	*	10.56	10.38	10.72	-0.34	3.65e-08	4.07e-06	Promoter (<=1kb)	10	72273920	72276036	2117	1	54541	ENST00000307365.3	0	DDIT4	DDIT4
chr8	144442999	144445505	2507	*	9.77	9.59	9.93	-0.34	1.1e-07	1.09e-05	Promoter (<=1kb)	8	144428808	144444444	15637	2	4796	ENST00000409379.7	0	TONSL	TONSL
chr6	27890944	27896208	5265	*	9.76	9.59	9.92	-0.34	2.55e-07	2.21e-05	Promoter (<=1kb)	6	27892757	27893149	393	2	8336	ENST00000359611.3	0	HIST1H2AM	HIST1H2AM
chr17	39152241	39155820	3580	*	9.5	9.33	9.66	-0.34	1.82e-06	0.000119	Promoter (<=1kb)	17	39067130	39153027	85898	2	57125	ENST00000578517.5	0	PLXDC1	PLXDC1
chr11	64268446	64271002	2557	*	9.59	9.41	9.75	-0.34	2.51e-06	0.000154	Promoter (<=1kb)	11	64270062	64288090	18029	1	56834	ENST00000546139.5	0	GPR137	GPR137
chr20	25406956	25409242	2287	*	9.36	9.18	9.52	-0.34	3.55e-06	0.000206	Promoter (<=1kb)	20	25407727	25448555	40829	1	9837	ENST00000262460.4	0	GINS1	GINS1
chr7	87343053	87346958	3906	*	9.58	9.39	9.74	-0.34	3.78e-06	0.000217	Promoter (<=1kb)	7	87325225	87345515	20291	2	11257	ENST00000359941.9	0	NA	NA
chr17	40287274	40289629	2356	*	9.14	8.96	9.31	-0.34	6.48e-06	0.000334	Promoter (<=1kb)	17	40287633	40304657	17025	1	990	ENST00000209728.8	0	CDC6	CDC6
chr1	100350899	100354237	3339	*	9.39	9.21	9.54	-0.34	1.06e-05	0.000511	Promoter (<=1kb)	1	100351698	100499460	147763	1	8556	ENST00000644676.1	0	CDC14A	CDC14A
chr13	106531821	106536690	4870	*	9.3	9.12	9.46	-0.34	1.87e-05	0.000803	Promoter (<=1kb)	13	106489731	106535114	45384	2	1948	ENST00000245323.4	0	EFNB2	EFNB2
chr8	123072109	123074880	2772	*	9.05	8.87	9.21	-0.34	2.39e-05	0.000985	Promoter (<=1kb)	8	123072680	123152150	79471	1	93594	ENST00000287380.5	0	TBC1D31	TBC1D31
chr11	119028598	119031243	2646	*	9.18	9	9.33	-0.34	2.58e-05	0.00105	Promoter (<=1kb)	11	119024114	119030906	6793	2	2542	ENST00000525102.5	0	SLC37A4	SLC37A4
chr3	9945444	9948460	3017	*	9.12	8.94	9.29	-0.34	3.91e-05	0.00148	Promoter (<=1kb)	3	9947404	9954787	7384	1	100874032	ENST00000431558.1	0	PRRT3-AS1	PRRT3-AS1
chr6	122788782	122790879	2098	*	8.9	8.73	9.06	-0.34	5.17e-05	0.00184	Promoter (<=1kb)	6	122789049	122809717	20669	1	10924	ENST00000539041.5	0	SMPDL3A	SMPDL3A
chr15	90183865	90186021	2157	*	8.98	8.8	9.14	-0.34	5.25e-05	0.00186	Promoter (<=1kb)	15	90184918	90219843	34926	1	10509	ENST00000559300.5	0	SEMA4B	SEMA4B
chr4	103197108	103199156	2049	*	8.76	8.58	8.92	-0.34	0.000106	0.00317	Promoter (<=1kb)	4	103105806	103198409	92604	2	1062	ENST00000265148.7	0	CENPE	CENPE
chr12	21655416	21658237	2822	*	8.69	8.51	8.85	-0.34	0.000151	0.00419	Promoter (<=1kb)	12	21536203	21657798	121596	2	2998	ENST00000647960.1	0	GYS2	GYS2
chr17	81487305	81490133	2829	*	8.91	8.72	9.07	-0.34	0.000175	0.00467	Distal Intergenic	17	81509999	81511848	1850	2	71	ENST00000574671.5	21715	ACTG1	ACTG1
chr8	130442415	130444458	2044	*	8.8	8.62	8.96	-0.34	0.000234	0.00589	Promoter (<=1kb)	8	130052107	130443660	391554	2	50807	ENST00000357668.2	0	ASAP1	ASAP1
chr18	50374133	50376436	2304	*	8.49	8.31	8.65	-0.34	0.000819	0.0155	Promoter (<=1kb)	18	50374995	50394173	19179	1	220134	ENST00000285116.7	0	SKA1	SKA1
chr5	140717774	140720908	3135	*	8	7.82	8.16	-0.34	0.0036	0.0439	Promoter (<=1kb)	5	140718925	140719013	89	1	56663	ENST00000365241.1	0	VTRNA1-2	VTRNA1-2
chr9	89309536	89315198	5663	*	10.57	10.39	10.72	-0.33	3.66e-11	8.37e-09	Promoter (<=1kb)	9	89312225	89312306	82	1	100422936	ENST00000580744.1	0	MIR3153	MIR3153
chr14	37587704	37602902	15199	*	11.56	11.38	11.72	-0.33	1.95e-09	3.27e-07	Promoter (<=1kb)	14	37589984	37595034	5051	2	3169	ENST00000250448.2	0	FOXA1	FOXA1
chr3	45687597	45691615	4019	*	10.09	9.92	10.25	-0.33	2.82e-09	4.51e-07	Promoter (<=1kb)	3	45689056	45709648	20593	1	22908	ENST00000464524.5	0	SACM1L	SACM1L
chr12	6850045	6853844	3800	*	10.13	9.95	10.28	-0.33	1.11e-08	1.47e-06	Promoter (<=1kb)	12	6852128	6866629	14502	1	8078	ENST00000229268.12	0	USP5	USP5
chr8	66922337	66926268	3932	*	9.95	9.78	10.11	-0.33	6.57e-08	6.91e-06	Promoter (<=1kb)	8	66921684	66925541	3858	2	641638	ENST00000520348.5	0	NA	NA
chr12	12721410	12727482	6073	*	10.11	9.93	10.27	-0.33	8.71e-08	8.9e-06	Promoter (<=1kb)	12	12725929	12829975	104047	1	51202	ENST00000534843.1	0	DDX47	DDX47
chr6	139371459	139376893	5435	*	10.34	10.17	10.5	-0.33	1.63e-07	1.51e-05	Promoter (<=1kb)	6	139371807	139374620	2814	2	10370	ENST00000367651.3	0	CITED2	CITED2
chr1	228454935	228461063	6129	*	9.7	9.52	9.86	-0.33	1.22e-06	8.38e-05	Promoter (<=1kb)	1	228458107	228460470	2364	1	128312	ENST00000620438.1	0	HIST3H2BB	HIST3H2BB
chr5	43513552	43516148	2597	*	9.32	9.15	9.48	-0.33	5.23e-06	0.000284	Promoter (<=1kb)	5	43486701	43515145	28445	2	375444	ENST00000306862.6	0	C5orf34	C5orf34
chr9	36572216	36574449	2234	*	9.51	9.34	9.67	-0.33	7.02e-06	0.000358	Promoter (<=1kb)	9	36572862	36677682	104821	1	9833	ENST00000298048.6	0	MELK	MELK
chr1	212606593	212610846	4254	*	9.99	9.81	10.15	-0.33	7.05e-06	0.000359	Promoter (<=1kb)	1	212608628	212620772	12145	1	467	ENST00000613954.4	0	ATF3	ATF3
chr4	76948423	76951710	3288	*	9.21	9.03	9.36	-0.33	1.03e-05	0.0005	Promoter (<=1kb)	4	76949703	77038614	88912	1	55752	ENST00000264893.10	0	2020-09-11	2020-09-11
chr3	50290699	50293425	2727	*	9.49	9.32	9.65	-0.33	1.09e-05	0.000522	Promoter (<=1kb)	3	50287732	50292595	4864	2	7866	ENST00000417626.6	0	IFRD2	IFRD2
chr15	67838708	67841911	3204	*	8.98	8.81	9.13	-0.33	6.54e-05	0.00223	Promoter (<=1kb)	15	67834310	67838879	4570	2	101929076	ENST00000502156.1	0	RP11-34F13.2	RP11-34F13.2
chr8	58657630	58660577	2948	*	8.97	8.79	9.13	-0.33	8.02e-05	0.00256	Promoter (<=1kb)	8	58583504	58659844	76341	2	8439	ENST00000038176.7	0	NSMAF	NSMAF
chr5	150903913	150906200	2288	*	9.19	9.02	9.35	-0.33	9.42e-05	0.0029	Promoter (<=1kb)	5	150894392	150904983	10592	2	91975	ENST00000274599.9	0	ZNF300	ZNF300
chr22	18148862	18152406	3545	*	8.75	8.58	8.9	-0.33	0.000303	0.00714	Promoter (<=1kb)	22	18149899	18177397	27499	1	11274	ENST00000215794.7	0	USP18	USP18
chr7	76165964	76167829	1866	*	8.46	8.29	8.62	-0.33	0.00107	0.0188	Distal Intergenic	7	76201900	76287286	85387	1	222183	ENST00000611745.1	-34071	SRRM3	SRRM3
chr8	70667696	70669661	1966	*	8.51	8.34	8.67	-0.33	0.00114	0.0198	Promoter (<=1kb)	8	70669365	70734491	65127	1	389668	ENST00000520092.5	0	XKR9	XKR9
chr19	23248744	23250831	2088	*	8.33	8.16	8.49	-0.33	0.00139	0.023	Promoter (<=1kb)	19	23221599	23250360	28762	2	440519	ENST00000418100.5	0	NA	NA
chr14	49686957	49688643	1687	*	8.43	8.26	8.59	-0.33	0.0014	0.0231	Promoter (<=1kb)	14	49643560	49688303	44744	2	5427	ENST00000216367.9	0	POLE2	POLE2
chr6	27017763	27021047	3285	*	8.63	8.46	8.79	-0.33	0.00151	0.0244	Promoter (<=1kb)	6	27020453	27023924	3472	1	100133205	ENST00000424968.5	0	LINC00240	LINC00240
chrX	154368749	154372238	3490	*	8.35	8.18	8.51	-0.33	0.00243	0.0342	Promoter (<=1kb)	23	154348524	154371203	22680	2	2316	ENST00000420627.5	0	FLNA	FLNA
chr4	102343262	102346049	2788	*	8.38	8.21	8.54	-0.33	0.00311	0.0402	Promoter (<=1kb)	4	102251041	102345205	94165	2	64116	ENST00000424970.6	0	SLC39A8	SLC39A8
chr8	80078536	80081245	2710	*	8.13	7.96	8.29	-0.33	0.00393	0.0467	Promoter (<=1kb)	8	79918860	80080775	161916	2	7163	ENST00000522938.5	0	TPD52	TPD52
chr4	1719013	1723488	4476	*	10.42	10.25	10.57	-0.32	2.78e-09	4.51e-07	Promoter (<=1kb)	4	1721490	1745176	23687	1	10460	ENST00000612220.4	0	TACC3	TACC3
chrX	67543297	67555739	12443	*	10.16	10	10.32	-0.32	3.18e-08	3.62e-06	Promoter (<=1kb)	23	67544032	67730618	186587	1	367	ENST00000396044.7	0	AR	AR
chr1	54884286	54888437	4152	*	10.04	9.87	10.19	-0.32	1.23e-07	1.18e-05	Promoter (<=1kb)	1	54849627	54887271	37645	2	1718	ENST00000649007.1	0	DHCR24	DHCR24
chr15	42270021	42276940	6920	*	10.11	9.94	10.26	-0.32	1.43e-07	1.35e-05	Promoter (<=1kb)	15	42273233	42274510	1278	1	2595	ENST00000561871.1	0	GANC	GANC
chr17	68289418	68293216	3799	*	9.99	9.82	10.14	-0.32	1.69e-07	1.55e-05	Promoter (<=1kb)	17	68291491	68307579	16089	1	22901	ENST00000581639.1	0	ARSG	ARSG
chr2	207527830	207533110	5281	*	9.82	9.65	9.97	-0.32	3.22e-07	2.69e-05	Promoter (<=1kb)	2	207240121	207529795	289675	2	101927865	ENST00000412387.5	0	NA	NA
chr11	9572458	9576938	4481	*	10.03	9.86	10.18	-0.32	5.12e-07	4.02e-05	Promoter (<=1kb)	11	9573681	9589207	15527	1	7465	ENST00000450114.6	0	WEE1	WEE1
chr18	2570123	2573778	3656	*	9.72	9.55	9.87	-0.32	8.98e-07	6.52e-05	Promoter (<=1kb)	18	2571511	2616635	45125	1	10403	ENST00000261597.8	0	NDC80	NDC80
chr17	7855598	7859595	3998	*	9.9	9.73	10.05	-0.32	9.46e-07	6.82e-05	Promoter (<=1kb)	17	7857746	7860474	2729	1	124637	ENST00000571846.5	0	CYB5D1	CYB5D1
chr10	92590819	92595364	4546	*	10.17	10	10.32	-0.32	2.54e-06	0.000156	Promoter (<=1kb)	10	92593286	92655395	62110	1	3832	ENST00000260731.4	0	KIF11	KIF11
chr4	173331447	173336314	4868	*	9.7	9.54	9.86	-0.32	3.03e-06	0.000181	Promoter (<=1kb)	4	173331695	173335125	3431	2	3148	ENST00000296503.9	0	HMGB2	HMGB2
chr1	44028727	44032906	4180	*	9.46	9.29	9.61	-0.32	1.14e-05	0.000538	Promoter (<=1kb)	1	43991831	44031360	39530	2	6536	ENST00000372306.7	0	SLC6A9	SLC6A9
chr8	8886116	8894364	8249	*	9.91	9.74	10.06	-0.32	1.28e-05	0.000595	Promoter (<=1kb)	8	8783354	8893645	110292	2	9258	ENST00000276282.6	0	MFHAS1	MFHAS1
chr8	85106238	85108332	2095	*	9.33	9.16	9.48	-0.32	1.6e-05	0.000706	Promoter (<=1kb)	8	85107147	85146076	38930	1	85444	ENST00000360375.7	0	LRRCC1	LRRCC1
chr8	126555248	126559339	4092	*	9.39	9.22	9.55	-0.32	1.76e-05	0.000767	Promoter (<=1kb)	8	126552442	126558393	5952	2	157638	ENST00000304916.3	0	FAM84B	FAM84B
chr9	137067897	137071674	3778	*	9.43	9.27	9.59	-0.32	1.85e-05	0.000796	Promoter (<=1kb)	9	137062124	137070588	8465	2	89958	ENST00000409687.4	0	SAPCD2	SAPCD2
chr15	72374729	72377067	2339	*	9.41	9.24	9.56	-0.32	2.24e-05	0.000934	Promoter (<=1kb)	15	72340919	72376476	35558	2	3073	ENST00000268097.9	0	HEXA	HEXA
chr10	97291060	97293112	2053	*	9.21	9.04	9.36	-0.32	2.47e-05	0.00101	Promoter (<=1kb)	10	97153046	97292637	139592	2	100533184	ENST00000479633.2	0	NA	NA
chr6	138104332	138108771	4440	*	9.42	9.25	9.57	-0.32	4.79e-05	0.00173	Promoter (<=1kb)	6	138088505	138107511	19007	2	64065	ENST00000421351.3	0	PERP	PERP
chr11	19238621	19242964	4344	*	9.31	9.14	9.46	-0.32	6.97e-05	0.00232	Promoter (<=1kb)	11	19224063	19241620	17558	2	79733	ENST00000527884.5	0	E2F8	E2F8
chr2	119758770	119763391	4622	*	9.02	8.86	9.17	-0.32	9.75e-05	0.00298	Promoter (<=1kb)	2	119759631	119983818	224188	1	5775	ENST00000263708.6	0	PTPN4	PTPN4
chr20	10670128	10675239	5112	*	9.12	8.96	9.27	-0.32	0.000104	0.00311	Promoter (<=1kb)	20	10637684	10673999	36316	2	182	ENST00000254958.10	0	JAG1	JAG1
chr10	33330709	33337147	6439	*	9.66	9.49	9.81	-0.32	0.000106	0.00317	Promoter (<=1kb)	10	33177492	33334636	157145	2	8829	ENST00000374875.5	0	NRP1	NRP1
chr6	136249092	136251568	2477	*	9.02	8.85	9.17	-0.32	0.000142	0.00397	Promoter (<=1kb)	6	136231024	136250324	19301	2	113115	ENST00000451457.6	0	MTFR2	MTFR2
chr6	28980534	28983622	3089	*	8.8	8.63	8.95	-0.32	0.000335	0.00774	Promoter (2-3kb)	6	28986203	28987484	1282	1	414761	ENST00000438190.1	-2581	NA	NA
chr5	40678116	40680934	2819	*	8.95	8.78	9.1	-0.32	0.000385	0.00865	Promoter (<=1kb)	5	40679498	40693735	14238	1	5734	ENST00000302472.3	0	PTGER4	PTGER4
chr13	77324679	77327732	3054	*	8.69	8.52	8.84	-0.32	0.000496	0.0106	Promoter (<=1kb)	13	77044655	77326679	282025	2	23077	ENST00000544440.6	0	MYCBP2	MYCBP2
chr16	2962782	2965599	2818	*	8.92	8.75	9.07	-0.32	0.00112	0.0195	Promoter (<=1kb)	16	2963944	2968380	4437	1	79412	ENST00000303746.9	0	KREMEN2	KREMEN2
chr17	6443246	6446496	3251	*	8.63	8.46	8.79	-0.32	0.00147	0.0239	Promoter (<=1kb)	17	6444415	6451469	7055	1	54478	ENST00000572447.5	0	FAM64A	FAM64A
chr20	8131419	8133277	1859	*	8.42	8.25	8.57	-0.32	0.00157	0.0251	Promoter (<=1kb)	20	8132138	8884889	752752	1	23236	ENST00000378641.7	0	PLCB1	PLCB1
chr19	17333682	17335735	2054	*	8.33	8.16	8.48	-0.32	0.00213	0.031	Promoter (<=1kb)	19	17323223	17334737	11515	2	57719	ENST00000597643.5	0	ANO8	ANO8
chr3	40505098	40507062	1965	*	8.45	8.28	8.6	-0.32	0.00244	0.0342	Promoter (<=1kb)	3	40505992	40515944	9953	1	253639	ENST00000420891.5	0	ZNF620	ZNF620
chr7	124763854	124766722	2869	*	8.31	8.14	8.46	-0.32	0.00292	0.0386	Promoter (<=1kb)	7	124745997	124765627	19631	2	2861	ENST00000303921.2	0	GPR37	GPR37
chr22	41020915	41023166	2252	*	8.63	8.46	8.78	-0.32	0.00338	0.0425	Distal Intergenic	22	40966201	40972662	6462	1	9978	ENST00000467617.1	54714	RBX1	RBX1
chr1	200028516	200029944	1429	*	8.12	7.95	8.28	-0.32	0.00428	0.0494	Promoter (<=1kb)	1	200027883	200039769	11887	1	2494	ENST00000447034.1	633	NR5A2	NR5A2
chr12	64608480	64619967	11488	*	11.34	11.18	11.49	-0.31	1.02e-11	2.55e-09	Promoter (<=1kb)	12	64610513	64695182	84670	1	283349	ENST00000336061.2	0	RASSF3	RASSF3
chr19	50800800	50805692	4893	*	10.33	10.17	10.48	-0.31	8.38e-09	1.16e-06	Promoter (<=1kb)	19	50802328	50802418	91	2	692204	ENST00000408061.1	0	NA	NA
chr1	2411253	2414889	3637	*	10.01	9.85	10.16	-0.31	1.51e-07	1.41e-05	Promoter (<=1kb)	1	2403964	2412530	8567	2	5192	ENST00000288774.7	0	PEX10	PEX10
chr3	47511898	47514532	2635	*	10	9.83	10.15	-0.31	5.83e-07	4.45e-05	Promoter (<=1kb)	3	47495640	47513761	18122	2	54859	ENST00000296149.8	0	ELP6	ELP6
chr3	42580479	42583200	2722	*	9.88	9.72	10.03	-0.31	2.51e-06	0.000154	Promoter (<=1kb)	3	42581840	42595114	13275	1	51188	ENST00000447630.5	0	SS18L2	SS18L2
chr1	227313898	227319619	5722	*	10.15	9.99	10.3	-0.31	2.59e-06	0.000158	Promoter (<=1kb)	1	226989865	227317182	327318	2	8476	ENST00000366767.7	0	CDC42BPA	CDC42BPA
chr8	142725878	142730765	4888	*	10.17	10	10.31	-0.31	3.38e-06	0.000199	Promoter (<=1kb)	8	142702252	142726973	24722	2	100288181	ENST00000520572.1	0	CTD-2292P10.4	CTD-2292P10.4
chr1	214602369	214605242	2874	*	9.52	9.36	9.67	-0.31	1.23e-05	0.000576	Promoter (<=1kb)	1	214603195	214615190	11996	1	1063	ENST00000464322.5	0	CENPF	CENPF
chr7	155296487	155300054	3568	*	9.73	9.57	9.88	-0.31	1.89e-05	0.000809	Promoter (<=1kb)	7	155297776	155310233	12458	1	3638	ENST00000344756.8	0	INSIG1	INSIG1
chr11	76234561	76237006	2446	*	9.2	9.03	9.34	-0.31	3.26e-05	0.00127	Distal Intergenic	11	76186325	76206532	20208	2	7481	ENST00000322563.7	-28029	WNT11	WNT11
chr22	30422270	30427114	4845	*	9.72	9.56	9.87	-0.31	3.92e-05	0.00148	Promoter (<=1kb)	22	30425530	30429053	3524	1	51537	ENST00000266263.9	0	MTFP1	MTFP1
chr10	75233467	75236243	2777	*	9.24	9.07	9.38	-0.31	4.71e-05	0.0017	Promoter (<=1kb)	10	75233969	75236011	2043	2	118881	ENST00000372538.7	0	COMTD1	COMTD1
chr10	14952534	14955296	2763	*	9.12	8.96	9.26	-0.31	0.000126	0.00364	Promoter (<=1kb)	10	14897359	14954432	57074	2	64421	ENST00000378289.8	0	DCLRE1C	DCLRE1C
chr14	54396230	54398637	2408	*	9	8.84	9.15	-0.31	0.000129	0.00369	Promoter (<=1kb)	14	54396849	54417951	21103	1	1033	ENST00000555837.5	0	CDKN3	CDKN3
chr5	41868845	41871054	2210	*	9.09	8.93	9.24	-0.31	0.000224	0.00569	Promoter (<=1kb)	5	41870030	41872241	2212	1	100874002	ENST00000508458.2	0	OXCT1-AS1	OXCT1-AS1
chr5	77085839	77088326	2488	*	8.89	8.73	9.04	-0.31	0.000526	0.011	Promoter (<=1kb)	5	77086688	77142164	55477	1	728723	ENST00000643365.1	0	NA	NA
chr15	94230415	94233956	3542	*	8.63	8.47	8.78	-0.31	0.000881	0.0164	Promoter (<=1kb)	15	94231538	94358606	127069	1	55784	ENST00000543482.5	0	MCTP2	MCTP2
chr7	6080145	6082215	2071	*	8.82	8.66	8.97	-0.31	0.00155	0.0248	Exon (ENST00000436915.5/ENST00000436915.5, exon 1 of 3)	7	6022244	6059230	36987	2	27102	ENST00000199389.10	-20915	EIF2AK1	EIF2AK1
chr7	64902782	64904414	1633	*	8.71	8.55	8.85	-0.31	0.00169	0.0265	Promoter (<=1kb)	7	64903247	64929257	26011	1	10793	ENST00000476120.1	0	ZNF273	ZNF273
chr7	56032874	56034995	2122	*	8.71	8.54	8.85	-0.31	0.00172	0.0268	Promoter (<=1kb)	7	56011538	56034171	22634	2	5723	ENST00000459834.5	0	PSPH	PSPH
chr16	2719043	2722071	3029	*	8.76	8.6	8.91	-0.31	0.00225	0.0323	Promoter (<=1kb)	16	2712418	2720215	7798	2	83886	ENST00000302641.7	0	PRSS27	PRSS27
chr12	121792831	121807502	14672	*	11.09	10.92	11.23	-0.31	0.00238	0.0337	Promoter (<=1kb)	12	121804180	121830239	26060	1	23067	ENST00000604567.5	0	SETD1B	SETD1B
chr14	23006020	23007831	1812	*	8.46	8.3	8.61	-0.31	0.00299	0.0391	Promoter (<=1kb)	14	22999121	23007123	8003	2	60686	ENST00000556896.1	0	C14orf93	C14orf93
chr6	19836823	19840684	3862	*	8.37	8.21	8.52	-0.31	0.00359	0.0439	Promoter (<=1kb)	6	19837386	19840684	3299	1	3400	ENST00000378700.7	0	ID4	ID4
chr3	51383383	51389186	5804	*	10.88	10.72	11.02	-0.3	1.75e-09	3.02e-07	Promoter (<=1kb)	3	51385047	51389397	4351	1	7873	ENST00000528157.5	0	MANF	MANF
chr8	47735191	47739363	4173	*	10.49	10.33	10.63	-0.3	1.05e-06	7.5e-05	Promoter (<=1kb)	8	47736909	47739086	2178	2	1052	ENST00000408965.3	0	CEBPD	CEBPD
chr3	44974239	44978091	3853	*	10.53	10.37	10.67	-0.3	1.1e-06	7.74e-05	Promoter (<=1kb)	3	44975241	45012666	37426	1	23016	ENST00000461361.5	0	EXOSC7	EXOSC7
chr16	2212322	2216809	4488	*	9.76	9.6	9.91	-0.3	1.27e-06	8.7e-05	Promoter (<=1kb)	16	2211997	2214807	2811	2	283871	ENST00000333503.7	0	PGP	PGP
chr3	48608430	48610673	2244	*	9.85	9.69	9.99	-0.3	3.52e-06	0.000204	Promoter (<=1kb)	3	48599003	48610037	11035	2	7384	ENST00000203407.5	0	UQCRC1	UQCRC1
chr5	173325052	173330884	5833	*	10.45	10.29	10.59	-0.3	4.66e-06	0.000257	Promoter (<=1kb)	5	173314713	173329503	14791	2	8614	ENST00000265087.8	0	STC2	STC2
chr17	68035568	68038169	2602	*	9.6	9.45	9.74	-0.3	5.83e-06	0.000309	Promoter (<=1kb)	17	68035708	68042209	6502	1	3838	ENST00000583269.5	0	KPNA2	KPNA2
chr8	65643575	65646314	2740	*	9.62	9.46	9.76	-0.3	5.99e-06	0.000314	Promoter (<=1kb)	8	65644734	65704747	60014	1	9650	ENST00000523170.5	0	MTFR1	MTFR1
chr1	247006413	247008612	2200	*	9.44	9.28	9.58	-0.3	1.81e-05	0.000786	Promoter (<=1kb)	1	246945547	247008056	62510	2	57116	ENST00000479214.5	0	ZNF695	ZNF695
chr8	54098835	54102756	3922	*	9.49	9.33	9.63	-0.3	2.24e-05	0.000934	Promoter (<=1kb)	8	54046367	54102017	55651	2	10434	ENST00000316963.7	0	LYPLA1	LYPLA1
chr11	14642902	14646074	3173	*	9.6	9.44	9.74	-0.3	2.36e-05	0.000973	Promoter (<=1kb)	11	14643723	14872044	228322	1	5140	ENST00000282096.8	0	PDE3B	PDE3B
chr11	62123146	62126115	2970	*	9.43	9.27	9.57	-0.3	3.28e-05	0.00127	Promoter (<=1kb)	11	62123973	62152981	29009	1	3619	ENST00000394818.7	0	INCENP	INCENP
chr12	80933991	80938933	4943	*	9.31	9.15	9.46	-0.3	8.61e-05	0.00272	Promoter (<=1kb)	12	80935736	80935833	98	2	693203	ENST00000385287.1	0	MIR618	MIR618
chr14	21102574	21105427	2854	*	9.27	9.11	9.41	-0.3	9.22e-05	0.00287	Promoter (<=1kb)	14	21090082	21104722	14641	2	51222	ENST00000451119.6	0	ZNF219	ZNF219
chr12	57229018	57232885	3868	*	9.59	9.43	9.73	-0.3	0.000115	0.00336	Promoter (<=1kb)	12	57229327	57234931	5605	1	6472	ENST00000328923.7	0	SHMT2	SHMT2
chr2	110676734	110679295	2562	*	9.18	9.02	9.33	-0.3	0.000121	0.00351	Promoter (<=1kb)	2	110637698	110678107	40410	2	699	ENST00000535254.5	0	BUB1	BUB1
chr11	93541643	93544298	2656	*	9.07	8.91	9.21	-0.3	0.000222	0.00566	Promoter (<=1kb)	11	93478472	93543508	65037	2	56935	ENST00000298966.6	0	SMCO4	SMCO4
chr3	27720541	27722992	2452	*	9.1	8.94	9.24	-0.3	0.000272	0.00658	Promoter (<=1kb)	3	27715949	27722498	6550	2	8320	ENST00000295743.8	0	EOMES	EOMES
chr12	118016252	118018239	1988	*	9.08	8.92	9.22	-0.3	0.000283	0.00676	Promoter (<=1kb)	12	118016701	118024996	8296	1	5985	ENST00000537315.5	0	RFC5	RFC5
chr12	400812	402949	2138	*	9	8.84	9.14	-0.3	0.000311	0.00729	Promoter (<=1kb)	12	401576	442645	41070	1	84318	ENST00000239830.8	0	CCDC77	CCDC77
chr14	80940575	80942774	2200	*	8.93	8.77	9.07	-0.3	0.00038	0.00856	Promoter (<=1kb)	14	80496478	80941785	445308	2	145508	ENST00000555265.5	0	CEP128	CEP128
chr13	52453223	52459046	5824	*	8.84	8.68	8.99	-0.3	0.000428	0.00941	Promoter (<=1kb)	13	52455429	52461353	5925	1	26586	ENST00000468284.1	0	CKAP2	CKAP2
chr3	45593055	45601815	8761	*	8.99	8.83	9.14	-0.3	0.000432	0.00948	Promoter (<=1kb)	3	45594324	45673898	79575	1	8994	ENST00000440097.5	0	LIMD1	LIMD1
chrX	9462868	9467532	4665	*	9.3	9.14	9.44	-0.3	0.000508	0.0107	Promoter (<=1kb)	23	9463295	9719740	256446	1	6907	ENST00000407597.6	0	TBL1X	TBL1X
chr22	23856531	23858929	2399	*	8.84	8.68	8.98	-0.3	0.00059	0.012	Promoter (<=1kb)	22	23856703	23886309	29607	1	66035	ENST00000345044.10	0	SLC2A11	SLC2A11
chr14	22955789	22957850	2062	*	8.87	8.72	9.01	-0.3	0.000934	0.017	Promoter (<=1kb)	14	22956950	22957029	80	2	100616424	ENST00000579686.1	0	HAUS4	HAUS4
chr7	97870582	97873046	2465	*	8.77	8.61	8.91	-0.3	0.000937	0.0171	Promoter (<=1kb)	7	97852118	97872542	20425	2	440	ENST00000175506.8	0	ASNS	ASNS
chr5	111511316	111513749	2434	*	8.68	8.53	8.83	-0.3	0.00171	0.0267	Promoter (<=1kb)	5	111512226	111739726	227501	1	100505678	ENST00000500779.2	0	STARD4-AS1	STARD4-AS1
chr4	41215671	41217374	1704	*	8.66	8.5	8.8	-0.3	0.00246	0.0344	Promoter (<=1kb)	4	41065669	41216714	151046	2	323	ENST00000502682.1	0	APBB2	APBB2
chr17	58755385	58757145	1761	*	8.64	8.48	8.78	-0.3	0.00325	0.0413	Promoter (<=1kb)	17	58755869	58985176	229308	1	22843	ENST00000308249.3	0	PPM1E	PPM1E
chr17	76671061	76673175	2115	*	8.52	8.36	8.66	-0.3	0.00348	0.0432	Promoter (<=1kb)	17	76671942	76673658	1717	1	105274304	ENST00000565271.1	0	RP11-318A15.2	RP11-318A15.2
chr3	160398045	160404848	6804	*	10.94	10.79	11.08	-0.29	5.92e-09	8.74e-07	Promoter (<=1kb)	3	160258185	160399209	141025	2	100174949	ENST00000487943.5	0	NA	NA
chr15	92899422	92907867	8446	*	10.8	10.65	10.94	-0.29	1.74e-07	1.58e-05	Promoter (<=1kb)	15	92904399	92904475	77	1	100422995	ENST00000577670.1	0	CHD2	CHD2
chr11	57513152	57516477	3326	*	10.19	10.04	10.33	-0.29	2.97e-07	2.51e-05	Promoter (<=1kb)	11	57484534	57515786	31253	2	8501	ENST00000278426.7	0	SLC43A1	SLC43A1
chr8	144899724	144903421	3698	*	10.12	9.96	10.26	-0.29	2.17e-06	0.000137	Promoter (<=1kb)	8	144876497	144901479	24983	2	58500	ENST00000528258.5	0	ZNF250	ZNF250
chr8	93738320	93742097	3778	*	9.87	9.72	10.01	-0.29	2.35e-06	0.000146	Promoter (<=1kb)	8	93729356	93741017	11662	2	389677	ENST00000399300.6	0	RBM12B	RBM12B
chr15	45197703	45201613	3911	*	9.82	9.66	9.96	-0.29	3.9e-06	0.000223	Promoter (<=1kb)	15	45167214	45201175	33962	2	90525	ENST00000290894.12	0	SHF	SHF
chr8	51896578	51901593	5016	*	10.28	10.13	10.42	-0.29	4.75e-06	0.000261	Promoter (<=1kb)	8	51817575	51899186	81612	2	115294	ENST00000544451.2	0	PCMTD1	PCMTD1
chr5	79510701	79515600	4900	*	10.21	10.05	10.34	-0.29	5.93e-06	0.000312	Promoter (<=1kb)	5	79372636	79514217	141582	2	9456	ENST00000334082.10	0	HOMER1	HOMER1
chr4	15679739	15683461	3723	*	9.8	9.65	9.94	-0.29	9.82e-06	0.000478	Promoter (<=1kb)	4	15638690	15681567	42878	2	26234	ENST00000510802.5	0	FBXL5	FBXL5
chr15	40593641	40596272	2632	*	9.66	9.51	9.8	-0.29	1.42e-05	0.000638	Promoter (<=1kb)	15	40594020	40664342	70323	1	57082	ENST00000346991.9	0	KNL1	KNL1
chr3	155078803	155083346	4544	*	9.88	9.73	10.02	-0.29	2.72e-05	0.00109	Promoter (<=1kb)	3	155079647	155085729	6083	1	4311	ENST00000491597.5	0	MME	MME
chr17	28317507	28320751	3245	*	9.82	9.67	9.96	-0.29	3.29e-05	0.00127	Promoter (<=1kb)	17	28319095	28328685	9591	1	27346	ENST00000226230.7	0	TMEM97	TMEM97
chr19	50906772	50910189	3418	*	9.57	9.42	9.71	-0.29	6.78e-05	0.00227	Promoter (<=1kb)	19	50906904	50909136	2233	2	9622	ENST00000593885.1	0	KLK4	KLK4
chr16	2979206	2981398	2193	*	9.4	9.24	9.54	-0.29	0.000105	0.00315	Promoter (<=1kb)	16	2968102	2980416	12315	2	9088	ENST00000431515.6	0	PKMYT1	PKMYT1
chr11	60913201	60916087	2887	*	9.24	9.08	9.37	-0.29	0.000105	0.00315	Promoter (<=1kb)	11	60913874	60923443	9570	1	79073	ENST00000227525.7	0	TMEM109	TMEM109
chr7	90595530	90598242	2713	*	9.33	9.18	9.47	-0.29	0.000105	0.00315	Promoter (<=1kb)	7	90596497	91210590	614094	1	5218	ENST00000380050.7	0	CDK14	CDK14
chr5	90557553	90560073	2521	*	9.12	8.97	9.26	-0.29	0.000131	0.00372	Promoter (<=1kb)	5	90558686	90626582	67897	1	84059	ENST00000638316.1	0	ADGRV1	ADGRV1
chr10	22228536	22231305	2770	*	9.33	9.18	9.46	-0.29	0.000178	0.00473	Distal Intergenic	10	22208814	22210021	1208	2	340900	ENST00000422359.2	-18515	EBLN1	EBLN1
chr11	65890120	65893984	3865	*	9.14	8.99	9.28	-0.29	0.000218	0.00558	Promoter (<=1kb)	11	65890112	65891635	1524	1	11007	ENST00000312579.3	8	CCDC85B	CCDC85B
chr1	155243357	155245561	2205	*	9.15	9	9.29	-0.29	0.000223	0.00568	Promoter (<=1kb)	1	155234452	155244670	10219	2	2629	ENST00000327247.9	0	GBA	GBA
chr5	95730448	95734082	3635	*	9.09	8.94	9.23	-0.29	0.000235	0.0059	Promoter (<=1kb)	5	95730872	95748441	17570	1	22836	ENST00000506959.5	0	RHOBTB3	RHOBTB3
chr5	93577598	93587818	10221	*	9.59	9.44	9.72	-0.29	0.000243	0.00605	Promoter (<=1kb)	5	93409809	93581219	171411	2	441094	ENST00000606233.5	0	NR2F1-AS1	NR2F1-AS1
chr8	103298140	103300364	2225	*	9.04	8.88	9.18	-0.29	0.000377	0.00852	Promoter (<=1kb)	8	103190964	103298382	107419	2	105369147	ENST00000523614.6	0	NA	NA
chr9	4661699	4667260	5562	*	9.13	8.98	9.27	-0.29	0.000402	0.00896	Promoter (<=1kb)	9	4662315	4665258	2944	1	403313	ENST00000381883.3	0	PLPP6	PLPP6
chr7	148939866	148942771	2906	*	9.28	9.13	9.42	-0.29	0.000496	0.0106	Distal Intergenic	7	148963315	148963410	96	1	6086	ENST00000516507.1	-20544	RNY4	RNY4
chr1	46247551	46249269	1719	*	8.82	8.67	8.96	-0.29	0.000759	0.0146	Promoter (<=1kb)	1	46247688	46261358	13671	1	8438	ENST00000463715.5	0	RAD54L	RAD54L
chr20	44909515	44912186	2672	*	8.78	8.63	8.91	-0.29	0.00149	0.0241	Promoter (<=1kb)	20	44910062	44930726	20665	1	80336	ENST00000217074.8	0	PABPC1L	PABPC1L
chr4	169006791	169011150	4360	*	8.71	8.56	8.85	-0.29	0.00163	0.0258	Promoter (<=1kb)	4	168863770	169010258	146489	2	84869	ENST00000510042.5	0	CBR4	CBR4
chr7	20784711	20788017	3307	*	9.09	8.94	9.23	-0.29	0.00179	0.0277	Promoter (<=1kb)	7	20782283	20786886	4604	2	221833	ENST00000617581.4	0	SP8	SP8
chrX	48695540	48698041	2502	*	8.63	8.48	8.77	-0.29	0.00218	0.0316	Promoter (<=1kb)	23	48695554	48709010	13457	1	6839	ENST00000337852.10	0	SUV39H1	SUV39H1
chr6	26311041	26314476	3436	*	8.54	8.39	8.68	-0.29	0.00302	0.0394	Distal Intergenic	6	26285113	26285509	397	2	8365	ENST00000377727.1	-25532	HIST1H4H	HIST1H4H
chr19	4790573	4793507	2935	*	8.5	8.35	8.64	-0.29	0.004	0.0471	Promoter (<=1kb)	19	4791681	4801273	9593	1	55527	ENST00000269856.4	0	FEM1A	FEM1A
chr7	5417797	5430663	12867	*	11.78	11.63	11.91	-0.28	1.17e-08	1.52e-06	Promoter (<=1kb)	7	5426277	5428927	2651	2	100129484	ENST00000610122.1	0	RP11-1275H24.1	RP11-1275H24.1
chr17	8184913	8191096	6184	*	10.62	10.47	10.75	-0.28	6.96e-07	5.16e-05	Promoter (<=1kb)	17	8186945	8187004	60	1	100616406	ENST00000635897.1	0	MIR4521	MIR4521
chr8	101490624	101495908	5285	*	10.65	10.51	10.79	-0.28	1.02e-06	7.3e-05	Promoter (<=1kb)	8	101492432	101669726	177295	1	79977	ENST00000251808.7	0	GRHL2	GRHL2
chr16	29789531	29792692	3162	*	10.01	9.86	10.14	-0.28	4.34e-06	0.000244	Promoter (<=1kb)	16	29790719	29805384	14666	1	3835	ENST00000561482.5	0	KIF22	KIF22
chr3	9932385	9935474	3090	*	9.88	9.73	10.02	-0.28	4.37e-06	0.000244	Promoter (<=1kb)	3	9933822	9944994	11173	1	78987	ENST00000397170.7	0	CRELD1	CRELD1
chr9	86349226	86355479	6254	*	9.86	9.71	9.99	-0.28	8.95e-06	0.000442	Promoter (<=1kb)	9	86287733	86354410	66678	2	79670	ENST00000277141.10	0	ZCCHC6	ZCCHC6
chr8	58552453	58555368	2916	*	9.95	9.81	10.09	-0.28	1.6e-05	0.000706	Promoter (<=1kb)	8	58552924	58572301	19378	1	6386	ENST00000522243.5	0	SDCBP	SDCBP
chr16	2428117	2431001	2885	*	9.7	9.55	9.83	-0.28	1.7e-05	0.000744	Promoter (<=1kb)	16	2429394	2458851	29458	1	899	ENST00000293968.11	0	CCNF	CCNF
chr8	144136634	144139370	2737	*	9.84	9.7	9.98	-0.28	1.92e-05	0.000819	Promoter (<=1kb)	8	144137769	144140843	3075	1	51236	ENST00000347708.4	0	HGH1	HGH1
chr5	134523899	134528527	4629	*	10.07	9.92	10.2	-0.28	2.94e-05	0.00117	Promoter (<=1kb)	5	134524312	134559967	35656	1	23338	ENST00000512386.5	0	JADE2	JADE2
chr1	202340110	202342652	2543	*	9.51	9.36	9.64	-0.28	6.15e-05	0.00213	Promoter (<=1kb)	1	202331657	202341936	10280	2	29089	ENST00000646651.1	0	UBE2T	UBE2T
chr15	40382598	40384980	2383	*	9.19	9.05	9.33	-0.28	0.000195	0.0051	Promoter (<=1kb)	15	40382721	40383438	718	1	90417	ENST00000559604.1	0	KNSTRN	KNSTRN
chr1	201505255	201508412	3158	*	9.63	9.48	9.76	-0.28	0.000285	0.0068	Promoter (<=1kb)	1	201483534	201507259	23726	2	1465	ENST00000340006.6	0	CSRP1	CSRP1
chr15	90954400	90958160	3761	*	9.14	9	9.27	-0.28	0.000287	0.00683	Promoter (<=1kb)	15	90954870	90963125	8256	1	91433	ENST00000394258.6	0	RCCD1	RCCD1
chr15	75624365	75626667	2303	*	9.08	8.93	9.22	-0.28	0.00104	0.0185	Promoter (<=1kb)	15	75598083	75625794	27712	2	10073	ENST00000567134.5	0	SNUPN	SNUPN
chr1	217087077	217092210	5134	*	8.84	8.7	8.98	-0.28	0.00105	0.0185	Promoter (<=1kb)	1	216503246	217089645	586400	2	2104	ENST00000361525.7	0	ESRRG	ESRRG
chr1	204505787	204508603	2817	*	9.09	8.94	9.22	-0.28	0.00106	0.0187	Distal Intergenic	1	204516379	204558119	41741	1	4194	ENST00000367183.7	-7776	MDM4	MDM4
chr5	141848370	141850877	2508	*	9.09	8.94	9.22	-0.28	0.00147	0.0239	Downstream (2-3kb)	5	141862885	141866202	3318	2	5097	ENST00000511044.1	15325	PCDH1	PCDH1
chr1	99849227	99851698	2472	*	9.13	8.98	9.27	-0.28	0.00176	0.0273	Promoter (<=1kb)	1	99850084	99924020	73937	1	178	ENST00000361915.7	0	AGL	AGL
chr19	19201915	19204070	2156	*	8.72	8.57	8.85	-0.28	0.00184	0.0281	Promoter (<=1kb)	19	19201416	19203357	1942	2	126382	ENST00000420605.7	0	NR2C2AP	NR2C2AP
chr5	172640531	172644238	3708	*	8.89	8.75	9.03	-0.28	0.00192	0.029	Promoter (<=1kb)	5	172641266	172686925	45660	1	54492	ENST00000520919.5	0	NEURL1B	NEURL1B
chr16	67665621	67667727	2107	*	9.06	8.91	9.19	-0.28	0.00232	0.0332	Promoter (<=1kb)	16	67666816	67668757	1942	1	388284	ENST00000459925.1	0	C16orf86	C16orf86
chr19	12064374	12066079	1706	*	8.67	8.53	8.8	-0.28	0.00249	0.0346	Promoter (<=1kb)	19	12064699	12081565	16867	1	284391	ENST00000439326.7	0	ZNF844	ZNF844
chr19	10567697	10570249	2553	*	8.83	8.68	8.96	-0.28	0.00262	0.0358	Promoter (<=1kb)	19	10566462	10568978	2517	2	1032	ENST00000393599.2	0	CDKN2D	CDKN2D
chr7	22853761	22856333	2573	*	8.59	8.44	8.72	-0.28	0.00292	0.0386	Promoter (<=1kb)	7	22854178	22859487	5310	1	109729180	ENST00000415611.7	0	NA	NA
chr2	8681877	8686281	4405	*	8.87	8.73	9	-0.28	0.00294	0.0387	Promoter (<=1kb)	2	8681983	8684451	2469	1	3398	ENST00000396290.1	0	ID2	ID2
chr7	26861681	26865623	3943	*	8.77	8.62	8.91	-0.28	0.00335	0.0422	Promoter (<=1kb)	7	26667062	26864743	197682	2	8935	ENST00000345317.6	0	SKAP2	SKAP2
chr16	28553291	28554989	1699	*	8.71	8.56	8.84	-0.28	0.00411	0.048	Promoter (<=1kb)	16	28553915	28585403	31489	1	112869	ENST00000564682.5	0	SGF29	SGF29
chr20	41692393	41694785	2393	*	8.84	8.69	8.97	-0.28	0.00435	0.0498	Distal Intergenic	20	41402101	41618494	216394	2	84181	ENST00000373233.7	-73899	CHD6	CHD6
chr1	224182069	224187628	5560	*	10.92	10.78	11.05	-0.27	1.99e-08	2.45e-06	Promoter (<=1kb)	1	224183171	224193441	10271	1	8560	ENST00000323699.8	0	DEGS1	DEGS1
chr17	82094794	82101323	6530	*	10.59	10.45	10.72	-0.27	5.37e-07	4.2e-05	Promoter (<=1kb)	17	82078333	82098332	20000	2	2194	ENST00000306749.3	0	FASN	FASN
chr8	66428067	66433275	5209	*	10.19	10.05	10.32	-0.27	7.09e-07	5.22e-05	Promoter (<=1kb)	8	66419589	66428977	9389	2	100505676	ENST00000499642.1	0	RRS1-AS1	RRS1-AS1
chr6	30613974	30619391	5418	*	10.14	10	10.27	-0.27	3.57e-06	0.000207	Promoter (<=1kb)	6	30617709	30626395	8687	1	28973	ENST00000259873.4	0	MRPS18B	MRPS18B
chr12	2875820	2878766	2947	*	9.88	9.74	10.01	-0.27	7.64e-06	0.000384	Promoter (<=1kb)	12	2857681	2877155	19475	2	2305	ENST00000627656.2	0	FOXM1	FOXM1
chr1	154972102	154976666	4565	*	10.4	10.26	10.53	-0.27	1.15e-05	0.000542	Promoter (<=1kb)	1	154975693	154975783	91	1	100423020	ENST00000580920.1	0	MIR4258	MIR4258
chr3	10024962	10027712	2751	*	9.98	9.84	10.1	-0.27	1.62e-05	0.000715	Promoter (<=1kb)	3	10014238	10026357	12120	2	152302	ENST00000432401.5	0	NA	NA
chr8	144507019	144513026	6008	*	10.19	10.05	10.32	-0.27	1.95e-05	0.000833	Promoter (<=1kb)	8	144509074	144511213	2140	1	113655	ENST00000301327.4	0	MFSD3	MFSD3
chr8	86341630	86345662	4033	*	9.87	9.73	9.99	-0.27	3.08e-05	0.00121	Promoter (<=1kb)	8	86342738	86468503	125766	1	11059	ENST00000517970.5	0	WWP1	WWP1
chr1	43648371	43653534	5164	*	9.84	9.7	9.97	-0.27	3.08e-05	0.00121	Promoter (<=1kb)	1	43650149	43931014	280866	1	9682	ENST00000645057.1	0	KDM4A	KDM4A
chr3	52531407	52535659	4253	*	9.99	9.85	10.12	-0.27	3.32e-05	0.00128	Promoter (<=1kb)	3	52534013	52540526	6514	1	440957	ENST00000491607.5	0	SMIM4	SMIM4
chr8	144426512	144430067	3556	*	9.88	9.74	10.01	-0.27	4.29e-05	0.00159	Promoter (<=1kb)	8	144423601	144428563	4963	2	51160	ENST00000292510.5	0	VPS28	VPS28
chr7	90210259	90214940	4682	*	10.16	10.02	10.29	-0.27	4.47e-05	0.00164	Promoter (<=1kb)	7	89882353	90211635	329283	2	100874100	ENST00000478318.6	0	STEAP2-AS1	STEAP2-AS1
chr1	93845569	93848736	3168	*	9.65	9.51	9.77	-0.27	9.01e-05	0.00282	Promoter (<=1kb)	1	93846832	93846911	80	1	100126348	ENST00000390220.3	0	MIR760	MIR760
chr14	105489158	105493064	3907	*	9.57	9.43	9.69	-0.27	0.000168	0.00452	Promoter (<=1kb)	14	105489855	105499575	9721	1	283643	ENST00000329886.11	0	C14orf80	C14orf80
chr3	4302519	4305610	3092	*	9.48	9.34	9.61	-0.27	0.000203	0.00529	Promoter (<=1kb)	3	4303304	4317567	14264	1	6419	ENST00000358065.4	0	SETMAR	SETMAR
chr3	45387808	45390324	2517	*	9.27	9.13	9.4	-0.27	0.000278	0.00669	Promoter (<=1kb)	3	45388506	45548837	160332	1	23395	ENST00000265537.7	0	LARS2	LARS2
chr12	124861579	124864581	3003	*	9.2	9.06	9.33	-0.27	0.00039	0.00875	Promoter (<=1kb)	12	124776856	124863917	87062	2	949	ENST00000339570.9	0	SCARB1	SCARB1
chr12	64780042	64782865	2824	*	9.45	9.3	9.57	-0.27	0.000454	0.00985	Promoter (<=1kb)	12	64780516	64830500	49985	1	23329	ENST00000544190.6	0	TBC1D30	TBC1D30
chr14	24093745	24096116	2372	*	9.35	9.21	9.48	-0.27	0.000483	0.0104	Promoter (<=1kb)	14	24080877	24095130	14254	2	4901	ENST00000396997.1	0	NRL	NRL
chr4	71186099	71190124	4026	*	9.11	8.97	9.24	-0.27	0.000706	0.0138	Promoter (<=1kb)	4	71186757	71569717	382961	1	8671	ENST00000264485.10	0	SLC4A4	SLC4A4
chr21	42653532	42656715	3184	*	9.07	8.93	9.2	-0.27	0.000891	0.0165	Promoter (<=1kb)	21	42653636	42754064	100429	1	5152	ENST00000460905.5	0	PDE9A	PDE9A
chr1	159923153	159926413	3261	*	9.01	8.87	9.14	-0.27	0.000913	0.0168	Promoter (<=1kb)	1	159918107	159923717	5611	2	8407	ENST00000368096.5	0	TAGLN2	TAGLN2
chr8	142737918	142740086	2169	*	8.96	8.82	9.08	-0.27	0.00122	0.0209	Promoter (2-3kb)	8	142740944	142742411	1468	2	57152	ENST00000246515.1	2325	SLURP1	SLURP1
chr20	289183	291377	2195	*	8.94	8.8	9.07	-0.27	0.00143	0.0234	Promoter (<=1kb)	20	270863	290429	19567	2	140680	ENST00000382369.9	0	C20orf96	C20orf96
chr4	55947870	55950413	2544	*	9.01	8.87	9.14	-0.27	0.00162	0.0256	Promoter (<=1kb)	4	55948871	55960925	12055	1	9662	ENST00000422247.6	0	CEP135	CEP135
chr11	6925459	6930182	4724	*	9	8.86	9.13	-0.27	0.00183	0.028	Promoter (<=1kb)	11	6926404	6956105	29702	1	7762	ENST00000527171.5	0	ZNF215	ZNF215
chr4	25913314	25915902	2589	*	9.17	9.02	9.29	-0.27	0.0019	0.0287	Promoter (<=1kb)	4	25913906	25929874	15969	1	389203	ENST00000614775.4	0	SMIM20	SMIM20
chr8	144058837	144061310	2474	*	8.69	8.55	8.82	-0.27	0.00314	0.0404	Promoter (<=1kb)	8	144051266	144060703	9438	2	26873	ENST00000618853.4	0	OPLAH	OPLAH
chr6	165660273	165664848	4576	*	9.06	8.92	9.19	-0.27	0.00394	0.0467	Promoter (<=1kb)	6	165327287	165662100	334814	2	10846	ENST00000366882.6	0	PDE10A	PDE10A
chr19	55475618	55478251	2634	*	8.85	8.71	8.98	-0.27	0.0042	0.0487	Promoter (<=1kb)	19	55476332	55484487	8156	1	89887	ENST00000598519.1	0	ZNF628	ZNF628
chr12	68745628	68747912	2285	*	8.93	8.79	9.06	-0.27	0.00437	0.05	Promoter (<=1kb)	12	68746106	68781467	35362	1	55508	ENST00000398004.3	0	SLC35E3	SLC35E3
chr11	62851867	62858765	6899	*	11.03	10.89	11.16	-0.26	7.27e-08	7.54e-06	Promoter (<=1kb)	11	62851988	62855236	3249	2	23642	ENST00000539921.5	0	NA	NA
chr3	23915292	23919306	4015	*	10.59	10.45	10.71	-0.26	1.68e-07	1.55e-05	Promoter (<=1kb)	3	23891660	23916969	25310	2	28512	ENST00000388759.7	0	NKIRAS1	NKIRAS1
chr4	41358213	41364689	6477	*	10.68	10.54	10.81	-0.26	4.53e-06	0.000253	Promoter (<=1kb)	4	41359607	41699003	339397	1	22998	ENST00000513024.5	0	LIMCH1	LIMCH1
chr11	124622017	124625327	3311	*	10.1	9.96	10.22	-0.26	5.27e-06	0.000285	Promoter (<=1kb)	11	124622836	124632434	9599	1	84897	ENST00000473629.6	0	TBRG1	TBRG1
chr16	56930502	56939958	9457	*	10.4	10.27	10.53	-0.26	6.36e-06	0.000328	Promoter (<=1kb)	16	56932048	56944863	12816	1	9709	ENST00000439977.6	0	HERPUD1	HERPUD1
chr1	173474986	173480167	5182	*	10.43	10.29	10.55	-0.26	6.82e-06	0.000349	Promoter (<=1kb)	1	173477266	173488807	11542	1	9588	ENST00000340385.5	0	PRDX6	PRDX6
chr4	17806947	17813152	6206	*	10.18	10.04	10.3	-0.26	7.32e-06	0.000371	Promoter (<=1kb)	4	17800655	17810758	10104	2	54876	ENST00000382247.5	0	DCAF16	DCAF16
chr12	103928079	103937524	9446	*	10.52	10.39	10.65	-0.26	1.26e-05	0.000585	Promoter (<=1kb)	12	103930425	103930555	131	1	100500842	ENST00000579335.1	0	HSP90B1	HSP90B1
chr8	54019804	54023393	3590	*	9.87	9.74	10	-0.26	1.26e-05	0.000585	Promoter (<=1kb)	8	53966552	54022448	55897	2	6917	ENST00000396401.7	0	TCEA1	TCEA1
chr3	44337479	44340477	2999	*	10	9.86	10.12	-0.26	1.71e-05	0.000745	Promoter (<=1kb)	3	44338119	44359804	21686	1	285343	ENST00000383746.7	0	TCAIM	TCAIM
chr5	181186964	181193240	6277	*	10.55	10.41	10.67	-0.26	2.69e-05	0.00109	Promoter (<=1kb)	5	181191046	181191852	807	2	102577426	ENST00000513771.1	0	NA	NA
chr16	1377629	1380442	2814	*	9.79	9.66	9.91	-0.26	4.71e-05	0.0017	Promoter (<=1kb)	16	1363205	1379683	16479	2	64718	ENST00000248104.11	0	UNKL	UNKL
chr5	80406930	80410493	3564	*	9.82	9.68	9.95	-0.26	5.92e-05	0.00207	Promoter (<=1kb)	5	80408013	80479350	71338	1	9765	ENST00000338008.9	0	ZFYVE16	ZFYVE16
chr19	51364754	51368659	3906	*	9.8	9.67	9.93	-0.26	6.29e-05	0.00216	Promoter (<=1kb)	19	51367100	51367977	878	2	125875	ENST00000593841.1	0	CLDND2	CLDND2
chr17	50371144	50374260	3117	*	9.71	9.58	9.84	-0.26	7.33e-05	0.0024	Promoter (<=1kb)	17	50373220	50381459	8240	1	146956	ENST00000393271.6	0	EME1	EME1
chr3	15063082	15065811	2730	*	9.84	9.7	9.96	-0.26	7.58e-05	0.00247	Promoter (<=1kb)	3	15048518	15065335	16818	2	64432	ENST00000253686.6	0	MRPS25	MRPS25
chr10	56359876	56362767	2892	*	9.62	9.49	9.75	-0.26	7.97e-05	0.00255	Promoter (<=1kb)	10	56357228	56361275	4048	2	11130	ENST00000373944.7	0	ZWINT	ZWINT
chr17	45583168	45586510	3343	*	9.84	9.7	9.97	-0.26	0.000101	0.00305	Exon (ENST00000580842.1/ENST00000580842.1, exon 1 of 1)	17	45600869	45602340	1472	2	644172	ENST00000580257.1	15830	NA	NA
chr22	21640995	21644072	3078	*	9.6	9.46	9.73	-0.26	0.000147	0.0041	Promoter (<=1kb)	22	21642261	21644298	2038	1	23753	ENST00000248958.4	0	SDF2L1	SDF2L1
chr3	49006066	49008853	2788	*	9.81	9.67	9.93	-0.26	0.000189	0.00498	Promoter (<=1kb)	3	49007062	49015953	8892	1	11180	ENST00000395474.7	0	WDR6	WDR6
chr4	87005725	87008570	2846	*	9.54	9.4	9.66	-0.26	0.000195	0.0051	Promoter (<=1kb)	4	87006988	87141038	134051	1	4299	ENST00000307808.10	0	AFF1	AFF1
chr1	241847062	241849994	2933	*	9.69	9.56	9.82	-0.26	0.000214	0.0055	Promoter (<=1kb)	1	241847967	241850460	2494	1	9156	ENST00000519225.5	0	EXO1	EXO1
chr14	32200382	32204641	4260	*	9.64	9.5	9.76	-0.26	0.000232	0.00586	Promoter (<=1kb)	14	32202045	32202151	107	1	101954278	ENST00000364784.1	0	RNU6-8	RNU6-8
chr1	197144227	197147690	3464	*	9.62	9.48	9.74	-0.26	0.000237	0.00593	Promoter (<=1kb)	1	197084128	197146694	62567	2	259266	ENST00000294732.11	0	ASPM	ASPM
chr8	80167205	80172540	5336	*	9.44	9.31	9.57	-0.26	0.000258	0.00633	Promoter (<=1kb)	8	80034745	80171558	136814	2	7163	ENST00000379096.9	0	TPD52	TPD52
chr8	85218968	85223076	4109	*	9.69	9.55	9.81	-0.26	0.000281	0.00673	Promoter (<=1kb)	8	85220587	85250797	30211	1	377677	ENST00000517831.5	0	CA13	CA13
chr5	43482361	43484881	2521	*	9.53	9.39	9.65	-0.26	0.000281	0.00673	Promoter (<=1kb)	5	43444252	43483836	39585	2	64417	ENST00000500337.6	0	TMEM267	TMEM267
chr22	23765685	23768745	3061	*	9.4	9.26	9.52	-0.26	0.000358	0.00818	Promoter (<=1kb)	22	23765834	23767876	2043	2	400916	ENST00000520222.1	0	CHCHD10	CHCHD10
chr6	108293880	108296399	2520	*	9.32	9.19	9.45	-0.26	0.000409	0.00906	Promoter (<=1kb)	6	108294894	108526001	231108	1	246269	ENST00000368977.8	0	LACE1	LACE1
chr11	62669915	62673501	3587	*	9.4	9.26	9.52	-0.26	0.000425	0.00936	Promoter (<=1kb)	11	62662817	62671769	8953	2	79081	ENST00000354588.7	0	LBHD1	LBHD1
chr4	169266863	169272334	5472	*	9.31	9.17	9.43	-0.26	0.000427	0.0094	Promoter (<=1kb)	4	169094256	169271105	176850	2	57630	ENST00000284637.13	0	SH3RF1	SH3RF1
chr22	41945219	41948142	2924	*	9.12	8.99	9.25	-0.26	0.000628	0.0126	Promoter (<=1kb)	22	41938721	41947164	8444	2	79019	ENST00000215980.9	0	CENPM	CENPM
chr2	208253117	208256205	3089	*	9.3	9.17	9.43	-0.26	0.000736	0.0143	Promoter (<=1kb)	2	208255247	208256181	935	1	100507475	ENST00000440574.1	0	IDH1-AS1	IDH1-AS1
chr10	87091022	87096653	5632	*	9.47	9.33	9.59	-0.26	0.000786	0.0151	Promoter (<=1kb)	10	87050486	87094866	44381	2	2746	ENST00000277865.4	0	GLUD1	GLUD1
chr11	72078677	72082108	3432	*	9.42	9.28	9.54	-0.26	0.00103	0.0183	Promoter (<=1kb)	11	72080331	72110777	30447	1	220074	ENST00000307198.11	0	LRTOMT	LRTOMT
chr3	49928530	49930811	2282	*	8.94	8.81	9.07	-0.26	0.00191	0.0288	Promoter (<=1kb)	3	49907160	49929526	22367	2	84315	ENST00000642691.1	0	MON1A	MON1A
chr6	37169037	37172642	3606	*	8.91	8.78	9.03	-0.26	0.00205	0.0303	Promoter (<=1kb)	6	37170203	37175426	5224	1	5292	ENST00000373509.5	0	PIM1	PIM1
chr17	19647992	19650292	2301	*	9.03	8.9	9.15	-0.26	0.00248	0.0345	Promoter (<=1kb)	17	19648136	19656392	8257	1	224	ENST00000446398.6	0	ALDH3A2	ALDH3A2
chr9	35078251	35080757	2507	*	9.06	8.92	9.18	-0.26	0.00306	0.0397	Promoter (<=1kb)	9	35073835	35079693	5859	2	2189	ENST00000425676.5	0	FANCG	FANCG
chr22	31341596	31348141	6546	*	9.09	8.95	9.21	-0.26	0.00376	0.0453	Promoter (<=1kb)	22	31325804	31346232	20429	2	23598	ENST00000266269.9	0	PATZ1	PATZ1
chr15	55288091	55290708	2618	*	8.91	8.78	9.04	-0.26	0.00391	0.0466	Promoter (<=1kb)	15	55202969	55289815	86847	2	5873	ENST00000336787.5	0	RAB27A	RAB27A
chr2	218710438	218712242	1805	*	8.81	8.67	8.93	-0.26	0.00393	0.0467	Promoter (<=1kb)	2	218710845	218754693	43849	1	9654	ENST00000457313.5	0	TTLL4	TTLL4
chr11	65496128	65509081	12954	*	11.85	11.72	11.97	-0.25	2.96e-07	2.51e-05	Promoter (<=1kb)	11	65506117	65506173	57	1	109136578	ENST00000611300.1	0	NA	NA
chr9	125237080	125242729	5650	*	10.67	10.54	10.79	-0.25	2.98e-07	2.51e-05	Promoter (<=1kb)	9	125234853	125241330	6478	2	3309	ENST00000324460.6	0	HSPA5	HSPA5
chr3	39404819	39409077	4259	*	10.28	10.15	10.4	-0.25	9.81e-06	0.000478	Promoter (<=1kb)	3	39406689	39412542	5854	1	3921	ENST00000301821.10	0	RPSA	RPSA
chr5	107665860	107673913	8054	*	10.34	10.21	10.46	-0.25	7e-05	0.00232	Promoter (<=1kb)	5	107376889	107670895	294007	2	1946	ENST00000333274.10	0	EFNA5	EFNA5
chr8	120443694	120446556	2863	*	10.09	9.96	10.21	-0.25	7.18e-05	0.00237	Promoter (<=1kb)	8	120445400	120451335	5936	1	27085	ENST00000456899.6	0	MTBP	MTBP
chr1	112953590	112958518	4929	*	9.67	9.54	9.78	-0.25	0.000174	0.00466	Promoter (<=1kb)	1	112956415	112964072	7658	1	100506392	ENST00000416193.5	0	SLC16A1-AS1	SLC16A1-AS1
chr16	2204614	2207484	2871	*	9.58	9.45	9.7	-0.25	0.000224	0.00569	Promoter (<=1kb)	16	2204647	2208244	3598	1	64223	ENST00000569457.5	0	MLST8	MLST8
chr3	51981778	51984884	3107	*	9.62	9.49	9.74	-0.25	0.000226	0.00572	Promoter (<=1kb)	3	51968510	51983409	14900	2	84836	ENST00000483233.5	0	ABHD14B	ABHD14B
chr3	15097666	15100139	2474	*	9.68	9.55	9.8	-0.25	0.000282	0.00673	Promoter (<=1kb)	3	15070073	15099148	29076	2	64145	ENST00000253699.7	0	RBSN	RBSN
chr16	25110307	25112825	2519	*	9.43	9.3	9.55	-0.25	0.000334	0.00773	Promoter (<=1kb)	16	25086333	25111479	25147	2	102723510	ENST00000563962.5	0	NA	NA
chr11	4093570	4096411	2842	*	9.62	9.49	9.74	-0.25	0.000355	0.00814	Promoter (<=1kb)	11	4094707	4107480	12774	1	6240	ENST00000532710.5	0	RRM1	RRM1
chr8	94893546	94897505	3960	*	10.34	10.21	10.46	-0.25	0.000363	0.00827	Promoter (<=1kb)	8	94895767	95047090	151324	1	137682	ENST00000523378.5	0	NDUFAF6	NDUFAF6
chr3	127597408	127600083	2676	*	9.42	9.29	9.54	-0.25	0.000371	0.0084	Promoter (<=1kb)	3	127571266	127598267	27002	2	131601	ENST00000648957.1	0	TPRA1	TPRA1
chr3	38164056	38167299	3244	*	9.92	9.79	10.04	-0.25	0.000405	0.00902	Promoter (<=1kb)	3	38165089	38183047	17959	1	9943	ENST00000492714.1	0	OXSR1	OXSR1
chr8	144797874	144800241	2368	*	9.37	9.25	9.49	-0.25	0.000654	0.013	Promoter (<=1kb)	8	144798876	144809144	10269	1	340385	ENST00000359971.3	0	ZNF517	ZNF517
chr14	20330281	20333818	3538	*	9.22	9.09	9.34	-0.25	0.000658	0.0131	Promoter (<=1kb)	14	20311368	20333010	21643	2	57820	ENST00000398160.6	0	CCNB1IP1	CCNB1IP1
chr11	3055728	3058264	2537	*	9.73	9.6	9.85	-0.25	0.000888	0.0165	Promoter (<=1kb)	11	3000922	3057437	56516	2	833	ENST00000380525.8	0	CARS	CARS
chr19	43753348	43756443	3096	*	9.12	8.99	9.24	-0.25	0.00103	0.0183	Promoter (<=1kb)	19	43727992	43754990	26999	2	56006	ENST00000270066.10	0	SMG9	SMG9
chr16	30609022	30611128	2107	*	9.29	9.16	9.4	-0.25	0.00108	0.0189	Promoter (<=1kb)	16	30602558	30610379	7822	2	115509	ENST00000287461.7	0	ZNF689	ZNF689
chr8	123156652	123159334	2683	*	9.18	9.05	9.29	-0.25	0.00137	0.0227	Distal Intergenic	8	123178960	123180615	1656	1	84985	ENST00000523819.5	-19626	FAM83A	FAM83A
chr5	60842143	60845059	2917	*	9.47	9.34	9.58	-0.25	0.00147	0.0239	Promoter (<=1kb)	5	60751791	60844389	92599	2	79993	ENST00000508821.5	0	ELOVL7	ELOVL7
chr3	171457657	171461908	4252	*	9.29	9.16	9.41	-0.25	0.00186	0.0284	Promoter (<=1kb)	3	171061339	171460408	399070	2	23043	ENST00000436636.6	0	TNIK	TNIK
chr14	20630173	20633659	3487	*	9.07	8.94	9.19	-0.25	0.00243	0.0342	Distal Intergenic	14	20640696	20641691	996	2	341799	ENST00000320704.3	8032	OR6S1	OR6S1
chr14	64336879	64339652	2774	*	9.01	8.87	9.13	-0.25	0.00253	0.035	Promoter (<=1kb)	14	64226707	64338096	111390	2	2100	ENST00000554572.5	0	ESR2	ESR2
chr12	101876559	101878623	2065	*	9.19	9.07	9.31	-0.25	0.00278	0.0373	Promoter (<=1kb)	12	101877351	101923623	46273	1	55332	ENST00000258534.12	0	DRAM1	DRAM1
chr8	81685363	81686733	1371	*	8.88	8.75	9	-0.25	0.00338	0.0425	Promoter (<=1kb)	8	81657961	81686693	28733	2	3612	ENST00000256108.9	0	IMPA1	IMPA1
chr19	8306562	8309329	2768	*	8.85	8.72	8.98	-0.25	0.00342	0.0428	Promoter (<=1kb)	19	8302127	8308300	6174	2	51293	ENST00000596002.5	0	CD320	CD320
chr7	90402792	90405259	2468	*	9.07	8.94	9.19	-0.25	0.00392	0.0466	Promoter (<=1kb)	7	90403353	90413411	10059	1	9069	ENST00000496677.5	0	CLDN12	CLDN12
chr3	15330232	15333000	2769	*	8.77	8.64	8.89	-0.25	0.00395	0.0468	Promoter (<=1kb)	3	15254853	15332629	77777	2	9467	ENST00000383791.7	0	SH3BP5	SH3BP5
chr6	10836810	10839216	2407	*	8.88	8.76	9	-0.25	0.00429	0.0494	Promoter (<=1kb)	6	10762723	10838495	75773	2	4117	ENST00000313243.6	0	MAK	MAK
chr1	28504771	28512661	7891	*	10.87	10.75	10.98	-0.24	4.27e-07	3.43e-05	Promoter (<=1kb)	1	28505943	28539196	33254	1	1104	ENST00000398958.6	0	RCC1	RCC1
chr8	73291742	73297444	5703	*	10.79	10.66	10.91	-0.24	5.62e-07	4.36e-05	Promoter (<=1kb)	8	73294612	73325281	30670	1	157506	ENST00000240285.9	0	RDH10	RDH10
chr8	23679790	23685006	5217	*	10.43	10.31	10.55	-0.24	2.26e-05	0.000937	Promoter (<=1kb)	8	23678693	23682927	4235	2	4824	ENST00000380871.4	0	NKX3-1	NKX3-1
chr8	144077205	144080729	3525	*	10.47	10.35	10.58	-0.24	2.57e-05	0.00105	Promoter (<=1kb)	8	144079874	144079942	69	1	102465510	ENST00000618235.1	0	EXOSC4	EXOSC4
chr4	779885	784005	4121	*	10.26	10.14	10.38	-0.24	3e-05	0.00119	Promoter (<=1kb)	4	762387	781849	19463	2	100129917	ENST00000503571.5	0	RP11-440L14.1	RP11-440L14.1
chr11	119092277	119096213	3937	*	10.24	10.11	10.36	-0.24	4.2e-05	0.00157	Promoter (<=1kb)	11	119093854	119095467	1614	2	3014	ENST00000530167.1	0	H2AFX	H2AFX
chr7	149026100	149030039	3940	*	10.23	10.1	10.34	-0.24	4.41e-05	0.00163	Promoter (<=1kb)	7	149003062	149028641	25580	2	9601	ENST00000286091.8	0	PDIA4	PDIA4
chr17	3722535	3725554	3020	*	10.19	10.07	10.3	-0.24	4.59e-05	0.00168	Promoter (<=1kb)	17	3714628	3723837	9210	2	3682	ENST00000572179.5	0	ITGAE	ITGAE
chr15	89088268	89094460	6193	*	10.68	10.55	10.79	-0.24	6.54e-05	0.00223	Promoter (<=1kb)	15	89088422	89113816	25395	1	11057	ENST00000564876.5	0	ABHD2	ABHD2
chr3	129313732	129317485	3754	*	10.44	10.32	10.56	-0.24	6.64e-05	0.00224	Promoter (<=1kb)	3	129315392	129318311	2920	1	339942	ENST00000511998.1	0	NA	NA
chr1	153966121	153969555	3435	*	10.13	10	10.24	-0.24	7.84e-05	0.00253	Promoter (<=1kb)	1	153967534	153968968	1435	1	148327	ENST00000477617.5	0	CREB3L4	CREB3L4
chr1	212033662	212037727	4066	*	10.15	10.02	10.26	-0.24	8.05e-05	0.00256	Promoter (<=1kb)	1	211940399	212035536	95138	2	25896	ENST00000469606.5	0	INTS7	INTS7
chr8	65632399	65635666	3268	*	10.11	9.98	10.22	-0.24	0.000102	0.00309	Promoter (<=1kb)	8	65602456	65634207	31752	2	55156	ENST00000276569.7	0	ARMC1	ARMC1
chr5	95956223	95962909	6687	*	10.05	9.92	10.16	-0.24	0.000117	0.00342	Promoter (<=1kb)	5	95962001	96631085	669085	1	101929710	ENST00000502645.2	0	CTD-2337A12.1	CTD-2337A12.1
chr7	30593292	30597766	4475	*	10.48	10.36	10.59	-0.24	0.000125	0.00361	Promoter (<=1kb)	7	30594681	30634033	39353	1	2617	ENST00000389266.7	0	GARS	GARS
chr20	5117537	5121165	3629	*	9.79	9.67	9.9	-0.24	0.000236	0.00592	Promoter (<=1kb)	20	5114953	5120026	5074	2	5111	ENST00000379143.9	0	PCNA	PCNA
chr3	23202353	23205046	2694	*	9.61	9.48	9.72	-0.24	0.000263	0.00644	Promoter (<=1kb)	3	23195070	23202533	7464	2	100505877	ENST00000452251.5	0	UBE2E2-AS1	UBE2E2-AS1
chr8	101203332	101207619	4288	*	10.16	10.04	10.28	-0.24	0.000308	0.00723	Promoter (<=1kb)	8	101177878	101205461	27584	2	51123	ENST00000520984.5	0	ZNF706	ZNF706
chr14	22927776	22931078	3303	*	9.61	9.48	9.72	-0.24	0.000321	0.00746	Promoter (<=1kb)	14	22929609	22954692	25084	1	101926933	ENST00000548819.5	0	RP11-298I3.1	RP11-298I3.1
chr8	94822239	94824896	2658	*	9.96	9.84	10.08	-0.24	0.000354	0.00811	Promoter (<=1kb)	8	94822851	94827353	4503	1	55656	ENST00000523808.5	0	INTS8	INTS8
chr3	8961964	8964231	2268	*	9.45	9.33	9.57	-0.24	0.000393	0.00881	Promoter (<=1kb)	3	8877076	8963502	86427	2	56852	ENST00000264926.6	0	RAD18	RAD18
chr1	149884359	149889412	5054	*	10.2	10.08	10.32	-0.24	0.000406	0.00903	Promoter (<=1kb)	1	149887524	149887916	393	2	317772	ENST00000331128.4	0	HIST2H2AB	HIST2H2AB
chr6	34552786	34556598	3813	*	9.77	9.65	9.89	-0.24	0.000421	0.00929	Promoter (<=1kb)	6	34537802	34556314	18513	2	25803	ENST00000374037.7	0	SPDEF	SPDEF
chr3	51669901	51672803	2903	*	9.66	9.54	9.78	-0.24	0.000493	0.0105	Promoter (<=1kb)	3	51671175	51704018	32844	1	51368	ENST00000489026.5	0	TEX264	TEX264
chr6	26155498	26160588	5091	*	9.87	9.75	9.99	-0.24	0.000562	0.0115	Promoter (<=1kb)	6	26156354	26157107	754	1	3008	ENST00000304218.5	0	HIST1H1E	HIST1H1E
chr3	172750024	172752195	2172	*	9.58	9.46	9.7	-0.24	0.000635	0.0127	Promoter (<=1kb)	3	172750682	172821474	70793	1	1894	ENST00000232458.9	0	ECT2	ECT2
chr1	233613061	233616883	3823	*	9.59	9.47	9.71	-0.24	0.000667	0.0132	Promoter (<=1kb)	1	233614004	233672512	58509	1	3775	ENST00000366621.7	0	KCNK1	KCNK1
chr19	10501466	10503778	2313	*	9.42	9.3	9.54	-0.24	0.000774	0.0149	Promoter (<=1kb)	19	10486120	10503741	17622	2	9817	ENST00000171111.9	0	KEAP1	KEAP1
chr17	49190870	49194071	3202	*	9.49	9.37	9.61	-0.24	0.000943	0.0171	Distal Intergenic	17	49202791	49208912	6122	2	2793	ENST00000503070.5	14841	GNGT2	GNGT2
chr8	143017539	143020009	2471	*	9.83	9.7	9.94	-0.24	0.000984	0.0176	Promoter (<=1kb)	8	142981738	143018390	36653	2	100133669	ENST00000517833.1	0	NA	NA
chr19	49865158	49868145	2988	*	9.34	9.21	9.45	-0.24	0.00103	0.0183	Promoter (<=1kb)	19	49861204	49867010	5807	2	11284	ENST00000594661.5	0	PNKP	PNKP
chr9	137294775	137303610	8836	*	9.83	9.7	9.94	-0.24	0.00112	0.0195	Promoter (<=1kb)	9	137300482	137302251	1770	2	441478	ENST00000356628.3	0	NRARP	NRARP
chr8	144753691	144756315	2625	*	9.69	9.56	9.8	-0.24	0.00136	0.0227	Promoter (<=1kb)	8	144720907	144755486	34580	2	90987	ENST00000524394.2	0	ZNF251	ZNF251
chr8	124370528	124373727	3200	*	9.6	9.47	9.71	-0.24	0.00146	0.0238	Promoter (<=1kb)	8	124306189	124372692	66504	2	157378	ENST00000297632.7	0	TMEM65	TMEM65
chr17	1624868	1630451	5584	*	9.79	9.67	9.91	-0.24	0.00159	0.0252	Promoter (<=1kb)	17	1569267	1628836	59570	2	124935	ENST00000301335.9	0	SLC43A2	SLC43A2
chr18	656355	659309	2955	*	9.23	9.1	9.35	-0.24	0.00163	0.0258	Promoter (<=1kb)	18	641320	658269	16950	2	494514	ENST00000585033.1	0	NA	NA
chr15	81322457	81325561	3105	*	9.19	9.06	9.3	-0.24	0.00182	0.0279	Promoter (<=1kb)	15	81324377	81423883	99507	1	101929655	ENST00000559781.6	0	NA	NA
chr8	134711303	134714003	2701	*	9.35	9.22	9.46	-0.24	0.00187	0.0284	Promoter (<=1kb)	8	134477792	134713038	235247	2	57623	ENST00000377838.7	0	ZFAT	ZFAT
chr4	94451019	94455208	4190	*	9.43	9.31	9.55	-0.24	0.00205	0.0304	Promoter (<=1kb)	4	94451857	94588216	136360	1	10611	ENST00000318007.9	0	PDLIM5	PDLIM5
chr10	104120597	104123519	2923	*	9.2	9.08	9.32	-0.24	0.00207	0.0304	Promoter (<=1kb)	10	104122058	104123363	1306	1	119392	ENST00000463224.5	0	SFR1	SFR1
chr17	19506503	19508976	2474	*	9.19	9.06	9.31	-0.24	0.00242	0.0342	Intron (ENST00000584348.5/55244, intron 1 of 6)	17	19495385	19555309	59925	1	55244	ENST00000584348.5	11118	SLC47A1	SLC47A1
chrX	38801273	38807661	6389	*	9.31	9.19	9.42	-0.24	0.00243	0.0342	Promoter (<=1kb)	23	38801568	38803883	2316	2	100874211	ENST00000436893.1	0	NA	NA
chr8	74319475	74322232	2758	*	9.24	9.11	9.36	-0.24	0.00305	0.0397	Promoter (<=1kb)	8	74321130	74364290	43161	1	54332	ENST00000521096.5	0	GDAP1	GDAP1
chr6	24774403	24777277	2875	*	8.94	8.81	9.05	-0.24	0.00353	0.0435	Promoter (<=1kb)	6	24774931	24786095	11165	1	51053	ENST00000356509.7	0	GMNN	GMNN
chr19	58182118	58184624	2507	*	9.29	9.16	9.4	-0.24	0.0036	0.0439	Promoter (<=1kb)	19	58183029	58213562	30534	1	10782	ENST00000424679.6	0	ZNF274	ZNF274
chr8	127793684	127799561	5878	*	10.32	10.2	10.43	-0.23	2.86e-05	0.00114	Promoter (<=1kb)	8	127795962	127796028	67	1	100302185	ENST00000408388.1	0	PVT1	PVT1
chr8	143595529	143600331	4803	*	10.27	10.15	10.38	-0.23	3.32e-05	0.00128	Promoter (<=1kb)	8	143579697	143597388	17692	2	1936	ENST00000317198.10	0	EEF1D	EEF1D
chr7	87873796	87878645	4850	*	10.31	10.2	10.42	-0.23	3.89e-05	0.00148	Promoter (<=1kb)	7	87876216	87908376	32161	1	10926	ENST00000413643.5	0	DBF4	DBF4
chr8	94718540	94721352	2813	*	10.02	9.9	10.14	-0.23	0.000132	0.00374	Promoter (<=1kb)	8	94719703	94739779	20077	1	286148	ENST00000522422.5	0	DPY19L4	DPY19L4
chr17	7259911	7264316	4406	*	10.35	10.24	10.46	-0.23	0.000137	0.00384	Promoter (<=1kb)	17	7246829	7262089	15261	2	1366	ENST00000577138.1	0	CLDN7	CLDN7
chr8	95268230	95271255	3026	*	9.94	9.82	10.05	-0.23	0.000172	0.00463	Promoter (<=1kb)	8	95268836	95653710	384875	1	100616530	ENST00000521905.1	0	NA	NA
chr17	8246609	8250679	4071	*	10.17	10.06	10.28	-0.23	0.000177	0.00472	Promoter (<=1kb)	17	8247618	8254286	6669	1	5198	ENST00000585183.5	0	PFAS	PFAS
chr1	100893317	100897751	4435	*	10.32	10.21	10.43	-0.23	0.000214	0.0055	Promoter (<=1kb)	1	100896076	100981753	85678	1	148867	ENST00000370112.8	0	SLC30A7	SLC30A7
chr5	138177255	138180732	3478	*	10.16	10.05	10.27	-0.23	0.000316	0.00738	Promoter (<=1kb)	5	138178719	138182425	3707	1	10112	ENST00000513276.5	0	KIF20A	KIF20A
chr8	143266417	143268930	2514	*	9.79	9.67	9.9	-0.23	0.000384	0.00862	Promoter (<=1kb)	8	143267433	143273383	5951	1	2738	ENST00000519876.1	0	GLI4	GLI4
chr3	46974834	46977811	2978	*	9.77	9.65	9.89	-0.23	0.000408	0.00905	Promoter (<=1kb)	3	46922305	46976501	54197	2	151903	ENST00000605358.5	0	CCDC12	CCDC12
chr1	93177655	93182080	4426	*	10.17	10.05	10.28	-0.23	0.000415	0.00917	Promoter (<=1kb)	1	93179919	93278477	98559	1	343099	ENST00000343253.11	0	CCDC18	CCDC18
chr15	89243103	89245794	2692	*	9.51	9.39	9.62	-0.23	0.00055	0.0114	Promoter (<=1kb)	15	89243949	89317261	73313	1	55215	ENST00000300027.12	0	FANCI	FANCI
chr15	90929129	90932893	3765	*	9.68	9.56	9.79	-0.23	0.000555	0.0115	Promoter (<=1kb)	15	90929964	90932569	2606	2	374659	ENST00000394272.7	0	HDDC3	HDDC3
chr12	102118882	102121785	2904	*	9.86	9.75	9.97	-0.23	0.000557	0.0115	Promoter (<=1kb)	12	102120185	102196667	76483	1	55010	ENST00000541394.5	0	PARPBP	PARPBP
chr17	35586541	35589671	3131	*	9.55	9.44	9.66	-0.23	0.000571	0.0117	Promoter (<=1kb)	17	35586899	35657791	70893	1	163	ENST00000616784.4	0	AP2B1	AP2B1
chr11	65082711	65085417	2707	*	9.97	9.85	10.08	-0.23	0.000643	0.0129	Promoter (<=1kb)	11	65068044	65083900	15857	2	113130	ENST00000533015.5	0	CDCA5	CDCA5
chr3	33797704	33799929	2226	*	9.75	9.63	9.86	-0.23	0.000653	0.013	Promoter (<=1kb)	3	33798352	33869702	71351	1	10015	ENST00000307296.7	0	PDCD6IP	PDCD6IP
chr17	58516778	58520160	3383	*	9.64	9.52	9.75	-0.23	0.000759	0.0146	Promoter (<=1kb)	17	58519837	58556925	37089	1	101927688	ENST00000580589.5	0	SEPT4-AS1	SEPT4-AS1
chr17	80453227	80455922	2696	*	9.66	9.54	9.77	-0.23	0.000791	0.0152	Exon (ENST00000562672.2/ENST00000562672.2, exon 1 of 1)	17	80467148	80474698	7551	2	4884	ENST00000535681.1	18776	NPTX1	NPTX1
chr16	20804518	20808061	3544	*	9.9	9.78	10.01	-0.23	0.00092	0.0169	Promoter (<=1kb)	16	20780193	20806473	26281	2	112479	ENST00000300005.7	0	ERI2	ERI2
chr6	138403236	138406577	3342	*	9.73	9.61	9.84	-0.23	0.000924	0.0169	Promoter (<=1kb)	6	138403531	138413173	9643	1	23593	ENST00000448741.5	0	HEBP2	HEBP2
chr3	14650471	14653194	2724	*	9.63	9.51	9.74	-0.23	0.00109	0.019	Promoter (<=1kb)	3	14651746	14672653	20908	1	51244	ENST00000611584.4	0	CCDC174	CCDC174
chr8	144949242	144951619	2378	*	9.32	9.2	9.44	-0.23	0.00128	0.0216	Promoter (<=1kb)	8	144930358	144950888	20531	2	7564	ENST00000276816.8	0	ZNF16	ZNF16
chr10	102064697	102067106	2410	*	9.42	9.3	9.53	-0.23	0.00132	0.0221	Promoter (<=1kb)	10	102065390	102068038	2649	1	79803	ENST00000299238.6	0	HPS6	HPS6
chr15	69413625	69415888	2264	*	9.38	9.26	9.49	-0.23	0.00133	0.0223	Promoter (<=1kb)	15	69396904	69415029	18126	2	145694	ENST00000558617.1	0	RP11-253M7.1	RP11-253M7.1
chr22	37804479	37808983	4505	*	9.32	9.2	9.43	-0.23	0.00139	0.023	Promoter (<=1kb)	22	37807905	37817176	9272	1	23464	ENST00000323205.10	0	GCAT	GCAT
chr4	107988215	107992580	4366	*	9.49	9.38	9.6	-0.23	0.0014	0.0231	Promoter (<=1kb)	4	107989714	108034861	45148	1	3033	ENST00000505878.4	0	HADH	HADH
chr8	58410812	58412689	1878	*	9.35	9.23	9.46	-0.23	0.00149	0.0241	Promoter (<=1kb)	8	58411264	58451501	40238	1	137886	ENST00000399598.6	0	UBXN2B	UBXN2B
chr18	48945953	48953489	7537	*	9.87	9.75	9.98	-0.23	0.00171	0.0267	Promoter (<=1kb)	18	48919853	48952052	32200	2	4092	ENST00000262158.7	0	SMAD7	SMAD7
chr8	63037569	63039987	2419	*	9.2	9.07	9.31	-0.23	0.00177	0.0274	Promoter (<=1kb)	8	63015085	63039171	24087	2	8836	ENST00000260118.6	0	GGH	GGH
chr17	7882189	7889923	7735	*	9.83	9.71	9.93	-0.23	0.00198	0.0296	Promoter (<=1kb)	17	7884806	7912760	27955	1	1107	ENST00000380358.8	0	CHD3	CHD3
chr12	54324417	54326680	2264	*	9.39	9.27	9.5	-0.23	0.00201	0.0299	Promoter (<=1kb)	12	54325109	54342630	17522	1	22818	ENST00000553009.5	0	COPZ1	COPZ1
chr7	120949342	120952337	2996	*	9.11	8.99	9.22	-0.23	0.00266	0.0362	Promoter (<=1kb)	7	120950749	120977216	26468	1	54556	ENST00000315870.9	0	ING3	ING3
chr10	104333525	104340462	6938	*	9.28	9.16	9.39	-0.23	0.00275	0.0371	Promoter (<=1kb)	10	104309698	104333905	24208	2	85450	ENST00000278071.6	0	ITPRIP	ITPRIP
chr9	35813594	35816385	2792	*	9.23	9.11	9.35	-0.23	0.00342	0.0428	Promoter (<=1kb)	9	35814451	35847234	32784	1	51754	ENST00000377996.5	0	TMEM8B	TMEM8B
chr19	35757157	35759515	2359	*	8.98	8.87	9.1	-0.23	0.00378	0.0455	Promoter (<=1kb)	19	35755639	35758079	2441	2	126393	ENST00000592984.6	0	HSPB6	HSPB6
chr3	196499866	196504494	4629	*	10.58	10.47	10.69	-0.22	1.37e-05	0.000622	Promoter (<=1kb)	3	196468783	196503768	34986	2	165918	ENST00000318037.3	0	RNF168	RNF168
chr12	6492141	6495676	3536	*	10.41	10.29	10.52	-0.22	1.85e-05	0.000796	Promoter (<=1kb)	12	6491886	6493598	1713	2	51258	ENST00000229238.4	0	MRPL51	MRPL51
chr3	170866755	170871340	4586	*	10.51	10.4	10.61	-0.22	2e-05	0.000847	Promoter (<=1kb)	3	170864875	170870483	5609	2	200916	ENST00000295830.12	0	RPL22L1	RPL22L1
chr1	228402736	228408684	5949	*	10.49	10.38	10.6	-0.22	4.08e-05	0.00153	Promoter (<=1kb)	1	228393673	228405904	12232	2	81559	ENST00000493030.6	0	TRIM11	TRIM11
chr11	10806133	10810709	4577	*	10.4	10.29	10.51	-0.22	4.87e-05	0.00175	Promoter (<=1kb)	11	10809297	10822931	13635	1	101928053	ENST00000499765.1	0	RP11-685M7.3	RP11-685M7.3
chr3	50333666	50338810	5145	*	10.32	10.21	10.43	-0.22	6.6e-05	0.00223	Promoter (<=1kb)	3	50337511	50338300	790	1	102060282	ENST00000629828.1	0	RASSF1-AS1	RASSF1-AS1
chr1	163320617	163323695	3079	*	10.28	10.17	10.39	-0.22	8.49e-05	0.00269	Promoter (<=1kb)	1	163321890	163336848	14959	1	83540	ENST00000450453.6	0	NUF2	NUF2
chr3	14177294	14180161	2868	*	10.11	9.99	10.21	-0.22	8.6e-05	0.00272	Promoter (<=1kb)	3	14178358	14201119	22762	1	27258	ENST00000306024.3	0	LSM3	LSM3
chr12	98513927	98519001	5075	*	10.36	10.24	10.47	-0.22	0.000107	0.00317	Promoter (<=1kb)	12	98512973	98516422	3450	2	100128191	ENST00000548760.2	0	TMPO-AS1	TMPO-AS1
chr11	17075667	17079211	3545	*	10.14	10.02	10.25	-0.22	0.000107	0.00318	Promoter (<=1kb)	11	17074389	17076020	1632	2	6207	ENST00000531908.5	0	RPS13	RPS13
chr8	65839806	65843276	3471	*	10.29	10.17	10.39	-0.22	0.000132	0.00375	Promoter (<=1kb)	8	65717510	65841952	124443	2	5150	ENST00000401827.7	0	PDE7A	PDE7A
chr11	90219968	90224507	4540	*	10.11	10	10.21	-0.22	0.000136	0.00382	Promoter (<=1kb)	11	90201160	90223364	22205	2	26973	ENST00000320585.10	0	CHORDC1	CHORDC1
chr4	39525758	39529828	4071	*	10.56	10.45	10.67	-0.22	0.000153	0.00422	Promoter (<=1kb)	4	39528019	39594707	66689	1	100885776	ENST00000504032.1	0	UGDH-AS1	UGDH-AS1
chr14	59482393	59485920	3528	*	10.11	10	10.22	-0.22	0.000153	0.00423	Promoter (<=1kb)	14	59472617	59484430	11814	2	112849	ENST00000247194.8	0	L3HYPDH	L3HYPDH
chr17	79831961	79840401	8441	*	10.96	10.84	11.06	-0.22	0.000165	0.00448	Promoter (<=1kb)	17	79833156	79839429	6274	2	8535	ENST00000269397.8	0	CBX4	CBX4
chr7	44846066	44849756	3691	*	10.19	10.07	10.29	-0.22	0.000196	0.00513	Promoter (<=1kb)	7	44826791	44848077	21287	2	94239	ENST00000222690.10	0	H2AFV	H2AFV
chr5	79234723	79239889	5167	*	10.25	10.14	10.36	-0.22	0.000208	0.00536	Promoter (<=1kb)	5	79236189	79327215	91027	1	133746	ENST00000396137.4	0	JMY	JMY
chr1	225776596	225780002	3407	*	10.18	10.07	10.29	-0.22	0.000309	0.00723	Promoter (<=1kb)	1	225777813	225786969	9157	1	6726	ENST00000619790.4	0	SRP9	SRP9
chr8	143616102	143618906	2805	*	9.87	9.76	9.98	-0.22	0.000511	0.0108	Promoter (<=1kb)	8	143612618	143617482	4865	2	7264	ENST00000529064.5	0	TSTA3	TSTA3
chr3	50566814	50570520	3707	*	9.93	9.82	10.03	-0.22	0.000527	0.011	Promoter (<=1kb)	3	50558025	50567665	9641	2	51161	ENST00000426034.5	0	C3orf18	C3orf18
chr11	82899122	82902890	3769	*	9.85	9.73	9.95	-0.22	0.00053	0.011	Promoter (<=1kb)	11	82899975	82928889	28915	1	220042	ENST00000532277.5	0	DDIAS	DDIAS
chr9	34327730	34330828	3099	*	9.96	9.85	10.07	-0.22	0.000555	0.0115	Promoter (<=1kb)	9	34329506	34343711	14206	1	318	ENST00000346365.8	0	NUDT2	NUDT2
chr20	379777	382845	3069	*	9.67	9.55	9.77	-0.22	0.000601	0.0122	Promoter (<=1kb)	20	380617	397559	16943	1	57761	ENST00000217233.7	0	TRIB3	TRIB3
chr7	23466303	23476803	10501	*	9.92	9.8	10.02	-0.22	0.000751	0.0145	Promoter (<=1kb)	7	23310209	23470467	160259	2	10643	ENST00000258729.7	0	IGF2BP3	IGF2BP3
chr13	50074803	50084315	9513	*	9.68	9.56	9.78	-0.22	0.000846	0.0159	Promoter (<=1kb)	13	50082171	50083971	1801	1	10301	ENST00000478860.5	0	NA	NA
chr3	20184437	20188066	3630	*	9.82	9.7	9.93	-0.22	0.000862	0.0161	Promoter (<=1kb)	3	20186355	20878835	692481	1	101927829	ENST00000634618.1	0	SGO1-AS1	SGO1-AS1
chr3	9890063	9892070	2008	*	9.62	9.5	9.72	-0.22	0.000943	0.0171	Promoter (<=1kb)	3	9890572	9894349	3778	1	84522	ENST00000307768.5	0	JAGN1	JAGN1
chr4	105707266	105710307	3042	*	9.68	9.57	9.79	-0.22	0.000977	0.0175	Promoter (<=1kb)	4	105682627	105708081	25455	2	57117	ENST00000394735.5	0	INTS12	INTS12
chr1	224356497	224358470	1974	*	9.51	9.4	9.62	-0.22	0.00138	0.0228	Promoter (<=1kb)	1	224356850	224379452	22603	1	29097	ENST00000465271.5	0	CNIH4	CNIH4
chr7	51314203	51319254	5052	*	9.49	9.37	9.6	-0.22	0.00147	0.0239	Promoter (<=1kb)	7	51016212	51316799	300588	2	23242	ENST00000265136.11	0	COBL	COBL
chr2	188290294	188297127	6834	*	10.18	10.07	10.28	-0.22	0.00147	0.0239	Promoter (<=1kb)	2	188291669	188595059	303391	1	51454	ENST00000409843.5	0	GULP1	GULP1
chr8	123239978	123241991	2014	*	9.55	9.43	9.65	-0.22	0.00193	0.029	Promoter (<=1kb)	8	123219957	123241398	21442	2	84933	ENST00000276704.5	0	C8orf76	C8orf76
chr9	21992673	21996234	3562	*	9.65	9.54	9.76	-0.22	0.00219	0.0317	Promoter (<=1kb)	9	21994778	22032956	38179	1	100048912	ENST00000468603.6	0	CDKN2B-AS1	CDKN2B-AS1
chr19	54461920	54465954	4035	*	9.45	9.34	9.55	-0.22	0.00226	0.0324	Promoter (<=1kb)	19	54461796	54463711	1916	2	94059	ENST00000611161.1	0	LENG9	LENG9
chr3	45994299	45996447	2149	*	9.56	9.45	9.67	-0.22	0.00242	0.0341	Promoter (<=1kb)	3	45917899	45995824	77926	2	79443	ENST00000535325.5	0	FYCO1	FYCO1
chr11	59548932	59552922	3991	*	9.55	9.44	9.66	-0.22	0.00243	0.0342	Distal Intergenic	11	59514913	59515857	945	1	390199	ENST00000329328.3	34019	OR4D9	OR4D9
chr14	52788818	52792529	3712	*	9.81	9.7	9.92	-0.22	0.00246	0.0344	Promoter (<=1kb)	14	52775194	52791601	16408	2	64841	ENST00000216410.7	0	GNPNAT1	GNPNAT1
chr7	152674814	152676938	2125	*	9.37	9.26	9.48	-0.22	0.00248	0.0345	Promoter (<=1kb)	7	152646504	152676165	29662	2	7516	ENST00000359321.1	0	XRCC2	XRCC2
chr8	124997396	125001458	4063	*	9.25	9.14	9.36	-0.22	0.00294	0.0387	Promoter (<=1kb)	8	124996985	124998198	1214	2	105375744	ENST00000523030.1	0	RP11-6D1.3	RP11-6D1.3
chr3	42589989	42592364	2376	*	9.16	9.04	9.27	-0.22	0.00338	0.0425	Promoter (<=1kb)	3	42590838	42594996	4159	1	51188	ENST00000011691.5	0	SS18L2	SS18L2
chr8	81840402	81843105	2704	*	9.39	9.28	9.5	-0.22	0.00345	0.043	Promoter (<=1kb)	8	81799581	81842193	42613	2	64089	ENST00000353788.8	0	SNX16	SNX16
chr12	56151207	56153555	2349	*	9.27	9.15	9.37	-0.22	0.00349	0.0432	Promoter (<=1kb)	12	56152256	56157982	5727	1	140465	ENST00000553066.5	0	MYL6B	MYL6B
chr11	60841533	60844696	3164	*	9.48	9.37	9.59	-0.22	0.00355	0.0436	Promoter (<=1kb)	11	60842071	60851081	9011	1	79080	ENST00000227520.9	0	CCDC86	CCDC86
chr7	134986038	134988550	2513	*	9.13	9.02	9.24	-0.22	0.0036	0.0439	Promoter (<=1kb)	7	134986508	135135778	149271	1	340351	ENST00000436302.6	0	AGBL3	AGBL3
chr12	122498779	122501514	2736	*	9.47	9.35	9.57	-0.22	0.00362	0.044	Promoter (<=1kb)	12	122471600	122500595	28996	2	55596	ENST00000543897.5	0	ZCCHC8	ZCCHC8
chr8	144324999	144327859	2861	*	9.61	9.5	9.72	-0.22	0.00394	0.0468	Promoter (<=1kb)	8	144314584	144326910	12327	2	8694	ENST00000528718.5	0	DGAT1	DGAT1
chr17	4965965	4970351	4387	*	9.43	9.32	9.54	-0.22	0.00398	0.0469	Promoter (<=1kb)	17	4969702	4969771	70	2	102465521	ENST00000617935.1	0	MIR6864	MIR6864
chr4	184731983	184736330	4348	*	9.26	9.14	9.36	-0.22	0.00402	0.0473	Promoter (<=1kb)	4	184694618	184734133	39516	2	79682	ENST00000281453.9	0	CENPU	CENPU
chr4	158670167	158673727	3561	*	9.29	9.18	9.4	-0.22	0.00409	0.0479	Promoter (<=1kb)	4	158666679	158672046	5368	2	201725	ENST00000379205.4	0	C4orf46	C4orf46
chr9	136948835	136951146	2312	*	9.29	9.18	9.39	-0.22	0.00431	0.0496	Promoter (<=1kb)	9	136949551	136953074	3524	1	286256	ENST00000484304.1	0	LCN12	LCN12
chr4	82370884	82376462	5579	*	10.9	10.8	11	-0.21	3.64e-05	0.00139	Promoter (<=1kb)	4	82352498	82373956	21459	2	3184	ENST00000313899.11	0	HNRNPD	HNRNPD
chr12	123231372	123235110	3739	*	10.32	10.21	10.43	-0.21	6.62e-05	0.00223	Promoter (<=1kb)	12	123154215	123233123	78909	2	10198	ENST00000606320.5	0	MPHOSPH9	MPHOSPH9
chr8	55771202	55777058	5857	*	10.43	10.32	10.54	-0.21	0.000129	0.00369	Promoter (<=1kb)	8	55738758	55773354	34597	2	137695	ENST00000434581.6	0	TMEM68	TMEM68
chr3	47778665	47783114	4450	*	10.42	10.31	10.52	-0.21	0.000139	0.00389	Promoter (<=1kb)	3	47585272	47781917	196646	2	6599	ENST00000254480.9	0	SMARCC1	SMARCC1
chr8	144093183	144096998	3816	*	10.16	10.05	10.26	-0.21	0.00022	0.00561	Promoter (<=1kb)	8	144095027	144097525	2499	1	1537	ENST00000318911.4	0	CYC1	CYC1
chr8	76997902	77001712	3811	*	10.2	10.09	10.3	-0.21	0.000234	0.00589	Promoter (<=1kb)	8	76980258	77000226	19969	2	5828	ENST00000357039.8	0	PEX2	PEX2
chr17	60599084	60603585	4502	*	10.24	10.13	10.34	-0.21	0.000308	0.00723	Promoter (<=1kb)	17	60600183	60656964	56782	1	8493	ENST00000629650.2	0	PPM1D	PPM1D
chr8	140999191	141002790	3600	*	10.09	9.99	10.2	-0.21	0.000341	0.00786	Promoter (<=1kb)	8	140657900	141001233	343334	2	5747	ENST00000522684.5	0	PTK2	PTK2
chr1	173822924	173826596	3673	*	10.13	10.02	10.23	-0.21	0.000469	0.0101	Promoter (<=1kb)	1	173824568	173858546	33979	1	55157	ENST00000361951.5	0	DARS2	DARS2
chr3	48086909	48090192	3284	*	10.08	9.97	10.18	-0.21	0.000651	0.013	Promoter (<=1kb)	3	47850696	48088839	238144	2	4134	ENST00000395734.7	0	MAP4	MAP4
chr20	50189993	50194385	4393	*	10.41	10.31	10.51	-0.21	0.00069	0.0135	Promoter (<=1kb)	20	50184598	50191498	6901	2	101927559	ENST00000613921.1	0	NA	NA
chr16	70287407	70290525	3119	*	9.88	9.77	9.98	-0.21	0.000806	0.0153	Promoter (<=1kb)	16	70289663	70329424	39762	1	11269	ENST00000566216.5	0	DDX19B	DDX19B
chr11	62838216	62841654	3439	*	9.84	9.73	9.95	-0.21	0.000806	0.0153	Promoter (<=1kb)	11	62832911	62839581	6671	2	54663	ENST00000311713.11	0	WDR74	WDR74
chr12	110739740	110743972	4233	*	9.95	9.84	10.05	-0.21	0.000879	0.0164	Promoter (<=1kb)	12	110719680	110742898	23219	2	5501	ENST00000335007.9	0	PPP1CC	PPP1CC
chr14	24139209	24142558	3350	*	9.78	9.67	9.88	-0.21	0.00106	0.0187	Promoter (<=1kb)	14	24138965	24141570	2606	2	51016	ENST00000560403.5	0	EMC9	EMC9
chr16	29815058	29818266	3209	*	9.72	9.61	9.82	-0.21	0.00109	0.019	Promoter (<=1kb)	16	29815952	29820117	4166	1	79447	ENST00000320330.7	0	PAGR1	PAGR1
chr3	49939536	49941877	2342	*	9.77	9.66	9.87	-0.21	0.00124	0.0211	Promoter (<=1kb)	3	49940007	50077249	137243	1	10180	ENST00000442092.5	0	RBM6	RBM6
chr8	123040995	123043086	2092	*	9.55	9.44	9.65	-0.21	0.00131	0.0221	Promoter (<=1kb)	8	123013164	123042423	29260	2	79139	ENST00000259512.8	0	DERL1	DERL1
chr5	114360266	114365767	5502	*	10.32	10.21	10.42	-0.21	0.00135	0.0226	Promoter (<=1kb)	5	114362319	114496495	134177	1	3781	ENST00000610748.4	0	KCNN2	KCNN2
chr3	154321382	154325391	4010	*	9.78	9.67	9.88	-0.21	0.00162	0.0256	Promoter (<=1kb)	3	154272546	154324497	51952	2	170506	ENST00000496811.5	0	DHX36	DHX36
chr3	25781590	25785258	3669	*	9.61	9.49	9.71	-0.21	0.00188	0.0286	Promoter (<=1kb)	3	25783073	25791680	8608	1	54995	ENST00000452098.1	0	OXSM	OXSM
chr10	103366886	103370031	3146	*	9.66	9.55	9.76	-0.21	0.00207	0.0304	Promoter (<=1kb)	10	103367967	103389065	21099	1	6877	ENST00000369839.3	0	TAF5	TAF5
chr8	134830054	134833915	3862	*	9.97	9.86	10.08	-0.21	0.00238	0.0337	Promoter (4-5kb)	8	134838069	134842637	4569	1	552853	ENST00000519500.1	-4154	NCRNA00250	NCRNA00250
chr3	12483444	12485988	2545	*	9.65	9.54	9.75	-0.21	0.00238	0.0337	Promoter (<=1kb)	3	12484432	12528924	44493	1	80746	ENST00000446004.5	0	TSEN2	TSEN2
chr3	121544443	121546926	2484	*	9.55	9.44	9.65	-0.21	0.00241	0.034	Promoter (<=1kb)	3	121431427	121546641	115215	2	10721	ENST00000621776.4	0	POLQ	POLQ
chr12	51023796	51027051	3256	*	9.63	9.52	9.74	-0.21	0.00265	0.0361	Promoter (<=1kb)	12	50979535	51026384	46850	2	4891	ENST00000262051.12	0	SLC11A2	SLC11A2
chr4	128284363	128289956	5594	*	9.54	9.43	9.64	-0.21	0.00272	0.0368	Promoter (<=1kb)	4	128269237	128288822	19586	2	10424	ENST00000613358.4	0	PGRMC2	PGRMC2
chr22	40345071	40348637	3567	*	9.58	9.47	9.68	-0.21	0.00359	0.0438	Promoter (<=1kb)	22	40346500	40361313	14814	1	158	ENST00000623632.3	0	ADSL	ADSL
chr9	20683286	20686173	2888	*	9.37	9.26	9.47	-0.21	0.00398	0.0469	Promoter (<=1kb)	9	20683304	20684688	1385	2	101929548	ENST00000439876.1	0	NA	NA
chr1	28517583	28520547	2965	*	9.35	9.24	9.46	-0.21	0.00406	0.0476	Promoter (<=1kb)	1	28518136	28538983	20848	1	1104	ENST00000373832.5	0	RCC1	RCC1
chr7	36389289	36392339	3051	*	9.45	9.34	9.55	-0.21	0.00409	0.0479	Promoter (<=1kb)	7	36324221	36390125	65905	2	23366	ENST00000297063.10	0	KIAA0895	KIAA0895
chr8	143364322	143371160	6839	*	9.6	9.49	9.71	-0.21	0.00423	0.049	Promoter (<=1kb)	8	143368887	143384220	15334	1	114822	ENST00000289013.10	0	RHPN1	RHPN1
chr5	60698824	60701239	2416	*	9.45	9.34	9.55	-0.21	0.0043	0.0496	Promoter (<=1kb)	5	60596912	60700161	103250	2	55789	ENST00000265036.9	0	DEPDC1B	DEPDC1B
chr8	100718698	100723658	4961	*	10.71	10.61	10.81	-0.2	7.87e-05	0.00254	Promoter (<=1kb)	8	100702916	100722712	19797	2	26986	ENST00000318607.9	0	PABPC1	PABPC1
chr1	32815098	32819596	4499	*	10.67	10.57	10.77	-0.2	9.37e-05	0.00289	Promoter (<=1kb)	1	32816767	32826489	9723	1	64766	ENST00000530710.5	0	S100PBP	S100PBP
chr8	123271800	123275857	4058	*	10.28	10.18	10.38	-0.2	0.000471	0.0102	Promoter (<=1kb)	8	123231599	123274284	42686	2	100533106	ENST00000622816.2	0	ZHX1-C8orf76	ZHX1-C8orf76
chr3	5186187	5189990	3804	*	10.42	10.31	10.51	-0.2	0.000507	0.0107	Promoter (<=1kb)	3	5187646	5208172	20527	1	9695	ENST00000434243.5	0	EDEM1	EDEM1
chr8	96260026	96264816	4791	*	10.23	10.12	10.33	-0.2	0.00051	0.0108	Promoter (<=1kb)	8	96239398	96261610	22213	2	51001	ENST00000523821.5	0	MTERF3	MTERF3
chr1	179880957	179884216	3260	*	10.29	10.19	10.39	-0.2	0.000645	0.0129	Promoter (<=1kb)	1	179882042	179919708	37667	1	26092	ENST00000528443.6	0	TOR1AIP1	TOR1AIP1
chr20	34110005	34113483	3479	*	10.27	10.16	10.36	-0.2	0.000794	0.0152	Promoter (<=1kb)	20	34088298	34112332	24035	2	8894	ENST00000374980.2	0	EIF2S2	EIF2S2
chr3	57755306	57759578	4273	*	9.82	9.72	9.92	-0.2	0.000869	0.0162	Promoter (<=1kb)	3	57756230	57929168	172939	1	7871	ENST00000295951.7	0	SLMAP	SLMAP
chr11	76781610	76785234	3625	*	10.06	9.96	10.16	-0.2	0.000957	0.0173	Promoter (<=1kb)	11	76782581	76783062	482	2	101928837	ENST00000528075.1	0	RP11-21L23.3	RP11-21L23.3
chr5	115168505	115171571	3067	*	9.87	9.77	9.97	-0.2	0.00103	0.0184	Promoter (<=1kb)	5	115124763	115169961	45199	2	55521	ENST00000513154.5	0	TRIM36	TRIM36
chr1	155307665	155310394	2730	*	10.09	9.99	10.19	-0.2	0.00125	0.0213	Promoter (<=1kb)	1	155308748	155320666	11919	1	2224	ENST00000611010.4	0	FDPS	FDPS
chr8	140509824	140513146	3323	*	10.24	10.13	10.34	-0.2	0.00126	0.0213	Promoter (<=1kb)	8	140511298	140517137	5840	1	54108	ENST00000220913.9	0	CHRAC1	CHRAC1
chr11	66369878	66373061	3184	*	9.74	9.64	9.84	-0.2	0.00144	0.0236	Promoter (<=1kb)	11	66362521	66372099	9579	2	3177	ENST00000311161.11	0	SLC29A2	SLC29A2
chr3	179652110	179655191	3082	*	9.86	9.75	9.95	-0.2	0.0015	0.0242	Promoter (<=1kb)	3	179652755	179789401	136647	1	8975	ENST00000263966.7	0	USP13	USP13
chr2	168242691	168248882	6192	*	9.98	9.87	10.07	-0.2	0.00157	0.0251	Promoter (<=1kb)	2	167954020	168248141	294122	2	27347	ENST00000355999.4	0	STK39	STK39
chr16	67934254	67938189	3936	*	9.79	9.68	9.88	-0.2	0.0018	0.0277	Promoter (<=1kb)	16	67929614	67936017	6404	2	1506	ENST00000575231.1	0	CTRL	CTRL
chr1	228734626	228738286	3661	*	10.06	9.96	10.15	-0.2	0.0018	0.0277	Promoter (<=1kb)	1	228735077	228746669	11593	1	58480	ENST00000366691.3	0	RHOU	RHOU
chr8	144851555	144854103	2549	*	9.79	9.68	9.88	-0.2	0.00189	0.0287	Promoter (<=1kb)	8	144850166	144853067	2902	2	28991	ENST00000402718.4	0	COMMD5	COMMD5
chr8	142668605	142671025	2421	*	9.68	9.58	9.78	-0.2	0.00207	0.0305	Promoter (<=1kb)	8	142670308	142681916	11609	1	8000	ENST00000505305.1	0	PSCA	PSCA
chr2	24791348	24794846	3499	*	9.62	9.52	9.72	-0.2	0.0021	0.0308	Promoter (<=1kb)	2	24789734	24793382	3649	2	391356	ENST00000328379.5	0	PTRHD1	PTRHD1
chr8	70606212	70608849	2638	*	9.61	9.5	9.7	-0.2	0.00212	0.031	Promoter (<=1kb)	8	70573442	70607778	34337	2	23471	ENST00000521425.5	0	TRAM1	TRAM1
chr9	130693018	130695554	2537	*	9.62	9.52	9.72	-0.2	0.0024	0.0339	Promoter (<=1kb)	9	130693721	130703774	10054	1	23404	ENST00000491115.6	0	EXOSC2	EXOSC2
chr8	73975474	73977991	2518	*	9.58	9.47	9.67	-0.2	0.00253	0.0349	Promoter (<=1kb)	8	73976195	73981586	5392	1	54968	ENST00000416961.6	0	TMEM70	TMEM70
chr1	28327943	28330360	2418	*	9.69	9.59	9.78	-0.2	0.00254	0.035	Promoter (<=1kb)	1	28329002	28335016	6015	1	54797	ENST00000479574.5	0	MED18	MED18
chr9	129079751	129082524	2774	*	9.89	9.79	9.99	-0.2	0.00261	0.0357	Promoter (<=1kb)	9	129081100	129090435	9336	1	57171	ENST00000372546.8	0	DOLPP1	DOLPP1
chr3	9361936	9364434	2499	*	9.93	9.82	10.02	-0.2	0.00269	0.0365	Promoter (<=1kb)	3	9362842	9385702	22861	1	25917	ENST00000452837.6	0	THUMPD3	THUMPD3
chr8	123415392	123418126	2735	*	9.57	9.47	9.67	-0.2	0.00301	0.0393	Promoter (<=1kb)	8	123320502	123416350	95849	2	29028	ENST00000521903.5	0	ATAD2	ATAD2
chr1	26786976	26789453	2478	*	9.61	9.5	9.71	-0.2	0.00304	0.0395	Promoter (<=1kb)	1	26787472	26794250	6779	1	55650	ENST00000430292.5	0	PIGV	PIGV
chr1	67684280	67689641	5362	*	9.78	9.67	9.88	-0.2	0.00313	0.0403	Promoter (<=1kb)	1	67685061	67688338	3278	1	1647	ENST00000370986.8	0	GADD45A	GADD45A
chr15	88620784	88624383	3600	*	9.49	9.38	9.59	-0.2	0.00318	0.0407	Promoter (<=1kb)	15	88621296	88632282	10987	1	64782	ENST00000332810.3	0	AEN	AEN
chr1	204491960	204496518	4559	*	9.7	9.6	9.79	-0.2	0.0032	0.0409	Promoter (<=1kb)	1	204469410	204494724	25315	2	5287	ENST00000415899.1	0	PIK3C2B	PIK3C2B
chr14	103527775	103530792	3018	*	9.54	9.44	9.64	-0.2	0.00347	0.0431	Promoter (<=1kb)	14	103529184	103537073	7890	1	115708	ENST00000389749.8	0	TRMT61A	TRMT61A
chr4	70992346	70995460	3115	*	9.58	9.47	9.67	-0.2	0.00372	0.045	Promoter (<=1kb)	4	70993439	71030914	37476	1	1633	ENST00000286648.9	0	DCK	DCK
chr11	66267014	66270109	3096	*	9.63	9.52	9.73	-0.2	0.00374	0.0452	Promoter (<=1kb)	11	66268533	66277492	8960	1	81876	ENST00000311481.10	0	RAB1B	RAB1B
chr5	76818336	76821319	2984	*	9.72	9.62	9.81	-0.2	0.00379	0.0455	Promoter (<=1kb)	5	76818933	76833227	14295	1	2150	ENST00000514165.1	0	F2RL1	F2RL1
chr19	58227729	58230222	2494	*	9.45	9.35	9.55	-0.2	0.00415	0.0483	Promoter (<=1kb)	19	58228914	58315183	86270	1	108903150	ENST00000637233.1	0	NA	NA
chr14	30558292	30561559	3268	*	9.5	9.4	9.6	-0.2	0.00433	0.0497	Promoter (<=1kb)	14	30559123	30620063	60941	1	55632	ENST00000206595.10	0	G2E3	G2E3
chr1	10429727	10432128	2402	*	9.36	9.25	9.46	-0.2	0.00436	0.0499	Promoter (<=1kb)	1	10430102	10452153	22052	1	100526739	ENST00000400900.6	0	APITD1-CORT	APITD1-CORT
chr8	144289850	144293582	3733	*	10.55	10.45	10.65	-0.19	0.000193	0.00507	Promoter (<=1kb)	8	144262102	144291370	29269	2	23246	ENST00000569669.5	0	BOP1	BOP1
chr3	128877845	128881191	3347	*	10.48	10.38	10.57	-0.19	0.000204	0.0053	Promoter (<=1kb)	3	128879596	128884689	5094	1	28976	ENST00000505602.1	0	ACAD9	ACAD9
chr12	46369848	46373725	3878	*	10.36	10.26	10.46	-0.19	0.000231	0.00583	Promoter (<=1kb)	12	46358189	46372867	14679	2	54407	ENST00000256689.9	0	SLC38A2	SLC38A2
chr3	47161980	47166239	4260	*	10.78	10.68	10.87	-0.19	0.000239	0.00597	Promoter (<=1kb)	3	47164497	47246601	82105	1	285352	ENST00000429315.3	0	NA	NA
chr1	204405934	204412851	6918	*	11.17	11.07	11.26	-0.19	0.000264	0.00645	Promoter (<=1kb)	1	204403387	204411791	8405	2	84919	ENST00000367188.4	0	PPP1R15B	PPP1R15B
chr3	48917423	48920473	3051	*	10.43	10.34	10.52	-0.19	0.000433	0.00948	Promoter (<=1kb)	3	48918821	48961679	42859	1	10425	ENST00000452882.5	0	ARIH2	ARIH2
chr11	69637688	69646364	8677	*	10.92	10.83	11.01	-0.19	0.000534	0.0111	Promoter (<=1kb)	11	69641087	69654474	13388	1	595	ENST00000227507.2	0	CCND1	CCND1
chr17	4702520	4705493	2974	*	10.09	9.99	10.18	-0.19	0.000726	0.0141	Promoter (<=1kb)	17	4704230	4705529	1300	1	101559451	ENST00000497885.1	0	RP11-314A20.2	RP11-314A20.2
chr8	67060735	67065824	5090	*	10.68	10.58	10.77	-0.19	0.00084	0.0158	Promoter (<=1kb)	8	67043079	67062317	19239	2	10987	ENST00000357849.8	0	COPS5	COPS5
chr1	150362564	150367523	4960	*	10.53	10.43	10.62	-0.19	0.000951	0.0172	Promoter (<=1kb)	1	150363091	150473556	110466	1	23248	ENST00000492220.1	0	RPRD2	RPRD2
chr3	49017141	49023642	6502	*	11.15	11.05	11.24	-0.19	0.00101	0.0181	Promoter (<=1kb)	3	49020459	49023287	2829	1	25915	ENST00000326912.8	0	NDUFAF3	NDUFAF3
chr3	48715126	48717871	2746	*	9.97	9.87	10.06	-0.19	0.00115	0.0199	Promoter (<=1kb)	3	48688003	48717250	29248	2	51447	ENST00000328631.9	0	IP6K2	IP6K2
chr12	45988553	45993047	4495	*	10.27	10.17	10.36	-0.19	0.00152	0.0244	Promoter (<=1kb)	12	45919131	45990565	71435	2	9169	ENST00000369367.7	0	SCAF11	SCAF11
chr8	73969821	73973492	3672	*	10.24	10.14	10.33	-0.19	0.00152	0.0244	Promoter (<=1kb)	8	73972437	73979134	6698	1	54968	ENST00000520167.5	0	TMEM70	TMEM70
chr1	226307827	226310138	2312	*	9.92	9.82	10.02	-0.19	0.00158	0.0252	Promoter (<=1kb)	1	226231149	226309172	78024	2	286826	ENST00000460719.5	0	LIN9	LIN9
chr9	34635796	34638921	3126	*	9.98	9.88	10.07	-0.19	0.00186	0.0283	Promoter (<=1kb)	9	34634722	34637732	3011	2	10280	ENST00000378892.5	0	SIGMAR1	SIGMAR1
chr3	15600438	15603199	2762	*	9.95	9.85	10.04	-0.19	0.0022	0.0318	Promoter (<=1kb)	3	15560704	15601831	41128	2	26061	ENST00000321169.9	0	HACL1	HACL1
chr3	184710090	184712964	2875	*	10.08	9.99	10.18	-0.19	0.00223	0.0322	Promoter (<=1kb)	3	184710367	184712002	1636	2	64110	ENST00000317897.4	0	MAGEF1	MAGEF1
chr1	3898939	3901791	2853	*	9.86	9.76	9.95	-0.19	0.00236	0.0336	Promoter (<=1kb)	1	3900372	3905532	5161	1	100133612	ENST00000413332.5	0	LINC01134	LINC01134
chr11	67503777	67509569	5793	*	10.03	9.94	10.12	-0.19	0.00243	0.0342	Promoter (<=1kb)	11	67506497	67508631	2135	2	10263	ENST00000301488.7	0	CDK2AP2	CDK2AP2
chr1	212856899	212861351	4453	*	9.75	9.66	9.84	-0.19	0.00246	0.0344	Promoter (<=1kb)	1	212858255	212899363	41109	1	28982	ENST00000366971.8	0	FLVCR1	FLVCR1
chr1	100130774	100134546	3773	*	10.12	10.02	10.21	-0.19	0.0025	0.0347	Promoter (<=1kb)	1	100083563	100132955	49393	2	163786	ENST00000287482.5	0	SASS6	SASS6
chr3	42802089	42805571	3483	*	9.9	9.8	9.99	-0.19	0.00257	0.0353	Promoter (<=1kb)	3	42804752	42835773	31022	1	1238	ENST00000565749.1	0	ACKR2	ACKR2
chr11	71447185	71450708	3524	*	9.71	9.61	9.8	-0.19	0.00263	0.036	Promoter (<=1kb)	11	71434414	71448393	13980	2	1717	ENST00000407721.6	0	DHCR7	DHCR7
chr11	46844107	46847108	3002	*	9.85	9.76	9.94	-0.19	0.00294	0.0387	Promoter (<=1kb)	11	46846412	46873513	27102	1	100507401	ENST00000531719.5	0	LRP4-AS1	LRP4-AS1
chr3	51972631	51976055	3425	*	9.77	9.67	9.86	-0.19	0.00296	0.0389	Promoter (<=1kb)	3	51974706	51987176	12471	1	100526760	ENST00000636085.1	0	ABHD14A-ACY1	ABHD14A-ACY1
chr3	49469005	49472441	3437	*	10.01	9.92	10.1	-0.19	0.00303	0.0395	Promoter (<=1kb)	3	49470132	49530831	60700	1	1605	ENST00000421560.5	0	DAG1	DAG1
chr17	30116164	30118654	2491	*	9.73	9.63	9.82	-0.19	0.00304	0.0395	Promoter (<=1kb)	17	30117079	30117172	94	2	100423003	ENST00000586878.1	0	MIR3184	MIR3184
chr8	143290157	143292571	2415	*	9.79	9.69	9.88	-0.19	0.00321	0.0409	Promoter (<=1kb)	8	143290910	143296287	5378	1	79943	ENST00000518575.5	0	ZNF696	ZNF696
chr1	47312344	47315424	3081	*	9.68	9.58	9.77	-0.19	0.00325	0.0413	Promoter (<=1kb)	1	47250139	47314147	64009	2	6491	ENST00000337817.9	0	STIL	STIL
chr19	5976589	5980412	3824	*	9.72	9.62	9.81	-0.19	0.00342	0.0428	Promoter (<=1kb)	19	5978403	6020363	41961	1	100128568	ENST00000587836.1	0	CTC-232P5.1	CTC-232P5.1
chr16	46828999	46832077	3079	*	9.83	9.73	9.92	-0.19	0.00344	0.0429	Promoter (<=1kb)	16	46796607	46831162	34556	2	388272	ENST00000394806.6	0	C16orf87	C16orf87
chr17	76352599	76354994	2396	*	9.77	9.67	9.86	-0.19	0.00348	0.0431	Promoter (<=1kb)	17	76309486	76354149	44664	2	5635	ENST00000446526.7	0	PRPSAP1	PRPSAP1
chr4	99948220	99951588	3369	*	9.76	9.66	9.85	-0.19	0.00349	0.0432	Promoter (<=1kb)	4	99950490	100037642	87153	1	256880	ENST00000507494.5	0	RP11-15B17.1	RP11-15B17.1
chr7	30024826	30030509	5684	*	10.35	10.25	10.45	-0.19	0.0035	0.0433	Promoter (<=1kb)	7	30010587	30026684	16098	2	55033	ENST00000222803.9	0	FKBP14	FKBP14
chr5	163458030	163462791	4762	*	10.24	10.14	10.34	-0.19	0.00356	0.0437	Promoter (<=1kb)	5	163446526	163460140	13615	2	134492	ENST00000302764.8	0	NUDCD2	NUDCD2
chr3	48445638	48448150	2513	*	9.87	9.78	9.97	-0.19	0.0036	0.0439	Promoter (<=1kb)	3	48446733	48467645	20913	1	111822955	ENST00000320211.9	0	NA	NA
chr4	39636604	39640419	3816	*	10.1	10	10.19	-0.19	0.00411	0.0479	Promoter (<=1kb)	4	39546330	39639090	92761	2	201895	ENST00000295958.9	0	SMIM14	SMIM14
chr12	56682702	56690191	7490	*	10.9	10.8	10.99	-0.18	0.000228	0.00578	Promoter (<=1kb)	12	56663341	56687997	24657	2	10728	ENST00000537473.2	0	PTGES3	PTGES3
chr8	98042727	98047304	4578	*	10.68	10.59	10.77	-0.18	0.000247	0.00609	Promoter (<=1kb)	8	98024851	98045548	20698	2	6156	ENST00000518164.5	0	RPL30	RPL30
chr8	124471601	124477384	5784	*	10.66	10.57	10.74	-0.18	0.000375	0.00848	Promoter (<=1kb)	8	124462485	124474564	12080	2	101927612	ENST00000499418.2	0	RNF139-AS1	RNF139-AS1
chr3	155850243	155855803	5561	*	10.67	10.58	10.76	-0.18	0.000675	0.0133	Promoter (<=1kb)	3	155763043	155854442	91400	2	9197	ENST00000643876.1	0	SLC33A1	SLC33A1
chr8	144790046	144794119	4074	*	10.74	10.64	10.82	-0.18	0.000845	0.0159	Promoter (<=1kb)	8	144791931	144791991	61	2	102465978	ENST00000612162.1	0	RPL8	RPL8
chr1	100035252	100040391	5140	*	10.24	10.14	10.33	-0.18	0.000914	0.0168	Promoter (<=1kb)	1	100038097	100083377	45281	1	64645	ENST00000370152.7	0	MFSD14A	MFSD14A
chr3	150406889	150413470	6582	*	10.89	10.8	10.98	-0.18	0.000953	0.0172	Promoter (<=1kb)	3	150408335	150466431	58097	1	9819	ENST00000361875.7	0	TSC22D2	TSC22D2
chr8	97642940	97647345	4406	*	10.42	10.32	10.5	-0.18	0.00097	0.0175	Promoter (<=1kb)	8	97644179	97728770	84592	1	92140	ENST00000336273.7	0	MTDH	MTDH
chr3	38135637	38140118	4482	*	10.37	10.28	10.46	-0.18	0.00137	0.0227	Promoter (<=1kb)	3	38122710	38137208	14499	2	30	ENST00000333167.12	0	ACAA1	ACAA1
chr1	145926135	145928827	2693	*	10.34	10.24	10.43	-0.18	0.00152	0.0244	Promoter (<=1kb)	1	145926590	145927493	904	1	105371260	ENST00000596355.1	0	NA	NA
chr17	37355804	37359996	4193	*	9.99	9.9	10.08	-0.18	0.00176	0.0273	Promoter (<=1kb)	17	37084994	37359116	274123	2	31	ENST00000614428.4	0	ACACA	ACACA
chr11	114058551	114062877	4327	*	10.42	10.33	10.51	-0.18	0.0018	0.0277	Promoter (<=1kb)	11	114059593	114250676	191084	1	7704	ENST00000335953.8	0	ZBTB16	ZBTB16
chr1	224113244	224116673	3430	*	10.04	9.94	10.12	-0.18	0.00182	0.0279	Promoter (<=1kb)	1	224114087	224162047	47961	1	23219	ENST00000366862.9	0	FBXO28	FBXO28
chr5	98772287	98777963	5677	*	10.28	10.18	10.36	-0.18	0.00196	0.0294	Promoter (<=1kb)	5	98773635	98794055	20421	1	285704	ENST00000513185.1	0	RGMB	RGMB
chr14	45251171	45254967	3797	*	10.01	9.92	10.1	-0.18	0.00198	0.0295	Promoter (<=1kb)	14	45203190	45253402	50213	2	55320	ENST00000310806.8	0	MIS18BP1	MIS18BP1
chr1	109213222	109216014	2793	*	9.83	9.73	9.92	-0.18	0.00276	0.0371	Promoter (<=1kb)	1	109213918	109238120	24203	1	6301	ENST00000234677.6	0	SARS	SARS
chr19	12935783	12941453	5671	*	9.89	9.79	9.98	-0.18	0.0029	0.0386	Promoter (<=1kb)	19	12940484	12940540	57	1	102466659	ENST00000619843.1	0	MIR6515	MIR6515
chr5	69188098	69190846	2749	*	9.78	9.68	9.87	-0.18	0.00297	0.0389	Promoter (<=1kb)	5	69189548	69210357	20810	1	64946	ENST00000283006.6	0	CENPH	CENPH
chr8	145001538	145004180	2643	*	9.82	9.73	9.91	-0.18	0.00306	0.0397	Promoter (<=1kb)	8	144973589	145002894	29306	2	286101	ENST00000426361.6	0	ZNF252P	ZNF252P
chr15	66700092	66704757	4666	*	10.14	10.04	10.22	-0.18	0.00311	0.0401	Promoter (<=1kb)	15	66702228	66782848	80621	1	4091	ENST00000288840.9	0	SMAD6	SMAD6
chr3	128122249	128124670	2422	*	9.82	9.73	9.91	-0.18	0.0034	0.0426	Promoter (<=1kb)	3	128080960	128123824	42865	2	8607	ENST00000322623.9	0	RUVBL1	RUVBL1
chr3	47379224	47382430	3207	*	10.27	10.17	10.35	-0.18	0.00345	0.043	Promoter (<=1kb)	3	47381011	47413435	32425	1	25930	ENST00000602307.5	0	PTPN23	PTPN23
chr3	12556092	12559201	3110	*	9.93	9.83	10.01	-0.18	0.00351	0.0433	Promoter (<=1kb)	3	12557014	12583713	26700	1	23609	ENST00000170447.11	0	MKRN2	MKRN2
chr15	99247984	99252727	4744	*	9.99	9.9	10.08	-0.18	0.00355	0.0437	Promoter (<=1kb)	15	99251362	99386202	134841	1	123355	ENST00000558879.5	0	LRRC28	LRRC28
chr8	144146619	144149793	3175	*	10.19	10.1	10.28	-0.18	0.00376	0.0453	Promoter (<=1kb)	8	144148016	144250753	102738	1	727957	ENST00000532255.5	0	MROH1	MROH1
chr3	27482224	27485328	3105	*	9.77	9.67	9.86	-0.18	0.00386	0.0462	Promoter (<=1kb)	3	27372721	27484420	111700	2	9497	ENST00000425128.6	0	SLC4A7	SLC4A7
chr2	9001428	9005101	3674	*	9.94	9.84	10.02	-0.18	0.00403	0.0473	Promoter (<=1kb)	2	8852690	9003813	151124	2	129642	ENST00000305997.7	0	MBOAT2	MBOAT2
chr22	28797993	28802991	4999	*	10.09	9.99	10.17	-0.18	0.00414	0.0482	Promoter (<=1kb)	22	28794555	28800597	6043	2	7494	ENST00000216037.10	0	XBP1	XBP1
chr7	16643886	16649150	5265	*	10.05	9.95	10.13	-0.18	0.00415	0.0482	Promoter (<=1kb)	7	16646131	16704662	58532	1	28969	ENST00000415365.5	0	BZW2	BZW2
chr6	53345775	53349818	4044	*	9.81	9.71	9.89	-0.18	0.00422	0.0489	Promoter (<=1kb)	6	53267398	53349179	81782	2	60481	ENST00000370918.8	0	ELOVL5	ELOVL5
chr3	49722547	49725028	2482	*	9.88	9.79	9.97	-0.18	0.00423	0.049	Promoter (<=1kb)	3	49716844	49723951	7108	2	29925	ENST00000480687.5	0	GMPPB	GMPPB
chr7	104205278	104209042	3765	*	9.98	9.89	10.07	-0.18	0.00434	0.0497	Promoter (<=1kb)	7	104126341	104208047	81707	2	5001	ENST00000297431.8	0	ORC5	ORC5
chr22	46052167	46087333	35167	*	12.11	12.02	12.19	-0.17	0.000294	0.00697	Promoter (<=1kb)	22	46053705	46057210	3506	1	150381	ENST00000416202.5	0	NA	NA
chr17	7684175	7689722	5548	*	11.1	11.01	11.19	-0.17	0.000402	0.00896	Promoter (<=1kb)	17	7686071	7703502	17432	1	55135	ENST00000431639.6	0	WRAP53	WRAP53
chr6	30716051	30723178	7128	*	10.6	10.51	10.69	-0.17	0.000443	0.00964	Promoter (<=1kb)	6	30720201	30725426	5226	1	203068	ENST00000327892.12	0	TUBB	TUBB
chr20	17964832	17974147	9316	*	10.8	10.71	10.89	-0.17	0.000601	0.0122	Promoter (<=1kb)	20	17941597	17968720	27124	2	27131	ENST00000377759.8	0	SNX5	SNX5
chr1	117365627	117372153	6527	*	10.42	10.33	10.51	-0.17	0.000898	0.0166	Promoter (<=1kb)	1	117367449	117528872	161424	1	10905	ENST00000356554.7	0	MAN1A2	MAN1A2
chr7	44983750	44988012	4263	*	10.46	10.37	10.54	-0.17	0.00102	0.0182	Promoter (<=1kb)	7	44983023	44986637	3615	2	285958	ENST00000577700.5	0	NA	NA
chr2	197496480	197503038	6559	*	10.56	10.48	10.64	-0.17	0.00106	0.0187	Promoter (<=1kb)	2	197500413	197550726	50314	1	100529241	ENST00000604458.1	0	HSPE1-MOB4	HSPE1-MOB4
chr11	61791349	61794609	3261	*	10.36	10.27	10.45	-0.17	0.00106	0.0187	Promoter (<=1kb)	11	61792637	61797244	4608	1	2237	ENST00000305885.2	0	FEN1	FEN1
chr3	36990586	36995039	4454	*	10.41	10.32	10.49	-0.17	0.00123	0.021	Promoter (<=1kb)	3	36993332	37050918	57587	1	4292	ENST00000231790.6	0	MLH1	MLH1
chr1	77975278	77981044	5767	*	10.42	10.33	10.5	-0.17	0.00137	0.0228	Promoter (<=1kb)	1	77979175	78016274	37100	1	11080	ENST00000487931.1	0	DNAJB4	DNAJB4
chr14	49630820	49636351	5532	*	10.65	10.57	10.74	-0.17	0.00155	0.0248	Promoter (<=1kb)	14	49625174	49635230	10057	2	55172	ENST00000298292.12	0	DNAAF2	DNAAF2
chr8	102410084	102414134	4051	*	10.47	10.38	10.55	-0.17	0.00169	0.0265	Promoter (<=1kb)	8	102253012	102412841	159830	2	51366	ENST00000520539.5	0	UBR5	UBR5
chr20	56390547	56394319	3773	*	10.25	10.16	10.33	-0.17	0.00184	0.0281	Promoter (<=1kb)	20	56392371	56395937	3567	1	1477	ENST00000498689.5	0	CSTF1	CSTF1
chr13	21174838	21178289	3452	*	10.42	10.33	10.5	-0.17	0.00198	0.0295	Promoter (<=1kb)	13	21153595	21176547	22953	2	221150	ENST00000400018.7	0	SKA3	SKA3
chr5	179697092	179700929	3838	*	10.42	10.34	10.51	-0.17	0.00214	0.0311	Promoter (<=1kb)	5	179698406	179708336	9931	1	821	ENST00000502296.5	0	CANX	CANX
chr8	124537636	124540722	3087	*	10.23	10.14	10.31	-0.17	0.00224	0.0322	Promoter (<=1kb)	8	124539101	124580648	41548	1	4715	ENST00000606244.2	0	NDUFB9	NDUFB9
chr8	102861091	102866174	5084	*	10.48	10.39	10.56	-0.17	0.00247	0.0345	Promoter (<=1kb)	8	102864280	103001684	137405	1	100506753	ENST00000520750.6	0	NA	NA
chr3	123583292	123587051	3760	*	10.39	10.3	10.47	-0.17	0.00252	0.0349	Promoter (<=1kb)	3	123585542	123644568	59027	1	100506826	ENST00000485162.5	0	MYLK-AS1	MYLK-AS1
chr20	296615	301333	4719	*	10.11	10.02	10.19	-0.17	0.00255	0.0351	Promoter (<=1kb)	20	296968	300321	3354	1	85364	ENST00000500893.3	0	ZCCHC3	ZCCHC3
chr1	93344533	93350439	5907	*	10.24	10.15	10.32	-0.17	0.00264	0.036	Promoter (<=1kb)	1	93262186	93345831	83646	2	100131564	ENST00000413606.5	0	NA	NA
chr15	52676286	52680358	4073	*	10.3	10.22	10.38	-0.17	0.00264	0.0361	Promoter (<=1kb)	15	52581321	52678623	97303	2	56204	ENST00000261844.11	0	FAM214A	FAM214A
chr8	66665285	66669071	3787	*	10.14	10.05	10.22	-0.17	0.00281	0.0377	Promoter (<=1kb)	8	66667596	66793833	126238	1	100533105	ENST00000520044.5	0	C8orf44-SGK3	C8orf44-SGK3
chr17	7840928	7845718	4791	*	10.5	10.41	10.58	-0.17	0.003	0.0392	Promoter (<=1kb)	17	7844207	7844972	766	1	23135	ENST00000575521.1	0	KDM6B	KDM6B
chr3	42599102	42602575	3474	*	10.24	10.15	10.33	-0.17	0.00316	0.0406	Promoter (<=1kb)	3	42600614	42648741	48128	1	4820	ENST00000232978.12	0	NKTR	NKTR
chr16	3716107	3718571	2465	*	10.02	9.93	10.11	-0.17	0.00319	0.0408	Promoter (<=1kb)	16	3658037	3717597	59561	2	10131	ENST00000246957.9	0	TRAP1	TRAP1
chr8	144102296	144106133	3838	*	10.62	10.53	10.7	-0.17	0.00345	0.043	Promoter (<=1kb)	8	144098637	144104190	5554	2	81858	ENST00000398712.6	0	SHARPIN	SHARPIN
chr14	60720707	60724921	4215	*	10.04	9.95	10.12	-0.17	0.00354	0.0435	Promoter (<=1kb)	14	60709528	60724134	14607	2	51804	ENST00000216513.4	0	SIX4	SIX4
chr5	149344349	149347386	3038	*	10.08	10	10.17	-0.17	0.0036	0.0439	Promoter (<=1kb)	5	149345430	149349858	4429	1	134266	ENST00000513661.5	0	GRPEL2	GRPEL2
chr14	55050553	55054181	3629	*	10.22	10.14	10.3	-0.17	0.00367	0.0445	Promoter (<=1kb)	14	55051631	55070192	18562	1	93487	ENST00000395468.8	0	MAPK1IP1L	MAPK1IP1L
chr12	110466928	110470136	3209	*	10.1	10.01	10.19	-0.17	0.00384	0.046	Promoter (<=1kb)	12	110468364	110490385	22022	1	29902	ENST00000377673.9	0	FAM216A	FAM216A
chr5	91378218	91384964	6747	*	11.12	11.04	11.21	-0.17	0.00396	0.0468	Promoter (<=1kb)	5	91380349	91420715	40367	1	100129716	ENST00000625713.2	0	ARRDC3-AS1	ARRDC3-AS1
chr17	63549267	63552829	3563	*	9.97	9.88	10.05	-0.17	0.00408	0.0478	Promoter (<=1kb)	17	63550461	63594266	43806	1	10238	ENST00000614556.4	0	DCAF7	DCAF7
chr11	130000439	130004876	4438	*	10.36	10.27	10.44	-0.17	0.00412	0.0481	Promoter (<=1kb)	11	130002938	130004356	1419	1	440072	ENST00000530583.1	0	NA	NA
chr8	56072725	56075321	2597	*	10.03	9.94	10.11	-0.17	0.00419	0.0487	Promoter (<=1kb)	8	56074592	56075274	683	1	105375847	ENST00000521403.1	0	NA	NA
chr1	169793814	169796182	2369	*	10.06	9.97	10.14	-0.17	0.00423	0.049	Promoter (<=1kb)	1	169794730	169804386	9657	1	55732	ENST00000472795.5	0	C1orf112	C1orf112
chr12	64403249	64406444	3196	*	10.12	10.03	10.21	-0.17	0.00424	0.049	Promoter (<=1kb)	12	64404350	64451127	46778	1	11260	ENST00000332707.9	0	XPOT	XPOT
chr2	231705062	231712953	7892	*	10.96	10.88	11.04	-0.16	0.000888	0.0165	Promoter (<=1kb)	2	231706895	231713013	6119	1	5757	ENST00000466801.5	0	PTMA	PTMA
chr8	47958538	47962481	3944	*	10.53	10.45	10.61	-0.16	0.00138	0.0228	Promoter (<=1kb)	8	47960185	47962327	2143	1	4173	ENST00000518221.5	0	MCM4	MCM4
chr1	224327543	224331655	4113	*	10.46	10.38	10.54	-0.16	0.00169	0.0265	Promoter (<=1kb)	1	224227334	224330121	102788	2	4931	ENST00000469968.5	0	NVL	NVL
chr3	12661599	12665540	3942	*	10.48	10.4	10.56	-0.16	0.00194	0.0292	Promoter (<=1kb)	3	12583601	12664226	80626	2	5894	ENST00000251849.8	0	RAF1	RAF1
chr15	50352245	50357331	5087	*	10.7	10.61	10.77	-0.16	0.00254	0.035	Promoter (<=1kb)	15	50354959	50356034	1076	1	100129387	ENST00000619314.1	0	NA	NA
chr12	45724808	45733519	8712	*	10.82	10.74	10.89	-0.16	0.00287	0.0383	Promoter (<=1kb)	12	45729665	45908040	178376	1	196528	ENST00000334344.10	0	ARID2	ARID2
chr3	128482461	128493707	11247	*	11.34	11.26	11.41	-0.16	0.00335	0.0422	Promoter (<=1kb)	3	128489212	128497366	8155	1	101927167	ENST00000464242.1	0	NA	NA
chr3	39105828	39108700	2873	*	10.17	10.08	10.25	-0.16	0.00347	0.0431	Promoter (<=1kb)	3	39107704	39138900	31197	1	199223	ENST00000431162.6	0	TTC21A	TTC21A
chr15	44535582	44538924	3343	*	10.16	10.08	10.24	-0.16	0.00396	0.0468	Promoter (<=1kb)	15	44527257	44536640	9384	2	645212	ENST00000560750.1	0	NA	NA
chr3	49672966	49675876	2911	*	10.12	10.04	10.2	-0.16	0.00423	0.0489	Promoter (<=1kb)	3	49674002	49683963	9962	1	327	ENST00000296456.9	0	APEH	APEH
chr1	167932852	167939477	6626	*	11.47	11.39	11.55	-0.15	0.000951	0.0172	Promoter (<=1kb)	1	167916729	167936040	19312	2	25874	ENST00000367846.8	0	MPC2	MPC2
chr1	235325816	235332209	6394	*	11.1	11.03	11.17	-0.15	0.00133	0.0223	Promoter (<=1kb)	1	235166895	235327487	160593	2	51742	ENST00000366603.6	0	ARID4B	ARID4B
chr4	39456314	39461189	4876	*	10.73	10.65	10.8	-0.15	0.00212	0.031	Promoter (<=1kb)	4	39458587	39479506	20920	1	11019	ENST00000640888.1	0	LIAS	LIAS
chr17	76733892	76739174	5283	*	10.93	10.85	11	-0.15	0.00213	0.031	Promoter (<=1kb)	17	76734115	76737333	3219	2	6427	ENST00000392485.2	0	SRSF2	SRSF2
chr5	140399347	140404307	4961	*	10.75	10.68	10.82	-0.15	0.00224	0.0322	Promoter (<=1kb)	5	140401908	140549569	147662	1	404734	ENST00000532219.5	0	ANKHD1-EIF4EBP3	ANKHD1-EIF4EBP3
chr3	31530289	31537188	6900	*	10.7	10.62	10.77	-0.15	0.0023	0.0329	Promoter (<=1kb)	3	31532638	31620274	87637	1	201595	ENST00000453168.5	0	STT3B	STT3B
chr3	120090313	120097266	6954	*	11.17	11.1	11.25	-0.15	0.00266	0.0362	Promoter (<=1kb)	3	119821323	120094417	273095	2	2932	ENST00000264235.12	0	GSK3B	GSK3B
chr3	134483639	134487920	4282	*	10.67	10.6	10.75	-0.15	0.00344	0.0429	Promoter (<=1kb)	3	134477706	134486023	8318	2	25847	ENST00000510994.5	0	ANAPC13	ANAPC13
chr11	9459030	9462741	3712	*	10.39	10.32	10.47	-0.15	0.00363	0.0442	Promoter (<=1kb)	11	9459556	9460702	1147	2	644656	ENST00000596206.2	0	CTD-2371O3.3	CTD-2371O3.3
chr16	46687275	46691528	4254	*	10.43	10.36	10.5	-0.15	0.00397	0.0468	Promoter (<=1kb)	16	46689643	46697511	7869	1	23594	ENST00000563599.5	0	ORC6	ORC6
chr16	81003316	81009792	6477	*	10.88	10.81	10.95	-0.14	0.00379	0.0455	Promoter (<=1kb)	16	81006498	81029322	22825	1	55839	ENST00000305850.9	0	CENPN	CENPN
chr5	181240458	181249585	9128	*	11.26	11.19	11.33	-0.14	0.00409	0.0479	Promoter (<=1kb)	5	181246523	181272167	25645	1	101928649	ENST00000511331.5	0	NA	NA
chr3	49409413	49414014	4602	*	10.59	10.51	10.66	-0.14	0.00419	0.0487	Promoter (<=1kb)	3	49359145	49412202	53058	2	387	ENST00000418115.5	0	RHOA	RHOA
chr17	4945938	4952370	6433	*	10.84	10.77	10.91	-0.14	0.00433	0.0497	Promoter (<=1kb)	17	4948092	4951914	3823	1	2027	ENST00000519266.5	0	ENO3	ENO3
chr6	110872877	110890025	17149	*	12.07	12.14	12.01	0.13	0.00205	0.0304	Promoter (<=1kb)	6	110874770	110895713	20944	1	262	ENST00000368885.7	0	AMD1	AMD1
chr13	27618485	27623888	5404	*	10.59	10.67	10.51	0.15	0.00339	0.0425	Promoter (<=1kb)	13	27545911	27620404	74494	2	222484	ENST00000316334.4	0	LNX2	LNX2
chr12	92137058	92147443	10386	*	10.77	10.85	10.68	0.17	0.00177	0.0275	Promoter (<=1kb)	12	92145573	92167560	21988	1	101928617	ENST00000501008.2	0	NA	NA
chr1	37806450	37809578	3129	*	10.2	10.29	10.12	0.17	0.00202	0.03	Promoter (<=1kb)	1	37806979	37809452	2474	1	127687	ENST00000373043.1	0	C1orf122	C1orf122
chr13	28657216	28660742	3527	*	10.47	10.55	10.38	0.17	0.00238	0.0337	Promoter (<=1kb)	13	28659104	28678925	19822	1	51371	ENST00000380842.4	0	POMP	POMP
chr13	26220546	26223060	2515	*	9.98	10.07	9.89	0.17	0.00353	0.0435	Promoter (<=1kb)	13	26132115	26222261	90147	2	6049	ENST00000468480.5	0	RNF6	RNF6
chr14	29922789	29928575	5787	*	10.79	10.87	10.69	0.18	0.000434	0.00951	Promoter (<=1kb)	14	29576479	29927512	351034	2	5587	ENST00000616995.4	0	PRKD1	PRKD1
chr13	28136728	28140626	3899	*	10.41	10.5	10.32	0.18	0.00083	0.0157	Promoter (<=1kb)	13	28138506	28272313	133808	1	255967	ENST00000503791.5	0	PAN3	PAN3
chr8	38103865	38107289	3425	*	9.99	10.08	9.89	0.19	0.00128	0.0216	Promoter (<=1kb)	8	38105242	38139965	34724	1	9070	ENST00000343823.10	0	ASH2L	ASH2L
chr2	20446351	20450738	4388	*	9.72	9.82	9.62	0.19	0.0029	0.0386	Promoter (<=1kb)	2	20447074	20449445	2372	1	388	ENST00000272233.5	0	RHOB	RHOB
chr8	6405235	6408239	3005	*	9.83	9.92	9.72	0.2	0.00217	0.0315	Promoter (<=1kb)	8	6403551	6406548	2998	2	100287015	ENST00000500118.2	0	RP11-115C21.2	RP11-115C21.2
chr8	22009306	22011620	2315	*	9.73	9.83	9.63	0.2	0.00324	0.0412	Distal Intergenic	8	22002985	22004013	1029	1	23039	ENST00000522015.1	6321	XPO7	XPO7
chr2	9627883	9631722	3840	*	9.65	9.75	9.54	0.21	0.00117	0.0202	Promoter (<=1kb)	2	9583972	9630616	46645	2	10971	ENST00000381844.8	0	YWHAQ	YWHAQ
chr3	66496041	66501935	5895	*	10.47	10.57	10.35	0.22	0.000128	0.00367	Promoter (<=1kb)	3	66378797	66500932	122136	2	26018	ENST00000273261.7	0	LRIG1	LRIG1
chr8	42540182	42543460	3279	*	10	10.11	9.88	0.22	0.00028	0.00672	Promoter (<=1kb)	8	42541155	42555193	14039	1	114926	ENST00000438528.7	0	SMIM19	SMIM19
chr8	17245456	17248833	3378	*	10.09	10.19	9.97	0.22	0.000306	0.00721	Promoter (<=1kb)	8	17246571	17298024	51454	1	137492	ENST00000324849.8	0	VPS37A	VPS37A
chr2	44360170	44363484	3315	*	9.49	9.6	9.38	0.22	0.0013	0.0219	Promoter (<=1kb)	2	44361950	44549785	187836	1	79823	ENST00000402247.5	0	CAMKMT	CAMKMT
chr8	10838083	10840794	2712	*	9.32	9.43	9.21	0.22	0.00192	0.029	Promoter (<=1kb)	8	10840576	10846501	5926	1	101929229	ENST00000522026.1	0	NA	NA
chr2	18559240	18561507	2268	*	9.35	9.46	9.24	0.22	0.00217	0.0315	Promoter (<=1kb)	2	18554723	18560680	5958	2	57665	ENST00000381249.3	0	RDH14	RDH14
chr8	17026207	17028366	2160	*	9.41	9.52	9.3	0.22	0.00292	0.0386	Promoter (<=1kb)	8	17027238	17122644	95407	1	286097	ENST00000318063.9	0	MICU3	MICU3
chr2	53785246	53788705	3460	*	9.45	9.56	9.33	0.22	0.00316	0.0406	Promoter (<=1kb)	2	53756871	53787610	30740	2	100302652	ENST00000414369.2	0	GPR75-ASB3	GPR75-ASB3
chr8	22604210	22606358	2149	*	9.45	9.55	9.33	0.22	0.00357	0.0438	Promoter (<=1kb)	8	22604632	22621514	16883	1	57805	ENST00000308511.8	0	CCAR2	CCAR2
chr2	61468469	61472908	4440	*	9.6	9.71	9.49	0.23	0.00056	0.0115	Promoter (<=1kb)	2	61187463	61470769	283307	2	9736	ENST00000398571.6	0	USP34	USP34
chr1	32753426	32756047	2622	*	9.68	9.8	9.56	0.23	0.00157	0.0251	Promoter (<=1kb)	1	32754019	32768946	14928	1	57648	ENST00000468130.1	0	KIAA1522	KIAA1522
chr1	169483266	169487067	3802	*	9.68	9.79	9.56	0.23	0.00206	0.0304	Promoter (<=1kb)	1	169463909	169486003	22095	2	10560	ENST00000236137.9	0	SLC19A2	SLC19A2
chr8	41489870	41492089	2220	*	9.21	9.32	9.09	0.23	0.00297	0.0389	Promoter (<=1kb)	8	41490396	41509769	19374	1	51125	ENST00000518270.5	0	GOLGA7	GOLGA7
chr9	83060575	83064634	4060	*	9.53	9.64	9.41	0.23	0.00308	0.0399	Promoter (<=1kb)	9	82979585	83063128	83544	2	158158	ENST00000376447.3	0	RASEF	RASEF
chr13	25300818	25303655	2838	*	9.83	9.95	9.71	0.24	0.000109	0.00324	Promoter (<=1kb)	13	25301524	25342416	40893	1	9818	ENST00000381736.7	0	NUP58	NUP58
chr15	101250037	101253346	3310	*	9.71	9.82	9.58	0.24	0.000872	0.0163	Promoter (<=1kb)	15	101175723	101251932	76210	2	22856	ENST00000254190.3	0	CHSY1	CHSY1
chr16	81443945	81450337	6393	*	9.82	9.93	9.69	0.24	0.00133	0.0223	Promoter (<=1kb)	16	81445170	81711762	266593	1	80790	ENST00000537098.7	0	CMIP	CMIP
chrX	1590584	1593650	3067	*	9.44	9.56	9.32	0.24	0.0021	0.0307	Promoter (<=1kb)	23	1591593	1602514	10922	1	8227	ENST00000313871.8	0	AKAP17A	AKAP17A
chr2	28390062	28396105	6044	*	9.74	9.86	9.6	0.25	0.000276	0.00667	Promoter (<=1kb)	2	28392448	28408802	16355	1	2355	ENST00000460736.1	0	FOSL2	FOSL2
chr13	27169961	27172990	3030	*	9.96	10.08	9.82	0.25	0.000694	0.0136	Promoter (<=1kb)	13	27172259	27182998	10740	1	100874071	ENST00000452222.1	0	NA	NA
chr8	33510755	33514777	4023	*	9.04	9.15	8.91	0.25	0.00313	0.0403	Promoter (<=1kb)	8	33513475	33513578	104	1	692084	ENST00000459299.1	0	SNORD13	SNORD13
chr7	725650	728826	3177	*	9.65	9.77	9.51	0.26	5.08e-05	0.00181	Promoter (<=1kb)	7	726701	786475	59775	1	54919	ENST00000297440.10	0	DNAAF5	DNAAF5
chr8	43055256	43058092	2837	*	9.76	9.88	9.62	0.26	0.000131	0.00372	Promoter (<=1kb)	8	43056153	43085788	29636	1	2339	ENST00000302279.7	0	FNTA	FNTA
chr8	20196753	20198992	2240	*	9.09	9.21	8.95	0.26	0.00105	0.0186	Promoter (<=1kb)	8	20197367	20221701	24335	1	526	ENST00000276390.6	0	ATP6V1B2	ATP6V1B2
chr3	143118745	143121417	2673	*	9.5	9.63	9.37	0.26	0.00138	0.0228	Promoter (<=1kb)	3	143119331	143124014	4684	1	9435	ENST00000309575.4	0	CHST2	CHST2
chr11	58900454	58906622	6169	*	10.2	10.33	10.06	0.27	2.3e-06	0.000145	Promoter (<=1kb)	11	58834730	58904215	69486	2	219970	ENST00000533636.1	0	GLYATL2	GLYATL2
chr13	26253330	26256674	3345	*	9.91	10.04	9.77	0.27	2.48e-05	0.00102	Promoter (<=1kb)	13	26254104	26405238	151135	1	1024	ENST00000536792.5	0	CDK8	CDK8
chr8	26382238	26384844	2607	*	9.39	9.52	9.25	0.27	0.000317	0.00738	Promoter (<=1kb)	8	26375913	26382941	7029	2	157489	ENST00000650042.1	0	NA	NA
chr2	68249699	68254293	4595	*	9.49	9.62	9.35	0.27	0.000652	0.013	Promoter (<=1kb)	2	68178857	68252531	73675	2	5534	ENST00000234310.7	0	PPP3R1	PPP3R1
chr8	22667402	22669691	2290	*	9.26	9.39	9.12	0.27	0.00121	0.0208	Promoter (<=1kb)	8	22620418	22669120	48703	2	55909	ENST00000276416.10	0	BIN3	BIN3
chr21	34613687	34615870	2184	*	8.91	9.04	8.77	0.27	0.00226	0.0324	Promoter (<=1kb)	21	34516445	34614446	98002	2	1827	ENST00000443408.6	0	RCAN1	RCAN1
chr12	106301593	106304051	2459	*	8.96	9.09	8.81	0.28	0.000847	0.0159	Promoter (<=1kb)	12	106301929	106311128	9200	1	255394	ENST00000553143.5	0	TCP11L2	TCP11L2
chr8	23287611	23289398	1788	*	8.94	9.07	8.79	0.28	0.00126	0.0214	Promoter (<=1kb)	8	23287908	23296121	8214	1	203069	ENST00000522012.5	0	R3HCC1	R3HCC1
chr3	127671865	127674038	2174	*	9.07	9.21	8.93	0.28	0.00203	0.0301	Promoter (<=1kb)	3	127672935	127677026	4092	1	80325	ENST00000483857.5	0	ABTB1	ABTB1
chr13	23432469	23434043	1575	*	8.63	8.76	8.48	0.28	0.00307	0.0398	Promoter (<=1kb)	13	23328826	23433728	104903	2	26278	ENST00000382292.8	0	SACS	SACS
chr8	729864	732018	2155	*	8.88	9.01	8.73	0.28	0.00316	0.0406	Promoter (<=1kb)	8	614746	731197	116452	2	157697	ENST00000522706.5	0	ERICH1	ERICH1
chr10	63464524	63466712	2189	*	8.66	8.79	8.51	0.29	0.00134	0.0224	Promoter (<=1kb)	10	63167221	63465881	298661	2	221037	ENST00000399262.6	0	JMJD1C	JMJD1C
chr7	69596996	69601856	4861	*	8.94	9.08	8.79	0.29	0.00182	0.0279	Promoter (<=1kb)	7	69595958	69597448	1491	2	100507468	ENST00000436600.2	0	NA	NA
chr15	61227047	61229704	2658	*	8.64	8.78	8.49	0.29	0.00249	0.0346	Promoter (<=1kb)	15	60488284	61229319	741036	2	6095	ENST00000335670.10	0	RORA	RORA
chr8	37896419	37900050	3632	*	8.63	8.77	8.48	0.29	0.00297	0.0389	Promoter (<=1kb)	8	37858618	37899467	40850	2	80223	ENST00000287263.8	0	RAB11FIP1	RAB11FIP1
chr8	17155387	17158165	2779	*	9.4	9.55	9.25	0.3	9.85e-05	0.003	Promoter (<=1kb)	8	17156029	17224799	68771	1	51201	ENST00000262096.12	0	ZDHHC2	ZDHHC2
chr14	26595868	26598959	3092	*	9.09	9.23	8.93	0.3	0.000562	0.0115	Promoter (<=1kb)	14	26598412	26664407	65996	1	102725045	ENST00000547786.1	0	NA	NA
chr19	8208257	8211169	2913	*	8.9	9.04	8.74	0.3	0.000798	0.0153	Promoter (<=1kb)	19	8209303	8255655	46353	1	79603	ENST00000558268.5	0	CERS4	CERS4
chr17	38598788	38607784	8997	*	9.3	9.45	9.14	0.31	6.97e-05	0.00232	Promoter (<=1kb)	17	38530016	38605930	75915	2	80725	ENST00000617146.4	0	SRCIN1	SRCIN1
chr5	159205754	159210531	4778	*	8.94	9.09	8.78	0.31	0.00202	0.03	Promoter (<=1kb)	5	159157409	159207826	50418	2	153830	ENST00000274542.6	0	RNF145	RNF145
chr21	41501569	41509392	7824	*	10.44	10.59	10.27	0.32	4.28e-08	4.65e-06	Promoter (<=1kb)	21	41464551	41508159	43609	2	7113	ENST00000332149.9	0	TMPRSS2	TMPRSS2
chr2	187549827	187555427	5601	*	9.08	9.23	8.91	0.32	9.73e-05	0.00297	Promoter (<=1kb)	2	187464261	187554492	90232	2	7035	ENST00000233156.8	0	TFPI	TFPI
chrY	12904090	12907433	3344	*	8.73	8.88	8.57	0.32	0.000358	0.00818	Promoter (<=1kb)	24	12904108	12918539	14432	1	8653	ENST00000360160.8	0	DDX3Y	DDX3Y
chr1	203682505	203684070	1566	*	8.77	8.93	8.6	0.32	0.000537	0.0111	Promoter (<=1kb)	1	203682809	203740319	57511	1	493	ENST00000341360.6	0	ATP2B4	ATP2B4
chr5	132488006	132491689	3684	*	8.29	8.45	8.13	0.32	0.00406	0.0476	Promoter (<=1kb)	5	132481609	132490798	9190	2	3659	ENST00000245414.8	0	IRF1	IRF1
chr13	39655073	39657011	1939	*	8.89	9.04	8.71	0.33	8.98e-05	0.00281	Promoter (<=1kb)	13	39655627	39791665	136039	1	57511	ENST00000416691.5	0	COG6	COG6
chr11	1570525	1574956	4432	*	9.23	9.39	9.06	0.33	0.000206	0.00533	Promoter (<=1kb)	11	1554044	1571920	17877	2	1850	ENST00000397374.7	0	DUSP8	DUSP8
chr1	37473034	37480643	7610	*	9.85	10.01	9.67	0.34	2.17e-06	0.000137	Promoter (<=1kb)	1	37480230	37480289	60	1	102465438	ENST00000619365.1	0	ZC3H12A	ZC3H12A
chrY	7272874	7276304	3431	*	8.29	8.45	8.11	0.34	0.00153	0.0246	Promoter (<=1kb)	24	7273972	7381548	107577	1	5616	ENST00000528056.5	0	PRKY	PRKY
chr5	173887454	173894429	6976	*	9.06	9.22	8.87	0.35	6.61e-05	0.00223	Promoter (<=1kb)	5	173888280	173961976	73697	1	80315	ENST00000265085.9	0	CPEB4	CPEB4
chr15	29569562	29571741	2180	*	8.16	8.33	7.98	0.35	0.00314	0.0404	Promoter (<=1kb)	15	29120254	29570723	450470	2	23359	ENST00000261275.4	0	FAM189A1	FAM189A1
chrY	12661241	12666359	5119	*	8.66	8.83	8.47	0.36	5.94e-05	0.00207	Promoter (<=1kb)	24	12662334	12690441	28108	1	64595	ENST00000457658.5	0	TTTY15	TTTY15
chr2	69914927	69916591	1665	*	8.38	8.55	8.19	0.36	0.000551	0.0114	Promoter (<=1kb)	2	69915041	69942938	27898	1	4084	ENST00000540449.5	0	MXD1	MXD1
chr6	153129674	153131995	2322	*	8.52	8.69	8.33	0.36	0.00072	0.014	Promoter (<=1kb)	6	153010722	153131249	120528	2	26575	ENST00000206262.1	0	RGS17	RGS17
chr16	21158105	21160258	2154	*	8.3	8.47	8.11	0.36	0.00126	0.0214	Promoter (<=1kb)	16	20933111	21159441	226331	2	55567	ENST00000261383.3	0	DNAH3	DNAH3
chr15	31869428	31871448	2021	*	8.43	8.6	8.24	0.36	0.00202	0.03	Promoter (<=1kb)	15	31555999	31870789	314791	2	161725	ENST00000560536.5	0	OTUD7A	OTUD7A
chr6	128397027	128398992	1966	*	7.97	8.14	7.78	0.36	0.00248	0.0346	Promoter (<=1kb)	6	127999987	128397617	397631	2	5796	ENST00000531050.5	0	PTPRK	PTPRK
chr8	37694436	37700227	5792	*	10.01	10.19	9.81	0.37	7.53e-10	1.37e-07	Promoter (<=1kb)	8	37695751	37700021	4271	1	80139	ENST00000331569.5	0	ZNF703	ZNF703
chr12	49827069	49829520	2452	*	8.61	8.78	8.41	0.37	9.33e-05	0.00289	Promoter (<=1kb)	12	49828542	49841143	12602	1	100286844	ENST00000548872.5	0	BCDIN3D-AS1	BCDIN3D-AS1
chr4	11427434	11430371	2938	*	8.65	8.82	8.45	0.37	0.000245	0.00607	Promoter (<=1kb)	4	11393150	11429765	36616	2	9957	ENST00000002596.5	0	HS3ST1	HS3ST1
chr6	154506769	154511678	4910	*	9.53	9.71	9.33	0.38	4.11e-07	3.31e-05	Promoter (<=1kb)	6	154387504	154510659	123156	2	154043	ENST00000607772.5	0	CNKSR3	CNKSR3
chr1	220527159	220529948	2790	*	8.94	9.11	8.74	0.38	4.01e-06	0.000228	Promoter (<=1kb)	1	220528183	220664456	136274	1	4139	ENST00000402574.5	0	MARK1	MARK1
chr7	1530085	1534168	4084	*	9.41	9.58	9.21	0.38	1.32e-05	0.000608	Promoter (<=1kb)	7	1530714	1543043	12330	1	7975	ENST00000343242.8	0	MAFK	MAFK
chr3	94026038	94029117	3080	*	7.83	8	7.62	0.38	0.00393	0.0467	Promoter (<=1kb)	3	94014369	94028610	14242	2	415117	ENST00000315099.2	0	STX19	STX19
chr7	2519036	2527086	8051	*	7.75	7.93	7.54	0.38	0.00396	0.0468	Promoter (<=1kb)	7	2527074	2527145	72	1	100616116	ENST00000580107.1	0	MIR4648	MIR4648
chr7	122884705	122887653	2949	*	8.48	8.66	8.27	0.39	6.06e-05	0.0021	Promoter (<=1kb)	7	122318425	122886759	568335	2	93664	ENST00000313070.11	0	CADPS2	CADPS2
chr13	23578351	23582045	3695	*	9.99	10.17	9.77	0.4	2.11e-10	4.19e-08	Promoter (<=1kb)	13	23579359	23594411	15053	1	55504	ENST00000464735.1	0	TNFRSF19	TNFRSF19
chr3	152297912	152300225	2314	*	7.88	8.06	7.66	0.4	0.00159	0.0252	Promoter (<=1kb)	3	152298982	152300227	1246	1	4154	ENST00000466565.1	0	MBNL1	MBNL1
chr10	7408320	7411765	3446	*	7.68	7.87	7.46	0.4	0.00252	0.0349	Promoter (<=1kb)	10	7158624	7409341	250718	2	57713	ENST00000361972.8	0	SFMBT2	SFMBT2
chr15	41659911	41662906	2996	*	8.33	8.52	8.11	0.41	0.000565	0.0116	Promoter (<=1kb)	15	41660412	41713324	52913	1	23269	ENST00000566718.5	0	MGA	MGA
chr7	159143849	159145609	1761	*	7.65	7.84	7.43	0.41	0.00379	0.0455	Promoter (<=1kb)	7	159028175	159144957	116783	2	7434	ENST00000262178.6	0	VIPR2	VIPR2
chr15	74597949	74600102	2154	*	8.22	8.42	7.99	0.42	0.000191	0.00504	3' UTR	15	74591187	74593201	2015	1	10620	ENST00000566468.1	6762	ARID3B	ARID3B
chr11	61579614	61581928	2315	*	8.51	8.7	8.29	0.42	0.00024	0.00597	Promoter (<=1kb)	11	61515313	61581148	65836	2	9066	ENST00000263846.8	0	SYT7	SYT7
chr7	19116047	19118522	2476	*	8.21	8.41	7.98	0.42	0.000278	0.00669	Promoter (<=1kb)	7	19020991	19116924	95934	2	7291	ENST00000443687.5	0	TWIST1	TWIST1
chr10	13098968	13101319	2352	*	8.17	8.36	7.95	0.42	0.000524	0.011	Promoter (<=1kb)	10	13099449	13136923	37475	1	10133	ENST00000263036.9	0	OPTN	OPTN
chrY	14524034	14526174	2141	*	7.5	7.7	7.28	0.42	0.003	0.0392	Promoter (<=1kb)	24	14524529	14622368	97840	1	22829	ENST00000481089.1	0	NLGN4Y	NLGN4Y
chr10	131310414	131312976	2563	*	7.81	8	7.58	0.42	0.00309	0.04	Promoter (<=1kb)	10	131092391	131311721	219331	2	256536	ENST00000368642.4	0	TCERG1L	TCERG1L
chr3	149375607	149379130	3524	*	8.29	8.49	8.06	0.43	0.000417	0.0092	Promoter (<=1kb)	3	149377778	149386583	8806	1	100874091	ENST00000496491.1	0	TM4SF1-AS1	TM4SF1-AS1
chr19	15199591	15201483	1893	*	8.15	8.35	7.92	0.43	0.000491	0.0105	Promoter (<=1kb)	19	15159038	15200981	41944	2	4854	ENST00000263388.6	0	NOTCH3	NOTCH3
chr14	27844713	27846223	1511	*	7.58	7.78	7.36	0.43	0.00152	0.0244	Promoter (<=1kb)	14	27322079	27845286	523208	2	728755	ENST00000555797.1	0	NA	NA
chr3	142723435	142725375	1941	*	7.77	7.97	7.55	0.43	0.00219	0.0316	Promoter (<=1kb)	3	142724074	142806428	82355	1	7220	ENST00000476941.5	0	TRPC1	TRPC1
chr20	29496682	29498140	1459	*	8.63	8.83	8.39	0.44	2.2e-05	0.000921	Promoter (<=1kb)	20	29480147	29497179	17033	2	102723390	ENST00000634469.1	0	NA	NA
chr3	64684752	64688841	4090	*	8.53	8.73	8.29	0.44	3.49e-05	0.00134	Promoter (<=1kb)	3	64684909	64802725	117817	1	100507098	ENST00000460833.1	0	NA	NA
chr3	111070343	111074358	4016	*	8.22	8.43	7.99	0.44	0.000328	0.00761	Promoter (<=1kb)	3	110893708	111071524	177817	2	100506555	ENST00000474769.5	0	NA	NA
chr1	202007200	202019380	12181	*	9.61	9.82	9.37	0.45	5.8e-08	6.2e-06	Promoter (<=1kb)	1	201995696	202010463	14768	2	102723465	ENST00000419190.2	0	NA	NA
chr1	208241606	208245426	3821	*	8.2	8.4	7.96	0.45	4.88e-05	0.00175	Promoter (<=1kb)	1	208022242	208244320	222079	2	5362	ENST00000367033.3	0	PLXNA2	PLXNA2
chr12	127059061	127061713	2653	*	8	8.21	7.75	0.45	0.000423	0.00932	Promoter (<=1kb)	12	126915203	127060397	145195	2	101927592	ENST00000512624.6	0	RP11-575F12.1	RP11-575F12.1
chr8	15539749	15541545	1797	*	7.95	8.16	7.71	0.45	0.000503	0.0107	Promoter (<=1kb)	8	15540223	15766649	226427	1	7991	ENST00000382020.8	0	TUSC3	TUSC3
chr1	20482902	20487326	4425	*	7.81	8.01	7.56	0.45	0.000677	0.0134	Promoter (<=1kb)	1	20482391	20486220	3830	2	55450	ENST00000375078.3	0	CAMK2N1	CAMK2N1
chr7	130733268	130735193	1926	*	7.55	7.76	7.31	0.45	0.00285	0.0381	Promoter (<=1kb)	7	130731235	130734176	2942	2	136259	ENST00000583337.3	0	KLF14	KLF14
chr8	106269167	106272314	3148	*	7.26	7.46	7.01	0.45	0.00376	0.0453	Promoter (<=1kb)	8	106270144	106272899	2756	1	55074	ENST00000521369.2	0	OXR1	OXR1
chr2	5691109	5693560	2452	*	7.61	7.82	7.36	0.46	0.000596	0.0121	Promoter (<=1kb)	2	5618327	5691118	72792	2	102723818	ENST00000453678.5	0	NA	NA
chr12	459374	461081	1708	*	7.49	7.7	7.24	0.46	0.00256	0.0352	Promoter (<=1kb)	12	460364	563509	103146	1	283358	ENST00000266383.9	0	B4GALNT3	B4GALNT3
chr18	65750145	65751790	1646	*	7.84	8.06	7.59	0.47	0.000148	0.00411	Promoter (<=1kb)	18	65750252	65880939	130688	1	1005	ENST00000323011.7	0	CDH7	CDH7
chr4	182143512	182145591	2080	*	7.75	7.96	7.49	0.47	0.000246	0.00608	Promoter (<=1kb)	4	182143987	182350316	206330	1	55714	ENST00000513201.1	0	TENM3	TENM3
chr12	49186806	49189759	2954	*	7.83	8.05	7.58	0.47	0.000951	0.0172	Promoter (<=1kb)	12	49184796	49189324	4529	2	7846	ENST00000301071.11	0	TUBA1A	TUBA1A
chr11	2443989	2447331	3343	*	7.44	7.66	7.19	0.47	0.00374	0.0452	Promoter (<=1kb)	11	2444684	2572906	128223	1	3784	ENST00000496887.6	0	KCNQ1	KCNQ1
chr2	86336505	86338340	1836	*	7.76	7.98	7.49	0.48	0.000167	0.00452	Promoter (<=1kb)	2	86213993	86337654	123662	2	65055	ENST00000165698.9	0	REEP1	REEP1
chr1	8524645	8526407	1763	*	7.58	7.8	7.32	0.48	0.000295	0.00699	Promoter (<=1kb)	1	8352406	8525939	173534	2	473	ENST00000377464.5	0	RERE	RERE
chr2	60548333	60557543	9211	*	7.83	8.05	7.56	0.48	0.000661	0.0131	Promoter (<=1kb)	2	60450520	60554467	103948	2	53335	ENST00000646249.1	0	BCL11A	BCL11A
chr8	19756257	19758181	1925	*	7.3	7.53	7.04	0.48	0.00255	0.035	Promoter (<=1kb)	8	19505523	19757938	252416	2	55790	ENST00000523262.5	0	CSGALNACT1	CSGALNACT1
chrX	85243463	85245867	2405	*	7.05	7.27	6.79	0.48	0.00286	0.0382	Promoter (<=1kb)	23	85092300	85243911	151612	2	340562	ENST00000646235.1	0	SATL1	SATL1
chr10	63264291	63269860	5570	*	9.27	9.5	9	0.5	1.64e-08	2.07e-06	Promoter (<=1kb)	10	63167348	63269187	101840	2	221037	ENST00000402544.5	0	JMJD1C	JMJD1C
chr3	56466923	56468934	2012	*	8.36	8.59	8.09	0.5	2.34e-05	0.00097	Promoter (<=1kb)	3	55508308	56468363	960056	2	26059	ENST00000288221.10	0	ERC2	ERC2
chr4	36242115	36245074	2960	*	8.02	8.25	7.75	0.5	3.31e-05	0.00128	Promoter (<=1kb)	4	36065998	36244509	178512	2	116984	ENST00000303965.8	0	ARAP2	ARAP2
chr17	78735230	78737664	2435	*	7.54	7.77	7.27	0.5	0.000786	0.0151	Promoter (<=1kb)	17	78698269	78736890	38622	2	9267	ENST00000589768.5	0	CYTH1	CYTH1
chr16	15434107	15435825	1719	*	7.92	8.15	7.64	0.51	0.00022	0.00561	Promoter (<=1kb)	16	15434295	15588259	153965	1	89927	ENST00000300006.8	0	C16orf45	C16orf45
chr8	23084039	23085277	1239	*	7.44	7.68	7.16	0.51	0.00134	0.0224	Promoter (<=1kb)	8	23084355	23103558	19204	1	254896	ENST00000397703.6	0	NA	NA
chr8	6834221	6835974	1754	*	7.25	7.48	6.97	0.51	0.00238	0.0337	Promoter (<=1kb)	8	6835554	6842457	6904	1	100652791	ENST00000500823.2	0	GS1-24F4.2	GS1-24F4.2
chr8	33721333	33723732	2400	*	8.07	8.31	7.78	0.52	5.62e-06	0.000301	Exon (ENST00000523979.1/ENST00000523979.1, exon 1 of 1)	8	33591332	33600106	8775	2	78986	ENST00000256261.8	-121227	DUSP26	DUSP26
chrX	17859436	17861788	2353	*	7.31	7.54	7.03	0.52	0.000453	0.00984	Promoter (<=1kb)	23	17800049	17861298	61250	2	10742	ENST00000415486.7	0	RAI2	RAI2
chr1	10692062	10696303	4242	*	7.72	7.96	7.44	0.52	0.000508	0.0107	Promoter (<=1kb)	1	10652984	10694479	41496	2	54897	ENST00000496432.6	0	CASZ1	CASZ1
chr6	31876431	31879707	3277	*	9.1	9.34	8.81	0.53	2.2e-10	4.28e-08	Promoter (<=1kb)	6	31863192	31879001	15810	2	80736	ENST00000229729.10	0	SLC44A4	SLC44A4
chr16	76234675	76236550	1876	*	7.46	7.7	7.17	0.53	0.000166	0.0045	Exon (ENST00000478088.1/ENST00000478088.1, exon 1 of 1)	16	76277278	76559238	281961	1	85445	ENST00000307431.12	-40728	CNTNAP4	CNTNAP4
chr11	133063914	133065389	1476	*	7.18	7.42	6.89	0.53	0.00109	0.0191	Exon (ENST00000623990.1/ENST00000623990.1, exon 1 of 1)	11	132420020	132943768	523749	2	4978	ENST00000374778.4	-120146	OPCML	OPCML
chr11	125495011	125496728	1718	*	7.29	7.53	6.99	0.54	0.000526	0.011	Promoter (<=1kb)	11	125495214	125499528	4315	1	403312	ENST00000527818.1	0	NA	NA
chr8	13566047	13567416	1370	*	7.16	7.41	6.87	0.54	0.000756	0.0146	Promoter (<=1kb)	8	13566843	13568287	1445	1	157773	ENST00000297324.4	0	C8orf48	C8orf48
chr3	119033926	119035320	1395	*	6.96	7.21	6.66	0.54	0.00115	0.0199	Promoter (<=1kb)	3	118900627	119034888	134262	2	152404	ENST00000393775.6	0	IGSF11	IGSF11
chr14	70187669	70189607	1939	*	7	7.25	6.71	0.54	0.00292	0.0386	Promoter (<=1kb)	14	70044217	70189070	144854	2	6547	ENST00000356921.6	0	SLC8A3	SLC8A3
chr8	26513313	26515041	1729	*	7.75	8	7.45	0.55	0.000269	0.00654	Promoter (<=1kb)	8	26504686	26514092	9407	2	10687	ENST00000522362.6	0	PNMA2	PNMA2
chr19	31348067	31351703	3637	*	8.72	8.97	8.42	0.55	0.00284	0.038	Promoter (<=1kb)	19	31274945	31349547	74603	2	57616	ENST00000240587.4	0	TSHZ3	TSHZ3
chr7	143361402	143363190	1789	*	6.81	7.07	6.5	0.56	0.00274	0.037	Promoter (<=1kb)	7	143353400	143362752	9353	2	9715	ENST00000443739.6	0	FAM131B	FAM131B
chr9	81684785	81689776	4992	*	9.06	9.32	8.75	0.57	3.29e-11	7.6e-09	Promoter (<=1kb)	9	81689713	81776900	87188	1	101927502	ENST00000437181.1	0	RP11-154D17.1	RP11-154D17.1
chr3	169661379	169664337	2959	*	8.28	8.54	7.96	0.57	1.18e-07	1.14e-05	Promoter (<=1kb)	3	169084761	169663470	578710	2	2122	ENST00000494292.5	0	MECOM	MECOM
chr18	7946355	7947953	1599	*	6.96	7.21	6.64	0.57	0.000981	0.0176	Promoter (<=1kb)	18	7946870	8069712	122843	1	5797	ENST00000578916.2	0	PTPRM	PTPRM
chr22	37425139	37428042	2904	*	6.79	7.04	6.47	0.57	0.00142	0.0233	Promoter (<=1kb)	22	37340644	37427445	86802	2	114794	ENST00000452946.1	0	ELFN2	ELFN2
chr8	26291007	26296425	5419	*	9.34	9.6	9.02	0.58	0.000192	0.00506	Promoter (<=1kb)	8	26291491	26372680	81190	1	5520	ENST00000380737.7	0	PPP2R2A	PPP2R2A
chr16	52543770	52547738	3969	*	9.44	9.71	9.11	0.59	5.67e-17	3.77e-14	Promoter (<=1kb)	16	52438008	52547008	109001	2	27324	ENST00000219746.13	0	TOX3	TOX3
chr4	4386168	4388358	2191	*	7.28	7.55	6.96	0.59	0.000178	0.00473	Promoter (<=1kb)	4	4386256	4419058	32803	1	27065	ENST00000397958.5	0	NSG1	NSG1
chr4	180057325	180060586	3262	*	7.35	7.62	7.01	0.6	7.63e-05	0.00248	Distal Intergenic	4	181064089	181159149	95061	2	728081	ENST00000512487.1	1098563	LINC00290	LINC00290
chr1	110150226	110151259	1034	*	6.67	6.94	6.34	0.6	0.00178	0.0276	Promoter (<=1kb)	1	110150486	110202202	51717	1	388662	ENST00000331565.4	0	SLC6A17	SLC6A17
chr6	82362596	82368005	5410	*	6.8	7.07	6.46	0.61	0.00117	0.0202	Promoter (<=1kb)	6	82363206	82367417	4212	1	7162	ENST00000535040.4	0	TPBG	TPBG
chr17	6069500	6072044	2545	*	6.63	6.91	6.29	0.61	0.00165	0.0259	Promoter (<=1kb)	17	6070424	6088104	17681	1	23302	ENST00000576083.5	0	WSCD1	WSCD1
chr3	172521976	172523842	1867	*	7.08	7.35	6.75	0.61	0.00217	0.0315	Promoter (<=1kb)	3	172505508	172523507	18000	2	8743	ENST00000241261.6	0	TNFSF10	TNFSF10
chr1	207821373	207824258	2886	*	9.06	9.34	8.72	0.62	2.55e-12	7.42e-10	Promoter (<=1kb)	1	207813560	207822703	9144	2	100128537	ENST00000487977.1	0	NA	NA
chr7	80915876	80920355	4480	*	8.25	8.53	7.91	0.62	2.67e-08	3.14e-06	Promoter (<=1kb)	7	80742538	80919351	176814	2	10512	ENST00000265361.7	0	SEMA3C	SEMA3C
chr21	9837471	9839819	2349	*	6.72	7	6.38	0.62	0.00142	0.0233	Distal Intergenic	21	9806094	9814009	7916	2	441058	ENST00000623919.1	-23462	MGC39584	MGC39584
chr2	44395	47682	3288	*	7.93	8.21	7.58	0.63	1.65e-07	1.53e-05	Promoter (<=1kb)	2	38814	46385	7572	2	642273	ENST00000327669.4	0	FAM110C	FAM110C
chr4	76715832	76718130	2299	*	7.95	8.23	7.6	0.63	1.72e-07	1.57e-05	Promoter (<=1kb)	4	76716001	76730935	14935	1	57619	ENST00000644244.1	0	SHROOM3	SHROOM3
chr7	151113742	151115877	2136	*	7.04	7.32	6.69	0.63	0.000664	0.0132	Promoter (<=1kb)	7	151114678	151123638	8961	1	116988	ENST00000335367.7	0	AGAP3	AGAP3
chr1	97919436	97921883	2448	*	6.21	6.49	5.86	0.63	0.00355	0.0436	Promoter (<=1kb)	1	97077743	97921023	843281	2	1806	ENST00000370192.7	0	DPYD	DPYD
chr10	116272015	116274548	2534	*	6.26	6.55	5.91	0.64	0.00373	0.0451	Promoter (<=1kb)	10	116056925	116272282	215358	2	2674	ENST00000369236.5	0	GFRA1	GFRA1
chr1	241356301	241357798	1498	*	7.44	7.73	7.07	0.65	4.67e-05	0.0017	Promoter (<=1kb)	1	240775515	241356915	581401	2	6000	ENST00000366563.5	0	RGS7	RGS7
chr2	219040914	219041777	864	*	6.58	6.86	6.22	0.65	0.000802	0.0153	Promoter (<=1kb)	2	219002846	219041523	38678	2	255101	ENST00000341552.9	0	CFAP65	CFAP65
chr5	175657209	175658676	1468	*	6.65	6.94	6.28	0.66	0.000495	0.0106	Promoter (<=1kb)	5	175658030	175686242	28213	1	3274	ENST00000377291.2	0	HRH2	HRH2
chr11	45664642	45666032	1391	*	6.55	6.84	6.18	0.66	0.000581	0.0119	Promoter (<=1kb)	11	45648877	45665622	16746	2	8534	ENST00000308064.6	0	CHST1	CHST1
chr12	56486984	56488872	1889	*	6.29	6.58	5.92	0.66	0.0036	0.0439	Promoter (<=1kb)	12	56470944	56488414	17471	2	27165	ENST00000610413.4	0	GLS2	GLS2
chr6	150142791	150144201	1411	*	7.69	7.99	7.32	0.67	1.33e-05	0.00061	Promoter (<=1kb)	6	150143076	150250357	107282	1	81706	ENST00000361131.4	0	PPP1R14C	PPP1R14C
chr5	16178710	16180190	1481	*	6.77	7.06	6.4	0.67	0.000162	0.00445	Promoter (<=1kb)	5	16067139	16179775	112637	2	441061	ENST00000332432.8	0	2020-03-11	2020-03-11
chr2	218959028	218960267	1240	*	6.37	6.67	6	0.68	0.00322	0.0411	Promoter (<=1kb)	2	218959655	218962162	2508	1	8941	ENST00000302625.5	0	CDK5R2	CDK5R2
chr8	62247534	62250073	2540	*	7.6	7.91	7.22	0.69	1.36e-06	9.22e-05	Promoter (<=1kb)	8	62248591	62965629	717039	1	286183	ENST00000519049.5	0	NA	NA
chr20	1184520	1186207	1688	*	7.87	8.17	7.48	0.69	5.87e-06	0.000311	Promoter (<=1kb)	20	1186092	1207036	20945	1	400831	ENST00000619766.1	0	C20orf202	C20orf202
chr2	132037747	132039044	1298	*	6.14	6.45	5.76	0.69	0.00181	0.0278	Exon (ENST00000450396.1/ENST00000450396.1, exon 1 of 1)	2	131983937	131994161	10225	2	101928067	ENST00000419784.1	-43586	NA	NA
chr10	81874005	81875941	1937	*	6.54	6.84	6.15	0.69	0.0035	0.0432	Promoter (<=1kb)	10	81875314	82985645	1110332	1	10718	ENST00000372141.6	0	NRG3	NRG3
chr9	17905645	17907821	2177	*	7.36	7.66	6.96	0.7	3.15e-06	0.000186	Promoter (<=1kb)	9	17906563	18533292	626730	1	92949	ENST00000636209.1	0	ADAMTSL1	ADAMTSL1
chr11	129373027	129376910	3884	*	6.7	7.01	6.31	0.7	0.000663	0.0131	Promoter (<=1kb)	11	129375940	129452279	76340	1	8538	ENST00000281437.5	0	BARX2	BARX2
chr19	15195102	15196681	1580	*	6.46	6.76	6.06	0.7	0.000681	0.0134	Promoter (4-5kb)	19	15177911	15200902	22992	2	4854	ENST00000601011.1	4221	NOTCH3	NOTCH3
chr11	115759587	115760552	966	*	6.24	6.55	5.85	0.7	0.00153	0.0245	Promoter (<=1kb)	11	115754248	115760194	5947	2	283143	ENST00000499809.1	0	NA	NA
chr1	204330449	204332691	2243	*	6.82	7.14	6.43	0.71	5.96e-05	0.00207	Intron (ENST00000272203.7/22874, intron 1 of 22)	1	204220756	204307395	86640	2	22874	ENST00000637508.1	-23054	PLEKHA6	PLEKHA6
chr21	14215721	14217370	1650	*	6.6	6.91	6.2	0.71	0.000223	0.00567	Promoter (<=1kb)	21	14216130	14228372	12243	1	54033	ENST00000468643.5	0	RBM11	RBM11
chr6	44297072	44298115	1044	*	6.17	6.49	5.77	0.71	0.00142	0.0233	Promoter (<=1kb)	6	44278743	44297688	18946	2	202500	ENST00000371505.4	0	TCTE1	TCTE1
chr1	177031676	177033360	1685	*	7.99	8.3	7.59	0.72	8.08e-09	1.13e-06	Promoter (<=1kb)	1	176976053	177032550	56498	2	460	ENST00000473640.1	0	ASTN1	ASTN1
chrX	80334779	80335903	1125	*	6.48	6.8	6.08	0.72	0.00113	0.0197	Promoter (<=1kb)	23	80228489	80335364	106876	2	101060146	ENST00000614414.4	0	CHMP1B2P	CHMP1B2P
chr4	176065337	176067339	2003	*	5.71	6.03	5.31	0.72	0.00351	0.0433	Promoter (<=1kb)	4	176065834	176179769	113936	1	116966	ENST00000508596.5	0	WDR17	WDR17
chr13	20191988	20194141	2154	*	7.06	7.38	6.66	0.73	1.85e-05	0.000796	Promoter (<=1kb)	13	20187470	20192938	5469	2	2706	ENST00000382848.5	0	GJB2	GJB2
chr7	60955423	60957141	1719	*	6.23	6.55	5.82	0.73	0.00124	0.0212	Distal Intergenic	7	63291518	63303988	12471	2	643955	ENST00000444809.1	2346847	NA	NA
chr11	122984040	122985138	1099	*	6.04	6.36	5.63	0.73	0.00251	0.0347	Promoter (2-3kb)	11	122977570	122981720	4151	2	390259	ENST00000343035.2	-2320	BSX	BSX
chr12	113132506	113136140	3635	*	6.11	6.43	5.7	0.73	0.00327	0.0414	Promoter (<=1kb)	12	113099508	113135750	36243	2	8437	ENST00000446861.7	0	RASAL1	RASAL1
chr8	118951282	118952584	1303	*	6.81	7.13	6.4	0.74	9.97e-05	0.00303	Promoter (<=1kb)	8	118923557	118952200	28644	2	4982	ENST00000297350.8	0	TNFRSF11B	TNFRSF11B
chr14	76375762	76377789	2028	*	6.02	6.34	5.6	0.74	0.00266	0.0362	Promoter (<=1kb)	14	76376137	76501837	125701	1	2103	ENST00000644823.1	0	ESRRB	ESRRB
chr12	4273583	4275342	1760	*	5.81	6.14	5.39	0.75	0.00296	0.0389	Promoter (<=1kb)	12	4252735	4275065	22331	2	103752584	ENST00000537370.1	0	CCND2-AS1	CCND2-AS1
chr10	43076479	43078257	1779	*	6.36	6.69	5.93	0.76	0.000332	0.00769	Promoter (<=1kb)	10	43077027	43130351	53325	1	5979	ENST00000355710.7	0	RET	RET
chr9	22508138	22509496	1359	*	5.91	6.25	5.47	0.77	0.00172	0.0268	Distal Intergenic	9	22446841	22455740	8900	1	63951	ENST00000325870.2	61297	DMRTA1	DMRTA1
chr17	45221221	45222614	1394	*	5.96	6.3	5.52	0.78	0.00179	0.0277	Promoter (<=1kb)	17	45190931	45221765	30835	2	339192	ENST00000586376.5	0	NA	NA
chr8	17000882	17002221	1340	*	5.73	6.07	5.29	0.78	0.00245	0.0343	Promoter (<=1kb)	8	16992169	17002181	10013	2	26281	ENST00000180166.5	0	FGF20	FGF20
chr5	11903167	11904897	1731	*	6.02	6.36	5.57	0.79	0.000554	0.0115	Promoter (<=1kb)	5	10971840	11904043	932204	2	1501	ENST00000304623.12	0	CTNND2	CTNND2
chr17	27087829	27089286	1458	*	6.1	6.44	5.65	0.79	0.000924	0.0169	Distal Intergenic	17	27293910	27293996	87	2	100616277	ENST00000584932.1	204710	MIR4522	MIR4522
chr15	73367699	73369135	1437	*	6.09	6.43	5.64	0.79	0.00144	0.0236	Promoter (<=1kb)	15	73319859	73369264	49406	2	10021	ENST00000261917.3	129	HCN4	HCN4
chr19	1978056	1979196	1141	*	5.77	6.11	5.32	0.79	0.00188	0.0286	Promoter (<=1kb)	19	1978453	1979402	950	1	1455	ENST00000591002.5	0	CSNK1G2	CSNK1G2
chr11	17734332	17735550	1219	*	5.58	5.92	5.14	0.79	0.00432	0.0496	Promoter (<=1kb)	11	17734774	17777830	43057	1	3746	ENST00000379472.4	0	KCNC1	KCNC1
chr2	236569354	236572955	3602	*	8.16	8.5	7.7	0.8	2.65e-12	7.62e-10	Promoter (<=1kb)	2	236569641	236582358	12718	1	57007	ENST00000272928.3	0	ACKR3	ACKR3
chr1	151830785	151832204	1420	*	6.86	7.21	6.41	0.8	8.02e-05	0.00256	Promoter (<=1kb)	1	151806894	151831750	24857	2	6097	ENST00000638901.1	0	RORC	RORC
chr5	129903386	129909754	6369	*	6.47	6.81	6.01	0.8	9.53e-05	0.00292	Promoter (<=1kb)	5	129904472	130186634	282163	1	337876	ENST00000305031.4	0	CHSY3	CHSY3
chr9	113580093	113581546	1454	*	5.98	6.33	5.53	0.8	0.000754	0.0146	Promoter (<=1kb)	9	113580660	113597738	17079	1	5998	ENST00000374134.7	0	RGS3	RGS3
chr20	45346269	45348824	2556	*	7.34	7.69	6.88	0.81	3.42e-07	2.82e-05	Promoter (<=1kb)	20	45325288	45348424	23137	2	6385	ENST00000372733.3	0	SDC4	SDC4
chr17	43545289	43546884	1596	*	6.37	6.72	5.9	0.81	7.97e-05	0.00255	Promoter (<=1kb)	17	43527844	43545937	18094	2	2118	ENST00000538265.5	0	ETV4	ETV4
chr19	4538289	4540731	2443	*	5.67	6.02	5.21	0.81	0.0043	0.0496	Promoter (<=1kb)	19	4536409	4540474	4066	2	116844	ENST00000306390.6	0	LRG1	LRG1
chr5	178817105	178818497	1393	*	6.35	6.7	5.88	0.82	7.43e-05	0.00243	Promoter (<=1kb)	5	178764861	178818435	53575	2	729522	ENST00000503486.6	0	AACSP1	AACSP1
chr13	101415809	101416966	1158	*	5.96	6.31	5.49	0.82	0.000442	0.00963	Promoter (<=1kb)	13	101053776	101416355	362580	2	259232	ENST00000251127.10	0	NALCN	NALCN
chr16	979712	983445	3734	*	6.79	7.15	6.32	0.83	6.19e-05	0.00214	Promoter (<=1kb)	16	981808	986979	5172	1	30812	ENST00000293894.3	0	SOX8	SOX8
chr19	39514699	39516632	1934	*	6.14	6.5	5.66	0.83	0.000323	0.00751	Promoter (<=1kb)	19	39515113	39520686	5574	1	348303	ENST00000335426.8	0	SELV	SELV
chr4	61199953	61203833	3881	*	5.91	6.26	5.43	0.83	0.00214	0.0311	Promoter (<=1kb)	4	61201258	62078335	877078	1	23284	ENST00000512091.6	0	ADGRL3	ADGRL3
chr4	118033041	118034204	1164	*	6.33	6.69	5.85	0.84	0.000126	0.00363	Promoter (<=1kb)	4	118033618	118055645	22028	1	9348	ENST00000394488.2	0	NDST3	NDST3
chr1	9161377	9162674	1298	*	5.66	6.02	5.18	0.84	0.00188	0.0286	Intron (ENST00000635687.1/106614088, intron 1 of 1)	1	9151668	9151777	110	2	407040	ENST00000385130.1	-9600	MIR34A	MIR34A
chr16	60522294	60523267	974	*	5.5	5.86	5.02	0.84	0.00249	0.0346	Exon (ENST00000567862.1/ENST00000567862.1, exon 1 of 3)	16	60358455	60359480	1026	2	729159	ENST00000614215.2	-162814	NA	NA
chr3	192916260	192918791	2532	*	6.07	6.43	5.58	0.85	0.000939	0.0171	Promoter (<=1kb)	3	192796815	192918161	121347	2	151963	ENST00000392452.2	0	MB21D2	MB21D2
chr12	102956950	102959080	2131	*	5.87	6.23	5.38	0.85	0.00125	0.0213	Promoter (<=1kb)	12	102957686	102960516	2831	1	429	ENST00000266744.3	0	ASCL1	ASCL1
chr10	11017130	11020778	3649	*	5.7	6.07	5.21	0.85	0.0027	0.0366	Promoter (<=1kb)	10	11017923	11329053	311131	1	10659	ENST00000633077.1	0	CELF2	CELF2
chr8	21788346	21789498	1153	*	5.69	6.05	5.2	0.85	0.00278	0.0373	Promoter (<=1kb)	8	21690403	21788810	98408	2	2675	ENST00000524240.5	0	GFRA2	GFRA2
chr11	102316777	102319065	2289	*	7.46	7.83	6.97	0.86	4.5e-08	4.83e-06	Promoter (<=1kb)	11	102317450	102339394	21945	1	330	ENST00000615299.4	0	BIRC3	BIRC3
chr1	155006808	155009417	2610	*	7	7.37	6.51	0.86	2.34e-06	0.000146	Promoter (3-4kb)	1	155002845	155014719	11875	1	51043	ENST00000483226.1	3963	ZBTB7B	ZBTB7B
chr19	35154274	35155675	1402	*	5.8	6.16	5.3	0.86	0.000364	0.00828	Promoter (<=1kb)	19	35154730	35159999	5270	1	53827	ENST00000392218.6	0	FXYD5	FXYD5
chr2	188286254	188287654	1401	*	5.55	5.92	5.06	0.86	0.00226	0.0324	Promoter (<=1kb)	2	188227820	188287634	59815	2	104355152	ENST00000415357.1	0	NA	NA
chr7	516382	521132	4751	*	8.39	8.76	7.89	0.87	3.81e-14	1.8e-11	Promoter (<=1kb)	7	520391	525232	4842	1	441307	ENST00000452622.1	0	HRAT92	HRAT92
chrX	131577697	131578861	1165	*	5.85	6.22	5.35	0.87	0.000248	0.0061	Promoter (<=1kb)	23	131273511	131578899	305389	2	3547	ENST00000370904.6	38	IGSF1	IGSF1
chr4	82043749	82045018	1270	*	5.59	5.97	5.09	0.87	0.00124	0.0212	Promoter (<=1kb)	4	81427065	82044069	617005	2	153020	ENST00000638048.1	0	RASGEF1B	RASGEF1B
chr11	33375457	33377112	1656	*	6.28	6.67	5.76	0.9	0.00015	0.00415	Promoter (<=1kb)	11	33376466	33609892	233427	1	25758	ENST00000526400.6	0	KIAA1549L	KIAA1549L
chr2	58427311	58428767	1457	*	5.94	6.33	5.4	0.92	7.43e-05	0.00243	Promoter (<=1kb)	2	58427799	58925701	497903	1	400955	ENST00000422723.5	0	NA	NA
chr2	241187994	241190476	2483	*	6.04	6.43	5.51	0.92	0.000154	0.00424	Promoter (<=1kb)	2	241188509	241196168	7660	1	50636	ENST00000402530.7	0	ANO7	ANO7
chr18	34492767	34494889	2123	*	5.45	5.84	4.92	0.92	0.00378	0.0455	Promoter (<=1kb)	18	34493290	34891844	398555	1	1837	ENST00000283365.13	0	DTNA	DTNA
chr3	13878799	13880409	1611	*	5.38	5.77	4.85	0.92	0.00402	0.0473	Promoter (<=1kb)	3	13816258	13880121	63864	2	7476	ENST00000285018.4	0	WNT7A	WNT7A
chr20	6766981	6769046	2066	*	5.66	6.05	5.12	0.93	0.000367	0.00832	Promoter (<=1kb)	20	6767664	6780280	12617	1	650	ENST00000378827.4	0	BMP2	BMP2
chr17	6831541	6832275	735	*	5.1	5.49	4.56	0.93	0.00248	0.0345	Promoter (<=1kb)	17	6797993	6831761	33769	2	83659	ENST00000338694.6	0	TEKT1	TEKT1
chr6	123802565	123804530	1966	*	7.47	7.87	6.92	0.94	1.22e-10	2.5e-08	Promoter (<=1kb)	6	123804141	124391044	586904	1	154215	ENST00000476571.1	0	NKAIN2	NKAIN2
chr4	90126759	90133613	6855	*	6.02	6.41	5.47	0.94	9.35e-05	0.00289	Promoter (<=1kb)	4	90127535	90923530	795996	1	401145	ENST00000505073.5	0	CCSER1	CCSER1
chr7	82442079	82444832	2754	*	5.58	5.97	5.03	0.94	0.00145	0.0237	Promoter (<=1kb)	7	81946444	82443798	497355	2	781	ENST00000356860.7	0	CACNA2D1	CACNA2D1
chr20	17225888	17227354	1467	*	4.96	5.36	4.42	0.94	0.00391	0.0466	Promoter (<=1kb)	20	17226107	17484578	258472	1	5126	ENST00000377899.5	0	PCSK2	PCSK2
chr17	34579037	34580346	1310	*	5.81	6.2	5.26	0.95	0.000257	0.00631	Promoter (<=1kb)	17	34579487	34639318	59832	1	124842	ENST00000321639.7	0	TMEM132E	TMEM132E
chr10	9877168	9878633	1466	*	5.38	5.78	4.83	0.95	0.000883	0.0164	Exon (ENST00000647601.1/ENST00000647601.1, exon 1 of 3)	10	10058722	10063502	4781	1	101928298	ENST00000429539.1	-180089	RP5-933E2.1	RP5-933E2.1
chrX	75522143	75524134	1992	*	6.2	6.6	5.64	0.96	8.4e-06	0.000419	Promoter (<=1kb)	23	75368427	75523255	154829	2	158866	ENST00000373367.7	0	ZDHHC15	ZDHHC15
chr17	180006	181505	1500	*	5.88	6.28	5.32	0.96	0.000116	0.0034	Promoter (<=1kb)	17	163540	181170	17631	2	8447	ENST00000609727.1	0	DOC2B	DOC2B
chr1	12614698	12620526	5829	*	5.87	6.28	5.31	0.96	0.000165	0.00448	Promoter (<=1kb)	1	12567910	12617731	49822	2	9249	ENST00000616661.4	0	DHRS3	DHRS3
chr17	7215657	7218870	3214	*	5.62	6.02	5.06	0.96	0.000445	0.0097	Promoter (<=1kb)	17	7189890	7217609	27720	2	1742	ENST00000302955.11	0	DLG4	DLG4
chr8	127013160	127016433	3274	*	7.71	8.11	7.14	0.97	1.82e-12	5.87e-10	Promoter (<=1kb)	8	127013154	127021014	7861	1	100750225	ENST00000561978.1	6	PCAT1	PCAT1
chr11	134411411	134413020	1610	*	7.16	7.57	6.6	0.97	1.93e-07	1.72e-05	Promoter (<=1kb)	11	134378506	134411918	33413	2	27087	ENST00000392580.5	0	B3GAT1	B3GAT1
chr13	68256094	68258272	2179	*	6.52	6.92	5.95	0.97	2.91e-06	0.000176	Distal Intergenic	13	68870929	68885313	14385	2	338862	ENST00000629570.1	627041	LINC00550	LINC00550
chr9	117411767	117415610	3844	*	6.32	6.72	5.75	0.97	3.14e-06	0.000186	Promoter (<=1kb)	9	116425225	117415039	989815	2	23245	ENST00000313400.8	0	ASTN2	ASTN2
chr2	65365390	65366826	1437	*	5.62	6.02	5.05	0.97	0.000513	0.0108	Promoter (<=1kb)	2	65312993	65366650	53658	2	200734	ENST00000443619.6	0	SPRED2	SPRED2
chr14	32938188	32940178	1991	*	5.39	5.8	4.82	0.97	0.000516	0.0108	Promoter (<=1kb)	14	32939243	33804176	864934	1	64067	ENST00000346562.6	0	NPAS3	NPAS3
chr2	180353785	180356162	2378	*	6.28	6.69	5.71	0.98	7.69e-05	0.0025	Distal Intergenic	2	180692104	180916939	224836	1	101669767	ENST00000629145.1	-335942	SCHLAP1	SCHLAP1
chr10	109456393	109457598	1206	*	5.67	6.08	5.1	0.98	0.000676	0.0133	Distal Intergenic	10	109868636	109871032	2397	2	7511	ENST00000494499.1	413434	XPNPEP1	XPNPEP1
chr1	34984800	34985601	802	*	5.12	5.52	4.55	0.98	0.00328	0.0415	Promoter (<=1kb)	1	34981535	34985353	3819	2	100506144	ENST00000373337.3	0	TMEM35B	TMEM35B
chr5	1129387	1131462	2076	*	6.2	6.62	5.62	0.99	6.95e-05	0.00232	Distal Intergenic	5	1050376	1112035	61660	2	10723	ENST00000264930.9	-17352	SLC12A7	SLC12A7
chr3	11225062	11226483	1422	*	5.87	6.28	5.29	0.99	0.000111	0.00327	Promoter (<=1kb)	3	11226031	11259075	33045	1	3269	ENST00000413416.1	0	HRH1	HRH1
chr2	189580168	189581595	1428	*	4.94	5.35	4.36	0.99	0.00326	0.0413	Promoter (<=1kb)	2	189560579	189580887	20309	2	30061	ENST00000261024.6	0	SLC40A1	SLC40A1
chr19	18385668	18389435	3768	*	9.06	9.48	8.48	1	9.01e-25	1.47e-21	Promoter (<=1kb)	19	18386562	18386634	73	1	100422943	ENST00000578735.1	0	MIR3189	MIR3189
chr6	137497469	137498319	851	*	4.93	5.34	4.35	1	0.0027	0.0366	Promoter (3-4kb)	6	137492202	137494250	2049	2	167826	ENST00000367734.3	-3219	OLIG3	OLIG3
chr1	143497197	143498485	1289	*	4.86	5.27	4.27	1	0.00357	0.0438	Intron (ENST00000614100.1/ENST00000614100.1, intron 1 of 9)	1	143419625	143420207	583	2	645166	ENST00000622095.1	-76990	AC027612.6	AC027612.6
chr3	186107826	186109266	1441	*	6.61	7.03	6.02	1.01	3.64e-07	2.96e-05	Promoter (<=1kb)	3	186046308	186109112	62805	2	2119	ENST00000306376.9	0	ETV5	ETV5
chr7	191633	194057	2425	*	7	7.42	6.41	1.01	5.7e-07	4.39e-05	Promoter (<=1kb)	7	192969	260745	67777	1	56975	ENST00000313766.5	0	FAM20C	FAM20C
chr1	6259719	6261750	2032	*	6.74	7.15	6.14	1.01	1.71e-06	0.000113	Promoter (<=1kb)	1	6247346	6260975	13630	2	387509	ENST00000377893.2	0	GPR153	GPR153
chr2	209771364	209772609	1246	*	5.55	5.97	4.96	1.01	0.000467	0.0101	Promoter (<=1kb)	2	209771993	209796547	24555	1	285175	ENST00000478701.1	0	UNC80	UNC80
chr5	170935905	170936691	787	*	4.8	5.22	4.2	1.01	0.00347	0.0431	Intron (ENST00000523189.5/64901, intron 12 of 27)	5	170924356	170924918	563	1	64901	ENST00000517629.1	11549	RANBP17	RANBP17
chr9	98708524	98709475	952	*	4.94	5.36	4.35	1.01	0.00391	0.0466	Promoter (<=1kb)	9	98288082	98709197	421116	2	9568	ENST00000259455.3	0	GABBR2	GABBR2
chr13	33675920	33676880	961	*	5.62	6.04	5.02	1.02	0.000217	0.00557	Promoter (<=1kb)	13	33355206	33676768	321563	2	90627	ENST00000454681.2	0	STARD13	STARD13
chr1	110209608	110212089	2482	*	5.29	5.72	4.69	1.02	0.00178	0.0276	Promoter (<=1kb)	1	110208834	110209987	1154	2	100873974	ENST00000455967.1	0	NA	NA
chr10	59176003	59177108	1106	*	4.94	5.37	4.34	1.03	0.00243	0.0342	Promoter (<=1kb)	10	59176590	59247774	71185	1	84457	ENST00000373880.8	0	PHYHIPL	PHYHIPL
chr7	62376240	62377730	1491	*	4.83	5.26	4.23	1.03	0.00321	0.0409	Distal Intergenic	7	63291518	63303988	12471	2	643955	ENST00000444809.1	926258	NA	NA
chr10	103493357	103495003	1647	*	5.04	5.48	4.41	1.06	0.00385	0.0461	Promoter (<=1kb)	10	103493979	103592552	98574	1	9148	ENST00000369780.8	0	NEURL1	NEURL1
chr3	169146064	169148055	1992	*	6.08	6.51	5.44	1.07	4.84e-06	0.000264	Promoter (<=1kb)	3	169083499	169146305	62807	2	2122	ENST00000264674.7	0	MECOM	MECOM
chr10	97848853	97850819	1967	*	5.25	5.69	4.62	1.07	0.000924	0.0169	Promoter (<=1kb)	10	97828478	97849798	21321	2	100505561	ENST00000427379.2	0	LINC00866	LINC00866
chr9	135074839	135076353	1515	*	6.33	6.77	5.69	1.08	6.01e-07	4.54e-05	Promoter (<=1kb)	9	135075422	135077391	1970	1	10439	ENST00000371799.8	0	OLFM1	OLFM1
chr19	48551752	48554382	2631	*	5.29	5.73	4.66	1.08	0.00121	0.0207	Promoter (<=1kb)	19	48552075	48599425	47351	1	6820	ENST00000201586.6	0	SULT2B1	SULT2B1
chr10	24466021	24467835	1815	*	5.42	5.86	4.77	1.09	0.000439	0.0096	Promoter (<=1kb)	10	24466531	24545316	78786	1	56243	ENST00000396446.5	0	KIAA1217	KIAA1217
chr4	158165091	158173624	8534	*	7.78	8.22	7.13	1.1	1.63e-13	6.53e-11	Promoter (<=1kb)	4	158170752	158202877	32126	1	285505	ENST00000503611.5	0	NA	NA
chr19	18612261	18613531	1271	*	6.49	6.94	5.84	1.1	1.16e-07	1.14e-05	Promoter (<=1kb)	19	18612872	18621033	8162	1	25789	ENST00000262817.7	0	TMEM59L	TMEM59L
chr4	56410428	56411291	864	*	5.32	5.77	4.65	1.12	0.000178	0.00473	Promoter (2-3kb)	4	56401390	56408328	6939	2	5471	ENST00000507648.5	-2100	PPAT	PPAT
chr16	30948386	30951150	2765	*	4.91	5.36	4.24	1.12	0.00204	0.0303	Promoter (<=1kb)	16	30948386	30954319	5934	1	93129	ENST00000566056.1	0	ORAI3	ORAI3
chrX	31266291	31267339	1049	*	5.49	5.95	4.82	1.13	5.51e-05	0.00194	Promoter (<=1kb)	23	31119219	31266952	147734	2	1756	ENST00000378723.7	0	DMD	DMD
chr2	45567227	45568474	1248	*	5.47	5.93	4.79	1.14	0.000134	0.00378	Promoter (<=1kb)	2	45546732	45568021	21290	2	55133	ENST00000493649.1	0	SRBD1	SRBD1
chrY	13751308	13752453	1146	*	5.09	5.56	4.41	1.14	0.00104	0.0185	Exon (ENST00000472227.5/ENST00000472227.5, exon 1 of 11)	24	13703567	13706024	2458	1	9087	ENST00000284856.3	47741	TMSB4Y	TMSB4Y
chr10	73571673	73577107	5435	*	9.65	10.11	8.97	1.15	2.51e-50	2.67e-46	Promoter (<=1kb)	10	73518722	73576337	57616	2	159195	ENST00000498143.5	0	USP54	USP54
chr16	12901198	12903673	2476	*	4.94	5.41	4.25	1.16	0.000982	0.0176	Promoter (<=1kb)	16	12901620	12916814	15195	1	729993	ENST00000639941.1	0	SHISA9	SHISA9
chr2	176128916	176131136	2221	*	4.57	5.03	3.87	1.16	0.0029	0.0386	Promoter (<=1kb)	2	176129694	176132695	3002	1	3234	ENST00000429017.2	0	HOXD8	HOXD8
chr19	4579822	4582074	2253	*	6.03	6.5	5.33	1.17	5.02e-07	3.96e-05	Distal Intergenic	19	4542593	4559808	17216	2	10501	ENST00000586582.5	-20014	SEMA6B	SEMA6B
chr1	57421985	57424974	2990	*	6.3	6.78	5.59	1.19	1.94e-08	2.41e-06	Promoter (<=1kb)	1	56994778	57424057	429280	2	1600	ENST00000371236.6	0	DAB1	DAB1
chr22	31247831	31250166	2336	*	5.2	5.68	4.48	1.19	0.000154	0.00425	Promoter (<=1kb)	22	31248358	31258484	10127	1	3985	ENST00000425203.1	0	LIMK2	LIMK2
chr19	28793225	28794142	918	*	4.94	5.41	4.22	1.19	0.000558	0.0115	Distal Intergenic	19	28724276	28727777	3502	2	100420587	ENST00000586528.1	-65448	AC005307.5	AC005307.5
chr9	109639942	109641230	1289	*	5.67	6.15	4.96	1.2	5.78e-06	0.000307	Promoter (<=1kb)	9	109640788	109946703	305916	1	114299	ENST00000374531.6	0	PALM2	PALM2
chr12	108128869	108130232	1364	*	5.96	6.44	5.23	1.21	5.83e-07	4.45e-05	Promoter (<=1kb)	12	108129471	108250119	120649	1	9671	ENST00000547525.5	0	WSCD2	WSCD2
chr13	26759768	26761337	1570	*	5.48	5.96	4.75	1.21	2.28e-05	0.000945	Promoter (<=1kb)	13	26755200	26760785	5586	2	2835	ENST00000405846.4	0	GPR12	GPR12
chr6	71886186	71887359	1174	*	5.77	6.25	5.04	1.22	3.46e-06	0.000201	Promoter (<=1kb)	6	71886703	72264004	377302	1	22999	ENST00000370419.6	0	RIMS1	RIMS1
chr20	36305781	36307313	1533	*	5.74	6.23	5	1.23	4.27e-06	0.00024	Promoter (<=1kb)	20	36306336	36528637	222302	1	22839	ENST00000373913.7	0	DLGAP4	DLGAP4
chr17	39699227	39701747	2521	*	8.05	8.54	7.3	1.24	2.45e-25	5.21e-22	Promoter (<=1kb)	17	39699560	39728662	29103	1	2064	ENST00000541774.5	0	ERBB2	ERBB2
chr20	29409340	29411155	1816	*	6.72	7.21	5.97	1.24	1.91e-11	4.52e-09	Exon (ENST00000634362.1/ENST00000634362.1, exon 1 of 1)	20	29415264	29416911	1648	2	647476	ENST00000634243.1	5756	NA	NA
chr13	39601621	39604029	2409	*	6.27	6.76	5.53	1.24	4.31e-08	4.65e-06	Promoter (<=1kb)	13	39209116	39603226	394111	2	10186	ENST00000648377.1	0	LHFP	LHFP
chr4	80183596	80185240	1645	*	4.91	5.4	4.15	1.25	0.00035	0.00804	Promoter (<=1kb)	4	80183879	80196598	12720	1	56978	ENST00000508965.5	0	PRDM8	PRDM8
chr1	161088519	161089883	1365	*	6.3	6.8	5.54	1.26	3.56e-07	2.9e-05	Promoter (<=1kb)	1	161070995	161089599	18605	2	81607	ENST00000368012.3	0	NECTIN4	NECTIN4
chr2	181656267	181657431	1165	*	4.51	5.01	3.75	1.26	0.00134	0.0224	Promoter (<=1kb)	2	181536676	181657107	120432	2	375298	ENST00000410087.7	0	CERKL	CERKL
chr3	134795020	134797001	1982	*	5.22	5.72	4.44	1.27	2.72e-05	0.00109	Promoter (<=1kb)	3	134795262	135132766	337505	1	2047	ENST00000482618.5	0	EPHB1	EPHB1
chr7	60991858	60992803	946	*	4.78	5.27	4.01	1.27	0.000415	0.00917	Distal Intergenic	7	63291518	63303988	12471	2	643955	ENST00000444809.1	2311185	NA	NA
chr3	33218026	33219498	1473	*	6.81	7.31	6.03	1.28	2.01e-12	6.22e-10	Promoter (<=1kb)	3	33150042	33219215	69174	2	26032	ENST00000309558.7	0	SUSD5	SUSD5
chr5	122311575	122313488	1914	*	5.48	5.98	4.7	1.28	1.15e-05	0.000542	Promoter (<=1kb)	5	122311691	122463954	152264	1	9627	ENST00000510658.5	0	SNCAIP	SNCAIP
chr19	55283405	55285550	2146	*	5.7	6.2	4.92	1.28	1.21e-05	0.000568	Promoter (<=1kb)	19	55284166	55312533	28368	1	84446	ENST00000309383.5	0	BRSK1	BRSK1
chr17	4583707	4585751	2045	*	4.55	5.06	3.77	1.28	0.00146	0.0239	Promoter (<=1kb)	17	4583999	4608319	24321	1	342527	ENST00000338859.8	0	SMTNL2	SMTNL2
chr3	110165351	110165972	622	*	4.26	4.77	3.47	1.29	0.00275	0.0371	Distal Intergenic	3	109602828	109602897	70	1	100616129	ENST00000583183.1	562523	MIR4445	MIR4445
chr20	63043908	63044648	741	*	4.16	4.67	3.38	1.29	0.00299	0.0391	Intron (ENST00000606208.5/63930, intron 1 of 1)	20	63038011	63053863	15853	1	100144597	ENST00000455711.1	5897	LINC01056	LINC01056
chr6	127515347	127516897	1551	*	5.09	5.6	4.3	1.3	6.98e-05	0.00232	Promoter (1-2kb)	6	127472806	127518891	46086	2	387104	ENST00000465909.2	1994	SOGA3	SOGA3
chr2	201183076	201184163	1088	*	5.07	5.58	4.27	1.31	8.36e-05	0.00265	Promoter (<=1kb)	2	201183112	201206250	23139	1	843	ENST00000460140.5	0	CASP10	CASP10
chr6	40163889	40165047	1159	*	4.94	5.46	4.14	1.31	0.000146	0.00409	Distal Intergenic	6	40334954	40379887	44934	1	732253	ENST00000451810.2	-169907	TDRG1	TDRG1
chr13	94712688	94713517	830	*	4.7	5.21	3.9	1.31	0.000714	0.0139	Promoter (<=1kb)	13	94712716	94716246	3531	1	100507533	ENST00000438290.2	0	SOX21-AS1	SOX21-AS1
chr9	114804124	114806368	2245	*	6.43	6.94	5.62	1.32	1.69e-09	2.94e-07	Promoter (<=1kb)	9	114784635	114806126	21492	2	9966	ENST00000374045.4	0	TNFSF15	TNFSF15
chr3	12544560	12546025	1466	*	5.68	6.19	4.87	1.32	1.38e-05	0.000629	Promoter (<=1kb)	3	12539972	12545522	5551	2	100129480	ENST00000561645.2	0	MKRN2OS	MKRN2OS
chr10	107164001	107165264	1264	*	5.03	5.54	4.22	1.32	4.59e-05	0.00168	Promoter (<=1kb)	10	106573663	107164534	590872	2	114815	ENST00000263054.10	0	SORCS1	SORCS1
chr1	158180656	158181579	924	*	5.2	5.71	4.39	1.32	6.88e-05	0.00231	Promoter (<=1kb)	1	158179947	158184896	4950	1	912	ENST00000368171.3	709	CD1D	CD1D
chr3	62873688	62875906	2219	*	4.99	5.5	4.18	1.32	7.21e-05	0.00237	Promoter (<=1kb)	3	62398346	62875389	477044	2	8618	ENST00000612439.4	0	CADPS	CADPS
chr8	35234861	35236252	1392	*	4.62	5.13	3.81	1.32	0.0005	0.0106	Promoter (<=1kb)	8	35235457	35790625	555169	1	137970	ENST00000404895.6	0	UNC5D	UNC5D
chr12	117360190	117361620	1431	*	5.78	6.3	4.96	1.33	1.41e-06	9.4e-05	Promoter (<=1kb)	12	117348035	117361629	13595	2	4842	ENST00000477584.1	9	NOS1	NOS1
chr6	12748949	12750381	1433	*	4.53	5.05	3.71	1.33	0.000723	0.0141	Promoter (<=1kb)	6	12749435	13184820	435386	1	221692	ENST00000406205.6	0	PHACTR1	PHACTR1
chr8	36778523	36779665	1143	*	4.77	5.29	3.94	1.35	0.000348	0.008	Promoter (4-5kb)	8	36784324	36814400	30077	1	157855	ENST00000523973.5	-4659	KCNU1	KCNU1
chr6	56842090	56844443	2354	*	4.85	5.38	4	1.38	0.000118	0.00344	Promoter (<=1kb)	6	56844002	56864078	20077	1	101930010	ENST00000426453.1	0	NA	NA
chr2	56183494	56185804	2311	*	5.79	6.32	4.93	1.39	4.29e-08	4.65e-06	Promoter (<=1kb)	2	56173534	56184908	11375	2	100129434	ENST00000596663.5	0	AC007743.1	AC007743.1
chr12	128266872	128267750	879	*	4.92	5.46	4.07	1.39	0.000498	0.0106	Promoter (<=1kb)	12	128267403	128707915	440513	1	92293	ENST00000435159.2	0	TMEM132C	TMEM132C
chr19	408580	409573	994	*	4.41	4.94	3.56	1.39	0.00105	0.0186	Promoter (<=1kb)	19	405438	409170	3733	2	126567	ENST00000332235.7	0	C2CD4C	C2CD4C
chr10	73600841	73601922	1082	*	4.22	4.75	3.37	1.39	0.0025	0.0347	Intron (ENST00000339859.8/159195, intron 1 of 22)	10	73575810	73591540	15731	2	159195	ENST00000498213.1	-9301	USP54	USP54
chr15	41838842	41839832	991	*	4.08	4.62	3.22	1.4	0.00292	0.0386	Promoter (<=1kb)	15	41838813	41848147	9335	1	100137049	ENST00000458483.3	29	PLA2G4B	PLA2G4B
chr2	50345068	50348137	3070	*	6.63	7.17	5.76	1.41	2.02e-12	6.22e-10	Promoter (<=1kb)	2	49920763	50347754	426992	2	9378	ENST00000342183.9	0	NRXN1	NRXN1
chr8	11015206	11017147	1942	*	5.89	6.43	5.02	1.41	2.27e-08	2.76e-06	Intron (ENST00000416569.2/286046, intron 1 of 2)	8	10896045	11002481	106437	2	286046	ENST00000382461.7	-12725	XKR6	XKR6
chr16	6158025	6158630	606	*	4.08	4.62	3.21	1.41	0.00396	0.0468	Intron (ENST00000569895.3/54715, intron 4 of 6)	16	6019703	7709781	1690079	1	54715	ENST00000422070.8	138322	RBFOX1	RBFOX1
chr6	32439786	32440494	709	*	4.56	5.11	3.69	1.42	0.000357	0.00817	Promoter (<=1kb)	6	32439842	32445046	5205	1	3122	ENST00000395388.6	0	HLA-DRA	HLA-DRA
chr2	21908967	21909566	600	*	4.03	4.57	3.15	1.42	0.00239	0.0338	Intron (ENST00000435237.1/ENST00000435237.1, intron 4 of 5)	2	21687434	21710623	23190	2	645949	ENST00000435682.1	-198344	AC018742.1	AC018742.1
chr20	46307245	46308985	1741	*	4.79	5.33	3.91	1.43	0.000882	0.0164	Promoter (<=1kb)	20	46173734	46308498	134765	2	64405	ENST00000537909.2	0	CDH22	CDH22
chr16	17469903	17471431	1529	*	5.57	6.12	4.66	1.45	1e-07	1e-05	Promoter (<=1kb)	16	17101769	17470881	369113	2	64131	ENST00000261381.6	0	XYLT1	XYLT1
chr10	42111454	42113219	1766	*	5.21	5.77	4.28	1.5	2.93e-05	0.00117	Distal Intergenic	10	42336101	42353011	16911	2	441666	ENST00000423987.2	239792	RP11-313J2.1	RP11-313J2.1
chr7	100896184	100897401	1218	*	3.91	4.47	2.98	1.5	0.00387	0.0462	Promoter (<=1kb)	7	100893757	100896974	3218	2	43	ENST00000441605.2	0	ACHE	ACHE
chr17	37147302	37148252	951	*	4.08	4.65	3.14	1.51	0.00206	0.0304	Intron (ENST00000616317.4/31, intron 45 of 55)	17	37086876	37161835	74960	2	31	ENST00000614482.4	13583	ACACA	ACACA
chr17	68591414	68592181	768	*	3.87	4.44	2.93	1.51	0.0041	0.0479	Exon (ENST00000587999.1/ENST00000587999.1, exon 1 of 3)	17	68537617	68600596	62980	2	54757	ENST00000590074.5	8415	FAM20A	FAM20A
chr3	112664960	112666821	1862	*	3.95	4.52	2.99	1.52	0.00159	0.0252	Distal Intergenic	3	112640721	112649447	8727	2	151887	ENST00000473959.5	-15513	CCDC80	CCDC80
chr3	8769108	8769529	422	*	4	4.57	3.05	1.52	0.00257	0.0353	Promoter (<=1kb)	3	8768443	8769613	1171	2	5021	ENST00000474615.1	84	OXTR	OXTR
chr1	31617750	31618397	648	*	4.28	4.85	3.32	1.53	0.000406	0.00903	Promoter (<=1kb)	1	31617700	31627318	9619	1	3061	ENST00000403528.6	50	HCRTR1	HCRTR1
chr9	134356157	134357142	986	*	4.41	4.98	3.45	1.53	0.00111	0.0194	Intron (ENST00000484822.1/6256, intron 2 of 2)	9	134371971	134440585	68615	1	6256	ENST00000356384.4	-14829	RXRA	RXRA
chr12	81565119	81568737	3619	*	7.31	7.88	6.34	1.54	2.14e-17	1.47e-14	Intron (ENST00000333447.11/8499, intron 1 of 28)	12	81259101	81598256	339156	2	8499	ENST00000545296.6	29519	PPFIA2	PPFIA2
chr1	47189197	47190349	1153	*	6.1	6.68	5.13	1.55	4.24e-11	9.58e-09	Promoter (<=1kb)	1	47183593	47190007	6415	2	10158	ENST00000489919.1	0	PDZK1IP1	PDZK1IP1
chr8	66870463	66871398	936	*	4.2	4.78	3.23	1.55	0.000837	0.0158	Promoter (<=1kb)	8	66870749	66901781	31033	1	157777	ENST00000396592.7	0	MCMDC2	MCMDC2
chr1	16151684	16156961	5278	*	4.01	4.59	3.01	1.58	0.00117	0.0202	Promoter (<=1kb)	1	16124337	16156087	31751	2	1969	ENST00000358432.7	0	EPHA2	EPHA2
chr9	119368729	119369859	1131	*	4.58	5.16	3.57	1.59	0.000169	0.00455	Promoter (<=1kb)	9	119166630	119369467	202838	2	1620	ENST00000265922.7	0	BRINP1	BRINP1
chr5	142323925	142325647	1723	*	6.32	6.92	5.27	1.64	1.64e-10	3.28e-08	Promoter (<=1kb)	5	142325293	142464054	138762	1	101926941	ENST00000510311.5	0	AC005592.2	AC005592.2
chr16	30740550	30741565	1016	*	5.35	5.95	4.31	1.64	7.21e-06	0.000366	Promoter (<=1kb)	16	30740667	30751381	10715	1	5261	ENST00000483578.1	0	PHKG2	PHKG2
chr3	132034233	132035123	891	*	5.2	5.8	4.15	1.65	2.71e-07	2.32e-05	Promoter (<=1kb)	3	131533562	132035442	501881	2	131034	ENST00000429747.5	319	CPNE4	CPNE4
chrX	1453958	1454452	495	*	3.94	4.55	2.86	1.68	0.00184	0.0281	Promoter (<=1kb)	23	1403139	1453762	50624	2	8623	ENST00000534940.6	-196	ASMTL	ASMTL
chr1	34164506	34165496	991	*	4.82	5.43	3.72	1.72	2.28e-06	0.000144	Promoter (<=1kb)	1	33513999	34165274	651276	2	114784	ENST00000373381.8	0	CSMD2	CSMD2
chr19	23116980	23117891	912	*	4.36	4.98	3.26	1.72	8.13e-05	0.00259	Promoter (<=1kb)	19	23116975	23147219	30245	1	100129543	ENST00000597761.6	5	ZNF730	ZNF730
chr8	103500987	103501904	918	*	3.59	4.22	2.47	1.74	0.00241	0.034	Promoter (<=1kb)	8	103483423	103501676	18254	2	105375690	ENST00000523422.1	0	NA	NA
chr1	1240022	1241221	1200	*	5.28	5.9	4.15	1.75	1.78e-07	1.59e-05	Promoter (1-2kb)	1	1242449	1243158	710	2	388581	ENST00000478606.1	1937	FAM132A	FAM132A
chr10	26566511	26567517	1007	*	4.53	5.16	3.41	1.75	5.18e-05	0.00184	Promoter (4-5kb)	10	26561943	26567226	5284	1	54518	ENST00000493857.1	4568	APBB1IP	APBB1IP
chr2	219441523	219442682	1160	*	4.29	4.92	3.15	1.77	7.89e-05	0.00254	Promoter (<=1kb)	2	219442016	219444844	2829	1	10290	ENST00000403148.6	0	SPEG	SPEG
chr14	100567271	100569241	1971	*	5.15	5.78	4	1.79	1.49e-07	1.4e-05	Promoter (<=1kb)	14	100537147	100568141	30995	2	57596	ENST00000637646.1	0	BEGAIN	BEGAIN
chr20	64316466	64316923	458	*	3.84	4.48	2.69	1.79	0.00138	0.0228	Distal Intergenic	20	64294941	64313132	18192	1	140849	ENST00000425473.1	21525	NA	NA
chr2	229270911	229271599	689	*	4.51	5.15	3.35	1.8	1.32e-05	0.000609	Promoter (<=1kb)	2	229023974	229271265	247292	2	55022	ENST00000392054.7	0	PID1	PID1
chr20	50171752	50173654	1903	*	3.51	4.14	2.33	1.81	0.00416	0.0483	Promoter (<=1kb)	20	50172550	50173370	821	1	101927541	ENST00000427333.5	0	LINC01273	LINC01273
chr20	61251784	61254103	2320	*	3.54	4.21	2.29	1.92	0.00152	0.0244	Promoter (<=1kb)	20	61252426	61940617	688192	1	1002	ENST00000614565.4	0	CDH4	CDH4
chr14	27671008	27673548	2541	*	4.11	4.77	2.83	1.94	0.00013	0.00369	Promoter (<=1kb)	14	27259142	27673230	414089	2	728755	ENST00000553392.5	0	NA	NA
chr11	2899495	2900181	687	*	3.37	4.04	2.1	1.94	0.0039	0.0465	Promoter (<=1kb)	11	2899721	2925246	25526	1	5002	ENST00000347936.6	0	SLC22A18	SLC22A18
chr20	1328164	1329175	1012	*	4.34	5.01	3.06	1.96	7.67e-06	0.000385	Promoter (<=1kb)	20	1312702	1329139	16438	2	27111	ENST00000615838.1	0	SDCBP2	SDCBP2
chr14	80454985	80455696	712	*	4.37	5.04	3.07	1.97	5.68e-06	0.000304	Exon (ENST00000553979.1/100628307, exon 9 of 9)	14	80211309	80387757	176449	2	1734	ENST00000554188.5	-67228	DIO2	DIO2
chr8	64262481	64262856	376	*	3.47	4.15	2.16	1.98	0.00224	0.0322	Intron (ENST00000523191.5/102724623, intron 1 of 5)	8	63856252	64272543	416292	2	102724623	ENST00000648669.1	9687	RP11-32K4.1	RP11-32K4.1
chr1	177170634	177171703	1070	*	3.86	4.54	2.55	1.99	0.000628	0.0126	Promoter (<=1kb)	1	177171497	177282422	110926	1	57795	ENST00000361539.4	0	BRINP2	BRINP2
chr14	24161117	24161970	854	*	3.7	4.38	2.39	1.99	0.00226	0.0324	Promoter (<=1kb)	14	24161273	24166392	5120	1	10379	ENST00000557894.5	0	IRF9	IRF9
chr2	124024920	124025381	462	*	3.1	3.77	1.77	2.01	0.00405	0.0475	Promoter (<=1kb)	2	124016858	124025173	8316	2	107985820	ENST00000438816.1	0	NA	NA
chrX	140764153	140768385	4233	*	5.72	6.41	4.35	2.05	9.72e-12	2.46e-09	Promoter (<=1kb)	23	140764498	140773203	8706	1	286411	ENST00000650438.1	0	LINC00632	LINC00632
chr14	63045079	63046908	1830	*	4.02	4.7	2.66	2.05	4.44e-05	0.00164	Promoter (<=1kb)	14	62699454	63045455	346002	2	27133	ENST00000322893.11	0	KCNH5	KCNH5
chr5	75360626	75361292	667	*	3.36	4.05	2	2.05	0.00338	0.0425	Promoter (<=1kb)	5	75359917	75360529	613	1	3156	ENST00000512053.1	709	HMGCR	HMGCR
chr5	155727958	155728934	977	*	3.91	4.6	2.53	2.07	8.42e-05	0.00267	Distal Intergenic	5	155870344	156758055	887712	1	6444	ENST00000517913.5	-141410	SGCD	SGCD
chr19	13506021	13506590	570	*	3.67	4.36	2.27	2.09	0.000298	0.00705	Promoter (<=1kb)	19	13206442	13506224	299783	2	773	ENST00000614285.4	0	CACNA1A	CACNA1A
chrX	73127452	73128097	646	*	3.67	4.37	2.27	2.1	0.000239	0.00597	Promoter (<=1kb)	23	73126037	73128080	2044	2	645996	ENST00000373518.1	0	NA	NA
chr16	88938858	88942487	3630	*	5.54	6.24	4.12	2.11	6.93e-12	1.84e-09	Promoter (<=1kb)	16	88939789	88951524	11736	1	100129697	ENST00000378347.2	0	NA	NA
chr20	13008556	13012079	3524	*	4.48	5.18	3.07	2.11	7.4e-06	0.000374	Promoter (<=1kb)	20	13008979	13051018	42040	1	55304	ENST00000476791.1	0	SPTLC3	SPTLC3
chr2	230342365	230342956	592	*	3.81	4.52	2.37	2.14	0.00012	0.00351	Promoter (<=1kb)	2	230342070	230372744	30675	1	93349	ENST00000458341.1	295	SP140L	SP140L
chr3	10707617	10708014	398	*	3.31	4.01	1.87	2.14	0.00133	0.0223	Promoter (<=1kb)	3	10328008	10708007	380000	2	491	ENST00000646379.1	0	ATP2B2	ATP2B2
chr1	232627431	232628395	965	*	4.2	4.91	2.75	2.15	2.01e-05	0.000849	Distal Intergenic	1	232397965	232561558	163594	2	57568	ENST00000366630.5	-65873	SIPA1L2	SIPA1L2
chr2	218859469	218860178	710	*	4.03	4.74	2.58	2.16	0.000328	0.00761	Promoter (<=1kb)	2	218859821	218874233	14413	1	7475	ENST00000233948.3	0	WNT6	WNT6
chrX	6225606	6227751	2146	*	4.45	5.16	2.98	2.17	1.64e-06	0.000109	Promoter (<=1kb)	23	5890032	6227203	337172	2	57502	ENST00000381093.6	0	NLGN4X	NLGN4X
chr7	50778495	50785895	7401	*	3.5	4.22	2.03	2.19	0.000493	0.0105	Promoter (<=1kb)	7	50592580	50782567	189988	2	2887	ENST00000401949.5	0	GRB10	GRB10
chr19	1512717	1513948	1232	*	4.07	4.79	2.58	2.21	1.36e-05	0.000622	Promoter (<=1kb)	19	1505018	1513189	8172	2	339366	ENST00000330475.8	0	ADAMTSL5	ADAMTSL5
chr5	141040318	141040978	661	*	3.08	3.79	1.58	2.21	0.00159	0.0253	Distal Intergenic	5	141051135	141059344	8210	1	29930	ENST00000306549.5	-10157	PCDHB1	PCDHB1
chr16	68352173	68352672	500	*	3.34	4.07	1.84	2.23	0.00186	0.0283	Promoter (<=1kb)	16	68352069	68356749	4681	1	54496	ENST00000563608.2	104	PRMT7	PRMT7
chr4	80265516	80267093	1578	*	4.34	5.06	2.81	2.25	7.07e-07	5.22e-05	Promoter (<=1kb)	4	80266599	80290194	23596	1	2250	ENST00000312465.11	0	FGF5	FGF5
chr5	84383602	84385306	1705	*	3	3.73	1.48	2.25	0.00272	0.0369	Promoter (<=1kb)	5	83940554	84384793	444240	2	10085	ENST00000296591.9	0	EDIL3	EDIL3
chr1	34929087	34930032	946	*	4.43	5.15	2.89	2.26	2.27e-07	2e-05	Promoter (<=1kb)	1	34865436	34929585	64150	2	58512	ENST00000373347.5	0	DLGAP3	DLGAP3
chr6	109977934	109978616	683	*	3.48	4.2	1.94	2.26	0.000463	0.01	Promoter (<=1kb)	6	109978256	109980718	2463	1	2830	ENST00000414000.3	0	GPR6	GPR6
chr2	166373509	166376673	3165	*	3.12	3.85	1.55	2.29	0.00385	0.046	Promoter (<=1kb)	2	166195185	166375993	180809	2	6335	ENST00000409672.5	0	SCN9A	SCN9A
chr22	46734506	46739743	5238	*	5.03	5.76	3.46	2.31	1.12e-08	1.47e-06	Promoter (<=1kb)	22	46684411	46738261	53851	2	64781	ENST00000216264.12	0	CERK	CERK
chr8	9906250	9906880	631	*	2.9	3.63	1.32	2.31	0.00276	0.0372	Promoter (2-3kb)	8	9903388	9903472	85	2	406907	ENST00000385275.1	-2778	LINC00599	LINC00599
chr1	99004333	99005353	1021	*	4.32	5.06	2.74	2.32	2.13e-06	0.000136	Promoter (<=1kb)	1	99004427	99243009	238583	1	100129620	ENST00000647692.1	0	RP5-896L10.1	RP5-896L10.1
chr8	81694691	81695384	694	*	2.9	3.63	1.31	2.32	0.00275	0.0371	Promoter (<=1kb)	8	81693607	81696174	2568	2	347051	ENST00000518568.1	790	SLC10A5	SLC10A5
chr14	99563459	99563934	476	*	3.5	4.24	1.91	2.33	0.00032	0.00744	Intron (ENST00000380243.8/317762, intron 1 of 5)	14	99516265	99572975	56711	2	317762	ENST00000556348.1	9041	CCDC85C	CCDC85C
chr20	5316419	5317087	669	*	3.89	4.63	2.3	2.34	2.99e-05	0.00119	Promoter (2-3kb)	20	5302040	5314369	12330	2	128674	ENST00000217270.3	-2050	PROKR2	PROKR2
chr5	146208590	146209057	468	*	3.13	3.88	1.5	2.38	0.000974	0.0175	Promoter (4-5kb)	5	146203600	146289132	85533	1	54439	ENST00000265271.6	4990	RBM27	RBM27
chr3	126196001	126198437	2437	*	4.02	4.77	2.38	2.39	5.66e-05	0.00198	Promoter (<=1kb)	3	126158467	126197994	39528	2	10840	ENST00000509952.5	0	ALDH1L1	ALDH1L1
chr2	153870779	153874961	4183	*	3.51	4.26	1.87	2.39	0.000341	0.00786	Promoter (<=1kb)	2	153871913	154453849	581937	1	114805	ENST00000392825.7	0	GALNT13	GALNT13
chr17	61997573	61998295	723	*	3.02	3.77	1.37	2.41	0.00133	0.0223	Intron (ENST00000397786.6/9969, intron 9 of 29)	17	62010427	62030000	19574	2	9969	ENST00000583958.1	31705	MED13	MED13
chr9	19788517	19789380	864	*	2.98	3.73	1.32	2.41	0.0019	0.0287	Promoter (1-2kb)	9	19515980	19786928	270949	2	25769	ENST00000286344.3	-1589	SLC24A2	SLC24A2
chr22	39457225	39458087	863	*	3.5	4.25	1.8	2.45	0.000127	0.00364	Promoter (<=1kb)	22	39457344	39492194	34851	1	4248	ENST00000341184.6	0	MGAT3	MGAT3
chr16	46427701	46428717	1017	*	4.26	5.02	2.56	2.46	6.51e-07	4.89e-05	Distal Intergenic	16	46474122	46478439	4318	2	124149	ENST00000571606.1	49722	NA	NA
chr19	42401184	42402471	1288	*	3.01	3.77	1.31	2.46	0.00168	0.0263	Promoter (<=1kb)	19	42401582	42408442	6861	1	101930071	ENST00000599276.1	0	LIPE-AS1	LIPE-AS1
chr15	90315847	90316130	284	*	2.98	3.74	1.25	2.48	0.00114	0.0198	Distal Intergenic	15	90352245	90362847	10603	1	342132	ENST00000354377.7	-36115	ZNF774	ZNF774
chr13	23570182	23573212	3031	*	6.48	7.25	4.76	2.49	3.59e-10	6.76e-08	Promoter (<=1kb)	13	23570370	23674889	104520	1	55504	ENST00000248484.8	0	TNFRSF19	TNFRSF19
chr1	215082350	215083863	1514	*	4.12	4.89	2.4	2.49	1.31e-06	8.93e-05	Promoter (<=1kb)	1	215083124	215235217	152094	1	3776	ENST00000391894.6	0	KCNK2	KCNK2
chr1	209207844	209208297	454	*	2.8	3.56	1.07	2.5	0.00187	0.0285	Distal Intergenic	1	209325456	209328532	3077	1	105372897	ENST00000448988.1	-117159	RP11-372M18.1	RP11-372M18.1
chr6	98764244	98764801	558	*	2.8	3.57	1.07	2.5	0.0021	0.0307	Distal Intergenic	6	98834592	98839470	4879	1	5454	ENST00000328345.7	-69791	POU3F2	POU3F2
chr6	31575517	31576895	1379	*	2.72	3.5	0.93	2.57	0.00312	0.0403	Promoter (<=1kb)	6	31575567	31578336	2770	1	7124	ENST00000449264.2	0	TNF	TNF
chr3	3962098	3963255	1158	*	2.72	3.5	0.93	2.57	0.00366	0.0445	Intron (ENST00000448413.5/285362, intron 9 of 12)	3	3700814	3800875	100062	2	100130207	ENST00000470751.5	-161223	NA	NA
chr3	86285202	86285874	673	*	3.74	4.52	1.93	2.58	2.02e-05	0.000852	Distal Intergenic	3	86481943	86496996	15054	1	101927494	ENST00000460586.1	-196069	RP11-331K15.1	RP11-331K15.1
chr9	89021985	89022462	478	*	2.86	3.64	1.03	2.61	0.00135	0.0225	Intron (ENST00000375835.8/53358, intron 11 of 11)	9	89037366	89042137	4772	2	53358	ENST00000375831.1	19675	SHC3	SHC3
chr1	1344247	1344735	489	*	3.2	3.98	1.35	2.64	0.000448	0.00973	Promoter (3-4kb)	1	1339492	1340365	874	2	1855	ENST00000633096.1	-3882	DVL1	DVL1
chr8	10924324	10925379	1056	*	3.95	4.74	2.04	2.7	2.05e-06	0.000132	Exon (ENST00000382461.7/286046, exon 2 of 3)	8	10896045	11002481	106437	2	286046	ENST00000382461.7	77102	XKR6	XKR6
chr5	146877697	146879124	1428	*	3.85	4.64	1.95	2.7	1.05e-05	0.000505	Promoter (<=1kb)	5	146581146	146878642	297497	2	5521	ENST00000394409.7	0	PPP2R2B	PPP2R2B
chr6	83853004	83854408	1405	*	2.68	3.48	0.77	2.71	0.00292	0.0386	Promoter (<=1kb)	6	83853266	83857515	4250	1	134701	ENST00000369689.5	0	RIPPLY2	RIPPLY2
chrX	2584162	2584576	415	*	2.49	3.3	0.51	2.78	0.00311	0.0401	Distal Intergenic	23	2609191	2609254	64	1	102464837	ENST00000616698.5	-24615	MIR6089	MIR6089
chr3	196635	198679	2045	*	3.61	4.42	1.6	2.82	4.22e-05	0.00157	Promoter (<=1kb)	3	195758	196859	1102	2	101927174	ENST00000451839.5	0	NA	NA
chr13	41017022	41019629	2608	*	3.03	3.85	0.99	2.86	0.000369	0.00837	Promoter (<=1kb)	13	40932034	41019314	87281	2	1997	ENST00000239882.6	0	ELF1	ELF1
chr19	17966784	17967884	1101	*	3.67	4.49	1.61	2.88	6.01e-06	0.000315	Promoter (<=1kb)	19	17967125	17974113	6989	1	3780	ENST00000609922.1	0	KCNN1	KCNN1
chr1	207848550	207848878	329	*	2.68	3.5	0.62	2.88	0.00118	0.0203	Intron (ENST00000608023.5/100128537, intron 2 of 4)	1	207801518	207869150	67633	2	100128537	ENST00000608023.5	20272	NA	NA
chr16	3065328	3066577	1250	*	4.59	5.41	2.47	2.94	2.86e-09	4.53e-07	Promoter (<=1kb)	16	3065355	3067834	2480	1	9235	ENST00000532086.1	0	IL32	IL32
chr8	31639044	31640948	1905	*	2.74	3.57	0.62	2.95	0.00319	0.0408	Promoter (<=1kb)	8	31639386	32764022	1124637	1	3084	ENST00000518104.5	0	NRG1	NRG1
chr14	90513286	90513692	407	*	2.39	3.21	0.27	2.95	0.00345	0.043	Distal Intergenic	14	90455329	90458905	3577	1	400238	ENST00000444942.1	57957	LINC00642	LINC00642
chr20	33561876	33569355	7480	*	2.68	3.51	0.47	3.04	0.00433	0.0497	Promoter (<=1kb)	20	33562334	33623954	61621	1	9139	ENST00000344201.7	0	CBFA2T2	CBFA2T2
chr14	69878836	69882554	3719	*	3.77	4.61	1.49	3.11	1.62e-06	0.000107	Promoter (<=1kb)	14	69879416	70030727	151312	1	64093	ENST00000361956.7	0	SMOC1	SMOC1
chr17	8062362	8063153	792	*	3.45	4.3	1.14	3.16	5.38e-05	0.0019	Distal Intergenic	17	8072781	8074295	1515	2	242	ENST00000650441.1	11142	ALOX12B	ALOX12B
chr1	36164333	36164654	322	*	2.16	3.01	-0.2	3.21	0.00428	0.0493	Intron (ENST00000429533.6/55700, intron 1 of 5)	1	36157215	36172540	15326	1	55700	ENST00000530729.1	7118	MAP7D1	MAP7D1
chr18	28174042	28179008	4967	*	3.18	4.05	0.72	3.33	7e-05	0.00232	Promoter (<=1kb)	18	27950966	28177446	226481	2	1000	ENST00000269141.7	0	CDH2	CDH2
chr4	46388598	46390481	1884	*	3.25	4.12	0.77	3.35	3.25e-05	0.00127	Promoter (<=1kb)	4	46248444	46389381	140938	2	2555	ENST00000514090.5	0	GABRA2	GABRA2
chr9	2838518	2838998	481	*	2.29	3.16	-0.2	3.36	0.00253	0.035	Intron (ENST00000397885.2/9933, intron 1 of 17)	9	2804164	2844241	40078	2	9933	ENST00000397885.2	5243	PUM3	PUM3
chr16	62034254	62036978	2725	*	2.3	3.17	-0.2	3.37	0.0025	0.0347	Promoter (<=1kb)	16	61647242	62036312	389071	2	1006	ENST00000585315.5	0	CDH8	CDH8
chr8	72535930	72542035	6106	*	3.04	3.91	0.51	3.39	7.2e-05	0.00237	Promoter (<=1kb)	8	72537391	72938349	400959	1	9312	ENST00000523207.1	0	KCNB2	KCNB2
chr2	227813843	227815175	1333	*	4.53	5.41	1.96	3.45	4.59e-11	1.03e-08	Promoter (<=1kb)	2	227813843	227815984	2142	1	6364	ENST00000489160.1	0	CCL20	CCL20
chr14	70587326	70587629	304	*	2.38	3.25	-0.2	3.45	0.00145	0.0237	Promoter (4-5kb)	14	70584665	70591814	7150	2	10001	ENST00000555296.1	4185	MED6	MED6
chr7	32070518	32071306	789	*	3.11	3.98	0.51	3.47	4.8e-05	0.00173	Promoter (<=1kb)	7	31753018	32070849	317832	2	5137	ENST00000396191.5	0	PDE1C	PDE1C
chr8	63171765	63172160	396	*	3.04	3.94	0.17	3.76	3.98e-05	0.0015	Promoter (2-3kb)	8	63169022	63210105	41084	1	253943	ENST00000621820.4	2743	YTHDF3	YTHDF3
chr6	72263861	72270009	6149	*	2.7	3.6	-0.2	3.8	0.000289	0.00687	Promoter (3-4kb)	6	72260699	72401260	140562	1	22999	ENST00000463023.6	3162	RIMS1	RIMS1
chr9	137270819	137278287	7469	*	2.73	3.63	-0.2	3.83	0.000799	0.0153	Promoter (<=1kb)	9	137277749	137282641	4893	1	54863	ENST00000357503.2	0	TOR4A	TOR4A
chr6	117264500	117266458	1959	*	2.78	3.69	-0.2	3.89	0.000472	0.0102	Promoter (<=1kb)	6	117265558	117273565	8008	1	245806	ENST00000352536.7	0	VGLL2	VGLL2
chr2	188392146	188392730	585	*	2.94	3.85	-0.2	4.05	0.000122	0.00353	Intron (ENST00000409843.5/51454, intron 2 of 12)	2	188139637	188384313	244677	2	104355152	ENST00000632331.1	-7833	NA	NA
chr20	24469154	24471504	2351	*	3.01	3.93	-0.2	4.13	7.2e-05	0.00237	Promoter (<=1kb)	20	24469199	24666616	197418	1	79953	ENST00000376862.3	0	SYNDIG1	SYNDIG1
chr22	32042992	32043596	605	*	3.06	3.99	-0.2	4.19	2.79e-05	0.00111	Promoter (<=1kb)	22	32043032	32113029	69998	1	6523	ENST00000266088.8	0	SLC5A1	SLC5A1
chr3	139934620	139936696	2077	*	3.14	4.07	-0.2	4.27	1.49e-05	0.000667	Promoter (<=1kb)	3	139935185	140577397	642213	1	64084	ENST00000458420.7	0	CLSTN2	CLSTN2
chr6	71403313	71403856	544	*	4.47	5.44	-0.2	5.64	2.7e-10	5.12e-08	Promoter (<=1kb)	6	71403551	71403621	71	2	407029	ENST00000385092.1	0	MIR30A	MIR30A
