# Supplementary material for: The long noncoding RNA H19 regulates tumor plasticity in neuroendocrine prostate cancer
Source: Nat Commun. 2021 Dec 21;12:7349. doi: 10.1038/s41467-021-26901-9 (PMC8692330; doi:10.1038/s41467-021-26901-9)
Supplement: Supplementary file 16 — Supplementary Data 13 [file 41467_2021_26901_MOESM16_ESM.xlsx]

## Sheet: S13
Supplementary Data 13: Bivalent genes for V16D/CTL cell line
seqnames	start	end	width	strand	scoreA	scoreB	annotation	geneChr	geneStart	geneEnd	geneLength	geneStrand	geneId	transcriptId	distanceToTSS	SYMBOL	GENENAME
chr1	1058951	1060677	1727	*	0.183329	0.0553114	Promoter (<=1kb)	1	1059734	1066456	6723	1	100288175	ENST00000427998.5	0	RP11-465B22.3	RP11-465B22.3
chr1	1200952	1201873	922	*	0.0164529	0.09015	Promoter (3-4kb)	1	1203844	1205680	1837	2	8784	ENST00000486728.5	3807	TNFRSF18	TNFRSF18
chr1	2019300	2024068	4769	*	0.056425	0.159466	Promoter (<=1kb)	1	2019329	2030079	10751	1	2563	ENST00000638411.1	0	GABRD	GABRD
chr1	2443080	2445220	2141	*	0.0185804	0.156514	Intron (ENST00000609981.5/9651, intron 2 of 3)	1	2425980	2479804	53825	1	9651	ENST00000609981.5	17100	PLCH2	PLCH2
chr1	2467413	2469334	1922	*	0.0273415	0.0570818	Promoter (<=1kb)	1	2467459	2505526	38068	1	9651	ENST00000449969.5	0	PLCH2	PLCH2
chr1	2642287	2643609	1323	*	0.0392304	0.098076	Intron (ENST00000401095.8/100287898, intron 8 of 8)	1	2590643	2632990	42348	2	79258	ENST00000378412.7	-9297	MMEL1	MMEL1
chr1	3057563	3074809	17247	*	0.135654	0.235477	Promoter (<=1kb)	1	3059615	3063786	4172	2	440556	ENST00000321399.7	0	LINC00982	LINC00982
chr1	3610792	3611983	1192	*	0.152005	0.08171	Promoter (<=1kb)	1	3489926	3611495	121570	2	1953	ENST00000356575.8	0	MEGF6	MEGF6
chr1	3649136	3656586	7451	*	0.639879	0.154788	Promoter (<=1kb)	1	3630767	3650058	19292	2	49856	ENST00000378322.7	0	WRAP73	WRAP73
chr1	6259075	6262242	3168	*	0.0461193	0.194806	Promoter (<=1kb)	1	6247346	6260975	13630	2	387509	ENST00000377893.2	0	GPR153	GPR153
chr1	6418735	6420294	1560	*	0.16454	0.112169	Promoter (<=1kb)	1	6413000	6419903	6904	2	54626	ENST00000377836.8	0	HES2	HES2
chr1	6496427	6498314	1888	*	0.0913727	0.140614	Promoter (<=1kb)	1	6466092	6497096	31005	2	57449	ENST00000537245.5	0	PLEKHG5	PLEKHG5
chr1	7703367	7705579	2213	*	0.185461	0.0732323	Intron (ENST00000303635.11/23261, intron 11 of 22)	1	7736408	7767856	31449	1	23261	ENST00000495233.5	-30829	CAMTA1	CAMTA1
chr1	9625965	9627385	1421	*	0.0351677	0.0838288	Distal Intergenic	1	9607728	9613247	5520	1	199953	ENST00000508400.1	18237	TMEM201	TMEM201
chr1	10792765	10797252	4488	*	0.451513	0.0644485	Promoter (<=1kb)	1	10636604	10796648	160045	2	54897	ENST00000377022.7	0	CASZ1	CASZ1
chr1	11478705	11480828	2124	*	0.198728	0.151169	Promoter (<=1kb)	1	11479166	11481960	2795	1	57540	ENST00000423056.2	0	DISP3	DISP3
chr1	11689111	11694298	5188	*	0.143057	0.141319	Promoter (<=1kb)	1	11674480	11691650	17171	2	10459	ENST00000235310.7	0	MAD2L2	MAD2L2
chr1	13510755	13514668	3914	*	0.0190284	0.22892	Promoter (<=1kb)	1	13474977	13514048	39072	2	126755	ENST00000376085.3	0	LRRC38	LRRC38
chr1	18107472	18108934	1463	*	0.0645686	0.0731719	Promoter (<=1kb)	1	18107746	18378482	270737	1	84966	ENST00000251296.3	0	IGSF21	IGSF21
chr1	18630821	18635396	4576	*	0.0227416	0.106469	Promoter (<=1kb)	1	18631006	18736138	105133	1	5081	ENST00000375375.7	0	PAX7	PAX7
chr1	19664608	19665638	1031	*	0.0555105	0.0890992	Promoter (<=1kb)	1	19665287	19679562	14276	1	3362	ENST00000289753.1	0	HTR6	HTR6
chr1	20484313	20486803	2491	*	0.12118	0.0941198	Promoter (<=1kb)	1	20482391	20486220	3830	2	55450	ENST00000375078.3	0	CAMK2N1	CAMK2N1
chr1	23216538	23217988	1451	*	0.0343268	0.0939631	Distal Intergenic	1	23191895	23194729	2835	2	3352	ENST00000374619.1	-21809	HTR1D	HTR1D
chr1	31238003	31241747	3745	*	0.0319881	0.221676	Promoter (<=1kb)	1	31179745	31239554	59810	2	79570	ENST00000373736.6	0	NKAIN1	NKAIN1
chr1	31762767	31764860	2094	*	0.198462	0.073019	Promoter (<=1kb)	1	31727117	31763922	36806	2	576	ENST00000398547.5	0	ADGRB2	ADGRB2
chr1	33080238	33082711	2474	*	0.360341	0.0768349	Promoter (<=1kb)	1	33081104	33093400	12297	1	113451	ENST00000478635.5	0	AZIN2	AZIN2
chr1	34159972	34168879	8908	*	0.0151807	0.178556	Promoter (<=1kb)	1	33513999	34165274	651276	2	114784	ENST00000373381.8	0	CSMD2	CSMD2
chr1	37752298	37757627	5330	*	0.232293	0.123725	Promoter (<=1kb)	1	37713888	37752906	39019	2	284656	ENST00000437645.5	0	EPHA10	EPHA10
chr1	38042598	38047892	5295	*	0.103853	0.235038	Promoter (<=1kb)	1	38044611	38046794	2184	2	5453	ENST00000373012.4	0	POU3F1	POU3F1
chr1	38802745	38806457	3713	*	0.0660112	0.094203	Exon (ENST00000641963.1/ENST00000641963.1, exon 1 of 3)	1	38839349	38848074	8726	2	64121	ENST00000474456.1	41617	RRAGC	RRAGC
chr1	38818241	38819759	1519	*	0.0227198	0.0956439	Distal Intergenic	1	38839349	38848074	8726	2	64121	ENST00000474456.1	28315	RRAGC	RRAGC
chr1	39080873	39083854	2982	*	0.0261049	0.21496	Promoter (<=1kb)	1	39081316	39102981	21666	1	23499	ENST00000484793.5	0	MACF1	MACF1
chr1	44404925	44411410	6486	*	0.0675038	0.200864	Promoter (<=1kb)	1	44405194	44651723	246530	1	55182	ENST00000355387.6	0	RNF220	RNF220
chr1	45203536	45208787	5252	*	0.318557	0.181662	Promoter (<=1kb)	1	45016399	45206556	190158	2	57643	ENST00000359600.5	0	ZSWIM5	ZSWIM5
chr1	47436565	47439298	2734	*	0.242595	0.0700448	Promoter (<=1kb)	1	47436017	47440691	4675	1	2306	ENST00000334793.5	548	FOXD2	FOXD2
chr1	47507762	47509409	1648	*	0.0606644	0.118272	Distal Intergenic	1	47436017	47440691	4675	1	2306	ENST00000334793.5	71745	FOXD2	FOXD2
chr1	47996303	47998015	1713	*	0.297537	0.0917088	Promoter (<=1kb)	1	47760528	47996895	236368	2	388630	ENST00000606738.2	0	TRABD2B	TRABD2B
chr1	50330834	50333740	2907	*	0.112599	0.0694102	Distal Intergenic	1	50417550	50421632	4083	2	63950	ENST00000418121.5	87892	DMRTA2	DMRTA2
chr1	53738327	53739818	1492	*	0.241535	0.0835415	Promoter (<=1kb)	1	53506242	53738106	231865	2	148979	ENST00000628545.1	-221	GLIS1	GLIS1
chr1	57418802	57425806	7005	*	0.0327713	0.197906	Promoter (<=1kb)	1	56994778	57424057	429280	2	1600	ENST00000371236.6	0	DAB1	DAB1
chr1	62318196	62319861	1666	*	0.0519258	0.134869	Promoter (<=1kb)	1	62236979	62319414	82436	2	163782	ENST00000371153.8	0	KANK4	KANK4
chr1	63316758	63318572	1815	*	0.289629	0.0718559	Promoter (<=1kb)	1	63159087	63317222	158136	2	199899	ENST00000635458.1	0	NA	NA
chr1	63323561	63327813	4253	*	0.0814977	0.116459	Promoter (<=1kb)	1	63320884	63323582	2699	2	100996301	ENST00000431294.5	0	FOXD3-AS1	FOXD3-AS1
chr1	64467456	64472319	4864	*	0.158438	0.169909	Promoter (<=1kb)	1	64470792	64693058	222267	1	57685	ENST00000290039.5	0	CACHD1	CACHD1
chr1	64964567	64967192	2626	*	0.58258	0.0738095	Promoter (<=1kb)	1	64833229	64966504	133276	2	3716	ENST00000342505.4	0	JAK1	JAK1
chr1	65002291	65004025	1735	*	0.167368	0.076431	Promoter (<=1kb)	1	64974611	65002472	27862	2	101927084	ENST00000634775.1	0	NA	NA
chr1	65308008	65311631	3624	*	0.0431762	0.0843971	Promoter (<=1kb)	1	65309545	65415276	105732	1	9829	ENST00000371069.4	0	DNAJC6	DNAJC6
chr1	65791652	65795838	4187	*	0.0243874	0.145825	Promoter (<=1kb)	1	65792514	66374278	581765	1	5142	ENST00000329654.8	0	PDE4B	PDE4B
chr1	68049599	68050919	1321	*	0.0317717	0.0589337	Promoter (<=1kb)	1	68045962	68050627	4666	2	9077	ENST00000646789.1	0	DIRAS3	DIRAS3
chr1	68230979	68232982	2004	*	0.240203	0.0704521	Promoter (<=1kb)	1	68098473	68232545	134073	2	79971	ENST00000354777.6	0	WLS	WLS
chr1	69567091	69569684	2594	*	0.14562	0.111711	Promoter (<=1kb)	1	69568398	70123488	555091	1	57554	ENST00000310961.9	0	LRRC7	LRRC7
chr1	71046463	71049441	2979	*	0.034085	0.138821	Promoter (<=1kb)	1	71048855	71067184	18330	1	100132618	ENST00000450461.1	0	NA	NA
chr1	72279993	72286407	6415	*	0.2321	0.113961	Promoter (<=1kb)	1	71395940	72282734	886795	2	257194	ENST00000357731.9	0	NEGR1	NEGR1
chr1	75613087	75617071	3985	*	0.0464308	0.121256	Promoter (1-2kb)	1	75202131	75611116	408986	2	204962	ENST00000370859.7	-1971	SLC44A5	SLC44A5
chr1	76867004	76868966	1963	*	0.162471	0.122306	Promoter (<=1kb)	1	76867441	77065711	198271	1	81849	ENST00000477717.5	0	ST6GALNAC5	ST6GALNAC5
chr1	81798202	81806530	8329	*	0.188739	0.138571	Promoter (<=1kb)	1	81800397	81992196	191800	1	23266	ENST00000319517.10	0	ADGRL2	ADGRL2
chr1	85044299	85054440	10142	*	0.0263546	0.237897	Promoter (<=1kb)	1	85018082	85048446	30365	2	55283	ENST00000370589.6	0	MCOLN3	MCOLN3
chr1	85198625	85202448	3824	*	0.212063	0.133982	Promoter (<=1kb)	1	85156873	85201046	44174	2	84144	ENST00000341460.5	0	SYDE2	SYDE2
chr1	86700897	86706004	5108	*	0.428172	0.114058	Promoter (<=1kb)	1	86703502	86704462	961	2	105378828	ENST00000565575.1	0	RP4-612B15.3	RP4-612B15.3
chr1	86912851	86917383	4533	*	0.618189	0.106311	Promoter (<=1kb)	1	86862445	86914365	51921	2	9403	ENST00000331835.9	0	2020-09-15	2020-09-15
chr1	88460879	88463184	2306	*	0.020305	0.100417	Intron (ENST00000645056.1/ENST00000645056.1, intron 3 of 5)	1	88540303	88570860	30558	2	101927891	ENST00000425750.2	107676	PKN2-AS1	PKN2-AS1
chr1	95116544	95118828	2285	*	0.419151	0.0869874	Promoter (<=1kb)	1	95117923	95173845	55923	1	100527978	ENST00000455656.1	0	TMEM56-RWDD3	TMEM56-RWDD3
chr1	97918614	97921565	2952	*	0.0405996	0.12782	Promoter (<=1kb)	1	97077743	97921023	843281	2	1806	ENST00000370192.7	0	DPYD	DPYD
chr1	99262838	99266689	3852	*	0.0294396	0.0965908	Promoter (<=1kb)	1	99263953	99309590	45638	1	9890	ENST00000370185.7	0	PLPPR4	PLPPR4
chr1	109462733	109476110	13378	*	0.041875	0.16861	Promoter (<=1kb)	1	109466628	109482137	15510	1	284612	ENST00000369872.3	0	SYPL2	SYPL2
chr1	110149482	110151634	2153	*	0.117365	0.0705733	Promoter (<=1kb)	1	110150486	110202202	51717	1	388662	ENST00000331565.4	0	SLC6A17	SLC6A17
chr1	110206371	110214296	7926	*	0.0347942	0.219316	Promoter (<=1kb)	1	110208834	110209987	1154	2	100873974	ENST00000455967.1	0	NA	NA
chr1	110605374	110609499	4126	*	0.0372151	0.248991	Promoter (<=1kb)	1	110519837	110606354	86518	2	3737	ENST00000640680.1	0	KCNA2	KCNA2
chr1	111988963	111991533	2571	*	0.237101	0.0606017	Promoter (<=1kb)	1	111775809	111989155	213347	2	3752	ENST00000302127.4	0	KCND3	KCND3
chr1	112507933	112510269	2337	*	0.128525	0.0953408	Promoter (<=1kb)	1	112508778	112522666	13889	1	7482	ENST00000369684.4	0	WNT2B	WNT2B
chr1	114151236	114156399	5164	*	0.0290316	0.153487	Promoter (<=1kb)	1	114089291	114153868	64578	2	148281	ENST00000610121.5	0	SYT6	SYT6
chr1	116570010	116575600	5591	*	0.32569	0.105375	Promoter (<=1kb)	1	116514535	116571039	56505	2	965	ENST00000369489.9	0	CD58	CD58
chr1	116665289	116668212	2924	*	0.337091	0.0905437	Promoter (<=1kb)	1	116574399	116667755	93357	2	3321	ENST00000369483.5	0	IGSF3	IGSF3
chr1	143497043	143498457	1415	*	0.0191652	0.243655	Intron (ENST00000614100.1/ENST00000614100.1, intron 1 of 9)	1	143419625	143420207	583	2	645166	ENST00000622095.1	-76836	AC027612.6	AC027612.6
chr1	144076590	144077909	1320	*	0.0699267	0.218634	Distal Intergenic	1	143975087	144068350	93264	1	100996712	ENST00000605551.2	101503	NA	NA
chr1	144882920	144883803	884	*	0.0995693	0.119942	Intron (ENST00000441760.2/100873165, intron 2 of 3)	1	144897236	144955446	58211	2	647135	ENST00000621582.1	71643	SRGAP2B	SRGAP2B
chr1	150234398	150237038	2641	*	0.451301	0.0731565	Promoter (<=1kb)	1	150218417	150236156	17740	2	81611	ENST00000583931.5	0	ANP32E	ANP32E
chr1	152105989	152117495	11507	*	0.0591874	0.207861	Promoter (<=1kb)	1	152106317	152114080	7764	2	7062	ENST00000368804.5	0	TCHH	TCHH
chr1	153259428	153266256	6829	*	0.0173018	0.248036	Promoter (<=1kb)	1	153259700	153262122	2423	1	4014	ENST00000368742.3	0	LOR	LOR
chr1	153678148	153681445	3298	*	0.069006	0.146119	Promoter (<=1kb)	1	153678637	153693992	15356	1	4881	ENST00000368680.3	0	NPR1	NPR1
chr1	157993024	157994449	1426	*	0.317719	0.101345	Promoter (<=1kb)	1	157993273	158096051	102779	1	55243	ENST00000360089.8	0	KIRREL	KIRREL
chr1	158176619	158177973	1355	*	0.0406162	0.0644689	Promoter (1-2kb)	1	158179947	158184896	4950	1	912	ENST00000368171.3	-1974	CD1D	CD1D
chr1	158178432	158185676	7245	*	0.0269262	0.203905	Promoter (<=1kb)	1	158179947	158184896	4950	1	912	ENST00000368171.3	0	CD1D	CD1D
chr1	161258321	161261821	3501	*	0.125183	0.148202	Promoter (<=1kb)	1	161258727	161285450	26724	1	654790	ENST00000504449.1	0	PCP4L1	PCP4L1
chr1	162022929	162026098	3170	*	0.0641597	0.136045	Promoter (<=1kb)	1	161983192	162023854	40663	2	25903	ENST00000294794.7	0	OLFML2B	OLFML2B
chr1	165231184	165241161	9978	*	0.0995179	0.116678	Intron (ENST00000342310.7/4009, intron 4 of 8)	1	165203408	165213280	9873	2	4009	ENST00000489443.2	-17904	LMX1A	LMX1A
chr1	165343647	165357623	13977	*	0.035412	0.17603	Promoter (<=1kb)	1	165201867	165356715	154849	2	4009	ENST00000342310.7	0	LMX1A	LMX1A
chr1	166160386	166167537	7152	*	0.157635	0.183315	Promoter (<=1kb)	1	166057426	166166225	108800	2	149297	ENST00000435676.2	0	FAM78B	FAM78B
chr1	166972481	166976296	3816	*	0.379726	0.132273	Promoter (<=1kb)	1	166908191	166975324	67134	2	387597	ENST00000271417.7	0	ILDR2	ILDR2
chr1	170657948	170667183	9236	*	0.0211042	0.242472	Promoter (<=1kb)	1	170662728	170719903	57176	1	5396	ENST00000553786.1	0	PRRX1	PRRX1
chr1	171841000	171845684	4685	*	0.255945	0.192456	Promoter (<=1kb)	1	171841498	172133392	291895	1	26052	ENST00000367733.6	0	DNM3	DNM3
chr1	178092852	178096290	3439	*	0.453863	0.0807874	Promoter (<=1kb)	1	178091508	178093984	2477	2	100302401	ENST00000421505.1	0	RASAL2-AS1	RASAL2-AS1
chr1	179741244	179744786	3543	*	0.0135795	0.183442	Promoter (<=1kb)	1	179742009	179742697	689	1	148753	ENST00000451471.1	0	FAM163A	FAM163A
chr1	180226212	180242797	16586	*	0.274622	0.182012	Promoter (<=1kb)	1	180230286	180278982	48697	1	89884	ENST00000263726.3	0	LHX4	LHX4
chr1	180911610	180913756	2147	*	0.0117464	0.146338	Promoter (<=1kb)	1	180913154	180914056	903	1	57710	ENST00000496210.1	0	KIAA1614	KIAA1614
chr1	181482210	181488917	6708	*	0.0834889	0.179821	Promoter (<=1kb)	1	181483311	181652094	168784	1	777	ENST00000533229.1	0	CACNA1E	CACNA1E
chr1	192204889	192206719	1831	*	0.0517888	0.097096	Intron (ENST00000643151.1/ENST00000643151.1, intron 4 of 7)	1	192158676	192160683	2008	1	64407	ENST00000491030.1	46213	RGS18	RGS18
chr1	196607725	196610325	2601	*	0.0487668	0.117124	Promoter (<=1kb)	1	196225779	196608411	382633	2	343450	ENST00000367433.9	0	KCNT2	KCNT2
chr1	196877468	196878522	1055	*	0.0828656	0.0625763	Intron (ENST00000649395.1/ENST00000649395.1, intron 3 of 3)	1	196888014	196918713	30700	1	10877	ENST00000367416.6	-9492	CFHR4	CFHR4
chr1	201538195	201540311	2117	*	0.211196	0.104136	Intron (ENST00000648727.1/ENST00000648727.1, intron 1 of 1)	1	201520056	201520549	494	1	376693	ENST00000482594.2	18139	NA	NA
chr1	203126724	203128720	1997	*	0.0494957	0.0782343	Promoter (<=1kb)	1	203127065	203167405	40341	1	134	ENST00000367236.8	0	ADORA1	ADORA1
chr1	205450696	205468062	17367	*	0.0253907	0.235772	Promoter (<=1kb)	1	205436986	205456086	19101	2	101669762	ENST00000625854.1	0	NA	NA
chr1	207320716	207323018	2303	*	0.0642053	0.0927196	Promoter (<=1kb)	1	207321376	207360966	39591	1	1604	ENST00000367064.8	0	CD55	CD55
chr1	207452656	207456305	3650	*	0.0233912	0.133674	Promoter (<=1kb)	1	207454230	207489895	35666	1	1380	ENST00000367057.7	0	CR2	CR2
chr1	208239236	208244991	5756	*	0.146644	0.126305	Promoter (<=1kb)	1	208022242	208244320	222079	2	5362	ENST00000367033.3	0	PLXNA2	PLXNA2
chr1	210231426	210235112	3687	*	0.218209	0.111474	Promoter (<=1kb)	1	210232799	210246255	13457	1	56256	ENST00000367012.3	0	SERTAD4	SERTAD4
chr1	210251382	210253151	1770	*	0.0434655	0.0736874	Distal Intergenic	1	210237978	210246631	8654	1	56256	ENST00000483884.1	13404	SERTAD4	SERTAD4
chr1	211130766	211135277	4512	*	0.0282317	0.137502	Promoter (<=1kb)	1	211132588	211133374	787	2	100874296	ENST00000438597.1	0	NA	NA
chr1	212696978	212702171	5194	*	0.175946	0.327266	Promoter (<=1kb)	1	212686418	212698755	12338	2	55509	ENST00000478275.1	0	BATF3	BATF3
chr1	213981324	213990030	8707	*	0.159769	0.201766	Promoter (<=1kb)	1	213817751	213988382	170632	2	100505832	ENST00000433082.6	0	NA	NA
chr1	214280368	214282439	2072	*	0.422205	0.0405169	Promoter (<=1kb)	1	214281102	214337131	56030	1	56950	ENST00000491455.5	0	SMYD2	SMYD2
chr1	218155854	218170440	14587	*	0.0314647	0.245024	Distal Intergenic	1	218043505	218059140	15636	1	101929631	ENST00000456026.1	112349	RP11-152L7.2	RP11-152L7.2
chr1	220527234	220530691	3458	*	0.383042	0.167807	Promoter (<=1kb)	1	220528183	220664456	136274	1	4139	ENST00000402574.5	0	MARK1	MARK1
chr1	223362996	223365279	2284	*	0.202411	0.0822719	Promoter (<=1kb)	1	223220819	223364059	143241	2	55061	ENST00000343846.7	0	SUSD4	SUSD4
chr1	224615095	224619587	4493	*	0.108256	0.199588	Promoter (<=1kb)	1	224616293	224740549	124257	1	149111	ENST00000272133.3	0	CNIH3	CNIH3
chr1	230424241	230428536	4296	*	0.266617	0.111172	Promoter (<=1kb)	1	230314482	230426371	111890	2	79605	ENST00000391860.6	0	PGBD5	PGBD5
chr1	231038889	231040744	1856	*	0.505035	0.0810745	Promoter (<=1kb)	1	231018958	231040246	21289	2	375061	ENST00000366654.4	0	FAM89A	FAM89A
chr1	231155984	231166823	10840	*	0.0181539	0.20088	Promoter (<=1kb)	1	231162112	231221556	59445	1	440730	ENST00000444294.7	0	TRIM67	TRIM67
chr1	233902504	233907049	4546	*	0.12777	0.152595	Promoter (<=1kb)	1	233904933	234324516	419584	1	148641	ENST00000366618.7	0	SLC35F3	SLC35F3
chr1	234213339	234215145	1807	*	0.120609	0.118194	Promoter (<=1kb)	1	234214271	234324511	110241	1	148641	ENST00000366617.3	0	SLC35F3	SLC35F3
chr1	234322239	234327606	5368	*	0.035433	0.123963	3' UTR	1	234306467	234306539	73	1	100616380	ENST00000583284.1	15772	MIR4671	MIR4671
chr1	240086493	240094968	8476	*	0.0307757	0.198506	Promoter (<=1kb)	1	240091880	240475189	383310	1	56776	ENST00000319653.13	0	FMN2	FMN2
chr1	241355285	241359393	4109	*	0.154826	0.130025	Promoter (<=1kb)	1	240775515	241355776	580262	2	6000	ENST00000348120.6	0	RGS7	RGS7
chr1	241421413	241425189	3777	*	0.0511295	0.116341	Exon (ENST00000444330.1/ENST00000444330.1, exon 1 of 3)	1	240775515	241357230	581716	2	6000	ENST00000366565.5	-64183	RGS7	RGS7
chr1	242521710	242526966	5257	*	0.133645	0.161246	Promoter (<=1kb)	1	242082986	242524518	441533	2	200150	ENST00000536534.6	0	PLD5	PLD5
chr1	243848162	243857320	9159	*	0.222992	0.19483	Promoter (<=1kb)	1	243501763	243850128	348366	2	10000	ENST00000366539.5	0	AKT3	AKT3
chr1	243913476	243924201	10726	*	0.0235586	0.169692	Promoter (<=1kb)	1	243917402	244047317	129916	1	339529	ENST00000440494.1	0	RP11-278H7.1	RP11-278H7.1
chr1	244048521	244052136	3616	*	0.416131	0.0941315	Promoter (<=1kb)	1	244048939	244057472	8534	1	10472	ENST00000622512.1	0	ZBTB18	ZBTB18
chr1	245152733	245157078	4346	*	0.119294	0.29924	Promoter (<=1kb)	1	245154985	245703126	548142	1	55083	ENST00000407071.6	0	KIF26B	KIF26B
chr10	687273	690460	3188	*	0.450253	0.0571225	Promoter (<=1kb)	10	274198	689668	415471	2	22982	ENST00000280886.11	0	DIP2C	DIP2C
chr10	2206155	2208705	2551	*	0.0796439	0.101444	Distal Intergenic	10	2305083	2315075	9993	2	399708	ENST00000418295.1	106370	NA	NA
chr10	2351480	2352611	1132	*	0.030464	0.0707579	Distal Intergenic	10	2305083	2315075	9993	2	399708	ENST00000418295.1	-36405	NA	NA
chr10	3065975	3069670	3696	*	0.449293	0.0656566	Promoter (<=1kb)	10	3066333	3101554	35222	1	5214	ENST00000607886.5	0	PFKP	PFKP
chr10	6200828	6205211	4384	*	0.241824	0.0880148	Promoter (<=1kb)	10	6202866	6228284	25419	1	5209	ENST00000317350.8	0	PFKFB3	PFKFB3
chr10	6576106	6581126	5021	*	0.153929	0.111518	Promoter (<=1kb)	10	6580419	6584299	3881	1	439949	ENST00000445427.1	0	NA	NA
chr10	7408111	7415357	7247	*	0.170029	0.159549	Promoter (<=1kb)	10	7158624	7409341	250718	2	57713	ENST00000361972.8	0	SFMBT2	SFMBT2
chr10	8034310	8055681	21372	*	0.0590689	0.206831	Promoter (<=1kb)	10	8045378	8055896	10519	1	2625	ENST00000643001.1	0	GATA3	GATA3
chr10	8330827	8334536	3710	*	0.0177251	0.0854778	Distal Intergenic	10	8259331	8268305	8975	2	100507143	ENST00000428165.1	-62522	LINC00708	LINC00708
chr10	11015736	11023937	8202	*	0.0419131	0.160105	Promoter (<=1kb)	10	11017923	11329053	311131	1	10659	ENST00000633077.1	0	CELF2	CELF2
chr10	11163124	11167469	4346	*	0.0691203	0.105178	Promoter (<=1kb)	10	11165030	11334358	169329	1	10659	ENST00000399850.7	0	CELF2	CELF2
chr10	12348971	12350976	2006	*	0.320349	0.0917348	Promoter (<=1kb)	10	12349482	12835545	486064	1	57118	ENST00000619168.4	0	CAMK1D	CAMK1D
chr10	15718513	15720362	1850	*	0.0877827	0.151526	Promoter (<=1kb)	10	15513949	15720125	206177	2	8516	ENST00000378076.3	0	ITGA8	ITGA8
chr10	17452946	17454994	2049	*	0.165565	0.0810338	Promoter (<=1kb)	10	17319874	17454330	134457	2	338596	ENST00000377602.4	0	ST8SIA6	ST8SIA6
chr10	21494758	21500486	5729	*	0.210261	0.161516	Promoter (<=1kb)	10	21496562	21496641	80	2	100302129	ENST00000410139.1	0	MIR1915	MIR1915
chr10	21513464	21521967	8504	*	0.153098	0.17563	Promoter (1-2kb)	10	21519508	21523895	4388	2	387640	ENST00000487107.1	1928	SKIDA1	SKIDA1
chr10	22320163	22324231	4069	*	0.410697	0.285124	Promoter (<=1kb)	10	22322106	22328160	6055	1	100532731	ENST00000442508.5	0	COMMD3-BMI1	COMMD3-BMI1
chr10	22712429	22715214	2786	*	0.490749	0.0663207	Promoter (<=1kb)	10	22534849	22714555	179707	2	5305	ENST00000376573.8	0	PIP4K2A	PIP4K2A
chr10	23331564	23332612	1049	*	0.19065	0.0994529	Intron (ENST00000636213.1/256815, intron 2 of 15)	10	23343957	23345181	1225	1	105376453	ENST00000443224.1	-11345	NA	NA
chr10	23693827	23696436	2610	*	0.0260671	0.0942582	Promoter (<=1kb)	10	23694746	24547843	853098	1	56243	ENST00000376462.5	0	KIAA1217	KIAA1217
chr10	25933287	25942665	9379	*	0.043383	0.114211	Promoter (<=1kb)	10	25924448	25933710	9263	2	101929073	ENST00000452911.1	0	NA	NA
chr10	31317852	31323581	5730	*	0.522375	0.152376	Promoter (<=1kb)	10	31206278	31319691	113414	2	220930	ENST00000605946.1	0	NA	NA
chr10	38941533	38943268	1736	*	0.0250475	0.168166	Distal Intergenic	10	38696424	38697902	1479	1	399746	ENST00000448440.1	245109	NA	NA
chr10	42753298	42754807	1510	*	0.0563713	0.0718639	Promoter (<=1kb)	10	42751178	42754297	3120	2	283028	ENST00000568976.2	0	NA	NA
chr10	43075168	43079121	3954	*	0.064883	0.135047	Promoter (<=1kb)	10	43077027	43130351	53325	1	5979	ENST00000355710.7	0	RET	RET
chr10	43228997	43230655	1659	*	0.153156	0.101343	Promoter (<=1kb)	10	43194535	43229739	35205	2	221002	ENST00000374459.5	0	RASGEF1A	RASGEF1A
chr10	43265696	43270835	5140	*	0.0427977	0.133606	Promoter (<=1kb)	10	43194536	43266919	72384	2	221002	ENST00000395810.5	0	RASGEF1A	RASGEF1A
chr10	45372413	45375413	3001	*	0.0727818	0.0842568	Promoter (<=1kb)	10	45374176	45446119	71944	1	240	ENST00000542434.5	0	ALOX5	ALOX5
chr10	48604013	48606882	2870	*	0.146507	0.115008	Promoter (<=1kb)	10	48446034	48605093	159060	2	58504	ENST00000249601.8	0	ARHGAP22	ARHGAP22
chr10	48656438	48659934	3497	*	0.0234525	0.105328	Promoter (<=1kb)	10	48446558	48656265	209708	2	58504	ENST00000460425.1	-173	ARHGAP22	ARHGAP22
chr10	50989011	50995569	6559	*	0.0402222	0.137476	Promoter (<=1kb)	10	50990891	52298350	1307460	1	5592	ENST00000401604.7	0	PRKG1	PRKG1
chr10	51071235	51077688	6454	*	0.0864585	0.0968106	Promoter (<=1kb)	10	51074304	52062862	988559	1	5592	ENST00000645324.1	0	PRKG1	PRKG1
chr10	55629889	55631725	1837	*	0.159341	0.0693686	Promoter (1-2kb)	10	54378816	55627942	1249127	2	65217	ENST00000613346.4	-1947	PCDH15	PCDH15
chr10	59173684	59177622	3939	*	0.0266917	0.111477	Promoter (<=1kb)	10	59176590	59247774	71185	1	84457	ENST00000373880.8	0	PHYHIPL	PHYHIPL
chr10	62812726	62818129	5404	*	0.304591	0.110117	Promoter (<=1kb)	10	62811996	62816355	4360	2	1959	ENST00000242480.3	0	EGR2	EGR2
chr10	68828135	68829667	1533	*	0.0504103	0.112628	Promoter (<=1kb)	10	68827624	68893060	65437	1	219736	ENST00000642869.1	511	STOX1	STOX1
chr10	70671383	70674684	3302	*	0.0423867	0.128846	Promoter (<=1kb)	10	70672803	70762441	89639	1	140766	ENST00000373207.1	0	ADAMTS14	ADAMTS14
chr10	71396309	71399418	3110	*	0.0575844	0.20091	Promoter (<=1kb)	10	71396934	71732417	335484	1	64072	ENST00000398809.8	0	CDH23	CDH23
chr10	73910498	73911863	1366	*	0.021999	0.0839161	Promoter (<=1kb)	10	73910605	73911539	935	1	5328	ENST00000496926.1	0	PLAU	PLAU
chr10	81872640	81878108	5469	*	0.0547234	0.149684	Promoter (<=1kb)	10	81875314	82985645	1110332	1	10718	ENST00000372141.6	0	NRG3	NRG3
chr10	86365517	86368125	2609	*	0.0645888	0.114164	Promoter (<=1kb)	10	85599555	86366478	766924	2	2894	ENST00000327946.11	0	GRID1	GRID1
chr10	90853852	90859847	5996	*	0.258439	0.101528	Promoter (<=1kb)	10	90740823	90857698	116876	2	3363	ENST00000277874.10	0	HTR7	HTR7
chr10	91162314	91166373	4060	*	0.36662	0.120328	Promoter (<=1kb)	10	91163012	91284329	121318	1	84333	ENST00000614189.4	0	PCGF5	PCGF5
chr10	92689360	92691148	1789	*	0.0618877	0.0994055	Promoter (<=1kb)	10	92689951	92695646	5696	1	3087	ENST00000282728.9	0	HHEX	HHEX
chr10	93073104	93075870	2767	*	0.0654139	0.13645	Promoter (<=1kb)	10	93073475	93077884	4410	1	1592	ENST00000371531.5	0	CYP26A1	CYP26A1
chr10	93991764	93996541	4778	*	0.030485	0.117831	Distal Intergenic	10	93958808	93961540	2733	2	266971	ENST00000489875.3	-30224	NA	NA
chr10	96513094	96514236	1143	*	0.0555755	0.0670579	Promoter (<=1kb)	10	96364606	96513911	149306	2	7093	ENST00000357947.3	0	TLL2	TLL2
chr10	97184181	97186113	1933	*	0.0420557	0.0709941	Promoter (<=1kb)	10	96998038	97185920	187883	2	6585	ENST00000266058.8	0	SLIT1	SLIT1
chr10	97497105	97501770	4666	*	0.667056	0.0953109	Promoter (<=1kb)	10	97458324	97498388	40065	2	64210	ENST00000415383.5	0	MMS19	MMS19
chr10	97640552	97642512	1961	*	0.547936	0.11394	Promoter (<=1kb)	10	97640686	97676434	35749	1	55361	ENST00000370631.3	0	PI4K2A	PI4K2A
chr10	97845776	97852459	6684	*	0.0453514	0.11525	Promoter (<=1kb)	10	97828478	97849798	21321	2	100505561	ENST00000427379.2	0	LINC00866	LINC00866
chr10	100737830	100753595	15766	*	0.0267615	0.141376	Promoter (<=1kb)	10	100745711	100829941	84231	1	5076	ENST00000355243.7	0	PAX2	PAX2
chr10	101773106	101776643	3538	*	0.0368755	0.138866	Promoter (<=1kb)	10	101770142	101776097	5956	2	2253	ENST00000469792.6	0	FGF8	FGF8
chr10	102408092	102413918	5827	*	0.0837032	0.151043	Promoter (<=1kb)	10	102405348	102409290	3943	2	5662	ENST00000461698.5	0	PSD	PSD
chr10	103492211	103496733	4523	*	0.0179339	0.183858	Promoter (<=1kb)	10	103493979	103592552	98574	1	9148	ENST00000369780.8	0	NEURL1	NEURL1
chr10	107163005	107167117	4113	*	0.0254282	0.154457	Promoter (<=1kb)	10	106573663	107164534	590872	2	114815	ENST00000263054.10	0	SORCS1	SORCS1
chr10	107913027	107917064	4038	*	0.0211311	0.107755	Intron (ENST00000630847.2/103695365, intron 2 of 5)	10	108040383	108040699	317	2	103695365	ENST00000622852.1	123635	LINC01435	LINC01435
chr10	109454714	109459209	4496	*	0.0379806	0.141538	Distal Intergenic	10	109868636	109871032	2397	2	7511	ENST00000494499.1	411823	XPNPEP1	XPNPEP1
chr10	110641954	110644921	2968	*	0.306029	0.110291	Promoter (<=1kb)	10	110644397	110839469	195073	1	282996	ENST00000369519.3	0	RBM20	RBM20
chr10	111074793	111077728	2936	*	0.117099	0.0744462	Promoter (<=1kb)	10	111077163	111080907	3745	1	150	ENST00000280155.3	0	ADRA2A	ADRA2A
chr10	114403537	114405027	1491	*	0.14332	0.107648	Promoter (<=1kb)	10	114294824	114404485	109662	2	84632	ENST00000304129.8	0	AFAP1L2	AFAP1L2
chr10	114764135	114779127	14993	*	0.0896884	0.167302	Promoter (<=1kb)	10	114764788	114779903	15116	1	101927692	ENST00000436932.1	0	RP11-106M7.1	RP11-106M7.1
chr10	115091110	115095910	4801	*	0.197432	0.11869	Promoter (<=1kb)	10	115093365	115171369	78005	1	26033	ENST00000616894.1	0	ATRNL1	ATRNL1
chr10	116269961	116276400	6440	*	0.0333754	0.213989	Promoter (<=1kb)	10	116056925	116272282	215358	2	2674	ENST00000369236.5	0	GFRA1	GFRA1
chr10	117215082	117217297	2216	*	0.0623549	0.0990676	Distal Intergenic	10	117197489	117210299	12811	1	338567	ENST00000334549.1	17593	KCNK18	KCNK18
chr10	117241052	117242449	1398	*	0.0565309	0.0817315	Promoter (<=1kb)	10	117241073	117279430	38358	1	6571	ENST00000298472.10	0	SLC18A2	SLC18A2
chr10	117541634	117546083	4450	*	0.0256329	0.158508	Promoter (<=1kb)	10	117473215	117542319	69105	2	196047	ENST00000450314.6	0	EMX2OS	EMX2OS
chr10	121597123	121599151	2029	*	0.229524	0.106316	Promoter (<=1kb)	10	121478334	121598458	120125	2	2263	ENST00000613048.4	0	FGFR2	FGFR2
chr10	123129487	123149087	19601	*	0.0216818	0.234121	Promoter (<=1kb)	10	123148122	123150672	2551	1	3167	ENST00000339992.3	0	HMX2	HMX2
chr10	124417992	124419433	1442	*	0.215844	0.0922873	Promoter (<=1kb)	10	124397303	124418976	21674	2	4942	ENST00000539214.5	0	OAT	OAT
chr10	124444457	124451802	7346	*	0.0341348	0.201616	Promoter (<=1kb)	10	124445239	124450184	4946	2	390010	ENST00000451024.4	0	NKX1-2	NKX1-2
chr10	127195422	127197478	2057	*	0.0316674	0.142129	Promoter (<=1kb)	10	127135426	127196158	60733	2	642938	ENST00000614311.4	0	FAM196A	FAM196A
chr10	127906984	127908345	1362	*	0.115798	0.0900692	Promoter (<=1kb)	10	127907061	128085855	178795	1	5791	ENST00000254667.7	0	PTPRE	PTPRE
chr10	129962173	129972153	9981	*	0.287925	0.301183	Promoter (<=1kb)	10	129835283	129963841	128559	2	253738	ENST00000368648.7	0	EBF3	EBF3
chr10	131309902	131314517	4616	*	0.161751	0.174754	Promoter (<=1kb)	10	131092391	131311721	219331	2	256536	ENST00000368642.4	0	TCERG1L	TCERG1L
chr10	132036183	132037285	1103	*	0.18604	0.0793447	Distal Intergenic	10	131966455	131982013	15559	2	664	ENST00000368636.8	-54170	BNIP3	BNIP3
chr10	132185993	132188828	2836	*	0.147401	0.184968	Promoter (<=1kb)	10	132186900	132205776	18877	1	10570	ENST00000338492.8	0	DPYSL4	DPYSL4
chr10	132939807	132946319	6513	*	0.0604116	0.137361	Promoter (<=1kb)	10	132808392	132942585	134194	2	54777	ENST00000368586.9	0	CFAP46	CFAP46
chr10	133122011	133127790	5780	*	0.0164435	0.211869	Exon (ENST00000607359.5/84435, exon 15 of 16)	10	133102246	133131428	29183	1	84435	ENST00000392606.2	19765	ADGRA1	ADGRA1
chr10	133334550	133337878	3329	*	0.0211116	0.283681	Promoter (<=1kb)	10	133324072	133336907	12836	2	50632	ENST00000252939.8	0	CALY	CALY
chr10	133527762	133530953	3192	*	0.122201	0.0694808	Promoter (<=1kb)	10	133528079	133532164	4086	1	1571	ENST00000480558.1	0	CYP2E1	CYP2E1
chr11	279484	283034	3551	*	0.0407212	0.192349	Promoter (<=1kb)	11	279059	279860	802	1	171389	ENST00000527946.1	425	NLRP6	NLRP6
chr11	1389903	1392918	3016	*	0.0306435	0.139865	Promoter (<=1kb)	11	1390285	1457040	66756	1	9024	ENST00000526678.5	0	BRSK2	BRSK2
chr11	2268134	2271799	3666	*	0.0548401	0.181872	Promoter (<=1kb)	11	2268495	2270952	2458	2	430	ENST00000331289.4	0	ASCL2	ASCL2
chr11	2883647	2885935	2289	*	0.188419	0.17458	Promoter (<=1kb)	11	2883213	2885771	2559	2	1028	ENST00000414822.8	0	CDKN1C	CDKN1C
chr11	5808608	5809448	841	*	0.0308562	0.0515873	Intron (ENST00000380027.5/85363, intron 3 of 10)	11	5820314	5821348	1035	1	390077	ENST00000317037.2	-10866	OR52N2	OR52N2
chr11	6257393	6262670	5278	*	0.0220503	0.158451	Promoter (<=1kb)	11	6259736	6272127	12392	1	887	ENST00000334619.6	0	CCKBR	CCKBR
chr11	6630062	6631354	1293	*	0.0201848	0.0598906	Exon (ENST00000526633.1/ENST00000526633.1, exon 1 of 3)	11	6612763	6619485	6723	2	1200	ENST00000299427.11	-10577	TPP1	TPP1
chr11	7251549	7253477	1929	*	0.0759874	0.100129	Promoter (<=1kb)	11	7251950	7469042	217093	1	143425	ENST00000318881.10	0	SYT9	SYT9
chr11	8018827	8020731	1905	*	0.0615337	0.102819	Promoter (<=1kb)	11	8019244	8101780	82537	1	7275	ENST00000534099.5	0	TUB	TUB
chr11	8167992	8169684	1693	*	0.312535	0.0783249	Promoter (<=1kb)	11	8106093	8169043	62951	2	79608	ENST00000335425.7	0	RIC3	RIC3
chr11	8261330	8263752	2423	*	0.073422	0.113821	Promoter (<=1kb)	11	8224449	8263388	38940	2	4004	ENST00000524379.1	0	LMO1	LMO1
chr11	8267260	8269378	2119	*	0.0219116	0.131484	Promoter (<=1kb)	11	8224314	8268716	44403	2	4004	ENST00000428101.6	0	LMO1	LMO1
chr11	12008279	12009431	1153	*	0.0317228	0.091552	Promoter (<=1kb)	11	11963106	12008630	45525	2	27122	ENST00000527132.1	0	DKK3	DKK3
chr11	13271854	13277555	5702	*	0.280756	0.108051	Promoter (<=1kb)	11	13276652	13354377	77726	1	406	ENST00000529050.5	0	ARNTL	ARNTL
chr11	13277638	13279954	2317	*	0.470105	0.127694	Promoter (<=1kb)	11	13277639	13358440	80802	1	406	ENST00000527998.5	0	ARNTL	ARNTL
chr11	16604334	16610076	5743	*	0.119553	0.190769	Promoter (<=1kb)	11	16318026	16605991	287966	2	55553	ENST00000533658.5	0	SOX6	SOX6
chr11	16610420	16615268	4849	*	0.0533205	0.139918	Promoter (<=1kb)	11	16613132	16748421	135290	1	10944	ENST00000527893.5	0	C11orf58	C11orf58
chr11	17475861	17477819	1959	*	0.171301	0.0598485	Promoter (<=1kb)	11	17392498	17476807	84310	2	6833	ENST00000644772.1	0	ABCC8	ABCC8
chr11	17732681	17738796	6116	*	0.0320906	0.0930526	Promoter (<=1kb)	11	17734774	17777830	43057	1	3746	ENST00000379472.4	0	KCNC1	KCNC1
chr11	18789775	18793161	3387	*	0.0504896	0.180878	Promoter (<=1kb)	11	18727928	18791842	63915	2	84867	ENST00000358540.6	0	PTPN5	PTPN5
chr11	19711940	19714762	2823	*	0.20204	0.18043	Promoter (<=1kb)	11	19710934	19712619	1686	2	100126784	ENST00000603468.1	0	NA	NA
chr11	20130828	20133270	2443	*	0.0478896	0.0940171	Exon (ENST00000623701.1/ENST00000623701.1, exon 1 of 1)	11	20114383	20118282	3900	1	89797	ENST00000528923.1	16445	NAV2	NAV2
chr11	22192596	22195127	2532	*	0.0211239	0.117649	Promoter (<=1kb)	11	22193176	22283357	90182	1	203859	ENST00000324559.8	0	ANO5	ANO5
chr11	30015239	30018312	3074	*	0.0453417	0.153377	Promoter (<=1kb)	11	30009741	30017023	7283	2	3739	ENST00000328224.6	0	KCNA4	KCNA4
chr11	30583371	30588050	4680	*	0.206153	0.18322	Promoter (<=1kb)	11	30384493	30586281	201789	2	744	ENST00000448418.6	0	MPPED2	MPPED2
chr11	31795384	31822455	27072	*	0.0236737	0.211743	Promoter (<=1kb)	11	31812307	31829264	16958	1	440034	ENST00000643436.1	0	RCN1	RCN1
chr11	33373864	33377898	4035	*	0.0563433	0.168569	Promoter (<=1kb)	11	33376466	33609892	233427	1	25758	ENST00000526400.6	0	KIAA1549L	KIAA1549L
chr11	33825782	33831685	5904	*	0.0333914	0.157082	Distal Intergenic	11	33858576	33865151	6576	2	4005	ENST00000464025.5	33466	LMO2	LMO2
chr11	33861382	33871294	9913	*	0.231374	0.153467	Promoter (<=1kb)	11	33858576	33865151	6576	2	4005	ENST00000464025.5	0	LMO2	LMO2
chr11	35413971	35426835	12865	*	0.0220829	0.221829	Promoter (<=1kb)	11	35251205	35419593	168389	2	6506	ENST00000278379.8	0	SLC1A2	SLC1A2
chr11	43572436	43585389	12954	*	0.0226889	0.168608	Promoter (<=1kb)	11	43581394	43581483	90	1	406918	ENST00000362207.3	0	MIR129-2	MIR129-2
chr11	43940644	43945629	4986	*	0.0419465	0.300483	Promoter (<=1kb)	11	43942505	43944338	1834	1	387763	ENST00000528572.1	0	C11orf96	C11orf96
chr11	44726967	44728295	1329	*	0.0227962	0.119655	Promoter (<=1kb)	11	44727103	44919995	192893	1	90139	ENST00000533080.5	0	TSPAN18	TSPAN18
chr11	45284817	45286321	1505	*	0.0186	0.117734	Promoter (<=1kb)	11	45240301	45286319	46019	2	57586	ENST00000020926.7	0	SYT13	SYT13
chr11	45663949	45667858	3910	*	0.0717334	0.140167	Promoter (<=1kb)	11	45648877	45665622	16746	2	8534	ENST00000308064.6	0	CHST1	CHST1
chr11	46387382	46392480	5099	*	0.060611	0.213046	Promoter (<=1kb)	11	46385098	46386608	1511	2	1132	ENST00000433765.3	-774	CHRM4	CHRM4
chr11	46917071	46919472	2402	*	0.0661455	0.272683	Promoter (<=1kb)	11	46856868	46918622	61755	2	4038	ENST00000378623.5	0	LRP4	LRP4
chr11	47592881	47595400	2520	*	0.0135342	0.143772	Promoter (<=1kb)	11	47589664	47594659	4996	2	114900	ENST00000302514.3	0	C1QTNF4	C1QTNF4
chr11	49851386	49852542	1157	*	0.0347566	0.0828246	Exon (ENST00000534129.1/ENST00000534129.1, exon 2 of 8)	11	49952391	49953419	1029	1	283092	ENST00000555099.1	-99849	OR4C13	OR4C13
chr11	57458864	57461957	3094	*	0.458597	0.114066	Promoter (<=1kb)	11	57460549	57477534	16986	1	349667	ENST00000335099.7	0	RTN4RL2	RTN4RL2
chr11	61916462	61918000	1539	*	0.345088	0.0937322	Promoter (<=1kb)	11	61897301	61917525	20225	2	5866	ENST00000394836.6	0	RAB3IL1	RAB3IL1
chr11	62336958	62338277	1320	*	0.098714	0.0611888	Promoter (<=1kb)	11	62337448	62393412	55965	1	80150	ENST00000415229.6	0	ASRGL1	ASRGL1
chr11	63767315	63770592	3278	*	0.334083	0.108651	Promoter (<=1kb)	11	63759892	63768775	8884	2	65998	ENST00000433688.2	0	C11orf95	C11orf95
chr11	64233414	64236560	3147	*	0.102282	0.131536	Promoter (<=1kb)	11	64233492	64234286	795	1	3338	ENST00000540945.1	0	DNAJC4	DNAJC4
chr11	64298732	64301348	2617	*	0.0152958	0.0990861	Promoter (<=1kb)	11	64300446	64304770	4325	1	106780802	ENST00000539943.1	0	KCNK4-TEX40	KCNK4-TEX40
chr11	64640785	64644955	4171	*	0.0397403	0.247299	Promoter (<=1kb)	11	64606174	64643315	37142	2	9379	ENST00000301894.6	0	NRXN2	NRXN2
chr11	64712556	64719605	7050	*	0.0138775	0.140748	Promoter (<=1kb)	11	64606174	64713911	107738	2	9379	ENST00000377551.5	0	NRXN2	NRXN2
chr11	64741912	64745514	3603	*	0.0255859	0.193291	Promoter (<=1kb)	11	64726911	64743789	16879	2	10235	ENST00000377494.5	0	RASGRP2	RASGRP2
chr11	65575754	65576909	1156	*	0.105595	0.0598906	Promoter (<=1kb)	11	65576038	65592650	16613	1	254102	ENST00000309295.8	0	EHBP1L1	EHBP1L1
chr11	65899746	65901003	1258	*	0.126655	0.0804293	Promoter (<=1kb)	11	65892049	65900419	8371	2	8061	ENST00000448083.6	0	FOSL1	FOSL1
chr11	66278123	66279254	1132	*	0.038517	0.0487374	Promoter (<=1kb)	11	66278190	66284193	6004	1	254263	ENST00000528852.5	0	CNIH2	CNIH2
chr11	66291249	66295370	4122	*	0.0944441	0.102792	Promoter (<=1kb)	11	66291870	66296664	4795	1	256472	ENST00000327259.4	0	TMEM151A	TMEM151A
chr11	67372010	67373644	1635	*	0.162765	0.0625356	Promoter (<=1kb)	11	67351572	67373584	22013	2	57804	ENST00000543494.1	0	POLD4	POLD4
chr11	70076796	70080083	3288	*	0.0244136	0.133831	Promoter (<=1kb)	11	70078302	70189528	111227	1	55107	ENST00000355303.9	0	ANO1	ANO1
chr11	72640839	72643512	2674	*	0.0503631	0.110656	Promoter (<=1kb)	11	72576142	72642431	66290	2	5138	ENST00000376450.7	0	PDE2A	PDE2A
chr11	74310530	74311794	1265	*	0.189519	0.0681195	Promoter (<=1kb)	11	74311362	74324705	13344	1	101928580	ENST00000502071.2	0	RP11-632K5.3	RP11-632K5.3
chr11	74397626	74399386	1761	*	0.502763	0.0551893	Promoter (<=1kb)	11	74399237	74399333	97	1	100616215	ENST00000578416.1	0	MIR548AL	MIR548AL
chr11	75239789	75246156	6368	*	0.142278	0.110532	Promoter (<=1kb)	11	75240905	75243697	2793	1	100507050	ENST00000562197.2	0	TPBGL	TPBGL
chr11	75524013	75527555	3543	*	0.211181	0.0986708	Promoter (<=1kb)	11	75434640	75525903	91264	2	81544	ENST00000336898.7	0	GDPD5	GDPD5
chr11	76207819	76212316	4498	*	0.0195158	0.159884	Promoter (1-2kb)	11	76186325	76206532	20208	2	7481	ENST00000322563.7	-1287	WNT11	WNT11
chr11	79435839	79441677	5839	*	0.15376	0.124089	Promoter (<=1kb)	11	78652831	79440651	787821	2	26011	ENST00000278550.11	0	TENM4	TENM4
chr11	82731218	82734436	3219	*	0.0869871	0.132481	Promoter (<=1kb)	11	82729941	82733864	3924	2	220382	ENST00000329203.4	0	FAM181B	FAM181B
chr11	92223115	92228257	5143	*	0.0189025	0.208911	Distal Intergenic	11	92352096	92896452	544357	1	120114	ENST00000409404.6	-123839	FAT3	FAT3
chr11	96384802	96390894	6093	*	0.443006	0.190915	Promoter (<=1kb)	11	96352769	96387904	35136	2	79780	ENST00000278520.9	0	CCDC82	CCDC82
chr11	101581102	101585703	4602	*	0.0146664	0.210675	Promoter (<=1kb)	11	101451564	101583928	132365	2	7225	ENST00000344327.7	0	TRPC6	TRPC6
chr11	107015086	107019989	4904	*	0.0964865	0.136034	Promoter (<=1kb)	11	106674012	107018524	344513	2	2977	ENST00000526355.6	0	GUCY1A2	GUCY1A2
chr11	107589562	107597018	7457	*	0.137917	0.131467	Promoter (<=1kb)	11	107591091	107665484	74394	1	55531	ENST00000531234.5	0	ELMOD1	ELMOD1
chr11	110091950	110095728	3779	*	0.23188	0.0794144	Promoter (<=1kb)	11	110093361	110171841	78481	1	85463	ENST00000278590.7	0	ZC3H12C	ZC3H12C
chr11	115499412	115505588	6177	*	0.118097	0.107689	Promoter (<=1kb)	11	115169236	115504415	335180	2	23705	ENST00000452722.7	0	CADM1	CADM1
chr11	115757895	115760954	3060	*	0.0870743	0.143482	Promoter (<=1kb)	11	115754248	115760194	5947	2	283143	ENST00000499809.1	0	NA	NA
chr11	117872017	117879160	7144	*	0.0544058	0.154515	Promoter (<=1kb)	11	117820163	117876667	56505	2	100533181	ENST00000532984.1	0	FXYD6-FXYD2	FXYD6-FXYD2
chr11	117985830	117987391	1562	*	0.076413	0.0670542	Promoter (<=1kb)	11	117986348	118001479	15132	1	3587	ENST00000227752.7	0	IL10RA	IL10RA
chr11	119316158	119317854	1697	*	0.0247377	0.152082	Promoter (<=1kb)	11	119308529	119317116	8588	2	4162	ENST00000264036.5	0	MCAM	MCAM
chr11	122157032	122160651	3620	*	0.0197189	0.064652	Promoter (<=1kb)	11	122089186	122157113	67928	2	399959	ENST00000648209.1	0	MIR100HG	MIR100HG
chr11	122982453	122989293	6841	*	0.0704881	0.170763	Promoter (<=1kb)	11	122977570	122981720	4151	2	390259	ENST00000343035.2	-733	BSX	BSX
chr11	123194778	123195986	1209	*	0.047867	0.0718803	Promoter (<=1kb)	11	123069865	123195281	125417	2	79827	ENST00000448775.3	0	CLMP	CLMP
chr11	123430369	123431311	943	*	0.0176711	0.0543771	Promoter (<=1kb)	11	123430737	123435710	4974	1	100128242	ENST00000533341.2	0	NA	NA
chr11	123650386	123655001	4616	*	0.0725474	0.0902234	Promoter (<=1kb)	11	123629189	123654604	25416	2	55800	ENST00000392770.6	0	SCN3B	SCN3B
chr11	124066262	124069966	3705	*	0.0280047	0.10146	Distal Intergenic	11	124038066	124039001	936	2	390265	ENST00000330487.6	-27261	OR10G7	OR10G7
chr11	125494331	125496715	2385	*	0.132631	0.0599327	Promoter (<=1kb)	11	125495214	125499528	4315	1	403312	ENST00000527818.1	0	NA	NA
chr11	126210634	126213511	2878	*	0.555819	0.0818348	Promoter (<=1kb)	11	126211414	126262986	51573	1	79607	ENST00000533050.5	0	FAM118B	FAM118B
chr11	126998583	127004739	6157	*	0.0325738	0.151325	Promoter (<=1kb)	11	127002910	127006058	3149	1	283165	ENST00000525678.1	0	KIRREL3-AS3	KIRREL3-AS3
chr11	128683270	128696795	13526	*	0.0415423	0.15734	Promoter (<=1kb)	11	128691672	128696023	4352	2	100507392	ENST00000526269.2	0	SENCR	SENCR
chr11	128890472	128891340	869	*	0.0633228	0.123712	Promoter (<=1kb)	11	128891356	128921035	29680	1	3762	ENST00000529694.5	-16	KCNJ5	KCNJ5
chr11	129369235	129377183	7949	*	0.116998	0.137769	Promoter (<=1kb)	11	129375940	129452279	76340	1	8538	ENST00000281437.5	0	BARX2	BARX2
chr11	130425934	130429589	3656	*	0.0221883	0.234179	Promoter (<=1kb)	11	130404925	130428993	24069	2	11095	ENST00000257359.6	0	ADAMTS8	ADAMTS8
chr11	132941601	132945360	3760	*	0.0175873	0.16342	Promoter (<=1kb)	11	132414977	132943671	528695	2	4978	ENST00000331898.11	0	OPCML	OPCML
chr11	132992323	132995675	3353	*	0.0127345	0.143593	Intron (ENST00000524381.5/4978, intron 1 of 7)	11	132420020	132943768	523749	2	4978	ENST00000374778.4	-48555	OPCML	OPCML
chr11	133063945	133065728	1784	*	0.12295	0.0699837	Exon (ENST00000623990.1/ENST00000623990.1, exon 1 of 1)	11	132420020	132943768	523749	2	4978	ENST00000374778.4	-120177	OPCML	OPCML
chr11	133076122	133084426	8305	*	0.0458022	0.106486	Intron (ENST00000524381.5/4978, intron 1 of 7)	11	132420020	132943768	523749	2	4978	ENST00000374778.4	-132354	OPCML	OPCML
chr11	133954644	133957881	3238	*	0.317895	0.0979502	Promoter (<=1kb)	11	133908564	133956985	48422	2	22997	ENST00000533871.6	0	IGSF9B	IGSF9B
chr11	134067713	134077350	9638	*	0.140234	0.138449	Promoter (<=1kb)	11	134068925	134152001	83077	1	83700	ENST00000299106.8	0	JAM3	JAM3
chr11	134276055	134277078	1024	*	0.0718158	0.0561027	Promoter (<=1kb)	11	134276741	134319563	42823	1	112937	ENST00000431683.6	0	GLB1L3	GLB1L3
chr11	134409926	134417306	7381	*	0.102038	0.168428	Promoter (<=1kb)	11	134378506	134411918	33413	2	27087	ENST00000392580.5	0	B3GAT1	B3GAT1
chr12	458862	461946	3085	*	0.15588	0.101444	Promoter (<=1kb)	12	460364	563509	103146	1	283358	ENST00000266383.9	0	B4GALNT3	B4GALNT3
chr12	1629154	1631411	2258	*	0.0310524	0.0929567	Promoter (<=1kb)	12	1629197	1647243	18047	1	81029	ENST00000397196.6	0	WNT5B	WNT5B
chr12	2051405	2055430	4026	*	0.0986472	0.152321	Promoter (<=1kb)	12	2053298	2691410	638113	1	775	ENST00000335762.9	0	CACNA1C	CACNA1C
chr12	3199029	3202670	3642	*	0.105617	0.0884005	Promoter (<=1kb)	12	3199984	3278612	78629	1	10867	ENST00000640568.1	0	TSPAN9	TSPAN9
chr12	3365460	3369974	4515	*	0.210205	0.144812	Promoter (<=1kb)	12	3298659	3366122	67464	2	100128253	ENST00000636557.1	0	NA	NA
chr12	3488202	3496346	8145	*	0.0145237	0.195344	Promoter (<=1kb)	12	3491236	3593973	102738	1	56341	ENST00000382622.3	0	PRMT8	PRMT8
chr12	4261668	4277181	15514	*	0.026353	0.267198	Promoter (<=1kb)	12	4248765	4276184	27420	2	103752584	ENST00000539135.1	0	CCND2-AS1	CCND2-AS1
chr12	5430241	5434367	4127	*	0.0647154	0.118747	Promoter (<=1kb)	12	5432112	5521536	89425	1	4908	ENST00000535299.5	0	NTF3	NTF3
chr12	6697624	6703463	5840	*	0.0477092	0.234716	Promoter (<=1kb)	12	6693792	6700430	6639	2	196500	ENST00000540656.5	0	PIANP	PIANP
chr12	6821708	6822659	952	*	0.0251685	0.0955026	Promoter (<=1kb)	12	6821829	6824416	2588	1	27239	ENST00000541431.1	0	GPR162	GPR162
chr12	6828016	6829602	1587	*	0.16058	0.0901302	Promoter (<=1kb)	12	6828410	6839851	11442	1	10536	ENST00000290510.9	0	P3H3	P3H3
chr12	12265267	12267987	2721	*	0.609322	0.0694256	Promoter (<=1kb)	12	12116025	12266812	150788	2	4040	ENST00000261349.8	0	LRP6	LRP6
chr12	13042786	13045451	2666	*	0.72739	0.0731481	Promoter (<=1kb)	12	13044284	13083449	39166	1	57613	ENST00000197268.12	0	FAM234B	FAM234B
chr12	15787045	15790055	3011	*	0.240614	0.0780414	Promoter (<=1kb)	12	15620158	15789370	169213	2	2059	ENST00000543468.5	0	EPS8	EPS8
chr12	16603606	16609706	6101	*	0.0205928	0.102904	Promoter (<=1kb)	12	16548373	16605379	57007	2	55885	ENST00000261169.10	0	LMO3	LMO3
chr12	20367372	20370853	3482	*	0.103155	0.0902767	Promoter (<=1kb)	12	20369245	20684381	315137	1	5139	ENST00000359062.3	0	PDE3A	PDE3A
chr12	21527087	21534410	7324	*	0.0708056	0.110144	Promoter (<=1kb)	12	21527131	21531485	4355	1	80763	ENST00000546199.1	0	SPX	SPX
chr12	24557945	24565622	7678	*	0.0575998	0.167345	Promoter (<=1kb)	12	23533787	24562449	1028663	2	6660	ENST00000646273.1	0	SOX5	SOX5
chr12	25957953	25961866	3914	*	0.33187	0.0956602	Promoter (<=1kb)	12	25939329	25959442	20114	2	100506451	ENST00000545729.5	0	NA	NA
chr12	26119104	26130659	11556	*	0.0253241	0.234011	Promoter (<=1kb)	12	26120026	26125127	5102	2	79365	ENST00000242728.4	0	BHLHE41	BHLHE41
chr12	27331472	27334209	2738	*	0.298303	0.0892077	Promoter (<=1kb)	12	27332854	27425289	92436	1	56938	ENST00000544915.5	0	ARNTL2	ARNTL2
chr12	31117116	31118869	1754	*	0.153266	0.11729	Promoter (<=1kb)	12	31111652	31117471	5820	2	144203	ENST00000542490.5	0	OVOS2	OVOS2
chr12	33436819	33440563	3745	*	0.0588109	0.159619	Promoter (<=1kb)	12	33374238	33439819	65582	2	341359	ENST00000228567.7	0	SYT10	SYT10
chr12	34335300	34343732	8433	*	0.131065	0.200625	Distal Intergenic	12	34022473	34027029	4557	1	84920	ENST00000541875.1	312827	ALG10	ALG10
chr12	39145111	39145685	575	*	0.0251425	0.0541667	Distal Intergenic	12	39293228	39312826	19599	2	55605	ENST00000547733.1	167141	KIF21A	KIF21A
chr12	40104208	40106408	2201	*	0.385643	0.0895173	Promoter (<=1kb)	12	39755021	40105859	350839	2	114134	ENST00000280871.8	0	SLC2A13	SLC2A13
chr12	44873542	44878117	4576	*	0.0572666	0.115194	Promoter (<=1kb)	12	44508275	44875654	367380	2	4753	ENST00000395487.6	0	NELL2	NELL2
chr12	45047013	45053977	6965	*	0.0827816	0.199189	Promoter (<=1kb)	12	45014672	45051099	36428	2	440097	ENST00000332700.6	0	DBX2	DBX2
chr12	48001345	48005284	3940	*	0.0816086	0.116549	Promoter (<=1kb)	12	47972965	48004486	31522	2	1280	ENST00000380518.7	0	COL2A1	COL2A1
chr12	48181100	48185876	4777	*	0.335134	0.114238	Promoter (<=1kb)	12	48149851	48181213	31363	2	140461	ENST00000539503.5	0	ASB8	ASB8
chr12	49187957	49192774	4818	*	0.157145	0.107842	Promoter (<=1kb)	12	49184796	49189324	4529	2	7846	ENST00000301071.11	0	TUBA1A	TUBA1A
chr12	49538079	49540225	2147	*	0.0722578	0.144801	Promoter (<=1kb)	12	49539157	49558253	19097	1	23416	ENST00000649994.1	0	KCNH3	KCNH3
chr12	51391182	51392258	1077	*	0.0597387	0.0717745	Promoter (<=1kb)	12	51353753	51391409	37657	2	11226	ENST00000356317.7	0	GALNT6	GALNT6
chr12	51424582	51426076	1495	*	0.135575	0.0607245	Promoter (<=1kb)	12	51424771	51515763	90993	1	9498	ENST00000453097.6	0	SLC4A8	SLC4A8
chr12	51590305	51592449	2145	*	0.278168	0.0979104	Promoter (<=1kb)	12	51590925	51723140	132216	1	6334	ENST00000638820.1	0	SCN8A	SCN8A
chr12	52306230	52308682	2453	*	0.0617165	0.110439	Promoter (4-5kb)	12	52301865	52309163	7299	1	3892	ENST00000293525.5	4365	KRT86	KRT86
chr12	53097051	53099590	2540	*	0.0483559	0.0868372	Promoter (<=1kb)	12	53097436	53102345	4910	1	3489	ENST00000548547.5	0	IGFBP6	IGFBP6
chr12	54008951	54010038	1088	*	0.0438627	0.0607041	Promoter (<=1kb)	12	54009106	54012362	3257	1	3224	ENST00000040584.5	0	HOXC8	HOXC8
chr12	54547910	54552609	4700	*	0.0279944	0.113757	Promoter (<=1kb)	12	54549350	54579239	29890	1	5153	ENST00000243052.7	0	PDE1B	PDE1B
chr12	54588014	54589808	1795	*	0.0692991	0.122437	Promoter (<=1kb)	12	54575387	54588516	13130	2	5502	ENST00000547431.5	0	PPP1R1A	PPP1R1A
chr12	55342517	55344368	1852	*	0.0211691	0.0606696	Exon (ENST00000547875.1/ENST00000547875.1, exon 1 of 1)	12	55331701	55332636	936	1	254786	ENST00000379667.1	10816	OR6C3	OR6C3
chr12	55706752	55712704	5953	*	0.0328754	0.151019	Promoter (<=1kb)	12	55684568	55707701	23134	2	3679	ENST00000553804.5	0	ITGA7	ITGA7
chr12	57126222	57129220	2999	*	0.545801	0.0719373	Promoter (<=1kb)	12	57128493	57150059	21567	1	4035	ENST00000553277.5	0	LRP1	LRP1
chr12	57215361	57217806	2446	*	0.300671	0.0743648	Promoter (<=1kb)	12	57216795	57226449	9655	1	11247	ENST00000349394.5	0	NXPH4	NXPH4
chr12	57460836	57462893	2058	*	0.145145	0.0745088	Promoter (<=1kb)	12	57460513	57464943	4431	1	2735	ENST00000530789.1	323	GLI1	GLI1
chr12	65278357	65280607	2251	*	0.203082	0.0783463	Promoter (<=1kb)	12	65278643	65466907	188265	1	253827	ENST00000308259.9	0	MSRB3	MSRB3
chr12	65740837	65744934	4098	*	0.0281584	0.196827	Distal Intergenic	12	65824131	65966295	142165	1	8091	ENST00000403681.6	-79197	HMGA2	HMGA2
chr12	65821218	65830780	9563	*	0.019106	0.237189	Promoter (<=1kb)	12	65758020	65826974	68955	2	204010	ENST00000489520.2	0	RPSAP52	RPSAP52
chr12	67067310	67070799	3490	*	0.190359	0.0877505	Promoter (<=1kb)	12	66596847	67069162	472316	2	23426	ENST00000643019.1	0	GRIP1	GRIP1
chr12	70363187	70368821	5635	*	0.233991	0.154759	Promoter (<=1kb)	12	70366276	70434292	68017	1	27345	ENST00000258111.4	0	KCNMB4	KCNMB4
chr12	71437927	71446087	8161	*	0.0246831	0.193288	Promoter (<=1kb)	12	71125085	71441898	316814	2	7103	ENST00000393330.6	0	TSPAN8	TSPAN8
chr12	75205530	75209721	4192	*	0.0283815	0.149866	Promoter (<=1kb)	12	75040077	75208004	167928	2	3747	ENST00000548513.5	0	KCNC2	KCNC2
chr12	77323598	77328751	5154	*	0.0432062	0.128512	Promoter (<=1kb)	12	77324641	78007031	682391	1	89795	ENST00000550042.2	0	NAV3	NAV3
chr12	84908870	84915381	6512	*	0.061028	0.148784	Promoter (<=1kb)	12	84859488	84912876	53389	2	55117	ENST00000266682.9	0	SLC6A15	SLC6A15
chr12	85279259	85284118	4860	*	0.0233729	0.113464	Promoter (<=1kb)	12	85280107	85301784	21678	1	8092	ENST00000316824.3	0	ALX1	ALX1
chr12	88579333	88581561	2229	*	0.149948	0.0717989	Promoter (<=1kb)	12	88492793	88580471	87679	2	4254	ENST00000644744.1	0	KITLG	KITLG
chr12	89349665	89355188	5524	*	0.298214	0.0630012	Promoter (<=1kb)	12	89347232	89353271	6040	2	1848	ENST00000279488.7	0	DUSP6	DUSP6
chr12	93569514	93573024	3511	*	0.270593	0.0747896	Promoter (<=1kb)	12	93542463	93571768	29306	2	144481	ENST00000499137.6	0	SOCS2-AS1	SOCS2-AS1
chr12	94145858	94152113	6256	*	0.0966351	0.189221	Promoter (<=1kb)	12	94148723	94307675	158953	1	10154	ENST00000258526.8	0	PLXNC1	PLXNC1
chr12	94649496	94651052	1557	*	0.418009	0.0794813	Promoter (<=1kb)	12	94567124	94650562	83439	2	57458	ENST00000261226.8	0	TMCC3	TMCC3
chr12	94873193	94874368	1176	*	0.0875606	0.0939153	Distal Intergenic	12	94834454	94835028	575	1	160313	ENST00000405395.2	38739	KRT19P2	KRT19P2
chr12	95789646	95793188	3543	*	0.127783	0.170531	Promoter (<=1kb)	12	95657807	95790758	132952	2	59277	ENST00000343702.8	0	NTN4	NTN4
chr12	100716834	100718926	2093	*	0.171335	0.0965491	Promoter (<=1kb)	12	100717526	101020124	302599	1	121601	ENST00000549155.6	0	ANO4	ANO4
chr12	102955417	102967461	12045	*	0.0286915	0.171219	Promoter (<=1kb)	12	102957686	102960516	2831	1	429	ENST00000266744.3	0	ASCL1	ASCL1
chr12	103493741	103496120	2380	*	0.0798674	0.0542508	Promoter (<=1kb)	12	103237591	103495968	258378	2	374470	ENST00000547347.5	0	C12orf42	C12orf42
chr12	106136967	106139973	3007	*	0.260048	0.158954	Promoter (<=1kb)	12	106063340	106140033	76694	2	9891	ENST00000261402.6	60	NUAK1	NUAK1
chr12	106581023	106587681	6659	*	0.109858	0.137518	Promoter (<=1kb)	12	106582907	106762802	179896	1	5992	ENST00000392842.5	0	RFX4	RFX4
chr12	108128006	108131789	3784	*	0.033553	0.128778	Promoter (<=1kb)	12	108129471	108250119	120649	1	9671	ENST00000547525.5	0	WSCD2	WSCD2
chr12	113054413	113058214	3802	*	0.0371936	0.225418	Promoter (<=1kb)	12	113057690	113098028	40339	1	1840	ENST00000257600.3	0	DTX1	DTX1
chr12	113462269	113480436	18168	*	0.0172353	0.201698	Promoter (<=1kb)	12	113472003	113480624	8622	1	104355219	ENST00000551357.2	0	NA	NA
chr12	114394116	114398716	4601	*	0.0377343	0.143321	Exon (ENST00000349716.9/6910, exon 4 of 8)	12	114366097	114403898	37802	2	6910	ENST00000526441.1	5182	TBX5	TBX5
chr12	116878781	116884396	5616	*	0.149155	0.167378	Promoter (<=1kb)	12	116856144	116881441	25298	2	8739	ENST00000257572.5	0	HRK	HRK
chr12	117097297	117099792	2496	*	0.230456	0.110462	Promoter (<=1kb)	12	117099481	117142091	42611	1	101928244	ENST00000547006.1	0	NA	NA
chr12	117357174	117367012	9839	*	0.0297332	0.183413	Promoter (<=1kb)	12	117208142	117361777	153636	2	4842	ENST00000317775.10	0	NOS1	NOS1
chr12	120639898	120644248	4351	*	0.0653855	0.135937	Promoter (<=1kb)	12	120640552	120667311	26760	1	9478	ENST00000316803.7	0	CABP1	CABP1
chr12	125185926	125190379	4454	*	0.10762	0.211591	Promoter (<=1kb)	12	125186836	125349978	163143	1	114795	ENST00000418253.2	0	TMEM132B	TMEM132B
chr12	125331100	125332549	1450	*	0.0505808	0.0720351	Promoter (4-5kb)	12	125326616	125662371	335756	1	114795	ENST00000299308.7	4484	TMEM132B	TMEM132B
chr12	127455209	127456848	1640	*	0.0425381	0.0891544	Distal Intergenic	12	127324155	127340072	15918	2	101927616	ENST00000545739.1	-115137	RP11-955H22.3	RP11-955H22.3
chr12	128265552	128270029	4478	*	0.0251466	0.190391	Promoter (<=1kb)	12	128267403	128707915	440513	1	92293	ENST00000435159.2	0	TMEM132C	TMEM132C
chr12	128364238	128366852	2615	*	0.0286506	0.0696328	Intron (ENST00000435159.2/92293, intron 1 of 8)	12	128294092	128294178	87	1	100500817	ENST00000579753.1	70146	MIR3612	MIR3612
chr12	130157965	130166887	8923	*	0.0398169	0.22953	Promoter (<=1kb)	12	130162459	130165739	3281	1	11211	ENST00000229030.4	0	FZD10	FZD10
chr12	131827618	131830723	3106	*	0.0795188	0.127501	Promoter (<=1kb)	12	131828393	131851771	23379	1	4326	ENST00000360564.5	0	MMP17	MMP17
chr12	132188230	132190705	2476	*	0.171411	0.0652264	Promoter (<=1kb)	12	132186735	132189695	2961	2	100996246	ENST00000538731.2	0	RP13-977J11.2	RP13-977J11.2
chr12	132600405	132602001	1597	*	0.0759443	0.0758772	Promoter (4-5kb)	12	132604015	132606264	2250	2	100507055	ENST00000545517.2	4263	LRCOL1	LRCOL1
chr12	132617919	132619809	1891	*	0.0265507	0.140908	Promoter (<=1kb)	12	132618776	132622386	3611	1	22953	ENST00000643471.1	0	P2RX2	P2RX2
chr13	20156323	20162354	6032	*	0.0335193	0.113821	Promoter (<=1kb)	13	20138255	20161049	22795	2	2700	ENST00000241125.3	0	GJA3	GJA3
chr13	20192229	20197363	5135	*	0.0799786	0.177836	Promoter (<=1kb)	13	20187470	20192938	5469	2	2706	ENST00000382848.5	0	GJB2	GJB2
chr13	20230759	20233329	2571	*	0.0899822	0.108357	Promoter (<=1kb)	13	20221962	20231233	9272	2	10804	ENST00000241124.11	0	GJB6	GJB6
chr13	21667179	21694952	27774	*	0.0679587	0.203406	Promoter (<=1kb)	13	21671383	21704498	33116	1	2254	ENST00000382353.5	0	FGF9	FGF9
chr13	26047914	26053949	6036	*	0.129073	0.149891	Promoter (<=1kb)	13	26052276	26053385	1110	2	107984009	ENST00000439079.1	0	NA	NA
chr13	26756771	26766951	10181	*	0.0235915	0.221845	Promoter (<=1kb)	13	26755200	26760785	5586	2	2835	ENST00000405846.4	0	GPR12	GPR12
chr13	27784666	27799135	14470	*	0.0218114	0.209233	Promoter (<=1kb)	13	27792643	27794768	2126	1	219409	ENST00000302945.2	0	GSX1	GSX1
chr13	28098773	28101615	2843	*	0.0957842	0.0966052	Promoter (<=1kb)	13	28003274	28100592	97319	2	2322	ENST00000241453.11	0	FLT3	FLT3
chr13	29428040	29429284	1245	*	0.0508772	0.0707209	Promoter (<=1kb)	13	29428627	29503736	75110	1	23281	ENST00000380808.6	0	MTUS2	MTUS2
chr13	31845901	31848506	2606	*	0.461997	0.0989621	Promoter (<=1kb)	13	31846713	32299105	452393	1	10129	ENST00000645780.1	0	FRY	FRY
chr13	36128599	36132965	4367	*	0.0278742	0.145995	Promoter (<=1kb)	13	35768963	36131306	362344	2	9201	ENST00000360631.7	0	DCLK1	DCLK1
chr13	36344238	36346910	2673	*	0.136313	0.0880175	Promoter (<=1kb)	13	36346431	36369601	23171	1	100507135	ENST00000488319.5	0	NA	NA
chr13	39598509	39605074	6566	*	0.0427387	0.135102	Promoter (<=1kb)	13	39209116	39603226	394111	2	10186	ENST00000648377.1	0	LHFP	LHFP
chr13	46552697	46554531	1835	*	0.20729	0.0626374	Promoter (<=1kb)	13	46553168	46753040	199873	1	23143	ENST00000311191.10	0	LRCH1	LRCH1
chr13	46893162	46894475	1314	*	0.037222	0.0810745	Promoter (1-2kb)	13	46831550	46896038	64489	2	3356	ENST00000378688.8	1563	HTR2A	HTR2A
chr13	67229926	67232366	2441	*	0.140761	0.0745713	Promoter (<=1kb)	13	66302834	67230445	927612	2	5101	ENST00000544246.5	0	PCDH9	PCDH9
chr13	76885329	76886914	1586	*	0.0553458	0.0754986	Promoter (<=1kb)	13	76880166	76886390	6225	2	115207	ENST00000377474.3	0	KCTD12	KCTD12
chr13	78602848	78603897	1050	*	0.0476803	0.0625967	Promoter (<=1kb)	13	78598362	78603560	5199	2	5457	ENST00000377208.6	0	POU4F1	POU4F1
chr13	87676948	87678425	1478	*	0.0175275	0.0681726	Promoter (4-5kb)	13	87672615	87696272	23658	1	26050	ENST00000325089.7	4333	SLITRK5	SLITRK5
chr13	94709993	94714186	4194	*	0.0372462	0.176663	Promoter (<=1kb)	13	94712716	94716246	3531	1	100507533	ENST00000438290.2	0	SOX21-AS1	SOX21-AS1
chr13	94966194	94968453	2260	*	0.0312178	0.07958	Distal Intergenic	13	94960041	94961319	1279	1	100861544	ENST00000563184.1	6153	LINC00557	LINC00557
chr13	96088312	96091810	3499	*	0.0508548	0.180418	Promoter (<=1kb)	13	96090839	96839562	748724	1	266722	ENST00000376705.3	0	HS6ST3	HS6ST3
chr13	102399381	102401935	2555	*	0.0191249	0.0854605	Promoter (<=1kb)	13	101710804	102401774	690971	2	2259	ENST00000376131.8	0	FGF14	FGF14
chr13	107864426	107868423	3998	*	0.0323655	0.0979483	Promoter (<=1kb)	13	107163510	107866735	703226	2	728215	ENST00000375915.3	0	FAM155A	FAM155A
chr13	108494687	108496363	1677	*	0.0488058	0.0830629	Distal Intergenic	13	108596152	109208007	611856	1	23026	ENST00000356711.6	-99789	MYO16	MYO16
chr13	112072487	112073769	1283	*	0.0171705	0.0920635	Promoter (4-5kb)	13	112067647	112070488	2842	1	6656	ENST00000330949.2	4840	SOX1	SOX1
chr13	112342429	112343398	970	*	0.0330722	0.107841	Distal Intergenic	13	112322567	112331225	8659	2	104266956	ENST00000413637.1	-11204	LINC01044	LINC01044
chr13	113758700	113761257	2558	*	0.101393	0.0828449	Promoter (<=1kb)	13	113759240	113799660	40421	1	348013	ENST00000488362.5	0	TMEM255B	TMEM255B
chr14	22706720	22713191	6472	*	0.0979973	0.199545	Intron (ENST00000650620.1/ENST00000650620.1, intron 4 of 4)	14	22766522	22771789	5268	1	5018	ENST00000285848.9	-53331	OXA1L	OXA1L
chr14	26595931	26598767	2837	*	0.353466	0.0668706	Promoter (<=1kb)	14	26598412	26664407	65996	1	102725045	ENST00000547786.1	0	NA	NA
chr14	28263763	28265145	1383	*	0.0210061	0.089224	Exon (ENST00000550043.1/ENST00000550043.1, exon 1 of 1)	14	27322079	27845286	523208	2	728755	ENST00000555797.1	-418477	NA	NA
chr14	32928286	32942152	13867	*	0.0239976	0.230614	Promoter (<=1kb)	14	32934933	33801103	866171	1	64067	ENST00000551634.5	0	NPAS3	NPAS3
chr14	35528572	35535402	6831	*	0.135398	0.157368	Promoter (<=1kb)	14	35534042	35537054	3013	1	84684	ENST00000307169.3	0	INSM2	INSM2
chr14	36270423	36278542	8120	*	0.0249466	0.142666	Distal Intergenic	14	36299117	36301020	1904	2	51562	ENST00000604154.1	22478	MBIP	MBIP
chr14	36518830	36521389	2560	*	0.0838025	0.0843101	Promoter (<=1kb)	14	36519278	36523016	3739	1	100506237	ENST00000521292.2	0	NKX2-1-AS1	NKX2-1-AS1
chr14	36579814	36583702	3889	*	0.111609	0.100323	Promoter (<=1kb)	14	36580579	36582607	2029	2	26257	ENST00000258829.5	0	NKX2-8	NKX2-8
chr14	40416678	40417976	1299	*	0.0394032	0.0590354	Distal Intergenic	14	40954898	40975877	20980	1	644919	ENST00000515218.2	-536922	NA	NA
chr14	41603794	41612433	8640	*	0.0166155	0.196688	Promoter (<=1kb)	14	41607570	41904549	296980	1	145581	ENST00000298119.8	0	LRFN5	LRFN5
chr14	51095130	51096139	1010	*	0.0928246	0.0750842	Promoter (<=1kb)	14	50975262	51096061	120800	2	114088	ENST00000298355.7	0	TRIM9	TRIM9
chr14	53952584	53955090	2507	*	0.117917	0.09408	Promoter (<=1kb)	14	53949739	53954552	4814	2	652	ENST00000417573.5	0	BMP4	BMP4
chr14	54565582	54568574	2993	*	0.222194	0.177019	Promoter (<=1kb)	14	54567097	54789127	222031	1	23034	ENST00000554335.5	0	SAMD4A	SAMD4A
chr14	58146997	58152907	5911	*	0.186777	0.136369	Promoter (<=1kb)	14	58000761	58152213	151453	2	145407	ENST00000267485.7	0	C14orf37	C14orf37
chr14	58636211	58640007	3797	*	0.0517381	0.209576	Promoter (<=1kb)	14	58638056	58648321	10266	1	51339	ENST00000395153.7	0	DACT1	DACT1
chr14	59869680	59871301	1622	*	0.1941	0.143873	Promoter (<=1kb)	14	59595977	59870966	274990	2	6252	ENST00000267484.9	0	RTN1	RTN1
chr14	64878966	64880874	1909	*	0.244549	0.0980344	Promoter (<=1kb)	14	64746283	64879883	133601	2	6710	ENST00000556626.5	0	SPTB	SPTB
chr14	66506600	66511690	5091	*	0.532826	0.0844378	Promoter (<=1kb)	14	66507407	67181798	674392	1	10243	ENST00000315266.9	0	GPHN	GPHN
chr14	69258558	69264562	6005	*	0.0496718	0.134052	Promoter (<=1kb)	14	69259642	69320843	61202	1	57452	ENST00000554317.5	0	GALNT16	GALNT16
chr14	70187491	70191800	4310	*	0.0718089	0.17832	Promoter (<=1kb)	14	70044217	70189070	144854	2	6547	ENST00000356921.6	0	SLC8A3	SLC8A3
chr14	70223014	70223944	931	*	0.0255855	0.0663207	Promoter (<=1kb)	14	70223765	70230108	6344	1	646548	ENST00000554008.5	0	NA	NA
chr14	70820603	70822698	2096	*	0.149068	0.11414	Exon (ENST00000622856.1/ENST00000622856.1, exon 1 of 2)	14	70729651	70809534	79884	2	4293	ENST00000555993.6	-11069	MAP3K9	MAP3K9
chr14	72889911	72895355	5445	*	0.305239	0.170844	Promoter (<=1kb)	14	72619296	72894088	274793	2	8110	ENST00000556509.5	0	DPF3	DPF3
chr14	74257615	74259351	1737	*	0.116496	0.108961	Intron (ENST00000261980.2/338917, intron 3 of 4)	14	74239472	74262738	23267	1	338917	ENST00000261980.2	18143	VSX2	VSX2
chr14	76374080	76387229	13150	*	0.0537591	0.194382	Promoter (<=1kb)	14	76376137	76501837	125701	1	2103	ENST00000644823.1	0	ESRRB	ESRRB
chr14	77135870	77147653	11784	*	0.0151755	0.147226	Promoter (<=1kb)	14	77131270	77141791	10522	2	283576	ENST00000319374.4	0	ZDHHC22	ZDHHC22
chr14	85532926	85534843	1918	*	0.123154	0.0756003	Promoter (2-3kb)	14	85530228	85624087	93860	1	23768	ENST00000554746.1	2698	FLRT2	FLRT2
chr14	88320566	88328009	7444	*	0.0298476	0.202336	Promoter (<=1kb)	14	88180103	88326907	146805	2	54207	ENST00000340700.9	0	KCNK10	KCNK10
chr14	88553742	88556804	3063	*	0.265687	0.0780676	Promoter (<=1kb)	14	88465781	88554733	88953	2	11099	ENST00000556564.5	0	PTPN21	PTPN21
chr14	88790052	88793696	3645	*	0.307445	0.12998	Promoter (<=1kb)	14	88612431	88792752	180322	2	161436	ENST00000554922.5	0	EML5	EML5
chr14	90059200	90064747	5548	*	0.0276867	0.217581	Promoter (<=1kb)	14	90061765	90185857	124093	1	56659	ENST00000282146.4	0	KCNK13	KCNK13
chr14	92322116	92325811	3696	*	0.0868738	0.114199	Promoter (<=1kb)	14	92322581	92496251	173671	1	123041	ENST00000393265.6	0	SLC24A4	SLC24A4
chr14	99267838	99272687	4850	*	0.284112	0.0880166	Promoter (<=1kb)	14	99169287	99271228	101942	2	64919	ENST00000357195.7	0	BCL11B	BCL11B
chr14	99274287	99280548	6262	*	0.0340365	0.164578	Promoter (2-3kb)	14	99173961	99271524	97564	2	64919	ENST00000443726.2	-2763	BCL11B	BCL11B
chr14	100158674	100161082	2409	*	0.036584	0.101392	Promoter (<=1kb)	14	100143957	100160163	16207	2	123099	ENST00000305631.6	0	DEGS2	DEGS2
chr14	100567240	100571544	4305	*	0.0175256	0.280691	Promoter (<=1kb)	14	100537147	100568141	30995	2	57596	ENST00000637646.1	0	BEGAIN	BEGAIN
chr14	100586149	100588781	2633	*	0.334432	0.0595463	Promoter (<=1kb)	14	100539299	100587413	48115	2	57596	ENST00000554140.1	0	BEGAIN	BEGAIN
chr14	101558890	101566039	7150	*	0.0753275	0.228032	Promoter (<=1kb)	14	101557304	101560411	3108	2	100302145	ENST00000554735.1	0	DIO3OS	DIO3OS
chr14	103103548	103105080	1533	*	0.032962	0.0713384	Promoter (<=1kb)	14	103103552	103104328	777	1	91828	ENST00000560102.1	0	EXOC3L4	EXOC3L4
chr14	104133112	104140621	7510	*	0.0524385	0.189727	Promoter (<=1kb)	14	104138723	104179790	41068	1	26153	ENST00000423312.6	0	KIF26A	KIF26A
chr14	104603951	104610519	6569	*	0.130649	0.107855	Promoter (<=1kb)	14	104474678	104604759	130082	2	388021	ENST00000415614.6	0	TMEM179	TMEM179
chr14	104649584	104650552	969	*	0.0155132	0.0616883	Distal Intergenic	14	104661120	104665558	4439	2	101929634	ENST00000564585.1	15006	RP11-982M15.8	RP11-982M15.8
chr14	105525602	105527393	1792	*	0.157661	0.0775132	Promoter (<=1kb)	14	105526603	105530202	3600	1	80757	ENST00000392519.6	0	TMEM121	TMEM121
chr15	26771901	26774904	3004	*	0.231745	0.104843	Promoter (<=1kb)	15	26543546	26773074	229529	2	2562	ENST00000311550.9	0	GABRB3	GABRB3
chr15	26866728	26868855	2128	*	0.231974	0.112004	Promoter (<=1kb)	15	26866911	26948752	81842	1	2558	ENST00000355395.9	0	GABRA5	GABRA5
chr15	29569389	29573444	4056	*	0.256315	0.0979927	Promoter (<=1kb)	15	29120254	29570723	450470	2	23359	ENST00000261275.4	0	FAM189A1	FAM189A1
chr15	32028559	32032883	4325	*	0.254561	0.131221	Promoter (<=1kb)	15	32029934	32169048	139115	1	1139	ENST00000635884.1	0	CHRFAM7A	CHRFAM7A
chr15	32716315	32718722	2408	*	0.0455282	0.077269	Promoter (<=1kb)	15	32717974	32745107	27134	1	26585	ENST00000622074.1	0	GREM1	GREM1
chr15	33309246	33315103	5858	*	0.0179121	0.172174	Promoter (<=1kb)	15	33303657	33310246	6590	2	101928134	ENST00000561458.5	0	RP11-489D6.2	RP11-489D6.2
chr15	34511410	34515929	4520	*	0.0149667	0.109187	Distal Intergenic	15	34528290	34528371	82	2	100422845	ENST00000408138.1	12442	MIR1233-2	MIR1233-2
chr15	34582218	34585388	3171	*	0.426203	0.0644593	Promoter (<=1kb)	15	34525654	34582860	57207	2	440270	ENST00000484716.5	0	GOLGA8B	GOLGA8B
chr15	37091009	37113039	22031	*	0.0705352	0.194874	Promoter (<=1kb)	15	36889204	37099885	210682	2	4212	ENST00000561208.5	0	MEIS2	MEIS2
chr15	38563885	38565531	1647	*	0.333354	0.0608379	Promoter (<=1kb)	15	38488103	38564806	76704	2	10125	ENST00000310803.9	0	RASGRP1	RASGRP1
chr15	40439681	40443793	4113	*	0.495081	0.159623	Promoter (<=1kb)	15	40439721	40468229	28509	1	22893	ENST00000561234.5	0	BAHD1	BAHD1
chr15	40926830	40931616	4787	*	0.0452419	0.17947	Promoter (<=1kb)	15	40929333	40939073	9741	1	54567	ENST00000650082.1	0	DLL4	DLL4
chr15	40939883	40944837	4955	*	0.0677533	0.119022	Distal Intergenic	15	40952962	40955822	2861	1	79094	ENST00000444189.7	-8125	CHAC1	CHAC1
chr15	41493254	41495195	1942	*	0.115827	0.229916	Promoter (<=1kb)	15	41493393	41502488	9096	1	3706	ENST00000425927.5	0	ITPKA	ITPKA
chr15	42575479	42576906	1428	*	0.463348	0.0704783	Promoter (<=1kb)	15	42575659	42673114	97456	1	57519	ENST00000564158.5	0	STARD9	STARD9
chr15	47182750	47185431	2682	*	0.0643192	0.0841717	Promoter (<=1kb)	15	47184101	47774221	590121	1	80031	ENST00000558014.5	0	SEMA6D	SEMA6D
chr15	47717088	47719527	2440	*	0.0754679	0.128764	Promoter (<=1kb)	15	47717363	47771933	54571	1	80031	ENST00000536845.6	0	SEMA6D	SEMA6D
chr15	48643939	48646331	2393	*	0.0539736	0.20183	Promoter (<=1kb)	15	48408306	48645849	237544	2	2200	ENST00000316623.9	0	FBN1	FBN1
chr15	51092598	51096708	4111	*	0.113403	0.121508	Promoter (<=1kb)	15	51056604	51094705	38102	2	388121	ENST00000637513.1	0	TNFAIP8L3	TNFAIP8L3
chr15	52780569	52790967	10399	*	0.253107	0.183577	Promoter (<=1kb)	15	52756989	52790012	33024	2	3175	ENST00000305901.6	0	ONECUT1	ONECUT1
chr15	60588301	60593233	4933	*	0.301382	0.105289	Promoter (<=1kb)	15	60497285	60592541	95257	2	6095	ENST00000449337.6	0	RORA	RORA
chr15	61227169	61230087	2919	*	0.245226	0.0800033	Promoter (<=1kb)	15	60488284	61229319	741036	2	6095	ENST00000335670.10	0	RORA	RORA
chr15	65376365	65379899	3535	*	0.129741	0.148895	Promoter (<=1kb)	15	65327127	65378040	50914	2	9543	ENST00000327987.8	0	IGDCC3	IGDCC3
chr15	66249939	66256767	6829	*	0.0431197	0.240351	Promoter (<=1kb)	15	65895079	66253747	358669	2	84465	ENST00000409699.6	0	MEGF11	MEGF11
chr15	68577926	68580075	2150	*	0.0999928	0.146373	Promoter (<=1kb)	15	68578969	68727803	148835	1	10391	ENST00000566799.5	0	CORO2B	CORO2B
chr15	68843639	68844665	1027	*	0.0290603	0.068525	Intron (ENST00000560188.1/246777, intron 1 of 1)	15	68787179	68820897	33719	2	8125	ENST00000495420.5	-22742	ANP32A	ANP32A
chr15	69159663	69162891	3229	*	0.488394	0.0756392	Promoter (<=1kb)	15	69160584	69197458	36875	1	26035	ENST00000559798.2	0	GLCE	GLCE
chr15	69298546	69299849	1304	*	0.231491	0.0742961	Promoter (<=1kb)	15	69298947	69407780	108834	1	54852	ENST00000395407.6	0	PAQR5	PAQR5
chr15	73365775	73370814	5040	*	0.0374058	0.248053	Promoter (<=1kb)	15	73319859	73369264	49406	2	10021	ENST00000261917.3	0	HCN4	HCN4
chr15	73751135	73754067	2933	*	0.0176631	0.297957	Promoter (<=1kb)	15	73752317	73770613	18297	1	101929221	ENST00000615095.1	0	NA	NA
chr15	74123595	74134478	10884	*	0.0234567	0.237825	Promoter (<=1kb)	15	74126373	74129278	2906	2	283731	ENST00000514871.1	0	RP11-247C2.2	RP11-247C2.2
chr15	74135520	74136547	1028	*	0.0674029	0.0741286	Promoter (3-4kb)	15	74131902	74135418	3517	1	57611	ENST00000565540.1	3618	ISLR2	ISLR2
chr15	74432058	74434345	2288	*	0.373146	0.113707	Promoter (<=1kb)	15	74409289	74433958	24670	2	8482	ENST00000261918.9	0	SEMA7A	SEMA7A
chr15	74539538	74543818	4281	*	0.557046	0.128847	Promoter (<=1kb)	15	74541177	74598131	56955	1	10620	ENST00000346246.9	0	ARID3B	ARID3B
chr15	75801175	75802277	1103	*	0.0236223	0.0657898	Distal Intergenic	15	75759501	75762405	2905	2	100423035	ENST00000561777.1	-38770	MIR4313	MIR4313
chr15	76058024	76060625	2602	*	0.296769	0.10116	Promoter (<=1kb)	15	76059837	76204963	145127	1	123591	ENST00000388942.7	0	TMEM266	TMEM266
chr15	77418415	77421733	3319	*	0.302829	0.381279	Promoter (<=1kb)	15	77420412	77467158	46747	1	10363	ENST00000560498.5	0	HMG20A	HMG20A
chr15	77630088	77633591	3504	*	0.0689577	0.146605	Promoter (<=1kb)	15	77613027	77632490	19464	2	84894	ENST00000355300.6	0	LINGO1	LINGO1
chr15	77819054	77822123	3070	*	0.0441567	0.254869	Promoter (<=1kb)	15	77615673	77819452	203780	2	84894	ENST00000566711.5	0	LINGO1	LINGO1
chr15	78130080	78131926	1847	*	0.0762095	0.0607112	Promoter (<=1kb)	15	78104606	78131544	26939	2	10518	ENST00000258930.7	0	CIB2	CIB2
chr15	78619678	78621447	1770	*	0.192381	0.0830194	Promoter (<=1kb)	15	78593052	78620863	27812	2	1136	ENST00000559658.5	0	CHRNA3	CHRNA3
chr15	78810279	78812096	1818	*	0.288288	0.0809931	Promoter (<=1kb)	15	78810487	78897730	87244	1	10933	ENST00000379535.8	0	MORF4L1	MORF4L1
chr15	79089227	79091811	2585	*	0.0978367	0.126487	Promoter (<=1kb)	15	78959947	79090764	130818	2	5923	ENST00000558480.6	0	RASGRF1	RASGRF1
chr15	79431585	79433323	1739	*	0.141114	0.0644485	Promoter (<=1kb)	15	79432516	79472290	39775	1	23251	ENST00000305428.7	0	KIAA1024	KIAA1024
chr15	80250679	80254678	4000	*	0.0856587	0.149896	Promoter (<=1kb)	15	80195484	80252213	56730	2	100996492	ENST00000560778.2	0	NA	NA
chr15	80778952	80780743	1792	*	0.0599553	0.15727	Promoter (<=1kb)	15	80779343	80951776	172434	1	57214	ENST00000220244.7	0	CEMIP	CEMIP
chr15	82646473	82648253	1781	*	0.0260861	0.10776	Promoter (<=1kb)	15	82647770	82692820	45051	1	283692	ENST00000560650.1	0	CPEB1-AS1	CPEB1-AS1
chr15	83106997	83108234	1238	*	0.0324543	0.10032	Promoter (<=1kb)	15	83107407	83137359	29953	1	53346	ENST00000322019.13	0	TM6SF1	TM6SF1
chr15	83446787	83450401	3615	*	0.302815	0.0818274	Promoter (<=1kb)	15	83447228	83565883	118656	1	6457	ENST00000492099.1	0	SH3GL3	SH3GL3
chr15	83653322	83655257	1936	*	0.084354	0.0726773	Promoter (<=1kb)	15	83654086	84039842	385757	1	57188	ENST00000286744.9	0	ADAMTSL3	ADAMTSL3
chr15	84079864	84085883	6020	*	0.0202685	0.136559	Promoter (<=1kb)	15	84080168	84113676	33509	1	648809	ENST00000558187.5	0	NA	NA
chr15	88253611	88258913	5303	*	0.0173892	0.231994	Promoter (<=1kb)	15	87859751	88256747	396997	2	4916	ENST00000394480.6	0	NTRK3	NTRK3
chr15	89352459	89364351	11893	*	0.072662	0.126363	Promoter (<=1kb)	15	89361579	89398487	36909	1	254559	ENST00000536780.6	0	MIR9-3HG	MIR9-3HG
chr15	89365592	89371928	6337	*	0.0890746	0.133799	Promoter (<=1kb)	15	89369155	89387843	18689	1	254559	ENST00000560663.5	0	MIR9-3HG	MIR9-3HG
chr15	91096720	91102988	6269	*	0.0530756	0.129829	Promoter (<=1kb)	15	91099950	91292636	192687	1	9899	ENST00000545111.6	0	SV2B	SV2B
chr15	91292348	91299386	7039	*	0.0178625	0.164823	3' UTR	15	91258477	91266948	8472	1	9899	ENST00000553727.1	33871	SV2B	SV2B
chr15	91852823	91856190	3368	*	0.15411	0.103724	Promoter (<=1kb)	15	91853695	92165903	312209	1	28232	ENST00000318445.10	0	SLCO3A1	SLCO3A1
chr15	92392151	92395006	2856	*	0.139882	0.126294	Promoter (<=1kb)	15	92393828	92468728	74901	1	8128	ENST00000268164.7	0	ST8SIA2	ST8SIA2
chr15	93072003	93073576	1574	*	0.180101	0.0718152	Promoter (<=1kb)	15	93043416	93073148	29733	2	56963	ENST00000542321.6	0	RGMA	RGMA
chr15	93084219	93089791	5573	*	0.0650973	0.134164	Promoter (<=1kb)	15	93035273	93089204	53932	2	56963	ENST00000329082.11	0	RGMA	RGMA
chr15	96416402	96417657	1256	*	0.0378634	0.0713384	Distal Intergenic	15	96333261	96333307	47	1	100302258	ENST00000410719.1	83141	NR2F2	NR2F2
chr15	96946421	96948341	1921	*	0.0414835	0.0680708	Distal Intergenic	15	96783487	96785608	2122	1	145946	ENST00000560327.1	162934	SPATA8	SPATA8
chr15	98421385	98422776	1392	*	0.0346079	0.0644448	Distal Intergenic	15	98439631	98485897	46267	2	283777	ENST00000332908.6	63121	FAM169B	FAM169B
chr15	98427230	98428883	1654	*	0.167169	0.0620299	Distal Intergenic	15	98439631	98485897	46267	2	283777	ENST00000332908.6	57014	FAM169B	FAM169B
chr15	98646078	98652743	6666	*	0.401524	0.11167	Promoter (<=1kb)	15	98648539	98964530	315992	1	3480	ENST00000649865.1	0	IGF1R	IGF1R
chr15	99921533	99926457	4925	*	0.0165576	0.0954231	Distal Intergenic	15	99972956	99976279	3324	2	170691	ENST00000557896.1	49822	ADAMTS17	ADAMTS17
chr16	179602	181578	1977	*	0.0633448	0.0806237	Promoter (<=1kb)	16	180453	181181	729	1	3049	ENST00000199708.2	0	HBQ1	HBQ1
chr16	694107	696370	2264	*	0.149061	0.0558146	Promoter (<=1kb)	16	692498	695532	3035	2	146330	ENST00000562648.2	0	FBXL16	FBXL16
chr16	699033	707532	8500	*	0.180863	0.150239	Promoter (<=1kb)	16	692500	705829	13330	2	146330	ENST00000397621.5	0	FBXL16	FBXL16
chr16	800113	801729	1617	*	0.0240952	0.0803983	Promoter (<=1kb)	16	798041	800733	2693	2	51764	ENST00000248150.4	0	GNG13	GNG13
chr16	979649	989416	9768	*	0.0890245	0.17831	Promoter (<=1kb)	16	981808	986979	5172	1	30812	ENST00000293894.3	0	SOX8	SOX8
chr16	1152348	1154641	2294	*	0.175474	0.179935	Promoter (<=1kb)	16	1153121	1221772	68652	1	8912	ENST00000348261.10	0	CACNA1H	CACNA1H
chr16	1333192	1336719	3528	*	0.0977108	0.379672	Promoter (<=1kb)	16	1333601	1348794	15194	1	8938	ENST00000426824.7	0	BAIAP3	BAIAP3
chr16	2195520	2197125	1606	*	0.274519	0.0865622	Promoter (<=1kb)	16	2177180	2196525	19346	2	57524	ENST00000343516.7	0	CASKIN1	CASKIN1
chr16	4314985	4317556	2572	*	0.281016	0.0671828	Promoter (<=1kb)	16	4314761	4339597	24837	1	84662	ENST00000262366.7	224	GLIS2	GLIS2
chr16	8587779	8590943	3165	*	0.02588	0.241382	Promoter (<=1kb)	16	8537605	8589749	52145	2	283953	ENST00000623677.1	0	TMEM114	TMEM114
chr16	11254702	11257255	2554	*	0.403285	0.10114	Promoter (<=1kb)	16	11254405	11256179	1775	2	8651	ENST00000332029.2	0	SOCS1	SOCS1
chr16	12901675	12905541	3867	*	0.0220707	0.171109	Promoter (<=1kb)	16	12901757	12911650	9894	1	729993	ENST00000423335.2	0	SHISA9	SHISA9
chr16	15433532	15436098	2567	*	0.221779	0.103625	Promoter (<=1kb)	16	15434295	15588259	153965	1	89927	ENST00000300006.8	0	C16orf45	C16orf45
chr16	17465187	17472440	7254	*	0.0397592	0.199232	Promoter (<=1kb)	16	17101769	17470881	369113	2	64131	ENST00000261381.6	0	XYLT1	XYLT1
chr16	23182606	23184296	1691	*	0.150092	0.0818274	Promoter (<=1kb)	16	23182715	23216883	34169	1	6340	ENST00000300061.2	0	SCNN1G	SCNN1G
chr16	23301159	23303657	2499	*	0.0802298	0.0853945	Promoter (<=1kb)	16	23302270	23381299	79030	1	6338	ENST00000343070.6	0	SCNN1B	SCNN1B
chr16	23834611	23842010	7400	*	0.0475731	0.130069	Promoter (<=1kb)	16	23835946	24220611	384666	1	5579	ENST00000646168.1	0	PRKCB	PRKCB
chr16	28058109	28065858	7750	*	0.0211432	0.193053	Promoter (<=1kb)	16	27787535	28063509	275975	2	146395	ENST00000447459.6	0	GSG1L	GSG1L
chr16	31330979	31332582	1604	*	0.0301291	0.091695	Promoter (<=1kb)	16	31330380	31331536	1157	1	3684	ENST00000565142.1	599	ITGAM	ITGAM
chr16	31569017	31569851	835	*	0.0347686	0.0811152	Promoter (<=1kb)	16	31568386	31569475	1090	2	440359	ENST00000566722.1	0	NA	NA
chr16	32084919	32086263	1345	*	0.0181307	0.0792023	Distal Intergenic	16	32103245	32152513	49269	2	102723753	ENST00000564145.1	66250	NA	NA
chr16	32115398	32116653	1256	*	0.0422767	0.0916796	Intron (ENST00000564145.1/102723753, intron 4 of 4)	16	32103245	32152513	49269	2	102723753	ENST00000564145.1	35860	NA	NA
chr16	49848917	49860112	11196	*	0.284547	0.157316	Promoter (<=1kb)	16	49490604	49856135	365532	2	23090	ENST00000563137.6	0	ZNF423	ZNF423
chr16	50546906	50549371	2466	*	0.465345	0.0760906	Promoter (<=1kb)	16	50548330	50649249	100920	1	85407	ENST00000268459.5	0	NKD1	NKD1
chr16	51149436	51157960	8525	*	0.0556868	0.18567	Promoter (<=1kb)	16	51135975	51150597	14623	2	6299	ENST00000440970.5	0	SALL1	SALL1
chr16	56187024	56193136	6113	*	0.240627	0.157311	Promoter (<=1kb)	16	56191347	56357457	166111	1	2775	ENST00000262493.11	0	GNAO1	GNAO1
chr16	58463505	58466165	2661	*	0.0451025	0.163193	Promoter (<=1kb)	16	58463631	58504258	40628	1	65009	ENST00000562764.5	0	NDRG4	NDRG4
chr16	65118851	65125245	6395	*	0.0241816	0.227835	Promoter (<=1kb)	16	64943753	65122036	178284	2	1009	ENST00000394156.7	0	CDH11	CDH11
chr16	67651204	67654842	3639	*	0.222832	0.106919	Promoter (<=1kb)	16	67651886	67653213	1328	1	146206	ENST00000602931.1	0	CARMIL2	CARMIL2
chr16	71358386	71360047	1662	*	0.0248366	0.101221	Promoter (<=1kb)	16	71358713	71390436	31724	1	794	ENST00000349553.9	0	CALB2	CALB2
chr16	77787282	77792442	5161	*	0.0133594	0.201451	Promoter (<=1kb)	16	77788530	77980107	191578	1	57687	ENST00000302536.2	0	VAT1L	VAT1L
chr16	79596717	79602293	5577	*	0.225672	0.0764028	Promoter (<=1kb)	16	79585843	79599902	14060	2	4094	ENST00000569649.1	0	MAF	MAF
chr16	81776001	81781859	5859	*	0.0905333	0.180627	Promoter (<=1kb)	16	81779258	81962693	183436	1	5336	ENST00000564138.5	0	PLCG2	PLCG2
chr16	85026698	85028936	2239	*	0.389602	0.0626984	Promoter (<=1kb)	16	85027751	85094220	66470	1	9764	ENST00000258180.7	0	KIAA0513	KIAA0513
chr16	85896944	85900151	3208	*	0.0642637	0.17059	Promoter (<=1kb)	16	85898803	85922609	23807	1	3394	ENST00000268638.9	0	IRF8	IRF8
chr16	86487124	86517680	30557	*	0.0592335	0.192002	Promoter (<=1kb)	16	86510527	86515418	4892	1	2294	ENST00000262426.5	0	FOXF1	FOXF1
chr16	88382932	88384547	1616	*	0.0225017	0.18598	Distal Intergenic	16	88427471	88440757	13287	1	84627	ENST00000437464.1	-42924	ZNF469	ZNF469
chr16	88938522	88942600	4079	*	0.014854	0.194386	Promoter (<=1kb)	16	88939789	88951524	11736	1	100129697	ENST00000378347.2	0	NA	NA
chr16	89922377	89925137	2761	*	0.250132	0.0691077	Promoter (<=1kb)	16	89923279	89934499	11221	1	10381	ENST00000625617.2	0	TUBB3	TUBB3
chr17	180125	181896	1772	*	0.0426239	0.188935	Promoter (<=1kb)	17	142789	181636	38848	2	8447	ENST00000613549.2	0	DOC2B	DOC2B
chr17	976291	980388	4098	*	0.257233	0.202631	Promoter (<=1kb)	17	799313	979770	180458	2	64359	ENST00000336868.7	0	NXN	NXN
chr17	1179192	1180406	1215	*	0.30592	0.11449	Promoter (<=1kb)	17	1003518	1179874	176357	2	29	ENST00000302538.9	0	ABR	ABR
chr17	1229197	1230480	1284	*	0.155122	0.0848392	Promoter (<=1kb)	17	1091669	1229738	138070	2	29	ENST00000574139.6	0	ABR	ABR
chr17	2023731	2026228	2498	*	0.177921	0.138641	Promoter (<=1kb)	17	1934677	2025345	90669	2	146760	ENST00000331238.6	0	RTN4RL1	RTN4RL1
chr17	2049107	2052469	3363	*	0.404184	0.107065	Promoter (<=1kb)	17	2049908	2050008	101	2	406921	ENST00000591554.1	0	MIR132	MIR132
chr17	2752624	2760243	7620	*	0.0200432	0.193175	Promoter (<=1kb)	17	2755705	3034207	278503	1	23108	ENST00000637138.1	0	RAP1GAP2	RAP1GAP2
chr17	2771827	2778087	6261	*	0.0211802	0.16483	Promoter (<=1kb)	17	2777056	3034207	257152	1	23108	ENST00000540393.6	0	RAP1GAP2	RAP1GAP2
chr17	4497588	4501706	4119	*	0.0443045	0.154026	Promoter (<=1kb)	17	4498838	4539035	40198	1	124976	ENST00000329078.7	0	SPNS2	SPNS2
chr17	5499899	5501404	1506	*	0.0689279	0.0993405	Promoter (<=1kb)	17	5499439	5501145	1707	2	728392	ENST00000568641.1	0	NA	NA
chr17	6066780	6072868	6089	*	0.138178	0.171651	Promoter (<=1kb)	17	6069106	6124427	55322	1	23302	ENST00000574946.5	0	WSCD1	WSCD1
chr17	6712690	6714826	2137	*	0.0150776	0.0976144	Promoter (<=1kb)	17	6684713	6713567	28855	2	284111	ENST00000433363.6	0	SLC13A5	SLC13A5
chr17	6830151	6834622	4472	*	0.0434607	0.104639	Promoter (<=1kb)	17	6797993	6831761	33769	2	83659	ENST00000338694.6	0	TEKT1	TEKT1
chr17	7650745	7652507	1763	*	0.0311128	0.187934	Promoter (<=1kb)	17	7651112	7657768	6657	1	482	ENST00000250111.8	0	ATP1B2	ATP1B2
chr17	7704498	7707488	2991	*	0.0691773	0.13491	Promoter (<=1kb)	17	7705202	7711378	6177	1	1949	ENST00000226091.2	0	EFNB3	EFNB3
chr17	8117638	8127453	9816	*	0.384551	0.117482	Promoter (<=1kb)	17	8095900	8118489	22590	2	59344	ENST00000380149.5	0	ALOXE3	ALOXE3
chr17	9020235	9022836	2602	*	0.20019	0.0897727	Promoter (<=1kb)	17	9021542	9244000	222459	1	9423	ENST00000173229.6	0	NTN1	NTN1
chr17	11237627	11248670	11044	*	0.0720519	0.161189	Promoter (<=1kb)	17	11241263	11564063	322801	1	388336	ENST00000432116.7	0	SHISA6	SHISA6
chr17	12665139	12666571	1433	*	0.0319457	0.084595	Promoter (<=1kb)	17	12665890	12717390	51501	1	93649	ENST00000579237.5	0	MYOCD	MYOCD
chr17	13598518	13602267	3750	*	0.0773678	0.206524	Promoter (<=1kb)	17	13495689	13601927	106239	2	9955	ENST00000284110.1	0	HS3ST3A1	HS3ST3A1
chr17	14294781	14300309	5529	*	0.0492483	0.193139	Promoter (<=1kb)	17	14301083	14349144	48062	1	9953	ENST00000466596.5	-774	HS3ST3B1	HS3ST3B1
chr17	14300459	14304110	3652	*	0.150542	0.0618266	Promoter (<=1kb)	17	14303854	14305505	1652	1	84815	ENST00000583262.1	0	NA	NA
chr17	15251801	15264085	12285	*	0.06989	0.175614	Promoter (<=1kb)	17	15229777	15262589	32813	2	5376	ENST00000612492.4	0	PMP22	PMP22
chr17	16490668	16492762	2095	*	0.332735	0.0704666	Promoter (<=1kb)	17	16442014	16492153	50140	2	388341	ENST00000409083.7	0	LRRC75A	LRRC75A
chr17	19533556	19534850	1295	*	0.0660523	0.0570411	Promoter (<=1kb)	17	19533828	19577611	43784	1	55244	ENST00000436810.6	0	SLC47A1	SLC47A1
chr17	21252246	21253973	1728	*	0.170227	0.0954783	Promoter (<=1kb)	17	21238870	21253410	14541	2	256302	ENST00000611551.1	0	NATD1	NATD1
chr17	21550297	21551940	1644	*	0.2758	0.0609619	Promoter (<=1kb)	17	21428381	21551669	123289	2	339263	ENST00000649112.1	0	C17orf51	C17orf51
chr17	22435336	22436774	1439	*	0.151548	0.0682336	Exon (ENST00000582527.1/ENST00000582527.1, exon 1 of 1)	17	22406019	22413744	7726	1	284124	ENST00000612344.1	29317	FLJ36000	FLJ36000
chr17	26730908	26732291	1384	*	0.039711	0.161716	Distal Intergenic	17	27293910	27293996	87	2	100616277	ENST00000584932.1	561705	MIR4522	MIR4522
chr17	26962277	26963283	1007	*	0.0909332	0.0845747	Distal Intergenic	17	27293910	27293996	87	2	100616277	ENST00000584932.1	330713	MIR4522	MIR4522
chr17	27453848	27459915	6068	*	0.351968	0.150228	Promoter (<=1kb)	17	27456470	27626435	169966	1	8844	ENST00000644974.1	0	KSR1	KSR1
chr17	27788124	27802982	14859	*	0.0178338	0.156068	Promoter (<=1kb)	17	27756766	27800499	43734	2	4843	ENST00000313735.10	0	NOS2	NOS2
chr17	32264656	32269572	4917	*	0.0436883	0.285347	Promoter (<=1kb)	17	32266176	32321362	55187	1	162494	ENST00000578006.5	0	RHBDL3	RHBDL3
chr17	34576809	34586192	9384	*	0.0412082	0.284931	Promoter (<=1kb)	17	34579487	34639318	59832	1	124842	ENST00000321639.7	0	TMEM132E	TMEM132E
chr17	36639488	36644301	4814	*	0.0139121	0.142233	Distal Intergenic	17	36601962	36608964	7003	1	79922	ENST00000612760.1	37526	MRM1	MRM1
chr17	36807174	36809994	2821	*	0.040121	0.0878628	Distal Intergenic	17	36932109	36936622	4514	2	102723471	ENST00000621428.1	126628	RP11-445F12.1	RP11-445F12.1
chr17	36929079	36946526	17448	*	0.0294573	0.184968	Promoter (<=1kb)	17	36861674	36936661	74988	2	102723471	ENST00000616341.1	0	RP11-445F12.1	RP11-445F12.1
chr17	37740957	37745862	4906	*	0.113214	0.110171	Promoter (<=1kb)	17	37686432	37745247	58816	2	6928	ENST00000617811.4	0	HNF1B	HNF1B
chr17	38419160	38420308	1149	*	0.0446524	0.118932	Promoter (<=1kb)	17	38419280	38463182	43903	1	57636	ENST00000633445.1	0	ARHGAP23	ARHGAP23
chr17	38509851	38511842	1992	*	0.0311756	0.0841726	3' UTR	17	38500333	38510118	9786	1	57636	ENST00000618325.1	9518	ARHGAP23	ARHGAP23
chr17	41732853	41738031	5179	*	0.234875	0.119018	Promoter (<=1kb)	17	41720813	41734644	13832	2	9001	ENST00000393939.6	0	HAP1	HAP1
chr17	43541585	43546498	4914	*	0.0397635	0.121479	Promoter (<=1kb)	17	43527844	43545937	18094	2	2118	ENST00000538265.5	0	ETV4	ETV4
chr17	44826873	44830842	3970	*	0.393329	0.144053	Promoter (<=1kb)	17	44798448	44830811	32364	2	10052	ENST00000426548.5	0	GJC1	GJC1
chr17	44965726	44968309	2584	*	0.0289808	0.158177	Promoter (<=1kb)	17	44959693	44968071	8379	2	10882	ENST00000253407.3	0	C1QL1	C1QL1
chr17	44968468	44970938	2471	*	0.0693291	0.162602	Promoter (<=1kb)	17	44959693	44968071	8379	2	10882	ENST00000253407.3	-397	C1QL1	C1QL1
chr17	45018762	45021314	2553	*	0.158862	0.122316	Downstream (2-3kb)	17	45032044	45034889	2846	2	79877	ENST00000592902.5	13575	DCAKD	DCAKD
chr17	45219987	45223363	3377	*	0.0853431	0.182064	Promoter (<=1kb)	17	45190931	45221765	30835	2	339192	ENST00000586376.5	0	NA	NA
chr17	45781212	45785921	4710	*	0.0506915	0.234149	Promoter (<=1kb)	17	45784280	45835827	51548	1	1394	ENST00000293493.11	0	CRHR1	CRHR1
chr17	46851299	46852306	1008	*	0.0533402	0.0682154	Promoter (<=1kb)	17	46851586	46876967	25382	1	7484	ENST00000290015.6	0	WNT9B	WNT9B
chr17	46978582	46980463	1882	*	0.13087	0.103981	Promoter (<=1kb)	17	46978156	46979248	1093	2	388394	ENST00000322329.4	0	RPRML	RPRML
chr17	47253612	47257530	3919	*	0.088115	0.101628	Promoter (<=1kb)	17	47253846	47311816	57971	1	3690	ENST00000559488.5	0	ITGB3	ITGB3
chr17	47786884	47795998	9115	*	0.0178655	0.132426	Distal Intergenic	17	47808216	47809115	900	2	114881	ENST00000578461.1	13117	OSBPL7	OSBPL7
chr17	48597425	48600629	3205	*	0.124795	0.119441	Promoter (<=1kb)	17	48596528	48597134	607	2	3216	ENST00000470193.3	-291	HOXB6	HOXB6
chr17	48611684	48629911	18228	*	0.0715041	0.197091	Promoter (<=1kb)	17	48612346	48614939	2594	2	3218	ENST00000239144.4	0	HOXB8	HOXB8
chr17	49229161	49231550	2390	*	0.356128	0.0992255	Promoter (<=1kb)	17	49223362	49230528	7167	2	162466	ENST00000310544.8	0	PHOSPHO1	PHOSPHO1
chr17	49494912	49499173	4262	*	0.0148385	0.228472	Promoter (<=1kb)	17	49495293	49515017	19725	1	4804	ENST00000172229.7	0	NGFR	NGFR
chr17	49575338	49576843	1506	*	0.0501372	0.160155	Promoter (<=1kb)	17	49575858	49580358	4501	1	11248	ENST00000328741.5	0	NXPH3	NXPH3
chr17	49996826	49998099	1274	*	0.021483	0.0820248	Promoter (1-2kb)	17	49990005	49995224	5220	2	1747	ENST00000434704.2	-1602	DLX3	DLX3
chr17	50129220	50130486	1267	*	0.0513146	0.0842423	Promoter (<=1kb)	17	50110040	50129822	19783	2	201191	ENST00000330175.8	0	SAMD14	SAMD14
chr17	50199253	50203509	4257	*	0.0851623	0.138836	Promoter (<=1kb)	17	50183289	50201632	18344	2	1277	ENST00000225964.9	0	COL1A1	COL1A1
chr17	50560094	50564083	3990	*	0.0373168	0.241625	Promoter (<=1kb)	17	50556207	50562108	5902	2	253962	ENST00000505793.1	0	CACNA1G-AS1	CACNA1G-AS1
chr17	56592592	56598494	5903	*	0.0821054	0.200754	Promoter (<=1kb)	17	56593699	56595590	1892	1	9241	ENST00000332822.4	0	NOG	NOG
chr17	58155404	58160049	4646	*	0.0243246	0.182865	Promoter (<=1kb)	17	58157028	58157800	773	1	55545	ENST00000584100.1	0	NA	NA
chr17	58755411	58758347	2937	*	0.38132	0.101807	Promoter (<=1kb)	17	58755869	58985176	229308	1	22843	ENST00000308249.3	0	PPM1E	PPM1E
chr17	61396963	61400956	3994	*	0.16984	0.0978768	Promoter (<=1kb)	17	61361668	61400243	38576	2	101927855	ENST00000585765.1	0	RP11-332H18.5	RP11-332H18.5
chr17	62627031	62628572	1542	*	0.0187054	0.0940744	Promoter (<=1kb)	17	62627401	62693597	66197	1	9902	ENST00000303375.9	0	MRC2	MRC2
chr17	66301123	66304014	2892	*	0.317267	0.0840342	Promoter (<=1kb)	17	66302636	66703864	401229	1	5578	ENST00000578063.5	0	PRKCA	PRKCA
chr17	70168821	70170689	1869	*	0.229792	0.062617	Promoter (<=1kb)	17	70169535	70180048	10514	1	3759	ENST00000243457.3	0	KCNJ2	KCNJ2
chr17	72591130	72592939	1810	*	0.179154	0.102929	Promoter (<=1kb)	17	72290091	72592804	302714	2	100499467	ENST00000648631.1	0	NA	NA
chr17	73162898	73168255	5358	*	0.115292	0.198661	Promoter (<=1kb)	17	73164977	73196593	31617	1	6752	ENST00000580671.1	0	SSTR2	SSTR2
chr17	73642793	73646718	3926	*	0.0917697	0.125018	Promoter (<=1kb)	17	73334384	73644089	309706	2	54549	ENST00000392650.7	0	SDK2	SDK2
chr17	74345675	74359609	13935	*	0.0186089	0.187854	Promoter (<=1kb)	17	74348590	74350481	1892	1	124602	ENST00000549637.1	0	KIF19	KIF19
chr17	74852558	74855411	2854	*	0.027034	0.0854633	Promoter (4-5kb)	17	74843364	74859872	16509	2	2905	ENST00000584176.1	4461	GRIN2C	GRIN2C
chr17	74892530	74895194	2665	*	0.0162127	0.106314	Promoter (<=1kb)	17	74877299	74893610	16312	2	283985	ENST00000612771.4	0	FADS6	FADS6
chr17	74922325	74925655	3331	*	0.0330559	0.197317	Promoter (<=1kb)	17	74916084	74923256	7173	2	124590	ENST00000614341.4	0	USH1G	USH1G
chr17	76382650	76385948	3299	*	0.304515	0.295566	Promoter (<=1kb)	17	76330552	76384521	53970	2	5635	ENST00000423915.1	0	PRPSAP1	PRPSAP1
chr17	76585216	76586465	1250	*	0.101965	0.0952797	Promoter (<=1kb)	17	76565379	76586128	20750	2	10610	ENST00000225276.9	0	ST6GALNAC2	ST6GALNAC2
chr17	76868382	76870645	2264	*	0.0577442	0.241561	Promoter (<=1kb)	17	76868456	76950377	81922	1	146664	ENST00000301618.8	0	MGAT5B	MGAT5B
chr17	78352661	78353913	1253	*	0.14979	0.0589133	Downstream (2-3kb)	17	78356778	78360077	3300	2	9021	ENST00000330871.3	6164	SOCS3	SOCS3
chr17	78356962	78360839	3878	*	0.0477211	0.2753	Promoter (<=1kb)	17	78360453	78373911	13459	1	101928674	ENST00000592569.1	0	RP11-806H10.4	RP11-806H10.4
chr17	80413395	80416629	3235	*	0.556736	0.0759885	Promoter (<=1kb)	17	80351828	80415118	63291	2	100294362	ENST00000575034.5	0	CTD-2047H16.4	CTD-2047H16.4
chr17	81164907	81166338	1432	*	0.0331332	0.0754782	Promoter (<=1kb)	17	81165507	81183164	17658	1	388428	ENST00000414089.5	0	AATK-AS1	AATK-AS1
chr17	81395398	81400781	5384	*	0.242832	0.0608262	Promoter (<=1kb)	17	81400716	81400778	63	2	100616294	ENST00000584184.1	0	MIR4740	MIR4740
chr17	81958419	81962022	3604	*	0.070559	0.339612	Promoter (<=1kb)	17	81952507	81961293	8787	2	147111	ENST00000409678.7	0	NOTUM	NOTUM
chr17	83077447	83081340	3894	*	0.252936	0.202251	Promoter (<=1kb)	17	83079691	83095119	15429	1	284207	ENST00000320095.11	0	METRNL	METRNL
chr18	111577	112708	1132	*	0.054421	0.097619	Promoter (<=1kb)	18	112256	112339	84	2	102466878	ENST00000619811.1	0	MIR8078	MIR8078
chr18	498688	501331	2644	*	0.128096	0.0914294	Promoter (<=1kb)	18	316740	500722	183983	2	81035	ENST00000400256.4	0	COLEC12	COLEC12
chr18	2846099	2848294	2196	*	0.0580138	0.102846	Promoter (<=1kb)	18	2847030	2915993	68964	1	84034	ENST00000254528.3	0	EMILIN2	EMILIN2
chr18	4452761	4456743	3983	*	0.0263261	0.202243	Promoter (<=1kb)	18	3496032	4455335	959304	2	9229	ENST00000315677.7	0	DLGAP1	DLGAP1
chr18	5628150	5629368	1219	*	0.0857275	0.0713805	Promoter (<=1kb)	18	5393103	5628991	235889	2	23136	ENST00000545076.5	0	EPB41L3	EPB41L3
chr18	5629505	5630709	1205	*	0.0762676	0.0953422	Promoter (<=1kb)	18	5392445	5630663	238219	2	23136	ENST00000637651.1	0	EPB41L3	EPB41L3
chr18	5893400	5896852	3453	*	0.117948	0.116652	Promoter (<=1kb)	18	5882072	5895955	13884	2	645369	ENST00000581347.2	0	TMEM200C	TMEM200C
chr18	7115707	7118663	2957	*	0.147994	0.108977	Promoter (<=1kb)	18	6941744	7117814	176071	2	284217	ENST00000389658.3	0	LAMA1	LAMA1
chr18	13214205	13220208	6004	*	0.0208436	0.220279	Promoter (<=1kb)	18	13217498	13387577	170080	1	753	ENST00000590371.5	0	LDLRAD4	LDLRAD4
chr18	22166119	22171093	4975	*	0.282618	0.119991	Promoter (<=1kb)	18	22166898	22168968	2071	2	100128893	ENST00000583490.1	0	GATA6-AS1	GATA6-AS1
chr18	24270456	24272611	2156	*	0.120281	0.0683304	Promoter (<=1kb)	18	24162045	24272232	110188	2	114876	ENST00000399443.7	0	OSBPL1A	OSBPL1A
chr18	24658444	24661124	2681	*	0.0212631	0.0882528	Promoter (1-2kb)	18	24656993	24660405	3413	1	729950	ENST00000583558.1	1451	RP11-449D8.1	RP11-449D8.1
chr18	25345931	25354990	9060	*	0.0485391	0.176975	Promoter (<=1kb)	18	25061926	25352152	290227	2	25925	ENST00000361524.7	0	ZNF521	ZNF521
chr18	27183961	27186460	2500	*	0.0497297	0.129557	Promoter (<=1kb)	18	26906481	27185317	278837	2	83539	ENST00000618847.4	0	CHST9	CHST9
chr18	32467274	32474552	7279	*	0.121819	0.115321	Promoter (<=1kb)	18	32263522	32470484	206963	2	64762	ENST00000399218.8	0	GAREM1	GAREM1
chr18	33575510	33580952	5443	*	0.0540674	0.174729	Promoter (<=1kb)	18	33578233	33751192	172960	1	80816	ENST00000269197.11	0	ASXL3	ASXL3
chr18	34492812	34495628	2817	*	0.0243816	0.102595	Promoter (<=1kb)	18	34493290	34891844	398555	1	1837	ENST00000283365.13	0	DTNA	DTNA
chr18	34976379	34977798	1420	*	0.205064	0.0736671	Promoter (<=1kb)	18	34976928	35127048	150121	1	10982	ENST00000591734.5	0	MAPRE2	MAPRE2
chr18	36296892	36298753	1862	*	0.200526	0.0878288	Promoter (<=1kb)	18	36297714	36780055	482342	1	80206	ENST00000257209.8	0	FHOD3	FHOD3
chr18	37564981	37569219	4239	*	0.145116	0.0977239	Promoter (<=1kb)	18	37243047	37565641	322595	2	56853	ENST00000334919.9	0	CELF4	CELF4
chr18	48406574	48411055	4482	*	0.13356	0.0743839	Promoter (<=1kb)	18	48026673	48409422	382750	2	201501	ENST00000590800.5	0	ZBTB7C	ZBTB7C
chr18	50192840	50195718	2879	*	0.313893	0.110229	Promoter (<=1kb)	18	49822813	50195093	372281	2	4645	ENST00000285039.11	0	MYO5B	MYO5B
chr18	59265177	59270068	4892	*	0.124887	0.102903	Promoter (3-4kb)	18	59267035	59273385	6351	2	30062	ENST00000256852.7	3317	RAX	RAX
chr18	62324903	62327006	2104	*	0.257315	0.0675084	Promoter (<=1kb)	18	62325287	62367435	42149	1	8792	ENST00000639222.1	0	TNFRSF11A	TNFRSF11A
chr18	69399856	69402665	2810	*	0.135568	0.0705887	Promoter (<=1kb)	18	69401055	69849087	448033	1	220164	ENST00000382713.9	0	DOK6	DOK6
chr18	72541713	72542877	1165	*	0.042793	0.0699227	Promoter (<=1kb)	18	72538111	72543229	5119	2	147381	ENST00000583651.1	352	CBLN2	CBLN2
chr18	76489552	76496554	7003	*	0.254433	0.0656387	Promoter (<=1kb)	18	76491652	76493918	2267	1	101927989	ENST00000581996.2	0	RP11-17M16.2	RP11-17M16.2
chr18	79393674	79395377	1704	*	0.0887947	0.137685	Promoter (<=1kb)	18	79395856	79529325	133470	1	4772	ENST00000253506.9	-479	NFATC1	NFATC1
chr18	79395727	79397274	1548	*	0.0279941	0.084377	Promoter (<=1kb)	18	79395856	79529325	133470	1	4772	ENST00000253506.9	0	NFATC1	NFATC1
chr19	407726	410676	2951	*	0.0230382	0.134771	Promoter (<=1kb)	19	405438	409170	3733	2	126567	ENST00000332235.7	0	C2CD4C	C2CD4C
chr19	590076	595619	5544	*	0.0351461	0.117604	Promoter (<=1kb)	19	589893	617159	27267	1	610	ENST00000251287.2	183	HCN2	HCN2
chr19	674807	677138	2332	*	0.0340577	0.110475	Promoter (<=1kb)	19	676365	683399	7035	1	10272	ENST00000166139.8	0	FSTL3	FSTL3
chr19	1285718	1286985	1268	*	0.0896712	0.0699634	Promoter (<=1kb)	19	1286154	1300237	14084	1	1943	ENST00000215368.3	0	EFNA2	EFNA2
chr19	4063410	4068175	4766	*	0.42619	0.109226	Promoter (<=1kb)	19	4044364	4066945	22582	2	51341	ENST00000322357.8	0	ZBTB7A	ZBTB7A
chr19	4580089	4581862	1774	*	0.0521684	0.0779011	Distal Intergenic	19	4542593	4559808	17216	2	10501	ENST00000586582.5	-20281	SEMA6B	SEMA6B
chr19	9912351	9915067	2717	*	0.138563	0.0793022	Promoter (<=1kb)	19	9854616	9913836	59221	2	93145	ENST00000593091.1	0	OLFM2	OLFM2
chr19	9935129	9936931	1803	*	0.220766	0.0524411	Promoter (<=1kb)	19	9853718	9936552	82835	2	93145	ENST00000264833.8	0	OLFM2	OLFM2
chr19	10289418	10292847	3430	*	0.0901046	0.11769	Promoter (<=1kb)	19	10289981	10296778	6798	1	7087	ENST00000221980.4	0	ICAM5	ICAM5
chr19	10401234	10406672	5439	*	0.525424	0.0865884	Promoter (<=1kb)	19	10403458	10403538	81	2	100302213	ENST00000408639.1	0	CDC37	CDC37
chr19	12833484	12834829	1346	*	0.126436	0.0951548	Promoter (<=1kb)	19	12833951	12858864	24914	1	22983	ENST00000591495.5	0	MAST1	MAST1
chr19	15106954	15108030	1077	*	0.130609	0.0497151	Promoter (<=1kb)	19	15107403	15114988	7586	1	85360	ENST00000342784.6	0	SYDE1	SYDE1
chr19	17025431	17027368	1938	*	0.019201	0.098906	Promoter (<=1kb)	19	16892947	17026815	133869	2	27151	ENST00000443236.5	0	CPAMD8	CPAMD8
chr19	17686269	17689086	2818	*	0.0174678	0.0755007	Promoter (<=1kb)	19	17601328	17688199	86872	2	23025	ENST00000519716.6	0	UNC13A	UNC13A
chr19	17947384	17949724	2341	*	0.252296	0.062556	Promoter (1-2kb)	19	17951293	18000080	48788	1	3780	ENST00000222249.13	-1569	KCNN1	KCNN1
chr19	18604218	18614635	10418	*	0.0811083	0.20084	Promoter (<=1kb)	19	18607430	18621039	13610	1	25789	ENST00000600490.5	0	TMEM59L	TMEM59L
chr19	18788050	18791149	3100	*	0.0180863	0.151184	Promoter (<=1kb)	19	18782773	18791305	8533	2	1311	ENST00000542601.6	156	COMP	COMP
chr19	22807106	22807962	857	*	0.0203612	0.0645117	Distal Intergenic	19	22752183	22784107	31925	2	7652	ENST00000596209.3	-22999	ZNF99	ZNF99
chr19	23471070	23472142	1073	*	0.0328919	0.073199	Distal Intergenic	19	23400987	23416075	15089	2	104472717	ENST00000601293.5	-54995	LINC01224	LINC01224
chr19	28726414	28730120	3707	*	0.058537	0.0927042	Promoter (<=1kb)	19	28435388	28727680	292293	2	100420587	ENST00000592347.5	0	AC005307.5	AC005307.5
chr19	28792184	28795353	3170	*	0.0255121	0.1463	Exon (ENST00000590286.1/ENST00000590286.1, exon 1 of 2)	19	28724276	28727777	3502	2	100420587	ENST00000586528.1	-64407	AC005307.5	AC005307.5
chr19	29528254	29532117	3864	*	0.0478466	0.129925	Promoter (1-2kb)	19	29526499	29564479	37981	1	342865	ENST00000335523.7	1755	VSTM2B	VSTM2B
chr19	30223973	30228159	4187	*	0.172559	0.0940248	Promoter (<=1kb)	19	30228514	30548468	319955	1	9745	ENST00000585628.5	-355	ZNF536	ZNF536
chr19	30374668	30376395	1728	*	0.0150175	0.145664	Promoter (2-3kb)	19	30372412	30558059	185648	1	9745	ENST00000355537.3	2256	ZNF536	ZNF536
chr19	33520978	33524181	3204	*	0.3765	0.0658875	Promoter (<=1kb)	19	33386950	33521794	134845	2	5184	ENST00000244137.11	0	PEPD	PEPD
chr19	33618755	33626573	7819	*	0.0493556	0.149965	Promoter (<=1kb)	19	33621955	33772323	150369	1	64377	ENST00000591231.5	0	CHST8	CHST8
chr19	34480890	34483849	2960	*	0.0395895	0.131259	Promoter (<=1kb)	19	34481638	34512304	30667	1	126374	ENST00000590071.6	0	WTIP	WTIP
chr19	35029862	35032539	2678	*	0.0954513	0.146117	Promoter (<=1kb)	19	35030466	35040449	9984	1	6324	ENST00000262631.10	0	SCN1B	SCN1B
chr19	35153959	35156550	2592	*	0.050249	0.0891525	Promoter (<=1kb)	19	35154730	35159999	5270	1	53827	ENST00000392218.6	0	FXYD5	FXYD5
chr19	38228444	38230010	1567	*	0.0897278	0.0916167	Promoter (<=1kb)	19	38211009	38229677	18669	2	8193	ENST00000412732.5	0	DPF1	DPF1
chr19	38359764	38362988	3225	*	0.182115	0.079247	Promoter (1-2kb)	19	38358512	38359857	1346	1	57828	ENST00000585424.1	1252	CATSPERG	CATSPERG
chr19	39514619	39516662	2044	*	0.0500088	0.113922	Promoter (<=1kb)	19	39515113	39520686	5574	1	348303	ENST00000335426.8	0	SELV	SELV
chr19	40216936	40218544	1609	*	0.0401486	0.0687646	Promoter (<=1kb)	19	40216058	40218399	2342	2	148014	ENST00000311308.6	0	TTC9B	TTC9B
chr19	41350579	41354162	3584	*	0.0202659	0.132579	Promoter (<=1kb)	19	41350853	41410853	60001	1	593	ENST00000604424.1	0	BCKDHA	BCKDHA
chr19	41926781	41930421	3641	*	0.0284079	0.087917	Promoter (<=1kb)	19	41928590	41929846	1257	1	100505585	ENST00000594513.1	0	ARHGEF1	ARHGEF1
chr19	41997849	42000847	2999	*	0.0185696	0.0952847	Promoter (<=1kb)	19	41985067	41997497	12431	2	478	ENST00000473086.3	-352	ATP1A3	ATP1A3
chr19	42174885	42180655	5771	*	0.0202979	0.125102	Promoter (<=1kb)	19	42116783	42176025	59243	2	5452	ENST00000524801.6	0	POU2F2	POU2F2
chr19	45495697	45497516	1820	*	0.0902707	0.0599747	Promoter (<=1kb)	19	45497231	45502302	5072	1	147699	ENST00000456399.6	0	PPM1N	PPM1N
chr19	45861906	45865337	3432	*	0.424924	0.111646	Promoter (<=1kb)	19	45863989	45872409	8421	1	3171	ENST00000594297.1	0	FOXA3	FOXA3
chr19	47019628	47023190	3563	*	0.0380245	0.121369	Promoter (<=1kb)	19	47019820	47045775	25956	1	4861	ENST00000602212.5	0	NPAS1	NPAS1
chr19	47415488	47420036	4549	*	0.0480695	0.130147	Promoter (<=1kb)	19	47403124	47418801	15678	2	56917	ENST00000561204.5	0	MEIS3	MEIS3
chr19	49438092	49443937	5846	*	0.202803	0.11128	Promoter (<=1kb)	19	49429401	49441551	12151	2	57030	ENST00000221485.7	0	SLC17A7	SLC17A7
chr19	50431375	50433278	1904	*	0.210852	0.0607448	Promoter (<=1kb)	19	50432903	50466321	33419	1	4606	ENST00000357701.5	0	MYBPC2	MYBPC2
chr19	50636301	50640245	3945	*	0.188208	0.0929802	Promoter (<=1kb)	19	50621977	50638045	16069	2	84258	ENST00000338916.8	0	SYT3	SYT3
chr19	50717919	50719438	1520	*	0.0308869	0.125214	Promoter (<=1kb)	19	50661941	50719450	57510	2	50944	ENST00000391814.5	12	SHANK1	SHANK1
chr19	53881533	53885131	3599	*	0.0310734	0.0890412	Promoter (<=1kb)	19	53881784	53891827	10044	1	5582	ENST00000474397.5	0	PRKCG	PRKCG
chr19	53981990	53982974	985	*	0.020126	0.117845	Promoter (<=1kb)	19	53982307	53982397	91	1	100126325	ENST00000401179.1	0	CACNG8	CACNG8
chr19	54561695	54564336	2642	*	0.0239706	0.087851	Distal Intergenic	19	54572920	54574910	1991	1	11027	ENST00000495786.1	-8584	LILRA2	LILRA2
chr19	55171200	55174169	2970	*	0.06056	0.10064	Promoter (<=1kb)	19	55173640	55174566	927	2	6861	ENST00000590859.1	397	SYT5	SYT5
chr19	55352218	55355032	2815	*	0.0395873	0.179751	Promoter (<=1kb)	19	55349306	55354696	5391	2	125965	ENST00000588572.6	0	COX6B2	COX6B2
chr2	10079302	10081573	2272	*	0.0254399	0.207635	Promoter (<=1kb)	2	10056780	10080411	23632	2	192668	ENST00000381813.4	0	CYS1	CYS1
chr2	10720297	10724435	4139	*	0.160175	0.162643	Promoter (<=1kb)	2	10721100	10778652	57553	1	245973	ENST00000648362.1	0	ATP6V1C2	ATP6V1C2
chr2	10910726	10914052	3327	*	0.0197309	0.212158	Promoter (<=1kb)	2	10911937	10914225	2289	1	3754	ENST00000295082.2	0	KCNF1	KCNF1
chr2	17538235	17542722	4488	*	0.0348633	0.0855456	Promoter (<=1kb)	2	17539126	17655528	116403	1	7447	ENST00000404666.6	0	VSNL1	VSNL1
chr2	19361992	19364466	2475	*	0.169442	0.0607041	Promoter (3-4kb)	2	19351485	19358653	7169	2	130497	ENST00000272223.2	-3339	OSR1	OSR1
chr2	20011943	20013031	1089	*	0.112147	0.086069	Promoter (<=1kb)	2	19992111	20012694	20584	2	4148	ENST00000407540.7	0	MATN3	MATN3
chr2	20662878	20667988	5111	*	0.0187364	0.13137	Promoter (<=1kb)	2	20666664	20679245	12582	1	151449	ENST00000272224.4	0	GDF7	GDF7
chr2	25041525	25044478	2954	*	0.124226	0.0818447	Promoter (<=1kb)	2	25042130	25147888	105759	1	22979	ENST00000401432.7	0	EFR3B	EFR3B
chr2	26562247	26566814	4568	*	0.0222827	0.111562	Promoter (<=1kb)	2	26562582	26579532	16951	1	339778	ENST00000329615.3	0	C2orf70	C2orf70
chr2	26847408	26849112	1705	*	0.233843	0.0693182	Promoter (<=1kb)	2	26847747	26927328	79582	1	56896	ENST00000450961.5	0	DPYSL5	DPYSL5
chr2	27260615	27264900	4286	*	0.204521	0.146037	Promoter (<=1kb)	2	27254572	27263259	8688	2	7781	ENST00000233535.8	0	SLC30A3	SLC30A3
chr2	29920218	29921688	1471	*	0.049274	0.138542	Promoter (<=1kb)	2	29192774	29921566	728793	2	238	ENST00000389048.7	0	ALK	ALK
chr2	30230932	30232644	1713	*	0.0670438	0.0852117	Promoter (<=1kb)	2	30231369	30260028	28660	1	81606	ENST00000395323.8	0	LBH	LBH
chr2	36354861	36357394	2534	*	0.2414	0.0783249	Promoter (<=1kb)	2	36355926	36551135	195210	1	51232	ENST00000280527.6	0	CRIM1	CRIM1
chr2	39665007	39667287	2281	*	0.0533717	0.132172	Promoter (<=1kb)	2	39665498	39717450	51953	1	130733	ENST00000482239.5	0	TMEM178A	TMEM178A
chr2	44934256	44936067	1812	*	0.0253781	0.076936	Promoter (<=1kb)	2	44923035	44935644	12610	2	107985879	ENST00000432125.2	0	NA	NA
chr2	44938298	44939278	981	*	0.0267929	0.0503247	Promoter (<=1kb)	2	44921077	44939199	18123	2	107985879	ENST00000437916.2	0	NA	NA
chr2	46296758	46305617	8860	*	0.17928	0.12284	Promoter (<=1kb)	2	46297402	46386703	89302	1	2034	ENST00000263734.4	0	EPAS1	EPAS1
chr2	50342947	50349366	6420	*	0.0298782	0.13179	Promoter (<=1kb)	2	49920763	50347754	426992	2	9378	ENST00000342183.9	0	NRXN1	NRXN1
chr2	54722643	54726449	3807	*	0.316775	0.115023	Promoter (<=1kb)	2	54723665	54816862	93198	1	400954	ENST00000491655.1	0	EML6	EML6
chr2	56183841	56185607	1767	*	0.015703	0.0694673	Promoter (<=1kb)	2	56173534	56184908	11375	2	100129434	ENST00000596663.5	0	AC007743.1	AC007743.1
chr2	59066127	59068007	1881	*	0.0267161	0.0668017	Intron (ENST00000650010.1/400955, intron 5 of 8)	2	59014354	59277688	263335	1	400955	ENST00000650010.1	51773	NA	NA
chr2	60547787	60553497	5711	*	0.141374	0.144597	Promoter (<=1kb)	2	60451781	60550925	99145	2	53335	ENST00000489516.7	0	BCL11A	BCL11A
chr2	60553647	60558882	5236	*	0.0651607	0.16454	Promoter (<=1kb)	2	60450520	60554467	103948	2	53335	ENST00000646249.1	0	BCL11A	BCL11A
chr2	68318878	68319857	980	*	0.0368115	0.0989982	Promoter (<=1kb)	2	68284171	68319400	35230	2	25927	ENST00000409559.7	0	CNRIP1	CNRIP1
chr2	68643080	68644963	1884	*	0.0877878	0.0736467	Promoter (<=1kb)	2	68643589	68658247	14659	1	10887	ENST00000303786.4	0	APLF	APLF
chr2	69012843	69014640	1798	*	0.232013	0.0755393	Promoter (<=1kb)	2	69013178	69249327	236150	1	84168	ENST00000303714.8	0	ANTXR1	ANTXR1
chr2	72144439	72150836	6398	*	0.0645492	0.146146	Promoter (<=1kb)	2	72129238	72147862	18625	2	56603	ENST00000546307.5	0	CYP26B1	CYP26B1
chr2	72915433	72916257	825	*	0.0480594	0.0796287	Promoter (<=1kb)	2	72916260	72934328	18069	1	2016	ENST00000394111.6	-3	EMX1	EMX1
chr2	72917404	72921678	4275	*	0.060033	0.126391	Promoter (<=1kb)	2	72917475	72934891	17417	1	2016	ENST00000258106.10	0	EMX1	EMX1
chr2	73291041	73294083	3043	*	0.0794391	0.156069	Promoter (<=1kb)	2	73290929	73293705	2777	2	1961	ENST00000436467.3	0	EGR4	EGR4
chr2	80301735	80305392	3658	*	0.0412112	0.143618	Promoter (<=1kb)	2	80305105	80648861	343757	1	1496	ENST00000541047.5	0	CTNNA2	CTNNA2
chr2	84879948	84881605	1658	*	0.0321012	0.16833	Promoter (<=1kb)	2	84821650	84881245	59596	2	129293	ENST00000335459.9	0	TRABD2A	TRABD2A
chr2	85132573	85134729	2157	*	0.161393	0.147842	Promoter (<=1kb)	2	85133410	85310388	176979	1	83439	ENST00000282111.3	0	TCF7L1	TCF7L1
chr2	85753656	85756376	2721	*	0.0635066	0.17477	Promoter (<=1kb)	2	85753894	85788066	34173	1	84913	ENST00000306279.3	0	ATOH8	ATOH8
chr2	85887525	85890041	2517	*	0.431478	0.0664021	Promoter (<=1kb)	2	85889280	85890980	1701	1	101928113	ENST00000455121.3	0	NA	NA
chr2	86335905	86340572	4668	*	0.180271	0.103027	Promoter (<=1kb)	2	86213993	86337654	123662	2	65055	ENST00000165698.9	0	REEP1	REEP1
chr2	88451216	88454744	3529	*	0.068998	0.0989739	Promoter (<=1kb)	2	88446787	88452656	5870	2	344167	ENST00000428390.2	0	FOXI3	FOXI3
chr2	91839759	91840487	729	*	0.0555588	0.177856	Distal Intergenic	2	91775944	91781169	5226	1	645367	ENST00000418938.2	63815	NA	NA
chr2	94272606	94273879	1274	*	0.0221712	0.3427	Distal Intergenic	2	94582873	94585473	2601	2	100133920	ENST00000562856.1	311594	RP11-407P15.1	RP11-407P15.1
chr2	94947398	94949237	1840	*	0.0212911	0.0644575	Promoter (<=1kb)	2	94868685	94947341	78657	2	442028	ENST00000582835.1	-57	AC097374.2	AC097374.2
chr2	96321180	96322384	1205	*	0.0654798	0.0615634	Promoter (2-3kb)	2	96325331	96327196	1866	1	150771	ENST00000420176.5	-2947	ITPRIPL1	ITPRIPL1
chr2	96536608	96538581	1974	*	0.209374	0.104696	Promoter (<=1kb)	2	96536743	96550285	13543	1	10865	ENST00000470579.5	0	ARID5A	ARID5A
chr2	100321099	100324438	3340	*	0.108162	0.0866146	Promoter (<=1kb)	2	100273291	100322733	49443	2	164832	ENST00000393437.7	0	LONRF2	LONRF2
chr2	101386219	101387874	1656	*	0.0570941	0.0754579	Promoter (<=1kb)	2	101345551	101387595	42045	2	200407	ENST00000324768.5	0	CREG2	CREG2
chr2	104843099	104852838	9740	*	0.01728	0.178251	Promoter (<=1kb)	2	104807572	104851461	43890	2	100506421	ENST00000413121.5	0	LINC01158	LINC01158
chr2	115160190	115163310	3121	*	0.0221388	0.0977566	Promoter (<=1kb)	2	115130935	115161191	30257	2	389023	ENST00000448663.5	0	DPP10-AS1	DPP10-AS1
chr2	118855410	118859200	3791	*	0.0607829	0.191089	Distal Intergenic	2	118842171	118847678	5508	2	2019	ENST00000295206.6	-7732	EN1	EN1
chr2	120344551	120346077	1527	*	0.105891	0.0582071	Promoter (<=1kb)	2	120346143	120351808	5666	1	3625	ENST00000295228.3	-66	INHBB	INHBB
chr2	120734181	120737871	3691	*	0.0454707	0.125436	Promoter (<=1kb)	2	120735623	120951466	215844	1	2736	ENST00000482119.5	0	GLI2	GLI2
chr2	130754491	130756363	1873	*	0.0831362	0.0987405	Promoter (<=1kb)	2	130755435	130765086	9652	1	205147	ENST00000321420.4	0	AMER3	AMER3
chr2	130962942	130965164	2223	*	0.0224369	0.101416	Promoter (<=1kb)	2	130963642	131045446	81805	1	50649	ENST00000409303.6	0	ARHGEF4	ARHGEF4
chr2	132037407	132039082	1676	*	0.0574137	0.117872	Exon (ENST00000450396.1/ENST00000450396.1, exon 1 of 1)	2	131983937	131994161	10225	2	101928067	ENST00000419784.1	-43246	NA	NA
chr2	132667772	132673112	5341	*	0.0189309	0.166559	Promoter (<=1kb)	2	132644853	132670205	25353	2	116372	ENST00000397463.2	0	LYPD1	LYPD1
chr2	134717501	134719576	2076	*	0.142676	0.0829226	Promoter (<=1kb)	2	134455759	134719000	263242	2	81615	ENST00000281924.6	0	TMEM163	TMEM163
chr2	136764206	136767515	3310	*	0.0257228	0.115375	Promoter (<=1kb)	2	136765545	137056515	290971	1	80731	ENST00000472720.5	0	THSD7B	THSD7B
chr2	138778001	138782802	4802	*	0.0255552	0.146134	Promoter (<=1kb)	2	138670772	138780348	109577	2	11249	ENST00000272641.3	0	NXPH2	NXPH2
chr2	143934273	143941117	6845	*	0.0227885	0.142486	Promoter (<=1kb)	2	143937073	143964156	27084	1	101928386	ENST00000422799.1	0	AC016910.1	AC016910.1
chr2	149038288	149039582	1295	*	0.0484078	0.0939153	Promoter (<=1kb)	2	149038467	149215262	176796	1	130576	ENST00000409642.7	0	LYPD6B	LYPD6B
chr2	149329719	149332664	2946	*	0.164194	0.0632076	Promoter (<=1kb)	2	149329985	149473623	143639	1	130574	ENST00000409381.5	0	LYPD6	LYPD6
chr2	150484067	150487726	3660	*	0.146236	0.128891	Promoter (<=1kb)	2	150468195	150487667	19473	2	390	ENST00000375734.6	0	RND3	RND3
chr2	151289229	151292290	3062	*	0.11622	0.104222	Promoter (<=1kb)	2	151270465	151290057	19593	2	9111	ENST00000243346.9	0	NMI	NMI
chr2	152095827	152101566	5740	*	0.0254348	0.152168	Promoter (<=1kb)	2	151832768	152099475	266708	2	785	ENST00000539935.6	0	CACNB4	CACNB4
chr2	152334725	152337409	2685	*	0.327867	0.121618	Promoter (<=1kb)	2	152335237	152649834	314598	1	114793	ENST00000288670.13	0	FMNL2	FMNL2
chr2	153475957	153479645	3689	*	0.0238874	0.107797	Promoter (<=1kb)	2	153477338	153478808	1471	2	56475	ENST00000325926.3	0	RPRM	RPRM
chr2	157627262	157629315	2054	*	0.0895138	0.129035	Promoter (<=1kb)	2	157526767	157629005	102239	2	130399	ENST00000243349.12	0	ACVR1C	ACVR1C
chr2	160490378	160495882	5505	*	0.0842974	0.132467	Promoter (<=1kb)	2	160272151	160493379	221229	2	5937	ENST00000474820.5	0	RBMS1	RBMS1
chr2	167292249	167294068	1820	*	0.295196	0.0762779	Exon (ENST00000442316.1/ENST00000442316.1, exon 1 of 3)	2	167248682	167259749	11068	1	129446	ENST00000295237.10	43567	XIRP2	XIRP2
chr2	169359963	169365234	5272	*	0.0813701	0.16636	Promoter (<=1kb)	2	169127109	169362534	235426	2	4036	ENST00000649046.1	0	LRP2	LRP2
chr2	170769972	170772330	2359	*	0.286284	0.0957018	Promoter (<=1kb)	2	170723086	170770766	47681	2	101926913	ENST00000442456.4	0	NA	NA
chr2	170814577	170820141	5565	*	0.0855438	0.128042	Promoter (<=1kb)	2	170816114	170822116	6003	1	2571	ENST00000445006.5	0	GAD1	GAD1
chr2	172735340	172737144	1805	*	0.148562	0.103941	Promoter (<=1kb)	2	172735841	173052887	317047	1	11069	ENST00000397081.7	0	RAPGEF4	RAPGEF4
chr2	174335916	174337855	1940	*	0.0887318	0.0691392	Promoter (<=1kb)	2	174334946	174338492	3547	1	100131390	ENST00000394967.2	970	SP9	SP9
chr2	174680897	174685347	4451	*	0.0551364	0.149823	Promoter (<=1kb)	2	174560770	174682899	122130	2	7456	ENST00000272746.9	0	WIPF1	WIPF1
chr2	175003089	175009424	6336	*	0.0979478	0.127432	Promoter (<=1kb)	2	174799363	175005226	205864	2	1123	ENST00000409900.7	0	CHN1	CHN1
chr2	176088416	176101577	13162	*	0.0860231	0.137364	Promoter (<=1kb)	2	176099730	176101193	1464	1	3238	ENST00000406506.3	0	HOXD12	HOXD12
chr2	176127927	176135332	7406	*	0.0177856	0.182012	Promoter (<=1kb)	2	176129694	176132695	3002	1	3234	ENST00000429017.2	0	HOXD8	HOXD8
chr2	176177855	176179870	2016	*	0.0431633	0.0729357	Promoter (<=1kb)	2	176164051	176178099	14049	2	401022	ENST00000413969.6	0	HAGLR	HAGLR
chr2	178193638	178200217	6580	*	0.16409	0.146022	Promoter (<=1kb)	2	178194481	178395772	201292	1	114880	ENST00000392505.6	0	OSBPL6	OSBPL6
chr2	196592100	196594280	2181	*	0.172821	0.0717437	Promoter (<=1kb)	2	196194072	196592684	398613	2	57520	ENST00000260983.8	0	HECW2	HECW2
chr2	197804196	197806971	2776	*	0.130216	0.158343	Promoter (<=1kb)	2	197804702	198148401	343700	1	5334	ENST00000428675.5	0	PLCL1	PLCL1
chr2	199455379	199460889	5511	*	0.327086	0.0681485	Promoter (<=1kb)	2	199457837	199476504	18668	1	150538	ENST00000441234.1	0	SATB2-AS1	SATB2-AS1
chr2	205681529	205682649	1121	*	0.0624707	0.0935606	Promoter (<=1kb)	2	205681990	205701557	19568	1	8828	ENST00000464003.1	0	NRP2	NRP2
chr2	208405633	208408715	3083	*	0.0186264	0.16452	Promoter (<=1kb)	2	208406831	208494506	87676	1	5746	ENST00000272847.6	0	PTH2R	PTH2R
chr2	218008558	218010836	2279	*	0.0838037	0.0929549	Promoter (<=1kb)	2	217799588	218010421	210834	2	7145	ENST00000646520.1	0	TNS1	TNS1
chr2	218957337	218961748	4412	*	0.0767333	0.20911	Promoter (<=1kb)	2	218959655	218962162	2508	1	8941	ENST00000302625.5	0	CDK5R2	CDK5R2
chr2	218983914	218987447	3534	*	0.0313217	0.12105	Promoter (<=1kb)	2	218981087	218985657	4571	2	54738	ENST00000295727.1	0	FEV	FEV
chr2	219440878	219444171	3294	*	0.0178516	0.135961	Promoter (<=1kb)	2	219441516	219448171	6656	1	10290	ENST00000435853.5	0	SPEG	SPEG
chr2	219496991	219499855	2865	*	0.584266	0.0755393	Promoter (<=1kb)	2	219497691	219498287	597	1	100996693	ENST00000475104.1	0	SPEG	SPEG
chr2	219549748	219554413	4666	*	0.204219	0.0882365	Promoter (<=1kb)	2	219550729	219552389	1661	2	23363	ENST00000462534.5	0	OBSL1	OBSL1
chr2	219560299	219573389	13091	*	0.0284856	0.164006	Promoter (<=1kb)	2	219550729	219570739	20011	2	23363	ENST00000465149.1	0	OBSL1	OBSL1
chr2	221568495	221577023	8529	*	0.0596188	0.120134	Promoter (<=1kb)	2	221418029	221572290	154262	2	2043	ENST00000281821.6	0	EPHA4	EPHA4
chr2	222292193	222308934	16742	*	0.017582	0.164682	Promoter (<=1kb)	2	222298147	222305217	7071	1	151278	ENST00000295226.1	0	CCDC140	CCDC140
chr2	222319529	222321727	2199	*	0.0507665	0.130457	Promoter (<=1kb)	2	222320674	222321659	986	1	440934	ENST00000424010.1	0	AC010980.2	AC010980.2
chr2	225039802	225045528	5727	*	0.0502341	0.131499	Promoter (<=1kb)	2	224765090	225042442	277353	2	55619	ENST00000258390.11	0	DOCK10	DOCK10
chr2	229266558	229273018	6461	*	0.0144541	0.122951	Promoter (<=1kb)	2	229023974	229271265	247292	2	55022	ENST00000392054.7	0	PID1	PID1
chr2	229712407	229715120	2714	*	0.0777749	0.221142	Promoter (<=1kb)	2	229357629	229714558	356930	2	92737	ENST00000341772.4	0	DNER	DNER
chr2	231925144	231928455	3312	*	0.0572029	0.0718794	Promoter (<=1kb)	2	231921820	231926403	4584	2	4880	ENST00000409852.1	0	NPPC	NPPC
chr2	232522294	232525167	2874	*	0.0165698	0.152567	Promoter (<=1kb)	2	232522501	232523330	830	1	646960	ENST00000602410.1	0	PRSS56	PRSS56
chr2	232926859	232928528	1670	*	0.164477	0.108589	Promoter (<=1kb)	2	232879215	232928154	48940	2	25791	ENST00000373552.8	0	NGEF	NGEF
chr2	235668315	235670725	2411	*	0.0647163	0.0844369	Promoter (<=1kb)	2	235669604	236126554	456951	1	116987	ENST00000409538.5	0	AGAP1	AGAP1
chr2	236178147	236180303	2157	*	0.0207767	0.144931	Intron (ENST00000415226.1/ENST00000415226.1, intron 1 of 3)	2	236165236	236168369	3134	2	2637	ENST00000306318.4	-9778	GBX2	GBX2
chr2	240453375	240454576	1202	*	0.0180313	0.0691919	Promoter (<=1kb)	2	240454838	240462484	7647	1	2817	ENST00000426280.3	-262	GPC1	GPC1
chr2	240818975	240823176	4202	*	0.417543	0.102653	Promoter (<=1kb)	2	240713761	240820372	106612	2	547	ENST00000649096.1	0	KIF1A	KIF1A
chr2	241844074	241845805	1732	*	0.0245263	0.05523	Exon (ENST00000442867.1/ENST00000442867.1, exon 1 of 2)	2	241851233	241852886	1654	2	5133	ENST00000343705.3	7081	PDCD1	PDCD1
chr20	1183692	1186095	2404	*	0.126436	0.162004	Promoter (<=1kb)	20	1186092	1207036	20945	1	400831	ENST00000619766.1	0	C20orf202	C20orf202
chr20	1225988	1231753	5766	*	0.167657	0.140208	Promoter (<=1kb)	20	1226056	1296421	70366	1	642636	ENST00000402452.5	0	RAD21L1	RAD21L1
chr20	2691063	2697086	6024	*	0.0991488	0.160325	Promoter (<=1kb)	20	2692878	2760101	67224	1	57593	ENST00000449079.7	0	EBF4	EBF4
chr20	4148238	4150465	2228	*	0.419175	0.145834	Promoter (<=1kb)	20	4148779	4187746	38968	1	54498	ENST00000621355.4	0	SMOX	SMOX
chr20	4822057	4824012	1956	*	0.186787	0.0758347	Promoter (<=1kb)	20	4780023	4823645	43623	2	9770	ENST00000379400.7	0	RASSF2	RASSF2
chr20	6765728	6771559	5832	*	0.0303786	0.184453	Promoter (<=1kb)	20	6767664	6780280	12617	1	650	ENST00000378827.4	0	BMP2	BMP2
chr20	9837563	9839664	2102	*	0.158641	0.0699634	Promoter (<=1kb)	20	9537389	9838831	301443	2	57144	ENST00000378423.5	0	PAK5	PAK5
chr20	10217432	10219290	1859	*	0.0436922	0.0597944	Promoter (<=1kb)	20	10218830	10307418	88589	1	6616	ENST00000254976.6	0	SNAP25	SNAP25
chr20	13214647	13224945	10299	*	0.102591	0.195028	Promoter (<=1kb)	20	13221771	13300651	78881	1	140862	ENST00000262487.4	0	ISM1	ISM1
chr20	17223821	17229782	5962	*	0.0291635	0.162632	Promoter (<=1kb)	20	17226107	17484578	258472	1	5126	ENST00000377899.5	0	PCSK2	PCSK2
chr20	19211819	19213386	1568	*	0.147828	0.0680912	Promoter (<=1kb)	20	19212646	19722937	510292	1	57419	ENST00000328041.10	0	SLC24A3	SLC24A3
chr20	20361562	20374099	12538	*	0.0212953	0.269845	Promoter (<=1kb)	20	20368121	20370949	2829	1	3642	ENST00000310227.2	0	INSM1	INSM1
chr20	21518285	21525790	7506	*	0.099837	0.154971	Promoter (4-5kb)	20	21511010	21514026	3017	2	4821	ENST00000377142.4	-4259	NKX2-2	NKX2-2
chr20	29408958	29410876	1919	*	0.0539219	0.0791819	Exon (ENST00000634362.1/ENST00000634362.1, exon 1 of 1)	20	29415264	29416911	1648	2	647476	ENST00000634243.1	6035	NA	NA
chr20	29427358	29428725	1368	*	0.0325825	0.0668181	Exon (ENST00000635158.1/ENST00000635158.1, exon 1 of 1)	20	29415264	29416911	1648	2	647476	ENST00000634243.1	-10447	NA	NA
chr20	31869642	31871298	1657	*	0.0170639	0.122119	Promoter (<=1kb)	20	31847637	31870664	23028	2	128853	ENST00000278979.7	0	DUSP15	DUSP15
chr20	32583044	32588070	5027	*	0.193485	0.18626	Promoter (<=1kb)	20	32443062	32584890	141829	2	140688	ENST00000621426.6	0	NOL4L	NOL4L
chr20	36302902	36308319	5418	*	0.0401237	0.197146	Promoter (<=1kb)	20	36306336	36528637	222302	1	22839	ENST00000373913.7	0	DLGAP4	DLGAP4
chr20	37902167	37905429	3263	*	0.0215485	0.175496	Promoter (<=1kb)	20	37903104	37945350	42247	1	128434	ENST00000373461.8	0	VSTM2L	VSTM2L
chr20	38671506	38674848	3343	*	0.0310143	0.117834	Distal Intergenic	20	38647063	38651035	3973	1	343578	ENST00000414158.1	24443	ARHGAP40	ARHGAP40
chr20	38720064	38731624	11561	*	0.0252961	0.206903	Promoter (<=1kb)	20	38724462	38729372	4911	1	140679	ENST00000217420.1	0	SLC32A1	SLC32A1
chr20	41365305	41368240	2936	*	0.0278602	0.192942	Promoter (<=1kb)	20	41359966	41366827	6862	2	90187	ENST00000332312.3	0	EMILIN3	EMILIN3
chr20	44808933	44811068	2136	*	0.142614	0.0575882	Promoter (<=1kb)	20	44751808	44810338	58531	2	140730	ENST00000372851.7	0	RIMS4	RIMS4
chr20	45404653	45408155	3503	*	0.126454	0.171803	Promoter (<=1kb)	20	45375477	45407889	32413	2	27296	ENST00000494455.5	0	TP53TG5	TP53TG5
chr20	46305713	46310231	4519	*	0.0194935	0.225695	Promoter (<=1kb)	20	46173734	46308498	134765	2	64405	ENST00000537909.2	0	CDH22	CDH22
chr20	46894195	46896243	2049	*	0.124788	0.0606298	Promoter (<=1kb)	20	46894624	47188844	294221	1	2139	ENST00000327619.9	0	EYA2	EYA2
chr20	47783870	47788194	4325	*	0.0544793	0.196719	Promoter (<=1kb)	20	47656912	47786586	129675	2	55959	ENST00000359930.8	0	SULF2	SULF2
chr20	49481875	49484770	2896	*	0.0540851	0.10042	Promoter (<=1kb)	20	49298107	49482009	183903	2	3745	ENST00000635878.1	0	KCNB1	KCNB1
chr20	51541650	51542719	1070	*	0.0333333	0.0552503	Promoter (<=1kb)	20	51386957	51542719	155763	2	4773	ENST00000371564.7	0	NFATC2	NFATC2
chr20	51558149	51562926	4778	*	0.0209779	0.127515	Promoter (<=1kb)	20	51388626	51562831	174206	2	4773	ENST00000609943.5	0	NFATC2	NFATC2
chr20	54475002	54477927	2926	*	0.117424	0.151906	Promoter (<=1kb)	20	54475597	54651171	175575	1	55816	ENST00000262593.9	0	DOK5	DOK5
chr20	57264033	57268984	4952	*	0.0946462	0.102847	Promoter (<=1kb)	20	57168748	57266628	97881	2	655	ENST00000395863.7	0	BMP7	BMP7
chr20	58839583	58843097	3515	*	0.0229263	0.135062	Promoter (<=1kb)	20	58819078	58840175	21098	2	149775	ENST00000631314.2	0	GNAS-AS1	GNAS-AS1
chr20	59599181	59609322	10142	*	0.0140258	0.17477	Promoter (<=1kb)	20	59603505	59743113	139609	1	116154	ENST00000434923.1	0	PHACTR3	PHACTR3
chr20	63101836	63103765	1930	*	0.0824484	0.138465	Promoter (<=1kb)	20	63102205	63104386	2182	1	768096	ENST00000433161.1	0	NA	NA
chr20	63360338	63361972	1635	*	0.0226909	0.118734	Promoter (<=1kb)	20	63343223	63361343	18121	2	1137	ENST00000370263.8	0	CHRNA4	CHRNA4
chr20	63470994	63472692	1699	*	0.150748	0.188488	Promoter (<=1kb)	20	63400210	63472677	72468	2	3785	ENST00000626839.2	0	KCNQ2	KCNQ2
chr20	63830062	63832059	1998	*	0.278284	0.081689	Promoter (<=1kb)	20	63743666	63831214	87549	2	140685	ENST00000245663.8	0	ZBTB46	ZBTB46
chr20	64047694	64050263	2570	*	0.0600729	0.169227	Promoter (<=1kb)	20	64047582	64049641	2060	2	54345	ENST00000340356.8	0	SOX18	SOX18
chr20	64083304	64085886	2583	*	0.103797	0.109312	Promoter (<=1kb)	20	64083380	64084359	980	2	198437	ENST00000308906.6	0	LKAAEAR1	LKAAEAR1
chr20	64101396	64104227	2832	*	0.0331976	0.136448	Promoter (<=1kb)	20	64102394	64190160	87767	1	4661	ENST00000644172.1	0	MYT1	MYT1
chr21	10520226	10523214	2989	*	0.0432091	0.163498	Promoter (<=1kb)	21	10521553	10606140	84588	1	7179	ENST00000622113.4	0	TPTE	TPTE
chr21	10626865	10627947	1083	*	0.0380714	0.467762	Distal Intergenic	21	10521575	10605716	84142	1	7179	ENST00000618007.4	105290	TPTE	TPTE
chr21	25638086	25641146	3061	*	0.0625412	0.143402	Promoter (<=1kb)	21	25639272	25714573	75302	1	58494	ENST00000400532.5	0	JAM2	JAM2
chr21	26571888	26574285	2398	*	0.0334011	0.09924	Promoter (<=1kb)	21	26466209	26573284	107076	2	116159	ENST00000299340.8	0	CYYR1	CYYR1
chr21	26963974	26969341	5368	*	0.0454636	0.0981031	Promoter (<=1kb)	21	26917912	26966513	48602	2	11096	ENST00000284987.5	0	ADAMTS5	ADAMTS5
chr21	29937238	29941239	4002	*	0.0278728	0.147618	Promoter (<=1kb)	21	29536933	29939532	402600	2	2897	ENST00000327783.8	0	GRIK1	GRIK1
chr21	31556820	31560123	3304	*	0.163792	0.145286	Promoter (<=1kb)	21	31559245	31560487	1243	1	150051	ENST00000433071.2	0	NA	NA
chr21	31871499	31874201	2703	*	0.0925334	0.103207	Promoter (<=1kb)	21	31873315	32004064	130750	1	30811	ENST00000270112.6	0	HUNK	HUNK
chr21	33023124	33030419	7296	*	0.0515868	0.127696	Promoter (<=1kb)	21	33025845	33029196	3352	1	10215	ENST00000382357.3	0	OLIG2	OLIG2
chr21	34887873	34893932	6060	*	0.321813	0.168552	Promoter (<=1kb)	21	34787801	34888690	100890	2	861	ENST00000344691.8	0	RUNX1	RUNX1
chr21	38653489	38662795	9307	*	0.066128	0.138791	Promoter (<=1kb)	21	38380027	38661694	281668	2	2078	ENST00000398910.5	0	ERG	ERG
chr21	45643691	45644565	875	*	0.085871	0.0952173	Promoter (<=1kb)	21	45643694	45788739	145046	1	54039	ENST00000465077.5	0	PCBP3	PCBP3
chr22	16717706	16718259	554	*	0.0295053	0.0570615	Distal Intergenic	22	16746869	16748645	1777	2	101929350	ENST00000422917.1	30386	NA	NA
chr22	17120492	17121814	1323	*	0.0362125	0.142821	Promoter (<=1kb)	22	17121586	17130443	8858	1	100996342	ENST00000428078.4	0	AC006946.15	AC006946.15
chr22	25282681	25283725	1045	*	0.0254318	0.0718763	Promoter (<=1kb)	22	25282613	25320086	37474	1	91353	ENST00000650352.1	68	NA	NA
chr22	27795968	27802513	6546	*	0.0504557	0.170775	Promoter (<=1kb)	22	27748277	27801498	53222	2	4330	ENST00000302326.4	0	MN1	MN1
chr22	30822215	30823770	1556	*	0.0281682	0.0684824	Promoter (<=1kb)	22	30822516	30907824	85309	1	23762	ENST00000437268.6	0	OSBP2	OSBP2
chr22	32801072	32803441	2370	*	0.0454915	0.115064	Promoter (<=1kb)	22	32801701	32863043	61343	1	7078	ENST00000266085.6	0	TIMP3	TIMP3
chr22	33056662	33058524	1863	*	0.0359132	0.130041	Promoter (<=1kb)	22	32512552	33058372	545821	2	8224	ENST00000358763.6	0	SYN3	SYN3
chr22	33919437	33923640	4204	*	0.0986606	0.125435	Promoter (<=1kb)	22	33272861	33920421	647561	2	9215	ENST00000354992.6	0	LARGE1	LARGE1
chr22	37426896	37428634	1739	*	0.117004	0.0866097	Promoter (<=1kb)	22	37340644	37427445	86802	2	114794	ENST00000452946.1	0	ELFN2	ELFN2
chr22	38454697	38456466	1770	*	0.0819316	0.159662	Promoter (<=1kb)	22	38426327	38455199	28873	2	3761	ENST00000303592.3	0	KCNJ4	KCNJ4
chr22	39556093	39558069	1977	*	0.0876995	0.0855583	Distal Intergenic	22	39570753	39684528	113776	1	8911	ENST00000407673.5	-12684	CACNA1I	CACNA1I
chr22	41914069	41917089	3021	*	0.085275	0.121565	Promoter (<=1kb)	22	41909554	41914667	5114	2	440829	ENST00000621082.1	0	SHISA8	SHISA8
chr22	42719767	42721838	2072	*	0.17756	0.109177	Promoter (<=1kb)	22	42692112	42720910	28799	2	53947	ENST00000642412.1	0	A4GALT	A4GALT
chr22	43341748	43343648	1901	*	0.0587776	0.107706	Promoter (<=1kb)	22	43197283	43343388	146106	2	80274	ENST00000360835.8	0	SCUBE1	SCUBE1
chr22	43861798	43863107	1310	*	0.0616781	0.0682046	Promoter (<=1kb)	22	43824509	43862503	37995	2	25830	ENST00000330884.8	0	SULT4A1	SULT4A1
chr22	44329763	44332833	3071	*	0.0413493	0.143541	Distal Intergenic	22	44243667	44312851	69185	2	85352	ENST00000381176.4	-16912	KIAA1644	KIAA1644
chr22	45005374	45010991	5618	*	0.296158	0.117482	Promoter (<=1kb)	22	44881162	45008993	127832	2	112885	ENST00000396103.7	0	PHF21B	PHF21B
chr22	46736037	46739801	3765	*	0.0225155	0.177181	Promoter (<=1kb)	22	46684411	46738261	53851	2	64781	ENST00000216264.12	0	CERK	CERK
chr22	48488561	48492117	3557	*	0.0610978	0.105315	Promoter (<=1kb)	22	48489460	48750823	261364	1	25817	ENST00000402357.5	0	FAM19A5	FAM19A5
chr22	49723929	49732235	8307	*	0.149427	0.117873	Exon (ENST00000447372.1/ENST00000447372.1, exon 1 of 2)	22	49775261	49776115	855	2	23774	ENST00000479985.1	43880	BRD1	BRD1
chr3	1102989	1104253	1265	*	0.0142779	0.0662597	Intron (ENST00000446702.6/27255, intron 1 of 22)	3	1093024	1298369	205346	1	27255	ENST00000394261.2	9965	CNTN6	CNTN6
chr3	2097852	2100933	3082	*	0.315973	0.111363	Promoter (<=1kb)	3	2098813	2745687	646875	1	152330	ENST00000422330.5	0	CNTN4	CNTN4
chr3	3798177	3800600	2424	*	0.198627	0.0883496	Promoter (<=1kb)	3	3782638	3799896	17259	2	100130207	ENST00000469888.1	0	NA	NA
chr3	6860717	6863863	3147	*	0.0644072	0.100378	Promoter (<=1kb)	3	6861115	7693670	832556	1	2917	ENST00000467425.5	0	GRM7	GRM7
chr3	8501279	8502120	842	*	0.0229382	0.068254	Promoter (<=1kb)	3	7954639	8501598	546960	2	100288428	ENST00000446281.5	0	LMCD1-AS1	LMCD1-AS1
chr3	9552995	9556311	3317	*	0.0188117	0.0951752	Promoter (<=1kb)	3	9498361	9553802	55442	2	375323	ENST00000287585.7	0	LHFPL4	LHFPL4
chr3	11056706	11061346	4641	*	0.0184784	0.12173	Distal Intergenic	3	11032191	11039169	6979	1	6529	ENST00000495636.2	24515	SLC6A1	SLC6A1
chr3	12003863	12007577	3715	*	0.122104	0.129722	Promoter (<=1kb)	3	12004402	12191400	186999	1	6854	ENST00000621198.4	0	SYN2	SYN2
chr3	12287296	12289013	1718	*	0.390971	0.0778721	Promoter (<=1kb)	3	12287368	12434344	146977	1	5468	ENST00000397010.6	0	PPARG	PPARG
chr3	12993011	12995199	2189	*	0.285319	0.14379	Promoter (<=1kb)	3	12908349	12994384	86036	2	9922	ENST00000648386.1	0	IQSEC1	IQSEC1
chr3	13282332	13283944	1613	*	0.108486	0.0668706	Promoter (<=1kb)	3	12900753	13283281	382529	2	9922	ENST00000648114.1	0	IQSEC1	IQSEC1
chr3	13877263	13882419	5157	*	0.0224145	0.281878	Promoter (<=1kb)	3	13816258	13880121	63864	2	7476	ENST00000285018.4	0	WNT7A	WNT7A
chr3	14599746	14604377	4632	*	0.025176	0.249008	Exon (ENST00000635800.1/ENST00000635800.1, exon 1 of 3)	3	14493206	14556075	62870	2	80852	ENST00000637182.1	-43671	GRIP2	GRIP2
chr3	18422078	18430662	8585	*	0.0898962	0.225466	Promoter (<=1kb)	3	18345387	18425337	79951	2	6304	ENST00000338745.10	0	SATB1	SATB1
chr3	18437957	18449297	11341	*	0.0430792	0.266966	Promoter (<=1kb)	3	18445024	18526508	81485	1	101927777	ENST00000414198.5	0	NA	NA
chr3	19145198	19149818	4621	*	0.0224054	0.101653	Promoter (<=1kb)	3	19148454	19535646	387193	1	131096	ENST00000328405.6	0	KCNH8	KCNH8
chr3	19702154	19703728	1575	*	0.1022	0.0825788	Distal Intergenic	3	19884362	19898824	14463	2	151651	ENST00000467602.5	195096	EFHB	EFHB
chr3	26620677	26625537	4861	*	0.0342481	0.128652	Promoter (<=1kb)	3	26622806	26710776	87971	1	116135	ENST00000396641.6	0	LRRC3B	LRRC3B
chr3	28573887	28577119	3233	*	0.158809	0.0832303	Promoter (<=1kb)	3	28576466	30004034	1427569	1	27303	ENST00000636680.1	0	RBMS3	RBMS3
chr3	30891944	30897173	5230	*	0.139186	0.162492	Promoter (<=1kb)	3	30726200	30894765	168566	2	339896	ENST00000282538.9	0	GADL1	GADL1
chr3	31976281	31981781	5501	*	0.23921	0.148824	Promoter (<=1kb)	3	31657890	31981302	323413	2	114884	ENST00000396556.6	0	OSBPL10	OSBPL10
chr3	32235791	32239455	3665	*	0.150901	0.101432	Promoter (<=1kb)	3	32238679	32370321	131643	1	152189	ENST00000458535.6	0	CMTM8	CMTM8
chr3	32817810	32819022	1213	*	0.0583179	0.0956451	Promoter (<=1kb)	3	32818018	32897826	79809	1	131405	ENST00000383763.5	0	TRIM71	TRIM71
chr3	33214966	33220514	5549	*	0.0545372	0.180443	Promoter (<=1kb)	3	33150042	33219215	69174	2	26032	ENST00000309558.7	0	SUSD5	SUSD5
chr3	33276878	33281215	4338	*	0.0668542	0.10275	Promoter (<=1kb)	3	33277025	33373295	96271	1	25827	ENST00000498807.5	0	FBXL2	FBXL2
chr3	35635554	35642268	6715	*	0.0337275	0.174361	Promoter (<=1kb)	3	35638945	35687789	48845	1	10777	ENST00000450234.5	0	ARPP21	ARPP21
chr3	36761562	36766216	4655	*	0.0797245	0.130275	Promoter (<=1kb)	3	36712422	36764349	51928	2	85443	ENST00000636136.1	0	DCLK3	DCLK3
chr3	37450403	37452542	2140	*	0.0352956	0.0920262	Promoter (<=1kb)	3	37452115	37629519	177405	1	3680	ENST00000422441.5	0	ITGA9	ITGA9
chr3	38648662	38650203	1542	*	0.16525	0.0956451	Promoter (<=1kb)	3	38548062	38649672	101611	2	6331	ENST00000413689.5	0	SCN5A	SCN5A
chr3	43993124	43997418	4295	*	0.0372062	0.161086	Exon (ENST00000605537.1/ENST00000605537.1, exon 1 of 1)	3	44114212	44114310	99	1	406929	ENST00000385219.1	-116794	MIR138-1	MIR138-1
chr3	45222655	45226761	4107	*	0.16375	0.157054	Promoter (<=1kb)	3	45224466	45226278	1813	2	25907	ENST00000503771.1	0	TMEM158	TMEM158
chr3	46880907	46884668	3762	*	0.0203703	0.352886	Promoter (<=1kb)	3	46860979	46882169	21191	2	4634	ENST00000431168.1	0	MYL3	MYL3
chr3	49553322	49557218	3897	*	0.576682	0.120731	Promoter (<=1kb)	3	49549306	49554366	5061	2	100132677	ENST00000421598.1	0	BSN-AS2	BSN-AS2
chr3	49868977	49870581	1605	*	0.0528368	0.118487	Promoter (<=1kb)	3	49857988	49869903	11916	2	79012	ENST00000475665.5	0	CAMKV	CAMKV
chr3	50273135	50274632	1498	*	0.0237506	0.0694444	Promoter (<=1kb)	3	50273236	50273297	62	1	102465526	ENST00000612981.1	0	SEMA3B	SEMA3B
chr3	50501733	50504114	2382	*	0.351775	0.133335	Promoter (<=1kb)	3	50362799	50503423	140625	2	9254	ENST00000423994.6	0	CACNA2D2	CACNA2D2
chr3	50611075	50613774	2700	*	0.246831	0.0770973	Promoter (<=1kb)	3	50606490	50611761	5272	2	1154	ENST00000491847.1	0	CISH	CISH
chr3	50672631	50677805	5175	*	0.366771	0.104206	Promoter (<=1kb)	3	50675080	50675163	84	1	100616138	ENST00000607364.1	0	MIR4787	MIR4787
chr3	51707068	51709030	1963	*	0.0236147	0.0820374	Promoter (<=1kb)	3	51707070	51718410	11341	1	2912	ENST00000395052.7	0	GRM2	GRM2
chr3	54119328	54128079	8752	*	0.0438597	0.280946	Promoter (<=1kb)	3	54122547	55074473	951927	1	55799	ENST00000415676.6	0	CACNA2D3	CACNA2D3
chr3	56465909	56468934	3026	*	0.156583	0.0846764	Promoter (<=1kb)	3	55508308	56468363	960056	2	26059	ENST00000288221.10	0	ERC2	ERC2
chr3	56679104	56683798	4695	*	0.178155	0.107716	Promoter (<=1kb)	3	56622738	56683017	60280	2	23272	ENST00000493960.6	0	FAM208A	FAM208A
chr3	56800426	56802421	1996	*	0.0665498	0.104542	Promoter (<=1kb)	3	56727418	56801967	74550	2	50650	ENST00000296315.7	0	ARHGEF3	ARHGEF3
chr3	57164523	57165741	1219	*	0.414999	0.0643326	Promoter (<=1kb)	3	57089982	57165375	75394	2	54756	ENST00000296318.11	0	IL17RD	IL17RD
chr3	61560313	61563567	3255	*	0.285882	0.101391	Promoter (<=1kb)	3	61561569	61771395	209827	1	5793	ENST00000495879.1	0	PTPRG	PTPRG
chr3	62366795	62384046	17252	*	0.0142421	0.167055	Promoter (<=1kb)	3	62264042	62369330	105289	2	100506994	ENST00000495542.5	0	PTPRG-AS1	PTPRG-AS1
chr3	62872938	62876411	3474	*	0.027385	0.173246	Promoter (<=1kb)	3	62398346	62875389	477044	2	8618	ENST00000612439.4	0	CADPS	CADPS
chr3	64683640	64691114	7475	*	0.138096	0.196479	Promoter (<=1kb)	3	64684909	64802725	117817	1	100507098	ENST00000460833.1	0	NA	NA
chr3	69384410	69388080	3671	*	0.125948	0.104361	Promoter (<=1kb)	3	69169990	69386073	216084	2	23150	ENST00000398540.7	0	FRMD4B	FRMD4B
chr3	69540730	69544514	3785	*	0.0651718	0.180275	Promoter (<=1kb)	3	69287751	69542583	254833	2	23150	ENST00000459638.5	0	FRMD4B	FRMD4B
chr3	71783909	71785711	1803	*	0.0217443	0.118345	Promoter (<=1kb)	3	71771656	71785206	13551	2	60675	ENST00000353065.7	0	PROK2	PROK2
chr3	75668992	75670135	1144	*	0.097606	0.34816	Promoter (2-3kb)	3	75672391	75679303	6913	1	401074	ENST00000463183.1	-2256	LINC00960	LINC00960
chr3	77035505	77042857	7353	*	0.0831802	0.192679	Promoter (<=1kb)	3	77039886	77649964	610079	1	6092	ENST00000461745.5	0	ROBO2	ROBO2
chr3	86988849	86991957	3109	*	0.218984	0.126531	Promoter (<=1kb)	3	86937969	86991107	53139	2	389136	ENST00000398399.6	0	VGLL3	VGLL3
chr3	87791421	87795567	4147	*	0.0377051	0.114139	Exon (ENST00000462792.2/ENST00000462792.2, exon 1 of 5)	3	88057638	88058945	1308	2	8545	ENST00000474441.1	263378	CGGBP1	CGGBP1
chr3	98717867	98733900	16034	*	0.0819436	0.175811	Promoter (<=1kb)	3	98714330	98732648	18319	2	100874207	ENST00000488132.5	0	ST3GAL6-AS1	ST3GAL6-AS1
chr3	98899592	98902443	2852	*	0.332444	0.0814954	Promoter (<=1kb)	3	98795941	98901689	105749	2	131566	ENST00000326840.10	0	DCBLD2	DCBLD2
chr3	107927566	107928691	1126	*	0.0638892	0.0534006	Exon (ENST00000649048.1/285205, exon 4 of 4)	3	107883248	107928907	45660	1	285205	ENST00000494231.1	44318	LINC00636	LINC00636
chr3	111069865	111075356	5492	*	0.16783	0.159234	Promoter (<=1kb)	3	110893708	111071524	177817	2	100506555	ENST00000474769.5	0	NA	NA
chr3	114152544	114155426	2883	*	0.0569161	0.148888	Intron (ENST00000460779.5/1814, intron 4 of 7)	3	114128710	114178698	49989	2	1814	ENST00000467632.5	23272	DRD3	DRD3
chr3	115658171	115660141	1971	*	0.0864471	0.0991259	Exon (ENST00000491321.1/ENST00000491321.1, exon 1 of 2)	3	115623510	115721490	97981	1	2596	ENST00000393780.3	34661	GAP43	GAP43
chr3	119031386	119037561	6176	*	0.108501	0.135411	Promoter (<=1kb)	3	118900627	119034888	134262	2	152404	ENST00000393775.6	0	IGSF11	IGSF11
chr3	123026235	123028635	2401	*	0.0971076	0.198077	Promoter (<=1kb)	3	122909082	123027878	118797	2	54437	ENST00000648990.1	0	SEMA5B	SEMA5B
chr3	123448335	123451225	2891	*	0.100918	0.211028	Promoter (<=1kb)	3	123282296	123449758	167463	2	111	ENST00000462833.5	0	ADCY5	ADCY5
chr3	124032398	124036279	3882	*	0.272918	0.306633	Distal Intergenic	3	123976865	123992178	15314	2	54763	ENST00000496145.5	-40220	ROPN1	ROPN1
chr3	124583708	124587452	3745	*	0.0692267	0.163046	Promoter (<=1kb)	3	124584659	124726325	141667	1	8997	ENST00000291478.9	0	KALRN	KALRN
chr3	125054900	125056701	1802	*	0.174848	0.10387	Promoter (<=1kb)	3	124965710	125055958	90249	2	57493	ENST00000311127.8	0	HEG1	HEG1
chr3	126522670	126524755	2086	*	0.0855156	0.113104	Promoter (<=1kb)	3	126524283	126543291	19009	1	166012	ENST00000319340.6	0	CHST13	CHST13
chr3	129604453	129607998	3546	*	0.0739495	0.249019	Promoter (<=1kb)	3	129555175	129606818	51644	2	23129	ENST00000324093.8	0	PLXND1	PLXND1
chr3	132032166	132034984	2819	*	0.0313486	0.130455	Promoter (<=1kb)	3	131533562	132035442	501881	2	131034	ENST00000429747.5	458	CPNE4	CPNE4
chr3	133035091	133041405	6315	*	0.222684	0.172035	Promoter (<=1kb)	3	133038391	133119384	80994	1	66000	ENST00000514529.5	0	TMEM108	TMEM108
chr3	134794175	134799970	5796	*	0.0248901	0.212816	Promoter (<=1kb)	3	134795262	135132766	337505	1	2047	ENST00000482618.5	0	EPHB1	EPHB1
chr3	137757849	137776207	18359	*	0.0281425	0.288691	Promoter (<=1kb)	3	137771949	137780878	8930	1	100507274	ENST00000478772.5	0	LINC01210	LINC01210
chr3	141050135	141055074	4940	*	0.0679281	0.138973	Promoter (<=1kb)	3	141051402	141148611	97210	1	92369	ENST00000310546.2	0	SPSB4	SPSB4
chr3	141231312	141233226	1915	*	0.298406	0.0445804	Promoter (<=1kb)	3	141231784	141321722	89939	1	92370	ENST00000636601.1	0	PXYLP1	PXYLP1
chr3	142723651	142730450	6800	*	0.260345	0.131607	Promoter (<=1kb)	3	142724074	142806428	82355	1	7220	ENST00000476941.5	0	TRPC1	TRPC1
chr3	142887390	142892169	4780	*	0.107403	0.247025	Promoter (<=1kb)	3	142817869	142889203	71335	2	26577	ENST00000295992.7	0	PCOLCE2	PCOLCE2
chr3	142963005	142965196	2192	*	0.300369	0.0904848	Promoter (<=1kb)	3	142964058	142964812	755	1	101927832	ENST00000608349.5	0	PAQR9-AS1	PAQR9-AS1
chr3	143117263	143122667	5405	*	0.547378	0.117997	Promoter (<=1kb)	3	143119331	143124014	4684	1	9435	ENST00000309575.4	0	CHST2	CHST2
chr3	146158588	146167669	9082	*	0.105469	0.216158	Promoter (<=1kb)	3	146069440	146161167	91728	2	5352	ENST00000282903.9	0	PLOD2	PLOD2
chr3	146248998	146253364	4367	*	0.081905	0.117458	Promoter (<=1kb)	3	146192339	146251179	58841	2	57088	ENST00000354952.6	0	PLSCR4	PLSCR4
chr3	147405676	147415656	9981	*	0.0656801	0.184478	Promoter (<=1kb)	3	147409384	147416719	7336	1	7545	ENST00000282928.4	0	ZIC1	ZIC1
chr3	151459145	151462782	3638	*	0.0299543	0.0929802	Promoter (<=1kb)	3	151433494	151458709	25216	2	285313	ENST00000282466.3	-436	IGSF10	IGSF10
chr3	152829918	152843276	13359	*	0.0574592	0.214186	Promoter (<=1kb)	3	152834693	152841439	6747	1	5028	ENST00000305097.5	0	P2RY1	P2RY1
chr3	159762485	159767722	5238	*	0.224553	0.341825	Promoter (<=1kb)	3	159763713	159764963	1251	1	100505385	ENST00000640565.1	0	IQCJ-SCHIP1	IQCJ-SCHIP1
chr3	160224092	160227131	3040	*	0.251366	0.0805522	Promoter (<=1kb)	3	160206509	160225299	18791	2	101928376	ENST00000486168.1	0	IL12A-AS1	IL12A-AS1
chr3	161220637	161222322	1686	*	0.499409	0.084041	Promoter (<=1kb)	3	161221262	161238191	16930	1	51068	ENST00000493066.5	0	NMD3	NMD3
chr3	161368889	161374044	5156	*	0.0380446	0.147732	Promoter (<=1kb)	3	161344792	161372880	28089	2	165679	ENST00000359175.8	0	SPTSSB	SPTSSB
chr3	168245281	168251629	6349	*	0.0324457	0.16105	Promoter (<=1kb)	3	168249522	168314157	64636	1	93556	ENST00000502332.5	0	NA	NA
chr3	169139082	169149814	10733	*	0.0334633	0.1914	Promoter (<=1kb)	3	169083499	169146305	62807	2	2122	ENST00000264674.7	0	MECOM	MECOM
chr3	169658135	169671619	13485	*	0.251585	0.229222	Promoter (<=1kb)	3	169084761	169663470	578710	2	2122	ENST00000494292.5	0	MECOM	MECOM
chr3	179142936	179149678	6743	*	0.55067	0.154054	Promoter (<=1kb)	3	179101366	179147973	46608	2	101928739	ENST00000435560.1	0	RP11-360P21.2	RP11-360P21.2
chr3	180035374	180038958	3585	*	0.0232287	0.113862	Promoter (<=1kb)	3	179794958	180036930	241973	2	51555	ENST00000467460.5	0	PEX5L	PEX5L
chr3	180677515	180680646	3132	*	0.157921	0.110408	Promoter (<=1kb)	3	180614588	180679500	64913	2	339829	ENST00000442201.6	0	CCDC39	CCDC39
chr3	181711461	181717972	6512	*	0.145562	0.171885	Promoter (<=1kb)	3	181711924	181714436	2513	1	6657	ENST00000325404.2	0	SOX2	SOX2
chr3	183115917	183122155	6239	*	0.0305459	0.121703	Promoter (<=1kb)	3	183015218	183116075	100858	2	56922	ENST00000492597.5	0	MCCC1	MCCC1
chr3	183156019	183169054	13036	*	0.0129015	0.226908	Promoter (<=1kb)	3	183122213	183162911	40699	2	27074	ENST00000265598.7	0	LAMP3	LAMP3
chr3	183252361	183261935	9575	*	0.0458548	0.14853	Promoter (<=1kb)	3	183253244	183273391	20148	1	84002	ENST00000326505.3	0	B3GNT5	B3GNT5
chr3	184228232	184231790	3559	*	0.0570217	0.23659	Promoter (<=1kb)	3	184230429	184242329	11901	1	90113	ENST00000426955.6	0	VWA5B2	VWA5B2
chr3	184259913	184262574	2662	*	0.294044	0.11317	Promoter (<=1kb)	3	184259213	184261463	2251	2	94032	ENST00000296238.3	0	CAMK2N2	CAMK2N2
chr3	184379684	184381364	1681	*	0.189421	0.0730606	Promoter (<=1kb)	3	184371935	184379688	7754	2	7066	ENST00000649095.1	0	THPO	THPO
chr3	184512739	184514304	1566	*	0.165189	0.0633071	Distal Intergenic	3	184546714	184556918	10205	2	100874079	ENST00000421870.1	42614	EIF2B5-AS1	EIF2B5-AS1
chr3	185149991	185153714	3724	*	0.226254	0.167011	Promoter (<=1kb)	3	185078050	185153014	74965	2	285382	ENST00000335012.2	0	C3orf70	C3orf70
chr3	185816361	185826844	10484	*	0.245844	0.137795	Promoter (<=1kb)	3	185643739	185825056	181318	2	10644	ENST00000382199.6	0	IGF2BP2	IGF2BP2
chr3	186105306	186109054	3749	*	0.114092	0.148629	Promoter (<=1kb)	3	186048252	186108675	60424	2	2119	ENST00000434744.5	0	ETV5	ETV5
chr3	186109337	186113459	4123	*	0.0514333	0.163973	Promoter (<=1kb)	3	186080017	186110318	30302	2	2119	ENST00000440773.5	0	ETV5	ETV5
chr3	186361302	186362733	1432	*	0.213079	0.108812	Promoter (<=1kb)	3	186147201	186362237	215037	2	1608	ENST00000265022.7	0	DGKG	DGKG
chr3	186825934	186833475	7542	*	0.463662	0.152333	Promoter (<=1kb)	3	186810880	186825521	14642	2	102724699	ENST00000419745.1	-413	RP11-573D15.2	RP11-573D15.2
chr3	187318994	187321343	2350	*	0.017902	0.0854072	Distal Intergenic	3	187217285	187292022	74738	2	5648	ENST00000337774.9	-26972	MASP1	MASP1
chr3	190118798	190121309	2512	*	0.251619	0.172986	Promoter (<=1kb)	3	190120964	190144846	23883	1	101929152	ENST00000412203.1	0	P3H2-AS1	P3H2-AS1
chr3	192913193	192928076	14884	*	0.0539816	0.196786	Promoter (<=1kb)	3	192796815	192918161	121347	2	151963	ENST00000392452.2	0	MB21D2	MB21D2
chr3	196968231	196970274	2044	*	0.249521	0.10282	Promoter (<=1kb)	3	196946343	196968833	22491	2	80235	ENST00000412723.5	0	PIGZ	PIGZ
chr4	105608	109029	3422	*	0.0249058	0.142637	Exon (ENST00000511645.1/ENST00000511645.1, exon 1 of 1)	4	124480	163989	39510	1	255403	ENST00000510175.5	-15451	ZNF718	ZNF718
chr4	824512	826262	1751	*	0.137048	0.103175	Promoter (<=1kb)	4	784957	826198	41242	2	10815	ENST00000304062.10	0	CPLX1	CPLX1
chr4	826472	827251	780	*	0.0966971	0.0710438	Promoter (<=1kb)	4	784957	826198	41242	2	10815	ENST00000304062.10	-274	CPLX1	CPLX1
chr4	1792502	1796314	3813	*	0.106251	0.317874	Promoter (<=1kb)	4	1793293	1808872	15580	1	2261	ENST00000440486.7	0	FGFR3	FGFR3
chr4	2415553	2419601	4049	*	0.397473	0.118649	Promoter (<=1kb)	4	2418974	2429245	10272	1	402160	ENST00000382849.2	0	CFAP99	CFAP99
chr4	4385189	4389659	4471	*	0.0959417	0.183803	Promoter (<=1kb)	4	4385445	4417483	32039	1	27065	ENST00000506380.5	0	NSG1	NSG1
chr4	5050901	5052173	1273	*	0.0334017	0.0768186	Promoter (<=1kb)	4	5051442	5500998	449557	1	55351	ENST00000282908.9	0	STK32B	STK32B
chr4	6562982	6564590	1609	*	0.0993773	0.14449	Promoter (<=1kb)	4	6322944	6563600	240657	2	5522	ENST00000506140.5	0	PPP2R2C	PPP2R2C
chr4	7186887	7197035	10149	*	0.039824	0.217472	Promoter (<=1kb)	4	7192538	7742827	550290	1	57537	ENST00000507866.6	0	SORCS2	SORCS2
chr4	7938503	7940269	1767	*	0.48879	0.111837	Promoter (<=1kb)	4	7939001	7940295	1295	1	389199	ENST00000623059.1	0	NA	NA
chr4	8157538	8159887	2350	*	0.452801	0.0597563	Promoter (<=1kb)	4	7965312	8158811	193500	2	84448	ENST00000361737.9	0	ABLIM2	ABLIM2
chr4	8870283	8874810	4528	*	0.238227	0.143997	Promoter (<=1kb)	4	8846076	8871622	25547	2	3166	ENST00000506970.2	0	HMX1	HMX1
chr4	13546362	13550680	4319	*	0.0355214	0.122645	Promoter (1-2kb)	4	13540830	13545050	4221	2	579	ENST00000382438.5	-1312	NKX3-2	NKX3-2
chr4	16081424	16084010	2587	*	0.0323303	0.163217	Promoter (<=1kb)	4	15968230	16083732	115503	2	8842	ENST00000508167.5	0	PROM1	PROM1
chr4	20248510	20263380	14871	*	0.0588382	0.226174	Promoter (<=1kb)	4	20253260	20619120	365861	1	9353	ENST00000503823.5	0	SLIT2	SLIT2
chr4	21946071	21949867	3797	*	0.0209086	0.126574	Promoter (<=1kb)	4	20729206	21948745	1219540	2	80333	ENST00000447367.6	0	KCNIP4	KCNIP4
chr4	24469051	24473583	4533	*	0.203896	0.101685	Distal Intergenic	4	24520192	24520290	99	2	693158	ENST00000384964.1	46707	MIR573	MIR573
chr4	30716577	30728208	11632	*	0.187804	0.100208	Promoter (<=1kb)	4	30720415	30732973	12559	1	5099	ENST00000361762.3	0	PCDH7	PCDH7
chr4	36243308	36245338	2031	*	0.189138	0.0633949	Promoter (<=1kb)	4	36065998	36244509	178512	2	116984	ENST00000303965.8	0	ARAP2	ARAP2
chr4	42396235	42399635	3401	*	0.129253	0.0845543	Promoter (<=1kb)	4	42397839	42402487	4649	1	152573	ENST00000319234.4	0	SHISA3	SHISA3
chr4	44447997	44448990	994	*	0.0482987	0.085533	Promoter (<=1kb)	4	44173909	44448807	274899	2	386617	ENST00000360029.3	0	KCTD8	KCTD8
chr4	44449083	44451857	2775	*	0.0345171	0.114002	Promoter (<=1kb)	4	44173909	44448807	274899	2	386617	ENST00000360029.3	-276	KCTD8	KCTD8
chr4	47030943	47031938	996	*	0.0144587	0.0730045	Promoter (<=1kb)	4	47031360	47426444	395085	1	2560	ENST00000295454.7	0	GABRB1	GABRB1
chr4	47032301	47033959	1659	*	0.0383465	0.0784216	Promoter (<=1kb)	4	47031633	47403385	371753	1	2560	ENST00000510909.1	668	GABRB1	GABRB1
chr4	54217609	54218999	1391	*	0.052021	0.0859007	Intron (ENST00000507166.5/5156, intron 12 of 23)	4	54229097	54298247	69151	1	5156	ENST00000257290.9	-10098	PDGFRA	PDGFRA
chr4	54226261	54234480	8220	*	0.0270614	0.203278	Promoter (<=1kb)	4	54229097	54298247	69151	1	5156	ENST00000257290.9	0	PDGFRA	PDGFRA
chr4	55125172	55126327	1156	*	0.111599	0.0515873	Promoter (<=1kb)	4	55078259	55125595	47337	2	3791	ENST00000645273.1	0	KDR	KDR
chr4	61198703	61203907	5205	*	0.0264865	0.231499	Promoter (<=1kb)	4	61201258	62078335	877078	1	23284	ENST00000512091.6	0	ADGRL3	ADGRL3
chr4	74444805	74447026	2222	*	0.114905	0.0583814	Promoter (<=1kb)	4	74445134	74455009	9876	1	374	ENST00000395748.7	0	AREG	AREG
chr4	80181645	80187552	5908	*	0.0255408	0.146438	Promoter (<=1kb)	4	80183879	80196598	12720	1	56978	ENST00000508965.5	0	PRDM8	PRDM8
chr4	80202290	80203526	1237	*	0.0921017	0.0917068	Promoter (4-5kb)	4	80197504	80204324	6821	1	56978	ENST00000415738.2	4786	PRDM8	PRDM8
chr4	81212586	81216778	4193	*	0.0218528	0.129276	Promoter (<=1kb)	4	81087370	81215117	127748	2	5593	ENST00000264399.5	0	PRKG2	PRKG2
chr4	82042710	82046413	3704	*	0.0384168	0.133496	Promoter (<=1kb)	4	81427065	82044069	617005	2	153020	ENST00000638048.1	0	RASGEF1B	RASGEF1B
chr4	83333850	83335360	1511	*	0.0789123	0.0681726	Promoter (<=1kb)	4	83292461	83334882	42422	2	10855	ENST00000311412.9	0	HPSE	HPSE
chr4	83535055	83537270	2216	*	0.285192	0.0955637	Promoter (<=1kb)	4	83535914	83544613	8700	1	84803	ENST00000514309.5	0	GPAT3	GPAT3
chr4	85474672	85477339	2668	*	0.0797923	0.100668	Promoter (<=1kb)	4	85475114	86002670	527557	1	83478	ENST00000395184.5	0	ARHGAP24	ARHGAP24
chr4	89835536	89837548	2013	*	0.0303171	0.0828042	Promoter (<=1kb)	4	89836408	89841978	5571	1	644248	ENST00000513653.1	0	SNCA-AS1	SNCA-AS1
chr4	90126005	90129358	3354	*	0.0603923	0.128762	Promoter (<=1kb)	4	90127535	90923530	795996	1	401145	ENST00000505073.5	0	CCSER1	CCSER1
chr4	92302633	92307514	4882	*	0.0368636	0.168675	Promoter (<=1kb)	4	92303622	93774556	1470935	1	2895	ENST00000282020.8	0	GRID2	GRID2
chr4	95546529	95550251	3723	*	0.0211181	0.0731981	Promoter (<=1kb)	4	95162504	95549206	386703	2	8633	ENST00000453304.5	0	UNC5C	UNC5C
chr4	98657710	98660349	2640	*	0.152054	0.0816871	Promoter (<=1kb)	4	98470367	98658570	188204	2	10098	ENST00000508798.5	0	TSPAN5	TSPAN5
chr4	108167057	108172220	5164	*	0.211813	0.101625	Promoter (<=1kb)	4	108047545	108168422	120878	2	51176	ENST00000265165.5	0	LEF1	LEF1
chr4	110631714	110643241	11528	*	0.0222307	0.128959	Promoter (<=1kb)	4	110617423	110637011	19589	2	5308	ENST00000394595.8	0	PITX2	PITX2
chr4	112512773	112519375	6603	*	0.0591062	0.171037	Promoter (<=1kb)	4	112515385	112518236	2852	1	105377372	ENST00000506057.1	0	NA	NA
chr4	112704604	112705853	1250	*	0.0264842	0.0829661	Intron (ENST00000505632.1/ENST00000505632.1, intron 1 of 1)	4	112655363	112657592	2230	1	51574	ENST00000503898.1	49241	LARP7	LARP7
chr4	112706038	112707803	1766	*	0.0593773	0.0840767	Exon (ENST00000505632.1/ENST00000505632.1, exon 1 of 2)	4	112655363	112657592	2230	1	51574	ENST00000503898.1	50675	LARP7	LARP7
chr4	118031031	118034291	3261	*	0.0679453	0.0906387	Promoter (<=1kb)	4	118033618	118055645	22028	1	9348	ENST00000394488.2	0	NDST3	NDST3
chr4	119626165	119629667	3503	*	0.0209014	0.104111	Promoter (<=1kb)	4	119494395	119628991	134597	2	8654	ENST00000354960.7	0	PDE5A	PDE5A
chr4	120921748	120924624	2877	*	0.0702762	0.110438	Promoter (<=1kb)	4	120691915	120922849	230935	2	11107	ENST00000264808.7	0	PRDM5	PRDM5
chr4	121068880	121074277	5398	*	0.0221603	0.147285	Promoter (<=1kb)	4	121035613	121072518	36906	2	79625	ENST00000379692.8	0	NDNF	NDNF
chr4	121950279	121952831	2553	*	0.0892342	0.126725	Promoter (<=1kb)	4	121879028	121951754	72727	2	7222	ENST00000379645.7	0	TRPC3	TRPC3
chr4	122826563	122827947	1385	*	0.0749115	0.0644282	Promoter (<=1kb)	4	122826708	122898236	71529	1	2247	ENST00000264498.7	0	FGF2	FGF2
chr4	137531340	137532411	1072	*	0.0266079	0.0688894	Promoter (<=1kb)	4	137519703	137532459	12757	2	54510	ENST00000412923.6	48	PCDH18	PCDH18
chr4	143698690	143701318	2629	*	0.040697	0.144908	Promoter (<=1kb)	4	143700734	143982274	281541	1	101927636	ENST00000641556.1	0	RP11-673E1.1	RP11-673E1.1
chr4	153682904	153685963	3060	*	0.0553742	0.121228	Promoter (<=1kb)	4	153684070	153703646	19577	1	7097	ENST00000646900.1	0	TLR2	TLR2
chr4	163343628	163344947	1320	*	0.151177	0.0533454	Promoter (<=1kb)	4	163326481	163344832	18352	2	4886	ENST00000511901.1	0	NPY1R	NPY1R
chr4	165872374	165875351	2978	*	0.0930355	0.0486953	Promoter (<=1kb)	4	165873258	166103895	230638	1	7092	ENST00000061240.6	0	TLL1	TLL1
chr4	173538530	173542493	3964	*	0.0409663	0.121956	Exon (ENST00000645435.1/79804, exon 4 of 4)	4	173548038	173562444	14407	1	79804	ENST00000642927.1	-5545	HAND2-AS1	HAND2-AS1
chr4	176062851	176068759	5909	*	0.062231	0.0967292	Promoter (<=1kb)	4	176065834	176179769	113936	1	116966	ENST00000508596.5	0	WDR17	WDR17
chr4	176789809	176793792	3984	*	0.0343293	0.123936	Promoter (<=1kb)	4	176683538	176792727	109190	2	7424	ENST00000618562.1	0	VEGFC	VEGFC
chr4	180056478	180061832	5355	*	0.0795506	0.138836	Distal Intergenic	4	181064089	181159149	95061	2	728081	ENST00000512487.1	1097317	LINC00290	LINC00290
chr4	182142267	182147412	5146	*	0.150505	0.121342	Promoter (<=1kb)	4	182143987	182350316	206330	1	55714	ENST00000513201.1	0	TENM3	TENM3
chr4	182447080	182454534	7455	*	0.194795	0.158436	Promoter (<=1kb)	4	182448999	182628875	179877	1	55714	ENST00000510504.1	0	TENM3	TENM3
chr4	183096201	183102172	5972	*	0.158661	0.12742	Promoter (<=1kb)	4	183097017	183099199	2183	2	152641	ENST00000578387.1	0	WWC2-AS2	WWC2-AS2
chr4	183797419	183799590	2172	*	0.0215846	0.0633052	Promoter (<=1kb)	4	183797692	184017378	219687	1	56977	ENST00000513034.3	0	STOX2	STOX2
chr4	190014332	190016245	1914	*	0.0560795	0.146636	Exon (ENST00000362702.1/ENST00000362702.1, exon 1 of 1)	4	190024351	190027254	2904	2	448831	ENST00000504750.5	11009	FRG2	FRG2
chr5	49968	55331	5364	*	0.0491519	0.194288	Distal Intergenic	5	92151	189970	97820	1	153478	ENST00000637938.1	-36820	PLEKHG4B	PLEKHG4B
chr5	319362	322798	3437	*	0.151227	0.151143	Promoter (<=1kb)	5	321759	422774	101016	1	57491	ENST00000514523.1	0	AHRR	AHRR
chr5	474701	480700	6000	*	0.025197	0.148837	Promoter (<=1kb)	5	475284	476490	1207	1	100288152	ENST00000606319.1	0	NA	NA
chr5	1008393	1010388	1996	*	0.180506	0.0931485	Promoter (<=1kb)	5	1008829	1038943	30115	1	85409	ENST00000296849.9	0	NKD2	NKD2
chr5	1444555	1446028	1474	*	0.0466733	0.16204	Promoter (<=1kb)	5	1392790	1445430	52641	2	6531	ENST00000270349.11	0	SLC6A3	SLC6A3
chr5	3183507	3190436	6930	*	0.0267504	0.106647	Distal Intergenic	5	3177835	3181232	3398	1	102467074	ENST00000505396.2	5672	LINC01377	LINC01377
chr5	3602359	3603121	763	*	0.0214544	0.0669331	Distal Intergenic	5	3596054	3601403	5350	1	79192	ENST00000302006.3	6305	IRX1	IRX1
chr5	4942251	4943846	1596	*	0.0209409	0.0545239	Distal Intergenic	5	5034359	5070004	35646	1	340094	ENST00000508201.5	-90513	NA	NA
chr5	6448801	6453281	4481	*	0.0360655	0.179402	Promoter (<=1kb)	5	6448623	6494909	46287	1	134111	ENST00000399816.3	178	UBE2QL1	UBE2QL1
chr5	7394857	7396127	1271	*	0.0170281	0.118705	Promoter (<=1kb)	5	7396208	7830081	433874	1	108	ENST00000338316.8	-81	ADCY2	ADCY2
chr5	7396205	7399741	3537	*	0.0935119	0.0879596	Promoter (<=1kb)	5	7396208	7830081	433874	1	108	ENST00000338316.8	0	ADCY2	ADCY2
chr5	10563054	10564509	1456	*	0.144777	0.0792451	Promoter (<=1kb)	5	10564330	10649624	85295	1	651746	ENST00000504806.5	0	ANKRD33B	ANKRD33B
chr5	11383304	11388201	4898	*	0.052116	0.122593	Promoter (<=1kb)	5	10972532	11384771	412240	2	1501	ENST00000495388.6	0	CTNND2	CTNND2
chr5	11900805	11908061	7257	*	0.0510546	0.158511	Promoter (<=1kb)	5	10971840	11904043	932204	2	1501	ENST00000304623.12	0	CTNND2	CTNND2
chr5	16178932	16183373	4442	*	0.0657631	0.12757	Promoter (<=1kb)	5	16180238	16185585	5348	1	401176	ENST00000509037.1	0	NA	NA
chr5	22852725	22853610	886	*	0.0199409	0.0700244	Promoter (<=1kb)	5	21750673	22853341	1102669	2	1010	ENST00000504376.6	0	CDH12	CDH12
chr5	35924114	35926545	2432	*	0.0190732	0.0928164	Intron (ENST00000397367.6/133690, intron 1 of 4)	5	35904298	35938635	34338	2	133690	ENST00000397366.5	12090	CAPSL	CAPSL
chr5	38257836	38259427	1592	*	0.250861	0.0735857	Promoter (<=1kb)	5	38258409	38464549	206141	1	133584	ENST00000354891.7	0	EGFLAM	EGFLAM
chr5	41509383	41511222	1840	*	0.0733885	0.0729798	Promoter (<=1kb)	5	41306954	41510601	203648	2	345557	ENST00000377801.7	0	PLCXD3	PLCXD3
chr5	43192136	43193067	932	*	0.0206122	0.0786195	Promoter (<=1kb)	5	43192225	43280850	88626	1	167359	ENST00000326035.6	0	NIM1K	NIM1K
chr5	50966816	50970237	3422	*	0.0358652	0.107733	Promoter (<=1kb)	5	50969217	50969967	751	2	100287592	ENST00000513880.2	0	CTD-2089N3.2	CTD-2089N3.2
chr5	51376017	51380577	4561	*	0.0203437	0.0918036	Promoter (<=1kb)	5	51378575	51379675	1101	2	642366	ENST00000558403.1	0	CTD-2314G24.2	CTD-2314G24.2
chr5	51382519	51392198	9680	*	0.26089	0.119996	Promoter (<=1kb)	5	51383391	51394738	11348	1	3670	ENST00000230658.11	0	ISL1	ISL1
chr5	53478596	53482459	3864	*	0.0694644	0.152725	Promoter (<=1kb)	5	53480409	53487134	6726	1	10468	ENST00000256759.7	0	FST	FST
chr5	55167714	55178590	10877	*	0.0389581	0.145287	Promoter (<=1kb)	5	55172262	55172353	92	2	100313923	ENST00000516047.1	0	MIR449C	MIR449C
chr5	55226459	55227934	1476	*	0.16065	0.0755189	Promoter (<=1kb)	5	55219614	55227315	7702	2	345643	ENST00000513468.5	0	MCIDAS	MCIDAS
chr5	55229991	55234345	4355	*	0.0704191	0.0880166	Promoter (<=1kb)	5	55231152	55233597	2446	2	10309	ENST00000501463.2	0	CCNO	CCNO
chr5	58580031	58583671	3641	*	0.171804	0.0766684	Promoter (<=1kb)	5	58582221	58617871	35651	1	115827	ENST00000513316.1	0	RAB3C	RAB3C
chr5	61330203	61335453	5251	*	0.420802	0.05523	Promoter (<=1kb)	5	61332273	61546170	213898	1	57688	ENST00000252744.5	0	ZSWIM6	ZSWIM6
chr5	64689556	64691760	2205	*	0.0500961	0.147067	Promoter (<=1kb)	5	64690308	64718070	27763	1	100132916	ENST00000389074.5	0	FAM159B	FAM159B
chr5	65466658	65467981	1324	*	0.033877	0.0506313	Intron (ENST00000381055.7/11174, intron 3 of 24)	5	65451316	65473673	22358	2	11174	ENST00000502886.1	5692	ADAMTS6	ADAMTS6
chr5	73213748	73217024	3277	*	0.0836608	0.136395	Exon (ENST00000515556.5/ENST00000515556.5, exon 1 of 4)	5	73173195	73175143	1949	1	134288	ENST00000296776.5	40553	TMEM174	TMEM174
chr5	73432925	73441149	8225	*	0.0342723	0.127484	Distal Intergenic	5	73446256	73448527	2272	2	2297	ENST00000615637.2	7378	FOXD1	FOXD1
chr5	73441160	73454259	13100	*	0.0927415	0.200729	Promoter (<=1kb)	5	73446256	73448527	2272	2	2297	ENST00000615637.2	0	FOXD1	FOXD1
chr5	75051611	75054108	2498	*	0.287971	0.0859007	Promoter (<=1kb)	5	75047719	75052643	4925	2	104326191	ENST00000503568.1	0	LINC01336	LINC01336
chr5	76079953	76087656	7704	*	0.0469054	0.133758	Promoter (<=1kb)	5	76083172	76333956	250785	1	22987	ENST00000502798.6	0	SV2C	SV2C
chr5	76953113	76954638	1526	*	0.0320409	0.0613761	Promoter (<=1kb)	5	76953417	76958844	5428	1	1393	ENST00000512446.1	0	CRHBP	CRHBP
chr5	77629863	77635475	5613	*	0.207914	0.153331	Promoter (1-2kb)	5	77635931	77636993	1063	2	23440	ENST00000515716.1	1518	OTP	OTP
chr5	77643342	77646499	3158	*	0.0312681	0.188487	Promoter (3-4kb)	5	77628712	77639688	10977	2	23440	ENST00000306422.4	-3654	OTP	OTP
chr5	80569478	80570655	1178	*	0.183654	0.0681522	Promoter (<=1kb)	5	80556755	80570488	13734	2	340120	ENST00000338682.7	0	ANKRD34B	ANKRD34B
chr5	81748791	81752124	3334	*	0.408971	0.0783019	Promoter (<=1kb)	5	81413021	81751253	338233	2	23635	ENST00000320672.8	0	SSBP2	SSBP2
chr5	83719321	83722619	3299	*	0.0610285	0.10758	Promoter (<=1kb)	5	83637805	83721613	83809	2	1404	ENST00000274341.8	0	HAPLN1	HAPLN1
chr5	95280768	95287183	6416	*	0.189558	0.104055	Promoter (<=1kb)	5	94705100	95284575	579476	2	79772	ENST00000515393.5	0	MCTP1	MCTP1
chr5	99694718	99695173	456	*	0.0233043	0.0552707	Distal Intergenic	5	99549432	99577957	28526	1	102724855	ENST00000510302.1	145286	NA	NA
chr5	100899799	100901822	2024	*	0.0174841	0.0902903	Promoter (1-2kb)	5	100885311	100903214	17904	2	7903	ENST00000451528.2	1392	ST8SIA4	ST8SIA4
chr5	100902241	100905533	3293	*	0.0223856	0.13976	Promoter (<=1kb)	5	100806935	100903266	96332	2	7903	ENST00000231461.9	0	ST8SIA4	ST8SIA4
chr5	102754704	102756596	1893	*	0.19565	0.0520547	Promoter (<=1kb)	5	102754783	102866080	111298	1	5066	ENST00000510208.1	0	PAM	PAM
chr5	102864238	102868488	4251	*	0.0152252	0.184871	Promoter (<=1kb)	5	102864537	102867388	2852	1	5066	ENST00000511839.5	0	PAM	PAM
chr5	111067155	111074532	7378	*	0.0864864	0.141443	Promoter (<=1kb)	5	111070062	111076793	6732	1	85480	ENST00000420978.6	0	TSLP	TSLP
chr5	111222149	111228269	6121	*	0.0316515	0.172631	Promoter (<=1kb)	5	111223653	111394749	171097	1	814	ENST00000508074.5	0	CAMK4	CAMK4
chr5	112416152	112422804	6653	*	0.13216	0.207054	Promoter (<=1kb)	5	112419583	112420613	1031	1	54508	ENST00000624967.2	0	EPB41L4A-AS2	EPB41L4A-AS2
chr5	113294048	113295629	1582	*	0.16749	0.0802531	Promoter (<=1kb)	5	113022099	113294949	272851	2	4163	ENST00000302475.8	0	MCC	MCC
chr5	120463857	120465768	1912	*	0.174644	0.0533985	Promoter (<=1kb)	5	120464278	120687332	223055	1	51334	ENST00000407149.6	0	PRR16	PRR16
chr5	122309653	122315840	6188	*	0.0303274	0.11876	Promoter (<=1kb)	5	122311354	122423142	111789	1	9627	ENST00000514467.5	0	SNCAIP	SNCAIP
chr5	123069026	123089097	20072	*	0.0533115	0.169888	Promoter (<=1kb)	5	123089121	123194266	105146	1	93166	ENST00000407847.4	-24	PRDM6	PRDM6
chr5	123089187	123095326	6140	*	0.144183	0.180446	Promoter (<=1kb)	5	123087248	123089295	2048	2	105379152	ENST00000442777.2	0	NA	NA
chr5	128535468	128539752	4285	*	0.0368528	0.169577	Promoter (<=1kb)	5	128257909	128538042	280134	2	2201	ENST00000262464.8	0	FBN2	FBN2
chr5	128964652	128967160	2509	*	0.106917	0.100033	Promoter (<=1kb)	5	128965128	129033631	68504	1	28965	ENST00000262462.8	0	SLC27A6	SLC27A6
chr5	129458701	129463437	4737	*	0.0130184	0.219056	Promoter (<=1kb)	5	129459559	129460689	1131	2	103689846	ENST00000502827.1	0	ADAMTS19-AS1	ADAMTS19-AS1
chr5	129902691	129908054	5364	*	0.081351	0.119288	Promoter (<=1kb)	5	129904472	130186634	282163	1	337876	ENST00000305031.4	0	CHSY3	CHSY3
chr5	132812685	132814009	1325	*	0.164816	0.0717135	Promoter (<=1kb)	5	132813587	132816797	3211	1	134548	ENST00000378693.3	0	SOWAHA	SOWAHA
chr5	133611021	133613841	2821	*	0.109776	0.111367	Promoter (<=1kb)	5	133196455	133612564	416110	2	23105	ENST00000265342.11	0	FSTL4	FSTL4
chr5	134114038	134116041	2004	*	0.163287	0.10003	Promoter (<=1kb)	5	134114711	134147997	33287	1	6932	ENST00000342854.9	0	TCF7	TCF7
chr5	135535819	135536623	805	*	0.0552956	0.116239	Promoter (<=1kb)	5	135534282	135535949	1668	2	4762	ENST00000314744.5	0	NEUROG1	NEUROG1
chr5	137497524	137499355	1832	*	0.0321084	0.113088	Promoter (<=1kb)	5	136975298	137499348	524051	2	6695	ENST00000394945.5	0	SPOCK1	SPOCK1
chr5	139710881	139712027	1147	*	0.0869364	0.0809727	Intron (ENST00000515296.1/ENST00000515296.1, intron 2 of 5)	5	139680958	139683111	2154	1	51523	ENST00000515038.1	29923	CXXC5	CXXC5
chr5	139755047	139756771	1725	*	0.0235721	0.106458	Distal Intergenic	5	139741349	139746223	4875	2	101929696	ENST00000515306.1	-8824	CTB-35F21.2	CTB-35F21.2
chr5	139792950	139798780	5831	*	0.0348109	0.203687	Promoter (<=1kb)	5	139795821	139844466	48646	1	84249	ENST00000274710.3	0	PSD2	PSD2
chr5	139901846	139905104	3259	*	0.0352972	0.173187	Promoter (<=1kb)	5	139847917	139904397	56481	2	9542	ENST00000340391.7	0	NRG2	NRG2
chr5	140041725	140043800	2076	*	0.145443	0.112958	Promoter (<=1kb)	5	139846779	140043299	196521	2	9542	ENST00000541337.5	0	NRG2	NRG2
chr5	140806840	140807421	582	*	0.0195902	0.0503247	Promoter (<=1kb)	5	140807037	140817593	10557	1	56144	ENST00000618834.1	0	PCDHA4	PCDHA4
chr5	140854998	140858113	3116	*	0.01838	0.0817442	Promoter (<=1kb)	5	140855883	140868240	12358	1	56139	ENST00000562220.2	0	PCDHA10	PCDHA10
chr5	140923629	140929359	5731	*	0.0205892	0.199653	Promoter (<=1kb)	5	140926369	140930445	4077	1	56135	ENST00000409700.4	0	PCDHAC1	PCDHAC1
chr5	140965121	140967116	1996	*	0.0966621	0.0667339	Promoter (<=1kb)	5	140966235	141012344	46110	1	56134	ENST00000289269.6	0	PCDHAC2	PCDHAC2
chr5	141051017	141053218	2202	*	0.0981784	0.0673077	Promoter (<=1kb)	5	141051135	141059344	8210	1	29930	ENST00000306549.5	0	PCDHB1	PCDHB1
chr5	141094487	141096252	1766	*	0.14133	0.068827	Promoter (<=1kb)	5	141094578	141098703	4126	1	56133	ENST00000194155.6	0	PCDHB2	PCDHB2
chr5	141234293	141236175	1883	*	0.04897	0.077208	Promoter (<=1kb)	5	141234333	141237529	3197	1	54660	ENST00000526308.2	0	PCDHB18P	PCDHB18P
chr5	141338756	141339870	1115	*	0.0323773	0.0539877	Promoter (<=1kb)	5	141338760	141343302	4543	1	56113	ENST00000528330.2	0	PCDHGA2	PCDHGA2
chr5	142323614	142325002	1389	*	0.0483829	0.0626781	Promoter (<=1kb)	5	142310427	142325001	14575	2	81848	ENST00000344120.4	0	SPRY4	SPRY4
chr5	143398405	143407174	8770	*	0.0335514	0.164918	Promoter (<=1kb)	5	143277931	143403700	125770	2	2908	ENST00000394464.6	0	NR3C1	NR3C1
chr5	147227068	147237027	9960	*	0.0241585	0.142735	Promoter (<=1kb)	5	147180204	147234859	54656	2	105378217	ENST00000504297.1	0	NA	NA
chr5	147451298	147455949	4652	*	0.17488	0.111378	Promoter (<=1kb)	5	147390811	147453959	63149	2	1809	ENST00000398514.7	0	DPYSL3	DPYSL3
chr5	147508846	147509960	1115	*	0.0471893	0.112448	Promoter (<=1kb)	5	147472632	147509535	36904	2	1809	ENST00000504965.1	0	DPYSL3	DPYSL3
chr5	148652764	148655848	3085	*	0.0286869	0.0979357	Promoter (<=1kb)	5	148481547	148654153	172607	2	3360	ENST00000360693.7	0	HTR4	HTR4
chr5	150624505	150625556	1052	*	0.186033	0.0682743	Exon (ENST00000518872.1/ENST00000518872.1, exon 1 of 2)	5	150617644	150652334	34691	1	11346	ENST00000522122.1	6861	SYNPO	SYNPO
chr5	157459398	157460654	1257	*	0.0172962	0.0783038	Promoter (<=1kb)	5	157460019	157473100	13082	1	348938	ENST00000435489.6	0	NIPAL4	NIPAL4
chr5	157574097	157576227	2131	*	0.141782	0.0793999	Promoter (<=1kb)	5	157395534	157575775	180242	2	8728	ENST00000517951.5	0	ADAM19	ADAM19
chr5	159094180	159100251	6072	*	0.0308478	0.102719	Promoter (<=1kb)	5	158695920	159096370	400451	2	1879	ENST00000519739.5	0	EBF1	EBF1
chr5	159331512	159332181	670	*	0.0356886	0.0811152	Promoter (<=1kb)	5	159331518	159362834	31317	1	285626	ENST00000515337.1	0	AC008697.1	AC008697.1
chr5	159773149	159774373	1225	*	0.0197718	0.0852715	Intron (ENST00000636819.1/ENST00000636819.1, intron 4 of 6)	5	159776772	159871384	94613	2	101927766	ENST00000522627.1	97011	AC011343.1	AC011343.1
chr5	159913297	159918588	5292	*	0.0484506	0.132289	Promoter (<=1kb)	5	159916474	159972544	56071	1	147	ENST00000306675.4	0	ADRA1B	ADRA1B
chr5	159970438	159974095	3658	*	0.0315908	0.138796	3' UTR	5	159698586	159937766	239181	2	101927766	ENST00000641163.1	-32672	AC011343.1	AC011343.1
chr5	161545389	161550209	4821	*	0.050635	0.153154	Promoter (<=1kb)	5	161547063	161688994	141932	1	2559	ENST00000522269.5	0	GABRA6	GABRA6
chr5	163565747	163570243	4497	*	0.0206217	0.0816329	Distal Intergenic	5	163517217	163519322	2106	1	27430	ENST00000521838.2	48530	MAT2B	MAT2B
chr5	169299673	169302205	2533	*	0.126382	0.094289	Promoter (<=1kb)	5	168661740	169301129	639390	2	6586	ENST00000519560.5	0	SLIT3	SLIT3
chr5	170503816	170505336	1521	*	0.0343397	0.0869186	Promoter (<=1kb)	5	170504036	170736630	232595	1	30820	ENST00000390656.8	0	KCNIP1	KCNIP1
chr5	174751045	174751930	886	*	0.056918	0.0600168	Promoter (<=1kb)	5	174751734	174751787	54	1	100616202	ENST00000583531.1	0	MIR4634	MIR4634
chr5	175656712	175658544	1833	*	0.0774827	0.097558	Promoter (<=1kb)	5	175658030	175686242	28213	1	3274	ENST00000377291.2	0	HRH2	HRH2
chr5	176628959	176631805	2847	*	0.0326339	0.211747	Promoter (<=1kb)	5	176629439	176629500	62	2	100422962	ENST00000580852.1	0	MIR4281	MIR4281
chr5	176808866	176812454	3589	*	0.0499815	0.180924	Promoter (<=1kb)	5	176810477	176880895	70419	1	90249	ENST00000329542.8	0	UNC5A	UNC5A
chr5	176816822	176819559	2738	*	0.0338543	0.153918	Intron (ENST00000329542.8/90249, intron 1 of 14)	5	176810519	176880898	70380	1	90249	ENST00000509580.2	6303	UNC5A	UNC5A
chr5	179342661	179345852	3192	*	0.0783349	0.131705	Promoter (<=1kb)	5	179110851	179345430	234580	2	9509	ENST00000251582.11	0	ADAMTS2	ADAMTS2
chr5	180351942	180354060	2119	*	0.190915	0.105047	Promoter (<=1kb)	5	180300690	180353387	52698	2	9945	ENST00000253778.12	0	GFPT2	GFPT2
chr5	180648900	180653119	4220	*	0.096556	0.139943	Promoter (<=1kb)	5	180601506	180649624	48119	2	2324	ENST00000261937.10	0	FLT4	FLT4
chr6	1311111	1315684	4574	*	0.0975825	0.115071	Promoter (<=1kb)	6	1312440	1314748	2309	1	94234	ENST00000296839.4	0	FOXQ1	FOXQ1
chr6	1387732	1394632	6901	*	0.0536851	0.131152	Promoter (<=1kb)	6	1390314	1390411	98	2	102466720	ENST00000611664.1	0	MIR6720	MIR6720
chr6	1592569	1614606	22038	*	0.0507163	0.244444	Promoter (<=1kb)	6	1605531	1606079	549	1	101927703	ENST00000628509.1	0	NA	NA
chr6	3750856	3752395	1540	*	0.139632	0.0717135	Promoter (<=1kb)	6	3722614	3751532	28919	2	221749	ENST00000477592.2	0	PXDC1	PXDC1
chr6	7725995	7728319	2325	*	0.108492	0.182997	Promoter (<=1kb)	6	7726797	7881422	154626	1	654	ENST00000283147.6	0	BMP6	BMP6
chr6	12747827	12750931	3105	*	0.0166676	0.0881424	Promoter (<=1kb)	6	12749435	13184820	435386	1	221692	ENST00000406205.6	0	PHACTR1	PHACTR1
chr6	13012983	13015335	2353	*	0.0260133	0.15957	Intron (ENST00000332995.11/221692, intron 4 of 14)	6	13053457	13230404	176948	1	221692	ENST00000434977.1	-38122	PHACTR1	PHACTR1
chr6	13924177	13926414	2238	*	0.0962948	0.0792895	Promoter (<=1kb)	6	13924446	13977272	52827	1	221687	ENST00000488763.5	0	RNF182	RNF182
chr6	24644527	24646575	2049	*	0.252538	0.0692989	Promoter (<=1kb)	6	24544104	24646021	101918	2	9856	ENST00000430948.6	0	KIAA0319	KIAA0319
chr6	24910390	24912147	1758	*	0.085979	0.069943	Promoter (<=1kb)	6	24804281	24911170	106890	2	9750	ENST00000644685.1	0	FAM65B	FAM65B
chr6	26501019	26502695	1677	*	0.025473	0.0729798	Promoter (<=1kb)	6	26501221	26510422	9202	1	696	ENST00000244513.10	0	BTN1A1	BTN1A1
chr6	27233334	27236423	3090	*	0.0258458	0.0854778	Distal Intergenic	6	27247701	27255868	8168	1	10279	ENST00000454665.6	-11278	PRSS16	PRSS16
chr6	27249727	27252591	2865	*	0.387578	0.0534392	Promoter (<=1kb)	6	27251071	27255820	4750	1	10279	ENST00000495683.5	0	PRSS16	PRSS16
chr6	30461243	30471993	10751	*	0.0240539	0.187019	Exon (ENST00000424642.1/ENST00000424642.1, exon 1 of 2)	6	30489467	30494205	4739	1	3133	ENST00000376630.4	-17474	HLA-E	HLA-E
chr6	31493923	31495984	2062	*	0.0511075	0.0617424	Promoter (<=1kb)	6	31494881	31511123	16243	1	4277	ENST00000538442.5	0	MICB	MICB
chr6	34141878	34145728	3851	*	0.0223801	0.208257	Promoter (<=1kb)	6	34021851	34146080	124230	2	2914	ENST00000538487.6	352	GRM4	GRM4
chr6	35213872	35215361	1490	*	0.0804477	0.093965	Promoter (<=1kb)	6	35214419	35253079	38661	1	222663	ENST00000274938.7	0	SCUBE3	SCUBE3
chr6	36838713	36840477	1765	*	0.0718912	0.1336	Promoter (<=1kb)	6	36740778	36840002	99225	2	57699	ENST00000244751.6	0	CPNE5	CPNE5
chr6	37695488	37699255	3768	*	0.133149	0.117859	Promoter (<=1kb)	6	37630679	37697990	67312	2	266727	ENST00000434837.7	0	MDGA1	MDGA1
chr6	41372720	41373428	709	*	0.0275784	0.0817133	Distal Intergenic	6	41335851	41350864	15014	1	9436	ENST00000373086.3	36869	NCR2	NCR2
chr6	43454386	43457148	2763	*	0.0249702	0.102858	Promoter (<=1kb)	6	43450352	43455590	5239	2	65989	ENST00000372485.5	0	DLK2	DLK2
chr6	44296159	44297996	1838	*	0.0734702	0.110521	Promoter (<=1kb)	6	44278743	44297688	18946	2	202500	ENST00000371505.4	0	TCTE1	TCTE1
chr6	45420046	45426830	6785	*	0.0520199	0.149475	Promoter (<=1kb)	6	45422036	45663872	241837	1	860	ENST00000478660.6	0	RUNX2	RUNX2
chr6	46013666	46017618	3953	*	0.0542138	0.0858244	Promoter (<=1kb)	6	45880827	46015607	134781	2	53405	ENST00000644878.1	0	CLIC5	CLIC5
chr6	46490558	46492802	2245	*	0.218762	0.0656145	Promoter (<=1kb)	6	46492052	46532758	40707	1	101926898	ENST00000415787.1	0	NA	NA
chr6	56837049	56844969	7921	*	0.0250892	0.157233	Promoter (<=1kb)	6	56844002	56864078	20077	1	101930010	ENST00000426453.1	0	NA	NA
chr6	68632650	68638049	5400	*	0.076266	0.111366	Promoter (<=1kb)	6	68632663	68634324	1662	2	101928307	ENST00000419979.1	0	RP3-525N10.2	RP3-525N10.2
chr6	69861714	69869014	7301	*	0.0401879	0.106498	Promoter (<=1kb)	6	69866571	70209976	343406	1	1310	ENST00000620364.4	0	COL19A1	COL19A1
chr6	70956053	70958074	2022	*	0.0272091	0.154749	Promoter (<=1kb)	6	70856679	70957038	100360	2	135152	ENST00000230053.10	0	B3GAT2	B3GAT2
chr6	71885433	71887620	2188	*	0.0463479	0.0844948	Promoter (<=1kb)	6	71886703	72264004	377302	1	22999	ENST00000370419.6	0	RIMS1	RIMS1
chr6	75204458	75208035	3578	*	0.0275846	0.12399	Promoter (<=1kb)	6	75084326	75205907	121582	2	1303	ENST00000615798.4	0	COL12A1	COL12A1
chr6	79944707	79948935	4229	*	0.110739	0.131178	Promoter (<=1kb)	6	79914812	79947580	32769	2	6785	ENST00000369816.4	0	ELOVL4	ELOVL4
chr6	81749956	81756211	6256	*	0.220606	0.0952412	Promoter (<=1kb)	6	81491439	81751812	260374	2	55603	ENST00000412306.1	0	FAM46A	FAM46A
chr6	82360102	82367792	7691	*	0.0674023	0.126363	Promoter (<=1kb)	6	82363206	82367417	4212	1	7162	ENST00000535040.4	0	TPBG	TPBG
chr6	84032384	84035597	3214	*	0.0668491	0.101391	Promoter (<=1kb)	6	84033756	84090881	57126	1	112609	ENST00000257776.4	0	MRAP2	MRAP2
chr6	84762211	84764647	2437	*	0.0164849	0.111548	Promoter (<=1kb)	6	84687373	84763453	76081	2	9096	ENST00000606784.5	0	TBX18	TBX18
chr6	84764774	84776057	11284	*	0.0296685	0.147453	Promoter (<=1kb)	6	84732602	84764519	31918	2	9096	ENST00000369663.9	-255	TBX18	TBX18
chr6	88165022	88168526	3505	*	0.00989165	0.125366	Promoter (<=1kb)	6	88139864	88166359	26496	2	1268	ENST00000369501.2	0	CNR1	CNR1
chr6	90294107	90297181	3075	*	0.0711927	0.143998	Promoter (<=1kb)	6	89926529	90296742	370214	2	60468	ENST00000257749.8	0	BACH2	BACH2
chr6	98834090	98839595	5506	*	0.0893034	0.214438	Promoter (<=1kb)	6	98834592	98839470	4879	1	5454	ENST00000328345.7	0	POU3F2	POU3F2
chr6	98839624	98850512	10889	*	0.0183638	0.223254	Distal Intergenic	6	98834592	98839470	4879	1	5454	ENST00000328345.7	5032	POU3F2	POU3F2
chr6	99588687	99592999	4313	*	0.107358	0.113961	Exon (ENST00000623858.1/ENST00000623858.1, exon 1 of 1)	6	99606730	99614759	8030	1	59336	ENST00000369215.4	-13731	PRDM13	PRDM13
chr6	105993832	105997464	3633	*	0.0558999	0.0881976	Distal Intergenic	6	106086320	106107508	21189	1	639	ENST00000369091.6	-88856	PRDM1	PRDM1
chr6	107113875	107117620	3746	*	0.323982	0.114306	Promoter (<=1kb)	6	107065182	107115269	50088	2	57673	ENST00000369042.5	0	BEND3	BEND3
chr6	107489488	107491546	2059	*	0.405021	0.110564	Promoter (<=1kb)	6	107489958	107660167	170210	1	55084	ENST00000317357.9	0	SOBP	SOBP
chr6	111872572	111876486	3915	*	0.327301	0.112103	Promoter (<=1kb)	6	111660332	111873067	212736	2	2534	ENST00000368682.7	0	FYN	FYN
chr6	114341226	114344566	3341	*	0.157385	0.161088	Promoter (<=1kb)	6	114055586	114343045	287460	2	222537	ENST00000312719.9	0	HS3ST5	HS3ST5
chr6	116615559	116617919	2361	*	0.135304	0.0756111	Promoter (<=1kb)	6	116616479	116632985	16507	1	345895	ENST00000368581.8	0	RSPH4A	RSPH4A
chr6	116875640	116880290	4651	*	0.0797986	0.130202	Promoter (<=1kb)	6	116877212	116923528	46317	1	222546	ENST00000487683.5	0	RFX6	RFX6
chr6	117904918	117909272	4355	*	0.0673321	0.119954	Promoter (<=1kb)	6	117907526	118317676	410151	1	222553	ENST00000360388.8	0	SLC35F1	SLC35F1
chr6	119348511	119350861	2351	*	0.333357	0.0654762	Promoter (<=1kb)	6	119177209	119349761	172553	2	4121	ENST00000368468.3	0	MAN1A1	MAN1A1
chr6	123802834	123806640	3807	*	0.102301	0.120202	Promoter (<=1kb)	6	123804141	124391044	586904	1	154215	ENST00000476571.1	0	NKAIN2	NKAIN2
chr6	125742975	125752761	9787	*	0.0595769	0.25418	Promoter (<=1kb)	6	125747664	125761269	13606	1	23493	ENST00000368365.5	0	HEY2	HEY2
chr6	127114346	127121610	7265	*	0.0269369	0.232939	Promoter (<=1kb)	6	127118604	127197296	78693	1	84870	ENST00000356698.8	0	RSPO3	RSPO3
chr6	127514541	127520024	5484	*	0.023819	0.123991	Promoter (<=1kb)	6	127519455	127578707	59253	1	352999	ENST00000498112.1	0	C6orf58	C6orf58
chr6	128491592	128492184	593	*	0.0161288	0.0652889	Promoter (<=1kb)	6	128219070	128491857	272788	2	5796	ENST00000495748.5	0	PTPRK	PTPRK
chr6	128514863	128523760	8898	*	0.127875	0.113906	Promoter (<=1kb)	6	127968779	128520674	551896	2	5796	ENST00000368226.8	0	PTPRK	PTPRK
chr6	130363594	130368888	5295	*	0.0171628	0.179651	Promoter (<=1kb)	6	130365734	130443063	77330	1	114801	ENST00000296978.3	0	TMEM200A	TMEM200A
chr6	131062148	131064057	1910	*	0.426706	0.0756373	Promoter (<=1kb)	6	130839347	131063225	223879	2	2037	ENST00000530481.5	0	EPB41L2	EPB41L2
chr6	131950468	131952799	2332	*	0.107147	0.0993386	Promoter (<=1kb)	6	131948176	131951373	3198	2	1490	ENST00000367976.3	0	CTGF	CTGF
chr6	132400425	132402466	2042	*	0.207998	0.0657074	Promoter (<=1kb)	6	132296055	132401545	105491	2	26002	ENST00000367963.7	0	MOXD1	MOXD1
chr6	133240218	133244400	4183	*	0.056429	0.129805	Promoter (<=1kb)	6	133240598	133528902	288305	1	2070	ENST00000452339.6	0	EYA4	EYA4
chr6	133853999	133857491	3493	*	0.0229484	0.123035	Intron (ENST00000607033.5/100507308, intron 1 of 8)	6	133760185	133845951	85767	2	100507308	ENST00000419627.1	-8048	TARID	TARID
chr6	133888573	133898522	9950	*	0.0200748	0.151183	Promoter (<=1kb)	6	133502252	133888982	386731	2	100507308	ENST00000607033.5	0	TARID	TARID
chr6	135180363	135183814	3452	*	0.243202	0.0732744	Promoter (<=1kb)	6	135181315	135219167	37853	1	4602	ENST00000339290.9	0	MYB	MYB
chr6	136920201	136924005	3805	*	0.0693448	0.172157	Promoter (<=1kb)	6	136922264	136925639	3376	1	340146	ENST00000331858.4	0	SLC35D3	SLC35D3
chr6	137493813	137502159	8347	*	0.0301453	0.179583	Promoter (<=1kb)	6	137492202	137494250	2049	2	167826	ENST00000367734.3	0	OLIG3	OLIG3
chr6	143677128	143679858	2731	*	0.188627	0.0841726	Promoter (<=1kb)	6	143677965	143824121	146157	1	9749	ENST00000440869.6	0	PHACTR2	PHACTR2
chr6	144149824	144152142	2319	*	0.255924	0.0828267	Promoter (<=1kb)	6	144150526	144188370	37845	1	8676	ENST00000367568.4	0	STX11	STX11
chr6	147507457	147509854	2398	*	0.276788	0.0745088	Promoter (<=1kb)	6	147508927	147570021	61095	1	389432	ENST00000367474.1	0	SAMD5	SAMD5
chr6	149315588	149319070	3483	*	0.523433	0.0780423	Promoter (<=1kb)	6	149317534	149411395	93862	1	23118	ENST00000636456.1	0	TAB2	TAB2
chr6	149987342	149991895	4554	*	0.0250277	0.172464	Distal Intergenic	6	149998019	150005144	7126	2	646024	ENST00000533735.1	13249	RAET1K	RAET1K
chr6	150142439	150146723	4285	*	0.157319	0.107801	Promoter (<=1kb)	6	150143076	150250357	107282	1	81706	ENST00000361131.4	0	PPP1R14C	PPP1R14C
chr6	151324642	151326408	1767	*	0.0294836	0.0743476	Promoter (<=1kb)	6	151325688	151356773	31086	1	9590	ENST00000354675.10	0	AKAP12	AKAP12
chr6	152634633	152638035	3403	*	0.0272321	0.144232	Promoter (<=1kb)	6	152121684	152637399	515716	2	23345	ENST00000341594.9	0	SYNE1	SYNE1
chr6	153128634	153131995	3362	*	0.32876	0.0889724	Promoter (<=1kb)	6	153010722	153131249	120528	2	26575	ENST00000206262.1	0	RGS17	RGS17
chr6	154994384	154996624	2241	*	0.0438048	0.11865	Promoter (<=1kb)	6	154995354	155129382	134029	1	26230	ENST00000545347.5	0	TIAM2	TIAM2
chr6	159169263	159173081	3819	*	0.0182168	0.154335	Promoter (<=1kb)	6	159167248	159170007	2760	2	101929122	ENST00000608986.1	0	NA	NA
chr6	165660584	165666724	6141	*	0.319551	0.11403	Promoter (<=1kb)	6	165327287	165662100	334814	2	10846	ENST00000366882.6	0	PDE10A	PDE10A
chr6	165986350	165989315	2966	*	0.0704918	0.100211	Promoter (<=1kb)	6	165543440	165986603	443164	2	10846	ENST00000647768.1	0	PDE10A	PDE10A
chr6	166165040	166169542	4503	*	0.103639	0.129182	Promoter (<=1kb)	6	166157656	166168619	10964	2	6862	ENST00000296946.6	0	T	T
chr6	166861051	166863265	2215	*	0.091487	0.0889734	Promoter (<=1kb)	6	166409388	166862511	453124	2	6196	ENST00000510118.5	0	RPS6KA2	RPS6KA2
chr6	170293333	170296733	3401	*	0.149268	0.116331	Promoter (<=1kb)	6	170295321	170405076	109756	1	84498	ENST00000537664.5	0	FAM120B	FAM120B
chr7	190403	195000	4598	*	0.0516029	0.180803	Promoter (<=1kb)	7	192969	260745	67777	1	56975	ENST00000313766.5	0	FAM20C	FAM20C
chr7	516522	523610	7089	*	0.144292	0.193419	Promoter (<=1kb)	7	520391	525232	4842	1	441307	ENST00000452622.1	0	HRAT92	HRAT92
chr7	953327	955411	2085	*	0.0992191	0.144801	Promoter (<=1kb)	7	897901	955407	57507	2	11033	ENST00000539900.5	0	ADAP1	ADAP1
chr7	3300078	3303303	3226	*	0.314007	0.119797	Promoter (<=1kb)	7	3301448	4269000	967553	1	221935	ENST00000404826.6	0	SDK1	SDK1
chr7	4861100	4863699	2600	*	0.0275704	0.13001	Promoter (<=1kb)	7	4857733	4861994	4262	2	56903	ENST00000404991.1	0	PAPOLB	PAPOLB
chr7	4882180	4888016	5837	*	0.0806533	0.126431	Promoter (<=1kb)	7	4797055	4883654	86600	2	55698	ENST00000445392.5	0	RADIL	RADIL
chr7	5591916	5596064	4149	*	0.0892112	0.218372	Promoter (<=1kb)	7	5592823	5606655	13833	1	6624	ENST00000382361.7	0	FSCN1	FSCN1
chr7	6270547	6273212	2666	*	0.448545	0.0718356	Promoter (<=1kb)	7	6161776	6272644	110869	2	9265	ENST00000350796.7	0	CYTH3	CYTH3
chr7	6530550	6532377	1828	*	0.258735	0.128762	Promoter (<=1kb)	7	6497727	6531186	33460	2	392862	ENST00000435185.5	0	GRID2IP	GRID2IP
chr7	11829887	11833822	3936	*	0.0687306	0.116485	Promoter (<=1kb)	7	11370357	11832198	461842	2	221981	ENST00000423059.8	0	THSD7A	THSD7A
chr7	12401221	12404413	3193	*	0.215604	0.0854769	Promoter (<=1kb)	7	12330885	12403905	73021	2	221806	ENST00000275358.7	0	VWDE	VWDE
chr7	12570340	12571479	1140	*	0.0509623	0.0747054	Promoter (<=1kb)	7	12570577	12653104	82528	1	85477	ENST00000341757.9	0	SCIN	SCIN
chr7	17297909	17300694	2786	*	0.31963	0.162044	Promoter (<=1kb)	7	17298622	17346150	47529	1	196	ENST00000242057.8	0	AHR	AHR
chr7	18085474	18089152	3679	*	0.189221	0.141794	Promoter (<=1kb)	7	18086949	18666923	579975	1	9734	ENST00000417496.6	0	HDAC9	HDAC9
chr7	19115447	19121690	6244	*	0.177167	0.109937	Promoter (<=1kb)	7	19020991	19116924	95934	2	7291	ENST00000443687.5	0	TWIST1	TWIST1
chr7	20790932	20792208	1277	*	0.100065	0.0790395	Promoter (4-5kb)	7	20784287	20786886	2600	2	221833	ENST00000418710.2	-4046	SP8	SP8
chr7	28846454	28855163	8710	*	0.0286611	0.145287	Distal Intergenic	7	28809409	28819559	10151	1	9586	ENST00000498316.3	37045	CREB5	CREB5
chr7	29193247	29197344	4098	*	0.251175	0.0954783	Promoter (<=1kb)	7	29194412	29514328	319917	1	1124	ENST00000222792.10	0	CHN2	CHN2
chr7	29806136	29807686	1551	*	0.147149	0.0891642	Promoter (<=1kb)	7	29806486	29906175	99690	1	644150	ENST00000409123.5	0	WIPF3	WIPF3
chr7	32727153	32729107	1955	*	0.103322	0.0996337	Promoter (<=1kb)	7	32728569	32729011	443	1	441208	ENST00000441407.1	0	NA	NA
chr7	33902976	33909869	6894	*	0.0299774	0.173674	Promoter (<=1kb)	7	33904308	34046374	142067	1	168667	ENST00000436222.6	0	BMPER	BMPER
chr7	35251621	35262755	11135	*	0.0586248	0.120565	Promoter (<=1kb)	7	35202430	35254147	51718	2	57057	ENST00000408931.3	0	TBX20	TBX20
chr7	37447901	37449301	1401	*	0.22136	0.0597944	Promoter (<=1kb)	7	36854361	37449249	594889	2	9844	ENST00000310758.8	0	ELMO1	ELMO1
chr7	38627968	38632642	4675	*	0.0200771	0.122229	Promoter (<=1kb)	7	38383704	38631420	247717	2	273	ENST00000325590.9	0	AMPH	AMPH
chr7	39413083	39416069	2987	*	0.0313696	0.125408	Intron (ENST00000403058.5/11281, intron 7 of 10)	7	39406618	39464710	58093	1	11281	ENST00000416452.1	6465	POU6F2	POU6F2
chr7	43111898	43115043	3146	*	0.0697994	0.108272	Promoter (<=1kb)	7	43112599	43566001	453403	1	23072	ENST00000395891.6	0	HECW1	HECW1
chr7	47581431	47582328	898	*	0.0353352	0.0689519	Promoter (<=1kb)	7	47275154	47582144	306991	2	64759	ENST00000311160.13	0	TNS3	TNS3
chr7	48035441	48036791	1351	*	0.03746	0.0970341	Promoter (<=1kb)	7	48035511	48061253	25743	1	136288	ENST00000420324.5	0	C7orf57	C7orf57
chr7	48088279	48090975	2697	*	0.346276	0.0720332	Promoter (<=1kb)	7	48088628	48103407	14780	1	7378	ENST00000416681.5	0	UPP1	UPP1
chr7	54543790	54547627	3838	*	0.133069	0.18945	Promoter (<=1kb)	7	54546161	54569489	23329	1	222008	ENST00000498834.5	0	VSTM2A	VSTM2A
chr7	57867926	57870698	2773	*	0.0285106	0.117968	Distal Intergenic	7	57450177	57473546	23370	1	441234	ENST00000420713.1	417749	ZNF716	ZNF716
chr7	58086255	58088879	2625	*	0.0302938	0.178668	Distal Intergenic	7	57450177	57473546	23370	1	441234	ENST00000420713.1	636078	ZNF716	ZNF716
chr7	60955113	60957676	2564	*	0.0427955	0.189243	Distal Intergenic	7	63291518	63303988	12471	2	643955	ENST00000444809.1	2346312	NA	NA
chr7	60991519	60993105	1587	*	0.0190396	0.18354	Distal Intergenic	7	63291518	63303988	12471	2	643955	ENST00000444809.1	2310883	NA	NA
chr7	62275232	62277247	2016	*	0.0227009	0.19594	Exon (ENST00000454392.1/ENST00000454392.1, exon 1 of 1)	7	63291518	63303988	12471	2	643955	ENST00000444809.1	1026741	NA	NA
chr7	70595754	70597451	1698	*	0.0700947	0.0719373	Promoter (<=1kb)	7	70596085	70792485	196401	1	26053	ENST00000644506.1	0	AUTS2	AUTS2
chr7	71130957	71134075	3119	*	0.295338	0.14126	Promoter (<=1kb)	7	71132169	71713599	581431	1	64409	ENST00000333538.9	0	WBSCR17	WBSCR17
chr7	73647043	73649034	1992	*	0.0270789	0.130609	Distal Intergenic	7	73667825	73672110	4286	1	155382	ENST00000324941.4	-18791	VPS37D	VPS37D
chr7	74289027	74290585	1559	*	0.196733	0.0923755	Promoter (<=1kb)	7	74289475	74405930	116456	1	7461	ENST00000361545.9	0	CLIP2	CLIP2
chr7	76280480	76283424	2945	*	0.159956	0.122464	Promoter (<=1kb)	7	76282614	76287288	4675	1	222183	ENST00000612155.1	0	SRRM3	SRRM3
chr7	82439464	82445842	6379	*	0.0269804	0.186989	Promoter (<=1kb)	7	81946444	82443798	497355	2	781	ENST00000356860.7	0	CACNA2D1	CACNA2D1
chr7	83749338	83750019	682	*	0.0318892	0.0656785	Distal Intergenic	7	83363238	83649113	285876	2	9723	ENST00000643230.1	-100225	SEMA3E	SEMA3E
chr7	85183134	85187073	3940	*	0.0180362	0.174685	Promoter (<=1kb)	7	85050357	85186855	136499	2	223117	ENST00000444867.1	0	SEMA3D	SEMA3D
chr7	87627811	87632620	4810	*	0.199794	0.10307	Promoter (<=1kb)	7	87628413	87832296	203884	1	154661	ENST00000338056.7	0	RUNDC3B	RUNDC3B
chr7	92832630	92842371	9742	*	0.29573	0.221441	Promoter (<=1kb)	7	92836483	92917187	80705	1	101927497	ENST00000435695.1	0	AC002454.1	AC002454.1
chr7	94653876	94656963	3088	*	0.0571885	0.103846	Promoter (<=1kb)	7	94656325	94669695	13371	1	23089	ENST00000482108.1	0	PEG10	PEG10
chr7	96064527	96080509	15983	*	0.0274515	0.139529	Exon (ENST00000537881.5/1780, exon 15 of 17)	7	96032667	96056164	23498	1	1780	ENST00000497626.1	31860	DYNC1I1	DYNC1I1
chr7	97009443	97028203	18761	*	0.0344084	0.200534	Promoter (<=1kb)	7	97020392	97024831	4440	2	1749	ENST00000222598.5	0	DLX5	DLX5
chr7	98616171	98618565	2395	*	0.256652	0.0866923	Promoter (<=1kb)	7	98617297	98629868	12572	1	4885	ENST00000265634.3	0	NPTX2	NPTX2
chr7	101162616	101165089	2474	*	0.143953	0.104714	Promoter (<=1kb)	7	101162516	101165114	2599	2	7425	ENST00000445482.2	25	VGF	VGF
chr7	101165785	101174033	8249	*	0.0268267	0.205916	Promoter (<=1kb)	7	101162509	101165593	3085	2	7425	ENST00000249330.2	-192	VGF	VGF
chr7	101811091	101817566	6476	*	0.429543	0.114196	Promoter (<=1kb)	7	101815904	102283958	468055	1	1523	ENST00000437600.9	0	CUX1	CUX1
chr7	103988202	103990404	2203	*	0.206588	0.0766385	Promoter (<=1kb)	7	103471784	103989516	517733	2	5649	ENST00000343529.9	0	RELN	RELN
chr7	104325893	104331475	5583	*	0.0321489	0.179267	Promoter (<=1kb)	7	104328656	104907232	578577	1	375612	ENST00000424859.5	0	LHFPL3	LHFPL3
chr7	108453459	108458653	5195	*	0.161708	0.204388	Promoter (<=1kb)	7	108147626	108456397	308772	2	4897	ENST00000379028.7	0	NRCAM	NRCAM
chr7	114081161	114089754	8594	*	0.0290692	0.210881	Promoter (<=1kb)	7	114086327	114690905	604579	1	93986	ENST00000412402.5	0	FOXP2	FOXP2
chr7	114920492	114924949	4458	*	0.0137593	0.210596	Promoter (<=1kb)	7	114922154	115019202	97049	1	29969	ENST00000257724.7	0	MDFIC	MDFIC
chr7	116498019	116502225	4207	*	0.022615	0.1223	Promoter (<=1kb)	7	116499390	116508541	9152	1	858	ENST00000222693.4	0	CAV2	CAV2
chr7	116671146	116677888	6743	*	0.0638464	0.107788	Promoter (<=1kb)	7	116672390	116699599	27210	1	4233	ENST00000456159.1	0	MET	MET
chr7	117872369	117874138	1770	*	0.340639	0.0693822	Promoter (<=1kb)	7	117710651	117873507	162857	2	83992	ENST00000160373.7	0	CTTNBP2	CTTNBP2
chr7	120854068	120858719	4652	*	0.219975	0.125251	Promoter (<=1kb)	7	120787320	120858357	71038	2	23554	ENST00000222747.7	0	TSPAN12	TSPAN12
chr7	121871441	121875992	4552	*	0.0199172	0.172118	Promoter (<=1kb)	7	121873089	122062036	188948	1	5803	ENST00000393386.6	0	PTPRZ1	PTPRZ1
chr7	122141960	122144818	2859	*	0.35854	0.0741151	Promoter (<=1kb)	7	122076149	122144255	68107	2	10157	ENST00000473553.5	0	AASS	AASS
chr7	122304885	122308321	3437	*	0.0342692	0.107702	Promoter (<=1kb)	7	122304950	122305817	868	1	154860	ENST00000437317.1	0	FEZF1-AS1	FEZF1-AS1
chr7	122883927	122887247	3321	*	0.282271	0.0720893	Promoter (<=1kb)	7	122318425	122886759	568335	2	93664	ENST00000313070.11	0	CADPS2	CADPS2
chr7	124025587	124034717	9131	*	0.0189992	0.164656	Promoter (<=1kb)	7	124030916	124033023	2108	2	730130	ENST00000455783.2	0	TMEM229A	TMEM229A
chr7	127244249	127255589	11341	*	0.200483	0.234967	Promoter (<=1kb)	7	126438598	127253294	814697	2	2918	ENST00000339582.6	0	GRM8	GRM8
chr7	128165494	128169719	4226	*	0.0203167	0.313071	Distal Intergenic	7	128207872	128207943	72	1	406917	ENST00000384972.2	-38153	MIR129-1	MIR129-1
chr7	129433083	129435434	2352	*	0.420644	0.0764028	Promoter (<=1kb)	7	129434433	129488399	53967	1	57464	ENST00000249344.6	0	STRIP2	STRIP2
chr7	130732168	130748413	16246	*	0.202174	0.131331	Promoter (<=1kb)	7	130731235	130734176	2942	2	136259	ENST00000583337.3	0	KLF14	KLF14
chr7	132569880	132578001	8122	*	0.0495723	0.223667	Promoter (<=1kb)	7	132123332	132576564	453233	2	91584	ENST00000321063.8	0	PLXNA4	PLXNA4
chr7	136868283	136872752	4470	*	0.0188659	0.188211	Promoter (<=1kb)	7	136868669	137020255	151587	1	1129	ENST00000445907.6	0	CHRM2	CHRM2
chr7	137844478	137849178	4701	*	0.0165034	0.170427	Promoter (<=1kb)	7	137381037	137846536	465500	2	9162	ENST00000453654.6	0	DGKI	DGKI
chr7	139522880	139523892	1013	*	0.058242	0.0717135	Promoter (<=1kb)	7	139523856	139544984	21129	1	154790	ENST00000422142.6	0	CLEC2L	CLEC2L
chr7	140639816	140640833	1018	*	0.0666723	0.0673401	Promoter (<=1kb)	7	140518420	140640776	122357	2	27147	ENST00000275884.10	0	DENND2A	DENND2A
chr7	141071157	141076257	5101	*	0.0655078	0.22169	Promoter (<=1kb)	7	141074232	141480380	406149	1	100507421	ENST00000565468.5	0	TMEM178B	TMEM178B
chr7	143359729	143365198	5470	*	0.114407	0.160827	Promoter (<=1kb)	7	143353400	143362752	9353	2	9715	ENST00000443739.6	0	FAM131B	FAM131B
chr7	146115847	146117905	2059	*	0.0211407	0.108909	Promoter (<=1kb)	7	146116002	146839861	723860	1	26047	ENST00000625365.2	0	CNTNAP2	CNTNAP2
chr7	148335853	148345135	9283	*	0.124134	0.142554	Promoter (<=1kb)	7	148339461	148420998	81538	1	26047	ENST00000463592.3	0	CNTNAP2	CNTNAP2
chr7	150047201	150048584	1384	*	0.0247274	0.0977973	Exon (ENST00000613287.1/ENST00000613287.1, exon 1 of 1)	7	150041363	150045092	3730	1	100134040	ENST00000493400.1	5838	NA	NA
chr7	151163883	151170088	6206	*	0.0310658	0.210911	Promoter (<=1kb)	7	151148589	151167548	18960	2	2636	ENST00000297537.4	0	GBX1	GBX1
chr7	151448433	151449725	1293	*	0.0590231	0.0618924	Distal Intergenic	7	151428835	151440813	11979	2	155051	ENST00000476631.5	-7620	CRYGN	CRYGN
chr7	153885348	153889938	4591	*	0.0288968	0.175708	Promoter (<=1kb)	7	153887097	154894285	1007189	1	1804	ENST00000404039.5	0	DPP6	DPP6
chr7	155070314	155073399	3086	*	0.0459776	0.156965	Promoter (<=1kb)	7	155067067	155071557	4491	2	100128264	ENST00000395731.5	0	HTR5A-AS1	HTR5A-AS1
chr7	155447411	155459863	12453	*	0.26688	0.277363	Promoter (<=1kb)	7	155458129	155464831	6703	1	2020	ENST00000297375.4	0	EN2	EN2
chr7	155802218	155805787	3570	*	0.0523187	0.0990183	Promoter (1-2kb)	7	155806582	155807370	789	2	6469	ENST00000472308.1	1583	SHH	SHH
chr7	158159861	158170715	10855	*	0.0266609	0.159713	Exon (ENST00000389413.7/5799, exon 6 of 22)	7	158110825	158205277	94453	2	5799	ENST00000404321.3	34562	PTPRN2	PTPRN2
chr7	159143564	159146036	2473	*	0.188747	0.102959	Promoter (<=1kb)	7	159028175	159144957	116783	2	7434	ENST00000262178.6	0	VIPR2	VIPR2
chr8	730155	732645	2491	*	0.368391	0.0607855	Promoter (<=1kb)	8	614746	731197	116452	2	157697	ENST00000522706.5	0	ERICH1	ERICH1
chr8	1355032	1374654	19623	*	0.0270179	0.151142	Exon (ENST00000633906.1/ENST00000633906.1, exon 1 of 2)	8	1296034	1302607	6574	2	286083	ENST00000617093.1	-52425	CTD-2281E23.1	CTD-2281E23.1
chr8	2623393	2625021	1629	*	0.0233615	0.0662597	Promoter (<=1kb)	8	2589985	2623382	33398	2	101927815	ENST00000612422.1	-11	RP11-134O21.1	RP11-134O21.1
chr8	2733377	2735184	1808	*	0.0494006	0.149613	Promoter (4-5kb)	8	2666079	2728451	62373	2	101927815	ENST00000523971.5	-4926	RP11-134O21.1	RP11-134O21.1
chr8	6833840	6837317	3478	*	0.106197	0.12127	Promoter (<=1kb)	8	6835554	6842457	6904	1	100652791	ENST00000500823.2	0	GS1-24F4.2	GS1-24F4.2
chr8	7091924	7092656	733	*	0.0228766	0.051567	Exon (ENST00000641842.1/ENST00000641842.1, exon 1 of 1)	8	7055304	7056734	1431	2	1670	ENST00000330590.3	-35190	DEFA5	DEFA5
chr8	9933667	9934747	1081	*	0.0229298	0.0730219	Distal Intergenic	8	9903388	9903472	85	2	406907	ENST00000385275.1	-30195	LINC00599	LINC00599
chr8	10729075	10732768	3694	*	0.0299684	0.140031	Promoter (<=1kb)	8	10729314	10764723	35410	1	102723313	ENST00000506149.2	0	NA	NA
chr8	11014255	11019214	4960	*	0.0271593	0.164847	Intron (ENST00000416569.2/286046, intron 1 of 2)	8	10896045	11002481	106437	2	286046	ENST00000382461.7	-11774	XKR6	XKR6
chr8	11198221	11202313	4093	*	0.0665409	0.113766	Promoter (<=1kb)	8	10896523	11201366	304844	2	286046	ENST00000416569.2	0	XKR6	XKR6
chr8	11465724	11467597	1874	*	0.0564653	0.155922	Promoter (<=1kb)	8	11421463	11466767	45305	2	83648	ENST00000284486.8	0	FAM167A	FAM167A
chr8	15235263	15239748	4486	*	0.021066	0.188266	Promoter (<=1kb)	8	14089864	15238339	1148476	2	137868	ENST00000382080.5	0	SGCZ	SGCZ
chr8	17001059	17002792	1734	*	0.0445305	0.11003	Promoter (<=1kb)	8	16992169	17002181	10013	2	26281	ENST00000180166.5	0	FGF20	FGF20
chr8	19938727	19942193	3467	*	0.0313837	0.106661	Promoter (<=1kb)	8	19938870	19951908	13039	1	4023	ENST00000524029.5	0	LPL	LPL
chr8	20301843	20304506	2664	*	0.11174	0.0867142	Promoter (<=1kb)	8	20246165	20303963	57799	2	11178	ENST00000381569.5	0	LZTS1	LZTS1
chr8	21785793	21790089	4297	*	0.0515066	0.256071	Promoter (<=1kb)	8	21690403	21788810	98408	2	2675	ENST00000524240.5	0	GFRA2	GFRA2
chr8	22155648	22157451	1804	*	0.0822685	0.112213	Promoter (<=1kb)	8	22146825	22156832	10008	2	203190	ENST00000306317.6	0	LGI3	LGI3
chr8	22578668	22580018	1351	*	0.122322	0.0636364	Promoter (<=1kb)	8	22578741	22594288	15548	1	64236	ENST00000339162.11	0	PDLIM2	PDLIM2
chr8	22690317	22696702	6386	*	0.0913973	0.224435	Promoter (<=1kb)	8	22687659	22693302	5644	2	1960	ENST00000317216.2	0	EGR3	EGR3
chr8	22864588	22866757	2170	*	0.0383896	0.103941	Intron (ENST00000256404.7/157310, intron 3 of 6)	8	22877972	22884139	6168	1	101929237	ENST00000520914.5	-11215	RP11-87E22.2	RP11-87E22.2
chr8	24956467	24957762	1296	*	0.0283809	0.058165	Promoter (<=1kb)	8	24950955	24957110	6156	2	4747	ENST00000610854.1	0	NEFL	NEFL
chr8	26513252	26515541	2290	*	0.131669	0.108427	Promoter (<=1kb)	8	26504686	26514092	9407	2	10687	ENST00000522362.6	0	PNMA2	PNMA2
chr8	26576545	26581124	4580	*	0.278168	0.0878211	Promoter (<=1kb)	8	26577062	26583965	6904	1	1808	ENST00000493789.6	0	DPYSL2	DPYSL2
chr8	28493362	28498066	4705	*	0.354835	0.110194	Promoter (<=1kb)	8	28494205	28574267	80063	1	7976	ENST00000537916.2	0	FZD3	FZD3
chr8	28622668	28623924	1257	*	0.225602	0.0505471	Promoter (<=1kb)	8	28622729	28750903	128175	1	2137	ENST00000523149.5	0	EXTL3	EXTL3
chr8	29261989	29263776	1788	*	0.412971	0.0970622	Promoter (<=1kb)	8	29067279	29263073	195795	2	23303	ENST00000524189.5	0	KIF13B	KIF13B
chr8	30909436	30913890	4455	*	0.149124	0.113947	Promoter (<=1kb)	8	30832967	30913003	80037	2	56154	ENST00000643185.1	0	TEX15	TEX15
chr8	31031202	31035175	3974	*	0.537318	0.171813	Promoter (<=1kb)	8	30995802	31033715	37914	2	29942	ENST00000339382.3	0	PURG	PURG
chr8	32545943	32551882	5940	*	0.0197463	0.160062	Promoter (<=1kb)	8	32548210	32760989	212780	1	3084	ENST00000523079.5	0	NRG1	NRG1
chr8	35232725	35238560	5836	*	0.0178655	0.138571	Promoter (<=1kb)	8	35235457	35790625	555169	1	137970	ENST00000404895.6	0	UNC5D	UNC5D
chr8	37796488	37798527	2040	*	0.169938	0.0718763	Promoter (<=1kb)	8	37796906	37844896	47991	1	25960	ENST00000315215.11	0	ADGRA2	ADGRA2
chr8	40895214	40897913	2700	*	0.0428399	0.0955615	Promoter (<=1kb)	8	40530590	40897833	367244	2	79698	ENST00000315769.11	0	ZMAT4	ZMAT4
chr8	41306874	41310043	3170	*	0.214356	0.118659	Promoter (<=1kb)	8	41261958	41309497	47540	2	6422	ENST00000220772.7	0	SFRP1	SFRP1
chr8	41766885	41768580	1696	*	0.124061	0.0630709	Intron (ENST00000347528.8/286, intron 1 of 41)	8	41788882	41797593	8712	2	286	ENST00000521407.1	29013	ANK1	ANK1
chr8	49908151	49914060	5910	*	0.0193395	0.147699	Promoter (<=1kb)	8	49909789	50792829	883041	1	54212	ENST00000518864.5	0	SNTG1	SNTG1
chr8	52564563	52566891	2329	*	0.0706939	0.127974	Promoter (<=1kb)	8	52534037	52565507	31471	2	389658	ENST00000358543.8	0	FAM150A	FAM150A
chr8	53873849	53882936	9088	*	0.09541	0.178373	Promoter (<=1kb)	8	53879884	53954142	74259	1	8601	ENST00000518286.5	0	RGS20	RGS20
chr8	54452870	54471369	18500	*	0.0696002	0.233175	Promoter (<=1kb)	8	54457935	54460888	2954	1	64321	ENST00000297316.4	0	SOX17	SOX17
chr8	56199214	56211465	12252	*	0.374149	0.15111	Promoter (<=1kb)	8	56160904	56211279	50376	2	5324	ENST00000316981.7	0	PLAG1	PLAG1
chr8	59117490	59120081	2592	*	0.177448	0.0907626	Promoter (<=1kb)	8	59119040	59120031	992	1	100505501	ENST00000523683.1	0	NA	NA
chr8	60277823	60284161	6339	*	0.0492948	0.14867	Promoter (<=1kb)	8	60187347	60281412	94066	2	767	ENST00000317995.4	0	CA8	CA8
chr8	60650869	60656142	5274	*	0.546176	0.114879	Exon (ENST00000647777.1/ENST00000647777.1, exon 1 of 3)	8	60678778	60868028	189251	1	55636	ENST00000423902.6	-22636	CHD7	CHD7
chr8	60677065	60686436	9372	*	0.57713	0.133605	Promoter (<=1kb)	8	60678778	60868028	189251	1	55636	ENST00000423902.6	0	CHD7	CHD7
chr8	62246672	62251520	4849	*	0.0732358	0.120313	Promoter (<=1kb)	8	62248591	62965629	717039	1	286183	ENST00000519049.5	0	NA	NA
chr8	63084978	63086611	1634	*	0.316207	0.109049	Promoter (<=1kb)	8	63048553	63086049	37497	2	7274	ENST00000521138.1	0	TTPA	TTPA
chr8	64575496	64590064	14569	*	0.0172484	0.225364	Promoter (<=1kb)	8	64580367	64583628	3262	1	27319	ENST00000321870.2	0	BHLHE22	BHLHE22
chr8	66176659	66179477	2819	*	0.185909	0.102793	Promoter (<=1kb)	8	66176382	66178725	2344	2	1392	ENST00000276571.4	0	CRH	CRH
chr8	71545995	71548937	2943	*	0.0786057	0.113764	Promoter (<=1kb)	8	71197511	71548061	350551	2	2138	ENST00000645793.1	0	EYA1	EYA1
chr8	71843400	71846938	3539	*	0.0285792	0.134881	Promoter (<=1kb)	8	71843561	72052713	209153	1	100132891	ENST00000524152.5	0	MSC-AS1	MSC-AS1
chr8	72073708	72076727	3020	*	0.0215575	0.132147	Promoter (<=1kb)	8	72021251	72075617	54367	2	8989	ENST00000262209.4	0	TRPA1	TRPA1
chr8	78515283	78519317	4035	*	0.139671	0.070576	Promoter (<=1kb)	8	78516139	78605267	89129	1	5569	ENST00000396418.6	0	PKIA	PKIA
chr8	78802548	78806874	4327	*	0.132405	0.11657	Promoter (<=1kb)	8	78732772	78805523	72752	2	3574	ENST00000263851.8	0	IL7	IL7
chr8	79765212	79769288	4077	*	0.37053	0.101334	Promoter (<=1kb)	8	79768142	79802842	34701	1	101927067	ENST00000607172.1	0	LINC01607	LINC01607
chr8	80872506	80875040	2535	*	0.412872	0.0595056	Promoter (<=1kb)	8	80628451	80874781	246331	2	619279	ENST00000327835.7	0	ZNF704	ZNF704
chr8	85457067	85466905	9839	*	0.0486766	0.182649	Promoter (<=1kb)	8	85441851	85464333	22483	2	100996348	ENST00000517697.5	0	CA3-AS1	CA3-AS1
chr8	90790484	90794351	3868	*	0.0253065	0.113791	Promoter (<=1kb)	8	90625671	90791631	165961	2	169200	ENST00000519519.5	0	TMEM64	TMEM64
chr8	92096824	92106130	9307	*	0.112965	0.186763	Promoter (<=1kb)	8	91954967	92099688	144722	2	862	ENST00000265814.4	0	RUNX1T1	RUNX1T1
chr8	96154673	96163576	8904	*	0.0243582	0.175684	Promoter (<=1kb)	8	96142330	96160792	18463	2	392255	ENST00000287020.6	0	GDF6	GDF6
chr8	98423405	98432915	9511	*	0.0506314	0.121564	Promoter (<=1kb)	8	98427022	98432848	5827	1	3788	ENST00000287042.4	0	KCNS2	KCNS2
chr8	103138599	103142118	3520	*	0.0447438	0.138379	Promoter (<=1kb)	8	103132963	103141342	8380	2	157556	ENST00000436771.1	0	BAALC-AS2	BAALC-AS2
chr8	103371019	103372321	1303	*	0.172386	0.0729798	Promoter (<=1kb)	8	103371515	103382997	11483	1	115908	ENST00000330295.9	0	CTHRC1	CTHRC1
chr8	104220063	104226615	6553	*	0.0333471	0.136311	Promoter (<=1kb)	8	104223335	104254425	31091	1	9699	ENST00000339750.3	0	RIMS2	RIMS2
chr8	104586846	104590300	3455	*	0.618351	0.0805241	Promoter (<=1kb)	8	104489231	104589024	99794	2	29967	ENST00000424843.6	0	LRP12	LRP12
chr8	106264684	106275261	10578	*	0.113829	0.190807	Promoter (<=1kb)	8	106270144	106272899	2756	1	55074	ENST00000521369.2	0	OXR1	OXR1
chr8	108441567	108445155	3589	*	0.597214	0.0975891	Promoter (<=1kb)	8	108443601	108455902	12302	1	9694	ENST00000524143.5	0	EMC2	EMC2
chr8	109148683	109152550	3868	*	0.0259814	0.127641	Distal Intergenic	8	109087424	109119584	32161	1	7201	ENST00000311762.2	61259	TRHR	TRHR
chr8	109689279	109694424	5146	*	0.0353664	0.123933	Promoter (<=1kb)	8	109574176	109691604	117429	2	55638	ENST00000532779.5	0	SYBU	SYBU
chr8	118949225	118953797	4573	*	0.0928387	0.104177	Promoter (<=1kb)	8	118923557	118952200	28644	2	4982	ENST00000297350.8	0	TNFRSF11B	TNFRSF11B
chr8	119416107	119417711	1605	*	0.0495675	0.0798785	Promoter (<=1kb)	8	119416306	119424353	8048	1	4856	ENST00000259526.3	0	NOV	NOV
chr8	120805936	120814752	8817	*	0.0692854	0.245278	Promoter (<=1kb)	8	120535745	120813273	277529	2	6641	ENST00000395601.7	0	SNTB1	SNTB1
chr8	124725794	124728965	3172	*	0.169834	0.0755433	Promoter (<=1kb)	8	124550790	124728018	177229	2	9788	ENST00000378017.7	0	MTSS1	MTSS1
chr8	130015092	130021732	6641	*	0.141345	0.178362	Promoter (<=1kb)	8	129841470	130016405	174936	2	51571	ENST00000523509.5	0	FAM49B	FAM49B
chr8	132674234	132676277	2044	*	0.442152	0.0632944	Promoter (<=1kb)	8	132571953	132675617	103665	2	23639	ENST00000620350.4	0	LRRC6	LRRC6
chr8	135455916	135464716	8801	*	0.30184	0.173621	Promoter (<=1kb)	8	135457457	135647610	190154	1	10656	ENST00000355849.9	0	KHDRBS3	KHDRBS3
chr8	139700537	139706730	6194	*	0.0179328	0.1598	Promoter (<=1kb)	8	139600838	139703041	102204	2	51305	ENST00000522317.5	0	KCNK9	KCNK9
chr8	141127464	141129603	2140	*	0.34054	0.144833	Promoter (<=1kb)	8	141128612	141141455	12844	1	22898	ENST00000518347.5	0	DENND3	DENND3
chr8	142448279	142453577	5299	*	0.151363	0.326938	Promoter (<=1kb)	8	142449430	142545009	95580	1	575	ENST00000517894.5	0	ADGRB1	ADGRB1
chr8	142610863	142615303	4441	*	0.0323886	0.162171	Promoter (<=1kb)	8	142611044	142614472	3429	2	23237	ENST00000356613.3	0	ARC	ARC
chr8	143406635	143408472	1838	*	0.165168	0.0788721	Distal Intergenic	8	143417679	143419150	1472	1	104326051	ENST00000519762.1	-9207	MAFA-AS1	MAFA-AS1
chr8	143425403	143430677	5275	*	0.0267234	0.284964	Promoter (<=1kb)	8	143428060	143430406	2347	2	389692	ENST00000333480.2	0	MAFA	MAFA
chr8	144331185	144331891	707	*	0.0199125	0.0616883	Promoter (4-5kb)	8	144316325	144326910	10586	2	8694	ENST00000332324.5	-4275	DGAT1	DGAT1
chr8	144332029	144342320	10292	*	0.0203191	0.24071	Promoter (<=1kb)	8	144330565	144336281	5717	2	83482	ENST00000569446.2	0	SCRT1	SCRT1
chr9	504134	507469	3336	*	0.202941	0.167134	Promoter (<=1kb)	9	504695	746106	241412	1	23189	ENST00000619269.4	0	KANK1	KANK1
chr9	3179624	3183563	3940	*	0.0571209	0.127748	Promoter (<=1kb)	9	3181589	3198517	16929	1	101929247	ENST00000452746.1	0	NA	NA
chr9	8855690	8859637	3948	*	0.0212095	0.219598	Promoter (<=1kb)	9	8858130	8862255	4126	1	101929407	ENST00000447950.1	0	NA	NA
chr9	10610799	10615722	4924	*	0.0890935	0.07567	Promoter (<=1kb)	9	10613202	10620420	7219	1	101929428	ENST00000429581.2	0	PTPRD-AS2	PTPRD-AS2
chr9	16868502	16871927	3426	*	0.25112	0.112678	Promoter (<=1kb)	9	16409503	16870706	461204	2	54796	ENST00000380672.8	0	BNC2	BNC2
chr9	17576822	17582123	5302	*	0.132868	0.179539	Promoter (<=1kb)	9	17579082	17630429	51348	1	6456	ENST00000467085.1	0	SH3GL2	SH3GL2
chr9	17903930	17908070	4141	*	0.0844544	0.0964486	Promoter (<=1kb)	9	17906563	18533292	626730	1	92949	ENST00000636209.1	0	ADAMTSL1	ADAMTSL1
chr9	20620931	20624675	3745	*	0.353315	0.0927603	Promoter (<=1kb)	9	20341665	20622543	280879	2	4300	ENST00000380338.8	0	MLLT3	MLLT3
chr9	21557758	21561688	3931	*	0.0293237	0.189944	Promoter (<=1kb)	9	21455642	21559669	104028	2	554202	ENST00000304425.3	0	NA	NA
chr9	21973310	21975910	2601	*	0.23218	0.0916667	Promoter (<=1kb)	9	21967753	21975098	7346	2	1029	ENST00000304494.9	0	CDKN2A	CDKN2A
chr9	22444866	22449525	4660	*	0.0523176	0.156074	Promoter (<=1kb)	9	22446841	22455740	8900	1	63951	ENST00000325870.2	0	DMRTA1	DMRTA1
chr9	23821069	23822696	1628	*	0.208695	0.0662393	Promoter (<=1kb)	9	23690104	23821275	131172	2	1993	ENST00000380110.8	0	ELAVL2	ELAVL2
chr9	27526906	27532342	5437	*	0.0450138	0.179265	Promoter (<=1kb)	9	27325209	27529781	204573	2	79817	ENST00000262244.5	0	MOB3B	MOB3B
chr9	34584397	34593864	9468	*	0.0447991	0.167179	Promoter (<=1kb)	9	34551432	34589706	38275	2	1271	ENST00000351266.8	0	CNTFR	CNTFR
chr9	34627613	34630236	2624	*	0.0646204	0.164529	Promoter (<=1kb)	9	34621379	34628107	6729	2	138715	ENST00000378909.2	0	ARID3C	ARID3C
chr9	34955670	34960084	4415	*	0.142389	0.138777	Promoter (<=1kb)	9	34957608	34971517	13910	1	23349	ENST00000486477.1	0	PHF24	PHF24
chr9	37034128	37040035	5908	*	0.0239187	0.146189	Promoter (<=1kb)	9	36833275	37034185	200911	2	5079	ENST00000358127.8	0	PAX5	PAX5
chr9	37650546	37653048	2503	*	0.269825	0.0779853	Promoter (<=1kb)	9	37651000	37746904	95905	1	22844	ENST00000377765.7	0	FRMPD1	FRMPD1
chr9	38424162	38425502	1341	*	0.0536641	0.0967699	Promoter (<=1kb)	9	38408994	38424447	15454	2	347252	ENST00000377694.1	0	IGFBPL1	IGFBPL1
chr9	41074365	41075159	795	*	0.16041	0.0713384	Promoter (<=1kb)	9	41006999	41074617	67619	2	595135	ENST00000613141.1	0	PGM5P2	PGM5P2
chr9	64773487	64775195	1709	*	0.0491473	0.0757098	Distal Intergenic	9	64640639	64643300	2662	1	101929583	ENST00000452436.3	132848	AC129778.2	AC129778.2
chr9	68691221	68711151	19931	*	0.0948061	0.225755	Promoter (<=1kb)	9	68705414	69009174	303761	1	8395	ENST00000541509.5	0	PIP5K1B	PIP5K1B
chr9	69322716	69326613	3898	*	0.128542	0.107925	Promoter (<=1kb)	9	69324567	69392558	67992	1	9413	ENST00000455972.6	0	FAM189A2	FAM189A2
chr9	71445763	71449659	3897	*	0.0365796	0.123022	Promoter (<=1kb)	9	70535944	71446835	910892	2	80036	ENST00000357533.6	0	TRPM3	TRPM3
chr9	74495485	74501277	5793	*	0.174794	0.116415	Promoter (<=1kb)	9	74485551	74499127	13577	2	103752585	ENST00000417576.2	0	NA	NA
chr9	75889396	75893590	4195	*	0.257147	0.121355	Promoter (<=1kb)	9	75890644	76362339	471696	1	5125	ENST00000545128.5	0	PCSK5	PCSK5
chr9	78031252	78034409	3158	*	0.169898	0.129896	Promoter (<=1kb)	9	77716087	78031458	315372	2	2776	ENST00000286548.8	0	GNAQ	GNAQ
chr9	79569586	79571555	1970	*	0.103478	0.141529	Promoter (<=1kb)	9	79571773	79725499	153727	1	7091	ENST00000376552.6	-218	TLE4	TLE4
chr9	79571982	79576814	4833	*	0.0335933	0.230877	Promoter (<=1kb)	9	79572575	79725343	152769	1	7091	ENST00000470872.5	0	TLE4	TLE4
chr9	83537159	83539121	1963	*	0.126876	0.0636785	Promoter (<=1kb)	9	83242990	83538546	295557	2	257019	ENST00000376438.5	0	FRMD3	FRMD3
chr9	84668175	84671132	2958	*	0.0926906	0.0976977	Promoter (<=1kb)	9	84668551	85023590	355040	1	4915	ENST00000376213.5	0	NTRK2	NTRK2
chr9	86944012	86948307	4296	*	0.138866	0.237827	Promoter (<=1kb)	9	86944363	86947189	2827	2	2619	ENST00000298743.8	0	GAS1	GAS1
chr9	87490839	87499567	8729	*	0.0265698	0.125157	Promoter (<=1kb)	9	87497228	87708631	211404	1	1612	ENST00000358077.9	0	DAPK1	DAPK1
chr9	91422473	91426000	3528	*	0.441272	0.0854072	Promoter (<=1kb)	9	91409045	91423862	14818	2	4783	ENST00000297689.3	0	NFIL3	NFIL3
chr9	91947718	91950643	2926	*	0.101483	0.231576	Promoter (<=1kb)	9	91563091	91948880	385790	2	4920	ENST00000375715.5	0	ROR2	ROR2
chr9	92805403	92813514	8112	*	0.021695	0.214498	Promoter (<=1kb)	9	92809388	92888693	79306	1	138649	ENST00000473204.5	0	NA	NA
chr9	98706100	98710850	4751	*	0.0244476	0.249856	Promoter (<=1kb)	9	98288082	98709197	421116	2	9568	ENST00000259455.3	0	GABBR2	GABBR2
chr9	98807389	98809470	2082	*	0.0509524	0.095786	Promoter (<=1kb)	9	98807699	98850081	42383	1	79695	ENST00000375011.3	0	GALNT12	GALNT12
chr9	98940912	98946528	5617	*	0.0152652	0.261459	Promoter (<=1kb)	9	98943179	98944188	1010	1	1306	ENST00000467052.1	0	COL15A1	COL15A1
chr9	99818714	99824869	6156	*	0.493461	0.186809	Promoter (<=1kb)	9	99585786	99819889	234104	2	101928438	ENST00000427039.1	0	RP11-554F20.1	RP11-554F20.1
chr9	100472783	100474278	1496	*	0.126594	0.102985	Promoter (<=1kb)	9	100473113	100577636	104524	1	8577	ENST00000374879.4	0	TMEFF1	TMEFF1
chr9	101027687	101032097	4411	*	0.128943	0.134812	Promoter (<=1kb)	9	101028709	101325135	296427	1	54886	ENST00000374874.7	0	PLPPR1	PLPPR1
chr9	101736905	101739243	2339	*	0.098203	0.161715	Promoter (<=1kb)	9	101569353	101738580	169228	2	116443	ENST00000361820.3	0	GRIN3A	GRIN3A
chr9	105655998	105657422	1425	*	0.0383682	0.069232	Exon (ENST00000623713.1/ENST00000623713.1, exon 1 of 1)	9	105662457	105663112	656	1	6887	ENST00000334077.5	-5035	TAL2	TAL2
chr9	105691107	105695674	4568	*	0.380146	0.126116	Promoter (<=1kb)	9	105694544	105705753	11210	1	55151	ENST00000434214.1	0	TMEM38B	TMEM38B
chr9	105822007	105823927	1921	*	0.0178625	0.0757378	Distal Intergenic	9	105721687	105749282	27596	1	55151	ENST00000451560.1	100320	TMEM38B	TMEM38B
chr9	109638454	109643627	5174	*	0.0315815	0.164907	Promoter (<=1kb)	9	109640788	109946703	305916	1	114299	ENST00000374531.6	0	PALM2	PALM2
chr9	109779660	109781136	1477	*	0.220413	0.0576507	Promoter (<=1kb)	9	109780403	109943623	163221	1	114299	ENST00000483909.5	0	PALM2	PALM2
chr9	110576493	110581433	4941	*	0.0670148	0.144123	Promoter (<=1kb)	9	110365251	110579880	214630	2	79987	ENST00000401783.6	0	SVEP1	SVEP1
chr9	111036073	111039024	2952	*	0.145767	0.114001	Promoter (<=1kb)	9	110873263	111038043	164781	2	1902	ENST00000374431.7	0	LPAR1	LPAR1
chr9	114153654	114156949	3296	*	0.135832	0.196734	Promoter (<=1kb)	9	114155560	114312511	156952	1	85301	ENST00000356083.7	0	COL27A1	COL27A1
chr9	115118009	115118733	725	*	0.0182546	0.0681115	Promoter (<=1kb)	9	115019578	115118257	98680	2	3371	ENST00000535648.5	0	TNC	TNC
chr9	117411895	117417579	5685	*	0.0481648	0.147757	Promoter (<=1kb)	9	116425225	117415039	989815	2	23245	ENST00000313400.8	0	ASTN2	ASTN2
chr9	119366754	119370393	3640	*	0.0174041	0.107745	Promoter (<=1kb)	9	119166630	119369467	202838	2	1620	ENST00000265922.7	0	BRINP1	BRINP1
chr9	121299624	121301224	1601	*	0.0384669	0.101767	Promoter (<=1kb)	9	121299793	121332842	33050	1	2934	ENST00000373818.8	0	GSN	GSN
chr9	121498115	121500362	2248	*	0.0488759	0.171664	Promoter (<=1kb)	9	121444991	121499757	54767	2	2681	ENST00000481534.5	0	GGTA1P	GGTA1P
chr9	122091780	122094571	2792	*	0.487806	0.0859973	Promoter (<=1kb)	9	121821928	122093606	271679	2	158135	ENST00000321582.9	0	TTLL11	TTLL11
chr9	123995797	124010274	14478	*	0.0372838	0.193237	Promoter (<=1kb)	9	124006277	124009396	3120	2	100505588	ENST00000453529.2	0	RP11-85O21.2	RP11-85O21.2
chr9	124769490	124773634	4145	*	0.483065	0.0700855	Promoter (<=1kb)	9	124517275	124771277	254003	2	2649	ENST00000487099.6	0	NR6A1	NR6A1
chr9	124775601	124778141	2541	*	0.0638552	0.13255	Promoter (<=1kb)	9	124777158	124804236	27079	1	169611	ENST00000331715.13	0	OLFML2A	OLFML2A
chr9	126609625	126614950	5326	*	0.150849	0.20228	Promoter (<=1kb)	9	126614443	126696451	82009	1	4010	ENST00000526117.5	0	LMX1B	LMX1B
chr9	128203273	128205405	2133	*	0.0827712	0.145788	Promoter (<=1kb)	9	128203352	128255244	51893	1	1759	ENST00000372923.7	0	DNM1	DNM1
chr9	129665314	129666446	1133	*	0.119824	0.0806471	Promoter (<=1kb)	9	129665641	129722674	57034	1	51450	ENST00000372469.5	0	PRRX2	PRRX2
chr9	130937889	130940996	3108	*	0.111864	0.206029	Promoter (<=1kb)	9	130902438	130939068	36631	2	84929	ENST00000448616.5	0	FIBCD1	FIBCD1
chr9	132157857	132169802	11946	*	0.0754252	0.357063	Promoter (<=1kb)	9	132161676	132233890	72215	1	84628	ENST00000372179.7	0	NTNG2	NTNG2
chr9	132241179	132243108	1930	*	0.0527428	0.187052	Promoter (<=1kb)	9	132241441	132242169	729	1	84628	ENST00000483055.1	0	NTNG2	NTNG2
chr9	133346476	133350542	4067	*	0.725964	0.109007	Promoter (<=1kb)	9	133350095	133350168	74	1	26814	ENST00000363961.1	0	NA	NA
chr9	133604615	133610456	5842	*	0.079185	0.136198	Distal Intergenic	9	133578957	133586197	7241	2	642968	ENST00000496132.1	-18418	FAM163B	FAM163B
chr9	134641040	134643960	2921	*	0.128233	0.223937	Promoter (<=1kb)	9	134641774	134844843	203070	1	1289	ENST00000371817.7	0	COL5A1	COL5A1
chr9	135072293	135090342	18050	*	0.0672461	0.170982	Promoter (<=1kb)	9	135075422	135077391	1970	1	10439	ENST00000371799.8	0	OLFM1	OLFM1
chr9	136665157	136667207	2051	*	0.290673	0.0681522	Promoter (<=1kb)	9	136665788	136671993	6206	1	51162	ENST00000492002.1	0	EGFL7	EGFL7
chr9	137441256	137442533	1278	*	0.0511274	0.0670117	Promoter (<=1kb)	9	137434364	137441449	7086	2	377841	ENST00000344119.6	0	ENTPD8	ENTPD8
chr9	137878181	137878806	626	*	0.0281977	0.0673822	Promoter (<=1kb)	9	137877934	138124624	246691	1	774	ENST00000371357.5	247	CACNA1B	CACNA1B
chr9	138022501	138024617	2117	*	0.0368274	0.109868	Exon (ENST00000277549.9/774, exon 19 of 46)	9	138075869	138105778	29910	1	774	ENST00000413253.1	-51252	CACNA1B	CACNA1B
chrX	1205920	1210446	4527	*	0.108932	0.126417	Promoter (2-3kb)	23	1190897	1212634	21738	2	64109	ENST00000381567.8	2188	CRLF2	CRLF2
chrX	3344899	3347228	2330	*	0.0213651	0.087889	Promoter (<=1kb)	23	3308565	3346641	38077	2	25878	ENST00000217939.6	0	MXRA5	MXRA5
chrX	8729848	8733071	3224	*	0.0241276	0.142775	Promoter (<=1kb)	23	8528874	8732186	203313	2	3730	ENST00000262648.7	0	ANOS1	ANOS1
chrX	10619769	10621550	1782	*	0.0237693	0.0828394	Promoter (<=1kb)	23	10445310	10620634	175325	2	4281	ENST00000317552.8	0	MID1	MID1
chrX	11664701	11666852	2152	*	0.0483851	0.0606838	Promoter (<=1kb)	23	11137544	11665701	528158	2	395	ENST00000337414.8	0	ARHGAP6	ARHGAP6
chrX	17374466	17378880	4415	*	0.0409676	0.0980035	Promoter (<=1kb)	23	17375420	17735994	360575	1	4810	ENST00000380060.7	0	NHS	NHS
chrX	19120956	19123917	2962	*	0.0737696	0.113696	Promoter (<=1kb)	23	18989309	19122637	133329	2	10149	ENST00000354791.7	0	ADGRG2	ADGRG2
chrX	23331763	23337561	5799	*	0.0310806	0.136396	Promoter (<=1kb)	23	23334016	23404372	70357	1	139411	ENST00000379361.4	0	PTCHD1	PTCHD1
chrX	31266453	31267026	574	*	0.0443489	0.10665	Promoter (<=1kb)	23	31119219	31266952	147734	2	1756	ENST00000378723.7	0	DMD	DMD
chrX	100405978	100410368	4391	*	0.0283226	0.148365	Promoter (<=1kb)	23	100291644	100408597	116954	2	57526	ENST00000420881.6	0	PCDH19	PCDH19
chrX	104111511	104113008	1498	*	0.0800652	0.0559441	Promoter (<=1kb)	23	104112511	104115604	3094	1	644353	ENST00000537356.3	0	ZCCHC18	ZCCHC18
chrX	104253256	104255506	2251	*	0.0212844	0.115486	Promoter (<=1kb)	23	104250038	104254933	4896	2	80712	ENST00000372588.4	0	ESX1	ESX1
chrX	108735498	108738896	3399	*	0.0808946	0.088891	Promoter (<=1kb)	23	108736011	108737459	1449	1	101928358	ENST00000608811.1	0	RP6-24A23.3	RP6-24A23.3
chrX	109731476	109736121	4646	*	0.046226	0.0954928	Promoter (<=1kb)	23	109641337	109733302	91966	2	2182	ENST00000469796.6	0	ACSL4	ACSL4
chrX	136145953	136148705	2753	*	0.0729678	0.083979	Promoter (<=1kb)	23	136146702	136210272	63571	1	2273	ENST00000629039.2	0	FHL1	FHL1
chrX	136249738	136251834	2097	*	0.268154	0.0880952	Promoter (<=1kb)	23	136213220	136251371	38152	2	79649	ENST00000370661.5	0	MAP7D3	MAP7D3
chrX	137029954	137037086	7133	*	0.0485266	0.177394	Promoter (<=1kb)	23	137030148	137031674	1527	2	83550	ENST00000298110.1	0	GPR101	GPR101
chrX	137051691	137053609	1919	*	0.0521687	0.0834166	Distal Intergenic	23	137030148	137031674	1527	2	83550	ENST00000298110.1	-20017	GPR101	GPR101
chrX	139931289	139934063	2775	*	0.255658	0.0712121	Promoter (<=1kb)	23	139726346	139933070	206725	2	286410	ENST00000370557.5	0	ATP11C	ATP11C
chrX	150362216	150365797	3582	*	0.0810233	0.0929928	Promoter (<=1kb)	23	150363284	150514178	150895	1	10046	ENST00000370401.6	0	MAMLD1	MAMLD1
chrX	153885169	153886576	1408	*	0.0216807	0.12208	Promoter (<=1kb)	23	153861514	153886174	24661	2	3897	ENST00000370060.6	0	L1CAM	L1CAM
chrX	154749681	154752345	2665	*	0.0444257	0.102792	Promoter (<=1kb)	23	154675249	154751583	76335	2	139716	ENST00000496390.5	0	GAB3	GAB3
