# Supplementary material for: The long noncoding RNA H19 regulates tumor plasticity in neuroendocrine prostate cancer
Source: Nat Commun. 2021 Dec 21;12:7349. doi: 10.1038/s41467-021-26901-9 (PMC8692330; doi:10.1038/s41467-021-26901-9)
Supplement: Supplementary file 17 — Supplementary Data 14 [file 41467_2021_26901_MOESM17_ESM.xlsx]

## Sheet: S14
Supplementary Data 14: Bivalent genes for V16D/H19 cell line
seqnames	start	end	width	strand	scoreA	scoreB	annotation	geneChr	geneStart	geneEnd	geneLength	geneStrand	geneId	transcriptId	distanceToTSS	SYMBOL	GENENAME
chr1	941384	943081	1698	*	0.0883727	0.0666482	Promoter (<=1kb)	1	942103	942802	700	1	148398	ENST00000466827.1	0	SAMD11	SAMD11
chr1	1058964	1060814	1851	*	0.179462	0.0902248	Promoter (<=1kb)	1	1059734	1066456	6723	1	100288175	ENST00000427998.5	0	RP11-465B22.3	RP11-465B22.3
chr1	1200885	1201820	936	*	0.0243949	0.0821745	Promoter (3-4kb)	1	1203844	1205680	1837	2	8784	ENST00000486728.5	3860	TNFRSF18	TNFRSF18
chr1	2019274	2020853	1580	*	0.0388246	0.159065	Promoter (<=1kb)	1	2019298	2030758	11461	1	2563	ENST00000378585.6	0	GABRD	GABRD
chr1	2443272	2445405	2134	*	0.0225325	0.135335	Intron (ENST00000609981.5/9651, intron 2 of 3)	1	2425980	2479804	53825	1	9651	ENST00000609981.5	17292	PLCH2	PLCH2
chr1	2467419	2468473	1055	*	0.0199623	0.111684	Promoter (<=1kb)	1	2467459	2505526	38068	1	9651	ENST00000449969.5	0	PLCH2	PLCH2
chr1	3061461	3066948	5488	*	0.0177928	0.188616	Promoter (<=1kb)	1	3059615	3063786	4172	2	440556	ENST00000321399.7	0	LINC00982	LINC00982
chr1	3067174	3071304	4131	*	0.135922	0.302413	Promoter (<=1kb)	1	3059617	3068437	8821	2	440556	ENST00000445317.1	0	LINC00982	LINC00982
chr1	3650311	3653614	3304	*	0.0522695	0.187596	Promoter (<=1kb)	1	3635014	3652761	17748	2	49856	ENST00000465916.5	0	WRAP73	WRAP73
chr1	6259884	6262246	2363	*	0.104127	0.109274	Promoter (<=1kb)	1	6247346	6260975	13630	2	387509	ENST00000377893.2	0	GPR153	GPR153
chr1	6419303	6420267	965	*	0.182062	0.0919027	Promoter (<=1kb)	1	6413000	6419903	6904	2	54626	ENST00000377836.8	0	HES2	HES2
chr1	9650573	9653668	3096	*	0.0334281	0.151599	Promoter (<=1kb)	1	9651732	9729114	77383	1	5293	ENST00000536656.5	0	PIK3CD	PIK3CD
chr1	9688765	9690329	1565	*	0.247402	0.102609	Promoter (<=1kb)	1	9688176	9691946	3771	1	5293	ENST00000484851.1	589	PIK3CD	PIK3CD
chr1	11477750	11482003	4254	*	0.176878	0.120026	Promoter (<=1kb)	1	11479166	11481960	2795	1	57540	ENST00000423056.2	0	DISP3	DISP3
chr1	11690534	11692905	2372	*	0.134491	0.144638	Promoter (<=1kb)	1	11674480	11691650	17171	2	10459	ENST00000235310.7	0	MAD2L2	MAD2L2
chr1	13510626	13514959	4334	*	0.0192039	0.17275	Promoter (<=1kb)	1	13474977	13514048	39072	2	126755	ENST00000376085.3	0	LRRC38	LRRC38
chr1	14598128	14601272	3145	*	0.223559	0.12062	Promoter (<=1kb)	1	14598704	15066560	467857	1	23254	ENST00000491547.1	0	KAZN	KAZN
chr1	18631027	18632285	1259	*	0.0228854	0.0577987	Promoter (<=1kb)	1	18631521	18748866	117346	1	5081	ENST00000420770.6	0	PAX7	PAX7
chr1	19664532	19665390	859	*	0.0985855	0.0833265	Promoter (<=1kb)	1	19665287	19679562	14276	1	3362	ENST00000289753.1	0	HTR6	HTR6
chr1	22562876	22563588	713	*	0.0149162	0.0986166	Promoter (<=1kb)	1	22563564	22589621	26058	1	2046	ENST00000374644.8	0	EPHA8	EPHA8
chr1	23216483	23217532	1050	*	0.0366571	0.071706	Distal Intergenic	1	23191895	23194729	2835	2	3352	ENST00000374619.1	-21754	HTR1D	HTR1D
chr1	31237948	31243489	5542	*	0.0194688	0.173134	Promoter (<=1kb)	1	31179745	31239554	59810	2	79570	ENST00000373736.6	0	NKAIN1	NKAIN1
chr1	31617223	31619587	2365	*	0.0490564	0.177667	Promoter (<=1kb)	1	31617686	31623749	6064	1	3061	ENST00000485464.5	0	HCRTR1	HCRTR1
chr1	32870040	32873281	3242	*	0.0162465	0.138695	Promoter (<=1kb)	1	32862268	32870813	8546	2	252995	ENST00000373471.7	0	FNDC5	FNDC5
chr1	33080253	33082959	2707	*	0.337997	0.126681	Promoter (<=1kb)	1	33081104	33093400	12297	1	113451	ENST00000478635.5	0	AZIN2	AZIN2
chr1	34160481	34167774	7294	*	0.0572942	0.192863	Promoter (<=1kb)	1	33513999	34165274	651276	2	114784	ENST00000373381.8	0	CSMD2	CSMD2
chr1	34927089	34932428	5340	*	0.0473866	0.26781	Promoter (<=1kb)	1	34865436	34929585	64150	2	58512	ENST00000373347.5	0	DLGAP3	DLGAP3
chr1	37752407	37756703	4297	*	0.277709	0.146554	Promoter (<=1kb)	1	37713888	37752906	39019	2	284656	ENST00000437645.5	0	EPHA10	EPHA10
chr1	38004319	38006003	1685	*	0.276878	0.0695556	Promoter (<=1kb)	1	37996770	38005502	8733	2	2275	ENST00000485803.5	0	FHL3	FHL3
chr1	38043278	38047553	4276	*	0.125384	0.221743	Promoter (<=1kb)	1	38044611	38046794	2184	2	5453	ENST00000373012.4	0	POU3F1	POU3F1
chr1	38803659	38805509	1851	*	0.10108	0.0862198	Exon (ENST00000641963.1/ENST00000641963.1, exon 1 of 3)	1	38839349	38848074	8726	2	64121	ENST00000474456.1	42565	RRAGC	RRAGC
chr1	39080551	39084177	3627	*	0.045975	0.143992	Promoter (<=1kb)	1	39081316	39102981	21666	1	23499	ENST00000484793.5	0	MACF1	MACF1
chr1	40861394	40863001	1608	*	0.28667	0.0867573	Promoter (<=1kb)	1	40861051	40862366	1316	2	163732	ENST00000372638.3	0	CITED4	CITED4
chr1	44404995	44411053	6059	*	0.0968628	0.162705	Promoter (<=1kb)	1	44405194	44651723	246530	1	55182	ENST00000355387.6	0	RNF220	RNF220
chr1	45202388	45207365	4978	*	0.337849	0.131093	Promoter (<=1kb)	1	45016399	45206556	190158	2	57643	ENST00000359600.5	0	ZSWIM5	ZSWIM5
chr1	47436611	47439092	2482	*	0.256622	0.103067	Promoter (<=1kb)	1	47436017	47440691	4675	1	2306	ENST00000334793.5	594	FOXD2	FOXD2
chr1	50331923	50333772	1850	*	0.113501	0.0763887	Distal Intergenic	1	50417550	50421632	4083	2	63950	ENST00000418121.5	87860	DMRTA2	DMRTA2
chr1	53738209	53739834	1626	*	0.234742	0.109907	Promoter (<=1kb)	1	53506242	53738106	231865	2	148979	ENST00000628545.1	-103	GLIS1	GLIS1
chr1	57419354	57426237	6884	*	0.0627131	0.147008	Promoter (<=1kb)	1	56994778	57424057	429280	2	1600	ENST00000371236.6	0	DAB1	DAB1
chr1	62317680	62319775	2096	*	0.0506629	0.103972	Promoter (<=1kb)	1	62236979	62319414	82436	2	163782	ENST00000371153.8	0	KANK4	KANK4
chr1	63323534	63325528	1995	*	0.0591271	0.112953	Promoter (<=1kb)	1	63320884	63323582	2699	2	100996301	ENST00000431294.5	0	FOXD3-AS1	FOXD3-AS1
chr1	64469749	64473617	3869	*	0.19385	0.176233	Promoter (<=1kb)	1	64470792	64693058	222267	1	57685	ENST00000290039.5	0	CACHD1	CACHD1
chr1	65308003	65310094	2092	*	0.0336027	0.121703	Promoter (<=1kb)	1	65309545	65415276	105732	1	9829	ENST00000371069.4	0	DNAJC6	DNAJC6
chr1	65791981	65795511	3531	*	0.0176729	0.154592	Promoter (<=1kb)	1	65792514	66374278	581765	1	5142	ENST00000329654.8	0	PDE4B	PDE4B
chr1	69567096	69570007	2912	*	0.16803	0.131997	Promoter (<=1kb)	1	69568398	70123488	555091	1	57554	ENST00000310961.9	0	LRRC7	LRRC7
chr1	71046636	71049292	2657	*	0.0389508	0.114074	Promoter (<=1kb)	1	71048855	71067184	18330	1	100132618	ENST00000450461.1	0	NA	NA
chr1	72280649	72284913	4265	*	0.223629	0.0770387	Promoter (<=1kb)	1	71395940	72282734	886795	2	257194	ENST00000357731.9	0	NEGR1	NEGR1
chr1	74672400	74674669	2270	*	0.015899	0.0916354	Promoter (<=1kb)	1	74568111	74673738	105628	2	127254	ENST00000326665.9	0	ERICH3	ERICH3
chr1	75612411	75617219	4809	*	0.0579273	0.148304	Promoter (1-2kb)	1	75202131	75611116	408986	2	204962	ENST00000370859.7	-1295	SLC44A5	SLC44A5
chr1	76867137	76869199	2063	*	0.126532	0.0667075	Promoter (<=1kb)	1	76867441	77065711	198271	1	81849	ENST00000477717.5	0	ST6GALNAC5	ST6GALNAC5
chr1	77281172	77282700	1529	*	0.250496	0.0785099	Promoter (<=1kb)	1	77282051	77559969	277919	1	26289	ENST00000354567.6	0	AK5	AK5
chr1	81799928	81805333	5406	*	0.113376	0.215996	Promoter (<=1kb)	1	81800397	81992196	191800	1	23266	ENST00000319517.10	0	ADGRL2	ADGRL2
chr1	85043450	85052861	9412	*	0.0421927	0.270054	Promoter (<=1kb)	1	85018082	85048446	30365	2	55283	ENST00000370589.6	0	MCOLN3	MCOLN3
chr1	85200131	85202551	2421	*	0.158817	0.109788	Promoter (<=1kb)	1	85156873	85201046	44174	2	84144	ENST00000341460.5	0	SYDE2	SYDE2
chr1	85576182	85578401	2220	*	0.232348	0.111034	Promoter (<=1kb)	1	85318481	85578250	259770	2	23576	ENST00000535924.6	0	DDAH1	DDAH1
chr1	86154312	86157227	2916	*	0.0148721	0.130561	Promoter (<=1kb)	1	85729233	86156763	427531	2	255631	ENST00000370571.6	0	COL24A1	COL24A1
chr1	86912906	86917301	4396	*	0.566479	0.117229	Promoter (<=1kb)	1	86862445	86914365	51921	2	9403	ENST00000331835.9	0	2020-09-15	2020-09-15
chr1	88460971	88463404	2434	*	0.0311535	0.118922	Intron (ENST00000645056.1/ENST00000645056.1, intron 3 of 5)	1	88540303	88570860	30558	2	101927891	ENST00000425750.2	107456	PKN2-AS1	PKN2-AS1
chr1	97919393	97921653	2261	*	0.091633	0.0995996	Promoter (<=1kb)	1	97077743	97921023	843281	2	1806	ENST00000370192.7	0	DPYD	DPYD
chr1	99001964	99007844	5881	*	0.0444457	0.177559	Promoter (<=1kb)	1	99004276	99148852	144577	1	100129620	ENST00000425113.1	0	RP5-896L10.1	RP5-896L10.1
chr1	99263833	99265550	1718	*	0.0569435	0.111591	Promoter (<=1kb)	1	99263953	99309590	45638	1	9890	ENST00000370185.7	0	PLPPR4	PLPPR4
chr1	107964446	107965979	1534	*	0.10347	0.13226	Promoter (<=1kb)	1	107571160	107965144	393985	2	10451	ENST00000370056.8	0	VAV3	VAV3
chr1	109462911	109469558	6648	*	0.0403417	0.171507	Promoter (<=1kb)	1	109466628	109482137	15510	1	284612	ENST00000369872.3	0	SYPL2	SYPL2
chr1	110207760	110214568	6809	*	0.0573665	0.186348	Promoter (<=1kb)	1	110208834	110209987	1154	2	100873974	ENST00000455967.1	0	NA	NA
chr1	110606025	110609392	3368	*	0.0491317	0.226249	Promoter (<=1kb)	1	110519837	110606354	86518	2	3737	ENST00000640680.1	0	KCNA2	KCNA2
chr1	112507617	112509212	1596	*	0.119532	0.0848805	Promoter (<=1kb)	1	112508778	112522666	13889	1	7482	ENST00000369684.4	0	WNT2B	WNT2B
chr1	114150570	114157255	6686	*	0.045782	0.248898	Promoter (<=1kb)	1	114089291	114153868	64578	2	148281	ENST00000610121.5	0	SYT6	SYT6
chr1	115337381	115339963	2583	*	0.020144	0.154479	Promoter (<=1kb)	1	115285918	115338236	52319	2	4803	ENST00000369512.2	0	NGF	NGF
chr1	116665658	116668190	2533	*	0.30843	0.101065	Promoter (<=1kb)	1	116574399	116667755	93357	2	3321	ENST00000369483.5	0	IGSF3	IGSF3
chr1	125118132	125120024	1893	*	0.0102887	0.151542	Distal Intergenic	1	121519345	121568791	49447	1	647121	ENST00000458200.2	3598787	EMBP1	EMBP1
chr1	143496967	143498395	1429	*	0.0493521	0.213474	Intron (ENST00000614100.1/ENST00000614100.1, intron 1 of 9)	1	143419625	143420207	583	2	645166	ENST00000622095.1	-76760	AC027612.6	AC027612.6
chr1	144076565	144077908	1344	*	0.070027	0.105712	Distal Intergenic	1	143975087	144068350	93264	1	100996712	ENST00000605551.2	101478	NA	NA
chr1	145883858	145886414	2557	*	0.321282	0.0926959	Promoter (<=1kb)	1	145866560	145885845	19286	2	148741	ENST00000355594.8	0	ANKRD35	ANKRD35
chr1	152106137	152115441	9305	*	0.0517842	0.197257	Promoter (<=1kb)	1	152106317	152114080	7764	2	7062	ENST00000368804.5	0	TCHH	TCHH
chr1	153259171	153265498	6328	*	0.0349768	0.224587	Promoter (<=1kb)	1	153259700	153262122	2423	1	4014	ENST00000368742.3	0	LOR	LOR
chr1	153678173	153680216	2044	*	0.036575	0.137718	Promoter (<=1kb)	1	153678637	153693992	15356	1	4881	ENST00000368680.3	0	NPR1	NPR1
chr1	156640508	156644582	4075	*	0.0197833	0.189359	Promoter (<=1kb)	1	156641390	156647144	5755	1	63827	ENST00000441358.5	0	BCAN	BCAN
chr1	157993025	157994607	1583	*	0.292968	0.0877835	Promoter (<=1kb)	1	157993273	158096051	102779	1	55243	ENST00000360089.8	0	KIRREL	KIRREL
chr1	158179168	158184870	5703	*	0.0592207	0.191553	Promoter (<=1kb)	1	158179947	158184896	4950	1	912	ENST00000368171.3	0	CD1D	CD1D
chr1	159138937	159142794	3858	*	0.0181074	0.110994	Promoter (<=1kb)	1	159063579	159140508	76930	2	9447	ENST00000368129.3	0	AIM2	AIM2
chr1	161258575	161261259	2685	*	0.116897	0.153895	Promoter (<=1kb)	1	161258727	161285450	26724	1	654790	ENST00000504449.1	0	PCP4L1	PCP4L1
chr1	162023100	162027266	4167	*	0.0793163	0.113145	Promoter (<=1kb)	1	161983192	162023854	40663	2	25903	ENST00000294794.7	0	OLFML2B	OLFML2B
chr1	165235303	165239021	3719	*	0.0738394	0.136525	Intron (ENST00000342310.7/4009, intron 4 of 8)	1	165203408	165213280	9873	2	4009	ENST00000489443.2	-22023	LMX1A	LMX1A
chr1	165345453	165357015	11563	*	0.0232272	0.162639	Promoter (<=1kb)	1	165201867	165356715	154849	2	4009	ENST00000342310.7	0	LMX1A	LMX1A
chr1	166161105	166167535	6431	*	0.199189	0.189892	Promoter (<=1kb)	1	166057426	166166225	108800	2	149297	ENST00000435676.2	0	FAM78B	FAM78B
chr1	166972819	166976252	3434	*	0.307455	0.115383	Promoter (<=1kb)	1	166908191	166975324	67134	2	387597	ENST00000271417.7	0	ILDR2	ILDR2
chr1	168135383	168137910	2528	*	0.371803	0.0756363	Promoter (<=1kb)	1	168079543	168136707	57165	2	23432	ENST00000539777.5	0	GPR161	GPR161
chr1	170658421	170666263	7843	*	0.0311845	0.17512	Promoter (<=1kb)	1	170662728	170719903	57176	1	5396	ENST00000553786.1	0	PRRX1	PRRX1
chr1	171841028	171845597	4570	*	0.249484	0.120798	Promoter (<=1kb)	1	171841498	172133392	291895	1	26052	ENST00000367733.6	0	DNM3	DNM3
chr1	177162467	177167334	4868	*	0.0121203	0.176761	Promoter (<=1kb)	1	176857302	177164867	307566	2	460	ENST00000367657.7	0	ASTN1	ASTN1
chr1	177168828	177173557	4730	*	0.0323686	0.173383	Promoter (<=1kb)	1	177171497	177282422	110926	1	57795	ENST00000361539.4	0	BRINP2	BRINP2
chr1	180227447	180240568	13122	*	0.262352	0.185156	Promoter (<=1kb)	1	180230286	180278982	48697	1	89884	ENST00000263726.3	0	LHX4	LHX4
chr1	180911664	180913677	2014	*	0.0197438	0.11698	Promoter (<=1kb)	1	180913154	180914056	903	1	57710	ENST00000496210.1	0	KIAA1614	KIAA1614
chr1	181315445	181319732	4288	*	0.0114508	0.159646	Promoter (<=1kb)	1	181317690	181716129	398440	1	777	ENST00000524607.6	0	CACNA1E	CACNA1E
chr1	181482199	181487295	5097	*	0.0825275	0.164541	Promoter (<=1kb)	1	181483311	181652094	168784	1	777	ENST00000533229.1	0	CACNA1E	CACNA1E
chr1	185732237	185736422	4186	*	0.0243143	0.139991	Promoter (<=1kb)	1	185734551	186190949	456399	1	83872	ENST00000271588.8	0	HMCN1	HMCN1
chr1	196606854	196609923	3070	*	0.0511076	0.10721	Promoter (<=1kb)	1	196225779	196608411	382633	2	343450	ENST00000367433.9	0	KCNT2	KCNT2
chr1	201538610	201540271	1662	*	0.176992	0.0968983	Intron (ENST00000648727.1/ENST00000648727.1, intron 1 of 1)	1	201520056	201520549	494	1	376693	ENST00000482594.2	18554	NA	NA
chr1	202193466	202195240	1775	*	0.013064	0.180047	Promoter (<=1kb)	1	202193901	202319781	125881	1	59352	ENST00000367278.7	0	LGR6	LGR6
chr1	203126937	203128616	1680	*	0.0208896	0.0734434	Promoter (<=1kb)	1	203127065	203167405	40341	1	134	ENST00000367236.8	0	ADORA1	ADORA1
chr1	204072733	204076818	4086	*	0.386308	0.10885	Promoter (<=1kb)	1	204073115	204119859	46745	1	9580	ENST00000367203.8	0	SOX13	SOX13
chr1	205343668	205344685	1018	*	0.0418125	0.0762893	Promoter (<=1kb)	1	205339801	205344182	4382	2	55220	ENST00000607826.1	0	KLHDC8A	KLHDC8A
chr1	205451875	205462934	11060	*	0.0202601	0.174255	Promoter (<=1kb)	1	205436986	205456086	19101	2	101669762	ENST00000625854.1	0	NA	NA
chr1	207452030	207457660	5631	*	0.0348209	0.165293	Promoter (<=1kb)	1	207454230	207489895	35666	1	1380	ENST00000367057.7	0	CR2	CR2
chr1	208240676	208244929	4254	*	0.18464	0.143966	Promoter (<=1kb)	1	208022242	208244320	222079	2	5362	ENST00000367033.3	0	PLXNA2	PLXNA2
chr1	209206401	209209354	2954	*	0.0156936	0.162307	Distal Intergenic	1	209325456	209328532	3077	1	105372897	ENST00000448988.1	-116102	RP11-372M18.1	RP11-372M18.1
chr1	209936929	209940624	3696	*	0.0209357	0.13444	Promoter (<=1kb)	1	209938174	210162223	224050	1	255928	ENST00000367019.5	0	SYT14	SYT14
chr1	210230798	210235505	4708	*	0.168461	0.126515	Promoter (<=1kb)	1	210232799	210246255	13457	1	56256	ENST00000367012.3	0	SERTAD4	SERTAD4
chr1	210250632	210252277	1646	*	0.0434887	0.124526	Distal Intergenic	1	210237978	210246631	8654	1	56256	ENST00000483884.1	12654	SERTAD4	SERTAD4
chr1	211128315	211135180	6866	*	0.0432455	0.194424	Promoter (<=1kb)	1	211132588	211133374	787	2	100874296	ENST00000438597.1	0	NA	NA
chr1	212698907	212702087	3181	*	0.174833	0.206442	Promoter (<=1kb)	1	212686418	212699985	13568	2	55509	ENST00000243440.1	0	BATF3	BATF3
chr1	213981916	213990430	8515	*	0.162729	0.150101	Promoter (<=1kb)	1	213817751	213988382	170632	2	100505832	ENST00000433082.6	0	NA	NA
chr1	214183715	214189626	5912	*	0.0161135	0.197217	Exon (ENST00000637598.1/ENST00000637598.1, exon 1 of 5)	1	214281102	214337131	56030	1	56950	ENST00000491455.5	-91476	SMYD2	SMYD2
chr1	214280541	214282354	1814	*	0.362836	0.11718	Promoter (<=1kb)	1	214281102	214337131	56030	1	56950	ENST00000491455.5	0	SMYD2	SMYD2
chr1	215080187	215087958	7772	*	0.027509	0.293336	Promoter (<=1kb)	1	215081793	215169245	87453	1	3776	ENST00000478774.5	0	KCNK2	KCNK2
chr1	218163740	218170509	6770	*	0.0320659	0.271039	Distal Intergenic	1	218285287	218337983	52697	1	51018	ENST00000366932.3	-114778	RRP15	RRP15
chr1	220527556	220529655	2100	*	0.402504	0.112326	Promoter (<=1kb)	1	220528183	220664456	136274	1	4139	ENST00000402574.5	0	MARK1	MARK1
chr1	224615625	224619380	3756	*	0.116917	0.17649	Promoter (<=1kb)	1	224616293	224740549	124257	1	149111	ENST00000272133.3	0	CNIH3	CNIH3
chr1	228004492	228009754	5263	*	0.0236007	0.282115	Promoter (<=1kb)	1	228007051	228061260	54210	1	89780	ENST00000284523.1	0	WNT3A	WNT3A
chr1	230423890	230427915	4026	*	0.284291	0.122116	Promoter (<=1kb)	1	230314482	230426371	111890	2	79605	ENST00000391860.6	0	PGBD5	PGBD5
chr1	231156908	231164970	8063	*	0.0278993	0.229526	Promoter (<=1kb)	1	231162112	231221556	59445	1	440730	ENST00000444294.7	0	TRIM67	TRIM67
chr1	233902792	233906857	4066	*	0.144238	0.172592	Promoter (<=1kb)	1	233904933	234324516	419584	1	148641	ENST00000366618.7	0	SLC35F3	SLC35F3
chr1	234213570	234215104	1535	*	0.110329	0.0810359	Promoter (<=1kb)	1	234214271	234324511	110241	1	148641	ENST00000366617.3	0	SLC35F3	SLC35F3
chr1	234322814	234327039	4226	*	0.029584	0.177795	3' UTR	1	234306467	234306539	73	1	100616380	ENST00000583284.1	16347	MIR4671	MIR4671
chr1	240087296	240093961	6666	*	0.0492239	0.183314	Promoter (<=1kb)	1	240091880	240475189	383310	1	56776	ENST00000319653.13	0	FMN2	FMN2
chr1	241353932	241358873	4942	*	0.187455	0.147771	Promoter (<=1kb)	1	240775515	241355776	580262	2	6000	ENST00000348120.6	0	RGS7	RGS7
chr1	241423868	241424957	1090	*	0.0346813	0.0893316	Exon (ENST00000444330.1/ENST00000444330.1, exon 1 of 3)	1	240775515	241357230	581716	2	6000	ENST00000366565.5	-66638	RGS7	RGS7
chr1	242521986	242527768	5783	*	0.131182	0.147091	Promoter (<=1kb)	1	242082986	242524518	441533	2	200150	ENST00000536534.6	0	PLD5	PLD5
chr1	243846814	243855306	8493	*	0.185575	0.188376	Promoter (<=1kb)	1	243501763	243850128	348366	2	10000	ENST00000366539.5	0	AKT3	AKT3
chr1	243912700	243924660	11961	*	0.0321552	0.158642	Promoter (<=1kb)	1	243917402	244047317	129916	1	339529	ENST00000440494.1	0	RP11-278H7.1	RP11-278H7.1
chr1	244048508	244053197	4690	*	0.434885	0.101585	Promoter (<=1kb)	1	244048939	244057472	8534	1	10472	ENST00000622512.1	0	ZBTB18	ZBTB18
chr1	245153163	245157091	3929	*	0.0841487	0.248252	Promoter (<=1kb)	1	245154985	245703126	548142	1	55083	ENST00000407071.6	0	KIF26B	KIF26B
chr10	1734435	1735559	1125	*	0.0180254	0.112984	Promoter (1-2kb)	10	1177318	1737476	560159	2	105	ENST00000381312.5	1917	ADARB2	ADARB2
chr10	2207088	2208699	1612	*	0.0771009	0.0933722	Distal Intergenic	10	2305083	2315075	9993	2	399708	ENST00000418295.1	106376	NA	NA
chr10	2350472	2352130	1659	*	0.0251566	0.0867178	Distal Intergenic	10	2305083	2315075	9993	2	399708	ENST00000418295.1	-35397	NA	NA
chr10	6200741	6205166	4426	*	0.163151	0.0795083	Promoter (<=1kb)	10	6202866	6228284	25419	1	5209	ENST00000317350.8	0	PFKFB3	PFKFB3
chr10	6577392	6581031	3640	*	0.134122	0.125879	Promoter (<=1kb)	10	6580419	6584299	3881	1	439949	ENST00000445427.1	0	NA	NA
chr10	7408066	7415240	7175	*	0.203267	0.168342	Promoter (<=1kb)	10	7158624	7409341	250718	2	57713	ENST00000361972.8	0	SFMBT2	SFMBT2
chr10	8033214	8058013	24800	*	0.0403813	0.21953	Promoter (<=1kb)	10	8045378	8055896	10519	1	2625	ENST00000643001.1	0	GATA3	GATA3
chr10	11016374	11021230	4857	*	0.0667525	0.173033	Promoter (<=1kb)	10	11017923	11329053	311131	1	10659	ENST00000633077.1	0	CELF2	CELF2
chr10	11163009	11166282	3274	*	0.0652078	0.0989101	Promoter (<=1kb)	10	11165030	11334358	169329	1	10659	ENST00000399850.7	0	CELF2	CELF2
chr10	12348906	12351667	2762	*	0.38994	0.0725876	Promoter (<=1kb)	10	12349482	12835545	486064	1	57118	ENST00000619168.4	0	CAMK1D	CAMK1D
chr10	13000670	13002271	1602	*	0.0905233	0.086797	Promoter (<=1kb)	10	12896625	13001697	105073	2	83643	ENST00000378825.4	0	CCDC3	CCDC3
chr10	13527834	13529680	1847	*	0.302264	0.0813752	Promoter (<=1kb)	10	13496788	13528974	32187	2	222389	ENST00000466271.1	0	BEND7	BEND7
chr10	15718721	15720120	1400	*	0.0659137	0.121925	Promoter (<=1kb)	10	15513949	15720125	206177	2	8516	ENST00000378076.3	5	ITGA8	ITGA8
chr10	17452244	17455013	2770	*	0.142733	0.0877835	Promoter (<=1kb)	10	17319874	17454330	134457	2	338596	ENST00000377602.4	0	ST8SIA6	ST8SIA6
chr10	21495332	21500349	5018	*	0.22999	0.153454	Promoter (<=1kb)	10	21496562	21496641	80	2	100302129	ENST00000410139.1	0	MIR1915	MIR1915
chr10	21514309	21521309	7001	*	0.238515	0.170586	Promoter (2-3kb)	10	21519508	21523895	4388	2	387640	ENST00000487107.1	2586	SKIDA1	SKIDA1
chr10	22320169	22323804	3636	*	0.447131	0.215907	Promoter (<=1kb)	10	22322106	22328160	6055	1	100532731	ENST00000442508.5	0	COMMD3-BMI1	COMMD3-BMI1
chr10	22712619	22715246	2628	*	0.457254	0.0688409	Promoter (<=1kb)	10	22534849	22714555	179707	2	5305	ENST00000376573.8	0	PIP4K2A	PIP4K2A
chr10	23198412	23201967	3556	*	0.0155559	0.108833	3' UTR	10	23193332	23194163	832	1	256297	ENST00000639873.1	5080	PTF1A	PTF1A
chr10	25933544	25935281	1738	*	0.0559006	0.073712	Promoter (<=1kb)	10	25924448	25933710	9263	2	101929073	ENST00000452911.1	0	NA	NA
chr10	26211168	26220287	9120	*	0.0245077	0.190738	Promoter (<=1kb)	10	26216307	26304558	88252	1	2572	ENST00000376261.7	0	GAD2	GAD2
chr10	31317836	31325497	7662	*	0.566505	0.162081	Promoter (<=1kb)	10	31206278	31319691	113414	2	220930	ENST00000605946.1	0	NA	NA
chr10	38941209	38943215	2007	*	0.0430983	0.167156	Distal Intergenic	10	38696424	38697902	1479	1	399746	ENST00000448440.1	244785	NA	NA
chr10	42111032	42113540	2509	*	0.0316184	0.285445	Distal Intergenic	10	42336101	42353011	16911	2	441666	ENST00000423987.2	239471	RP11-313J2.1	RP11-313J2.1
chr10	42148669	42151227	2559	*	0.0159212	0.21534	Exon (ENST00000446298.1/ENST00000446298.1, exon 1 of 1)	10	42336101	42353011	16911	2	441666	ENST00000423987.2	201784	RP11-313J2.1	RP11-313J2.1
chr10	43075859	43078313	2455	*	0.100035	0.0925565	Promoter (<=1kb)	10	43077027	43130351	53325	1	5979	ENST00000355710.7	0	RET	RET
chr10	43229075	43230204	1130	*	0.124403	0.0988048	Promoter (<=1kb)	10	43194535	43229739	35205	2	221002	ENST00000374459.5	0	RASGEF1A	RASGEF1A
chr10	43266742	43269881	3140	*	0.0564406	0.127742	Promoter (<=1kb)	10	43194536	43266919	72384	2	221002	ENST00000395810.5	0	RASGEF1A	RASGEF1A
chr10	45373361	45374834	1474	*	0.0786405	0.0779077	Promoter (<=1kb)	10	45374176	45446119	71944	1	240	ENST00000542434.5	0	ALOX5	ALOX5
chr10	47299425	47301288	1864	*	0.0221198	0.159454	Promoter (<=1kb)	10	47300386	47313547	13162	1	2662	ENST00000580279.1	0	GDF10	GDF10
chr10	49393894	49401022	7129	*	0.0190747	0.208293	Promoter (<=1kb)	10	49364181	49395451	31271	2	644168	ENST00000374139.6	0	DRGX	DRGX
chr10	50988921	50994160	5240	*	0.0512321	0.137237	Promoter (<=1kb)	10	50990891	52298350	1307460	1	5592	ENST00000401604.7	0	PRKG1	PRKG1
chr10	51073566	51076402	2837	*	0.10806	0.127248	Promoter (<=1kb)	10	51074304	52062862	988559	1	5592	ENST00000645324.1	0	PRKG1	PRKG1
chr10	59174327	59178069	3743	*	0.0352747	0.151512	Promoter (<=1kb)	10	59176590	59247774	71185	1	84457	ENST00000373880.8	0	PHYHIPL	PHYHIPL
chr10	68828137	68829589	1453	*	0.0779345	0.111232	Promoter (<=1kb)	10	68827624	68893060	65437	1	219736	ENST00000642869.1	513	STOX1	STOX1
chr10	70478019	70479471	1453	*	0.124819	0.104575	Promoter (<=1kb)	10	70478821	70568449	89629	1	27143	ENST00000263563.6	0	PALD1	PALD1
chr10	70671513	70674654	3142	*	0.065499	0.15958	Promoter (<=1kb)	10	70672803	70762441	89639	1	140766	ENST00000373207.1	0	ADAMTS14	ADAMTS14
chr10	71396672	71399662	2991	*	0.0713636	0.172863	Promoter (<=1kb)	10	71396934	71732417	335484	1	64072	ENST00000398809.8	0	CDH23	CDH23
chr10	81872627	81876966	4340	*	0.0698771	0.157918	Promoter (<=1kb)	10	81875314	82985645	1110332	1	10718	ENST00000372141.6	0	NRG3	NRG3
chr10	84192666	84195994	3329	*	0.016902	0.207926	Promoter (<=1kb)	10	84194635	84218696	24062	1	92211	ENST00000623527.3	0	CDHR1	CDHR1
chr10	86365750	86367799	2050	*	0.0894838	0.138162	Promoter (<=1kb)	10	85599555	86366478	766924	2	2894	ENST00000327946.11	0	GRID1	GRID1
chr10	90855190	90859164	3975	*	0.237334	0.106603	Promoter (<=1kb)	10	90740823	90857698	116876	2	3363	ENST00000277874.10	0	HTR7	HTR7
chr10	91162334	91166208	3875	*	0.448412	0.0850857	Promoter (<=1kb)	10	91163012	91284329	121318	1	84333	ENST00000614189.4	0	PCGF5	PCGF5
chr10	92689076	92691037	1962	*	0.0606998	0.0933287	Promoter (<=1kb)	10	92689951	92695646	5696	1	3087	ENST00000282728.9	0	HHEX	HHEX
chr10	93072771	93076239	3469	*	0.0819598	0.122584	Promoter (<=1kb)	10	93073475	93077884	4410	1	1592	ENST00000371531.5	0	CYP26A1	CYP26A1
chr10	93992378	93995632	3255	*	0.0445344	0.106285	Distal Intergenic	10	93958808	93961540	2733	2	266971	ENST00000489875.3	-30838	NA	NA
chr10	97184116	97186136	2021	*	0.0776849	0.0831042	Promoter (<=1kb)	10	96998038	97185920	187883	2	6585	ENST00000266058.8	0	SLIT1	SLIT1
chr10	97847265	97853112	5848	*	0.0819773	0.108104	Promoter (<=1kb)	10	97828478	97849798	21321	2	100505561	ENST00000427379.2	0	LINC00866	LINC00866
chr10	99230841	99236767	5927	*	0.021236	0.151406	Promoter (<=1kb)	10	98459118	99235862	776745	2	60495	ENST00000370549.5	0	HPSE2	HPSE2
chr10	100744984	100747375	2392	*	0.0322141	0.0935379	Promoter (<=1kb)	10	100745711	100829941	84231	1	5076	ENST00000355243.7	0	PAX2	PAX2
chr10	100826557	100827413	857	*	0.0141882	0.0629827	Exon (ENST00000355243.7/5076, exon 9 of 10)	10	100748850	100824654	75805	1	5076	ENST00000554172.2	77707	PAX2	PAX2
chr10	101228726	101229986	1261	*	0.0148694	0.0622235	Promoter (<=1kb)	10	101226195	101229794	3600	2	10660	ENST00000370193.3	0	LBX1	LBX1
chr10	101774190	101776657	2468	*	0.0560647	0.163066	Promoter (<=1kb)	10	101770142	101776097	5956	2	2253	ENST00000469792.6	0	FGF8	FGF8
chr10	102407611	102411198	3588	*	0.0397874	0.139279	Promoter (<=1kb)	10	102405348	102409290	3943	2	5662	ENST00000461698.5	0	PSD	PSD
chr10	103492421	103495598	3178	*	0.0588051	0.163272	Promoter (<=1kb)	10	103493979	103592552	98574	1	9148	ENST00000369780.8	0	NEURL1	NEURL1
chr10	104637528	104644318	6791	*	0.0201013	0.258982	Promoter (<=1kb)	10	104641101	105265235	624135	1	22986	ENST00000369701.7	0	SORCS3	SORCS3
chr10	107162426	107166197	3772	*	0.0547144	0.18808	Promoter (<=1kb)	10	106573663	107164534	590872	2	114815	ENST00000263054.10	0	SORCS1	SORCS1
chr10	107913170	107916231	3062	*	0.0392446	0.128554	Intron (ENST00000630847.2/103695365, intron 2 of 5)	10	108040383	108040699	317	2	103695365	ENST00000622852.1	124468	LINC01435	LINC01435
chr10	108465924	108467237	1314	*	0.0299996	0.1603	Distal Intergenic	10	108040381	108197849	157469	2	103695365	ENST00000629275.2	-268075	LINC01435	LINC01435
chr10	108911334	108912560	1227	*	0.0392224	0.0873512	Distal Intergenic	10	108040381	108197849	157469	2	103695365	ENST00000629275.2	-713485	LINC01435	LINC01435
chr10	109455534	109458561	3028	*	0.0672044	0.109881	Distal Intergenic	10	109868636	109871032	2397	2	7511	ENST00000494499.1	412471	XPNPEP1	XPNPEP1
chr10	110641851	110644873	3023	*	0.287485	0.111525	Promoter (<=1kb)	10	110644397	110839469	195073	1	282996	ENST00000369519.3	0	RBM20	RBM20
chr10	111074719	111077770	3052	*	0.0847985	0.110775	Promoter (<=1kb)	10	111077163	111080907	3745	1	150	ENST00000280155.3	0	ADRA2A	ADRA2A
chr10	114403583	114404920	1338	*	0.16393	0.0875987	Promoter (<=1kb)	10	114294824	114404485	109662	2	84632	ENST00000304129.8	0	AFAP1L2	AFAP1L2
chr10	114764397	114772572	8176	*	0.0625238	0.186081	Promoter (<=1kb)	10	114764788	114779903	15116	1	101927692	ENST00000436932.1	0	RP11-106M7.1	RP11-106M7.1
chr10	115091172	115095240	4069	*	0.28588	0.116055	Promoter (<=1kb)	10	115093365	115171369	78005	1	26033	ENST00000616894.1	0	ATRNL1	ATRNL1
chr10	116269837	116275487	5651	*	0.0448018	0.173815	Promoter (<=1kb)	10	116056925	116272282	215358	2	2674	ENST00000369236.5	0	GFRA1	GFRA1
chr10	117214990	117217256	2267	*	0.0630079	0.123426	Distal Intergenic	10	117197489	117210299	12811	1	338567	ENST00000334549.1	17501	KCNK18	KCNK18
chr10	117240829	117242108	1280	*	0.0607547	0.0869883	Promoter (<=1kb)	10	117241073	117279430	38358	1	6571	ENST00000298472.10	0	SLC18A2	SLC18A2
chr10	117542854	117545375	2522	*	0.03414	0.109165	Promoter (<=1kb)	10	117484295	117545068	60774	2	196047	ENST00000551288.5	0	EMX2OS	EMX2OS
chr10	121596620	121599141	2522	*	0.18902	0.100786	Promoter (<=1kb)	10	121478334	121596645	118312	2	2263	ENST00000357555.9	0	FGFR2	FGFR2
chr10	123131156	123140549	9394	*	0.0293924	0.221965	Promoter (<=1kb)	10	123135962	123137741	1780	1	340784	ENST00000357878.5	0	HMX3	HMX3
chr10	123144928	123149349	4422	*	0.0210382	0.12624	Promoter (<=1kb)	10	123148122	123150672	2551	1	3167	ENST00000339992.3	0	HMX2	HMX2
chr10	124417861	124419431	1571	*	0.231651	0.124233	Promoter (<=1kb)	10	124397303	124418976	21674	2	4942	ENST00000539214.5	0	OAT	OAT
chr10	124446248	124450975	4728	*	0.0327213	0.139995	Promoter (<=1kb)	10	124445239	124450184	4946	2	390010	ENST00000451024.4	0	NKX1-2	NKX1-2
chr10	127194557	127197114	2558	*	0.0348494	0.105194	Promoter (<=1kb)	10	127135426	127196158	60733	2	642938	ENST00000614311.4	0	FAM196A	FAM196A
chr10	127906929	127907818	890	*	0.170771	0.0873512	Promoter (<=1kb)	10	127907061	128085855	178795	1	5791	ENST00000254667.7	0	PTPRE	PTPRE
chr10	129962922	129971964	9043	*	0.182963	0.211867	Promoter (<=1kb)	10	129835283	129963841	128559	2	253738	ENST00000368648.7	0	EBF3	EBF3
chr10	131309138	131313196	4059	*	0.178429	0.159248	Promoter (<=1kb)	10	131092391	131311721	219331	2	256536	ENST00000368642.4	0	TCERG1L	TCERG1L
chr10	132185988	132189407	3420	*	0.155655	0.182747	Promoter (<=1kb)	10	132186900	132205776	18877	1	10570	ENST00000338492.8	0	DPYSL4	DPYSL4
chr10	132940917	132943574	2658	*	0.0971479	0.167382	Promoter (<=1kb)	10	132808392	132942585	134194	2	54777	ENST00000368586.9	0	CFAP46	CFAP46
chr10	133228042	133232562	4521	*	0.0182883	0.30438	Promoter (<=1kb)	10	133230274	133231558	1285	1	8433	ENST00000304477.2	0	UTF1	UTF1
chr10	133334573	133337301	2729	*	0.0162322	0.271437	Promoter (<=1kb)	10	133324072	133336907	12836	2	50632	ENST00000252939.8	0	CALY	CALY
chr10	133527564	133530828	3265	*	0.130341	0.124268	Promoter (<=1kb)	10	133528079	133532164	4086	1	1571	ENST00000480558.1	0	CYP2E1	CYP2E1
chr11	279914	283138	3225	*	0.0414895	0.179692	Promoter (<=1kb)	11	279059	279860	802	1	171389	ENST00000527946.1	855	NLRP6	NLRP6
chr11	1389941	1392806	2866	*	0.0297838	0.149945	Promoter (<=1kb)	11	1390285	1457040	66756	1	9024	ENST00000526678.5	0	BRSK2	BRSK2
chr11	2268284	2271380	3097	*	0.0648193	0.168695	Promoter (<=1kb)	11	2268495	2270952	2458	2	430	ENST00000331289.4	0	ASCL2	ASCL2
chr11	2883791	2886361	2571	*	0.176253	0.145821	Promoter (<=1kb)	11	2883213	2885771	2559	2	1028	ENST00000414822.8	0	CDKN1C	CDKN1C
chr11	6258142	6261299	3158	*	0.0412279	0.148195	Promoter (<=1kb)	11	6259736	6272127	12392	1	887	ENST00000334619.6	0	CCKBR	CCKBR
chr11	6630236	6631288	1053	*	0.0244963	0.0791629	Exon (ENST00000526633.1/ENST00000526633.1, exon 1 of 3)	11	6612763	6619485	6723	2	1200	ENST00000299427.11	-10751	TPP1	TPP1
chr11	7251586	7253255	1670	*	0.14758	0.0879566	Promoter (<=1kb)	11	7251950	7469042	217093	1	143425	ENST00000318881.10	0	SYT9	SYT9
chr11	8261364	8263827	2464	*	0.0844519	0.133741	Promoter (<=1kb)	11	8224449	8263388	38940	2	4004	ENST00000524379.1	0	LMO1	LMO1
chr11	8267518	8268841	1324	*	0.0328718	0.163432	Promoter (<=1kb)	11	8224314	8268716	44403	2	4004	ENST00000428101.6	0	LMO1	LMO1
chr11	12007867	12009794	1928	*	0.0184835	0.0995298	Promoter (<=1kb)	11	11963106	12008630	45525	2	27122	ENST00000527132.1	0	DKK3	DKK3
chr11	13271834	13280529	8696	*	0.4809	0.152676	Promoter (<=1kb)	11	13276652	13354377	77726	1	406	ENST00000529050.5	0	ARNTL	ARNTL
chr11	16604499	16606393	1895	*	0.12758	0.0922117	Promoter (<=1kb)	11	16318026	16605991	287966	2	55553	ENST00000533658.5	0	SOX6	SOX6
chr11	16606519	16608628	2110	*	0.0280918	0.19401	Promoter (<=1kb)	11	16465781	16607727	141947	2	55553	ENST00000525835.5	0	SOX6	SOX6
chr11	16609957	16615559	5603	*	0.0477574	0.135789	Promoter (<=1kb)	11	16613132	16748421	135290	1	10944	ENST00000527893.5	0	C11orf58	C11orf58
chr11	16924765	16926385	1621	*	0.0707815	0.103728	Intron (ENST00000531066.5/144100, intron 3 of 26)	11	16854889	16881619	26731	2	144100	ENST00000528637.5	-43146	PLEKHA7	PLEKHA7
chr11	17733092	17737714	4623	*	0.0619701	0.10419	Promoter (<=1kb)	11	17734774	17777830	43057	1	3746	ENST00000379472.4	0	KCNC1	KCNC1
chr11	18790700	18792873	2174	*	0.0499212	0.208132	Promoter (<=1kb)	11	18727928	18791842	63915	2	84867	ENST00000358540.6	0	PTPN5	PTPN5
chr11	19712100	19715681	3582	*	0.21067	0.148225	Promoter (<=1kb)	11	19710934	19712619	1686	2	100126784	ENST00000603468.1	0	NA	NA
chr11	20153523	20166543	13021	*	0.0129406	0.214376	Promoter (<=1kb)	11	20156155	20160613	4459	2	120237	ENST00000524983.2	0	DBX1	DBX1
chr11	22192316	22193359	1044	*	0.0323458	0.0886421	Promoter (<=1kb)	11	22193176	22283357	90182	1	203859	ENST00000324559.8	0	ANO5	ANO5
chr11	26330863	26332396	1534	*	0.0323039	0.0812543	Promoter (<=1kb)	11	26331424	26663288	331865	1	63982	ENST00000256737.7	0	ANO3	ANO3
chr11	27698451	27705186	6736	*	0.0173865	0.220053	Promoter (<=1kb)	11	27654893	27699667	44775	2	627	ENST00000395986.6	0	BDNF	BDNF
chr11	30014774	30018048	3275	*	0.033764	0.163622	Promoter (<=1kb)	11	30009741	30017023	7283	2	3739	ENST00000328224.6	0	KCNA4	KCNA4
chr11	30583014	30586819	3806	*	0.238452	0.151677	Promoter (<=1kb)	11	30384493	30586281	201789	2	744	ENST00000448418.6	0	MPPED2	MPPED2
chr11	31794956	31811810	16855	*	0.0290907	0.222562	Promoter (<=1kb)	11	31784779	31811134	26356	2	5080	ENST00000606377.6	0	PAX6	PAX6
chr11	33374454	33377943	3490	*	0.0798263	0.146187	Promoter (<=1kb)	11	33376466	33609892	233427	1	25758	ENST00000526400.6	0	KIAA1549L	KIAA1549L
chr11	33826666	33829715	3050	*	0.0433771	0.105273	Distal Intergenic	11	33858576	33865151	6576	2	4005	ENST00000464025.5	35436	LMO2	LMO2
chr11	33866352	33871015	4664	*	0.222234	0.17127	Promoter (<=1kb)	11	33858576	33869536	10961	2	4005	ENST00000411482.1	0	LMO2	LMO2
chr11	35413622	35426689	13068	*	0.0283841	0.222082	Promoter (<=1kb)	11	35251205	35419593	168389	2	6506	ENST00000278379.8	0	SLC1A2	SLC1A2
chr11	43572047	43586510	14464	*	0.0313157	0.185846	Promoter (<=1kb)	11	43581394	43581483	90	1	406918	ENST00000362207.3	0	MIR129-2	MIR129-2
chr11	43940890	43946458	5569	*	0.0410195	0.237378	Promoter (<=1kb)	11	43942505	43944338	1834	1	387763	ENST00000528572.1	0	C11orf96	C11orf96
chr11	45663975	45666032	2058	*	0.134426	0.113944	Promoter (<=1kb)	11	45648877	45665622	16746	2	8534	ENST00000308064.6	0	CHST1	CHST1
chr11	46380926	46382571	1646	*	0.0469521	0.100402	Promoter (<=1kb)	11	46380937	46382364	1428	1	4192	ENST00000441869.5	0	MDK	MDK
chr11	46386871	46392829	5959	*	0.0603102	0.188682	Promoter (<=1kb)	11	46385098	46386608	1511	2	1132	ENST00000433765.3	-263	CHRM4	CHRM4
chr11	46916567	46919138	2572	*	0.104469	0.177795	Promoter (<=1kb)	11	46856868	46918622	61755	2	4038	ENST00000378623.5	0	LRP4	LRP4
chr11	57458823	57461853	3031	*	0.372236	0.153667	Promoter (<=1kb)	11	57460549	57477534	16986	1	349667	ENST00000335099.7	0	RTN4RL2	RTN4RL2
chr11	61508057	61509403	1347	*	0.0483475	0.0676686	Promoter (<=1kb)	11	61508596	61508657	62	1	100616470	ENST00000577388.1	0	MIR4488	MIR4488
chr11	61916430	61918112	1683	*	0.366104	0.0734157	Promoter (<=1kb)	11	61897301	61917525	20225	2	5866	ENST00000394836.6	0	RAB3IL1	RAB3IL1
chr11	64232548	64235757	3210	*	0.15237	0.0914657	Promoter (<=1kb)	11	64233492	64234286	795	1	3338	ENST00000540945.1	0	DNAJC4	DNAJC4
chr11	64641193	64645046	3854	*	0.0408154	0.275255	Promoter (<=1kb)	11	64606174	64643315	37142	2	9379	ENST00000301894.6	0	NRXN2	NRXN2
chr11	64712517	64718545	6029	*	0.0264782	0.119376	Promoter (<=1kb)	11	64606174	64713911	107738	2	9379	ENST00000377551.5	0	NRXN2	NRXN2
chr11	66291172	66296175	5004	*	0.101254	0.130046	Promoter (<=1kb)	11	66291870	66296664	4795	1	256472	ENST00000327259.4	0	TMEM151A	TMEM151A
chr11	69704082	69705459	1378	*	0.0170963	0.124381	Promoter (<=1kb)	11	69698232	69704642	6411	2	9965	ENST00000294312.3	0	FGF19	FGF19
chr11	70077471	70079827	2357	*	0.0355769	0.125643	Promoter (<=1kb)	11	70078302	70189528	111227	1	55107	ENST00000355303.9	0	ANO1	ANO1
chr11	72641228	72643457	2230	*	0.0596626	0.114223	Promoter (<=1kb)	11	72576142	72642431	66290	2	5138	ENST00000376450.7	0	PDE2A	PDE2A
chr11	74729767	74732283	2517	*	0.0180636	0.179549	Promoter (<=1kb)	11	74696429	74731175	34747	2	25884	ENST00000263671.9	0	CHRDL2	CHRDL2
chr11	75239635	75245694	6060	*	0.227272	0.125756	Promoter (<=1kb)	11	75240905	75243697	2793	1	100507050	ENST00000562197.2	0	TPBGL	TPBGL
chr11	75524798	75526698	1901	*	0.207196	0.0912613	Promoter (<=1kb)	11	75434640	75525903	91264	2	81544	ENST00000336898.7	0	GDPD5	GDPD5
chr11	76203876	76211850	7975	*	0.0296385	0.166318	Promoter (<=1kb)	11	76186325	76206532	20208	2	7481	ENST00000322563.7	0	WNT11	WNT11
chr11	79436447	79441341	4895	*	0.122934	0.0952576	Promoter (<=1kb)	11	78652831	79440651	787821	2	26011	ENST00000278550.11	0	TENM4	TENM4
chr11	82403561	82404493	933	*	0.0610142	0.104634	Promoter (<=1kb)	11	81879854	82403913	524060	2	101928989	ENST00000500502.5	0	MIR4300HG	MIR4300HG
chr11	82731837	82734570	2734	*	0.0918843	0.170996	Promoter (<=1kb)	11	82729941	82733864	3924	2	220382	ENST00000329203.4	0	FAM181B	FAM181B
chr11	92223202	92229294	6093	*	0.0305898	0.1828	Distal Intergenic	11	92352096	92896452	544357	1	120114	ENST00000409404.6	-122802	FAT3	FAT3
chr11	96384826	96390813	5988	*	0.470158	0.156957	Promoter (<=1kb)	11	96352769	96387904	35136	2	79780	ENST00000278520.9	0	CCDC82	CCDC82
chr11	101580776	101584872	4097	*	0.0149856	0.187046	Promoter (<=1kb)	11	101451564	101583928	132365	2	7225	ENST00000344327.7	0	TRPC6	TRPC6
chr11	107015137	107020888	5752	*	0.086564	0.141161	Promoter (<=1kb)	11	106674012	107018524	344513	2	2977	ENST00000526355.6	0	GUCY1A2	GUCY1A2
chr11	107590585	107595028	4444	*	0.146767	0.169591	Promoter (<=1kb)	11	107591091	107665484	74394	1	55531	ENST00000531234.5	0	ELMOD1	ELMOD1
chr11	107928462	107929400	939	*	0.0347318	0.0687693	Promoter (<=1kb)	11	107928503	107963482	34980	1	54734	ENST00000320578.2	0	RAB39A	RAB39A
chr11	112956212	112968258	12047	*	0.0231993	0.20029	Promoter (<=1kb)	11	112959279	112963460	4182	2	101928847	ENST00000500537.2	0	RP11-629G13.1	RP11-629G13.1
chr11	115758349	115761512	3164	*	0.148031	0.129264	Promoter (<=1kb)	11	115754248	115760194	5947	2	283143	ENST00000499809.1	0	NA	NA
chr11	117873520	117877796	4277	*	0.0736669	0.134248	Promoter (<=1kb)	11	117820163	117876667	56505	2	100533181	ENST00000532984.1	0	FXYD6-FXYD2	FXYD6-FXYD2
chr11	117985912	117987197	1286	*	0.0529148	0.077888	Promoter (<=1kb)	11	117986348	118001479	15132	1	3587	ENST00000227752.7	0	IL10RA	IL10RA
chr11	118152447	118154584	2138	*	0.0714943	0.0953011	Promoter (<=1kb)	11	118133377	118152820	19444	2	6330	ENST00000324727.8	0	SCN4B	SCN4B
chr11	122982658	122989118	6461	*	0.10023	0.150203	Promoter (<=1kb)	11	122977570	122981720	4151	2	390259	ENST00000343035.2	-938	BSX	BSX
chr11	123650692	123655102	4411	*	0.0737242	0.106324	Promoter (<=1kb)	11	123629189	123654604	25416	2	55800	ENST00000392770.6	0	SCN3B	SCN3B
chr11	124069469	124070777	1309	*	0.0203155	0.069389	Distal Intergenic	11	124038066	124039001	936	2	390265	ENST00000330487.6	-30468	OR10G7	OR10G7
chr11	126210637	126213410	2774	*	0.524384	0.10149	Promoter (<=1kb)	11	126211414	126262986	51573	1	79607	ENST00000533050.5	0	FAM118B	FAM118B
chr11	126995937	127002190	6254	*	0.0426834	0.129836	Promoter (<=1kb)	11	126423359	127000759	577401	2	84623	ENST00000525144.6	0	KIRREL3	KIRREL3
chr11	127002512	127004897	2386	*	0.0213749	0.101419	Promoter (<=1kb)	11	127002910	127006058	3149	1	283165	ENST00000525678.1	0	KIRREL3-AS3	KIRREL3-AS3
chr11	128684979	128691585	6607	*	0.0204977	0.145236	Promoter (<=1kb)	11	128629653	128686428	56776	2	101929538	ENST00000572256.1	0	RP11-744N12.3	RP11-744N12.3
chr11	128691779	128695627	3849	*	0.034857	0.154522	Promoter (<=1kb)	11	128692982	128772813	79832	1	2313	ENST00000527767.7	0	FLI1	FLI1
chr11	128890222	128891714	1493	*	0.0517193	0.132843	Promoter (<=1kb)	11	128891356	128921035	29680	1	3762	ENST00000529694.5	0	KCNJ5	KCNJ5
chr11	129371250	129378294	7045	*	0.16691	0.132472	Promoter (<=1kb)	11	129375940	129452279	76340	1	8538	ENST00000281437.5	0	BARX2	BARX2
chr11	130426050	130431049	5000	*	0.0277646	0.249644	Promoter (<=1kb)	11	130404925	130428993	24069	2	11095	ENST00000257359.6	0	ADAMTS8	ADAMTS8
chr11	131910977	131912218	1242	*	0.0300911	0.0753992	Promoter (<=1kb)	11	131911003	132336822	425820	1	50863	ENST00000374786.5	0	NTM	NTM
chr11	132941466	132945486	4021	*	0.0225561	0.177	Promoter (<=1kb)	11	132414977	132943671	528695	2	4978	ENST00000331898.11	0	OPCML	OPCML
chr11	132989772	132995812	6041	*	0.0293967	0.11877	Intron (ENST00000524381.5/4978, intron 1 of 7)	11	132420020	132943768	523749	2	4978	ENST00000374778.4	-46004	OPCML	OPCML
chr11	133082709	133087882	5174	*	0.0302865	0.10244	Intron (ENST00000524381.5/4978, intron 1 of 7)	11	132420020	132943768	523749	2	4978	ENST00000374778.4	-138941	OPCML	OPCML
chr11	133787479	133790087	2609	*	0.0162601	0.0952708	Intron (ENST00000526254.1/646522, intron 2 of 2)	11	133783671	133810376	26706	2	646522	ENST00000526254.1	20289	RP11-448P19.1	RP11-448P19.1
chr11	133954470	133957864	3395	*	0.319571	0.0811885	Promoter (<=1kb)	11	133908564	133956985	48422	2	22997	ENST00000533871.6	0	IGSF9B	IGSF9B
chr11	134067046	134075192	8147	*	0.140984	0.141278	Promoter (<=1kb)	11	134068925	134152001	83077	1	83700	ENST00000299106.8	0	JAM3	JAM3
chr11	134410687	134415639	4953	*	0.187913	0.10656	Promoter (<=1kb)	11	134378506	134411918	33413	2	27087	ENST00000392580.5	0	B3GAT1	B3GAT1
chr12	459377	461800	2424	*	0.254356	0.114571	Promoter (<=1kb)	12	460364	563509	103146	1	283358	ENST00000266383.9	0	B4GALNT3	B4GALNT3
chr12	1530042	1532383	2342	*	0.016841	0.203855	Promoter (<=1kb)	12	1530819	1639827	109009	1	81029	ENST00000545811.5	0	WNT5B	WNT5B
chr12	1629514	1631439	1926	*	0.0265233	0.107057	Promoter (<=1kb)	12	1629897	1632906	3010	1	81029	ENST00000543563.1	0	WNT5B	WNT5B
chr12	2051338	2055895	4558	*	0.0833042	0.147566	Promoter (<=1kb)	12	2053298	2691410	638113	1	775	ENST00000335762.9	0	CACNA1C	CACNA1C
chr12	3198932	3201177	2246	*	0.110656	0.108366	Promoter (<=1kb)	12	3199984	3278612	78629	1	10867	ENST00000640568.1	0	TSPAN9	TSPAN9
chr12	3365460	3370695	5236	*	0.136924	0.120467	Promoter (<=1kb)	12	3298659	3366122	67464	2	100128253	ENST00000636557.1	0	NA	NA
chr12	3488373	3496001	7629	*	0.0161681	0.239512	Promoter (<=1kb)	12	3491236	3593973	102738	1	56341	ENST00000382622.3	0	PRMT8	PRMT8
chr12	4262652	4276984	14333	*	0.0313946	0.203458	Promoter (<=1kb)	12	4248765	4276184	27420	2	103752584	ENST00000539135.1	0	CCND2-AS1	CCND2-AS1
chr12	4807537	4812770	5234	*	0.0214719	0.204884	Promoter (<=1kb)	12	4809176	4851111	41936	1	3742	ENST00000433855.1	0	GALNT8	GALNT8
chr12	4907432	4913009	5578	*	0.015799	0.173383	Promoter (<=1kb)	12	4909867	5026012	116146	1	3736	ENST00000640877.1	0	KCNA1	KCNA1
chr12	5431638	5434204	2567	*	0.0909986	0.097793	Promoter (<=1kb)	12	5432112	5521536	89425	1	4908	ENST00000535299.5	0	NTF3	NTF3
chr12	6698235	6702215	3981	*	0.0791749	0.178139	Promoter (<=1kb)	12	6693792	6700430	6639	2	196500	ENST00000540656.5	0	PIANP	PIANP
chr12	6828115	6829976	1862	*	0.107011	0.0820364	Promoter (<=1kb)	12	6828410	6839851	11442	1	10536	ENST00000290510.9	0	P3H3	P3H3
chr12	13978669	13983613	4945	*	0.0173936	0.160736	Promoter (<=1kb)	12	13537337	13980363	443027	2	2904	ENST00000609686.3	0	GRIN2B	GRIN2B
chr12	15588971	15590538	1568	*	0.0251695	0.0847279	Promoter (4-5kb)	12	15595221	15596574	1354	1	5800	ENST00000544706.1	-4683	PTPRO	PTPRO
chr12	16604688	16606990	2303	*	0.0302878	0.136137	Promoter (<=1kb)	12	16548373	16605379	57007	2	55885	ENST00000261169.10	0	LMO3	LMO3
chr12	20367976	20371320	3345	*	0.106606	0.0845923	Promoter (<=1kb)	12	20369245	20684381	315137	1	5139	ENST00000359062.3	0	PDE3A	PDE3A
chr12	21527303	21528190	888	*	0.0835907	0.0778485	Promoter (<=1kb)	12	21527435	21532523	5089	1	80763	ENST00000535139.5	0	SPX	SPX
chr12	21774363	21775061	699	*	0.0132339	0.0970115	Promoter (<=1kb)	12	21764955	21774821	9867	2	3764	ENST00000240662.2	0	KCNJ8	KCNJ8
chr12	24559090	24563455	4366	*	0.0492556	0.140506	Promoter (<=1kb)	12	23533787	24562449	1028663	2	6660	ENST00000646273.1	0	SOX5	SOX5
chr12	26113713	26115116	1404	*	0.0377853	0.0762893	Distal Intergenic	12	26121991	26231014	109024	1	8082	ENST00000538142.5	-6875	SSPN	SSPN
chr12	26119662	26130707	11046	*	0.0435341	0.232857	Promoter (<=1kb)	12	26120026	26125127	5102	2	79365	ENST00000242728.4	0	BHLHE41	BHLHE41
chr12	27331619	27334151	2533	*	0.2102	0.146806	Promoter (<=1kb)	12	27332854	27425289	92436	1	56938	ENST00000544915.5	0	ARNTL2	ARNTL2
chr12	27969194	27970646	1453	*	0.0372573	0.0928695	Promoter (<=1kb)	12	27958270	27969561	11292	2	5744	ENST00000539239.5	0	PTHLH	PTHLH
chr12	29782633	29784972	2340	*	0.356279	0.0710928	Promoter (<=1kb)	12	29500840	29784759	283920	2	83857	ENST00000256062.9	0	TMTC1	TMTC1
chr12	31117124	31118432	1309	*	0.122733	0.132464	Promoter (<=1kb)	12	31111652	31117471	5820	2	144203	ENST00000542490.5	0	OVOS2	OVOS2
chr12	33436057	33440003	3947	*	0.033086	0.198779	Promoter (<=1kb)	12	33374238	33439819	65582	2	341359	ENST00000228567.7	0	SYT10	SYT10
chr12	34335368	34343797	8430	*	0.0770061	0.198165	Distal Intergenic	12	34022473	34027029	4557	1	84920	ENST00000541875.1	312895	ALG10	ALG10
chr12	38905807	38907296	1490	*	0.0622681	0.0848727	Promoter (<=1kb)	12	38767691	38906269	138579	2	144402	ENST00000550863.1	0	CPNE8	CPNE8
chr12	40102888	40106393	3506	*	0.34701	0.115575	Promoter (<=1kb)	12	39755021	40105859	350839	2	114134	ENST00000280871.8	0	SLC2A13	SLC2A13
chr12	44873680	44878875	5196	*	0.0512681	0.150237	Promoter (<=1kb)	12	44508275	44875654	367380	2	4753	ENST00000395487.6	0	NELL2	NELL2
chr12	45048971	45052119	3149	*	0.0788372	0.18455	Promoter (<=1kb)	12	45014672	45051099	36428	2	440097	ENST00000332700.6	0	DBX2	DBX2
chr12	48182816	48185556	2741	*	0.307118	0.117408	Promoter (<=1kb)	12	48183584	48185926	2343	1	387856	ENST00000316554.4	0	CCDC184	CCDC184
chr12	49088595	49091354	2760	*	0.0152215	0.126005	Promoter (3-4kb)	12	49089421	49094801	5381	2	50846	ENST00000266991.3	3447	DHH	DHH
chr12	49538314	49540142	1829	*	0.104912	0.125882	Promoter (<=1kb)	12	49539157	49558253	19097	1	23416	ENST00000649994.1	0	KCNH3	KCNH3
chr12	51590320	51592451	2132	*	0.235463	0.199401	Promoter (<=1kb)	12	51590925	51723140	132216	1	6334	ENST00000638820.1	0	SCN8A	SCN8A
chr12	53096876	53098249	1374	*	0.0325507	0.0599913	Promoter (<=1kb)	12	53097436	53102345	4910	1	3489	ENST00000548547.5	0	IGFBP6	IGFBP6
chr12	54008959	54010005	1047	*	0.0332778	0.0822337	Promoter (<=1kb)	12	54009106	54012362	3257	1	3224	ENST00000040584.5	0	HOXC8	HOXC8
chr12	54587837	54589261	1425	*	0.0835989	0.123792	Promoter (<=1kb)	12	54575387	54588516	13130	2	5502	ENST00000547431.5	0	PPP1R1A	PPP1R1A
chr12	55706940	55711472	4533	*	0.0406644	0.133393	Promoter (<=1kb)	12	55684568	55707701	23134	2	3679	ENST00000553804.5	0	ITGA7	ITGA7
chr12	57458985	57462865	3881	*	0.194863	0.112349	Promoter (<=1kb)	12	57460135	57466387	6253	1	2735	ENST00000532291.5	0	GLI1	GLI1
chr12	57619698	57622486	2789	*	0.019656	0.121737	Promoter (<=1kb)	12	57619910	57626131	6222	1	65012	ENST00000320442.8	0	SLC26A10	SLC26A10
chr12	57726011	57728902	2892	*	0.149739	0.110404	Promoter (<=1kb)	12	57726271	57728356	2086	1	100130776	ENST00000542466.2	0	AGAP2-AS1	AGAP2-AS1
chr12	57734662	57740149	5488	*	0.0146518	0.267488	Promoter (<=1kb)	12	57725197	57737836	12640	2	116986	ENST00000328568.9	0	AGAP2	AGAP2
chr12	65278295	65279900	1606	*	0.231508	0.102301	Promoter (<=1kb)	12	65278643	65466907	188265	1	253827	ENST00000308259.9	0	MSRB3	MSRB3
chr12	65740593	65744904	4312	*	0.0415672	0.171223	Distal Intergenic	12	65824131	65966295	142165	1	8091	ENST00000403681.6	-79227	HMGA2	HMGA2
chr12	65816514	65830051	13538	*	0.0195629	0.217789	Promoter (<=1kb)	12	65758020	65826974	68955	2	204010	ENST00000489520.2	0	RPSAP52	RPSAP52
chr12	67067408	67070090	2683	*	0.183956	0.0969246	Promoter (<=1kb)	12	66596847	67069162	472316	2	23426	ENST00000643019.1	0	GRIP1	GRIP1
chr12	70362948	70368154	5207	*	0.24505	0.165861	Promoter (<=1kb)	12	70366276	70434292	68017	1	27345	ENST00000258111.4	0	KCNMB4	KCNMB4
chr12	71436990	71444971	7982	*	0.0366716	0.170633	Promoter (<=1kb)	12	71125085	71441898	316814	2	7103	ENST00000393330.6	0	TSPAN8	TSPAN8
chr12	75206072	75209696	3625	*	0.0454578	0.12515	Promoter (<=1kb)	12	75040077	75208004	167928	2	3747	ENST00000548513.5	0	KCNC2	KCNC2
chr12	76030779	76032932	2154	*	0.200889	0.0555665	Promoter (<=1kb)	12	76025447	76031604	6158	2	22822	ENST00000602540.5	0	PHLDA1	PHLDA1
chr12	77324548	77328673	4126	*	0.0492841	0.156415	Promoter (<=1kb)	12	77324641	78007031	682391	1	89795	ENST00000550042.2	0	NAV3	NAV3
chr12	84910792	84914427	3636	*	0.055613	0.159069	Promoter (<=1kb)	12	84859488	84912876	53389	2	55117	ENST00000266682.9	0	SLC6A15	SLC6A15
chr12	85280189	85282782	2594	*	0.0306731	0.122353	Promoter (<=1kb)	12	85280107	85301784	21678	1	8092	ENST00000316824.3	82	ALX1	ALX1
chr12	88579225	88581986	2762	*	0.138623	0.086777	Promoter (<=1kb)	12	88492793	88580471	87679	2	4254	ENST00000644744.1	0	KITLG	KITLG
chr12	89707698	89710816	3119	*	0.515085	0.0753028	Promoter (<=1kb)	12	89708959	89712590	3632	1	338758	ENST00000605386.1	0	NA	NA
chr12	93569524	93573560	4037	*	0.246716	0.0930984	Promoter (<=1kb)	12	93542463	93571768	29306	2	144481	ENST00000499137.6	0	SOCS2-AS1	SOCS2-AS1
chr12	94146722	94151826	5105	*	0.0821747	0.189852	Promoter (<=1kb)	12	94148723	94307675	158953	1	10154	ENST00000258526.8	0	PLXNC1	PLXNC1
chr12	94649678	94651077	1400	*	0.283113	0.086619	Promoter (<=1kb)	12	94567124	94650562	83439	2	57458	ENST00000261226.8	0	TMCC3	TMCC3
chr12	95789891	95792479	2589	*	0.124638	0.152742	Promoter (<=1kb)	12	95657807	95790758	132952	2	59277	ENST00000343702.8	0	NTN4	NTN4
chr12	100716883	100718841	1959	*	0.197449	0.0865343	Promoter (<=1kb)	12	100717526	101020124	302599	1	121601	ENST00000549155.6	0	ANO4	ANO4
chr12	102956387	102966455	10069	*	0.0597751	0.174792	Promoter (<=1kb)	12	102957686	102960516	2831	1	429	ENST00000266744.3	0	ASCL1	ASCL1
chr12	106136571	106140025	3455	*	0.265787	0.19786	Promoter (<=1kb)	12	106063340	106140033	76694	2	9891	ENST00000261402.6	8	NUAK1	NUAK1
chr12	106581334	106584519	3186	*	0.0894534	0.109815	Promoter (<=1kb)	12	106582907	106762802	179896	1	5992	ENST00000392842.5	0	RFX4	RFX4
chr12	106584604	106587116	2513	*	0.0249276	0.138192	Promoter (<=1kb)	12	106585727	106715544	129818	1	5992	ENST00000539967.6	0	RFX4	RFX4
chr12	108128869	108133381	4513	*	0.0917932	0.11753	Promoter (<=1kb)	12	108129471	108250119	120649	1	9671	ENST00000547525.5	0	WSCD2	WSCD2
chr12	113054854	113057821	2968	*	0.0350383	0.211366	Promoter (<=1kb)	12	113057690	113098028	40339	1	1840	ENST00000257600.3	0	DTX1	DTX1
chr12	113462275	113480870	18596	*	0.0293792	0.232542	Promoter (<=1kb)	12	113472003	113480624	8622	1	104355219	ENST00000551357.2	0	NA	NA
chr12	114395280	114397516	2237	*	0.0253151	0.122662	Intron (ENST00000349716.9/6910, intron 4 of 7)	12	114366097	114403898	37802	2	6910	ENST00000526441.1	6382	TBX5	TBX5
chr12	116879127	116883985	4859	*	0.116755	0.108628	Promoter (<=1kb)	12	116856144	116881441	25298	2	8739	ENST00000257572.5	0	HRK	HRK
chr12	117097032	117099808	2777	*	0.17611	0.0806912	Promoter (<=1kb)	12	117099481	117142091	42611	1	101928244	ENST00000547006.1	0	NA	NA
chr12	117357912	117366696	8785	*	0.0692851	0.194045	Promoter (<=1kb)	12	117208142	117361777	153636	2	4842	ENST00000317775.10	0	NOS1	NOS1
chr12	119592021	119595976	3956	*	0.0168193	0.178725	Promoter (<=1kb)	12	119593459	119643066	49608	1	387890	ENST00000426426.2	0	TMEM233	TMEM233
chr12	120367642	120370968	3327	*	0.47776	0.0952445	Promoter (<=1kb)	12	120341330	120369180	27851	2	4440	ENST00000257552.6	0	MSI1	MSI1
chr12	120639507	120641826	2320	*	0.0558559	0.127218	Promoter (<=1kb)	12	120640552	120667311	26760	1	9478	ENST00000316803.7	0	CABP1	CABP1
chr12	125185941	125190138	4198	*	0.118201	0.124298	Promoter (<=1kb)	12	125186836	125349978	163143	1	114795	ENST00000418253.2	0	TMEM132B	TMEM132B
chr12	127455301	127456548	1248	*	0.048576	0.0918841	Distal Intergenic	12	127324155	127340072	15918	2	101927616	ENST00000545739.1	-115229	RP11-955H22.3	RP11-955H22.3
chr12	128266153	128271045	4893	*	0.053264	0.237792	Promoter (<=1kb)	12	128267403	128707915	440513	1	92293	ENST00000435159.2	0	TMEM132C	TMEM132C
chr12	130157900	130166440	8541	*	0.0575116	0.234742	Promoter (<=1kb)	12	130162459	130165739	3281	1	11211	ENST00000229030.4	0	FZD10	FZD10
chr12	131827752	131830172	2421	*	0.112912	0.141858	Promoter (<=1kb)	12	131828393	131851771	23379	1	4326	ENST00000360564.5	0	MMP17	MMP17
chr12	132617577	132619830	2254	*	0.0641559	0.135147	Promoter (<=1kb)	12	132618776	132622386	3611	1	22953	ENST00000643471.1	0	P2RX2	P2RX2
chr13	20160253	20162484	2232	*	0.0448901	0.123549	Promoter (<=1kb)	13	20138255	20161049	22795	2	2700	ENST00000241125.3	0	GJA3	GJA3
chr13	20191988	20197412	5425	*	0.130518	0.170328	Promoter (<=1kb)	13	20187470	20192938	5469	2	2706	ENST00000382848.5	0	GJB2	GJB2
chr13	21667883	21671022	3140	*	0.0394579	0.160252	Promoter (<=1kb)	13	21671383	21704498	33116	1	2254	ENST00000382353.5	-361	FGF9	FGF9
chr13	21671094	21679719	8626	*	0.0430494	0.177328	Promoter (<=1kb)	13	21671383	21704498	33116	1	2254	ENST00000382353.5	0	FGF9	FGF9
chr13	26048473	26052349	3877	*	0.152517	0.146126	Promoter (<=1kb)	13	26044597	26051031	6435	2	387914	ENST00000319420.3	0	SHISA2	SHISA2
chr13	26756361	26766967	10607	*	0.0728647	0.1997	Promoter (<=1kb)	13	26755200	26760785	5586	2	2835	ENST00000405846.4	0	GPR12	GPR12
chr13	27787820	27798942	11123	*	0.0294769	0.242077	Promoter (<=1kb)	13	27792643	27794768	2126	1	219409	ENST00000302945.2	0	GSX1	GSX1
chr13	28098908	28101490	2583	*	0.117933	0.10879	Promoter (<=1kb)	13	28003274	28100592	97319	2	2322	ENST00000241453.11	0	FLT3	FLT3
chr13	31845855	31849360	3506	*	0.412385	0.109689	Promoter (<=1kb)	13	31846713	32299105	452393	1	10129	ENST00000645780.1	0	FRY	FRY
chr13	36127764	36133470	5707	*	0.0395683	0.113699	Promoter (<=1kb)	13	35768963	36131306	362344	2	9201	ENST00000360631.7	0	DCLK1	DCLK1
chr13	36344529	36346905	2377	*	0.166761	0.0829779	Promoter (<=1kb)	13	36346431	36369601	23171	1	100507135	ENST00000488319.5	0	NA	NA
chr13	39599869	39604859	4991	*	0.136625	0.216738	Promoter (<=1kb)	13	39209116	39603226	394111	2	10186	ENST00000648377.1	0	LHFP	LHFP
chr13	52848358	52849497	1140	*	0.0158812	0.071152	Promoter (<=1kb)	13	52842889	52848640	5752	2	5100	ENST00000377942.7	0	PCDH8	PCDH8
chr13	78602427	78604063	1637	*	0.0535688	0.0776452	Promoter (<=1kb)	13	78598362	78603560	5199	2	5457	ENST00000377208.6	0	POU4F1	POU4F1
chr13	91398629	91399431	803	*	0.0303213	0.0941349	Promoter (<=1kb)	13	91398607	92867237	1468631	1	2262	ENST00000377067.8	22	GPC5	GPC5
chr13	94711288	94713517	2230	*	0.0500671	0.13344	Promoter (<=1kb)	13	94712716	94716246	3531	1	100507533	ENST00000438290.2	0	SOX21-AS1	SOX21-AS1
chr13	96088165	96093054	4890	*	0.0537707	0.142178	Promoter (<=1kb)	13	96090839	96839562	748724	1	266722	ENST00000376705.3	0	HS6ST3	HS6ST3
chr13	102399620	102401068	1449	*	0.0132975	0.0806649	Promoter (<=1kb)	13	101710804	102401774	690971	2	2259	ENST00000376131.8	706	FGF14	FGF14
chr13	107865274	107868688	3415	*	0.0316186	0.0831568	Promoter (<=1kb)	13	107163510	107866735	703226	2	728215	ENST00000375915.3	0	FAM155A	FAM155A
chr13	108495323	108496544	1222	*	0.0469483	0.0950819	Distal Intergenic	13	108596152	109208007	611856	1	23026	ENST00000356711.6	-99608	MYO16	MYO16
chr13	110306472	110307947	1476	*	0.0214278	0.110282	Promoter (<=1kb)	13	110148963	110307233	158271	2	1282	ENST00000375820.9	0	COL4A1	COL4A1
chr13	111066230	111067809	1580	*	0.0200963	0.104535	Distal Intergenic	13	111095838	111103097	7260	1	101927802	ENST00000422994.1	-28029	NA	NA
chr13	111112837	111117406	4570	*	0.023985	0.109579	Promoter (<=1kb)	13	111113812	111115678	1867	2	100874238	ENST00000425094.2	0	ARHGEF7-AS2	ARHGEF7-AS2
chr13	113758771	113760434	1664	*	0.132899	0.0730706	Promoter (<=1kb)	13	113759240	113799660	40421	1	348013	ENST00000488362.5	0	TMEM255B	TMEM255B
chr14	32928957	32942888	13932	*	0.0577554	0.201665	Promoter (<=1kb)	14	32934933	33801103	866171	1	64067	ENST00000551634.5	0	NPAS3	NPAS3
chr14	35528949	35535304	6356	*	0.159421	0.174962	Promoter (<=1kb)	14	35534042	35537054	3013	1	84684	ENST00000307169.3	0	INSM2	INSM2
chr14	36270920	36272640	1721	*	0.0186942	0.10183	Distal Intergenic	14	36299117	36301020	1904	2	51562	ENST00000604154.1	28380	MBIP	MBIP
chr14	41603133	41612331	9199	*	0.0315672	0.187953	Promoter (<=1kb)	14	41607570	41904549	296980	1	145581	ENST00000298119.8	0	LRFN5	LRFN5
chr14	51093020	51096504	3485	*	0.095827	0.0786794	Promoter (<=1kb)	14	50975262	51096061	120800	2	114088	ENST00000298355.7	0	TRIM9	TRIM9
chr14	53952625	53955314	2690	*	0.0928928	0.0944207	Promoter (<=1kb)	14	53949739	53954552	4814	2	652	ENST00000417573.5	0	BMP4	BMP4
chr14	54565767	54568637	2871	*	0.153438	0.102224	Promoter (<=1kb)	14	54567097	54789127	222031	1	23034	ENST00000554335.5	0	SAMD4A	SAMD4A
chr14	58149066	58152846	3781	*	0.0934733	0.147326	Promoter (<=1kb)	14	58000761	58152213	151453	2	145407	ENST00000267485.7	0	C14orf37	C14orf37
chr14	58636089	58639858	3770	*	0.0840211	0.15018	Promoter (<=1kb)	14	58638056	58648321	10266	1	51339	ENST00000395153.7	0	DACT1	DACT1
chr14	59869317	59871332	2016	*	0.260425	0.0783648	Promoter (<=1kb)	14	59595977	59870966	274990	2	6252	ENST00000267484.9	0	RTN1	RTN1
chr14	63042125	63047118	4994	*	0.0188552	0.180072	Promoter (<=1kb)	14	62699454	63045455	346002	2	27133	ENST00000322893.11	0	KCNH5	KCNH5
chr14	64879101	64881015	1915	*	0.182647	0.0884237	Promoter (<=1kb)	14	64746283	64879883	133601	2	6710	ENST00000556626.5	0	SPTB	SPTB
chr14	69258807	69263000	4194	*	0.0535113	0.153	Promoter (<=1kb)	14	69259642	69320843	61202	1	57452	ENST00000554317.5	0	GALNT16	GALNT16
chr14	69573767	69574929	1163	*	0.0331612	0.0759442	Promoter (<=1kb)	14	69569816	69574837	5022	2	56936	ENST00000599174.2	0	CCDC177	CCDC177
chr14	69878102	69884770	6669	*	0.034542	0.116867	Promoter (<=1kb)	14	69879416	70030727	151312	1	64093	ENST00000361956.7	0	SMOC1	SMOC1
chr14	70187416	70192170	4755	*	0.1043	0.155711	Promoter (<=1kb)	14	70044217	70189070	144854	2	6547	ENST00000356921.6	0	SLC8A3	SLC8A3
chr14	70820382	70824484	4103	*	0.132384	0.119572	Exon (ENST00000622856.1/ENST00000622856.1, exon 1 of 2)	14	70729651	70809534	79884	2	4293	ENST00000555993.6	-10848	MAP3K9	MAP3K9
chr14	72889487	72895407	5921	*	0.300275	0.184725	Promoter (<=1kb)	14	72619296	72894088	274793	2	8110	ENST00000556509.5	0	DPF3	DPF3
chr14	74257627	74259344	1718	*	0.117816	0.0820569	Intron (ENST00000261980.2/338917, intron 3 of 4)	14	74239472	74262738	23267	1	338917	ENST00000261980.2	18155	VSX2	VSX2
chr14	76375212	76380356	5145	*	0.0772258	0.157027	Promoter (<=1kb)	14	76376137	76501837	125701	1	2103	ENST00000644823.1	0	ESRRB	ESRRB
chr14	76761071	76762724	1654	*	0.381417	0.119022	Promoter (<=1kb)	14	76762189	76783015	20827	1	22846	ENST00000167106.8	0	VASH1	VASH1
chr14	77138167	77147559	9393	*	0.0350009	0.194364	Promoter (<=1kb)	14	77131270	77141791	10522	2	283576	ENST00000319374.4	0	ZDHHC22	ZDHHC22
chr14	85120652	85122045	1394	*	0.0149547	0.07216	Distal Intergenic	14	85387275	85388765	1491	1	105370605	ENST00000554753.1	-265230	CTD-2128A3.3	CTD-2128A3.3
chr14	88319358	88328083	8726	*	0.0312746	0.177537	Promoter (<=1kb)	14	88180103	88326907	146805	2	54207	ENST00000340700.9	0	KCNK10	KCNK10
chr14	88553793	88557222	3430	*	0.211039	0.0835876	Promoter (<=1kb)	14	88465781	88554733	88953	2	11099	ENST00000556564.5	0	PTPN21	PTPN21
chr14	88790492	88793654	3163	*	0.260723	0.173745	Promoter (<=1kb)	14	88612431	88792752	180322	2	161436	ENST00000554922.5	0	EML5	EML5
chr14	90059646	90063773	4128	*	0.0322028	0.195812	Promoter (<=1kb)	14	90061765	90185857	124093	1	56659	ENST00000282146.4	0	KCNK13	KCNK13
chr14	92322936	92325714	2779	*	0.0761735	0.0956984	Promoter (<=1kb)	14	92323193	92496251	173059	1	123041	ENST00000531433.5	0	SLC24A4	SLC24A4
chr14	99268326	99272761	4436	*	0.22382	0.136329	Promoter (<=1kb)	14	99169287	99271228	101942	2	64919	ENST00000357195.7	0	BCL11B	BCL11B
chr14	99274350	99278180	3831	*	0.0271476	0.0961392	Promoter (2-3kb)	14	99173961	99271524	97564	2	64919	ENST00000443726.2	-2826	BCL11B	BCL11B
chr14	100158546	100160062	1517	*	0.0283222	0.117508	Promoter (<=1kb)	14	100146577	100159595	13019	2	123099	ENST00000553834.1	0	DEGS2	DEGS2
chr14	100567343	100570406	3064	*	0.0491335	0.324178	Promoter (<=1kb)	14	100537147	100568141	30995	2	57596	ENST00000637646.1	0	BEGAIN	BEGAIN
chr14	100586108	100589010	2903	*	0.364149	0.0845649	Promoter (<=1kb)	14	100539299	100587413	48115	2	57596	ENST00000554140.1	0	BEGAIN	BEGAIN
chr14	101559126	101566530	7405	*	0.0582469	0.196101	Promoter (<=1kb)	14	101557304	101560411	3108	2	100302145	ENST00000554735.1	0	DIO3OS	DIO3OS
chr14	104137698	104139906	2209	*	0.0645789	0.232555	Promoter (<=1kb)	14	104138723	104179790	41068	1	26153	ENST00000423312.6	0	KIF26A	KIF26A
chr14	104603759	104608265	4507	*	0.120491	0.137578	Promoter (<=1kb)	14	104474678	104604759	130082	2	388021	ENST00000415614.6	0	TMEM179	TMEM179
chr15	26866769	26869191	2423	*	0.222683	0.0933944	Promoter (<=1kb)	15	26866911	26948752	81842	1	2558	ENST00000355395.9	0	GABRA5	GABRA5
chr15	32027743	32031719	3977	*	0.174323	0.153197	Promoter (<=1kb)	15	32029934	32169048	139115	1	1139	ENST00000635884.1	0	CHRFAM7A	CHRFAM7A
chr15	32717241	32718352	1112	*	0.0442379	0.0971299	Promoter (<=1kb)	15	32717974	32745107	27134	1	26585	ENST00000622074.1	0	GREM1	GREM1
chr15	33309305	33314123	4819	*	0.0273135	0.177358	Promoter (<=1kb)	15	33303657	33310246	6590	2	101928134	ENST00000561458.5	0	RP11-489D6.2	RP11-489D6.2
chr15	34336476	34338431	1956	*	0.612749	0.0667075	Promoter (<=1kb)	15	34233259	34336844	103586	2	9990	ENST00000397707.6	0	SLC12A6	SLC12A6
chr15	34513202	34515197	1996	*	0.0214903	0.14477	Distal Intergenic	15	34528290	34528371	82	2	100422845	ENST00000408138.1	13174	MIR1233-2	MIR1233-2
chr15	34581960	34585724	3765	*	0.425665	0.109235	Promoter (<=1kb)	15	34525654	34582860	57207	2	440270	ENST00000484716.5	0	GOLGA8B	GOLGA8B
chr15	37091975	37099629	7655	*	0.0248961	0.219424	Promoter (<=1kb)	15	36891021	37098321	207301	2	4212	ENST00000397624.7	0	MEIS2	MEIS2
chr15	37099898	37112089	12192	*	0.10178	0.218338	Promoter (<=1kb)	15	36889204	37101205	212002	2	4212	ENST00000338564.9	0	MEIS2	MEIS2
chr15	40439670	40443393	3724	*	0.476202	0.104614	Promoter (<=1kb)	15	40439721	40468229	28509	1	22893	ENST00000561234.5	0	BAHD1	BAHD1
chr15	40926672	40931569	4898	*	0.0453494	0.157227	Promoter (<=1kb)	15	40929333	40939073	9741	1	54567	ENST00000650082.1	0	DLL4	DLL4
chr15	40939904	40944362	4459	*	0.0550039	0.116069	Distal Intergenic	15	40952962	40955822	2861	1	79094	ENST00000444189.7	-8600	CHAC1	CHAC1
chr15	41493358	41494933	1576	*	0.100822	0.150577	Promoter (<=1kb)	15	41493393	41502488	9096	1	3706	ENST00000425927.5	0	ITPKA	ITPKA
chr15	42574890	42577156	2267	*	0.415002	0.155452	Promoter (<=1kb)	15	42575659	42673114	97456	1	57519	ENST00000564158.5	0	STARD9	STARD9
chr15	47184078	47185784	1707	*	0.0575853	0.0811753	Promoter (<=1kb)	15	47184101	47774221	590121	1	80031	ENST00000558014.5	0	SEMA6D	SEMA6D
chr15	47714448	47719490	5043	*	0.036528	0.122134	Promoter (<=1kb)	15	47716998	47761428	44431	1	80031	ENST00000561133.5	0	SEMA6D	SEMA6D
chr15	48644286	48646929	2644	*	0.0947722	0.113232	Promoter (<=1kb)	15	48408306	48645849	237544	2	2200	ENST00000316623.9	0	FBN1	FBN1
chr15	51094002	51095753	1752	*	0.129326	0.105483	Promoter (<=1kb)	15	51056604	51094705	38102	2	388121	ENST00000637513.1	0	TNFAIP8L3	TNFAIP8L3
chr15	52781542	52790906	9365	*	0.201321	0.15948	Promoter (<=1kb)	15	52756989	52790012	33024	2	3175	ENST00000305901.6	0	ONECUT1	ONECUT1
chr15	60005766	60009044	3279	*	0.0990906	0.0858	Promoter (1-2kb)	15	60004234	60061730	57497	1	27023	ENST00000560857.1	1532	FOXB1	FOXB1
chr15	60588276	60593212	4937	*	0.291752	0.136164	Promoter (<=1kb)	15	60497285	60592541	95257	2	6095	ENST00000449337.6	0	RORA	RORA
chr15	65376617	65379553	2937	*	0.167996	0.122383	Promoter (<=1kb)	15	65327127	65378040	50914	2	9543	ENST00000327987.8	0	IGDCC3	IGDCC3
chr15	66250817	66255829	5013	*	0.0364689	0.191026	Promoter (<=1kb)	15	65895079	66253747	358669	2	84465	ENST00000409699.6	0	MEGF11	MEGF11
chr15	68578297	68579835	1539	*	0.0558961	0.106831	Promoter (<=1kb)	15	68578969	68727803	148835	1	10391	ENST00000566799.5	0	CORO2B	CORO2B
chr15	69159578	69162827	3250	*	0.401164	0.115379	Promoter (<=1kb)	15	69160584	69197458	36875	1	26035	ENST00000559798.2	0	GLCE	GLCE
chr15	69298644	69300283	1640	*	0.199803	0.0689199	Promoter (<=1kb)	15	69298947	69407780	108834	1	54852	ENST00000395407.6	0	PAQR5	PAQR5
chr15	73366031	73369967	3937	*	0.0767889	0.25328	Promoter (<=1kb)	15	73319859	73369264	49406	2	10021	ENST00000261917.3	0	HCN4	HCN4
chr15	73751258	73754217	2960	*	0.0328741	0.192024	Promoter (<=1kb)	15	73752317	73770613	18297	1	101929221	ENST00000615095.1	0	NA	NA
chr15	74432112	74434355	2244	*	0.337207	0.151485	Promoter (<=1kb)	15	74409289	74433958	24670	2	8482	ENST00000261918.9	0	SEMA7A	SEMA7A
chr15	74539526	74543675	4150	*	0.566389	0.110404	Promoter (<=1kb)	15	74541177	74598131	56955	1	10620	ENST00000346246.9	0	ARID3B	ARID3B
chr15	77069313	77071360	2048	*	0.45866	0.0799818	Promoter (<=1kb)	15	77041404	77071228	29825	2	10099	ENST00000267970.8	0	TSPAN3	TSPAN3
chr15	77418348	77421725	3378	*	0.265841	0.318841	Promoter (<=1kb)	15	77420412	77467158	46747	1	10363	ENST00000560498.5	0	HMG20A	HMG20A
chr15	77631163	77633619	2457	*	0.0705452	0.13914	Promoter (<=1kb)	15	77613027	77632490	19464	2	84894	ENST00000355300.6	0	LINGO1	LINGO1
chr15	77818883	77821248	2366	*	0.0324873	0.219914	Promoter (<=1kb)	15	77615673	77819452	203780	2	84894	ENST00000566711.5	0	LINGO1	LINGO1
chr15	78130952	78132018	1067	*	0.0968942	0.0919795	Promoter (<=1kb)	15	78104606	78131544	26939	2	10518	ENST00000258930.7	0	CIB2	CIB2
chr15	79089195	79091846	2652	*	0.119279	0.0977272	Promoter (<=1kb)	15	78959947	79090764	130818	2	5923	ENST00000558480.6	0	RASGRF1	RASGRF1
chr15	79431086	79432811	1726	*	0.133482	0.0644753	Promoter (<=1kb)	15	79432516	79472290	39775	1	23251	ENST00000305428.7	0	KIAA1024	KIAA1024
chr15	80250855	80252613	1759	*	0.0936083	0.0936038	Promoter (<=1kb)	15	80195484	80252213	56730	2	100996492	ENST00000560778.2	0	NA	NA
chr15	80778991	80780706	1716	*	0.0792977	0.113258	Promoter (<=1kb)	15	80779343	80951776	172434	1	57214	ENST00000220244.7	0	CEMIP	CEMIP
chr15	82646367	82648248	1882	*	0.0441514	0.145245	Promoter (<=1kb)	15	82647770	82692820	45051	1	283692	ENST00000560650.1	0	CPEB1-AS1	CPEB1-AS1
chr15	83107005	83108242	1238	*	0.0389571	0.0980773	Promoter (<=1kb)	15	83107407	83137359	29953	1	53346	ENST00000322019.13	0	TM6SF1	TM6SF1
chr15	83653551	83655144	1594	*	0.069745	0.0977797	Promoter (<=1kb)	15	83654086	84039842	385757	1	57188	ENST00000286744.9	0	ADAMTSL3	ADAMTSL3
chr15	84079650	84084214	4565	*	0.0178737	0.14895	Promoter (<=1kb)	15	84080168	84113676	33509	1	648809	ENST00000558187.5	0	NA	NA
chr15	88253432	88258350	4919	*	0.0185219	0.198274	Promoter (<=1kb)	15	87859751	88256747	396997	2	4916	ENST00000394480.6	0	NTRK3	NTRK3
chr15	88801819	88805349	3531	*	0.0374564	0.214333	Promoter (<=1kb)	15	88803442	88875353	71912	1	176	ENST00000560601.2	0	ACAN	ACAN
chr15	89357242	89359138	1897	*	0.0735218	0.103408	Promoter (2-3kb)	15	89361579	89398487	36909	1	254559	ENST00000536780.6	-2441	MIR9-3HG	MIR9-3HG
chr15	89365770	89371849	6080	*	0.0798814	0.138053	Promoter (<=1kb)	15	89369155	89387843	18689	1	254559	ENST00000560663.5	0	MIR9-3HG	MIR9-3HG
chr15	91097471	91101816	4346	*	0.077725	0.142596	Promoter (<=1kb)	15	91099950	91292636	192687	1	9899	ENST00000545111.6	0	SV2B	SV2B
chr15	91294702	91298038	3337	*	0.0206214	0.151529	3' UTR	15	91258477	91266948	8472	1	9899	ENST00000553727.1	36225	SV2B	SV2B
chr15	91852815	91855037	2223	*	0.146118	0.0937695	Promoter (<=1kb)	15	91853695	92165903	312209	1	28232	ENST00000318445.10	0	SLCO3A1	SLCO3A1
chr15	92392077	92395645	3569	*	0.155933	0.140737	Promoter (<=1kb)	15	92393828	92468728	74901	1	8128	ENST00000268164.7	0	ST8SIA2	ST8SIA2
chr15	93088035	93089381	1347	*	0.0793672	0.0937169	Promoter (<=1kb)	15	93035273	93089204	53932	2	56963	ENST00000329082.11	0	RGMA	RGMA
chr15	98421357	98423226	1870	*	0.0449078	0.0708385	Distal Intergenic	15	98439631	98485897	46267	2	283777	ENST00000332908.6	62671	FAM169B	FAM169B
chr15	98646586	98652585	6000	*	0.32632	0.100756	Promoter (<=1kb)	15	98648539	98964530	315992	1	3480	ENST00000649865.1	0	IGF1R	IGF1R
chr15	99925513	99926516	1004	*	0.0453258	0.0734237	Distal Intergenic	15	99972956	99976279	3324	2	170691	ENST00000557896.1	49763	ADAMTS17	ADAMTS17
chr16	179338	181507	2170	*	0.0654764	0.102619	Promoter (<=1kb)	16	180453	181181	729	1	3049	ENST00000199708.2	0	HBQ1	HBQ1
chr16	694227	696390	2164	*	0.134389	0.0928777	Promoter (<=1kb)	16	692498	695532	3035	2	146330	ENST00000562648.2	0	FBXL16	FBXL16
chr16	700214	708464	8251	*	0.159657	0.17408	Promoter (<=1kb)	16	692500	705829	13330	2	146330	ENST00000397621.5	0	FBXL16	FBXL16
chr16	800334	801956	1623	*	0.025286	0.0866079	Promoter (<=1kb)	16	798041	800733	2693	2	51764	ENST00000248150.4	0	GNG13	GNG13
chr16	979623	984412	4790	*	0.121272	0.160497	Promoter (<=1kb)	16	981808	986979	5172	1	30812	ENST00000293894.3	0	SOX8	SOX8
chr16	1152364	1154413	2050	*	0.202349	0.158677	Promoter (<=1kb)	16	1153121	1221772	68652	1	8912	ENST00000348261.10	0	CACNA1H	CACNA1H
chr16	1332994	1336532	3539	*	0.131787	0.18241	Promoter (<=1kb)	16	1333601	1348794	15194	1	8938	ENST00000426824.7	0	BAIAP3	BAIAP3
chr16	8588316	8591080	2765	*	0.0487786	0.189856	Promoter (<=1kb)	16	8537605	8589749	52145	2	283953	ENST00000623677.1	0	TMEM114	TMEM114
chr16	11253562	11257133	3572	*	0.319873	0.107358	Promoter (<=1kb)	16	11254405	11256179	1775	2	8651	ENST00000332029.2	0	SOCS1	SOCS1
chr16	12901651	12904742	3092	*	0.034194	0.169394	Promoter (<=1kb)	16	12901757	12911650	9894	1	729993	ENST00000423335.2	0	SHISA9	SHISA9
chr16	17465549	17472359	6811	*	0.0838512	0.17985	Promoter (<=1kb)	16	17101769	17470881	369113	2	64131	ENST00000261381.6	0	XYLT1	XYLT1
chr16	23180904	23182508	1605	*	0.0162965	0.124342	Promoter (<=1kb)	16	23182715	23216883	34169	1	6340	ENST00000300061.2	-207	SCNN1G	SCNN1G
chr16	23182609	23184298	1690	*	0.103501	0.104821	Promoter (<=1kb)	16	23182715	23216883	34169	1	6340	ENST00000300061.2	0	SCNN1G	SCNN1G
chr16	23301896	23304124	2229	*	0.0923265	0.0991022	Promoter (<=1kb)	16	23302270	23381299	79030	1	6338	ENST00000343070.6	0	SCNN1B	SCNN1B
chr16	23834691	23840197	5507	*	0.0559018	0.155059	Promoter (<=1kb)	16	23835946	24220611	384666	1	5579	ENST00000646168.1	0	PRKCB	PRKCB
chr16	25690479	25695714	5236	*	0.0264952	0.222287	Promoter (<=1kb)	16	25692026	26137688	445663	1	9951	ENST00000331351.5	0	HS3ST4	HS3ST4
chr16	27109586	27111466	1881	*	0.0364612	0.113079	Distal Intergenic	16	27066898	27069165	2268	1	162083	ENST00000418886.1	42688	C16orf82	C16orf82
chr16	28058541	28065230	6690	*	0.0371348	0.213517	Promoter (<=1kb)	16	27787535	28063509	275975	2	146395	ENST00000447459.6	0	GSG1L	GSG1L
chr16	31330478	31331927	1450	*	0.0323896	0.110709	Promoter (<=1kb)	16	31330380	31331536	1157	1	3684	ENST00000565142.1	98	ITGAM	ITGAM
chr16	32085391	32086202	812	*	0.0439538	0.147065	Distal Intergenic	16	32103245	32152513	49269	2	102723753	ENST00000564145.1	66311	NA	NA
chr16	46426432	46429360	2929	*	0.0325169	0.262086	Distal Intergenic	16	46474122	46478439	4318	2	124149	ENST00000571606.1	49079	NA	NA
chr16	48810059	48812725	2667	*	0.0155899	0.117762	Distal Intergenic	16	48546097	48620148	74052	2	9683	ENST00000564124.5	-189911	N4BP1	N4BP1
chr16	49853398	49860196	6799	*	0.224322	0.215838	Promoter (<=1kb)	16	49490604	49856135	365532	2	23090	ENST00000563137.6	0	ZNF423	ZNF423
chr16	50547438	50549768	2331	*	0.418707	0.0756361	Promoter (<=1kb)	16	50548330	50649249	100920	1	85407	ENST00000268459.5	0	NKD1	NKD1
chr16	51149313	51154950	5638	*	0.0410009	0.146999	Promoter (<=1kb)	16	51135975	51150597	14623	2	6299	ENST00000440970.5	0	SALL1	SALL1
chr16	51155074	51157887	2814	*	0.0142653	0.134457	Promoter (3-4kb)	16	51143204	51151367	8164	2	6299	ENST00000562674.1	-3707	SALL1	SALL1
chr16	56187368	56193470	6103	*	0.286456	0.146554	Promoter (<=1kb)	16	56191347	56357457	166111	1	2775	ENST00000262493.11	0	GNAO1	GNAO1
chr16	58463402	58466378	2977	*	0.0641831	0.14415	Promoter (<=1kb)	16	58463631	58504258	40628	1	65009	ENST00000562764.5	0	NDRG4	NDRG4
chr16	61981535	61982257	723	*	0.0165983	0.123156	Intron (ENST00000577730.5/1006, intron 1 of 11)	16	61901130	62021379	120250	2	1006	ENST00000584966.1	39122	CDH8	CDH8
chr16	65119000	65125679	6680	*	0.024009	0.210379	Promoter (<=1kb)	16	64943753	65122036	178284	2	1009	ENST00000394156.7	0	CDH11	CDH11
chr16	67248350	67249627	1278	*	0.0513476	0.0644753	Promoter (<=1kb)	16	67248872	67272058	23187	1	6553	ENST00000564812.5	0	SLC9A5	SLC9A5
chr16	67652603	67655373	2771	*	0.192961	0.106887	Promoter (<=1kb)	16	67652965	67654461	1497	1	146206	ENST00000602924.1	0	CARMIL2	CARMIL2
chr16	68446543	68448571	2029	*	0.045454	0.138791	Promoter (<=1kb)	16	68370974	68448442	77469	2	55512	ENST00000566723.1	0	SMPD3	SMPD3
chr16	77786932	77792894	5963	*	0.0247964	0.168482	Promoter (<=1kb)	16	77788530	77980107	191578	1	57687	ENST00000302536.2	0	VAT1L	VAT1L
chr16	81777509	81780907	3399	*	0.0839526	0.180277	Promoter (<=1kb)	16	81779258	81962693	183436	1	5336	ENST00000564138.5	0	PLCG2	PLCG2
chr16	82625792	82630028	4237	*	0.0217921	0.244782	Promoter (<=1kb)	16	82626803	83800640	1173838	1	1012	ENST00000567109.5	0	CDH13	CDH13
chr16	83968130	83969146	1017	*	0.0669007	0.0911228	Promoter (<=1kb)	16	83968632	84002776	34145	1	54550	ENST00000305202.8	0	NECAB2	NECAB2
chr16	85897157	85899775	2619	*	0.0703519	0.144748	Promoter (<=1kb)	16	85898803	85922609	23807	1	3394	ENST00000268638.9	0	IRF8	IRF8
chr16	86493317	86517919	24603	*	0.0403574	0.214642	Promoter (<=1kb)	16	86510527	86515418	4892	1	2294	ENST00000262426.5	0	FOXF1	FOXF1
chr16	88382641	88384470	1830	*	0.025097	0.090886	Distal Intergenic	16	88427471	88440757	13287	1	84627	ENST00000437464.1	-43001	ZNF469	ZNF469
chr16	88939540	88942342	2803	*	0.074021	0.132773	Promoter (<=1kb)	16	88939789	88951524	11736	1	100129697	ENST00000378347.2	0	NA	NA
chr16	89018080	89022508	4429	*	0.0201465	0.0990495	Distal Intergenic	16	88874858	88977204	102347	2	863	ENST00000268679.8	-40876	CBFA2T3	CBFA2T3
chr16	89924950	89926601	1652	*	0.0481532	0.097342	Promoter (1-2kb)	16	89923366	89934001	10636	1	10381	ENST00000553967.1	1584	TUBB3	TUBB3
chr17	180028	181831	1804	*	0.0556397	0.118717	Promoter (<=1kb)	17	142789	181636	38848	2	8447	ENST00000613549.2	0	DOC2B	DOC2B
chr17	974578	980483	5906	*	0.305316	0.176992	Promoter (<=1kb)	17	799313	979770	180458	2	64359	ENST00000336868.7	0	NXN	NXN
chr17	1179246	1180889	1644	*	0.269856	0.0793917	Promoter (<=1kb)	17	1003518	1179874	176357	2	29	ENST00000302538.9	0	ABR	ABR
chr17	2023722	2026193	2472	*	0.221694	0.106728	Promoter (<=1kb)	17	1934677	2025345	90669	2	146760	ENST00000331238.6	0	RTN4RL1	RTN4RL1
chr17	2049003	2052484	3482	*	0.353544	0.121597	Promoter (<=1kb)	17	2049908	2050008	101	2	406921	ENST00000591554.1	0	MIR132	MIR132
chr17	2754145	2757830	3686	*	0.0420566	0.166941	Promoter (<=1kb)	17	2755705	3034207	278503	1	23108	ENST00000637138.1	0	RAP1GAP2	RAP1GAP2
chr17	2775028	2777723	2696	*	0.0391496	0.167256	Promoter (<=1kb)	17	2777056	3034207	257152	1	23108	ENST00000540393.6	0	RAP1GAP2	RAP1GAP2
chr17	3963167	3964824	1658	*	0.0163236	0.109592	Promoter (<=1kb)	17	3923870	3964464	40595	2	489	ENST00000309890.11	0	ATP2A3	ATP2A3
chr17	4497795	4500807	3013	*	0.0581074	0.126406	Promoter (<=1kb)	17	4498838	4539035	40198	1	124976	ENST00000329078.7	0	SPNS2	SPNS2
chr17	4582111	4586276	4166	*	0.0304366	0.121222	Promoter (<=1kb)	17	4583999	4608319	24321	1	342527	ENST00000338859.8	0	SMTNL2	SMTNL2
chr17	5499469	5501368	1900	*	0.0756307	0.0843869	Promoter (<=1kb)	17	5499439	5501145	1707	2	728392	ENST00000568641.1	0	NA	NA
chr17	6067390	6073044	5655	*	0.170838	0.132246	Promoter (<=1kb)	17	6069106	6124427	55322	1	23302	ENST00000574946.5	0	WSCD1	WSCD1
chr17	6236473	6241136	4664	*	0.0140413	0.15889	Distal Intergenic	17	6081882	6090361	8480	1	23302	ENST00000576947.1	154591	WSCD1	WSCD1
chr17	6712970	6714450	1481	*	0.0211834	0.130684	Promoter (<=1kb)	17	6684713	6713567	28855	2	284111	ENST00000433363.6	0	SLC13A5	SLC13A5
chr17	6831541	6834141	2601	*	0.0691149	0.124461	Promoter (<=1kb)	17	6797993	6831761	33769	2	83659	ENST00000338694.6	0	TEKT1	TEKT1
chr17	7650788	7652241	1454	*	0.0469109	0.239303	Promoter (<=1kb)	17	7651112	7657768	6657	1	482	ENST00000250111.8	0	ATP1B2	ATP1B2
chr17	7704580	7706839	2260	*	0.0586848	0.128135	Promoter (<=1kb)	17	7705202	7711378	6177	1	1949	ENST00000226091.2	0	EFNB3	EFNB3
chr17	8117650	8125275	7626	*	0.229583	0.113132	Promoter (<=1kb)	17	8095900	8118489	22590	2	59344	ENST00000380149.5	0	ALOXE3	ALOXE3
chr17	9020038	9023910	3873	*	0.271424	0.0789149	Promoter (<=1kb)	17	9021542	9244000	222459	1	9423	ENST00000173229.6	0	NTN1	NTN1
chr17	11237118	11245590	8473	*	0.0575342	0.149749	Promoter (<=1kb)	17	11241263	11564063	322801	1	388336	ENST00000432116.7	0	SHISA6	SHISA6
chr17	13598611	13602307	3697	*	0.11051	0.22039	Promoter (<=1kb)	17	13495689	13601927	106239	2	9955	ENST00000284110.1	0	HS3ST3A1	HS3ST3A1
chr17	14295606	14300899	5294	*	0.0855496	0.201049	Promoter (<=1kb)	17	14301083	14349144	48062	1	9953	ENST00000466596.5	-184	HS3ST3B1	HS3ST3B1
chr17	15260330	15263630	3301	*	0.0432014	0.157366	Promoter (<=1kb)	17	15229777	15262589	32813	2	5376	ENST00000612492.4	0	PMP22	PMP22
chr17	16489898	16492914	3017	*	0.407312	0.0816041	Promoter (<=1kb)	17	16442014	16492153	50140	2	388341	ENST00000409083.7	0	LRRC75A	LRRC75A
chr17	21252301	21254085	1785	*	0.295493	0.173512	Promoter (<=1kb)	17	21238870	21253410	14541	2	256302	ENST00000611551.1	0	NATD1	NATD1
chr17	21549539	21551772	2234	*	0.180197	0.117242	Promoter (<=1kb)	17	21428381	21551669	123289	2	339263	ENST00000649112.1	0	C17orf51	C17orf51
chr17	21841758	21845245	3488	*	0.0145239	0.204492	Distal Intergenic	17	21692523	21704612	12090	1	100134444	ENST00000567955.3	149235	KCNJ18	KCNJ18
chr17	22408563	22413143	4581	*	0.0253255	0.13448	Promoter (2-3kb)	17	22406019	22413744	7726	1	284124	ENST00000612344.1	2544	FLJ36000	FLJ36000
chr17	26730907	26732267	1361	*	0.0571046	0.149063	Distal Intergenic	17	27293910	27293996	87	2	100616277	ENST00000584932.1	561729	MIR4522	MIR4522
chr17	27453591	27459185	5595	*	0.279356	0.22008	Promoter (<=1kb)	17	27456470	27626435	169966	1	8844	ENST00000644974.1	0	KSR1	KSR1
chr17	32264742	32268098	3357	*	0.0659868	0.239988	Promoter (<=1kb)	17	32266176	32321362	55187	1	162494	ENST00000578006.5	0	RHBDL3	RHBDL3
chr17	33288932	33295031	6100	*	0.014499	0.177716	Promoter (<=1kb)	17	33013087	33292988	279902	2	40	ENST00000225823.6	0	ASIC2	ASIC2
chr17	34577647	34585070	7424	*	0.0895693	0.250333	Promoter (<=1kb)	17	34579487	34639318	59832	1	124842	ENST00000321639.7	0	TMEM132E	TMEM132E
chr17	36640555	36643334	2780	*	0.0337204	0.111482	Distal Intergenic	17	36601962	36608964	7003	1	79922	ENST00000612760.1	38593	MRM1	MRM1
chr17	36808226	36809916	1691	*	0.0294545	0.0932957	Distal Intergenic	17	36932109	36936622	4514	2	102723471	ENST00000621428.1	126706	RP11-445F12.1	RP11-445F12.1
chr17	36928901	36942349	13449	*	0.0415509	0.174461	Promoter (<=1kb)	17	36861674	36936661	74988	2	102723471	ENST00000616341.1	0	RP11-445F12.1	RP11-445F12.1
chr17	37741381	37745683	4303	*	0.089716	0.0732261	Promoter (<=1kb)	17	37686432	37745247	58816	2	6928	ENST00000617811.4	0	HNF1B	HNF1B
chr17	38418429	38419954	1526	*	0.0299201	0.106049	Promoter (<=1kb)	17	38419280	38463182	43903	1	57636	ENST00000633445.1	0	ARHGAP23	ARHGAP23
chr17	38509758	38511165	1408	*	0.0238177	0.113254	3' UTR	17	38500333	38510118	9786	1	57636	ENST00000618325.1	9425	ARHGAP23	ARHGAP23
chr17	43541880	43548282	6403	*	0.0726961	0.123456	Promoter (<=1kb)	17	43527844	43545937	18094	2	2118	ENST00000538265.5	0	ETV4	ETV4
chr17	44758290	44759806	1517	*	0.158367	0.0622432	Promoter (<=1kb)	17	44759031	44781846	22816	1	4185	ENST00000200557.10	0	ADAM11	ADAM11
chr17	44826892	44830777	3886	*	0.347163	0.17552	Promoter (<=1kb)	17	44804247	44830231	25985	2	10052	ENST00000592524.5	0	GJC1	GJC1
chr17	44966419	44970569	4151	*	0.0770549	0.207713	Promoter (<=1kb)	17	44959693	44968071	8379	2	10882	ENST00000253407.3	0	C1QL1	C1QL1
chr17	45018730	45021097	2368	*	0.0908342	0.0791629	Downstream (2-3kb)	17	45032044	45034889	2846	2	79877	ENST00000592902.5	13792	DCAKD	DCAKD
chr17	45220359	45223042	2684	*	0.110366	0.156342	Promoter (<=1kb)	17	45190931	45221765	30835	2	339192	ENST00000586376.5	0	NA	NA
chr17	45782557	45785991	3435	*	0.0588314	0.144473	Promoter (<=1kb)	17	45784280	45835827	51548	1	1394	ENST00000293493.11	0	CRHR1	CRHR1
chr17	46851186	46852263	1078	*	0.0325294	0.14439	Promoter (<=1kb)	17	46851586	46876967	25382	1	7484	ENST00000290015.6	0	WNT9B	WNT9B
chr17	47253104	47255949	2846	*	0.0883804	0.102185	Promoter (<=1kb)	17	47253846	47311816	57971	1	3690	ENST00000559488.5	0	ITGB3	ITGB3
chr17	47786767	47793148	6382	*	0.0274091	0.134152	Distal Intergenic	17	47808216	47809115	900	2	114881	ENST00000578461.1	15967	OSBPL7	OSBPL7
chr17	48597420	48602642	5223	*	0.104487	0.112184	Promoter (<=1kb)	17	48602138	48606394	4257	1	404266	ENST00000491264.5	0	HOXB-AS3	HOXB-AS3
chr17	48611700	48618578	6879	*	0.0309657	0.184397	Promoter (<=1kb)	17	48612346	48614939	2594	2	3218	ENST00000239144.4	0	HOXB8	HOXB8
chr17	48619746	48626511	6766	*	0.0590208	0.135156	Promoter (<=1kb)	17	48621159	48626356	5198	2	3219	ENST00000311177.6	0	HOXB9	HOXB9
chr17	49000053	49008144	8092	*	0.0209856	0.140426	Promoter (2-3kb)	17	48997763	49036933	39171	1	10642	ENST00000515586.5	2290	IGF2BP1	IGF2BP1
chr17	49495295	49498693	3399	*	0.0236481	0.174116	Promoter (<=1kb)	17	49496624	49506385	9762	1	4804	ENST00000509200.5	0	NGFR	NGFR
chr17	49575366	49576994	1629	*	0.0314849	0.19281	Promoter (<=1kb)	17	49575858	49580358	4501	1	11248	ENST00000328741.5	0	NXPH3	NXPH3
chr17	49994417	49995314	898	*	0.0224721	0.106271	Promoter (<=1kb)	17	49990005	49995224	5220	2	1747	ENST00000434704.2	0	DLX3	DLX3
chr17	50560584	50562662	2079	*	0.0394772	0.311108	Promoter (<=1kb)	17	50556207	50562108	5902	2	253962	ENST00000505793.1	0	CACNA1G-AS1	CACNA1G-AS1
chr17	56591799	56594847	3049	*	0.12444	0.092852	Promoter (<=1kb)	17	56593699	56595590	1892	1	9241	ENST00000332822.4	0	NOG	NOG
chr17	58154772	58157710	2939	*	0.0293311	0.1222	Promoter (<=1kb)	17	58155133	58156156	1024	1	26689	ENST00000268912.5	0	OR4D1	OR4D1
chr17	58755419	58758263	2845	*	0.342494	0.115532	Promoter (<=1kb)	17	58755869	58985176	229308	1	22843	ENST00000308249.3	0	PPM1E	PPM1E
chr17	61396558	61400848	4291	*	0.180454	0.10412	Promoter (<=1kb)	17	61361668	61400243	38576	2	101927855	ENST00000585765.1	0	RP11-332H18.5	RP11-332H18.5
chr17	62626821	62628194	1374	*	0.031778	0.0968851	Promoter (<=1kb)	17	62627401	62693597	66197	1	9902	ENST00000303375.9	0	MRC2	MRC2
chr17	66300576	66303898	3323	*	0.324497	0.0765321	Promoter (<=1kb)	17	66302636	66703864	401229	1	5578	ENST00000578063.5	0	PRKCA	PRKCA
chr17	68600001	68603339	3339	*	0.0199179	0.18561	Promoter (<=1kb)	17	68536871	68601389	64519	2	54757	ENST00000592554.1	0	FAM20A	FAM20A
chr17	72590639	72593078	2440	*	0.216286	0.113755	Promoter (<=1kb)	17	72290091	72592804	302714	2	100499467	ENST00000648631.1	0	NA	NA
chr17	73162797	73167236	4440	*	0.12196	0.135387	Promoter (<=1kb)	17	73164977	73196593	31617	1	6752	ENST00000580671.1	0	SSTR2	SSTR2
chr17	73642389	73647389	5001	*	0.0866366	0.132442	Promoter (<=1kb)	17	73334384	73644089	309706	2	54549	ENST00000392650.7	0	SDK2	SDK2
chr17	74893228	74895056	1829	*	0.0349006	0.113236	Promoter (<=1kb)	17	74877299	74893610	16312	2	283985	ENST00000612771.4	0	FADS6	FADS6
chr17	74922695	74923695	1001	*	0.0317895	0.0880658	Promoter (<=1kb)	17	74916084	74923256	7173	2	124590	ENST00000614341.4	0	USH1G	USH1G
chr17	76382606	76385927	3322	*	0.28677	0.139707	Promoter (<=1kb)	17	76330552	76384521	53970	2	5635	ENST00000423915.1	0	PRPSAP1	PRPSAP1
chr17	76868265	76870484	2220	*	0.0827636	0.16006	Promoter (<=1kb)	17	76868456	76950377	81922	1	146664	ENST00000301618.8	0	MGAT5B	MGAT5B
chr17	78357234	78360889	3656	*	0.03401	0.190353	Promoter (<=1kb)	17	78360453	78373911	13459	1	101928674	ENST00000592569.1	0	RP11-806H10.4	RP11-806H10.4
chr17	79607040	79612669	5630	*	0.0341167	0.265276	Distal Intergenic	17	79090816	79516148	425333	2	146713	ENST00000580155.5	-90892	RBFOX3	RBFOX3
chr17	81386670	81388055	1386	*	0.0805144	0.0805819	Promoter (1-2kb)	17	81375144	81385464	10321	2	100130370	ENST00000648736.1	-1206	NA	NA
chr17	81959461	81961875	2415	*	0.051949	0.287796	Promoter (<=1kb)	17	81952507	81961293	8787	2	147111	ENST00000409678.7	0	NOTUM	NOTUM
chr17	83078625	83081400	2776	*	0.264064	0.0896762	Promoter (<=1kb)	17	83079691	83095119	15429	1	284207	ENST00000320095.11	0	METRNL	METRNL
chr18	499733	501227	1495	*	0.118947	0.0533344	Promoter (<=1kb)	18	316740	500722	183983	2	81035	ENST00000400256.4	0	COLEC12	COLEC12
chr18	2846184	2848274	2091	*	0.0367249	0.104452	Promoter (<=1kb)	18	2847030	2915993	68964	1	84034	ENST00000254528.3	0	EMILIN2	EMILIN2
chr18	4453203	4457243	4041	*	0.0271119	0.211435	Promoter (<=1kb)	18	3496032	4455335	959304	2	9229	ENST00000315677.7	0	DLGAP1	DLGAP1
chr18	5628170	5630724	2555	*	0.132807	0.0669799	Promoter (<=1kb)	18	5392445	5630663	238219	2	23136	ENST00000637651.1	0	EPB41L3	EPB41L3
chr18	5894547	5896778	2232	*	0.170059	0.100263	Promoter (<=1kb)	18	5882072	5895955	13884	2	645369	ENST00000581347.2	0	TMEM200C	TMEM200C
chr18	7115807	7118096	2290	*	0.151343	0.100385	Promoter (<=1kb)	18	6941744	7117814	176071	2	284217	ENST00000389658.3	0	LAMA1	LAMA1
chr18	13214124	13220086	5963	*	0.0303215	0.183563	Promoter (<=1kb)	18	13217498	13387577	170080	1	753	ENST00000590371.5	0	LDLRAD4	LDLRAD4
chr18	22166622	22171220	4599	*	0.298548	0.0667272	Promoter (<=1kb)	18	22166898	22168968	2071	2	100128893	ENST00000583490.1	0	GATA6-AS1	GATA6-AS1
chr18	24270978	24272703	1726	*	0.128788	0.0777497	Promoter (<=1kb)	18	24162045	24272232	110188	2	114876	ENST00000399443.7	0	OSBPL1A	OSBPL1A
chr18	25346765	25355950	9186	*	0.0528239	0.186294	Promoter (<=1kb)	18	25061926	25352152	290227	2	25925	ENST00000361524.7	0	ZNF521	ZNF521
chr18	27183801	27187211	3411	*	0.0597058	0.11184	Promoter (<=1kb)	18	26906481	27185317	278837	2	83539	ENST00000618847.4	0	CHST9	CHST9
chr18	28175143	28180050	4908	*	0.0208798	0.170776	Promoter (<=1kb)	18	27950966	28177446	226481	2	1000	ENST00000269141.7	0	CDH2	CDH2
chr18	28622099	28623332	1234	*	0.0213452	0.106578	Distal Intergenic	18	27950966	28177446	226481	2	1000	ENST00000269141.7	-444653	CDH2	CDH2
chr18	32469192	32474559	5368	*	0.13451	0.156456	Promoter (<=1kb)	18	32263522	32470484	206963	2	64762	ENST00000399218.8	0	GAREM1	GAREM1
chr18	33576400	33581024	4625	*	0.0642724	0.158436	Promoter (<=1kb)	18	33578233	33751192	172960	1	80816	ENST00000269197.11	0	ASXL3	ASXL3
chr18	34221381	34225905	4525	*	0.0187312	0.144403	Promoter (<=1kb)	18	33851100	34223551	372452	2	8715	ENST00000261592.9	0	NOL4	NOL4
chr18	34492767	34495785	3019	*	0.0536778	0.0992811	Promoter (<=1kb)	18	34493290	34891844	398555	1	1837	ENST00000283365.13	0	DTNA	DTNA
chr18	37565016	37568938	3923	*	0.168462	0.143489	Promoter (<=1kb)	18	37243047	37565641	322595	2	56853	ENST00000334919.9	0	CELF4	CELF4
chr18	50192711	50195775	3065	*	0.29703	0.0882711	Promoter (<=1kb)	18	49822813	50195093	372281	2	4645	ENST00000285039.11	0	MYO5B	MYO5B
chr18	50559523	50561894	2372	*	0.210376	0.0622037	Promoter (<=1kb)	18	50560078	50731824	171747	1	5596	ENST00000400384.6	0	MAPK4	MAPK4
chr18	53682522	53683625	1104	*	0.0153965	0.0910513	Distal Intergenic	18	53480835	53581091	100257	2	101928167	ENST00000650275.1	-101431	RP11-202D1.2	RP11-202D1.2
chr18	59263936	59265741	1806	*	0.0961779	0.111774	Downstream (1-2kb)	18	59267035	59273385	6351	2	30062	ENST00000256852.7	7644	RAX	RAX
chr18	63936360	63937556	1197	*	0.0565568	0.0622432	Distal Intergenic	18	63949301	63961834	12534	1	284293	ENST00000408945.4	-11745	HMSD	HMSD
chr18	69399856	69402486	2631	*	0.110212	0.0809964	Promoter (<=1kb)	18	69401055	69849087	448033	1	220164	ENST00000382713.9	0	DOK6	DOK6
chr18	76489612	76496557	6946	*	0.226666	0.112552	Promoter (<=1kb)	18	76491652	76493918	2267	1	101927989	ENST00000581996.2	0	RP11-17M16.2	RP11-17M16.2
chr18	77988880	77995175	6296	*	0.0182931	0.118386	Promoter (<=1kb)	18	77971814	77993722	21909	2	101927715	ENST00000582805.1	0	LINC01029	LINC01029
chr19	407666	409565	1900	*	0.0359764	0.112294	Promoter (<=1kb)	19	405438	409170	3733	2	126567	ENST00000332235.7	0	C2CD4C	C2CD4C
chr19	590116	591663	1548	*	0.0375837	0.104435	Promoter (<=1kb)	19	589893	617159	27267	1	610	ENST00000251287.2	223	HCN2	HCN2
chr19	675267	677088	1822	*	0.0519731	0.0934249	Promoter (<=1kb)	19	676365	683399	7035	1	10272	ENST00000166139.8	0	FSTL3	FSTL3
chr19	999994	1001483	1490	*	0.0188372	0.131799	Promoter (<=1kb)	19	1000419	1009732	9314	1	116444	ENST00000234389.3	0	GRIN3B	GRIN3B
chr19	1285726	1287209	1484	*	0.0574883	0.106123	Promoter (<=1kb)	19	1286154	1300237	14084	1	1943	ENST00000215368.3	0	EFNA2	EFNA2
chr19	1511601	1514033	2433	*	0.0206958	0.102756	Promoter (<=1kb)	19	1505018	1513189	8172	2	339366	ENST00000330475.8	0	ADAMTSL5	ADAMTSL5
chr19	4066039	4069265	3227	*	0.343926	0.076144	Promoter (<=1kb)	19	4044364	4066945	22582	2	51341	ENST00000322357.8	0	ZBTB7A	ZBTB7A
chr19	4580114	4582072	1959	*	0.0978964	0.111621	Distal Intergenic	19	4542593	4559808	17216	2	10501	ENST00000586582.5	-20306	SEMA6B	SEMA6B
chr19	5804551	5805983	1433	*	0.0465654	0.0778089	Distal Intergenic	19	5785140	5791238	6099	2	56931	ENST00000309061.11	-13313	DUS3L	DUS3L
chr19	6589969	6591486	1518	*	0.0232042	0.128248	Promoter (<=1kb)	19	6583183	6591139	7957	2	970	ENST00000423145.7	0	CD70	CD70
chr19	8148158	8149747	1590	*	0.0286299	0.0731678	Promoter (<=1kb)	19	8065403	8148869	83467	2	84467	ENST00000601739.5	0	FBN3	FBN3
chr19	9913203	9915070	1868	*	0.137502	0.0688956	Promoter (<=1kb)	19	9854616	9913836	59221	2	93145	ENST00000593091.1	0	OLFM2	OLFM2
chr19	13505007	13509514	4508	*	0.027201	0.127907	Promoter (<=1kb)	19	13206442	13506224	299783	2	773	ENST00000614285.4	0	CACNA1A	CACNA1A
chr19	17025805	17027140	1336	*	0.0338804	0.109056	Promoter (<=1kb)	19	16892947	17026815	133869	2	27151	ENST00000443236.5	0	CPAMD8	CPAMD8
chr19	17687733	17688872	1140	*	0.022141	0.111232	Promoter (<=1kb)	19	17601328	17688199	86872	2	23025	ENST00000519716.6	0	UNC13A	UNC13A
chr19	17950616	17953855	3240	*	0.0226404	0.178842	Promoter (<=1kb)	19	17951293	18000080	48788	1	3780	ENST00000222249.13	0	KCNN1	KCNN1
chr19	17966874	17967506	633	*	0.0314338	0.0765848	Promoter (<=1kb)	19	17967125	17974113	6989	1	3780	ENST00000609922.1	0	KCNN1	KCNN1
chr19	18609823	18614229	4407	*	0.144274	0.163149	Promoter (<=1kb)	19	18612872	18621033	8162	1	25789	ENST00000262817.7	0	TMEM59L	TMEM59L
chr19	18788705	18791228	2524	*	0.0337752	0.120301	Promoter (<=1kb)	19	18782773	18791305	8533	2	1311	ENST00000542601.6	77	COMP	COMP
chr19	28727103	28727819	717	*	0.0331272	0.153505	Promoter (<=1kb)	19	28435388	28727680	292293	2	100420587	ENST00000592347.5	0	AC005307.5	AC005307.5
chr19	28792227	28795669	3443	*	0.0461252	0.112804	Exon (ENST00000590286.1/ENST00000590286.1, exon 1 of 2)	19	28724276	28727777	3502	2	100420587	ENST00000586528.1	-64450	AC005307.5	AC005307.5
chr19	29523701	29528102	4402	*	0.0152466	0.179897	Promoter (<=1kb)	19	29287011	29525752	238742	2	284395	ENST00000582581.5	0	CTC-525D6.1	CTC-525D6.1
chr19	29528378	29531561	3184	*	0.0645193	0.138381	Promoter (1-2kb)	19	29526499	29564479	37981	1	342865	ENST00000335523.7	1879	VSTM2B	VSTM2B
chr19	30374784	30375679	896	*	0.0275475	0.0922419	Promoter (2-3kb)	19	30372412	30558059	185648	1	9745	ENST00000355537.3	2372	ZNF536	ZNF536
chr19	33618813	33626974	8162	*	0.0669474	0.177529	Promoter (<=1kb)	19	33621955	33772323	150369	1	64377	ENST00000591231.5	0	CHST8	CHST8
chr19	34481188	34483709	2522	*	0.0450514	0.150127	Promoter (<=1kb)	19	34481638	34512304	30667	1	126374	ENST00000590071.6	0	WTIP	WTIP
chr19	35030155	35032243	2089	*	0.104911	0.120271	Promoter (<=1kb)	19	35030466	35040449	9984	1	6324	ENST00000262631.10	0	SCN1B	SCN1B
chr19	35154308	35155817	1510	*	0.104345	0.0777583	Promoter (<=1kb)	19	35154730	35159999	5270	1	53827	ENST00000392218.6	0	FXYD5	FXYD5
chr19	38359492	38363171	3680	*	0.185676	0.139066	Promoter (<=1kb)	19	38358512	38359857	1346	1	57828	ENST00000585424.1	980	CATSPERG	CATSPERG
chr19	39514885	39516511	1627	*	0.0746365	0.0657668	Promoter (<=1kb)	19	39515113	39520686	5574	1	348303	ENST00000335426.8	0	SELV	SELV
chr19	40598746	40601921	3176	*	0.0449969	0.0994995	Promoter (<=1kb)	19	40599676	40613180	13505	1	8425	ENST00000598717.5	0	LTBP4	LTBP4
chr19	41350557	41354150	3594	*	0.0279427	0.138424	Promoter (<=1kb)	19	41350853	41410853	60001	1	593	ENST00000604424.1	0	BCKDHA	BCKDHA
chr19	41927188	41929001	1814	*	0.0248712	0.0714799	Promoter (<=1kb)	19	41928590	41929846	1257	1	100505585	ENST00000594513.1	0	ARHGEF1	ARHGEF1
chr19	41997967	42000275	2309	*	0.0223126	0.102715	Promoter (<=1kb)	19	41985067	41997497	12431	2	478	ENST00000473086.3	-470	ATP1A3	ATP1A3
chr19	42175058	42179181	4124	*	0.0220543	0.106901	Promoter (<=1kb)	19	42116783	42176025	59243	2	5452	ENST00000524801.6	0	POU2F2	POU2F2
chr19	45495604	45497140	1537	*	0.110952	0.0792201	Promoter (<=1kb)	19	45485289	45497061	11773	2	6253	ENST00000245923.8	0	RTN2	RTN2
chr19	47019763	47022628	2866	*	0.0394263	0.10131	Promoter (<=1kb)	19	47019820	47045775	25956	1	4861	ENST00000602212.5	0	NPAS1	NPAS1
chr19	47418802	47419764	963	*	0.0436716	0.130076	Promoter (<=1kb)	19	47403124	47419315	16192	2	56917	ENST00000441740.6	0	MEIS3	MEIS3
chr19	49071982	49073936	1955	*	0.0231879	0.151747	Promoter (<=1kb)	19	49067418	49072941	5524	2	3743	ENST00000221444.1	0	KCNA7	KCNA7
chr19	49439161	49441766	2606	*	0.0353776	0.122287	Promoter (<=1kb)	19	49429401	49441551	12151	2	57030	ENST00000221485.7	0	SLC17A7	SLC17A7
chr19	50637312	50640248	2937	*	0.256791	0.106805	Promoter (<=1kb)	19	50621977	50638045	16069	2	84258	ENST00000338916.8	0	SYT3	SYT3
chr19	50716973	50719564	2592	*	0.034742	0.0897855	Promoter (<=1kb)	19	50661941	50719450	57510	2	50944	ENST00000391814.5	0	SHANK1	SHANK1
chr19	53881937	53885221	3285	*	0.0445602	0.14445	Promoter (<=1kb)	19	53882213	53907652	25440	1	5582	ENST00000263431.3	0	PRKCG	PRKCG
chr19	55171379	55174211	2833	*	0.0485021	0.11775	Promoter (<=1kb)	19	55173640	55174566	927	2	6861	ENST00000590859.1	355	SYT5	SYT5
chr19	55352090	55355044	2955	*	0.0219459	0.136635	Promoter (<=1kb)	19	55349306	55354696	5391	2	125965	ENST00000588572.6	0	COX6B2	COX6B2
chr2	949763	951688	1926	*	0.291431	0.108822	Promoter (<=1kb)	2	949627	950274	648	2	101060391	ENST00000456949.2	0	NA	NA
chr2	10079534	10081744	2211	*	0.0340242	0.143813	Promoter (<=1kb)	2	10056780	10080411	23632	2	192668	ENST00000381813.4	0	CYS1	CYS1
chr2	10720805	10723535	2731	*	0.164976	0.14055	Promoter (<=1kb)	2	10721100	10778652	57553	1	245973	ENST00000648362.1	0	ATP6V1C2	ATP6V1C2
chr2	10910873	10914140	3268	*	0.0439409	0.159514	Promoter (<=1kb)	2	10911937	10914225	2289	1	3754	ENST00000295082.2	0	KCNF1	KCNF1
chr2	12716388	12718685	2298	*	0.228898	0.112984	Promoter (<=1kb)	2	12716889	12742734	25846	1	28951	ENST00000155926.8	0	TRIB2	TRIB2
chr2	15940140	15943192	3053	*	0.023575	0.218744	Promoter (<=1kb)	2	15921037	15941248	20212	2	10408	ENST00000641950.1	0	MYCNOS	MYCNOS
chr2	17540082	17542079	1998	*	0.025876	0.10073	Promoter (<=1kb)	2	17540653	17656439	115787	1	7447	ENST00000295156.8	0	VSNL1	VSNL1
chr2	20011164	20013069	1906	*	0.0724354	0.0946496	Promoter (<=1kb)	2	19992111	20012694	20584	2	4148	ENST00000407540.7	0	MATN3	MATN3
chr2	20665619	20668990	3372	*	0.0322651	0.186914	Promoter (<=1kb)	2	20666664	20679245	12582	1	151449	ENST00000272224.4	0	GDF7	GDF7
chr2	25041300	25044739	3440	*	0.151715	0.0740191	Promoter (<=1kb)	2	25042130	25147888	105759	1	22979	ENST00000401432.7	0	EFR3B	EFR3B
chr2	26562354	26564347	1994	*	0.0190009	0.098168	Promoter (<=1kb)	2	26562582	26579532	16951	1	339778	ENST00000329615.3	0	C2orf70	C2orf70
chr2	26847411	26849502	2092	*	0.27028	0.0897671	Promoter (<=1kb)	2	26847747	26927328	79582	1	56896	ENST00000450961.5	0	DPYSL5	DPYSL5
chr2	27261447	27264412	2966	*	0.242523	0.0992811	Promoter (<=1kb)	2	27254572	27263259	8688	2	7781	ENST00000233535.8	0	SLC30A3	SLC30A3
chr2	29920398	29921753	1356	*	0.0664399	0.142103	Promoter (<=1kb)	2	29192774	29921566	728793	2	238	ENST00000389048.7	0	ALK	ALK
chr2	30231159	30232549	1391	*	0.0663296	0.0733052	Promoter (<=1kb)	2	30231369	30260028	28660	1	81606	ENST00000395323.8	0	LBH	LBH
chr2	39665837	39667440	1604	*	0.0659266	0.133035	Promoter (<=1kb)	2	39665919	39717963	52045	1	130733	ENST00000281961.2	0	TMEM178A	TMEM178A
chr2	44934361	44935806	1446	*	0.0203004	0.0821942	Promoter (<=1kb)	2	44923035	44935644	12610	2	107985879	ENST00000432125.2	0	NA	NA
chr2	46296759	46299540	2782	*	0.251833	0.148522	Promoter (<=1kb)	2	46297402	46386703	89302	1	2034	ENST00000263734.4	0	EPAS1	EPAS1
chr2	50345068	50349869	4802	*	0.0679333	0.117195	Promoter (<=1kb)	2	49920763	50347754	426992	2	9378	ENST00000342183.9	0	NRXN1	NRXN1
chr2	54722675	54725722	3048	*	0.318214	0.137539	Promoter (<=1kb)	2	54723665	54816862	93198	1	400954	ENST00000491655.1	0	EML6	EML6
chr2	56183746	56185750	2005	*	0.0490276	0.0843671	Promoter (<=1kb)	2	56173534	56184908	11375	2	100129434	ENST00000596663.5	0	AC007743.1	AC007743.1
chr2	59066404	59067341	938	*	0.0434787	0.0992406	Intron (ENST00000650010.1/400955, intron 5 of 8)	2	59014354	59277688	263335	1	400955	ENST00000650010.1	52050	NA	NA
chr2	60548408	60550874	2467	*	0.189579	0.0960562	Promoter (<=1kb)	2	60545918	60549913	3996	2	53335	ENST00000647038.1	0	BCL11A	BCL11A
chr2	60550953	60558902	7950	*	0.0739454	0.113053	Promoter (<=1kb)	2	60450520	60554467	103948	2	53335	ENST00000646249.1	0	BCL11A	BCL11A
chr2	68318452	68320016	1565	*	0.036013	0.072727	Promoter (<=1kb)	2	68284171	68319400	35230	2	25927	ENST00000409559.7	0	CNRIP1	CNRIP1
chr2	68643005	68644879	1875	*	0.102771	0.086619	Promoter (<=1kb)	2	68643589	68658247	14659	1	10887	ENST00000303786.4	0	APLF	APLF
chr2	70964197	70965916	1720	*	0.021459	0.0765584	Promoter (<=1kb)	2	70963622	70965119	1498	1	525	ENST00000433895.2	575	ATP6V1B1	ATP6V1B1
chr2	71466259	71467814	1556	*	0.136892	0.0661174	Promoter (<=1kb)	2	71466702	71686648	219947	1	8291	ENST00000394120.6	0	DYSF	DYSF
chr2	72144555	72149895	5341	*	0.0680971	0.183808	Promoter (<=1kb)	2	72129238	72147862	18625	2	56603	ENST00000546307.5	0	CYP26B1	CYP26B1
chr2	72917176	72922131	4956	*	0.0567169	0.176254	Promoter (<=1kb)	2	72917475	72934891	17417	1	2016	ENST00000258106.10	0	EMX1	EMX1
chr2	73291544	73294113	2570	*	0.0870072	0.194533	Promoter (<=1kb)	2	73290929	73293705	2777	2	1961	ENST00000436467.3	0	EGR4	EGR4
chr2	75559019	75562338	3320	*	0.024912	0.135915	Promoter (<=1kb)	2	75469302	75560923	91622	2	84141	ENST00000490746.5	0	EVA1A	EVA1A
chr2	80301220	80306168	4949	*	0.0711241	0.177149	Promoter (<=1kb)	2	80305105	80648861	343757	1	1496	ENST00000541047.5	0	CTNNA2	CTNNA2
chr2	84879287	84882116	2830	*	0.0336311	0.134122	Promoter (<=1kb)	2	84821650	84881245	59596	2	129293	ENST00000335459.9	0	TRABD2A	TRABD2A
chr2	85132612	85135031	2420	*	0.16187	0.167872	Promoter (<=1kb)	2	85133410	85310388	176979	1	83439	ENST00000282111.3	0	TCF7L1	TCF7L1
chr2	85753740	85756547	2808	*	0.062311	0.168923	Promoter (<=1kb)	2	85753894	85788066	34173	1	84913	ENST00000306279.3	0	ATOH8	ATOH8
chr2	88452316	88453279	964	*	0.0954673	0.0954177	Promoter (<=1kb)	2	88446787	88452656	5870	2	344167	ENST00000428390.2	0	FOXI3	FOXI3
chr2	91441933	91443367	1435	*	0.0161431	0.434041	Distal Intergenic	2	91636688	91655378	18691	2	654342	ENST00000608018.5	212011	RP4-614C10.2	RP4-614C10.2
chr2	91476775	91479576	2802	*	0.0151314	0.450182	Distal Intergenic	2	91636688	91655378	18691	2	654342	ENST00000608018.5	175802	RP4-614C10.2	RP4-614C10.2
chr2	91839753	91840427	675	*	0.0572801	0.135902	Distal Intergenic	2	91775944	91781169	5226	1	645367	ENST00000418938.2	63809	NA	NA
chr2	94272606	94273760	1155	*	0.0271781	0.212256	Distal Intergenic	2	94582873	94585473	2601	2	100133920	ENST00000562856.1	311713	RP11-407P15.1	RP11-407P15.1
chr2	96321127	96322294	1168	*	0.0437858	0.0644161	Promoter (3-4kb)	2	96325331	96327196	1866	1	150771	ENST00000420176.5	-3037	ITPRIPL1	ITPRIPL1
chr2	96536622	96538342	1721	*	0.1487	0.139677	Promoter (<=1kb)	2	96536743	96550285	13543	1	10865	ENST00000470579.5	0	ARID5A	ARID5A
chr2	104849612	104852838	3227	*	0.0209543	0.126018	Promoter (<=1kb)	2	104807572	104851461	43890	2	100506421	ENST00000413121.5	0	LINC01158	LINC01158
chr2	104871542	104873853	2312	*	0.126985	0.0993377	Promoter (<=1kb)	2	104865497	104872452	6956	2	102682016	ENST00000433433.1	0	LINC01159	LINC01159
chr2	106881016	106888279	7264	*	0.0292763	0.154514	Promoter (<=1kb)	2	106801600	106887107	85508	2	84620	ENST00000361686.8	0	ST6GAL2	ST6GAL2
chr2	109127911	109130740	2830	*	0.115937	0.108356	Promoter (<=1kb)	2	109127327	109128930	1604	2	100287216	ENST00000567491.1	0	NA	NA
chr2	113541470	113542236	767	*	0.016998	0.102114	Promoter (<=1kb)	2	113541937	113563298	21362	1	729468	ENST00000421970.2	0	NA	NA
chr2	115161131	115163603	2473	*	0.0423182	0.149762	Promoter (<=1kb)	2	115130935	115161191	30257	2	389023	ENST00000448663.5	0	DPP10-AS1	DPP10-AS1
chr2	118855424	118859306	3883	*	0.0595888	0.142832	Distal Intergenic	2	118842171	118847678	5508	2	2019	ENST00000295206.6	-7746	EN1	EN1
chr2	120735643	120737777	2135	*	0.0380874	0.106315	Promoter (<=1kb)	2	120736247	120927458	191212	1	2736	ENST00000418323.5	0	GLI2	GLI2
chr2	127675374	127676193	820	*	0.0240675	0.0759519	Promoter (<=1kb)	2	127638428	127675286	36859	2	55679	ENST00000409808.6	-88	LIMS2	LIMS2
chr2	130754415	130758936	4522	*	0.146146	0.109182	Promoter (<=1kb)	2	130755435	130765086	9652	1	205147	ENST00000321420.4	0	AMER3	AMER3
chr2	130962663	130964405	1743	*	0.0376161	0.107577	Promoter (<=1kb)	2	130963642	131045446	81805	1	50649	ENST00000409303.6	0	ARHGEF4	ARHGEF4
chr2	132009725	132010780	1056	*	0.0307511	0.149945	Distal Intergenic	2	131983937	131994161	10225	2	101928067	ENST00000419784.1	-15564	NA	NA
chr2	132037751	132039044	1294	*	0.091989	0.13791	Exon (ENST00000450396.1/ENST00000450396.1, exon 1 of 1)	2	131983937	131994161	10225	2	101928067	ENST00000419784.1	-43590	NA	NA
chr2	132667092	132671787	4696	*	0.0288856	0.196454	Promoter (<=1kb)	2	132644853	132670205	25353	2	116372	ENST00000397463.2	0	LYPD1	LYPD1
chr2	133265453	133267219	1767	*	0.0276285	0.11542	Promoter (<=1kb)	2	133266195	133284762	18568	1	101928161	ENST00000432414.5	0	AC010890.1	AC010890.1
chr2	134717504	134719576	2073	*	0.168494	0.106578	Promoter (<=1kb)	2	134455759	134719000	263242	2	81615	ENST00000281924.6	0	TMEM163	TMEM163
chr2	136764613	136767280	2668	*	0.0450196	0.11802	Promoter (<=1kb)	2	136765545	137056515	290971	1	80731	ENST00000472720.5	0	THSD7B	THSD7B
chr2	138778569	138782531	3963	*	0.0204654	0.12635	Promoter (<=1kb)	2	138670772	138780348	109577	2	11249	ENST00000272641.3	0	NXPH2	NXPH2
chr2	143935567	143940892	5326	*	0.0257827	0.152987	Promoter (<=1kb)	2	143937073	143964156	27084	1	101928386	ENST00000422799.1	0	AC016910.1	AC016910.1
chr2	144507034	144522110	15077	*	0.0147476	0.177192	Promoter (<=1kb)	2	144517978	144521111	3134	1	100303491	ENST00000427278.8	0	ZEB2-AS1	ZEB2-AS1
chr2	149038300	149040137	1838	*	0.0451006	0.114074	Promoter (<=1kb)	2	149038467	149215262	176796	1	130576	ENST00000409642.7	0	LYPD6B	LYPD6B
chr2	149329785	149333266	3482	*	0.112369	0.136666	Promoter (<=1kb)	2	149329985	149473623	143639	1	130574	ENST00000409381.5	0	LYPD6	LYPD6
chr2	150483298	150487630	4333	*	0.0223041	0.161282	Promoter (<=1kb)	2	150468209	150485382	17174	2	390	ENST00000409557.5	0	RND3	RND3
chr2	152095635	152101419	5785	*	0.0514276	0.157455	Promoter (<=1kb)	2	151832768	152099475	266708	2	785	ENST00000539935.6	0	CACNB4	CACNB4
chr2	152334670	152336596	1927	*	0.35149	0.119734	Promoter (<=1kb)	2	152335237	152649834	314598	1	114793	ENST00000288670.13	0	FMNL2	FMNL2
chr2	153871045	153875176	4132	*	0.0198982	0.127838	Promoter (<=1kb)	2	153871913	154453849	581937	1	114805	ENST00000392825.7	0	GALNT13	GALNT13
chr2	157627460	157629315	1856	*	0.0671585	0.128256	Promoter (<=1kb)	2	157526767	157629005	102239	2	130399	ENST00000243349.12	0	ACVR1C	ACVR1C
chr2	160405133	160410207	5075	*	0.0253469	0.201337	Promoter (<=1kb)	2	160407810	160407882	73	2	100616364	ENST00000585005.1	0	RBMS1	RBMS1
chr2	160491250	160494864	3615	*	0.0793579	0.124766	Promoter (<=1kb)	2	160272151	160493379	221229	2	5937	ENST00000474820.5	0	RBMS1	RBMS1
chr2	163735062	163737575	2514	*	0.165733	0.0825766	Promoter (<=1kb)	2	163593396	163736012	142617	2	55137	ENST00000409634.5	0	FIGN	FIGN
chr2	166374712	166376187	1476	*	0.0217997	0.110238	Promoter (<=1kb)	2	166195185	166375993	180809	2	6335	ENST00000409672.5	0	SCN9A	SCN9A
chr2	169360715	169363157	2443	*	0.0364486	0.142583	Promoter (<=1kb)	2	169127109	169362534	235426	2	4036	ENST00000649046.1	0	LRP2	LRP2
chr2	169363436	169365107	1672	*	0.0576099	0.111015	Promoter (<=1kb)	2	169127109	169362685	235577	2	4036	ENST00000263816.7	-751	LRP2	LRP2
chr2	170815971	170823317	7347	*	0.0956782	0.133472	Promoter (<=1kb)	2	170816114	170822116	6003	1	2571	ENST00000445006.5	0	GAD1	GAD1
chr2	174335851	174338989	3139	*	0.105192	0.124795	Promoter (<=1kb)	2	174334946	174338492	3547	1	100131390	ENST00000394967.2	905	SP9	SP9
chr2	174681091	174684480	3390	*	0.0636528	0.19096	Promoter (<=1kb)	2	174560770	174682899	122130	2	7456	ENST00000272746.9	0	WIPF1	WIPF1
chr2	175004633	175009872	5240	*	0.0980002	0.132127	Promoter (<=1kb)	2	174799363	175005226	205864	2	1123	ENST00000409900.7	0	CHN1	CHN1
chr2	176077465	176086678	9214	*	0.0171572	0.154064	Promoter (<=1kb)	2	176077472	176083913	6442	2	344191	ENST00000308618.4	0	EVX2	EVX2
chr2	176091354	176096687	5334	*	0.132318	0.138743	Promoter (<=1kb)	2	176092891	176095938	3048	1	3239	ENST00000392539.3	0	HOXD13	HOXD13
chr2	176097280	176101275	3996	*	0.063461	0.124294	Promoter (<=1kb)	2	176099730	176101193	1464	1	3238	ENST00000406506.3	0	HOXD12	HOXD12
chr2	176127834	176134466	6633	*	0.0299515	0.163298	Promoter (<=1kb)	2	176129694	176132695	3002	1	3234	ENST00000429017.2	0	HOXD8	HOXD8
chr2	196591530	196594422	2893	*	0.180262	0.0845649	Promoter (<=1kb)	2	196194072	196592684	398613	2	57520	ENST00000260983.8	0	HECW2	HECW2
chr2	197804075	197807069	2995	*	0.111139	0.148739	Promoter (<=1kb)	2	197804702	198148401	343700	1	5334	ENST00000428675.5	0	PLCL1	PLCL1
chr2	208405787	208407822	2036	*	0.0165144	0.102519	Promoter (<=1kb)	2	208406831	208494506	87676	1	5746	ENST00000272847.6	0	PTH2R	PTH2R
chr2	218858007	218861888	3882	*	0.0312929	0.180867	Promoter (<=1kb)	2	218859821	218874233	14413	1	7475	ENST00000233948.3	0	WNT6	WNT6
chr2	218958486	218962034	3549	*	0.114195	0.224862	Promoter (<=1kb)	2	218959655	218962162	2508	1	8941	ENST00000302625.5	0	CDK5R2	CDK5R2
chr2	218984259	218986397	2139	*	0.0193194	0.102235	Promoter (<=1kb)	2	218981087	218985657	4571	2	54738	ENST00000295727.1	0	FEV	FEV
chr2	218992374	218997025	4652	*	0.143876	0.144525	Promoter (<=1kb)	2	218990189	218993421	3233	2	1412	ENST00000392096.6	0	CRYBA2	CRYBA2
chr2	219298876	219301769	2894	*	0.0322256	0.112323	Promoter (<=1kb)	2	219297423	219299572	2150	2	5798	ENST00000486480.1	0	PTPRN	PTPRN
chr2	219440856	219443528	2673	*	0.0502036	0.143604	Promoter (<=1kb)	2	219441516	219448171	6656	1	10290	ENST00000435853.5	0	SPEG	SPEG
chr2	219551220	219553988	2769	*	0.17437	0.0823327	Promoter (<=1kb)	2	219550729	219552389	1661	2	23363	ENST00000462534.5	0	OBSL1	OBSL1
chr2	219567387	219573508	6122	*	0.0514012	0.146855	Promoter (<=1kb)	2	219550729	219570739	20011	2	23363	ENST00000465149.1	0	OBSL1	OBSL1
chr2	221571134	221577506	6373	*	0.0467017	0.119847	Promoter (<=1kb)	2	221418029	221572290	154262	2	2043	ENST00000281821.6	0	EPHA4	EPHA4
chr2	222303574	222314455	10882	*	0.0233276	0.167683	Promoter (<=1kb)	2	222302978	222303953	976	1	151278	ENST00000440903.1	596	CCDC140	CCDC140
chr2	222318799	222321615	2817	*	0.0464091	0.13677	Promoter (<=1kb)	2	222319298	222352989	33692	1	440934	ENST00000589724.1	0	AC010980.2	AC010980.2
chr2	222423945	222425304	1360	*	0.207116	0.0788177	Promoter (<=1kb)	2	222424517	222560948	136432	1	130367	ENST00000321276.7	0	SGPP2	SGPP2
chr2	225040790	225044788	3999	*	0.0693668	0.124941	Promoter (<=1kb)	2	224765090	225042442	277353	2	55619	ENST00000258390.11	0	DOCK10	DOCK10
chr2	229266839	229273282	6444	*	0.0554011	0.130539	Promoter (<=1kb)	2	229023974	229271265	247292	2	55022	ENST00000392054.7	0	PID1	PID1
chr2	229712428	229715166	2739	*	0.088305	0.171982	Promoter (<=1kb)	2	229357629	229714558	356930	2	92737	ENST00000341772.4	0	DNER	DNER
chr2	231925078	231926970	1893	*	0.0964435	0.0778089	Promoter (<=1kb)	2	231921820	231926403	4584	2	4880	ENST00000409852.1	0	NPPC	NPPC
chr2	232522339	232525454	3116	*	0.0136236	0.178121	Promoter (<=1kb)	2	232522501	232523330	830	1	646960	ENST00000602410.1	0	PRSS56	PRSS56
chr2	235669348	235671384	2037	*	0.0905126	0.0954405	Promoter (<=1kb)	2	235669604	236126554	456951	1	116987	ENST00000409538.5	0	AGAP1	AGAP1
chr2	236178214	236179295	1082	*	0.0266601	0.0977402	Intron (ENST00000415226.1/ENST00000415226.1, intron 1 of 3)	2	236165236	236168369	3134	2	2637	ENST00000306318.4	-9845	GBX2	GBX2
chr2	240434529	240437179	2651	*	0.320098	0.0785099	Promoter (<=1kb)	2	240435671	240468078	32408	1	2817	ENST00000264039.6	0	GPC1	GPC1
chr2	240818850	240821905	3056	*	0.393786	0.0944684	Promoter (<=1kb)	2	240713761	240820372	106612	2	547	ENST00000649096.1	0	KIF1A	KIF1A
chr20	1001465	1003058	1594	*	0.149729	0.0590363	Promoter (<=1kb)	20	958452	1002261	43810	2	343637	ENST00000217260.8	0	RSPO4	RSPO4
chr20	1183628	1186207	2580	*	0.240976	0.0911623	Promoter (<=1kb)	20	1186092	1207036	20945	1	400831	ENST00000619766.1	0	C20orf202	C20orf202
chr20	1225995	1230355	4361	*	0.15241	0.10419	Promoter (<=1kb)	20	1226056	1296421	70366	1	642636	ENST00000402452.5	0	RAD21L1	RAD21L1
chr20	2691178	2696314	5137	*	0.111976	0.218085	Promoter (<=1kb)	20	2692878	2760101	67224	1	57593	ENST00000449079.7	0	EBF4	EBF4
chr20	4148216	4150461	2246	*	0.408147	0.143983	Promoter (<=1kb)	20	4148779	4187746	38968	1	54498	ENST00000621355.4	0	SMOX	SMOX
chr20	4247303	4250640	3338	*	0.0141652	0.191977	Promoter (<=1kb)	20	4220631	4249074	28444	2	146	ENST00000379453.5	0	ADRA1D	ADRA1D
chr20	4822722	4824015	1294	*	0.190621	0.0889894	Promoter (<=1kb)	20	4780023	4823645	43623	2	9770	ENST00000379400.7	0	RASSF2	RASSF2
chr20	5313344	5319135	5792	*	0.0296845	0.144546	Promoter (<=1kb)	20	5302040	5314369	12330	2	128674	ENST00000217270.3	0	PROKR2	PROKR2
chr20	5906709	5911718	5010	*	0.0357309	0.0992153	Promoter (<=1kb)	20	5911430	5925361	13932	1	1114	ENST00000378961.8	0	CHGB	CHGB
chr20	6766229	6771694	5466	*	0.0507442	0.145895	Promoter (<=1kb)	20	6767664	6780280	12617	1	650	ENST00000378827.4	0	BMP2	BMP2
chr20	13217446	13225687	8242	*	0.152557	0.246939	Promoter (<=1kb)	20	13221771	13300651	78881	1	140862	ENST00000262487.4	0	ISM1	ISM1
chr20	17224842	17229376	4535	*	0.0534621	0.174902	Promoter (<=1kb)	20	17226107	17484578	258472	1	5126	ENST00000377899.5	0	PCSK2	PCSK2
chr20	20363282	20373257	9976	*	0.0232353	0.359953	Promoter (<=1kb)	20	20368121	20370949	2829	1	3642	ENST00000310227.2	0	INSM1	INSM1
chr20	21519588	21525357	5770	*	0.114316	0.17817	Distal Intergenic	20	21511010	21514026	3017	2	4821	ENST00000377142.4	-5562	NKX2-2	NKX2-2
chr20	22576085	22594018	17934	*	0.0143286	0.228323	Promoter (<=1kb)	20	22560553	22578642	18090	2	140828	ENST00000564492.1	0	LINC00261	LINC00261
chr20	23047316	23053884	6569	*	0.0180686	0.169098	Promoter (<=1kb)	20	23045633	23049741	4109	2	7056	ENST00000377103.2	0	THBD	THBD
chr20	24462514	24477476	14963	*	0.0152656	0.280186	Promoter (<=1kb)	20	24469199	24666616	197418	1	79953	ENST00000376862.3	0	SYNDIG1	SYNDIG1
chr20	29430136	29430898	763	*	0.0350126	0.123102	Exon (ENST00000635005.1/ENST00000635005.1, exon 1 of 1)	20	29415264	29416911	1648	2	647476	ENST00000634243.1	-13225	NA	NA
chr20	31869374	31871568	2195	*	0.0241741	0.110723	Promoter (<=1kb)	20	31847637	31870664	23028	2	128853	ENST00000278979.7	0	DUSP15	DUSP15
chr20	32582968	32587537	4570	*	0.242672	0.184489	Promoter (<=1kb)	20	32443062	32584890	141829	2	140688	ENST00000621426.6	0	NOL4L	NOL4L
chr20	35225532	35226692	1161	*	0.0197432	0.157532	Promoter (<=1kb)	20	35226654	35277000	50347	1	10893	ENST00000246186.7	0	MMP24	MMP24
chr20	36303976	36307838	3863	*	0.0666892	0.233603	Promoter (<=1kb)	20	36306336	36528637	222302	1	22839	ENST00000373913.7	0	DLGAP4	DLGAP4
chr20	37902016	37904227	2212	*	0.0253747	0.173378	Promoter (<=1kb)	20	37903104	37945350	42247	1	128434	ENST00000373461.8	0	VSTM2L	VSTM2L
chr20	38672954	38674518	1565	*	0.0288445	0.100978	Distal Intergenic	20	38647063	38651035	3973	1	343578	ENST00000414158.1	25891	ARHGAP40	ARHGAP40
chr20	41364829	41368003	3175	*	0.0336594	0.183883	Promoter (<=1kb)	20	41359966	41366827	6862	2	90187	ENST00000332312.3	0	EMILIN3	EMILIN3
chr20	44808711	44811076	2366	*	0.192362	0.132276	Promoter (<=1kb)	20	44751808	44810338	58531	2	140730	ENST00000372851.7	0	RIMS4	RIMS4
chr20	45405024	45407807	2784	*	0.149725	0.108249	Promoter (<=1kb)	20	45377197	45405994	28798	2	27296	ENST00000488588.1	0	TP53TG5	TP53TG5
chr20	46029386	46036862	7477	*	0.04572	0.148343	Promoter (<=1kb)	20	46036148	46037263	1116	1	57468	ENST00000637831.1	0	SLC12A5	SLC12A5
chr20	46306002	46309760	3759	*	0.047942	0.235968	Promoter (<=1kb)	20	46173734	46308498	134765	2	64405	ENST00000537909.2	0	CDH22	CDH22
chr20	46894262	46895984	1723	*	0.132133	0.0778242	Promoter (<=1kb)	20	46894624	47188844	294221	1	2139	ENST00000327619.9	0	EYA2	EYA2
chr20	47784626	47786607	1982	*	0.0439235	0.161801	Promoter (<=1kb)	20	47656912	47786586	129675	2	55959	ENST00000359930.8	0	SULF2	SULF2
chr20	49481267	49486840	5574	*	0.100419	0.106298	Promoter (<=1kb)	20	49298107	49482009	183903	2	3745	ENST00000635878.1	0	KCNB1	KCNB1
chr20	51542352	51543563	1212	*	0.0521418	0.0622235	Promoter (<=1kb)	20	51386957	51542719	155763	2	4773	ENST00000371564.7	0	NFATC2	NFATC2
chr20	54475292	54477780	2489	*	0.152174	0.120785	Promoter (<=1kb)	20	54475597	54651171	175575	1	55816	ENST00000262593.9	0	DOK5	DOK5
chr20	57265102	57268091	2990	*	0.0829702	0.135002	Promoter (<=1kb)	20	57168748	57266628	97881	2	655	ENST00000395863.7	0	BMP7	BMP7
chr20	58839472	58842946	3475	*	0.0272561	0.139833	Promoter (<=1kb)	20	58819078	58840175	21098	2	149775	ENST00000631314.2	0	GNAS-AS1	GNAS-AS1
chr20	59300168	59302341	2174	*	0.0239345	0.131149	Promoter (<=1kb)	20	59300427	59325992	25566	1	1908	ENST00000337938.6	0	EDN3	EDN3
chr20	59576952	59578722	1771	*	0.0224103	0.155675	Promoter (<=1kb)	20	59577509	59847711	270203	1	116154	ENST00000359926.7	0	PHACTR3	PHACTR3
chr20	59601579	59606271	4693	*	0.0179974	0.185475	Promoter (<=1kb)	20	59603505	59743113	139609	1	116154	ENST00000434923.1	0	PHACTR3	PHACTR3
chr20	62219080	62220599	1520	*	0.0866341	0.117713	Promoter (<=1kb)	20	62214970	62220255	5286	2	11255	ENST00000340177.9	0	HRH3	HRH3
chr20	62475098	62477217	2120	*	0.014817	0.182014	Promoter (<=1kb)	20	62463497	62475970	12474	2	140628	ENST00000252997.2	0	GATA5	GATA5
chr20	63038701	63045731	7031	*	0.0357631	0.15838	Promoter (<=1kb)	20	63038011	63053863	15853	1	100144597	ENST00000455711.1	690	LINC01056	LINC01056
chr20	63101804	63103256	1453	*	0.0398484	0.0999723	Promoter (<=1kb)	20	63102205	63104386	2182	1	768096	ENST00000433161.1	0	NA	NA
chr20	63360188	63362127	1940	*	0.0387177	0.131786	Promoter (<=1kb)	20	63343223	63361343	18121	2	1137	ENST00000370263.8	0	CHRNA4	CHRNA4
chr20	63470691	63472767	2077	*	0.108657	0.229353	Promoter (<=1kb)	20	63400210	63472677	72468	2	3785	ENST00000626839.2	0	KCNQ2	KCNQ2
chr20	63651043	63653409	2367	*	0.0270669	0.18023	Promoter (<=1kb)	20	63639705	63652766	13062	2	50861	ENST00000540534.5	0	STMN3	STMN3
chr20	63829596	63832110	2515	*	0.260662	0.0881881	Promoter (<=1kb)	20	63743666	63831214	87549	2	140685	ENST00000245663.8	0	ZBTB46	ZBTB46
chr20	64048729	64049916	1188	*	0.0726957	0.10019	Promoter (<=1kb)	20	64047582	64049641	2060	2	54345	ENST00000340356.8	0	SOX18	SOX18
chr20	64083277	64085635	2359	*	0.10975	0.141148	Promoter (<=1kb)	20	64083380	64084359	980	2	198437	ENST00000308906.6	0	LKAAEAR1	LKAAEAR1
chr20	64101024	64104212	3189	*	0.0514662	0.131961	Promoter (<=1kb)	20	64102394	64190160	87767	1	4661	ENST00000644172.1	0	MYT1	MYT1
chr20	64316268	64317039	772	*	0.0424381	0.151267	Distal Intergenic	20	64294941	64313132	18192	1	140849	ENST00000425473.1	21327	NA	NA
chr21	10519360	10523194	3835	*	0.023561	0.153885	Promoter (<=1kb)	21	10521553	10606140	84588	1	7179	ENST00000622113.4	0	TPTE	TPTE
chr21	10627067	10627963	897	*	0.0470949	0.386996	Distal Intergenic	21	10521575	10605716	84142	1	7179	ENST00000618007.4	105492	TPTE	TPTE
chr21	18244186	18246190	2005	*	0.0241424	0.148161	Promoter (<=1kb)	21	18244833	18267373	22541	1	140578	ENST00000299295.6	0	CHODL	CHODL
chr21	25637947	25640530	2584	*	0.0659317	0.136678	Promoter (<=1kb)	21	25639272	25714573	75302	1	58494	ENST00000400532.5	0	JAM2	JAM2
chr21	26571834	26574316	2483	*	0.0140324	0.119817	Promoter (<=1kb)	21	26466209	26573284	107076	2	116159	ENST00000299340.8	0	CYYR1	CYYR1
chr21	26963499	26969334	5836	*	0.0257561	0.123251	Promoter (<=1kb)	21	26917912	26966513	48602	2	11096	ENST00000284987.5	0	ADAMTS5	ADAMTS5
chr21	29938016	29942244	4229	*	0.042355	0.159798	Promoter (<=1kb)	21	29536933	29939532	402600	2	2897	ENST00000327783.8	0	GRIK1	GRIK1
chr21	31342935	31345506	2572	*	0.0301347	0.100276	Promoter (<=1kb)	21	31266296	31344279	77984	2	7074	ENST00000455508.1	0	TIAM1	TIAM1
chr21	31556594	31560045	3452	*	0.186206	0.157979	Promoter (<=1kb)	21	31559245	31560487	1243	1	150051	ENST00000433071.2	0	NA	NA
chr21	31869341	31874788	5448	*	0.0934263	0.12227	Promoter (<=1kb)	21	31873315	32004064	130750	1	30811	ENST00000270112.6	0	HUNK	HUNK
chr21	33023526	33029273	5748	*	0.0730395	0.168578	Promoter (<=1kb)	21	33025845	33029196	3352	1	10215	ENST00000382357.3	0	OLIG2	OLIG2
chr21	37913308	37918363	5056	*	0.0172799	0.147383	Promoter (<=1kb)	21	37607376	37916446	309071	2	3763	ENST00000609713.1	0	KCNJ6	KCNJ6
chr21	38659007	38661433	2427	*	0.0596658	0.112704	Promoter (<=1kb)	21	38383291	38660667	277377	2	2078	ENST00000398919.6	0	ERG	ERG
chr22	16601008	16602572	1565	*	0.0197175	0.132551	Promoter (<=1kb)	22	16601887	16698742	96856	1	387590	ENST00000558085.6	0	TPTEP1	TPTEP1
chr22	16608638	16610381	1744	*	0.0217854	0.129822	Intron (ENST00000558085.6/387590, intron 1 of 2)	22	16602050	16614333	12284	1	387590	ENST00000591299.1	6588	TPTEP1	TPTEP1
chr22	17120038	17121400	1363	*	0.0526371	0.0962786	Promoter (<=1kb)	22	17116299	17121367	5069	2	27439	ENST00000399875.1	0	CECR6	CECR6
chr22	27796644	27802168	5525	*	0.0540638	0.214163	Promoter (<=1kb)	22	27748277	27801498	53222	2	4330	ENST00000302326.4	0	MN1	MN1
chr22	30822242	30823706	1465	*	0.0210088	0.102126	Promoter (<=1kb)	22	30822516	30907824	85309	1	23762	ENST00000437268.6	0	OSBP2	OSBP2
chr22	32801055	32802995	1941	*	0.058544	0.115597	Promoter (<=1kb)	22	32801701	32863043	61343	1	7078	ENST00000266085.6	0	TIMP3	TIMP3
chr22	33919896	33923829	3934	*	0.0959917	0.113354	Promoter (<=1kb)	22	33272861	33920421	647561	2	9215	ENST00000354992.6	0	LARGE1	LARGE1
chr22	38454845	38456359	1515	*	0.090713	0.11503	Promoter (<=1kb)	22	38426327	38455199	28873	2	3761	ENST00000303592.3	0	KCNJ4	KCNJ4
chr22	39457192	39458828	1637	*	0.0288923	0.128474	Promoter (<=1kb)	22	39457344	39492194	34851	1	4248	ENST00000341184.6	0	MGAT3	MGAT3
chr22	39556450	39558089	1640	*	0.106717	0.110348	Distal Intergenic	22	39570753	39684528	113776	1	8911	ENST00000407673.5	-12664	CACNA1I	CACNA1I
chr22	41913988	41916356	2369	*	0.0593945	0.103086	Promoter (<=1kb)	22	41909554	41914667	5114	2	440829	ENST00000621082.1	0	SHISA8	SHISA8
chr22	41925804	41926678	875	*	0.0270593	0.0829741	Promoter (<=1kb)	22	41922023	41926818	4796	2	115650	ENST00000291232.4	140	TNFRSF13C	TNFRSF13C
chr22	43341688	43343776	2089	*	0.0816447	0.133114	Promoter (<=1kb)	22	43197283	43343388	146106	2	80274	ENST00000360835.8	0	SCUBE1	SCUBE1
chr22	44329622	44332566	2945	*	0.0254044	0.130857	Distal Intergenic	22	44243667	44312851	69185	2	85352	ENST00000381176.4	-16771	KIAA1644	KIAA1644
chr22	45007873	45010994	3122	*	0.26159	0.079767	Promoter (<=1kb)	22	44881162	45008993	127832	2	112885	ENST00000396103.7	0	PHF21B	PHF21B
chr22	46737333	46739274	1942	*	0.0667311	0.135941	Promoter (<=1kb)	22	46684411	46738261	53851	2	64781	ENST00000216264.12	0	CERK	CERK
chr22	48489508	48491260	1753	*	0.0745124	0.146236	Promoter (<=1kb)	22	48489592	48850912	361321	1	25817	ENST00000336769.9	0	FAM19A5	FAM19A5
chr22	48574101	48576992	2892	*	0.0194995	0.1473	Promoter (<=1kb)	22	48576306	48751932	175627	1	25817	ENST00000358295.9	0	FAM19A5	FAM19A5
chr22	49365062	49372927	7866	*	0.0166504	0.143124	Exon (ENST00000649077.1/ENST00000649077.1, exon 1 of 2)	22	49415776	49425437	9662	2	348645	ENST00000498829.1	52510	C22orf34	C22orf34
chr22	49723936	49730843	6908	*	0.0664105	0.135832	Exon (ENST00000447372.1/ENST00000447372.1, exon 1 of 2)	22	49775261	49776115	855	2	23774	ENST00000479985.1	45272	BRD1	BRD1
chr3	2097819	2099961	2143	*	0.304661	0.124093	Promoter (<=1kb)	3	2098813	2745687	646875	1	152330	ENST00000422330.5	0	CNTN4	CNTN4
chr3	6860102	6863855	3754	*	0.0388331	0.108227	Promoter (<=1kb)	3	6861115	7693670	832556	1	2917	ENST00000467425.5	0	GRM7	GRM7
chr3	8768753	8770857	2105	*	0.0504782	0.0876475	Promoter (<=1kb)	3	8750408	8769617	19210	2	5021	ENST00000316793.7	0	OXTR	OXTR
chr3	9552127	9555010	2884	*	0.0442486	0.130417	Promoter (<=1kb)	3	9498361	9553802	55442	2	375323	ENST00000287585.7	0	LHFPL4	LHFPL4
chr3	10701640	10709779	8140	*	0.0310038	0.200508	Promoter (<=1kb)	3	10328008	10708007	380000	2	491	ENST00000646379.1	0	ATP2B2	ATP2B2
chr3	10990619	10998607	7989	*	0.0156909	0.208589	Promoter (<=1kb)	3	10992186	11039174	46989	1	6529	ENST00000646702.1	0	SLC6A1	SLC6A1
chr3	11153437	11158795	5359	*	0.0286659	0.157219	Promoter (<=1kb)	3	11154528	11263253	108726	1	3269	ENST00000431010.2	0	HRH1	HRH1
chr3	12002258	12007763	5506	*	0.135902	0.134658	Promoter (<=1kb)	3	12004402	12191400	186999	1	6854	ENST00000621198.4	0	SYN2	SYN2
chr3	12287329	12288965	1637	*	0.379933	0.0821942	Promoter (<=1kb)	3	12287368	12434344	146977	1	5468	ENST00000397010.6	0	PPARG	PPARG
chr3	12992775	12995272	2498	*	0.235933	0.126883	Promoter (<=1kb)	3	12908349	12994384	86036	2	9922	ENST00000648386.1	0	IQSEC1	IQSEC1
chr3	13281798	13283804	2007	*	0.133304	0.0755175	Promoter (<=1kb)	3	12900753	13283281	382529	2	9922	ENST00000648114.1	0	IQSEC1	IQSEC1
chr3	13876874	13881761	4888	*	0.0380866	0.147409	Promoter (<=1kb)	3	13816258	13880121	63864	2	7476	ENST00000285018.4	0	WNT7A	WNT7A
chr3	14401963	14406025	4063	*	0.179997	0.105194	Promoter (<=1kb)	3	14402576	14411323	8748	1	6533	ENST00000622810.4	0	SLC6A6	SLC6A6
chr3	14600847	14604757	3911	*	0.0540193	0.229811	Exon (ENST00000635800.1/ENST00000635800.1, exon 1 of 3)	3	14493206	14556075	62870	2	80852	ENST00000637182.1	-44772	GRIP2	GRIP2
chr3	18422818	18427718	4901	*	0.102363	0.175141	Promoter (<=1kb)	3	18345387	18425337	79951	2	6304	ENST00000338745.10	0	SATB1	SATB1
chr3	18442096	18446344	4249	*	0.0270322	0.289218	Promoter (<=1kb)	3	18445024	18526508	81485	1	101927777	ENST00000414198.5	0	NA	NA
chr3	19145854	19150069	4216	*	0.0282113	0.145066	Promoter (<=1kb)	3	19148454	19535646	387193	1	131096	ENST00000328405.6	0	KCNH8	KCNH8
chr3	22370018	22374137	4120	*	0.0239374	0.180583	Promoter (<=1kb)	3	21437012	22372632	935621	2	79750	ENST00000494118.5	0	ZNF385D	ZNF385D
chr3	26620699	26625663	4965	*	0.0273805	0.159457	Promoter (<=1kb)	3	26622806	26710776	87971	1	116135	ENST00000396641.6	0	LRRC3B	LRRC3B
chr3	28574808	28577229	2422	*	0.105512	0.0821152	Promoter (<=1kb)	3	28576466	30004034	1427569	1	27303	ENST00000636680.1	0	RBMS3	RBMS3
chr3	30892865	30895224	2360	*	0.137062	0.224435	Promoter (<=1kb)	3	30726200	30894765	168566	2	339896	ENST00000282538.9	0	GADL1	GADL1
chr3	31979120	31982594	3475	*	0.174219	0.116701	Promoter (<=1kb)	3	31657890	31981302	323413	2	114884	ENST00000396556.6	0	OSBPL10	OSBPL10
chr3	32817800	32818640	841	*	0.0471295	0.0819992	Promoter (<=1kb)	3	32818018	32897826	79809	1	131405	ENST00000383763.5	0	TRIM71	TRIM71
chr3	33216853	33219953	3101	*	0.116597	0.133877	Promoter (<=1kb)	3	33150042	33219215	69174	2	26032	ENST00000309558.7	0	SUSD5	SUSD5
chr3	33277279	33281180	3902	*	0.0680027	0.106355	Promoter (<=1kb)	3	33277422	33388092	110671	1	25827	ENST00000484457.5	0	FBXL2	FBXL2
chr3	35637875	35642869	4995	*	0.0474666	0.151808	Promoter (<=1kb)	3	35638945	35687789	48845	1	10777	ENST00000450234.5	0	ARPP21	ARPP21
chr3	36379777	36381112	1336	*	0.14343	0.0600506	Promoter (<=1kb)	3	36380344	36548007	167664	1	6769	ENST00000273183.7	0	STAC	STAC
chr3	36763002	36765201	2200	*	0.0804734	0.143757	Promoter (<=1kb)	3	36712422	36764349	51928	2	85443	ENST00000636136.1	0	DCLK3	DCLK3
chr3	43994071	43997195	3125	*	0.0256434	0.129635	Exon (ENST00000605537.1/ENST00000605537.1, exon 1 of 1)	3	44114212	44114310	99	1	406929	ENST00000385219.1	-117017	MIR138-1	MIR138-1
chr3	45223214	45226835	3622	*	0.255563	0.201821	Promoter (<=1kb)	3	45224466	45226278	1813	2	25907	ENST00000503771.1	0	TMEM158	TMEM158
chr3	46880329	46884651	4323	*	0.0288655	0.234825	Promoter (<=1kb)	3	46860979	46882169	21191	2	4634	ENST00000431168.1	0	MYL3	MYL3
chr3	49868458	49870156	1699	*	0.0341626	0.108907	Promoter (<=1kb)	3	49857988	49869903	11916	2	79012	ENST00000475665.5	0	CAMKV	CAMKV
chr3	50273044	50274341	1298	*	0.0205006	0.106268	Promoter (<=1kb)	3	50273236	50273297	62	1	102465526	ENST00000612981.1	0	SEMA3B	SEMA3B
chr3	50501102	50504072	2971	*	0.322832	0.116994	Promoter (<=1kb)	3	50362799	50503423	140625	2	9254	ENST00000423994.6	0	CACNA2D2	CACNA2D2
chr3	50611052	50613806	2755	*	0.341319	0.108283	Promoter (<=1kb)	3	50606490	50611761	5272	2	1154	ENST00000491847.1	0	CISH	CISH
chr3	50672265	50675748	3484	*	0.22194	0.126598	Promoter (<=1kb)	3	50675080	50675163	84	1	100616138	ENST00000607364.1	0	MIR4787	MIR4787
chr3	54117921	54128092	10172	*	0.0647041	0.246773	Promoter (<=1kb)	3	54122547	55074473	951927	1	55799	ENST00000415676.6	0	CACNA2D3	CACNA2D3
chr3	56467032	56469330	2299	*	0.250133	0.122178	Promoter (<=1kb)	3	55508308	56468363	960056	2	26059	ENST00000288221.10	0	ERC2	ERC2
chr3	56679430	56683598	4169	*	0.136823	0.107969	Promoter (<=1kb)	3	56622738	56683017	60280	2	23272	ENST00000493960.6	0	FAM208A	FAM208A
chr3	56800110	56802490	2381	*	0.0921572	0.108118	Promoter (<=1kb)	3	56727418	56801967	74550	2	50650	ENST00000296315.7	0	ARHGEF3	ARHGEF3
chr3	61560227	61564644	4418	*	0.32022	0.135862	Promoter (<=1kb)	3	61561569	61771395	209827	1	5793	ENST00000495879.1	0	PTPRG	PTPRG
chr3	62870647	62876536	5890	*	0.0422728	0.214883	Promoter (<=1kb)	3	62398346	62875389	477044	2	8618	ENST00000612439.4	0	CADPS	CADPS
chr3	64683777	64691428	7652	*	0.127002	0.186963	Promoter (<=1kb)	3	64684909	64802725	117817	1	100507098	ENST00000460833.1	0	NA	NA
chr3	69540407	69544495	4089	*	0.0633613	0.150734	Promoter (<=1kb)	3	69287751	69542583	254833	2	23150	ENST00000459638.5	0	FRMD4B	FRMD4B
chr3	71784012	71785813	1802	*	0.0138732	0.0929143	Promoter (<=1kb)	3	71771656	71785206	13551	2	60675	ENST00000353065.7	0	PROK2	PROK2
chr3	77038465	77041800	3336	*	0.0791512	0.158227	Promoter (<=1kb)	3	77039886	77649964	610079	1	6092	ENST00000461745.5	0	ROBO2	ROBO2
chr3	86989010	86991599	2590	*	0.214587	0.1116	Promoter (<=1kb)	3	86937969	86991107	53139	2	389136	ENST00000398399.6	0	VGLL3	VGLL3
chr3	87791690	87793765	2076	*	0.0546903	0.105403	Exon (ENST00000462792.2/ENST00000462792.2, exon 1 of 5)	3	88057638	88058945	1308	2	8545	ENST00000474441.1	265180	CGGBP1	CGGBP1
chr3	98719062	98761560	42499	*	0.0590359	0.215476	Promoter (<=1kb)	3	98714330	98732648	18319	2	100874207	ENST00000488132.5	0	ST3GAL6-AS1	ST3GAL6-AS1
chr3	111069909	111073829	3921	*	0.200845	0.121981	Promoter (<=1kb)	3	110893708	111071524	177817	2	100506555	ENST00000474769.5	0	NA	NA
chr3	114152554	114155260	2707	*	0.0489503	0.112542	Intron (ENST00000460779.5/1814, intron 4 of 7)	3	114128710	114178698	49989	2	1814	ENST00000467632.5	23438	DRD3	DRD3
chr3	115511763	115513817	2055	*	0.0184825	0.0761835	Distal Intergenic	3	115623324	115721490	98167	1	2596	ENST00000305124.10	-109507	GAP43	GAP43
chr3	115658187	115659113	927	*	0.0864621	0.112941	Exon (ENST00000491321.1/ENST00000491321.1, exon 1 of 2)	3	115623510	115721490	97981	1	2596	ENST00000393780.3	34677	GAP43	GAP43
chr3	117996871	118000005	3135	*	0.0286737	0.109794	Exon (ENST00000484092.1/ENST00000484092.1, exon 1 of 2)	3	117688579	117690932	2354	2	105374057	ENST00000496994.1	-305939	NA	NA
chr3	119030564	119035217	4654	*	0.15402	0.144486	Promoter (<=1kb)	3	118900627	119034888	134262	2	152404	ENST00000393775.6	0	IGSF11	IGSF11
chr3	123025501	123028468	2968	*	0.10901	0.128414	Promoter (<=1kb)	3	122909082	123027878	118797	2	54437	ENST00000648990.1	0	SEMA5B	SEMA5B
chr3	123448291	123451143	2853	*	0.136809	0.155409	Promoter (<=1kb)	3	123282296	123449758	167463	2	111	ENST00000462833.5	0	ADCY5	ADCY5
chr3	124032461	124035920	3460	*	0.237968	0.238657	Distal Intergenic	3	123976865	123992178	15314	2	54763	ENST00000496145.5	-40283	ROPN1	ROPN1
chr3	124583269	124586283	3015	*	0.0443797	0.152393	Promoter (<=1kb)	3	124584659	124726325	141667	1	8997	ENST00000291478.9	0	KALRN	KALRN
chr3	125054983	125056577	1595	*	0.18971	0.103705	Promoter (<=1kb)	3	124965710	125055958	90249	2	57493	ENST00000311127.8	0	HEG1	HEG1
chr3	126522580	126524824	2245	*	0.122925	0.0888908	Promoter (<=1kb)	3	126524283	126543291	19009	1	166012	ENST00000319340.6	0	CHST13	CHST13
chr3	129604865	129607769	2905	*	0.0876671	0.183105	Promoter (<=1kb)	3	129555175	129606818	51644	2	23129	ENST00000324093.8	0	PLXND1	PLXND1
chr3	132033682	132035087	1406	*	0.068121	0.0999311	Promoter (<=1kb)	3	131533562	132035442	501881	2	131034	ENST00000429747.5	355	CPNE4	CPNE4
chr3	133036195	133041328	5134	*	0.191647	0.138394	Promoter (<=1kb)	3	133038391	133119384	80994	1	66000	ENST00000514529.5	0	TMEM108	TMEM108
chr3	134795125	134800254	5130	*	0.0501183	0.256652	Promoter (<=1kb)	3	134795262	135132766	337505	1	2047	ENST00000482618.5	0	EPHB1	EPHB1
chr3	137508201	137509974	1774	*	0.014353	0.0894842	Distal Intergenic	3	137764284	137766338	2055	1	8403	ENST00000306087.2	-254310	SOX14	SOX14
chr3	137758315	137774260	15946	*	0.0404031	0.294745	Promoter (<=1kb)	3	137771949	137780878	8930	1	100507274	ENST00000478772.5	0	LINC01210	LINC01210
chr3	139931389	139939604	8216	*	0.0187437	0.252974	Promoter (<=1kb)	3	139935185	140577397	642213	1	64084	ENST00000458420.7	0	CLSTN2	CLSTN2
chr3	141049863	141055716	5854	*	0.0847594	0.124905	Promoter (<=1kb)	3	141051402	141148611	97210	1	92369	ENST00000310546.2	0	SPSB4	SPSB4
chr3	142723465	142729401	5937	*	0.30609	0.122021	Promoter (<=1kb)	3	142724074	142806428	82355	1	7220	ENST00000476941.5	0	TRPC1	TRPC1
chr3	142888209	142890327	2119	*	0.101842	0.257211	Promoter (<=1kb)	3	142817869	142889203	71335	2	26577	ENST00000295992.7	0	PCOLCE2	PCOLCE2
chr3	142963183	142964722	1540	*	0.30953	0.0883973	Promoter (<=1kb)	3	142964058	142964812	755	1	101927832	ENST00000608349.5	0	PAQR9-AS1	PAQR9-AS1
chr3	143118784	143121675	2892	*	0.507607	0.115657	Promoter (<=1kb)	3	143119331	143124014	4684	1	9435	ENST00000309575.4	0	CHST2	CHST2
chr3	146158000	146164434	6435	*	0.109792	0.190798	Promoter (<=1kb)	3	146069440	146161167	91728	2	5352	ENST00000282903.9	0	PLOD2	PLOD2
chr3	146249669	146251493	1825	*	0.103296	0.108641	Promoter (<=1kb)	3	146192339	146251179	58841	2	57088	ENST00000354952.6	0	PLSCR4	PLSCR4
chr3	147405695	147411348	5654	*	0.0588019	0.156686	Promoter (<=1kb)	3	147409384	147416719	7336	1	7545	ENST00000282928.4	0	ZIC1	ZIC1
chr3	151459375	151462130	2756	*	0.0334754	0.121074	Promoter (<=1kb)	3	151433494	151458709	25216	2	285313	ENST00000282466.3	-666	IGSF10	IGSF10
chr3	152829642	152841231	11590	*	0.07114	0.192889	Promoter (<=1kb)	3	152834693	152841439	6747	1	5028	ENST00000305097.5	0	P2RY1	P2RY1
chr3	159762414	159768039	5626	*	0.240507	0.237835	Promoter (<=1kb)	3	159763713	159764963	1251	1	100505385	ENST00000640565.1	0	IQCJ-SCHIP1	IQCJ-SCHIP1
chr3	160224402	160227397	2996	*	0.260393	0.0796872	Promoter (<=1kb)	3	160206509	160225299	18791	2	101928376	ENST00000486168.1	0	IL12A-AS1	IL12A-AS1
chr3	161370729	161374034	3306	*	0.0419322	0.120218	Promoter (<=1kb)	3	161344792	161372880	28089	2	165679	ENST00000359175.8	0	SPTSSB	SPTSSB
chr3	162597575	162602165	4591	*	0.0124922	0.158707	Exon (ENST00000475129.1/ENST00000475129.1, exon 1 of 1)	3	163127923	163182910	54988	2	647107	ENST00000488287.1	580745	LINC01192	LINC01192
chr3	168243780	168252942	9163	*	0.0501774	0.153269	Promoter (<=1kb)	3	168249522	168314157	64636	1	93556	ENST00000502332.5	0	NA	NA
chr3	169144713	169149159	4447	*	0.0549372	0.154187	Promoter (<=1kb)	3	169083499	169146305	62807	2	2122	ENST00000264674.7	0	MECOM	MECOM
chr3	169659538	169671026	11489	*	0.225316	0.208267	Promoter (<=1kb)	3	169084761	169663470	578710	2	2122	ENST00000494292.5	0	MECOM	MECOM
chr3	171809736	171811189	1454	*	0.0142572	0.0714799	Promoter (<=1kb)	3	171600405	171810438	210034	2	5337	ENST00000356327.9	0	PLD1	PLD1
chr3	172039002	172041442	2441	*	0.631685	0.0956068	Promoter (<=1kb)	3	172039628	172187298	147671	1	64778	ENST00000421757.5	0	FNDC3B	FNDC3B
chr3	180035607	180038815	3209	*	0.0301544	0.172579	Promoter (<=1kb)	3	179794958	180036930	241973	2	51555	ENST00000467460.5	0	PEX5L	PEX5L
chr3	180677448	180680498	3051	*	0.136957	0.112469	Promoter (<=1kb)	3	180614588	180679500	64913	2	339829	ENST00000442201.6	0	CCDC39	CCDC39
chr3	181695079	181700726	5648	*	0.0152986	0.152812	Promoter (<=1kb)	3	181698644	181740765	42122	1	347689	ENST00000642218.1	0	SOX2-OT	SOX2-OT
chr3	181711521	181716589	5069	*	0.137443	0.19168	Promoter (<=1kb)	3	181711924	181714436	2513	1	6657	ENST00000325404.2	0	SOX2	SOX2
chr3	183252225	183255858	3634	*	0.0589804	0.160064	Promoter (<=1kb)	3	183253244	183273391	20148	1	84002	ENST00000326505.3	0	B3GNT5	B3GNT5
chr3	184229042	184231153	2112	*	0.0336894	0.19782	Promoter (<=1kb)	3	184230429	184242329	11901	1	90113	ENST00000426955.6	0	VWA5B2	VWA5B2
chr3	184259487	184262592	3106	*	0.320755	0.153851	Promoter (<=1kb)	3	184259213	184261463	2251	2	94032	ENST00000296238.3	0	CAMK2N2	CAMK2N2
chr3	184512895	184514341	1447	*	0.130308	0.0755966	Distal Intergenic	3	184546714	184556918	10205	2	100874079	ENST00000421870.1	42577	EIF2B5-AS1	EIF2B5-AS1
chr3	185150084	185153708	3625	*	0.221359	0.137254	Promoter (<=1kb)	3	185078050	185153014	74965	2	285382	ENST00000335012.2	0	C3orf70	C3orf70
chr3	185816014	185827884	11871	*	0.240831	0.191486	Promoter (<=1kb)	3	185643739	185825056	181318	2	10644	ENST00000382199.6	0	IGF2BP2	IGF2BP2
chr3	186107826	186109116	1291	*	0.192498	0.1414	Promoter (<=1kb)	3	186046308	186109112	62805	2	2119	ENST00000306376.9	0	ETV5	ETV5
chr3	186109296	186113874	4579	*	0.0697451	0.146554	Promoter (<=1kb)	3	186080017	186110318	30302	2	2119	ENST00000440773.5	0	ETV5	ETV5
chr3	186361336	186362750	1415	*	0.195616	0.109466	Promoter (<=1kb)	3	186147201	186362237	215037	2	1608	ENST00000265022.7	0	DGKG	DGKG
chr3	186826152	186833352	7201	*	0.427459	0.150429	Promoter (<=1kb)	3	186810880	186825521	14642	2	102724699	ENST00000419745.1	-631	RP11-573D15.2	RP11-573D15.2
chr3	190119259	190121286	2028	*	0.218902	0.160356	Promoter (<=1kb)	3	190120964	190144846	23883	1	101929152	ENST00000412203.1	0	P3H2-AS1	P3H2-AS1
chr3	192912864	192928222	15359	*	0.128542	0.183794	Promoter (<=1kb)	3	192796815	192918161	121347	2	151963	ENST00000392452.2	0	MB21D2	MB21D2
chr3	193238826	193243831	5006	*	0.0198711	0.18733	Promoter (<=1kb)	3	193241125	193270855	29731	1	57110	ENST00000264735.2	0	HRASLS	HRASLS
chr3	196968021	196970213	2193	*	0.309665	0.121288	Promoter (<=1kb)	3	196946343	196968833	22491	2	80235	ENST00000412723.5	0	PIGZ	PIGZ
chr4	105869	108882	3014	*	0.0284095	0.157551	Exon (ENST00000511645.1/ENST00000511645.1, exon 1 of 1)	4	124480	163989	39510	1	255403	ENST00000510175.5	-15598	ZNF718	ZNF718
chr4	823782	826261	2480	*	0.158629	0.0866041	Promoter (<=1kb)	4	784957	826198	41242	2	10815	ENST00000304062.10	0	CPLX1	CPLX1
chr4	1792956	1795468	2513	*	0.0871092	0.230139	Promoter (<=1kb)	4	1793293	1808872	15580	1	2261	ENST00000440486.7	0	FGFR3	FGFR3
chr4	2416552	2419653	3102	*	0.315364	0.144484	Promoter (<=1kb)	4	2418974	2429245	10272	1	402160	ENST00000382849.2	0	CFAP99	CFAP99
chr4	4385625	4389193	3569	*	0.144696	0.16949	Promoter (<=1kb)	4	4386256	4419058	32803	1	27065	ENST00000397958.5	0	NSG1	NSG1
chr4	5050645	5052090	1446	*	0.0236513	0.0825503	Promoter (<=1kb)	4	5051442	5500998	449557	1	55351	ENST00000282908.9	0	STK32B	STK32B
chr4	6562547	6564341	1795	*	0.127219	0.177363	Promoter (<=1kb)	4	6322944	6563600	240657	2	5522	ENST00000506140.5	0	PPP2R2C	PPP2R2C
chr4	7192258	7197460	5203	*	0.0477067	0.207406	Promoter (<=1kb)	4	7192538	7742827	550290	1	57537	ENST00000507866.6	0	SORCS2	SORCS2
chr4	7937891	7940355	2465	*	0.422971	0.133947	Promoter (<=1kb)	4	7939001	7940295	1295	1	389199	ENST00000623059.1	0	NA	NA
chr4	8157564	8159843	2280	*	0.370503	0.0778089	Promoter (<=1kb)	4	7965312	8158811	193500	2	84448	ENST00000361737.9	0	ABLIM2	ABLIM2
chr4	12609361	12610257	897	*	0.0110802	0.073712	Distal Intergenic	4	12223482	12251286	27805	1	101929019	ENST00000505386.1	385879	RP11-168E17.1	RP11-168E17.1
chr4	13546913	13548862	1950	*	0.019612	0.150992	Promoter (1-2kb)	4	13540830	13545050	4221	2	579	ENST00000382438.5	-1863	NKX3-2	NKX3-2
chr4	13549083	13551804	2722	*	0.0603634	0.141348	Promoter (4-5kb)	4	13540830	13545050	4221	2	579	ENST00000382438.5	-4033	NKX3-2	NKX3-2
chr4	16081698	16084022	2325	*	0.020954	0.141208	Promoter (<=1kb)	4	15968230	16083732	115503	2	8842	ENST00000508167.5	0	PROM1	PROM1
chr4	20250333	20260314	9982	*	0.0587042	0.220869	Promoter (<=1kb)	4	20253260	20619120	365861	1	9353	ENST00000503823.5	0	SLIT2	SLIT2
chr4	21946941	21949474	2534	*	0.0358067	0.155225	Promoter (<=1kb)	4	20729206	21948745	1219540	2	80333	ENST00000447367.6	0	KCNIP4	KCNIP4
chr4	24468341	24473604	5264	*	0.205262	0.103192	Distal Intergenic	4	24520192	24520290	99	2	693158	ENST00000384964.1	46686	MIR573	MIR573
chr4	30716691	30726998	10308	*	0.109511	0.12003	Promoter (<=1kb)	4	30720415	30732973	12559	1	5099	ENST00000361762.3	0	PCDH7	PCDH7
chr4	42397076	42398982	1907	*	0.0919751	0.0667075	Promoter (<=1kb)	4	42397839	42402487	4649	1	152573	ENST00000319234.4	0	SHISA3	SHISA3
chr4	44446443	44449715	3273	*	0.075791	0.0865211	Promoter (<=1kb)	4	44173909	44448807	274899	2	386617	ENST00000360029.3	0	KCTD8	KCTD8
chr4	46388526	46392748	4223	*	0.0162091	0.124477	Promoter (<=1kb)	4	46248444	46389381	140938	2	2555	ENST00000514090.5	0	GABRA2	GABRA2
chr4	47032100	47033106	1007	*	0.0493999	0.13389	Promoter (<=1kb)	4	47031633	47403385	371753	1	2560	ENST00000510909.1	467	GABRB1	GABRB1
chr4	61198764	61203831	5068	*	0.045298	0.215337	Promoter (<=1kb)	4	61201258	62078335	877078	1	23284	ENST00000512091.6	0	ADGRL3	ADGRL3
chr4	74036599	74040980	4382	*	0.042485	0.141998	Promoter (<=1kb)	4	74036589	74038689	2101	2	2921	ENST00000296026.4	0	CXCL3	CXCL3
chr4	74931163	74933517	2355	*	0.0662571	0.070197	Promoter (<=1kb)	4	74933095	75050115	117021	1	25849	ENST00000513238.5	0	PARM1	PARM1
chr4	80184176	80187445	3270	*	0.059942	0.1188	Promoter (<=1kb)	4	80184264	80196419	12156	1	56978	ENST00000506547.5	0	PRDM8	PRDM8
chr4	80200684	80203050	2367	*	0.0753048	0.0915355	Promoter (3-4kb)	4	80197504	80204324	6821	1	56978	ENST00000415738.2	3180	PRDM8	PRDM8
chr4	80263004	80270731	7728	*	0.0291692	0.155469	Promoter (<=1kb)	4	80266599	80290194	23596	1	2250	ENST00000312465.11	0	FGF5	FGF5
chr4	81213824	81216370	2547	*	0.0185412	0.179771	Promoter (<=1kb)	4	81087370	81215117	127748	2	5593	ENST00000264399.5	0	PRKG2	PRKG2
chr4	82042220	82046638	4419	*	0.048518	0.124123	Promoter (<=1kb)	4	81427065	82044069	617005	2	153020	ENST00000638048.1	0	RASGEF1B	RASGEF1B
chr4	83535572	83537840	2269	*	0.201337	0.0740889	Promoter (<=1kb)	4	83535914	83544613	8700	1	84803	ENST00000514309.5	0	GPAT3	GPAT3
chr4	88456584	88457808	1225	*	0.0722636	0.08654	Promoter (<=1kb)	4	88457117	88506163	49047	1	51191	ENST00000264350.7	0	HERC5	HERC5
chr4	90127594	90129089	1496	*	0.0966328	0.108503	Promoter (<=1kb)	4	90127585	91601913	1474329	1	401145	ENST00000509176.5	9	CCSER1	CCSER1
chr4	92302566	92308122	5557	*	0.0374385	0.154644	Promoter (<=1kb)	4	92303622	93774556	1470935	1	2895	ENST00000282020.8	0	GRID2	GRID2
chr4	98657693	98659721	2029	*	0.180327	0.0644358	Promoter (<=1kb)	4	98470367	98658570	188204	2	10098	ENST00000508798.5	0	TSPAN5	TSPAN5
chr4	110624243	110631286	7044	*	0.0192939	0.143229	Promoter (1-2kb)	4	110617424	110623125	5702	2	5308	ENST00000644488.1	-1118	PITX2	PITX2
chr4	112513468	112522383	8916	*	0.0693379	0.144241	Promoter (<=1kb)	4	112515385	112518236	2852	1	105377372	ENST00000506057.1	0	NA	NA
chr4	112706036	112707773	1738	*	0.0596821	0.165815	Exon (ENST00000505632.1/ENST00000505632.1, exon 1 of 2)	4	112655363	112657592	2230	1	51574	ENST00000503898.1	50673	LARP7	LARP7
chr4	119627088	119629415	2328	*	0.0398932	0.139375	Promoter (<=1kb)	4	119494395	119628991	134597	2	8654	ENST00000354960.7	0	PDE5A	PDE5A
chr4	120921780	120923781	2002	*	0.11725	0.125394	Promoter (<=1kb)	4	120691915	120922849	230935	2	11107	ENST00000264808.7	0	PRDM5	PRDM5
chr4	121069667	121074175	4509	*	0.0342618	0.156119	Promoter (<=1kb)	4	121035613	121072518	36906	2	79625	ENST00000379692.8	0	NDNF	NDNF
chr4	121154841	121158992	4152	*	0.0186812	0.107537	Promoter (<=1kb)	4	121132537	121157283	24747	2	79931	ENST00000515605.1	0	TNIP3	TNIP3
chr4	121950015	121952040	2026	*	0.039247	0.0983074	Promoter (<=1kb)	4	121879028	121951754	72727	2	7222	ENST00000379645.7	0	TRPC3	TRPC3
chr4	133145809	133147352	1544	*	0.0396576	0.104364	Promoter (1-2kb)	4	133093860	133149113	55254	2	101927359	ENST00000505289.5	1761	RP11-9G1.3	RP11-9G1.3
chr4	143699287	143702399	3113	*	0.0436144	0.135461	Promoter (<=1kb)	4	143700734	143982274	281541	1	101927636	ENST00000641556.1	0	RP11-673E1.1	RP11-673E1.1
chr4	153683638	153685837	2200	*	0.0481185	0.08491	Promoter (<=1kb)	4	153684070	153703646	19577	1	7097	ENST00000646900.1	0	TLR2	TLR2
chr4	154488946	154493183	4238	*	0.021888	0.167037	Promoter (<=1kb)	4	154322645	154491716	169072	2	54798	ENST00000339452.2	0	DCHS2	DCHS2
chr4	173537198	173541600	4403	*	0.0441874	0.126052	Exon (ENST00000515310.5/79804, exon 4 of 4)	4	173531732	173591399	59668	1	79804	ENST00000646152.1	5466	HAND2-AS1	HAND2-AS1
chr4	176001085	176003186	2102	*	0.0296244	0.0984035	Promoter (<=1kb)	4	175632934	176002332	369399	2	2823	ENST00000280187.11	0	GPM6A	GPM6A
chr4	176065421	176067494	2074	*	0.111366	0.0953839	Promoter (<=1kb)	4	176065834	176179769	113936	1	116966	ENST00000508596.5	0	WDR17	WDR17
chr4	176790113	176793640	3528	*	0.0357282	0.198623	Promoter (<=1kb)	4	176683538	176792727	109190	2	7424	ENST00000618562.1	0	VEGFC	VEGFC
chr4	180056960	180060084	3125	*	0.122742	0.0839234	Distal Intergenic	4	181064089	181159149	95061	2	728081	ENST00000512487.1	1099065	LINC00290	LINC00290
chr4	182142779	182146984	4206	*	0.225698	0.121995	Promoter (<=1kb)	4	182143987	182350316	206330	1	55714	ENST00000513201.1	0	TENM3	TENM3
chr4	182447430	182451689	4260	*	0.150746	0.130739	Promoter (<=1kb)	4	182448999	182628875	179877	1	55714	ENST00000510504.1	0	TENM3	TENM3
chr4	183097378	183101103	3726	*	0.201903	0.158297	Promoter (<=1kb)	4	183097017	183099199	2183	2	152641	ENST00000578387.1	0	WWC2-AS2	WWC2-AS2
chr4	183797633	183798654	1022	*	0.0131522	0.0711125	Promoter (<=1kb)	4	183797692	184017378	219687	1	56977	ENST00000513034.3	0	STOX2	STOX2
chr4	190014526	190016082	1557	*	0.0469056	0.0909986	Exon (ENST00000362702.1/ENST00000362702.1, exon 1 of 1)	4	190024351	190027254	2904	2	448831	ENST00000504750.5	11172	FRG2	FRG2
chr5	50014	55312	5299	*	0.0748612	0.167998	Distal Intergenic	5	92151	189970	97820	1	153478	ENST00000637938.1	-36839	PLEKHG4B	PLEKHG4B
chr5	319694	322536	2843	*	0.188145	0.140658	Promoter (<=1kb)	5	321759	422774	101016	1	57491	ENST00000514523.1	0	AHRR	AHRR
chr5	373490	375632	2143	*	0.0223092	0.153571	Intron (ENST00000505113.5/57491, intron 3 of 10)	5	343528	353911	10384	1	57491	ENST00000504625.1	29962	AHRR	AHRR
chr5	474541	481632	7092	*	0.0589781	0.175028	Promoter (<=1kb)	5	475284	476490	1207	1	100288152	ENST00000606319.1	0	NA	NA
chr5	1008591	1010354	1764	*	0.191631	0.0845649	Promoter (<=1kb)	5	1008829	1038943	30115	1	85409	ENST00000296849.9	0	NKD2	NKD2
chr5	6448807	6453465	4659	*	0.0353035	0.174636	Promoter (<=1kb)	5	6448623	6494909	46287	1	134111	ENST00000399816.3	184	UBE2QL1	UBE2QL1
chr5	7395005	7397122	2118	*	0.0961231	0.114663	Promoter (<=1kb)	5	7396208	7830081	433874	1	108	ENST00000338316.8	0	ADCY2	ADCY2
chr5	11382291	11385809	3519	*	0.0467503	0.0957116	Promoter (<=1kb)	5	10972532	11384771	412240	2	1501	ENST00000495388.6	0	CTNND2	CTNND2
chr5	11901483	11906277	4795	*	0.0890675	0.201603	Promoter (<=1kb)	5	10971840	11904043	932204	2	1501	ENST00000304623.12	0	CTNND2	CTNND2
chr5	16178612	16180732	2121	*	0.102951	0.148807	Promoter (<=1kb)	5	16180238	16185585	5348	1	401176	ENST00000509037.1	0	NA	NA
chr5	22851891	22854332	2442	*	0.0173325	0.0859278	Promoter (<=1kb)	5	21750673	22853341	1102669	2	1010	ENST00000504376.6	0	CDH12	CDH12
chr5	32709837	32711840	2004	*	0.136056	0.102046	Promoter (<=1kb)	5	32710637	32791724	81088	1	4883	ENST00000326958.5	0	NPR3	NPR3
chr5	38258226	38260570	2345	*	0.208589	0.0742019	Promoter (<=1kb)	5	38258409	38464549	206141	1	133584	ENST00000354891.7	0	EGFLAM	EGFLAM
chr5	41509154	41511104	1951	*	0.0544356	0.130211	Promoter (<=1kb)	5	41306954	41510601	203648	2	345557	ENST00000377801.7	0	PLCXD3	PLCXD3
chr5	44386812	44391045	4234	*	0.0137747	0.164485	Promoter (<=1kb)	5	44388732	44413989	25258	1	101927075	ENST00000502457.1	0	FGF10-AS1	FGF10-AS1
chr5	51378417	51380467	2051	*	0.02383	0.0929143	Promoter (<=1kb)	5	51378575	51379675	1101	2	642366	ENST00000558403.1	0	CTD-2314G24.2	CTD-2314G24.2
chr5	51382444	51390625	8182	*	0.231041	0.136797	Promoter (<=1kb)	5	51383391	51394738	11348	1	3670	ENST00000230658.11	0	ISL1	ISL1
chr5	53478592	53481631	3040	*	0.0691753	0.144665	Promoter (<=1kb)	5	53480409	53487134	6726	1	10468	ENST00000256759.7	0	FST	FST
chr5	63958282	63963159	4878	*	0.0130233	0.177782	Promoter (<=1kb)	5	63960356	63962133	1778	2	3350	ENST00000323865.4	0	HTR1A	HTR1A
chr5	64689574	64691488	1915	*	0.0515934	0.0944427	Promoter (<=1kb)	5	64690308	64718070	27763	1	100132916	ENST00000389074.5	0	FAM159B	FAM159B
chr5	73435410	73438446	3037	*	0.0260612	0.12093	Distal Intergenic	5	73446256	73448527	2272	2	2297	ENST00000615637.2	10081	FOXD1	FOXD1
chr5	73442577	73452709	10133	*	0.115309	0.17035	Promoter (<=1kb)	5	73446256	73448527	2272	2	2297	ENST00000615637.2	0	FOXD1	FOXD1
chr5	76082755	76086613	3859	*	0.0701248	0.128554	Promoter (<=1kb)	5	76083172	76333956	250785	1	22987	ENST00000502798.6	0	SV2C	SV2C
chr5	76953146	76954446	1301	*	0.026912	0.0997878	Promoter (<=1kb)	5	76953417	76958844	5428	1	1393	ENST00000512446.1	0	CRHBP	CRHBP
chr5	77629904	77634296	4393	*	0.100457	0.158423	Promoter (2-3kb)	5	77635931	77636993	1063	2	23440	ENST00000515716.1	2697	OTP	OTP
chr5	77643394	77646591	3198	*	0.0467533	0.17742	Promoter (3-4kb)	5	77628712	77639688	10977	2	23440	ENST00000306422.4	-3706	OTP	OTP
chr5	84381518	84386424	4907	*	0.0201989	0.204679	Promoter (<=1kb)	5	83940554	84384793	444240	2	10085	ENST00000296591.9	0	EDIL3	EDIL3
chr5	93582339	93586374	4036	*	0.281332	0.101284	Promoter (<=1kb)	5	93553761	93585648	31888	2	441094	ENST00000513055.1	0	NR2F1-AS1	NR2F1-AS1
chr5	95282168	95287162	4995	*	0.164785	0.133568	Promoter (<=1kb)	5	94705100	95284575	579476	2	79772	ENST00000515393.5	0	MCTP1	MCTP1
chr5	100900673	100901773	1101	*	0.0143789	0.112633	Promoter (1-2kb)	5	100885311	100903214	17904	2	7903	ENST00000451528.2	1441	ST8SIA4	ST8SIA4
chr5	100902232	100904791	2560	*	0.0243195	0.119642	Promoter (<=1kb)	5	100806935	100903266	96332	2	7903	ENST00000231461.9	0	ST8SIA4	ST8SIA4
chr5	102863859	102868747	4889	*	0.0337846	0.155792	Promoter (<=1kb)	5	102864537	102867388	2852	1	5066	ENST00000511839.5	0	PAM	PAM
chr5	111068693	111074076	5384	*	0.0712657	0.110308	Promoter (<=1kb)	5	111070062	111076793	6732	1	85480	ENST00000420978.6	0	TSLP	TSLP
chr5	111222335	111226494	4160	*	0.0548083	0.144482	Promoter (<=1kb)	5	111223653	111394749	171097	1	814	ENST00000508074.5	0	CAMK4	CAMK4
chr5	112417973	112423473	5501	*	0.137995	0.183222	Promoter (<=1kb)	5	112419583	112420613	1031	1	54508	ENST00000624967.2	0	EPB41L4A-AS2	EPB41L4A-AS2
chr5	122310440	122314863	4424	*	0.0726768	0.140877	Promoter (<=1kb)	5	122311354	122423142	111789	1	9627	ENST00000514467.5	0	SNCAIP	SNCAIP
chr5	123084536	123089041	4506	*	0.0381815	0.218347	Promoter (<=1kb)	5	123089121	123194266	105146	1	93166	ENST00000407847.4	-80	PRDM6	PRDM6
chr5	123089180	123095501	6322	*	0.130874	0.180298	Promoter (<=1kb)	5	123087248	123089295	2048	2	105379152	ENST00000442777.2	0	NA	NA
chr5	128536689	128539739	3051	*	0.0767313	0.196293	Promoter (<=1kb)	5	128257909	128538042	280134	2	2201	ENST00000262464.8	0	FBN2	FBN2
chr5	128964823	128966173	1351	*	0.157702	0.115121	Promoter (<=1kb)	5	128965128	129033631	68504	1	28965	ENST00000262462.8	0	SLC27A6	SLC27A6
chr5	129458625	129463273	4649	*	0.022437	0.146415	Promoter (<=1kb)	5	129459559	129460689	1131	2	103689846	ENST00000502827.1	0	ADAMTS19-AS1	ADAMTS19-AS1
chr5	129902990	129908450	5461	*	0.133095	0.198174	Promoter (<=1kb)	5	129904472	130186634	282163	1	337876	ENST00000305031.4	0	CHSY3	CHSY3
chr5	132293366	132295246	1881	*	0.147943	0.110222	Promoter (<=1kb)	5	132294443	132344206	49764	1	6583	ENST00000200652.3	0	SLC22A4	SLC22A4
chr5	133611131	133613440	2310	*	0.111962	0.0736086	Promoter (<=1kb)	5	133196455	133612564	416110	2	23105	ENST00000265342.11	0	FSTL4	FSTL4
chr5	134114060	134115948	1889	*	0.110042	0.0959998	Promoter (<=1kb)	5	134114711	134147997	33287	1	6932	ENST00000342854.9	0	TCF7	TCF7
chr5	137497624	137499399	1776	*	0.0553687	0.159435	Promoter (<=1kb)	5	136975298	137499348	524051	2	6695	ENST00000394945.5	0	SPOCK1	SPOCK1
chr5	139793478	139798545	5068	*	0.0862224	0.138752	Promoter (<=1kb)	5	139795821	139844466	48646	1	84249	ENST00000274710.3	0	PSD2	PSD2
chr5	139901689	139905563	3875	*	0.0648569	0.147161	Promoter (<=1kb)	5	139847917	139904397	56481	2	9542	ENST00000340391.7	0	NRG2	NRG2
chr5	140786024	140789171	3148	*	0.019232	0.0941708	Promoter (<=1kb)	5	140786136	140788861	2726	1	56147	ENST00000378133.4	0	PCDHA1	PCDHA1
chr5	140925091	140929381	4291	*	0.0266306	0.149788	Promoter (<=1kb)	5	140926369	140930445	4077	1	56135	ENST00000409700.4	0	PCDHAC1	PCDHAC1
chr5	140965836	140968332	2497	*	0.115844	0.100084	Promoter (<=1kb)	5	140966235	141012344	46110	1	56134	ENST00000289269.6	0	PCDHAC2	PCDHAC2
chr5	141234179	141236047	1869	*	0.0458083	0.0985991	Promoter (<=1kb)	5	141234333	141237529	3197	1	54660	ENST00000526308.2	0	PCDHB18P	PCDHB18P
chr5	143399532	143406811	7280	*	0.036268	0.219264	Promoter (<=1kb)	5	143277931	143403700	125770	2	2908	ENST00000394464.6	0	NR3C1	NR3C1
chr5	146875732	146879867	4136	*	0.0242953	0.157965	Promoter (<=1kb)	5	146581146	146878642	297497	2	5521	ENST00000394409.7	0	PPP2R2B	PPP2R2B
chr5	147230290	147238578	8289	*	0.0500549	0.141082	Promoter (<=1kb)	5	147180204	147234859	54656	2	105378217	ENST00000504297.1	0	NA	NA
chr5	147451564	147454575	3012	*	0.200434	0.116954	Promoter (<=1kb)	5	147390811	147453959	63149	2	1809	ENST00000398514.7	0	DPYSL3	DPYSL3
chr5	147508948	147510218	1271	*	0.0395767	0.105927	Promoter (<=1kb)	5	147390812	147510056	119245	2	1809	ENST00000343218.9	0	DPYSL3	DPYSL3
chr5	148652566	148655123	2558	*	0.0563729	0.125979	Promoter (<=1kb)	5	148481547	148654153	172607	2	3360	ENST00000360693.7	0	HTR4	HTR4
chr5	155726447	155732246	5800	*	0.0264849	0.183167	Distal Intergenic	5	155870344	156758055	887712	1	6444	ENST00000517913.5	-138098	SGCD	SGCD
chr5	157574166	157576214	2049	*	0.119325	0.066668	Promoter (<=1kb)	5	157395534	157575775	180242	2	8728	ENST00000517951.5	0	ADAM19	ADAM19
chr5	159096012	159106808	10797	*	0.025677	0.183913	Promoter (<=1kb)	5	159100483	159115323	14841	1	101927740	ENST00000517335.1	0	RP11-175K6.1	RP11-175K6.1
chr5	159773274	159774717	1444	*	0.0209437	0.0753028	Intron (ENST00000636819.1/ENST00000636819.1, intron 4 of 6)	5	159776772	159871384	94613	2	101927766	ENST00000522627.1	96667	AC011343.1	AC011343.1
chr5	159913797	159918229	4433	*	0.0669859	0.120812	Promoter (<=1kb)	5	159916474	159972544	56071	1	147	ENST00000306675.4	0	ADRA1B	ADRA1B
chr5	159970535	159973325	2791	*	0.0363213	0.151393	3' UTR	5	159698586	159937766	239181	2	101927766	ENST00000641163.1	-32769	AC011343.1	AC011343.1
chr5	161545027	161550453	5427	*	0.0648145	0.190789	Promoter (<=1kb)	5	161547063	161688994	141932	1	2559	ENST00000522269.5	0	GABRA6	GABRA6
chr5	169298930	169306030	7101	*	0.134576	0.156394	Promoter (<=1kb)	5	168661740	169301129	639390	2	6586	ENST00000519560.5	0	SLIT3	SLIT3
chr5	170503861	170504831	971	*	0.0313971	0.0800411	Promoter (<=1kb)	5	170504036	170736630	232595	1	30820	ENST00000390656.8	0	KCNIP1	KCNIP1
chr5	171418929	171421449	2521	*	0.0220429	0.139537	Promoter (<=1kb)	5	171419656	171457623	37968	1	8817	ENST00000274625.5	0	FGF18	FGF18
chr5	176628630	176631081	2452	*	0.0331741	0.155844	Promoter (<=1kb)	5	176629439	176629500	62	2	100422962	ENST00000580852.1	0	MIR4281	MIR4281
chr5	176808341	176812169	3829	*	0.0649399	0.155984	Promoter (<=1kb)	5	176810477	176880895	70419	1	90249	ENST00000329542.8	0	UNC5A	UNC5A
chr5	176816179	176818765	2587	*	0.0278065	0.144032	Intron (ENST00000329542.8/90249, intron 1 of 14)	5	176810519	176880898	70380	1	90249	ENST00000509580.2	5660	UNC5A	UNC5A
chr5	179342587	179346013	3427	*	0.108955	0.0956062	Promoter (<=1kb)	5	179110851	179345430	234580	2	9509	ENST00000251582.11	0	ADAMTS2	ADAMTS2
chr5	180648673	180652503	3831	*	0.0994895	0.114087	Promoter (<=1kb)	5	180601506	180649624	48119	2	2324	ENST00000261937.10	0	FLT4	FLT4
chr6	1311112	1316017	4906	*	0.0634915	0.138228	Promoter (<=1kb)	6	1312440	1314748	2309	1	94234	ENST00000296839.4	0	FOXQ1	FOXQ1
chr6	1376558	1385054	8497	*	0.0194903	0.186614	Promoter (4-5kb)	6	1389576	1395603	6028	1	2295	ENST00000645481.2	-4522	FOXF2	FOXF2
chr6	1389421	1391872	2452	*	0.0544722	0.10954	Promoter (<=1kb)	6	1390314	1390411	98	2	102466720	ENST00000611664.1	0	MIR6720	MIR6720
chr6	1600812	1614950	14139	*	0.0500756	0.208704	Promoter (<=1kb)	6	1605531	1606079	549	1	101927703	ENST00000628509.1	0	NA	NA
chr6	7724333	7728182	3850	*	0.115163	0.145563	Promoter (<=1kb)	6	7726797	7881422	154626	1	654	ENST00000283147.6	0	BMP6	BMP6
chr6	12749602	12750733	1132	*	0.0361346	0.0757427	Promoter (<=1kb)	6	12749435	13184820	435386	1	221692	ENST00000406205.6	167	PHACTR1	PHACTR1
chr6	13012782	13015059	2278	*	0.0416766	0.0956589	Intron (ENST00000332995.11/221692, intron 4 of 14)	6	13053457	13230404	176948	1	221692	ENST00000434977.1	-38398	PHACTR1	PHACTR1
chr6	24910040	24911702	1663	*	0.0460635	0.0733447	Promoter (<=1kb)	6	24804281	24911170	106890	2	9750	ENST00000644685.1	0	FAM65B	FAM65B
chr6	27233279	27235540	2262	*	0.0305399	0.0933722	Distal Intergenic	6	27247701	27255868	8168	1	10279	ENST00000454665.6	-12161	PRSS16	PRSS16
chr6	27249863	27252725	2863	*	0.298665	0.0778287	Promoter (<=1kb)	6	27251071	27255820	4750	1	10279	ENST00000495683.5	0	PRSS16	PRSS16
chr6	30461902	30468210	6309	*	0.012917	0.180033	Exon (ENST00000424642.1/ENST00000424642.1, exon 1 of 2)	6	30489467	30494205	4739	1	3133	ENST00000376630.4	-21257	HLA-E	HLA-E
chr6	34143170	34145861	2692	*	0.0444383	0.145079	Promoter (<=1kb)	6	34021851	34146080	124230	2	2914	ENST00000538487.6	219	GRM4	GRM4
chr6	35213726	35214694	969	*	0.0918294	0.0845649	Promoter (<=1kb)	6	35214419	35253079	38661	1	222663	ENST00000274938.7	0	SCUBE3	SCUBE3
chr6	36838821	36840499	1679	*	0.0954579	0.124129	Promoter (<=1kb)	6	36740778	36840002	99225	2	57699	ENST00000244751.6	0	CPNE5	CPNE5
chr6	37696250	37700469	4220	*	0.111106	0.107695	Promoter (<=1kb)	6	37630679	37697990	67312	2	266727	ENST00000434837.7	0	MDGA1	MDGA1
chr6	43454631	43457265	2635	*	0.0306886	0.126708	Promoter (<=1kb)	6	43450352	43455590	5239	2	65989	ENST00000372485.5	0	DLK2	DLK2
chr6	44268955	44271566	2612	*	0.0187772	0.101668	Promoter (<=1kb)	6	44270466	44279444	8979	1	441151	ENST00000451188.6	0	TMEM151B	TMEM151B
chr6	44295874	44298115	2242	*	0.118549	0.0995127	Promoter (<=1kb)	6	44278743	44297688	18946	2	202500	ENST00000371505.4	0	TCTE1	TCTE1
chr6	45420143	45424495	4353	*	0.0785487	0.120855	Promoter (<=1kb)	6	45422036	45663872	241837	1	860	ENST00000478660.6	0	RUNX2	RUNX2
chr6	46014209	46017640	3432	*	0.0502506	0.0930972	Promoter (<=1kb)	6	45880827	46015607	134781	2	53405	ENST00000644878.1	0	CLIC5	CLIC5
chr6	56838986	56844921	5936	*	0.0447241	0.182608	Promoter (<=1kb)	6	56844002	56864078	20077	1	101930010	ENST00000426453.1	0	NA	NA
chr6	68633658	68638127	4470	*	0.0743595	0.106285	Promoter (<=1kb)	6	68632663	68634324	1662	2	101928307	ENST00000419979.1	0	RP3-525N10.2	RP3-525N10.2
chr6	69864485	69869687	5203	*	0.0541828	0.1152	Promoter (<=1kb)	6	69866571	70209976	343406	1	1310	ENST00000620364.4	0	COL19A1	COL19A1
chr6	70955625	70958125	2501	*	0.0524703	0.0985956	Promoter (<=1kb)	6	70856679	70957038	100360	2	135152	ENST00000230053.10	0	B3GAT2	B3GAT2
chr6	75204575	75207675	3101	*	0.0265798	0.111936	Promoter (<=1kb)	6	75084326	75205907	121582	2	1303	ENST00000615798.4	0	COL12A1	COL12A1
chr6	79945418	79949090	3673	*	0.0818172	0.13279	Promoter (<=1kb)	6	79914812	79947580	32769	2	6785	ENST00000369816.4	0	ELOVL4	ELOVL4
chr6	81751356	81754118	2763	*	0.184628	0.0937595	Promoter (<=1kb)	6	81491439	81751812	260374	2	55603	ENST00000412306.1	0	FAM46A	FAM46A
chr6	82361262	82367350	6089	*	0.0752233	0.141261	Promoter (<=1kb)	6	82363206	82367417	4212	1	7162	ENST00000535040.4	0	TPBG	TPBG
chr6	83851715	83856189	4475	*	0.0145655	0.112913	Promoter (<=1kb)	6	83853266	83857515	4250	1	134701	ENST00000369689.5	0	RIPPLY2	RIPPLY2
chr6	84032528	84034554	2027	*	0.0813097	0.0822884	Promoter (<=1kb)	6	84033756	84090881	57126	1	112609	ENST00000257776.4	0	MRAP2	MRAP2
chr6	84761123	84765345	4223	*	0.0442761	0.159877	Promoter (<=1kb)	6	84687373	84763453	76081	2	9096	ENST00000606784.5	0	TBX18	TBX18
chr6	88165442	88168140	2699	*	0.0269079	0.128714	Promoter (<=1kb)	6	88139864	88166359	26496	2	1268	ENST00000369501.2	0	CNR1	CNR1
chr6	90294572	90297207	2636	*	0.0842337	0.0893579	Promoter (<=1kb)	6	89926529	90296742	370214	2	60468	ENST00000257749.8	0	BACH2	BACH2
chr6	93416255	93420882	4628	*	0.162617	0.100012	Promoter (<=1kb)	6	93240020	93419526	179507	2	2045	ENST00000369303.8	0	EPHA7	EPHA7
chr6	97979284	97980612	1329	*	0.0148723	0.0844777	Intron (ENST00000607823.5/ENST00000607823.5, intron 3 of 6)	6	98024531	98024621	91	1	100302164	ENST00000459007.1	-43919	MIR2113	MIR2113
chr6	98833991	98850616	16626	*	0.0909915	0.209576	Promoter (<=1kb)	6	98834592	98839470	4879	1	5454	ENST00000328345.7	0	POU3F2	POU3F2
chr6	101393307	101395331	2025	*	0.189196	0.0880124	Promoter (3-4kb)	6	101398788	102070083	671296	1	2898	ENST00000369138.5	-3457	GRIK2	GRIK2
chr6	105994561	105995509	949	*	0.0244489	0.0926661	Distal Intergenic	6	106086320	106107508	21189	1	639	ENST00000369091.6	-90811	PRDM1	PRDM1
chr6	107489024	107491530	2507	*	0.395681	0.0733447	Promoter (<=1kb)	6	107489958	107660167	170210	1	55084	ENST00000317357.9	0	SOBP	SOBP
chr6	109976586	109978616	2031	*	0.0245946	0.0918011	Promoter (<=1kb)	6	109978256	109980718	2463	1	2830	ENST00000414000.3	0	GPR6	GPR6
chr6	114340322	114343805	3484	*	0.171182	0.0945326	Promoter (<=1kb)	6	114055586	114343045	287460	2	222537	ENST00000312719.9	0	HS3ST5	HS3ST5
chr6	116615681	116618212	2532	*	0.151301	0.0800411	Promoter (<=1kb)	6	116616479	116632985	16507	1	345895	ENST00000368581.8	0	RSPH4A	RSPH4A
chr6	116875199	116878439	3241	*	0.0345632	0.172409	Promoter (<=1kb)	6	116877212	116923528	46317	1	222546	ENST00000487683.5	0	RFX6	RFX6
chr6	117903250	117910407	7158	*	0.101597	0.126031	Promoter (<=1kb)	6	117907526	118317676	410151	1	222553	ENST00000360388.8	0	SLC35F1	SLC35F1
chr6	122994103	122998591	4489	*	0.0212507	0.168793	Promoter (<=1kb)	6	122995971	123072927	76957	1	134829	ENST00000275162.9	0	CLVS2	CLVS2
chr6	123802565	123805638	3074	*	0.15465	0.117169	Promoter (<=1kb)	6	123804141	124391044	586904	1	154215	ENST00000476571.1	0	NKAIN2	NKAIN2
chr6	125745544	125752266	6723	*	0.0888735	0.20722	Promoter (<=1kb)	6	125747664	125761269	13606	1	23493	ENST00000368365.5	0	HEY2	HEY2
chr6	127116818	127122089	5272	*	0.0484471	0.263133	Promoter (<=1kb)	6	127118604	127197296	78693	1	84870	ENST00000356698.8	0	RSPO3	RSPO3
chr6	127514734	127516784	2051	*	0.0455183	0.126188	Promoter (2-3kb)	6	127472806	127518891	46086	2	387104	ENST00000465909.2	2107	SOGA3	SOGA3
chr6	128515742	128522119	6378	*	0.144451	0.139816	Promoter (<=1kb)	6	127968779	128520674	551896	2	5796	ENST00000368226.8	0	PTPRK	PTPRK
chr6	129766872	129767719	848	*	0.0130078	0.0844264	Distal Intergenic	6	129576132	129710225	134094	2	93663	ENST00000368149.2	-56647	ARHGAP18	ARHGAP18
chr6	130363345	130368979	5635	*	0.0222952	0.164223	Promoter (<=1kb)	6	130365734	130443063	77330	1	114801	ENST00000296978.3	0	TMEM200A	TMEM200A
chr6	131061535	131064215	2681	*	0.364353	0.0887382	Promoter (<=1kb)	6	130839347	131063225	223879	2	2037	ENST00000530481.5	0	EPB41L2	EPB41L2
chr6	131950579	131952920	2342	*	0.0884517	0.115244	Promoter (<=1kb)	6	131948176	131951373	3198	2	1490	ENST00000367976.3	0	CTGF	CTGF
chr6	132400829	132402146	1318	*	0.245435	0.115617	Promoter (<=1kb)	6	132296055	132401545	105491	2	26002	ENST00000367963.7	0	MOXD1	MOXD1
chr6	133240500	133246045	5546	*	0.0455934	0.121916	Promoter (<=1kb)	6	133240598	133528902	288305	1	2070	ENST00000452339.6	0	EYA4	EYA4
chr6	133854668	133856943	2276	*	0.0315511	0.0895013	Intron (ENST00000607033.5/100507308, intron 1 of 8)	6	133760185	133845951	85767	2	100507308	ENST00000419627.1	-8717	TARID	TARID
chr6	133889165	133897514	8350	*	0.0334171	0.148225	Promoter (<=1kb)	6	133537213	133891936	354724	2	100507308	ENST00000607573.5	0	TARID	TARID
chr6	136920319	136923234	2916	*	0.053449	0.171153	Promoter (<=1kb)	6	136922264	136925639	3376	1	340146	ENST00000331858.4	0	SLC35D3	SLC35D3
chr6	137493651	137499557	5907	*	0.0433274	0.155937	Promoter (<=1kb)	6	137492202	137494250	2049	2	167826	ENST00000367734.3	0	OLIG3	OLIG3
chr6	144149833	144151352	1520	*	0.348533	0.0807141	Promoter (<=1kb)	6	144150526	144188370	37845	1	8676	ENST00000367568.4	0	STX11	STX11
chr6	149988463	149991445	2983	*	0.0250248	0.150206	Distal Intergenic	6	149998019	150005144	7126	2	646024	ENST00000533735.1	13699	RAET1K	RAET1K
chr6	152635477	152638440	2964	*	0.0503844	0.153558	Promoter (<=1kb)	6	152121684	152637399	515716	2	23345	ENST00000341594.9	0	SYNE1	SYNE1
chr6	159169123	159171684	2562	*	0.0225165	0.121484	Promoter (<=1kb)	6	159167248	159170007	2760	2	101929122	ENST00000608986.1	0	NA	NA
chr6	165660983	165666843	5861	*	0.254938	0.119908	Promoter (<=1kb)	6	165327287	165662100	334814	2	10846	ENST00000366882.6	0	PDE10A	PDE10A
chr6	166165941	166169260	3320	*	0.127969	0.187364	Promoter (<=1kb)	6	166157656	166168619	10964	2	6862	ENST00000296946.6	0	T	T
chr6	166861413	166863138	1726	*	0.0731629	0.11123	Promoter (<=1kb)	6	166409388	166862511	453124	2	6196	ENST00000510118.5	0	RPS6KA2	RPS6KA2
chr6	170293828	170296557	2730	*	0.102758	0.13458	Promoter (<=1kb)	6	170295321	170405076	109756	1	84498	ENST00000537664.5	0	FAM120B	FAM120B
chr7	191626	194425	2800	*	0.0871828	0.166235	Promoter (<=1kb)	7	192969	260745	67777	1	56975	ENST00000313766.5	0	FAM20C	FAM20C
chr7	515226	523532	8307	*	0.25115	0.163547	Promoter (<=1kb)	7	520391	525232	4842	1	441307	ENST00000452622.1	0	HRAT92	HRAT92
chr7	953717	955569	1853	*	0.15226	0.105866	Promoter (<=1kb)	7	897901	955407	57507	2	11033	ENST00000539900.5	0	ADAP1	ADAP1
chr7	1661994	1667965	5972	*	0.0186849	0.252914	Distal Intergenic	7	1688119	1747954	59836	1	392617	ENST00000424383.4	-20154	ELFN1	ELFN1
chr7	3300374	3304105	3732	*	0.263962	0.196362	Promoter (<=1kb)	7	3301448	4269000	967553	1	221935	ENST00000404826.6	0	SDK1	SDK1
chr7	4861551	4862799	1249	*	0.0284297	0.208501	Promoter (<=1kb)	7	4857733	4861994	4262	2	56903	ENST00000404991.1	0	PAPOLB	PAPOLB
chr7	4882809	4887788	4980	*	0.0708336	0.129147	Promoter (<=1kb)	7	4797055	4883654	86600	2	55698	ENST00000445392.5	0	RADIL	RADIL
chr7	5592475	5595789	3315	*	0.0602771	0.181206	Promoter (<=1kb)	7	5592823	5606655	13833	1	6624	ENST00000382361.7	0	FSCN1	FSCN1
chr7	6530558	6532025	1468	*	0.192331	0.0688956	Promoter (<=1kb)	7	6497727	6531186	33460	2	392862	ENST00000435185.5	0	GRID2IP	GRID2IP
chr7	11830173	11834069	3897	*	0.0828353	0.129989	Promoter (<=1kb)	7	11370357	11832198	461842	2	221981	ENST00000423059.8	0	THSD7A	THSD7A
chr7	12570333	12572330	1998	*	0.0288178	0.102165	Promoter (<=1kb)	7	12570577	12653104	82528	1	85477	ENST00000341757.9	0	SCIN	SCIN
chr7	17297864	17300737	2874	*	0.269044	0.135335	Promoter (<=1kb)	7	17298622	17346150	47529	1	196	ENST00000242057.8	0	AHR	AHR
chr7	18085848	18088045	2198	*	0.195895	0.175403	Promoter (<=1kb)	7	18086949	18666923	579975	1	9734	ENST00000417496.6	0	HDAC9	HDAC9
chr7	19105621	19107898	2278	*	0.0173762	0.0933946	Intron (ENST00000443687.5/7291, intron 2 of 3)	7	19020991	19116924	95934	2	7291	ENST00000443687.5	9026	TWIST1	TWIST1
chr7	19116051	19120373	4323	*	0.20177	0.114982	Promoter (<=1kb)	7	19020991	19116924	95934	2	7291	ENST00000443687.5	0	TWIST1	TWIST1
chr7	20789506	20792442	2937	*	0.0675135	0.0859014	Promoter (2-3kb)	7	20784287	20786886	2600	2	221833	ENST00000418710.2	-2620	SP8	SP8
chr7	28406625	28414631	8007	*	0.0206318	0.200207	Promoter (<=1kb)	7	28409335	28513838	104504	1	9586	ENST00000469531.1	0	CREB5	CREB5
chr7	28847156	28855088	7933	*	0.0242557	0.118386	Distal Intergenic	7	28809409	28819559	10151	1	9586	ENST00000498316.3	37747	CREB5	CREB5
chr7	29193285	29197130	3846	*	0.246265	0.0849068	Promoter (<=1kb)	7	29194412	29514328	319917	1	1124	ENST00000222792.10	0	CHN2	CHN2
chr7	29806118	29808322	2205	*	0.123469	0.0886816	Promoter (<=1kb)	7	29806486	29906175	99690	1	644150	ENST00000409123.5	0	WIPF3	WIPF3
chr7	30680858	30683839	2982	*	0.0102553	0.217169	Promoter (<=1kb)	7	30651943	30682525	30583	2	1395	ENST00000506074.6	0	CRHR2	CRHR2
chr7	31050265	31053731	3467	*	0.0156018	0.220503	Promoter (<=1kb)	7	31052461	31111475	59015	1	117	ENST00000304166.8	0	ADCYAP1R1	ADCYAP1R1
chr7	32069795	32073054	3260	*	0.0154203	0.218382	Promoter (<=1kb)	7	31753018	32070849	317832	2	5137	ENST00000396191.5	0	PDE1C	PDE1C
chr7	32295461	32301258	5798	*	0.0272987	0.143399	Promoter (<=1kb)	7	31751179	32299329	548151	2	5137	ENST00000396193.5	0	PDE1C	PDE1C
chr7	33903510	33909244	5735	*	0.0363134	0.180801	Promoter (<=1kb)	7	33904308	34046374	142067	1	168667	ENST00000436222.6	0	BMPER	BMPER
chr7	35252344	35258779	6436	*	0.0605915	0.148404	Promoter (<=1kb)	7	35202430	35254147	51718	2	57057	ENST00000408931.3	0	TBX20	TBX20
chr7	38627714	38632627	4914	*	0.031085	0.139812	Promoter (<=1kb)	7	38383704	38631420	247717	2	273	ENST00000325590.9	0	AMPH	AMPH
chr7	39413218	39417149	3932	*	0.0561525	0.122313	Intron (ENST00000403058.5/11281, intron 7 of 10)	7	39406618	39464710	58093	1	11281	ENST00000416452.1	6600	POU6F2	POU6F2
chr7	43111582	43114965	3384	*	0.0492633	0.163905	Promoter (<=1kb)	7	43112599	43566001	453403	1	23072	ENST00000395891.6	0	HECW1	HECW1
chr7	48035459	48037304	1846	*	0.0361848	0.0789676	Promoter (<=1kb)	7	48035511	48061253	25743	1	136288	ENST00000420324.5	0	C7orf57	C7orf57
chr7	54543752	54547414	3663	*	0.0856577	0.127955	Promoter (<=1kb)	7	54546161	54569489	23329	1	222008	ENST00000498834.5	0	VSTM2A	VSTM2A
chr7	57867926	57869611	1686	*	0.0229311	0.109156	Distal Intergenic	7	57450177	57473546	23370	1	441234	ENST00000420713.1	417749	ZNF716	ZNF716
chr7	58086378	58088471	2094	*	0.0282525	0.185802	Distal Intergenic	7	57450177	57473546	23370	1	441234	ENST00000420713.1	636201	ZNF716	ZNF716
chr7	60954914	60957605	2692	*	0.0698404	0.232862	Distal Intergenic	7	63291518	63303988	12471	2	643955	ENST00000444809.1	2346383	NA	NA
chr7	60991321	60992985	1665	*	0.0443745	0.158035	Distal Intergenic	7	63291518	63303988	12471	2	643955	ENST00000444809.1	2311003	NA	NA
chr7	62275245	62277252	2008	*	0.0303386	0.214184	Exon (ENST00000454392.1/ENST00000454392.1, exon 1 of 1)	7	63291518	63303988	12471	2	643955	ENST00000444809.1	1026736	NA	NA
chr7	62376047	62378533	2487	*	0.0253002	0.229383	Distal Intergenic	7	63291518	63303988	12471	2	643955	ENST00000444809.1	925455	NA	NA
chr7	65508998	65511003	2006	*	0.0223621	0.274205	Distal Intergenic	7	65373881	65401081	27201	1	168374	ENST00000450302.2	135117	ZNF92	ZNF92
chr7	71130895	71134920	4026	*	0.251834	0.130761	Promoter (<=1kb)	7	71132169	71713599	581431	1	64409	ENST00000333538.9	0	WBSCR17	WBSCR17
chr7	74288999	74291317	2319	*	0.297955	0.0821398	Promoter (<=1kb)	7	74289475	74405930	116456	1	7461	ENST00000361545.9	0	CLIP2	CLIP2
chr7	76281254	76283484	2231	*	0.128456	0.126559	Promoter (<=1kb)	7	76282614	76287288	4675	1	222183	ENST00000612155.1	0	SRRM3	SRRM3
chr7	79450086	79455554	5469	*	0.0169829	0.164223	Promoter (<=1kb)	7	79452877	79459637	6761	1	100505881	ENST00000616796.4	0	MAGI2-AS3	MAGI2-AS3
chr7	80134150	80137166	3017	*	0.241383	0.0965405	Promoter (<=1kb)	7	80134377	80219354	84978	1	2770	ENST00000351004.8	0	GNAI1	GNAI1
chr7	82440637	82446022	5386	*	0.0582133	0.202607	Promoter (<=1kb)	7	81946444	82443798	497355	2	781	ENST00000356860.7	0	CACNA2D1	CACNA2D1
chr7	87626946	87629843	2898	*	0.149878	0.079824	Promoter (<=1kb)	7	87627548	87741537	113990	1	154661	ENST00000466676.5	0	RUNDC3B	RUNDC3B
chr7	92832608	92839132	6525	*	0.299471	0.16764	Promoter (<=1kb)	7	92836483	92917187	80705	1	101927497	ENST00000435695.1	0	AC002454.1	AC002454.1
chr7	94654613	94656149	1537	*	0.0213007	0.111001	Promoter (<=1kb)	7	94584980	94656126	71147	2	8910	ENST00000647351.1	0	SGCE	SGCE
chr7	96075535	96080262	4728	*	0.0359835	0.145908	Exon (ENST00000537881.5/1780, exon 15 of 17)	7	96120956	96121998	1043	2	10165	ENST00000494085.1	41736	SLC25A13	SLC25A13
chr7	97008358	97028022	19665	*	0.062582	0.201966	Promoter (<=1kb)	7	97020392	97024831	4440	2	1749	ENST00000222598.5	0	DLX5	DLX5
chr7	98614940	98618572	3633	*	0.242571	0.132786	Promoter (<=1kb)	7	98617297	98629868	12572	1	4885	ENST00000265634.3	0	NPTX2	NPTX2
chr7	100894101	100897337	3237	*	0.030824	0.200512	Promoter (<=1kb)	7	100889994	100895884	5891	2	43	ENST00000241069.10	0	ACHE	ACHE
chr7	101162516	101164800	2285	*	0.128437	0.0709745	Promoter (<=1kb)	7	101162516	101165114	2599	2	7425	ENST00000445482.2	314	VGF	VGF
chr7	101811626	101817526	5901	*	0.57915	0.0903394	Promoter (<=1kb)	7	101815904	102283958	468055	1	1523	ENST00000437600.9	0	CUX1	CUX1
chr7	102283468	102288170	4703	*	0.323247	0.0746164	Promoter (<=1kb)	7	102285091	102314547	29457	1	10603	ENST00000617975.2	0	SH2B2	SH2B2
chr7	103988524	103990383	1860	*	0.1519	0.163826	Promoter (<=1kb)	7	103471784	103989516	517733	2	5649	ENST00000343529.9	0	RELN	RELN
chr7	104328122	104331663	3542	*	0.0253631	0.247436	Promoter (<=1kb)	7	104328656	104907232	578577	1	375612	ENST00000424859.5	0	LHFPL3	LHFPL3
chr7	108453963	108459238	5276	*	0.20085	0.137443	Promoter (<=1kb)	7	108147626	108456397	308772	2	4897	ENST00000379028.7	0	NRCAM	NRCAM
chr7	114085851	114089419	3569	*	0.0355027	0.120493	Promoter (<=1kb)	7	114086327	114690905	604579	1	93986	ENST00000412402.5	0	FOXP2	FOXP2
chr7	114919101	114923329	4229	*	0.016295	0.196127	Promoter (<=1kb)	7	114922154	115019202	97049	1	29969	ENST00000257724.7	0	MDFIC	MDFIC
chr7	116499034	116502224	3191	*	0.0383815	0.138716	Promoter (<=1kb)	7	116499390	116508541	9152	1	858	ENST00000222693.4	0	CAV2	CAV2
chr7	116523158	116528681	5524	*	0.0219038	0.166994	Promoter (<=1kb)	7	116524785	116561176	36392	1	857	ENST00000341049.6	0	CAV1	CAV1
chr7	116671688	116673199	1512	*	0.0903812	0.0882053	Promoter (<=1kb)	7	116672390	116699599	27210	1	4233	ENST00000456159.1	0	MET	MET
chr7	117871833	117874094	2262	*	0.262764	0.0791465	Promoter (<=1kb)	7	117710651	117873507	162857	2	83992	ENST00000160373.7	0	CTTNBP2	CTTNBP2
chr7	120854431	120858794	4364	*	0.177988	0.133266	Promoter (<=1kb)	7	120787320	120858357	71038	2	23554	ENST00000222747.7	0	TSPAN12	TSPAN12
chr7	121870302	121875370	5069	*	0.0397374	0.162452	Promoter (<=1kb)	7	121873089	122062036	188948	1	5803	ENST00000393386.6	0	PTPRZ1	PTPRZ1
chr7	122142165	122144875	2711	*	0.367913	0.0838165	Promoter (<=1kb)	7	122076149	122144255	68107	2	10157	ENST00000473553.5	0	AASS	AASS
chr7	122299230	122304764	5535	*	0.0230908	0.139528	Promoter (<=1kb)	7	122303658	122310077	6420	1	154860	ENST00000428449.5	0	FEZF1-AS1	FEZF1-AS1
chr7	122304855	122306276	1422	*	0.0292684	0.0689909	Promoter (<=1kb)	7	122304950	122305817	868	1	154860	ENST00000437317.1	0	FEZF1-AS1	FEZF1-AS1
chr7	122310160	122312806	2647	*	0.0105417	0.144572	Promoter (3-4kb)	7	122306881	122308557	1677	1	154860	ENST00000424404.1	3279	FEZF1-AS1	FEZF1-AS1
chr7	124025293	124034512	9220	*	0.0121129	0.185998	Promoter (<=1kb)	7	124030916	124033023	2108	2	730130	ENST00000455783.2	0	TMEM229A	TMEM229A
chr7	127246119	127256084	9966	*	0.146528	0.191265	Promoter (<=1kb)	7	126438598	127253294	814697	2	2918	ENST00000339582.6	0	GRM8	GRM8
chr7	128165383	128169111	3729	*	0.0296963	0.237828	Distal Intergenic	7	128207872	128207943	72	1	406917	ENST00000384972.2	-38761	MIR129-1	MIR129-1
chr7	130731930	130737997	6068	*	0.30729	0.137499	Promoter (<=1kb)	7	130731235	130734176	2942	2	136259	ENST00000583337.3	0	KLF14	KLF14
chr7	132571505	132578244	6740	*	0.0634454	0.172502	Promoter (<=1kb)	7	132123332	132576564	453233	2	91584	ENST00000321063.8	0	PLXNA4	PLXNA4
chr7	136868211	136872121	3911	*	0.0152675	0.165698	Promoter (<=1kb)	7	136868669	137020255	151587	1	1129	ENST00000445907.6	0	CHRM2	CHRM2
chr7	137845092	137849043	3952	*	0.0521162	0.191706	Promoter (<=1kb)	7	137381037	137846536	465500	2	9162	ENST00000453654.6	0	DGKI	DGKI
chr7	141071197	141075267	4071	*	0.0524652	0.209053	Promoter (<=1kb)	7	141074232	141480380	406149	1	100507421	ENST00000565468.5	0	TMEM178B	TMEM178B
chr7	143361260	143364143	2884	*	0.155414	0.11819	Promoter (<=1kb)	7	143353400	143362752	9353	2	9715	ENST00000443739.6	0	FAM131B	FAM131B
chr7	145696784	145699677	2894	*	0.0337686	0.120974	Distal Intergenic	7	146116002	146839861	723860	1	26047	ENST00000625365.2	-416325	CNTNAP2	CNTNAP2
chr7	146115885	146118589	2705	*	0.0582425	0.150817	Promoter (<=1kb)	7	146116002	146839861	723860	1	26047	ENST00000625365.2	0	CNTNAP2	CNTNAP2
chr7	148338740	148345099	6360	*	0.12383	0.131377	Promoter (<=1kb)	7	148339461	148420998	81538	1	26047	ENST00000463592.3	0	CNTNAP2	CNTNAP2
chr7	150047194	150048087	894	*	0.0151096	0.120503	Exon (ENST00000613287.1/ENST00000613287.1, exon 1 of 1)	7	150041363	150045092	3730	1	100134040	ENST00000493400.1	5831	NA	NA
chr7	151165142	151168890	3749	*	0.0339011	0.150551	Promoter (<=1kb)	7	151148589	151167548	18960	2	2636	ENST00000297537.4	0	GBX1	GBX1
chr7	153884654	153890875	6222	*	0.0414278	0.177964	Promoter (<=1kb)	7	153887097	154894285	1007189	1	1804	ENST00000404039.5	0	DPP6	DPP6
chr7	154793550	154794760	1211	*	0.0150133	0.0644556	Promoter (<=1kb)	7	154793594	154801443	7850	1	1804	ENST00000471100.5	0	DPP6	DPP6
chr7	155069791	155074089	4299	*	0.067933	0.163739	Promoter (<=1kb)	7	155067067	155071557	4491	2	100128264	ENST00000395731.5	0	HTR5A-AS1	HTR5A-AS1
chr7	155447061	155460079	13019	*	0.243538	0.272371	Promoter (<=1kb)	7	155458129	155464831	6703	1	2020	ENST00000297375.4	0	EN2	EN2
chr7	155809367	155814995	5629	*	0.0222097	0.169408	Promoter (<=1kb)	7	155799986	155812273	12288	2	6469	ENST00000297261.6	0	SHH	SHH
chr7	158159275	158164355	5081	*	0.0341522	0.116387	Intron (ENST00000389413.7/5799, intron 6 of 21)	7	158110825	158205277	94453	2	5799	ENST00000404321.3	40922	PTPRN2	PTPRN2
chr7	158164479	158169300	4822	*	0.0240927	0.141758	Exon (ENST00000389413.7/5799, exon 6 of 22)	7	158110825	158205277	94453	2	5799	ENST00000404321.3	35977	PTPRN2	PTPRN2
chr7	159143818	159145527	1710	*	0.242058	0.0688804	Promoter (<=1kb)	7	159028175	159144957	116783	2	7434	ENST00000262178.6	0	VIPR2	VIPR2
chr8	730157	732601	2445	*	0.462008	0.0858	Promoter (<=1kb)	8	614746	731197	116452	2	157697	ENST00000522706.5	0	ERICH1	ERICH1
chr8	735509	740829	5321	*	0.0163519	0.2327	Promoter (<=1kb)	8	673865	738106	64242	2	157697	ENST00000518277.1	0	ERICH1	ERICH1
chr8	1355043	1373972	18930	*	0.0418783	0.174107	Exon (ENST00000633906.1/ENST00000633906.1, exon 1 of 2)	8	1296034	1302607	6574	2	286083	ENST00000617093.1	-52436	CTD-2281E23.1	CTD-2281E23.1
chr8	1435430	1444462	9033	*	0.0170224	0.175018	Intron (ENST00000637795.1/9228, intron 3 of 14)	8	1501366	1708474	207109	1	9228	ENST00000612087.1	-56904	DLGAP2	DLGAP2
chr8	2730655	2734219	3565	*	0.0878726	0.116387	Promoter (2-3kb)	8	2666079	2728451	62373	2	101927815	ENST00000523971.5	-2204	RP11-134O21.1	RP11-134O21.1
chr8	6834236	6836876	2641	*	0.112916	0.117573	Promoter (<=1kb)	8	6835554	6842457	6904	1	100652791	ENST00000500823.2	0	GS1-24F4.2	GS1-24F4.2
chr8	9902734	9909126	6393	*	0.0100936	0.205357	Promoter (<=1kb)	8	9900064	9903329	3266	2	157627	ENST00000519461.1	0	LINC00599	LINC00599
chr8	9931988	9934142	2155	*	0.0435022	0.116536	Distal Intergenic	8	9903388	9903472	85	2	406907	ENST00000385275.1	-28516	LINC00599	LINC00599
chr8	10729431	10734629	5199	*	0.0238065	0.153396	Promoter (<=1kb)	8	10729578	10771392	41815	1	102723313	ENST00000519568.1	0	NA	NA
chr8	10924180	10925379	1200	*	0.0246158	0.102422	Exon (ENST00000382461.7/286046, exon 2 of 3)	8	10896045	11002481	106437	2	286046	ENST00000382461.7	77102	XKR6	XKR6
chr8	11013744	11017687	3944	*	0.0867704	0.235488	Intron (ENST00000416569.2/286046, intron 1 of 2)	8	10896045	11002481	106437	2	286046	ENST00000382461.7	-11263	XKR6	XKR6
chr8	11058922	11062705	3784	*	0.0274325	0.147501	Promoter (4-5kb)	8	11062647	11067089	4443	2	101929269	ENST00000532453.1	4384	AF131215.6	AF131215.6
chr8	11192088	11202253	10166	*	0.0820159	0.140715	Promoter (<=1kb)	8	10896523	11201366	304844	2	286046	ENST00000416569.2	0	XKR6	XKR6
chr8	11466025	11467268	1244	*	0.0845477	0.062263	Promoter (<=1kb)	8	11421463	11466767	45305	2	83648	ENST00000284486.8	0	FAM167A	FAM167A
chr8	15234751	15238507	3757	*	0.0371006	0.167278	Promoter (<=1kb)	8	14089864	15238339	1148476	2	137868	ENST00000382080.5	0	SGCZ	SGCZ
chr8	19938963	19940777	1815	*	0.0388115	0.147728	Promoter (<=1kb)	8	19938971	19967259	28289	1	4023	ENST00000311322.9	0	LPL	LPL
chr8	20302294	20304463	2170	*	0.0984375	0.0942366	Promoter (<=1kb)	8	20246165	20303963	57799	2	11178	ENST00000381569.5	0	LZTS1	LZTS1
chr8	21786110	21790436	4327	*	0.075398	0.233665	Promoter (<=1kb)	8	21690403	21788810	98408	2	2675	ENST00000524240.5	0	GFRA2	GFRA2
chr8	22155147	22157264	2118	*	0.0747657	0.118472	Promoter (<=1kb)	8	22146825	22156832	10008	2	203190	ENST00000306317.6	0	LGI3	LGI3
chr8	22690353	22696017	5665	*	0.066309	0.246412	Promoter (<=1kb)	8	22687659	22693302	5644	2	1960	ENST00000317216.2	0	EGR3	EGR3
chr8	22865184	22866461	1278	*	0.0371422	0.100459	Intron (ENST00000256404.7/157310, intron 3 of 6)	8	22877972	22884139	6168	1	101929237	ENST00000520914.5	-11511	RP11-87E22.2	RP11-87E22.2
chr8	24955205	24958606	3402	*	0.0333	0.0888511	Promoter (<=1kb)	8	24950955	24957110	6156	2	4747	ENST00000610854.1	0	NEFL	NEFL
chr8	26513235	26515330	2096	*	0.196561	0.0827424	Promoter (<=1kb)	8	26504686	26514092	9407	2	10687	ENST00000522362.6	0	PNMA2	PNMA2
chr8	26576497	26581463	4967	*	0.363397	0.150791	Promoter (<=1kb)	8	26577062	26583965	6904	1	1808	ENST00000493789.6	0	DPYSL2	DPYSL2
chr8	28493495	28496462	2968	*	0.364397	0.115244	Promoter (<=1kb)	8	28494205	28574267	80063	1	7976	ENST00000537916.2	0	FZD3	FZD3
chr8	29262160	29263848	1689	*	0.435946	0.114392	Promoter (<=1kb)	8	29067279	29263073	195795	2	23303	ENST00000524189.5	0	KIF13B	KIF13B
chr8	30910995	30912911	1917	*	0.159907	0.0954668	Promoter (<=1kb)	8	30832967	30913003	80037	2	56154	ENST00000643185.1	92	TEX15	TEX15
chr8	31031402	31035104	3703	*	0.512186	0.206457	Promoter (<=1kb)	8	30995802	31033715	37914	2	29942	ENST00000339382.3	0	PURG	PURG
chr8	32025544	32026889	1346	*	0.0166286	0.115426	Promoter (<=1kb)	8	32026219	32099765	73547	1	100856811	ENST00000521463.5	0	NA	NA
chr8	32546232	32549525	3294	*	0.0256998	0.173274	Promoter (<=1kb)	8	32548210	32760989	212780	1	3084	ENST00000523079.5	0	NRG1	NRG1
chr8	35232579	35240462	7884	*	0.0311316	0.177476	Promoter (<=1kb)	8	35235457	35790625	555169	1	137970	ENST00000404895.6	0	UNC5D	UNC5D
chr8	37796514	37798125	1612	*	0.182057	0.0737875	Promoter (<=1kb)	8	37796906	37844896	47991	1	25960	ENST00000315215.11	0	ADGRA2	ADGRA2
chr8	41307509	41310786	3278	*	0.212208	0.116178	Promoter (<=1kb)	8	41261958	41309497	47540	2	6422	ENST00000220772.7	0	SFRP1	SFRP1
chr8	41766954	41768402	1449	*	0.097041	0.124427	Intron (ENST00000347528.8/286, intron 1 of 41)	8	41788882	41797593	8712	2	286	ENST00000521407.1	29191	ANK1	ANK1
chr8	52564402	52567182	2781	*	0.0514791	0.0991417	Promoter (<=1kb)	8	52534037	52565507	31471	2	389658	ENST00000358543.8	0	FAM150A	FAM150A
chr8	53873795	53882973	9179	*	0.0762928	0.147793	Promoter (<=1kb)	8	53879884	53954142	74259	1	8601	ENST00000518286.5	0	RGS20	RGS20
chr8	54452719	54470750	18032	*	0.0302608	0.177235	Promoter (<=1kb)	8	54457935	54460888	2954	1	64321	ENST00000297316.4	0	SOX17	SOX17
chr8	55098669	55103896	5228	*	0.0188647	0.195179	Promoter (<=1kb)	8	55102389	55542054	439666	1	114786	ENST00000327381.6	0	XKR4	XKR4
chr8	56204161	56211471	7311	*	0.333401	0.16294	Promoter (<=1kb)	8	56160904	56211279	50376	2	5324	ENST00000316981.7	0	PLAG1	PLAG1
chr8	59117726	59120056	2331	*	0.146754	0.0999131	Promoter (<=1kb)	8	59119040	59120031	992	1	100505501	ENST00000523683.1	0	NA	NA
chr8	60278732	60282043	3312	*	0.0502598	0.129396	Promoter (<=1kb)	8	60187347	60281412	94066	2	767	ENST00000317995.4	0	CA8	CA8
chr8	60677198	60685690	8493	*	0.519836	0.144586	Promoter (<=1kb)	8	60678778	60868028	189251	1	55636	ENST00000423902.6	0	CHD7	CHD7
chr8	61139075	61140479	1405	*	0.147297	0.0733994	Intron (ENST00000522621.1/157807, intron 2 of 2)	8	61057158	61300064	242907	1	157807	ENST00000522621.1	81917	CLVS1	CLVS1
chr8	62247534	62250073	2540	*	0.0919603	0.108703	Promoter (<=1kb)	8	62248591	62965629	717039	1	286183	ENST00000519049.5	0	NA	NA
chr8	64575548	64582501	6954	*	0.0373402	0.235266	Promoter (<=1kb)	8	64580367	64583628	3262	1	27319	ENST00000321870.2	0	BHLHE22	BHLHE22
chr8	71273884	71275344	1461	*	0.0185314	0.0977204	Promoter (3-4kb)	8	71197448	71270238	72791	2	2138	ENST00000644424.1	-3646	EYA1	EYA1
chr8	71546906	71549543	2638	*	0.0733884	0.145825	Promoter (<=1kb)	8	71197511	71548061	350551	2	2138	ENST00000645793.1	0	EYA1	EYA1
chr8	71842315	71846620	4306	*	0.03486	0.130028	Promoter (<=1kb)	8	71843123	72053047	209925	1	100132891	ENST00000522519.5	0	MSC-AS1	MSC-AS1
chr8	72073463	72075815	2353	*	0.0271953	0.158135	Promoter (<=1kb)	8	72021251	72075617	54367	2	8989	ENST00000262209.4	0	TRPA1	TRPA1
chr8	72536105	72540705	4601	*	0.0290152	0.174351	Promoter (<=1kb)	8	72537391	72938349	400959	1	9312	ENST00000523207.1	0	KCNB2	KCNB2
chr8	73092503	73095524	3022	*	0.0128031	0.125717	Promoter (<=1kb)	8	73064540	73093272	28733	2	157869	ENST00000297354.6	0	SBSPON	SBSPON
chr8	78515511	78519046	3536	*	0.0548509	0.13228	Promoter (<=1kb)	8	78516139	78605267	89129	1	5569	ENST00000396418.6	0	PKIA	PKIA
chr8	78804151	78806406	2256	*	0.103168	0.115841	Promoter (<=1kb)	8	78732772	78805523	72752	2	3574	ENST00000263851.8	0	IL7	IL7
chr8	79765358	79769330	3973	*	0.350491	0.0912736	Promoter (<=1kb)	8	79768142	79802842	34701	1	101927067	ENST00000607172.1	0	LINC01607	LINC01607
chr8	85463312	85466204	2893	*	0.0597618	0.212221	Promoter (<=1kb)	8	85441851	85464333	22483	2	100996348	ENST00000517697.5	0	CA3-AS1	CA3-AS1
chr8	88325194	88328531	3338	*	0.213556	0.0853677	Promoter (<=1kb)	8	88032009	88327488	295480	2	4325	ENST00000286614.10	0	MMP16	MMP16
chr8	90790210	90793213	3004	*	0.0245011	0.157393	Promoter (<=1kb)	8	90625671	90791631	165961	2	169200	ENST00000519519.5	0	TMEM64	TMEM64
chr8	92094580	92103775	9196	*	0.101151	0.137429	Promoter (<=1kb)	8	91954967	92095262	140296	2	862	ENST00000613886.4	0	RUNX1T1	RUNX1T1
chr8	93699822	93710441	10620	*	0.013283	0.162565	Promoter (<=1kb)	8	93700252	93709873	9622	1	137392	ENST00000518829.5	0	FAM92A1	FAM92A1
chr8	96133385	96135122	1738	*	0.041221	0.0987877	Distal Intergenic	8	96144525	96160716	16192	2	392255	ENST00000621429.1	25594	GDF6	GDF6
chr8	96154969	96162412	7444	*	0.0391172	0.193827	Promoter (<=1kb)	8	96142330	96160792	18463	2	392255	ENST00000287020.6	0	GDF6	GDF6
chr8	98423330	98429962	6633	*	0.0613008	0.145686	Promoter (<=1kb)	8	98427022	98432848	5827	1	3788	ENST00000287042.4	0	KCNS2	KCNS2
chr8	103140013	103141752	1740	*	0.0418705	0.119293	Promoter (<=1kb)	8	103132963	103141342	8380	2	157556	ENST00000436771.1	0	BAALC-AS2	BAALC-AS2
chr8	103496441	103501904	5464	*	0.0188828	0.181547	Promoter (<=1kb)	8	103483398	103499220	15823	2	105375690	ENST00000517376.5	0	NA	NA
chr8	104222280	104226770	4491	*	0.0533784	0.10649	Promoter (<=1kb)	8	104223335	104254425	31091	1	9699	ENST00000339750.3	0	RIMS2	RIMS2
chr8	104587205	104590230	3026	*	0.48673	0.0724292	Promoter (<=1kb)	8	104489231	104589024	99794	2	29967	ENST00000424843.6	0	LRP12	LRP12
chr8	105316496	105322456	5961	*	0.0179442	0.222843	Promoter (<=1kb)	8	105318692	105804532	485841	1	23414	ENST00000407775.6	0	ZFPM2	ZFPM2
chr8	106266433	106273961	7529	*	0.138558	0.136356	Promoter (<=1kb)	8	106270144	106272899	2756	1	55074	ENST00000521369.2	0	OXR1	OXR1
chr8	108441556	108444910	3355	*	0.481721	0.0983772	Promoter (<=1kb)	8	108443601	108455902	12302	1	9694	ENST00000524143.5	0	EMC2	EMC2
chr8	109149077	109152045	2969	*	0.0211333	0.117736	Distal Intergenic	8	109087424	109119584	32161	1	7201	ENST00000311762.2	61653	TRHR	TRHR
chr8	109689464	109698914	9451	*	0.086981	0.152616	Promoter (<=1kb)	8	109574176	109691604	117429	2	55638	ENST00000532779.5	0	SYBU	SYBU
chr8	118950427	118952579	2153	*	0.12333	0.0746613	Promoter (<=1kb)	8	118923557	118952200	28644	2	4982	ENST00000297350.8	0	TNFRSF11B	TNFRSF11B
chr8	120809247	120814613	5367	*	0.116287	0.132786	Promoter (<=1kb)	8	120535745	120813273	277529	2	6641	ENST00000395601.7	0	SNTB1	SNTB1
chr8	130015795	130021750	5956	*	0.195656	0.187102	Promoter (<=1kb)	8	129841470	130016405	174936	2	51571	ENST00000523509.5	0	FAM49B	FAM49B
chr8	132477356	132483122	5767	*	0.0134299	0.173278	Promoter (<=1kb)	8	132120858	132481019	360162	2	3786	ENST00000388996.9	0	KCNQ3	KCNQ3
chr8	135456706	135461661	4956	*	0.26025	0.160292	Promoter (<=1kb)	8	135457457	135647610	190154	1	10656	ENST00000355849.9	0	KHDRBS3	KHDRBS3
chr8	136793761	136794575	815	*	0.0202509	0.0954883	Promoter (2-3kb)	8	136797273	136984935	187663	1	107986980	ENST00000521034.1	-2698	NA	NA
chr8	141127396	141129332	1937	*	0.278615	0.0877835	Promoter (<=1kb)	8	141128612	141141455	12844	1	22898	ENST00000518347.5	0	DENND3	DENND3
chr8	141306568	141308996	2429	*	0.399343	0.0810359	Promoter (<=1kb)	8	141218774	141308305	89532	2	57210	ENST00000520137.1	0	SLC45A4	SLC45A4
chr8	141570408	141573516	3109	*	0.0191365	0.0952708	Distal Intergenic	8	141433832	141507230	73399	2	389690	ENST00000430863.5	-63178	MROH5	MROH5
chr8	142447904	142453604	5701	*	0.148562	0.271521	Promoter (<=1kb)	8	142449430	142545009	95580	1	575	ENST00000517894.5	0	ADGRB1	ADGRB1
chr8	142612265	142615138	2874	*	0.031047	0.1829	Promoter (<=1kb)	8	142611044	142614472	3429	2	23237	ENST00000356613.3	0	ARC	ARC
chr8	143407061	143408516	1456	*	0.125884	0.0749046	Distal Intergenic	8	143417679	143419150	1472	1	104326051	ENST00000519762.1	-9163	MAFA-AS1	MAFA-AS1
chr8	143426128	143430742	4615	*	0.0226729	0.274222	Promoter (<=1kb)	8	143428060	143430406	2347	2	389692	ENST00000333480.2	0	MAFA	MAFA
chr8	144332056	144342529	10474	*	0.0213942	0.242458	Promoter (<=1kb)	8	144330565	144336281	5717	2	83482	ENST00000569446.2	0	SCRT1	SCRT1
chr9	504116	506747	2632	*	0.267853	0.157717	Promoter (<=1kb)	9	504695	746106	241412	1	23189	ENST00000619269.4	0	KANK1	KANK1
chr9	3179933	3181819	1887	*	0.0807714	0.127043	Promoter (<=1kb)	9	3181589	3198517	16929	1	101929247	ENST00000452746.1	0	NA	NA
chr9	6644380	6647102	2723	*	0.277819	0.0877835	Promoter (<=1kb)	9	6532464	6645783	113320	2	2731	ENST00000321612.7	0	GLDC	GLDC
chr9	8855479	8859940	4462	*	0.0258081	0.180208	Promoter (<=1kb)	9	8858130	8862255	4126	1	101929407	ENST00000447950.1	0	NA	NA
chr9	10611175	10615427	4253	*	0.131212	0.13612	Promoter (<=1kb)	9	10613202	10620420	7219	1	101929428	ENST00000429581.2	0	PTPRD-AS2	PTPRD-AS2
chr9	17577027	17582555	5529	*	0.17944	0.180867	Promoter (<=1kb)	9	17579082	17630429	51348	1	6456	ENST00000467085.1	0	SH3GL2	SH3GL2
chr9	17905237	17907821	2585	*	0.11889	0.133415	Promoter (<=1kb)	9	17906563	18533292	626730	1	92949	ENST00000636209.1	0	ADAMTSL1	ADAMTSL1
chr9	19787606	19790161	2556	*	0.0235263	0.160169	Promoter (<=1kb)	9	19515980	19786928	270949	2	25769	ENST00000286344.3	-678	SLC24A2	SLC24A2
chr9	20621023	20624011	2989	*	0.30462	0.0935307	Promoter (<=1kb)	9	20341665	20622543	280879	2	4300	ENST00000380338.8	0	MLLT3	MLLT3
chr9	21395135	21396765	1631	*	0.0245286	0.12347	Exon (ENST00000569618.1/ENST00000569618.1, exon 1 of 1)	9	21384254	21385388	1135	2	3440	ENST00000380206.3	-9747	IFNA2	IFNA2
chr9	21557697	21561595	3899	*	0.0408669	0.154047	Promoter (<=1kb)	9	21455642	21559669	104028	2	554202	ENST00000304425.3	0	NA	NA
chr9	22445216	22449467	4252	*	0.0757503	0.167696	Promoter (<=1kb)	9	22446841	22455740	8900	1	63951	ENST00000325870.2	0	DMRTA1	DMRTA1
chr9	23821175	23824600	3426	*	0.115436	0.0866387	Promoter (<=1kb)	9	23690104	23821275	131172	2	1993	ENST00000380110.8	0	ELAVL2	ELAVL2
chr9	27527327	27535485	8159	*	0.0411976	0.155582	Promoter (<=1kb)	9	27325209	27529781	204573	2	79817	ENST00000262244.5	0	MOB3B	MOB3B
chr9	29211416	29217307	5892	*	0.0136138	0.161657	Distal Intergenic	9	28888879	28888955	77	2	100126316	ENST00000401120.3	-322461	MIR873	MIR873
chr9	34585636	34591775	6140	*	0.0542382	0.175966	Promoter (<=1kb)	9	34551432	34589706	38275	2	1271	ENST00000351266.8	0	CNTFR	CNTFR
chr9	34627419	34630061	2643	*	0.0710743	0.124958	Promoter (<=1kb)	9	34621379	34628107	6729	2	138715	ENST00000378909.2	0	ARID3C	ARID3C
chr9	34956656	34959386	2731	*	0.183953	0.125525	Promoter (<=1kb)	9	34957608	34971517	13910	1	23349	ENST00000486477.1	0	PHF24	PHF24
chr9	36165841	36166683	843	*	0.0272889	0.0956463	Promoter (2-3kb)	9	36169394	36171334	1941	1	881	ENST00000335119.3	-2711	CCIN	CCIN
chr9	37033975	37039699	5725	*	0.011933	0.121292	Promoter (<=1kb)	9	36833275	37034185	200911	2	5079	ENST00000358127.8	0	PAX5	PAX5
chr9	38423942	38425054	1113	*	0.0507669	0.0733644	Promoter (<=1kb)	9	38408994	38424447	15454	2	347252	ENST00000377694.1	0	IGFBPL1	IGFBPL1
chr9	68700428	68711089	10662	*	0.16878	0.191824	Promoter (<=1kb)	9	68705414	69009174	303761	1	8395	ENST00000541509.5	0	PIP5K1B	PIP5K1B
chr9	69323521	69326069	2549	*	0.172807	0.100978	Promoter (<=1kb)	9	69324567	69392558	67992	1	9413	ENST00000455972.6	0	FAM189A2	FAM189A2
chr9	71445813	71449023	3211	*	0.0444247	0.118472	Promoter (<=1kb)	9	70535944	71446835	910892	2	80036	ENST00000357533.6	0	TRPM3	TRPM3
chr9	74496633	74501791	5159	*	0.139792	0.164733	Promoter (<=1kb)	9	74485551	74499127	13577	2	103752585	ENST00000417576.2	0	NA	NA
chr9	75889500	75893442	3943	*	0.272037	0.139253	Promoter (<=1kb)	9	75890644	76362339	471696	1	5125	ENST00000545128.5	0	PCSK5	PCSK5
chr9	78030310	78033844	3535	*	0.136593	0.131219	Promoter (<=1kb)	9	77716087	78031458	315372	2	2776	ENST00000286548.8	0	GNAQ	GNAQ
chr9	79569796	79571553	1758	*	0.0725504	0.149003	Promoter (<=1kb)	9	79571773	79725499	153727	1	7091	ENST00000376552.6	-220	TLE4	TLE4
chr9	79571980	79577023	5044	*	0.0384994	0.171681	Promoter (<=1kb)	9	79572575	79725343	152769	1	7091	ENST00000470872.5	0	TLE4	TLE4
chr9	83537119	83539084	1966	*	0.135231	0.0924372	Promoter (<=1kb)	9	83242990	83538546	295557	2	257019	ENST00000376438.5	0	FRMD3	FRMD3
chr9	86944371	86948231	3861	*	0.120426	0.194315	Promoter (<=1kb)	9	86944363	86947189	2827	2	2619	ENST00000298743.8	0	GAS1	GAS1
chr9	87496536	87499470	2935	*	0.0276093	0.151655	Promoter (<=1kb)	9	87497228	87708631	211404	1	1612	ENST00000358077.9	0	DAPK1	DAPK1
chr9	91948425	91951224	2800	*	0.0927848	0.179882	Promoter (<=1kb)	9	91563091	91948880	385790	2	4920	ENST00000375715.5	0	ROR2	ROR2
chr9	97501122	97503255	2134	*	0.306309	0.0877835	Promoter (<=1kb)	9	97501180	97601741	100562	1	7111	ENST00000395211.6	0	TMOD1	TMOD1
chr9	98707464	98711230	3767	*	0.0587288	0.231504	Promoter (<=1kb)	9	98288082	98709197	421116	2	9568	ENST00000259455.3	0	GABBR2	GABBR2
chr9	98807496	98809142	1647	*	0.0573245	0.113444	Promoter (<=1kb)	9	98807699	98850081	42383	1	79695	ENST00000375011.3	0	GALNT12	GALNT12
chr9	98942028	98946307	4280	*	0.0228814	0.162211	Promoter (<=1kb)	9	98943179	98944188	1010	1	1306	ENST00000467052.1	0	COL15A1	COL15A1
chr9	99818605	99824913	6309	*	0.507551	0.146349	Promoter (<=1kb)	9	99585786	99819889	234104	2	101928438	ENST00000427039.1	0	RP11-554F20.1	RP11-554F20.1
chr9	100472591	100474335	1745	*	0.102638	0.100717	Promoter (<=1kb)	9	100473113	100577636	104524	1	8577	ENST00000374879.4	0	TMEFF1	TMEFF1
chr9	101028209	101032816	4608	*	0.185354	0.137198	Promoter (<=1kb)	9	101028709	101325135	296427	1	54886	ENST00000374874.7	0	PLPPR1	PLPPR1
chr9	101736477	101740312	3836	*	0.0791595	0.152341	Promoter (<=1kb)	9	101569353	101738580	169228	2	116443	ENST00000361820.3	0	GRIN3A	GRIN3A
chr9	105691490	105695804	4315	*	0.373528	0.124639	Promoter (<=1kb)	9	105694544	105705753	11210	1	55151	ENST00000434214.1	0	TMEM38B	TMEM38B
chr9	105822162	105823232	1071	*	0.0329385	0.0884447	Distal Intergenic	9	105721687	105749282	27596	1	55151	ENST00000451560.1	100475	TMEM38B	TMEM38B
chr9	109638543	109642630	4088	*	0.0664482	0.177171	Promoter (<=1kb)	9	109640788	109946703	305916	1	114299	ENST00000374531.6	0	PALM2	PALM2
chr9	109779552	109782068	2517	*	0.226516	0.071073	Promoter (<=1kb)	9	109780403	109943623	163221	1	114299	ENST00000483909.5	0	PALM2	PALM2
chr9	110578490	110581206	2717	*	0.101587	0.137254	Promoter (<=1kb)	9	110365251	110579880	214630	2	79987	ENST00000401783.6	0	SVEP1	SVEP1
chr9	111037308	111039010	1703	*	0.125964	0.121637	Promoter (<=1kb)	9	110873263	111038043	164781	2	1902	ENST00000374431.7	0	LPAR1	LPAR1
chr9	111299487	111300961	1475	*	0.0198786	0.0672417	Distal Intergenic	9	111327483	111328520	1038	2	26248	ENST00000374428.1	27559	OR2K2	OR2K2
chr9	114153288	114156851	3564	*	0.168682	0.166169	Promoter (<=1kb)	9	114155560	114312511	156952	1	85301	ENST00000356083.7	0	COL27A1	COL27A1
chr9	117412327	117417141	4815	*	0.131049	0.145441	Promoter (<=1kb)	9	116425225	117415039	989815	2	23245	ENST00000313400.8	0	ASTN2	ASTN2
chr9	119367420	119370778	3359	*	0.0355091	0.114113	Promoter (<=1kb)	9	119166630	119369467	202838	2	1620	ENST00000265922.7	0	BRINP1	BRINP1
chr9	121299347	121300258	912	*	0.0331427	0.0855173	Promoter (<=1kb)	9	121299793	121332842	33050	1	2934	ENST00000373818.8	0	GSN	GSN
chr9	121498452	121500283	1832	*	0.0470438	0.120572	Promoter (<=1kb)	9	121444991	121499757	54767	2	2681	ENST00000481534.5	0	GGTA1P	GGTA1P
chr9	122091677	122094781	3105	*	0.42989	0.120946	Promoter (<=1kb)	9	121821928	122093606	271679	2	158135	ENST00000321582.9	0	TTLL11	TTLL11
chr9	123997896	124002799	4904	*	0.0489692	0.263928	Promoter (<=1kb)	9	124001670	124015361	13692	1	9355	ENST00000560961.2	0	LHX2	LHX2
chr9	124002880	124009988	7109	*	0.0494949	0.167924	Promoter (<=1kb)	9	124006277	124009396	3120	2	100505588	ENST00000453529.2	0	RP11-85O21.2	RP11-85O21.2
chr9	124776004	124778060	2057	*	0.0798749	0.12103	Promoter (<=1kb)	9	124777158	124804236	27079	1	169611	ENST00000331715.13	0	OLFML2A	OLFML2A
chr9	126611171	126614838	3668	*	0.165639	0.175233	Promoter (<=1kb)	9	126614443	126696451	82009	1	4010	ENST00000526117.5	0	LMX1B	LMX1B
chr9	128203277	128205399	2123	*	0.0666797	0.148626	Promoter (<=1kb)	9	128203352	128255244	51893	1	1759	ENST00000372923.7	0	DNM1	DNM1
chr9	129665426	129666374	949	*	0.09116	0.0645662	Promoter (<=1kb)	9	129665641	129722674	57034	1	51450	ENST00000372469.5	0	PRRX2	PRRX2
chr9	130937738	130940695	2958	*	0.182981	0.135064	Promoter (<=1kb)	9	130902438	130939068	36631	2	84929	ENST00000448616.5	0	FIBCD1	FIBCD1
chr9	132159073	132164645	5573	*	0.0663525	0.302133	Promoter (<=1kb)	9	132161676	132233890	72215	1	84628	ENST00000372179.7	0	NTNG2	NTNG2
chr9	132241181	132243277	2097	*	0.0410977	0.146872	Promoter (<=1kb)	9	132241441	132242169	729	1	84628	ENST00000483055.1	0	NTNG2	NTNG2
chr9	132577303	132582231	4929	*	0.022484	0.181001	Promoter (<=1kb)	9	132582185	132590266	8082	1	56751	ENST00000263610.6	0	BARHL1	BARHL1
chr9	133606074	133610351	4278	*	0.0716881	0.150581	Distal Intergenic	9	133578957	133586197	7241	2	642968	ENST00000496132.1	-19877	FAM163B	FAM163B
chr9	134641187	134642940	1754	*	0.176607	0.0929538	Promoter (<=1kb)	9	134641774	134844843	203070	1	1289	ENST00000371817.7	0	COL5A1	COL5A1
chr9	135074264	135080632	6369	*	0.12392	0.184746	Promoter (<=1kb)	9	135075422	135077391	1970	1	10439	ENST00000371799.8	0	OLFM1	OLFM1
chr9	135086333	135090358	4026	*	0.0246663	0.234318	Promoter (<=1kb)	9	135086554	135098352	11799	1	10439	ENST00000339720.10	0	OLFM1	OLFM1
chr9	135702120	135703391	1272	*	0.0258401	0.192859	Promoter (<=1kb)	9	135702185	135792161	89977	1	57582	ENST00000487664.5	0	KCNT1	KCNT1
chr9	135709281	135719799	10519	*	0.0234572	0.124918	Promoter (<=1kb)	9	135714458	135759839	45382	1	57582	ENST00000473941.5	0	KCNT1	KCNT1
chr9	136133246	136134425	1180	*	0.0353902	0.0667075	Distal Intergenic	9	136114581	136118863	4283	2	90120	ENST00000418388.5	-14383	C9orf69	C9orf69
chr9	138022922	138024125	1204	*	0.030043	0.144161	Exon (ENST00000277549.9/774, exon 19 of 46)	9	138075869	138105778	29910	1	774	ENST00000413253.1	-51744	CACNA1B	CACNA1B
chrX	1059197	1060697	1501	*	0.0734127	0.0867178	Distal Intergenic	23	1190897	1212634	21738	2	64109	ENST00000381567.8	151937	CRLF2	CRLF2
chrX	2581781	2586301	4521	*	0.0150356	0.203322	Distal Intergenic	23	2609191	2609254	64	1	102464837	ENST00000616698.5	-22890	MIR6089	MIR6089
chrX	6226036	6230254	4219	*	0.0385847	0.125442	Promoter (<=1kb)	23	5890026	6228863	338838	2	57502	ENST00000381095.7	0	NLGN4X	NLGN4X
chrX	8729757	8732605	2849	*	0.0411242	0.12978	Promoter (<=1kb)	23	8528874	8732186	203313	2	3730	ENST00000262648.7	0	ANOS1	ANOS1
chrX	17374860	17378878	4019	*	0.0491327	0.0877645	Promoter (<=1kb)	23	17375420	17735994	360575	1	4810	ENST00000380060.7	0	NHS	NHS
chrX	17858856	17861788	2933	*	0.153963	0.0600111	Promoter (<=1kb)	23	17800049	17861298	61250	2	10742	ENST00000415486.7	0	RAI2	RAI2
chrX	23332009	23336720	4712	*	0.0347971	0.130181	Promoter (<=1kb)	23	23334016	23404372	70357	1	139411	ENST00000379361.4	0	PTCHD1	PTCHD1
chrX	100405927	100410354	4428	*	0.0187576	0.238059	Promoter (<=1kb)	23	100291644	100408597	116954	2	57526	ENST00000420881.6	0	PCDH19	PCDH19
chrX	104253241	104255467	2227	*	0.0308995	0.0786399	Promoter (<=1kb)	23	104250038	104254933	4896	2	80712	ENST00000372588.4	0	ESX1	ESX1
chrX	136145955	136148163	2209	*	0.0855284	0.104038	Promoter (<=1kb)	23	136146702	136210272	63571	1	2273	ENST00000629039.2	0	FHL1	FHL1
chrX	136249398	136251859	2462	*	0.254558	0.12635	Promoter (<=1kb)	23	136213220	136251371	38152	2	79649	ENST00000370661.5	0	MAP7D3	MAP7D3
chrX	137030274	137034430	4157	*	0.0364697	0.131582	Promoter (<=1kb)	23	137030148	137031674	1527	2	83550	ENST00000298110.1	0	GPR101	GPR101
chrX	137050868	137053170	2303	*	0.0584441	0.153435	Distal Intergenic	23	137030148	137031674	1527	2	83550	ENST00000298110.1	-19194	GPR101	GPR101
chrX	148498794	148503602	4809	*	0.0294706	0.131503	Promoter (<=1kb)	23	148500619	149000663	500045	1	2334	ENST00000370460.6	0	AFF2	AFF2
chrX	150362190	150365852	3663	*	0.0666311	0.0784478	Promoter (<=1kb)	23	150363284	150514178	150895	1	10046	ENST00000370401.6	0	MAMLD1	MAMLD1
chrX	153885062	153886459	1398	*	0.0145421	0.0843738	Promoter (<=1kb)	23	153861514	153886174	24661	2	3897	ENST00000370060.6	0	L1CAM	L1CAM
chrX	154749646	154751340	1695	*	0.0588746	0.10273	Promoter (<=1kb)	23	154675253	154751057	75805	2	139716	ENST00000369575.7	0	GAB3	GAB3
