# Supplementary material for: The long noncoding RNA H19 regulates tumor plasticity in neuroendocrine prostate cancer
Source: Nat Commun. 2021 Dec 21;12:7349. doi: 10.1038/s41467-021-26901-9 (PMC8692330; doi:10.1038/s41467-021-26901-9)
Supplement: Supplementary file 18 — Supplementary Data 15 [file 41467_2021_26901_MOESM18_ESM.xlsx]

## Sheet: S15
Supplementary Data 15: Differential methylation genome wide analysis of shH19 vs Control OWCM-155.
Row	chr	start	end	strand	pvalue	qvalue	Meth.diff	Methylation_status	Ensembl Biotype	Ensembl Gene ID	Gene ID	Gene Symbol	Promoters	Exons	CpGi	CpGShores	TSS	Introns
1	chr1	845376	845376	+	1.91082e-09	3.89138e-08	-29.9327	hypo	lincRNA	ENSG00000223764	100130417	LINC02593	0	0	1	0	0	0
2	chr1	845400	845400	+	9.49191e-07	1.25614e-05	-25.9312	hypo	lincRNA	ENSG00000223764	100130417	LINC02593	0	0	1	0	0	0
3	chr1	845618	845618	+	1.39801e-15	6.22448e-14	-27.0093	hypo	lincRNA	ENSG00000223764	100130417	LINC02593	0	0	1	0	0	0
4	chr1	845691	845691	-	1.00859e-07	1.57627e-06	-25.6649	hypo	lincRNA	ENSG00000223764	100130417	LINC02593	0	0	1	0	0	0
5	chr1	845694	845694	-	1.99176e-09	4.04537e-08	-28.0169	hypo	lincRNA	ENSG00000223764	100130417	LINC02593	0	0	1	0	0	0
6	chr1	845737	845737	+	7.71754e-15	3.15071e-13	-28.1011	hypo	lincRNA	ENSG00000223764	100130417	LINC02593	0	0	1	0	0	0
7	chr1	845752	845752	+	3.30731e-14	1.25317e-12	-28.4281	hypo	lincRNA	ENSG00000223764	100130417	LINC02593	0	0	1	0	0	0
8	chr1	845847	845847	+	2.26281e-24	2.55497e-22	-33.0994	hypo	lincRNA	ENSG00000223764	100130417	LINC02593	0	0	1	0	0	0
9	chr1	852036	852036	+	4.24553e-09	8.20851e-08	-28.662	hypo	lincRNA	ENSG00000223764	100130417	LINC02593	0	0	0	0	0	0
10	chr1	852100	852100	-	5.57134e-08	9.07431e-07	-28.4901	hypo	lincRNA	ENSG00000223764	100130417	LINC02593	0	0	0	0	0	0
11	chr1	865538	865538	+	3.81483e-05	0.000368058	-28.4615	hypo	protein_coding	ENSG00000187634	148398	SAMD11	0	1	0	0	0	0
12	chr1	865539	865539	-	1.55808e-09	3.2132e-08	-25.9598	hypo	protein_coding	ENSG00000187634	148398	SAMD11	0	1	0	0	0	0
13	chr1	870425	870425	+	7.80946e-09	1.4511e-07	-32.8671	hypo	protein_coding	ENSG00000187634	148398	SAMD11	0	0	1	0	0	1
14	chr1	870443	870443	+	3.70485e-13	1.23869e-11	-38.8161	hypo	protein_coding	ENSG00000187634	148398	SAMD11	0	0	1	0	0	1
15	chr1	870459	870459	+	3.681e-13	1.23098e-11	-38.1944	hypo	protein_coding	ENSG00000187634	148398	SAMD11	0	0	1	0	0	1
16	chr1	870573	870573	+	1.40465e-13	4.94154e-12	-25.9434	hypo	protein_coding	ENSG00000187634	148398	SAMD11	0	0	1	0	0	1
17	chr1	870584	870584	+	1.21316e-14	4.84299e-13	-26.8822	hypo	protein_coding	ENSG00000187634	148398	SAMD11	0	0	1	0	0	1
18	chr1	870599	870599	+	6.91734e-21	5.48631e-19	-31.9338	hypo	protein_coding	ENSG00000187634	148398	SAMD11	0	0	1	0	0	1
19	chr1	870600	870600	-	1.3204e-20	1.01943e-18	-39.2473	hypo	protein_coding	ENSG00000187634	148398	SAMD11	0	0	1	0	0	1
20	chr1	870619	870619	+	9.91729e-33	2.48275e-30	-38.3617	hypo	protein_coding	ENSG00000187634	148398	SAMD11	0	0	1	0	0	1
21	chr1	870620	870620	-	1.9525e-15	8.55323e-14	-32.1809	hypo	protein_coding	ENSG00000187634	148398	SAMD11	0	0	1	0	0	1
22	chr1	870629	870629	-	8.97441e-13	2.85887e-11	-32.2364	hypo	protein_coding	ENSG00000187634	148398	SAMD11	0	0	1	0	0	1
23	chr1	870637	870637	+	2.60375e-08	4.4646e-07	-48.4434	hypo	protein_coding	ENSG00000187634	148398	SAMD11	0	0	1	0	0	1
24	chr1	870638	870638	-	9.71507e-20	6.87129e-18	-36.1391	hypo	protein_coding	ENSG00000187634	148398	SAMD11	0	0	1	0	0	1
25	chr1	870643	870643	+	2.06425e-05	0.000211013	-38.657	hypo	protein_coding	ENSG00000187634	148398	SAMD11	0	0	1	0	0	1
26	chr1	870651	870651	+	4.53752e-06	5.29049e-05	-39.6994	hypo	protein_coding	ENSG00000187634	148398	SAMD11	0	0	1	0	0	1
27	chr1	870658	870658	+	7.33975e-05	0.000664362	-30.7018	hypo	protein_coding	ENSG00000187634	148398	SAMD11	0	0	1	0	0	1
28	chr1	870660	870660	+	7.14969e-05	0.000648887	-32.8028	hypo	protein_coding	ENSG00000187634	148398	SAMD11	0	0	1	0	0	1
29	chr1	870792	870792	-	1.64043e-06	2.07962e-05	-35.357	hypo	protein_coding	ENSG00000187634	148398	SAMD11	0	0	1	0	0	1
30	chr1	870803	870803	-	9.47074e-06	0.000103749	-28.9451	hypo	protein_coding	ENSG00000187634	148398	SAMD11	0	0	1	0	0	1
31	chr1	870810	870810	+	1.04962e-10	2.55531e-09	-29.3716	hypo	protein_coding	ENSG00000187634	148398	SAMD11	0	0	1	0	0	1
32	chr1	870822	870822	+	6.92061e-16	3.18906e-14	-35.451	hypo	protein_coding	ENSG00000187634	148398	SAMD11	0	0	1	0	0	1
33	chr1	871229	871229	-	6.06395e-19	3.9275e-17	-45.8403	hypo	protein_coding	ENSG00000187634	148398	SAMD11	0	1	1	0	0	0
34	chr1	871641	871641	-	0.000210763	0.00170795	-25.6667	hypo	protein_coding	ENSG00000187634	148398	SAMD11	0	0	1	0	0	1
35	chr1	895128	895128	+	1.53068e-17	8.48736e-16	-33.6411	hypo	protein_coding	ENSG00000188976	26155	NOC2L	1	0	1	0	0	0
36	chr1	895141	895141	+	8.45269e-11	2.08493e-09	-25.5231	hypo	protein_coding	ENSG00000188976	26155	NOC2L	1	0	1	0	0	0
37	chr1	895150	895150	+	1.12421e-12	3.53934e-11	-28.3637	hypo	protein_coding	ENSG00000188976	26155	NOC2L	1	0	1	0	0	0
38	chr1	895164	895164	+	1.13356e-09	2.3859e-08	-31.2173	hypo	protein_coding	ENSG00000188976	26155	NOC2L	1	0	1	0	0	0
39	chr1	895299	895299	+	2.12282e-05	0.000216441	-31.139	hypo	protein_coding	ENSG00000188976	26155	NOC2L	1	0	1	0	0	0
40	chr1	895301	895301	+	5.33942e-06	6.1436e-05	-33.0805	hypo	protein_coding	ENSG00000188976	26155	NOC2L	1	0	1	0	0	0
41	chr1	895310	895310	+	6.84308e-08	1.09843e-06	-38.0869	hypo	protein_coding	ENSG00000188976	26155	NOC2L	1	0	1	0	0	0
42	chr1	895313	895313	+	1.0751e-06	1.40898e-05	-35.0373	hypo	protein_coding	ENSG00000188976	26155	NOC2L	1	0	1	0	0	0
43	chr1	895315	895315	+	7.76461e-07	1.0436e-05	-40.4793	hypo	protein_coding	ENSG00000188976	26155	NOC2L	1	0	1	0	0	0
44	chr1	895320	895320	+	3.84792e-09	7.4875e-08	-40.4661	hypo	protein_coding	ENSG00000188976	26155	NOC2L	1	0	1	0	0	0
45	chr1	895377	895377	-	5.34854e-16	2.49616e-14	-41.1508	hypo	protein_coding	ENSG00000187961	339451	KLHL17	1	0	1	0	0	0
46	chr1	895400	895400	-	9.25744e-15	3.74539e-13	-40.963	hypo	protein_coding	ENSG00000187961	339451	KLHL17	1	0	1	0	0	0
47	chr1	895414	895414	-	7.81165e-10	1.6814e-08	-33.1158	hypo	protein_coding	ENSG00000187961	339451	KLHL17	1	0	1	0	0	0
48	chr1	895416	895416	-	4.78236e-11	1.21948e-09	-36.0228	hypo	protein_coding	ENSG00000187961	339451	KLHL17	1	0	1	0	0	0
49	chr1	895424	895424	-	2.30963e-15	1.00308e-13	-42.6506	hypo	protein_coding	ENSG00000187961	339451	KLHL17	1	0	1	0	0	0
50	chr1	895731	895731	+	1.14666e-07	1.77607e-06	-29.6386	hypo	protein_coding	ENSG00000187961	339451	KLHL17	1	0	1	0	0	0
51	chr1	906156	906156	+	0.000524954	0.00382783	-31.3996	hypo	protein_coding	ENSG00000187583	84069	PLEKHN1	0	0	0	1	0	1
52	chr1	906302	906302	+	7.20535e-09	1.34585e-07	-31.8234	hypo	protein_coding	ENSG00000187583	84069	PLEKHN1	0	1	1	0	0	0
53	chr1	906374	906374	-	1.28162e-28	2.18341e-26	-43.0593	hypo	protein_coding	ENSG00000187583	84069	PLEKHN1	0	1	1	0	0	0
54	chr1	914633	914633	+	3.04056e-12	9.05629e-11	-25.8467	hypo	protein_coding	ENSG00000187642	84808	PERM1	0	1	0	1	0	0
55	chr1	967988	967988	+	1.91995e-27	2.92732e-25	-32.6413	hypo	protein_coding	ENSG00000188157	375790	AGRN	0	0	1	0	0	1
56	chr1	967998	967998	+	2.30046e-24	2.59594e-22	-33.7759	hypo	protein_coding	ENSG00000188157	375790	AGRN	0	0	1	0	0	1
57	chr1	968045	968045	-	2.73948e-11	7.21851e-10	-39.7113	hypo	protein_coding	ENSG00000188157	375790	AGRN	0	0	1	0	0	1
58	chr1	968333	968333	+	3.83845e-18	2.27616e-16	-47.3214	hypo	protein_coding	ENSG00000188157	375790	AGRN	0	0	1	0	0	1
59	chr1	968344	968344	+	7.51597e-13	2.41753e-11	-40.089	hypo	protein_coding	ENSG00000188157	375790	AGRN	0	0	1	0	0	1
60	chr1	968360	968360	+	8.16215e-09	1.51264e-07	-33.715	hypo	protein_coding	ENSG00000188157	375790	AGRN	0	0	1	0	0	1
61	chr1	968367	968367	+	7.99726e-17	4.09592e-15	-47.2222	hypo	protein_coding	ENSG00000188157	375790	AGRN	0	0	1	0	0	1
62	chr1	968373	968373	+	5.56707e-14	2.05337e-12	-43.578	hypo	protein_coding	ENSG00000188157	375790	AGRN	0	0	1	0	0	1
63	chr1	968388	968388	+	4.10152e-14	1.53747e-12	-50.5495	hypo	protein_coding	ENSG00000188157	375790	AGRN	0	0	1	0	0	1
64	chr1	968395	968395	+	7.12993e-11	1.7769e-09	-40.2941	hypo	protein_coding	ENSG00000188157	375790	AGRN	0	0	1	0	0	1
65	chr1	968397	968397	+	7.89605e-12	2.23178e-10	-47.1941	hypo	protein_coding	ENSG00000188157	375790	AGRN	0	0	1	0	0	1
66	chr1	968434	968434	+	1.28386e-13	4.53762e-12	-50.527	hypo	protein_coding	ENSG00000188157	375790	AGRN	0	0	1	0	0	1
67	chr1	968435	968435	-	9.86582e-10	2.09349e-08	-31.6989	hypo	protein_coding	ENSG00000188157	375790	AGRN	0	0	1	0	0	1
68	chr1	968472	968472	+	2.29448e-32	5.54229e-30	-53.7692	hypo	protein_coding	ENSG00000188157	375790	AGRN	0	0	1	0	0	1
69	chr1	968477	968477	+	3.43977e-21	2.8136e-19	-50.2795	hypo	protein_coding	ENSG00000188157	375790	AGRN	0	0	1	0	0	1
70	chr1	968491	968491	+	2.2089e-31	4.88579e-29	-55.2518	hypo	protein_coding	ENSG00000188157	375790	AGRN	0	0	1	0	0	1
71	chr1	968504	968504	+	3.15204e-22	2.86562e-20	-49.975	hypo	protein_coding	ENSG00000188157	375790	AGRN	0	0	1	0	0	1
72	chr1	968510	968510	+	1.05778e-28	1.82048e-26	-53.593	hypo	protein_coding	ENSG00000188157	375790	AGRN	0	0	1	0	0	1
73	chr1	968559	968559	-	1.41969e-22	1.33869e-20	-52.6448	hypo	protein_coding	ENSG00000188157	375790	AGRN	0	0	1	0	0	1
74	chr1	968564	968564	-	9.83005e-28	1.53961e-25	-57.0707	hypo	protein_coding	ENSG00000188157	375790	AGRN	0	0	1	0	0	1
75	chr1	968566	968566	-	2.12349e-23	2.17567e-21	-51.4409	hypo	protein_coding	ENSG00000188157	375790	AGRN	0	0	1	0	0	1
76	chr1	968568	968568	-	4.53808e-22	4.06232e-20	-51.8651	hypo	protein_coding	ENSG00000188157	375790	AGRN	0	0	1	0	0	1
77	chr1	968575	968575	-	1.84838e-15	8.11948e-14	-44.0421	hypo	protein_coding	ENSG00000188157	375790	AGRN	0	0	1	0	0	1
78	chr1	968581	968581	-	3.53101e-17	1.88234e-15	-46.8391	hypo	protein_coding	ENSG00000188157	375790	AGRN	0	0	1	0	0	1
79	chr1	968584	968584	-	5.92788e-12	1.70231e-10	-39.7862	hypo	protein_coding	ENSG00000188157	375790	AGRN	0	0	1	0	0	1
80	chr1	968862	968862	-	9.47235e-17	4.8127e-15	-41.5246	hypo	protein_coding	ENSG00000188157	375790	AGRN	0	0	1	0	0	1
81	chr1	968875	968875	-	6.18725e-18	3.58817e-16	-44.8742	hypo	protein_coding	ENSG00000188157	375790	AGRN	0	0	1	0	0	1
82	chr1	968877	968877	-	5.73238e-22	5.07249e-20	-48.055	hypo	protein_coding	ENSG00000188157	375790	AGRN	0	0	1	0	0	1
83	chr1	968887	968887	-	1.08113e-20	8.42046e-19	-45.2288	hypo	protein_coding	ENSG00000188157	375790	AGRN	0	0	1	0	0	1
84	chr1	968968	968968	-	1.67812e-25	2.11627e-23	-41.0312	hypo	protein_coding	ENSG00000188157	375790	AGRN	0	0	1	0	0	1
85	chr1	968987	968987	-	7.2413e-22	6.3382e-20	-37.8477	hypo	protein_coding	ENSG00000188157	375790	AGRN	0	0	1	0	0	1
86	chr1	968991	968991	-	2.86317e-21	2.36243e-19	-35.9228	hypo	protein_coding	ENSG00000188157	375790	AGRN	0	0	1	0	0	1
87	chr1	969011	969011	-	3.9732e-20	2.92551e-18	-35.9966	hypo	protein_coding	ENSG00000188157	375790	AGRN	0	0	1	0	0	1
88	chr1	969121	969121	-	2.53981e-16	1.23057e-14	-26.461	hypo	protein_coding	ENSG00000188157	375790	AGRN	0	0	1	0	0	1
89	chr1	969298	969298	-	1.18204e-19	8.28061e-18	-39.3171	hypo	protein_coding	ENSG00000188157	375790	AGRN	0	0	1	0	0	1
90	chr1	969300	969300	-	1.11619e-13	3.97347e-12	-30.0964	hypo	protein_coding	ENSG00000188157	375790	AGRN	0	0	1	0	0	1
91	chr1	969304	969304	-	2.59887e-13	8.85256e-12	-30.551	hypo	protein_coding	ENSG00000188157	375790	AGRN	0	0	1	0	0	1
92	chr1	969306	969306	+	6.98832e-07	9.46967e-06	-37.972	hypo	protein_coding	ENSG00000188157	375790	AGRN	0	0	1	0	0	1
93	chr1	969307	969307	-	9.60611e-17	4.87703e-15	-30.6287	hypo	protein_coding	ENSG00000188157	375790	AGRN	0	0	1	0	0	1
94	chr1	969391	969391	-	4.75694e-05	0.000449454	-25.2793	hypo	protein_coding	ENSG00000188157	375790	AGRN	0	0	1	0	0	1
95	chr1	975853	975853	-	0.000989781	0.00665696	-28.878	hypo	protein_coding	ENSG00000188157	375790	AGRN	0	0	1	0	0	1
96	chr1	975882	975882	-	3.0831e-09	6.08967e-08	-38.0952	hypo	protein_coding	ENSG00000188157	375790	AGRN	0	0	1	0	0	1
97	chr1	976050	976050	+	2.99859e-16	1.44156e-14	-26.3658	hypo	protein_coding	ENSG00000188157	375790	AGRN	0	1	1	0	0	0
98	chr1	976070	976070	+	2.1904e-16	1.06899e-14	-30.5627	hypo	protein_coding	ENSG00000188157	375790	AGRN	0	1	1	0	0	0
99	chr1	976076	976076	+	3.66438e-17	1.95017e-15	-31.0806	hypo	protein_coding	ENSG00000188157	375790	AGRN	0	1	1	0	0	0
100	chr1	976082	976082	+	3.43232e-17	1.83262e-15	-30.7225	hypo	protein_coding	ENSG00000188157	375790	AGRN	0	1	1	0	0	0
101	chr1	976091	976091	+	1.45348e-15	6.45976e-14	-33.7626	hypo	protein_coding	ENSG00000188157	375790	AGRN	0	1	1	0	0	0
102	chr1	976093	976093	+	3.24161e-14	1.22936e-12	-28.882	hypo	protein_coding	ENSG00000188157	375790	AGRN	0	1	1	0	0	0
103	chr1	976556	976556	+	7.95711e-05	0.000714528	-25.2165	hypo	protein_coding	ENSG00000188157	375790	AGRN	0	1	1	0	0	0
104	chr1	1005190	1005190	+	4.06597e-16	1.92498e-14	-29.4875	hypo	protein_coding	ENSG00000237330	401934	RNF223	0	0	1	0	0	0
105	chr1	1005191	1005191	-	7.96139e-16	3.64219e-14	-28.2924	hypo	protein_coding	ENSG00000237330	401934	RNF223	0	0	1	0	0	0
106	chr1	1019051	1019051	-	3.45389e-06	4.12018e-05	31.6327	hyper	protein_coding	ENSG00000237330	401934	RNF223	0	0	0	1	0	1
107	chr1	1076321	1076321	+	8.99348e-08	1.41647e-06	-38.3787	hypo	lincRNA	ENSG00000223823	254099	LINC01342	0	1	0	0	0	0
108	chr1	1076348	1076348	-	9.88717e-09	1.80958e-07	-28.7246	hypo	lincRNA	ENSG00000223823	254099	LINC01342	0	1	0	0	0	0
109	chr1	1096431	1096431	-	5.79175e-08	9.41349e-07	-28.3277	hypo	miRNA	ENSG00000207730	406984	MIR200B	0	0	0	1	0	0
110	chr1	1097110	1097110	+	1.58458e-05	0.000165923	29.1209	hyper	miRNA	ENSG00000207730	406984	MIR200B	0	0	0	1	0	0
111	chr1	1097517	1097517	-	1.66516e-07	2.51031e-06	26.6687	hyper	miRNA	ENSG00000207730	406984	MIR200B	0	0	0	1	0	0
112	chr1	1104388	1104388	+	2.02041e-08	3.52507e-07	25.5134	hyper	miRNA	ENSG00000198976	554210	MIR429	1	1	0	0	0	0
113	chr1	1108856	1108856	+	2.21365e-06	2.73988e-05	29.4768	hyper	protein_coding	ENSG00000162571	254173	TTLL10	1	0	0	1	0	0
114	chr1	1111270	1111270	+	2.06082e-06	2.56583e-05	29.5269	hyper	protein_coding	ENSG00000162571	254173	TTLL10	0	0	0	1	0	1
115	chr1	1111271	1111271	-	0.000575599	0.00414988	33.9771	hyper	protein_coding	ENSG00000162571	254173	TTLL10	0	0	0	1	0	1
116	chr1	1139749	1139749	-	1.83171e-07	2.74253e-06	-28.7263	hypo	protein_coding	ENSG00000186891	8784	TNFRSF18	0	0	0	1	0	1
117	chr1	1139755	1139755	+	4.94895e-10	1.09682e-08	-33.396	hypo	protein_coding	ENSG00000186891	8784	TNFRSF18	0	0	0	1	0	1
118	chr1	1142616	1142616	-	1.15744e-06	1.50848e-05	-36.0662	hypo	protein_coding	ENSG00000186891	8784	TNFRSF18	1	0	0	1	0	0
119	chr1	1174251	1174251	-	8.47393e-15	3.44421e-13	-47.561	hypo	protein_coding	ENSG00000176022	126792	B3GALT6	0	0	1	0	0	0
120	chr1	1175307	1175307	+	1.48806e-10	3.54585e-09	25.6392	hyper	protein_coding	ENSG00000184163	388581	C1QTNF12	0	0	0	1	0	0
121	chr1	1223322	1223322	-	4.63718e-10	1.03164e-08	-30.0076	hypo	protein_coding	ENSG00000162572	6339	SCNN1D	0	1	0	0	0	0
122	chr1	1223332	1223332	-	2.02047e-11	5.41744e-10	-31.2309	hypo	protein_coding	ENSG00000162572	6339	SCNN1D	0	1	0	0	0	0
123	chr1	1225781	1225781	+	3.9429e-10	8.8574e-09	-33.0701	hypo	miRNA	ENSG00000278073	102465434	MIR6726	0	0	0	0	0	1
124	chr1	1225810	1225810	+	4.04855e-05	0.000388447	-31.7216	hypo	miRNA	ENSG00000278073	102465434	MIR6726	0	0	0	0	0	1
125	chr1	1225823	1225823	+	0.000201614	0.0016419	-30.293	hypo	miRNA	ENSG00000278073	102465434	MIR6726	0	0	0	0	0	1
126	chr1	1226002	1226002	-	1.01875e-05	0.00011089	-26.2595	hypo	miRNA	ENSG00000278073	102465434	MIR6726	0	0	0	0	0	1
127	chr1	1226212	1226212	-	1.76238e-07	2.64622e-06	25.7902	hyper	miRNA	ENSG00000278073	102465434	MIR6726	0	0	0	0	0	1
128	chr1	1227680	1227680	+	1.3872e-05	0.000146984	34.2651	hyper	miRNA	ENSG00000278073	102465434	MIR6726	0	0	0	1	0	0
129	chr1	1235176	1235176	-	1.38581e-06	1.78131e-05	28.1944	hyper	miRNA	ENSG00000278073	102465434	MIR6726	0	0	0	0	0	1
130	chr1	1237829	1237829	-	3.49012e-07	4.98811e-06	-28.5284	hypo	protein_coding	ENSG00000131584	116983	ACAP3	0	0	0	0	0	1
131	chr1	1238396	1238396	+	8.17222e-07	1.09389e-05	32.8877	hyper	protein_coding	ENSG00000131584	116983	ACAP3	0	0	0	0	0	1
132	chr1	1238436	1238436	+	8.31592e-07	1.11171e-05	36.382	hyper	protein_coding	ENSG00000131584	116983	ACAP3	0	0	0	0	0	1
133	chr1	1238773	1238773	-	2.33827e-07	3.44041e-06	26.0854	hyper	protein_coding	ENSG00000131584	116983	ACAP3	0	0	0	0	0	1
134	chr1	1239435	1239435	-	0.000401091	0.00302095	34.3454	hyper	protein_coding	ENSG00000131584	116983	ACAP3	0	0	0	0	0	1
135	chr1	1244871	1244871	-	3.42206e-26	4.61019e-24	27.2603	hyper	protein_coding	ENSG00000169972	126789	PUSL1	1	1	1	0	0	0
136	chr1	1244880	1244880	-	2.11753e-44	1.44529e-41	28.6174	hyper	protein_coding	ENSG00000169972	126789	PUSL1	1	1	1	0	0	0
137	chr1	1244888	1244888	-	3.76322e-47	3.2129e-44	28.1299	hyper	protein_coding	ENSG00000169972	126789	PUSL1	1	1	1	0	0	0
138	chr1	1244893	1244893	-	5.65345e-53	8.18547e-50	29.7441	hyper	protein_coding	ENSG00000169972	126789	PUSL1	1	1	1	0	0	0
139	chr1	1245107	1245107	-	2.01692e-17	1.10435e-15	34.2476	hyper	protein_coding	ENSG00000169972	126789	PUSL1	0	1	1	0	0	0
140	chr1	1245116	1245116	-	3.38754e-19	2.25288e-17	32.9644	hyper	protein_coding	ENSG00000169972	126789	PUSL1	0	1	1	0	0	0
141	chr1	1245125	1245125	-	1.08137e-08	1.96771e-07	26.0046	hyper	protein_coding	ENSG00000169972	126789	PUSL1	0	1	1	0	0	0
142	chr1	1245148	1245148	-	4.86421e-15	2.0345e-13	36.0478	hyper	protein_coding	ENSG00000169972	126789	PUSL1	0	1	1	0	0	0
143	chr1	1290000	1290000	-	1.46263e-11	3.99293e-10	-29.6382	hypo	protein_coding	ENSG00000162576	54587	MXRA8	0	0	1	0	0	1
144	chr1	1290014	1290014	-	8.9593e-12	2.51493e-10	-30.6003	hypo	protein_coding	ENSG00000162576	54587	MXRA8	0	0	1	0	0	1
145	chr1	1290074	1290074	+	7.82728e-05	0.000703994	-25.8237	hypo	protein_coding	ENSG00000162576	54587	MXRA8	0	1	1	0	0	0
146	chr1	1290093	1290093	-	1.02729e-06	1.35108e-05	-25.741	hypo	protein_coding	ENSG00000162576	54587	MXRA8	0	1	1	0	0	0
147	chr1	1290424	1290424	+	1.5997e-10	3.79684e-09	-32.5101	hypo	protein_coding	ENSG00000162576	54587	MXRA8	0	1	1	0	0	0
148	chr1	1290428	1290428	+	2.0498e-09	4.15501e-08	-33.2117	hypo	protein_coding	ENSG00000162576	54587	MXRA8	0	1	1	0	0	0
149	chr1	1290443	1290443	+	2.28371e-17	1.24223e-15	-40.4883	hypo	protein_coding	ENSG00000162576	54587	MXRA8	0	1	1	0	0	0
150	chr1	1290445	1290445	+	1.53215e-17	8.49524e-16	-37.5596	hypo	protein_coding	ENSG00000162576	54587	MXRA8	0	1	1	0	0	0
151	chr1	1290452	1290452	+	2.28817e-14	8.84144e-13	-34.1432	hypo	protein_coding	ENSG00000162576	54587	MXRA8	0	1	1	0	0	0
152	chr1	1290465	1290465	+	6.97083e-17	3.59324e-15	-38.4808	hypo	protein_coding	ENSG00000162576	54587	MXRA8	0	1	1	0	0	0
153	chr1	1290467	1290467	+	2.74967e-13	9.3372e-12	-35.2565	hypo	protein_coding	ENSG00000162576	54587	MXRA8	0	1	1	0	0	0
154	chr1	1290479	1290479	-	6.64999e-17	3.4362e-15	-31.8305	hypo	protein_coding	ENSG00000162576	54587	MXRA8	0	1	1	0	0	0
155	chr1	1290481	1290481	-	4.69462e-22	4.19501e-20	-38.3652	hypo	protein_coding	ENSG00000162576	54587	MXRA8	0	1	1	0	0	0
156	chr1	1290487	1290487	-	3.0515e-14	1.16072e-12	-26.5355	hypo	protein_coding	ENSG00000162576	54587	MXRA8	0	1	1	0	0	0
157	chr1	1290504	1290504	-	1.53929e-20	1.18053e-18	-37.5247	hypo	protein_coding	ENSG00000162576	54587	MXRA8	0	1	1	0	0	0
158	chr1	1290507	1290507	-	2.1803e-21	1.81819e-19	-38.9731	hypo	protein_coding	ENSG00000162576	54587	MXRA8	0	1	1	0	0	0
159	chr1	1290519	1290519	-	7.62759e-28	1.20842e-25	-42.9575	hypo	protein_coding	ENSG00000162576	54587	MXRA8	0	1	1	0	0	0
160	chr1	1309585	1309585	-	2.59328e-05	0.000259531	27.913	hyper	protein_coding	ENSG00000175756	54998	AURKAIP1	1	1	1	0	0	0
161	chr1	1309605	1309605	-	3.80168e-05	0.000366899	25.8864	hyper	protein_coding	ENSG00000175756	54998	AURKAIP1	1	1	1	0	0	0
162	chr1	1309636	1309636	+	3.36784e-05	0.000328739	28.6429	hyper	protein_coding	ENSG00000175756	54998	AURKAIP1	1	1	1	0	0	0
163	chr1	1355250	1355250	-	0.00145275	0.00927583	25.9649	hyper	protein_coding	ENSG00000235098	441869	ANKRD65	0	0	1	0	0	1
164	chr1	1355257	1355257	-	0.00127745	0.0083006	26.9379	hyper	protein_coding	ENSG00000235098	441869	ANKRD65	0	0	1	0	0	1
165	chr1	1361145	1361145	+	9.43123e-09	1.73157e-07	-25.3376	hypo	protein_coding	ENSG00000205116	643965	TMEM88B	1	0	0	1	0	0
166	chr1	1361594	1361594	+	2.36645e-10	5.48318e-09	-28.1626	hypo	protein_coding	ENSG00000205116	643965	TMEM88B	1	1	1	0	0	0
167	chr1	1363810	1363810	+	3.22155e-09	6.34424e-08	-25.1236	hypo	protein_coding	ENSG00000205116	643965	TMEM88B	0	0	0	1	0	0
168	chr1	1363811	1363811	-	4.82937e-21	3.89372e-19	-28.6153	hypo	protein_coding	ENSG00000205116	643965	TMEM88B	0	0	0	1	0	0
169	chr1	1365953	1365953	+	3.26527e-21	2.67699e-19	28.3941	hyper	-	-	102724312	LINC01770	0	1	0	0	0	0
170	chr1	1366298	1366298	-	3.95026e-08	6.58443e-07	30.4348	hyper	-	-	102724312	LINC01770	0	1	0	0	0	1
171	chr1	1366314	1366314	-	0.00029496	0.00230252	31.3043	hyper	-	-	102724312	LINC01770	0	1	0	0	0	1
172	chr1	1367726	1367726	+	7.18338e-06	8.05827e-05	37.9944	hyper	-	-	102724312	LINC01770	0	0	0	0	0	1
173	chr1	1372387	1372387	+	5.32691e-06	6.13055e-05	29.0244	hyper	protein_coding	ENSG00000179403	64856	VWA1	0	1	0	1	0	1
174	chr1	1372438	1372438	-	4.5444e-08	7.50646e-07	41.6667	hyper	protein_coding	ENSG00000179403	64856	VWA1	0	1	0	1	0	1
175	chr1	1372677	1372677	+	5.73203e-08	9.32137e-07	27.3854	hyper	protein_coding	ENSG00000179403	64856	VWA1	0	1	0	1	0	1
176	chr1	1372726	1372726	-	5.03812e-05	0.000473457	30.263	hyper	protein_coding	ENSG00000179403	64856	VWA1	0	1	0	1	0	0
177	chr1	1385124	1385124	-	1.06584e-14	4.28375e-13	-31.5	hypo	protein_coding	ENSG00000215915	219293	ATAD3C	1	1	0	0	0	0
178	chr1	1421375	1421375	-	2.58596e-05	0.000258862	28.5197	hyper	protein_coding	ENSG00000160072	83858	ATAD3B	0	0	0	1	0	1
179	chr1	1471938	1471938	+	2.157e-06	2.67511e-05	27.7922	hyper	protein_coding	ENSG00000205090	339453	TMEM240	0	0	0	1	0	1
180	chr1	1481822	1481822	+	2.03495e-08	3.54877e-07	-25.5271	hypo	protein_coding	ENSG00000205090	339453	TMEM240	0	0	0	0	0	1
181	chr1	1534913	1534913	+	0.00114984	0.00757874	-25.5556	hypo	protein_coding	ENSG00000228594	643988	FNDC10	1	1	1	0	0	0
182	chr1	1534933	1534933	+	2.28767e-06	2.82388e-05	-37.5549	hypo	protein_coding	ENSG00000228594	643988	FNDC10	1	1	1	0	0	0
183	chr1	1563013	1563013	-	3.62258e-09	7.07739e-08	-26.7518	hypo	protein_coding	ENSG00000189409	8510	MMP23B	0	0	0	1	0	1
184	chr1	1695818	1695818	-	3.18753e-15	1.36195e-13	27.8261	hyper	protein_coding	ENSG00000008130	65220	NADK	0	0	0	0	0	1
185	chr1	1823423	1823423	+	1.59596e-08	2.82879e-07	35.2976	hyper	protein_coding	ENSG00000078369	2782	GNB1	1	0	0	1	0	0
186	chr1	1823440	1823440	+	3.86743e-07	5.48401e-06	33.6997	hyper	protein_coding	ENSG00000078369	2782	GNB1	1	0	0	1	0	0
187	chr1	1823471	1823471	+	6.04089e-07	8.2778e-06	36.0131	hyper	protein_coding	ENSG00000078369	2782	GNB1	1	0	0	1	0	0
188	chr1	1850233	1850233	+	8.13123e-20	5.79855e-18	26.2683	hyper	protein_coding	ENSG00000178821	339456	TMEM52	1	0	1	0	0	1
189	chr1	1856103	1856103	+	5.6098e-08	9.13366e-07	35.3968	hyper	protein_coding	ENSG00000178821	339456	TMEM52	0	0	0	0	0	1
190	chr1	1859841	1859841	-	0.000142331	0.00120353	-29.8729	hypo	protein_coding	ENSG00000178821	339456	TMEM52	0	0	0	1	0	1
191	chr1	1861344	1861344	-	2.85107e-05	0.000282789	25.7143	hyper	protein_coding	ENSG00000178821	339456	TMEM52	0	0	0	1	0	1
192	chr1	1861869	1861869	-	1.88587e-21	1.58342e-19	-41.2919	hypo	protein_coding	ENSG00000178821	339456	TMEM52	0	0	0	0	0	1
193	chr1	1879184	1879184	-	2.87614e-12	8.59278e-11	29.3333	hyper	protein_coding	ENSG00000178821	339456	TMEM52	0	0	0	0	0	1
194	chr1	1879205	1879205	-	8.1613e-10	1.75196e-08	29.6506	hyper	protein_coding	ENSG00000178821	339456	TMEM52	0	0	0	0	0	1
195	chr1	1909701	1909701	+	1.10039e-27	1.71548e-25	-29.6115	hypo	protein_coding	ENSG00000142609	85452	CFAP74	0	0	0	1	0	1
196	chr1	1916298	1916298	+	8.18218e-14	2.95789e-12	-37.5458	hypo	protein_coding	ENSG00000142609	85452	CFAP74	0	0	0	0	0	1
197	chr1	1935081	1935081	+	0.000704467	0.00495165	-25.4902	hypo	protein_coding	ENSG00000142609	85452	CFAP74	1	0	0	1	0	1
198	chr1	1935126	1935126	-	5.35307e-08	8.7425e-07	-27.1921	hypo	protein_coding	ENSG00000142609	85452	CFAP74	1	0	0	1	0	1
199	chr1	1935168	1935168	-	3.91998e-07	5.5535e-06	-25.3871	hypo	protein_coding	ENSG00000142609	85452	CFAP74	1	1	1	0	0	0
200	chr1	1935175	1935175	-	1.90966e-09	3.88926e-08	-26.6494	hypo	protein_coding	ENSG00000142609	85452	CFAP74	1	1	1	0	0	0
201	chr1	1935191	1935191	+	5.42499e-05	0.000506341	-35.9524	hypo	protein_coding	ENSG00000142609	85452	CFAP74	1	1	1	0	0	0
202	chr1	1935208	1935208	+	1.37851e-10	3.29963e-09	-50.6024	hypo	protein_coding	ENSG00000142609	85452	CFAP74	1	1	1	0	0	0
203	chr1	1935209	1935209	-	5.37128e-09	1.02286e-07	-32.5	hypo	protein_coding	ENSG00000142609	85452	CFAP74	1	1	1	0	0	0
204	chr1	1935211	1935211	+	7.89077e-10	1.69738e-08	-48.8939	hypo	protein_coding	ENSG00000142609	85452	CFAP74	1	1	1	0	0	0
205	chr1	1935221	1935221	+	8.40166e-08	1.32938e-06	-44.4013	hypo	protein_coding	ENSG00000142609	85452	CFAP74	1	1	1	0	0	0
206	chr1	1935232	1935232	+	1.09081e-11	3.02628e-10	-50.6024	hypo	protein_coding	ENSG00000142609	85452	CFAP74	1	1	1	0	0	0
207	chr1	1935233	1935233	-	2.07008e-10	4.83664e-09	-28.7356	hypo	protein_coding	ENSG00000142609	85452	CFAP74	1	1	1	0	0	0
208	chr1	1935234	1935234	+	2.40007e-12	7.24809e-11	-53.012	hypo	protein_coding	ENSG00000142609	85452	CFAP74	1	1	1	0	0	0
209	chr1	1935235	1935235	-	2.60233e-06	3.17836e-05	-26.8817	hypo	protein_coding	ENSG00000142609	85452	CFAP74	1	1	1	0	0	0
210	chr1	1935237	1935237	+	5.25693e-10	1.16067e-08	-49.4816	hypo	protein_coding	ENSG00000142609	85452	CFAP74	1	1	1	0	0	0
211	chr1	1935238	1935238	-	1.05976e-09	2.24007e-08	-31.6245	hypo	protein_coding	ENSG00000142609	85452	CFAP74	1	1	1	0	0	0
212	chr1	1935240	1935240	+	1.91943e-08	3.36089e-07	-30.1945	hypo	protein_coding	ENSG00000142609	85452	CFAP74	1	1	1	0	0	0
213	chr1	1935241	1935241	-	6.72902e-12	1.91909e-10	-31.8681	hypo	protein_coding	ENSG00000142609	85452	CFAP74	1	1	1	0	0	0
214	chr1	1935243	1935243	+	9.65694e-10	2.05227e-08	-32.7762	hypo	protein_coding	ENSG00000142609	85452	CFAP74	1	1	1	0	0	0
215	chr1	1935246	1935246	+	1.90591e-10	4.47814e-09	-34.2816	hypo	protein_coding	ENSG00000142609	85452	CFAP74	1	1	1	0	0	0
216	chr1	1935258	1935258	+	3.86629e-10	8.69493e-09	-33.6051	hypo	protein_coding	ENSG00000142609	85452	CFAP74	1	1	1	0	0	0
217	chr1	1935276	1935276	+	3.94944e-08	6.58318e-07	-30.4269	hypo	protein_coding	ENSG00000142609	85452	CFAP74	1	1	1	0	1	0
218	chr1	1935277	1935277	-	2.1901e-09	4.42048e-08	-29.2683	hypo	protein_coding	ENSG00000142609	85452	CFAP74	1	0	1	0	0	0
219	chr1	1935290	1935290	-	0.000100667	0.000882563	-29.6079	hypo	protein_coding	ENSG00000142609	85452	CFAP74	1	0	1	0	0	0
220	chr1	1935348	1935348	+	1.49219e-07	2.26709e-06	-31.8132	hypo	protein_coding	ENSG00000142609	85452	CFAP74	1	0	1	0	0	0
221	chr1	1935368	1935368	-	5.78105e-05	0.000535956	-27.0085	hypo	protein_coding	ENSG00000142609	85452	CFAP74	1	0	1	0	0	0
222	chr1	1935378	1935378	+	2.40188e-25	2.98346e-23	-31.6179	hypo	protein_coding	ENSG00000142609	85452	CFAP74	1	0	1	0	0	0
223	chr1	1935394	1935394	+	3.58697e-19	2.3798e-17	-27.8668	hypo	protein_coding	ENSG00000142609	85452	CFAP74	1	0	1	0	0	0
224	chr1	1935451	1935451	+	1.40676e-20	1.0831e-18	-26.4835	hypo	protein_coding	ENSG00000142609	85452	CFAP74	1	0	1	0	0	0
225	chr1	1950436	1950436	+	1.48859e-09	3.07949e-08	-26.4876	hypo	protein_coding	ENSG00000187730	2563	GABRD	1	0	1	0	0	0
226	chr1	1950461	1950461	+	5.51011e-11	1.3937e-09	-31.9539	hypo	protein_coding	ENSG00000187730	2563	GABRD	1	0	1	0	0	0
227	chr1	1950483	1950483	-	1.82479e-20	1.38896e-18	-37.5154	hypo	protein_coding	ENSG00000187730	2563	GABRD	1	0	1	0	0	0
228	chr1	1950485	1950485	-	8.10256e-14	2.93027e-12	-28.8175	hypo	protein_coding	ENSG00000187730	2563	GABRD	1	0	1	0	0	0
229	chr1	1950489	1950489	-	9.6954e-15	3.91502e-13	-33.0322	hypo	protein_coding	ENSG00000187730	2563	GABRD	1	0	1	0	0	0
230	chr1	1950507	1950507	-	1.16762e-14	4.66969e-13	-37.1463	hypo	protein_coding	ENSG00000187730	2563	GABRD	1	0	1	0	0	0
231	chr1	1950521	1950521	-	1.38486e-17	7.71318e-16	-28.9985	hypo	protein_coding	ENSG00000187730	2563	GABRD	1	0	1	0	0	0
232	chr1	1957299	1957299	+	9.93379e-16	4.49434e-14	26.7898	hyper	protein_coding	ENSG00000187730	2563	GABRD	0	0	1	0	0	1
233	chr1	1959548	1959548	-	8.50816e-10	1.82182e-08	-25.7642	hypo	protein_coding	ENSG00000187730	2563	GABRD	0	0	1	0	0	1
234	chr1	1963748	1963748	+	1.83783e-10	4.32693e-09	-31.4557	hypo	protein_coding	ENSG00000187730	2563	GABRD	0	0	0	1	0	0
235	chr1	1976137	1976137	+	2.93588e-19	1.96712e-17	-39.0008	hypo	antisense	ENSG00000226969	105378591	LOC105378591	0	0	1	0	0	0
236	chr1	1976288	1976288	-	1.10535e-06	1.44572e-05	-26.3104	hypo	antisense	ENSG00000226969	105378591	LOC105378591	0	0	1	0	0	0
237	chr1	1976643	1976643	-	1.20324e-06	1.56309e-05	-25.166	hypo	antisense	ENSG00000226969	105378591	LOC105378591	0	0	0	1	0	0
238	chr1	1976681	1976681	-	1.9046e-11	5.12654e-10	-31.3889	hypo	antisense	ENSG00000226969	105378591	LOC105378591	0	0	0	1	0	0
239	chr1	1983260	1983260	+	1.03783e-09	2.19633e-08	-25.9903	hypo	protein_coding	ENSG00000067606	5590	PRKCZ	0	0	0	1	0	1
240	chr1	1983261	1983261	-	2.67413e-15	1.1529e-13	-30.0112	hypo	protein_coding	ENSG00000067606	5590	PRKCZ	0	0	0	1	0	1
241	chr1	2036222	2036222	+	0.000138353	0.00117328	-29.2949	hypo	protein_coding	ENSG00000067606	5590	PRKCZ	1	1	0	0	0	1
242	chr1	2036234	2036234	+	1.41037e-05	0.000149238	-38.7155	hypo	protein_coding	ENSG00000067606	5590	PRKCZ	1	1	0	0	0	1
243	chr1	2036254	2036254	+	3.93438e-08	6.56011e-07	-42.5824	hypo	protein_coding	ENSG00000067606	5590	PRKCZ	1	1	0	0	0	1
244	chr1	2105571	2105571	-	0.000604619	0.00433212	-28.5683	hypo	protein_coding	ENSG00000162585	199990	FAAP20	0	0	0	0	0	1
245	chr1	2125054	2125054	+	4.09222e-07	5.77814e-06	30.4202	hyper	protein_coding	ENSG00000162585	199990	FAAP20	0	0	0	1	0	1
246	chr1	2125058	2125058	+	0.000301412	0.00234712	26.6387	hyper	protein_coding	ENSG00000162585	199990	FAAP20	0	0	0	1	0	1
247	chr1	2125182	2125182	+	1.82112e-08	3.20005e-07	27.906	hyper	protein_coding	ENSG00000162585	199990	FAAP20	0	1	0	1	0	0
248	chr1	2125186	2125186	+	5.06302e-06	5.8504e-05	25.371	hyper	protein_coding	ENSG00000162585	199990	FAAP20	0	1	0	1	0	0
249	chr1	2125205	2125205	+	2.80127e-10	6.42485e-09	35.4113	hyper	protein_coding	ENSG00000162585	199990	FAAP20	0	1	0	1	0	0
250	chr1	2125206	2125206	-	1.26833e-05	0.000135462	25.2116	hyper	protein_coding	ENSG00000162585	199990	FAAP20	0	1	0	1	0	0
251	chr1	2125244	2125244	-	6.61599e-11	1.65551e-09	25.4675	hyper	protein_coding	ENSG00000162585	199990	FAAP20	1	1	0	1	0	0
252	chr1	2125272	2125272	+	5.19499e-13	1.70598e-11	27.6883	hyper	protein_coding	ENSG00000162585	199990	FAAP20	1	1	0	1	0	0
253	chr1	2125275	2125275	+	2.26567e-18	1.37684e-16	41.2457	hyper	protein_coding	ENSG00000162585	199990	FAAP20	1	1	0	1	0	0
254	chr1	2125307	2125307	+	1.59982e-10	3.79705e-09	30.5572	hyper	protein_coding	ENSG00000162585	199990	FAAP20	1	1	0	1	0	0
255	chr1	2125333	2125333	-	1.61459e-15	7.13812e-14	45.4417	hyper	protein_coding	ENSG00000162585	199990	FAAP20	1	1	0	1	0	0
256	chr1	2125452	2125452	-	2.12469e-09	4.29719e-08	29.9362	hyper	protein_coding	ENSG00000162585	199990	FAAP20	1	1	0	1	0	1
257	chr1	2125489	2125489	-	1.35453e-12	4.22116e-11	32.4324	hyper	protein_coding	ENSG00000162585	199990	FAAP20	1	1	0	1	0	1
258	chr1	2125637	2125637	+	7.02591e-20	5.04192e-18	25.2823	hyper	protein_coding	ENSG00000162585	199990	FAAP20	1	0	0	1	0	1
259	chr1	2125661	2125661	+	2.14071e-23	2.19241e-21	35.6293	hyper	protein_coding	ENSG00000162585	199990	FAAP20	1	0	0	1	0	1
260	chr1	2136959	2136959	+	1.50746e-06	1.92416e-05	-30.974	hypo	protein_coding	ENSG00000162585	199990	FAAP20	0	0	1	0	0	1
261	chr1	2136963	2136963	+	5.27825e-06	6.07867e-05	-32.183	hypo	protein_coding	ENSG00000162585	199990	FAAP20	0	0	1	0	0	1
262	chr1	2136974	2136974	+	3.99798e-06	4.70989e-05	-28.1481	hypo	protein_coding	ENSG00000162585	199990	FAAP20	0	0	1	0	0	1
263	chr1	2136985	2136985	+	2.02103e-07	3.00416e-06	-28.5714	hypo	protein_coding	ENSG00000162585	199990	FAAP20	0	0	1	0	0	1
264	chr1	2136987	2136987	+	2.14184e-05	0.000218178	-26.3136	hypo	protein_coding	ENSG00000162585	199990	FAAP20	0	0	1	0	0	1
265	chr1	2137001	2137001	+	4.69802e-07	6.56417e-06	-26.1364	hypo	protein_coding	ENSG00000162585	199990	FAAP20	0	0	1	0	0	1
266	chr1	2137136	2137136	+	1.01575e-09	2.15194e-08	-28.3004	hypo	protein_coding	ENSG00000162585	199990	FAAP20	0	0	1	0	0	1
267	chr1	2145333	2145333	-	8.45061e-18	4.82633e-16	-31.6141	hypo	protein_coding	ENSG00000162585	199990	FAAP20	0	0	0	1	0	0
268	chr1	2158414	2158414	+	4.04834e-07	5.72107e-06	27.8718	hyper	protein_coding	ENSG00000157933	6497	SKI	0	0	1	0	0	0
269	chr1	2182334	2182334	+	0.000821223	0.00566027	-26.927	hypo	protein_coding	ENSG00000157933	6497	SKI	0	0	0	0	0	1
270	chr1	2218507	2218507	+	2.12404e-22	1.96492e-20	30.9392	hyper	protein_coding	ENSG00000157933	6497	SKI	0	0	0	0	0	1
271	chr1	2232579	2232579	+	4.92408e-06	5.70362e-05	-30.7844	hypo	transcribed_processed_pseudogene	ENSG00000269896	100129534	LOC100129534	0	0	1	0	0	1
272	chr1	2234632	2234632	-	7.46027e-09	1.39039e-07	28.1818	hyper	transcribed_processed_pseudogene	ENSG00000269896	100129534	LOC100129534	0	0	0	1	0	1
273	chr1	2253766	2253766	+	6.69048e-12	1.90858e-10	-32.5583	hypo	transcribed_processed_pseudogene	ENSG00000269896	100129534	LOC100129534	0	0	1	0	0	1
274	chr1	2253785	2253785	+	1.77933e-10	4.19679e-09	-27.6092	hypo	transcribed_processed_pseudogene	ENSG00000269896	100129534	LOC100129534	0	0	1	0	0	1
275	chr1	2253813	2253813	+	7.60427e-12	2.15398e-10	-34.3758	hypo	transcribed_processed_pseudogene	ENSG00000269896	100129534	LOC100129534	0	0	1	0	0	1
276	chr1	2253850	2253850	+	1.47533e-09	3.05402e-08	-26.9565	hypo	transcribed_processed_pseudogene	ENSG00000269896	100129534	LOC100129534	0	0	1	0	0	1
277	chr1	2253884	2253884	+	2.05639e-09	4.16744e-08	-26.745	hypo	transcribed_processed_pseudogene	ENSG00000269896	100129534	LOC100129534	0	0	1	0	0	1
278	chr1	2254150	2254150	+	1.29623e-06	1.67455e-05	-31.0855	hypo	transcribed_processed_pseudogene	ENSG00000269896	100129534	LOC100129534	0	0	1	0	0	1
279	chr1	2254207	2254207	-	1.95942e-08	3.42567e-07	-26.4513	hypo	transcribed_processed_pseudogene	ENSG00000269896	100129534	LOC100129534	0	0	1	0	0	1
280	chr1	2254308	2254308	+	4.45506e-49	4.54126e-46	48.0263	hyper	transcribed_processed_pseudogene	ENSG00000269896	100129534	LOC100129534	0	0	1	0	0	1
281	chr1	2254309	2254309	-	1.79255e-08	3.15308e-07	38.3871	hyper	transcribed_processed_pseudogene	ENSG00000269896	100129534	LOC100129534	0	0	1	0	0	1
282	chr1	2256029	2256029	+	9.17161e-16	4.1659e-14	-26.442	hypo	transcribed_processed_pseudogene	ENSG00000269896	100129534	LOC100129534	0	0	0	1	0	1
283	chr1	2263635	2263635	+	5.10629e-10	1.12947e-08	30.5693	hyper	transcribed_processed_pseudogene	ENSG00000269896	100129534	LOC100129534	0	0	0	0	0	1
284	chr1	2263636	2263636	-	2.06203e-10	4.81874e-09	33.2394	hyper	transcribed_processed_pseudogene	ENSG00000269896	100129534	LOC100129534	0	0	0	0	0	1
285	chr1	2266640	2266640	-	4.42689e-07	6.21307e-06	-25.6545	hypo	transcribed_processed_pseudogene	ENSG00000269896	100129534	LOC100129534	0	0	0	1	0	1
286	chr1	2266713	2266713	-	4.33379e-14	1.61962e-12	41.1952	hyper	transcribed_processed_pseudogene	ENSG00000269896	100129534	LOC100129534	0	0	0	1	0	1
287	chr1	2267662	2267662	+	1.25429e-09	2.62251e-08	47.7273	hyper	transcribed_processed_pseudogene	ENSG00000269896	100129534	LOC100129534	0	0	0	1	0	1
288	chr1	2269502	2269502	+	6.25402e-18	3.62542e-16	-42.0055	hypo	transcribed_processed_pseudogene	ENSG00000269896	100129534	LOC100129534	0	0	0	0	0	1
289	chr1	2279434	2279434	+	5.11319e-05	0.000479913	27.6363	hyper	transcribed_processed_pseudogene	ENSG00000269896	100129534	LOC100129534	0	0	0	0	0	1
290	chr1	2290658	2290658	+	5.91373e-17	3.07165e-15	42.6966	hyper	transcribed_processed_pseudogene	ENSG00000269896	100129534	LOC100129534	0	0	0	0	0	1
291	chr1	2290659	2290659	-	5.35943e-26	7.07111e-24	31.4317	hyper	transcribed_processed_pseudogene	ENSG00000269896	100129534	LOC100129534	0	0	0	0	0	1
292	chr1	2290682	2290682	-	7.75956e-14	2.81333e-12	25.3932	hyper	transcribed_processed_pseudogene	ENSG00000269896	100129534	LOC100129534	0	0	0	0	0	1
293	chr1	2309885	2309885	-	7.93708e-06	8.82474e-05	-27.5	hypo	protein_coding	ENSG00000116151	79906	MORN1	0	1	0	0	0	1
294	chr1	2338313	2338313	+	9.69566e-06	0.000105982	27.0754	hyper	protein_coding	ENSG00000157911	5192	PEX10	0	1	0	1	0	0
295	chr1	2346980	2346980	+	5.026e-07	6.98693e-06	26.0318	hyper	protein_coding	ENSG00000157911	5192	PEX10	0	0	0	1	0	0
296	chr1	2349835	2349835	+	1.4977e-10	3.56783e-09	-27.5114	hypo	protein_coding	ENSG00000157911	5192	PEX10	0	0	0	0	0	0
297	chr1	2349911	2349911	-	0.000851633	0.00584124	-27.6246	hypo	protein_coding	ENSG00000157911	5192	PEX10	0	0	0	0	0	0
298	chr1	2350922	2350922	+	1.21264e-10	2.92699e-09	-26.6945	hypo	protein_coding	ENSG00000157911	5192	PEX10	0	0	0	0	0	0
299	chr1	2357299	2357299	+	2.98848e-08	5.07618e-07	43.7452	hyper	protein_coding	ENSG00000157911	5192	PEX10	0	0	0	0	0	0
300	chr1	2360106	2360106	-	4.28142e-13	1.42035e-11	-25.6472	hypo	protein_coding	ENSG00000157911	5192	PEX10	0	0	1	0	0	0
301	chr1	2365018	2365018	+	1.13984e-16	5.74273e-15	-44.7869	hypo	protein_coding	ENSG00000157911	5192	PEX10	0	0	0	0	0	0
302	chr1	2365055	2365055	-	2.79703e-08	4.77254e-07	-26.5244	hypo	protein_coding	ENSG00000157911	5192	PEX10	0	0	0	0	0	0
303	chr1	2365064	2365064	+	3.01502e-08	5.11851e-07	-32.5418	hypo	protein_coding	ENSG00000157911	5192	PEX10	0	0	0	0	0	0
304	chr1	2365065	2365065	-	2.25804e-10	5.24718e-09	-27.6335	hypo	protein_coding	ENSG00000157911	5192	PEX10	0	0	0	0	0	0
305	chr1	2365300	2365300	-	2.19666e-13	7.54486e-12	-34.0492	hypo	protein_coding	ENSG00000157911	5192	PEX10	0	0	0	0	0	0
306	chr1	2365323	2365323	+	1.79045e-06	2.25428e-05	-29.8641	hypo	protein_coding	ENSG00000157911	5192	PEX10	0	0	0	0	0	0
307	chr1	2365324	2365324	-	3.14799e-18	1.88384e-16	-31.7002	hypo	protein_coding	ENSG00000157911	5192	PEX10	0	0	0	0	0	0
308	chr1	2365354	2365354	+	0.000655157	0.00464652	-26.0003	hypo	protein_coding	ENSG00000157911	5192	PEX10	0	0	0	0	0	0
309	chr1	2365377	2365377	+	1.37455e-05	0.000145751	-33.5388	hypo	protein_coding	ENSG00000157911	5192	PEX10	0	0	0	0	0	0
310	chr1	2365378	2365378	-	3.73008e-08	6.24132e-07	-35.8485	hypo	protein_coding	ENSG00000157911	5192	PEX10	0	0	0	0	0	0
311	chr1	2365404	2365404	-	2.06463e-08	3.59658e-07	-31.9988	hypo	protein_coding	ENSG00000157911	5192	PEX10	0	0	0	0	0	0
312	chr1	2365427	2365427	+	6.25248e-12	1.79005e-10	-32.1888	hypo	protein_coding	ENSG00000157911	5192	PEX10	0	0	0	0	0	0
313	chr1	2365467	2365467	+	1.69049e-07	2.54562e-06	-27.4442	hypo	protein_coding	ENSG00000157911	5192	PEX10	0	0	0	0	0	0
314	chr1	2365468	2365468	-	1.64922e-14	6.47965e-13	-31.0885	hypo	protein_coding	ENSG00000157911	5192	PEX10	0	0	0	0	0	0
315	chr1	2365492	2365492	-	5.00705e-23	4.93362e-21	-37.7953	hypo	protein_coding	ENSG00000157911	5192	PEX10	0	0	0	0	0	0
316	chr1	2365505	2365505	+	5.09436e-06	5.88325e-05	-30.5263	hypo	protein_coding	ENSG00000157911	5192	PEX10	0	0	0	0	0	0
317	chr1	2371170	2371170	-	1.25224e-07	1.92736e-06	-27.7413	hypo	protein_coding	ENSG00000157911	5192	PEX10	0	0	0	1	0	0
318	chr1	2375860	2375860	-	5.38319e-07	7.44523e-06	-25.2603	hypo	protein_coding	ENSG00000149527; ENSG00000276429	9651	PLCH2	0	0	0	1	0	0
319	chr1	2378522	2378522	-	0.000430876	0.00321779	-28.6718	hypo	protein_coding	ENSG00000149527; ENSG00000276429	9651	PLCH2	0	0	0	0	0	0
320	chr1	2383743	2383743	-	1.10869e-11	3.07305e-10	-32.3072	hypo	protein_coding	ENSG00000149527; ENSG00000276429	9651	PLCH2	0	0	0	0	0	0
321	chr1	2391041	2391041	+	7.57854e-06	8.46141e-05	34.9094	hyper	protein_coding	ENSG00000149527; ENSG00000276429	9651	PLCH2	0	0	0	0	0	0
322	chr1	2391090	2391090	-	1.2506e-09	2.61533e-08	-28.262	hypo	protein_coding	ENSG00000149527; ENSG00000276429	9651	PLCH2	0	0	0	0	0	0
323	chr1	2399745	2399745	+	6.96595e-07	9.44292e-06	-29.6017	hypo	protein_coding	ENSG00000149527; ENSG00000276429	9651	PLCH2	1	0	0	1	0	1
324	chr1	2399776	2399776	+	4.0099e-12	1.17612e-10	-39.1876	hypo	protein_coding	ENSG00000149527; ENSG00000276429	9651	PLCH2	1	0	0	1	0	1
325	chr1	2399777	2399777	-	1.09999e-07	1.70854e-06	-41.3793	hypo	protein_coding	ENSG00000149527; ENSG00000276429	9651	PLCH2	1	0	0	1	0	1
326	chr1	2399796	2399796	+	1.19398e-07	1.84409e-06	-28.237	hypo	protein_coding	ENSG00000149527; ENSG00000276429	9651	PLCH2	1	0	0	1	0	1
327	chr1	2399797	2399797	-	1.2225e-10	2.94921e-09	-49.607	hypo	protein_coding	ENSG00000149527; ENSG00000276429	9651	PLCH2	1	0	0	1	0	1
328	chr1	2403104	2403104	+	0.00132541	0.00856808	-25.1753	hypo	protein_coding	ENSG00000149527; ENSG00000276429	9651	PLCH2	0	0	0	0	0	1
329	chr1	2411138	2411138	-	1.01452e-09	2.1495e-08	-26.4851	hypo	protein_coding	ENSG00000149527; ENSG00000276429	9651	PLCH2	0	0	1	0	0	1
330	chr1	2435100	2435100	+	1.02452e-19	7.22569e-18	-29.2101	hypo	protein_coding	ENSG00000157881; ENSG00000273494	55229	PANK4	0	1	1	0	0	1
331	chr1	2435108	2435108	+	1.31408e-12	4.10172e-11	-29.4002	hypo	protein_coding	ENSG00000157881; ENSG00000273494	55229	PANK4	0	1	1	0	0	1
332	chr1	2435141	2435141	+	1.26557e-16	6.34471e-15	-28.6942	hypo	protein_coding	ENSG00000157881; ENSG00000273494	55229	PANK4	0	1	1	0	0	1
333	chr1	2435189	2435189	-	4.07213e-07	5.75251e-06	-25.6032	hypo	protein_coding	ENSG00000157881; ENSG00000273494	55229	PANK4	0	1	1	0	0	1
334	chr1	2435198	2435198	-	7.79998e-08	1.24065e-06	-26.8524	hypo	protein_coding	ENSG00000157881; ENSG00000273494	55229	PANK4	0	1	1	0	0	1
335	chr1	2460813	2460813	+	1.25895e-17	7.04614e-16	-30.3548	hypo	protein_coding	ENSG00000273529; ENSG00000197921	388585	HES5	1	1	1	0	0	0
336	chr1	2460818	2460818	+	9.27112e-20	6.57108e-18	-31.0863	hypo	protein_coding	ENSG00000273529; ENSG00000197921	388585	HES5	1	1	1	0	0	0
337	chr1	2460822	2460822	+	9.41804e-20	6.66943e-18	-36.2745	hypo	protein_coding	ENSG00000273529; ENSG00000197921	388585	HES5	1	1	1	0	0	0
338	chr1	2460825	2460825	+	1.21252e-11	3.34471e-10	-28.1342	hypo	protein_coding	ENSG00000273529; ENSG00000197921	388585	HES5	1	1	1	0	0	0
339	chr1	2460828	2460828	+	3.48883e-15	1.48371e-13	-29.8729	hypo	protein_coding	ENSG00000273529; ENSG00000197921	388585	HES5	1	1	1	0	0	0
340	chr1	2460836	2460836	+	3.80543e-15	1.61165e-13	-29.3169	hypo	protein_coding	ENSG00000273529; ENSG00000197921	388585	HES5	1	1	1	0	0	0
341	chr1	2460850	2460850	+	6.48318e-10	1.41208e-08	-25.469	hypo	protein_coding	ENSG00000273529; ENSG00000197921	388585	HES5	1	1	1	0	0	0
342	chr1	2460887	2460887	-	5.4733e-15	2.27497e-13	-27.1123	hypo	protein_coding	ENSG00000273529; ENSG00000197921	388585	HES5	1	1	1	0	0	0
343	chr1	2460893	2460893	-	3.68472e-14	1.38854e-12	-25.2002	hypo	protein_coding	ENSG00000273529; ENSG00000197921	388585	HES5	1	1	1	0	0	0
344	chr1	2460902	2460902	-	3.22288e-17	1.72654e-15	-27.7408	hypo	protein_coding	ENSG00000273529; ENSG00000197921	388585	HES5	1	1	1	0	0	0
345	chr1	2460993	2460993	-	5.04584e-22	4.49274e-20	-31.437	hypo	protein_coding	ENSG00000273529; ENSG00000197921	388585	HES5	1	1	1	0	0	0
346	chr1	2461005	2461005	-	1.83595e-05	0.000189712	-31.3725	hypo	protein_coding	ENSG00000273529; ENSG00000197921	388585	HES5	1	1	1	0	0	0
347	chr1	2461022	2461022	-	1.23113e-05	0.000131867	-32	hypo	protein_coding	ENSG00000273529; ENSG00000197921	388585	HES5	1	1	1	0	0	0
348	chr1	2461028	2461028	-	2.13085e-05	0.00021717	-30.6122	hypo	protein_coding	ENSG00000273529; ENSG00000197921	388585	HES5	1	1	1	0	0	0
349	chr1	2461035	2461035	-	3.60912e-06	4.29021e-05	-36	hypo	protein_coding	ENSG00000273529; ENSG00000197921	388585	HES5	1	1	1	0	0	0
350	chr1	2461037	2461037	-	0.000386494	0.00292353	-28.4314	hypo	protein_coding	ENSG00000273529; ENSG00000197921	388585	HES5	1	1	1	0	0	0
351	chr1	2461040	2461040	+	1.8434e-17	1.01308e-15	-28.409	hypo	protein_coding	ENSG00000273529; ENSG00000197921	388585	HES5	1	1	1	0	0	0
352	chr1	2461131	2461131	-	1.08201e-08	1.96875e-07	-30.0877	hypo	protein_coding	ENSG00000273529; ENSG00000197921	388585	HES5	1	1	1	0	0	0
353	chr1	2461172	2461172	-	7.1527e-10	1.54807e-08	-28.8084	hypo	protein_coding	ENSG00000273529; ENSG00000197921	388585	HES5	1	1	1	0	0	0
354	chr1	2461193	2461193	-	1.95064e-10	4.57587e-09	-29.8176	hypo	protein_coding	ENSG00000273529; ENSG00000197921	388585	HES5	1	0	1	0	0	1
355	chr1	2461201	2461201	-	2.4185e-09	4.85083e-08	-25.7143	hypo	protein_coding	ENSG00000273529; ENSG00000197921	388585	HES5	1	0	1	0	0	1
356	chr1	2461206	2461206	-	3.63079e-08	6.08669e-07	-25.1359	hypo	protein_coding	ENSG00000273529; ENSG00000197921	388585	HES5	1	0	1	0	0	1
357	chr1	2461228	2461228	-	2.51821e-08	4.3276e-07	-26.6833	hypo	protein_coding	ENSG00000273529; ENSG00000197921	388585	HES5	1	0	1	0	0	1
358	chr1	2461239	2461239	-	6.19767e-12	1.77554e-10	-25.9843	hypo	protein_coding	ENSG00000273529; ENSG00000197921	388585	HES5	1	0	1	0	0	1
359	chr1	2461397	2461397	-	0.000199109	0.00162367	-25.7892	hypo	protein_coding	ENSG00000273529; ENSG00000197921	388585	HES5	1	1	1	0	0	0
360	chr1	2461551	2461551	+	7.34629e-09	1.37044e-07	-27.2865	hypo	protein_coding	ENSG00000273529; ENSG00000197921	388585	HES5	1	1	1	0	0	0
361	chr1	2461633	2461633	-	3.6368e-09	7.10333e-08	-29.1436	hypo	protein_coding	ENSG00000273529; ENSG00000197921	388585	HES5	1	1	1	0	0	0
362	chr1	2461711	2461711	+	3.77464e-08	6.31066e-07	-27.2481	hypo	protein_coding	ENSG00000273529; ENSG00000197921	388585	HES5	1	0	1	0	0	0
363	chr1	2461713	2461713	+	1.40049e-10	3.34908e-09	-29.1139	hypo	protein_coding	ENSG00000273529; ENSG00000197921	388585	HES5	1	0	1	0	0	0
364	chr1	2461714	2461714	-	2.07471e-13	7.14743e-12	-30.1288	hypo	protein_coding	ENSG00000273529; ENSG00000197921	388585	HES5	1	0	1	0	0	0
365	chr1	2461715	2461715	+	3.34822e-08	5.6431e-07	-27.9381	hypo	protein_coding	ENSG00000273529; ENSG00000197921	388585	HES5	1	0	1	0	0	0
366	chr1	2461716	2461716	-	6.45196e-13	2.09272e-11	-32.3633	hypo	protein_coding	ENSG00000273529; ENSG00000197921	388585	HES5	1	0	1	0	0	0
367	chr1	2461718	2461718	+	1.63054e-08	2.88621e-07	-26.35	hypo	protein_coding	ENSG00000273529; ENSG00000197921	388585	HES5	1	0	1	0	0	0
368	chr1	2461719	2461719	-	2.09768e-10	4.8972e-09	-29.4783	hypo	protein_coding	ENSG00000273529; ENSG00000197921	388585	HES5	1	0	1	0	0	0
369	chr1	2461722	2461722	-	1.7131e-07	2.57746e-06	-25.5766	hypo	protein_coding	ENSG00000273529; ENSG00000197921	388585	HES5	1	0	1	0	0	0
370	chr1	2461734	2461734	+	1.59085e-10	3.77722e-09	-28.3951	hypo	protein_coding	ENSG00000273529; ENSG00000197921	388585	HES5	1	0	1	0	0	0
371	chr1	2461735	2461735	-	1.46061e-09	3.02501e-08	-27.4554	hypo	protein_coding	ENSG00000273529; ENSG00000197921	388585	HES5	1	0	1	0	0	0
372	chr1	2461736	2461736	+	2.71024e-11	7.14661e-10	-30.1205	hypo	protein_coding	ENSG00000273529; ENSG00000197921	388585	HES5	1	0	1	0	0	0
373	chr1	2461737	2461737	-	4.97968e-11	1.2672e-09	-28.463	hypo	protein_coding	ENSG00000273529; ENSG00000197921	388585	HES5	1	0	1	0	0	0
374	chr1	2461743	2461743	+	2.26969e-10	5.27291e-09	-27.8481	hypo	protein_coding	ENSG00000273529; ENSG00000197921	388585	HES5	1	0	1	0	0	0
375	chr1	2461744	2461744	-	2.56453e-14	9.84466e-13	-32.2739	hypo	protein_coding	ENSG00000273529; ENSG00000197921	388585	HES5	1	0	1	0	0	0
376	chr1	2461751	2461751	+	2.6903e-08	4.6024e-07	-27.6296	hypo	protein_coding	ENSG00000273529; ENSG00000197921	388585	HES5	1	0	1	0	0	0
377	chr1	2461752	2461752	-	9.74409e-17	4.94257e-15	-33.5714	hypo	protein_coding	ENSG00000273529; ENSG00000197921	388585	HES5	1	0	1	0	0	0
378	chr1	2461763	2461763	-	1.85408e-12	5.67926e-11	-29.3728	hypo	protein_coding	ENSG00000273529; ENSG00000197921	388585	HES5	1	0	1	0	0	0
379	chr1	2461838	2461838	+	5.5106e-16	2.56772e-14	-28.7033	hypo	protein_coding	ENSG00000273529; ENSG00000197921	388585	HES5	1	0	1	0	0	0
380	chr1	2488492	2488492	-	7.85071e-09	1.45837e-07	-25.4008	hypo	-	-	115110	TNFRSF14-AS1	1	0	0	0	0	1
381	chr1	2524233	2524233	+	4.62348e-32	1.08641e-29	-39.1881	hypo	protein_coding	ENSG00000275125; ENSG00000157870	127281	PRXL2B	0	0	0	0	0	1
382	chr1	2524234	2524234	-	7.62758e-06	8.51102e-05	-28.5507	hypo	protein_coding	ENSG00000275125; ENSG00000157870	127281	PRXL2B	0	0	0	0	0	1
383	chr1	2524242	2524242	+	1.8286e-23	1.88591e-21	-36.8619	hypo	protein_coding	ENSG00000275125; ENSG00000157870	127281	PRXL2B	0	0	0	0	0	1
384	chr1	2524265	2524265	+	2.49628e-32	6.00611e-30	-38.5741	hypo	protein_coding	ENSG00000275125; ENSG00000157870	127281	PRXL2B	0	0	0	0	0	1
385	chr1	2524271	2524271	+	7.70579e-52	1.0071e-48	-51.1336	hypo	protein_coding	ENSG00000275125; ENSG00000157870	127281	PRXL2B	0	0	0	0	0	1
386	chr1	2524280	2524280	+	4.55534e-29	8.11706e-27	-38.6074	hypo	protein_coding	ENSG00000275125; ENSG00000157870	127281	PRXL2B	0	1	0	0	0	0
387	chr1	2524308	2524308	-	1.88367e-22	1.75372e-20	-36.1255	hypo	protein_coding	ENSG00000275125; ENSG00000157870	127281	PRXL2B	0	1	0	0	0	0
388	chr1	2524339	2524339	+	1.20437e-10	2.90817e-09	-39.6172	hypo	protein_coding	ENSG00000275125; ENSG00000157870	127281	PRXL2B	0	1	0	0	0	0
389	chr1	2524340	2524340	-	6.33543e-22	5.58283e-20	-37.6568	hypo	protein_coding	ENSG00000275125; ENSG00000157870	127281	PRXL2B	0	1	0	0	0	0
390	chr1	2524395	2524395	-	1.90797e-07	2.8485e-06	-37.621	hypo	protein_coding	ENSG00000275125; ENSG00000157870	127281	PRXL2B	0	1	0	0	0	0
391	chr1	2524403	2524403	-	1.17274e-10	2.83697e-09	-39.6328	hypo	protein_coding	ENSG00000275125; ENSG00000157870	127281	PRXL2B	0	1	0	0	0	0
392	chr1	2524845	2524845	-	7.24849e-15	2.96937e-13	-30.9526	hypo	protein_coding	ENSG00000275125; ENSG00000157870	127281	PRXL2B	0	0	0	0	0	1
393	chr1	2529360	2529360	-	2.08257e-08	3.62578e-07	-29.8718	hypo	protein_coding	ENSG00000275125; ENSG00000157870	127281	PRXL2B	0	0	0	1	0	1
394	chr1	2535382	2535382	+	3.08085e-05	0.00030333	-32.5655	hypo	protein_coding	ENSG00000275125; ENSG00000157870	127281	PRXL2B	0	1	0	0	0	0
395	chr1	2535408	2535408	-	7.17011e-10	1.55167e-08	-30.1282	hypo	protein_coding	ENSG00000275125; ENSG00000157870	127281	PRXL2B	0	1	0	0	0	0
396	chr1	2535491	2535491	+	6.47652e-05	0.000593787	-31.5481	hypo	protein_coding	ENSG00000275125; ENSG00000157870	127281	PRXL2B	0	0	0	0	0	1
397	chr1	2576632	2576632	-	9.95882e-05	0.000874201	-29.5114	hypo	protein_coding	ENSG00000277131; ENSG00000142606	79258	MMEL1	0	0	0	1	0	1
398	chr1	2705936	2705936	+	8.61e-07	1.1479e-05	-28.8099	hypo	protein_coding	ENSG00000275571; ENSG00000215912	100287898	TTC34	1	0	0	1	0	1
399	chr1	2706666	2706666	+	2.75369e-07	4.00613e-06	26.024	hyper	protein_coding	ENSG00000275571; ENSG00000215912	100287898	TTC34	1	0	1	0	0	0
400	chr1	2706881	2706881	+	5.91278e-15	2.44752e-13	30.7852	hyper	protein_coding	ENSG00000275571; ENSG00000215912	100287898	TTC34	1	0	1	0	0	0
401	chr1	2716836	2716836	-	4.04346e-10	9.06885e-09	28.7726	hyper	protein_coding	ENSG00000275571; ENSG00000215912	100287898	TTC34	0	0	1	0	0	0
402	chr1	2716837	2716837	+	1.50249e-14	5.93202e-13	27.6434	hyper	protein_coding	ENSG00000275571; ENSG00000215912	100287898	TTC34	0	0	1	0	0	0
403	chr1	2717084	2717084	-	0.000239262	0.0019116	25.142	hyper	protein_coding	ENSG00000275571; ENSG00000215912	100287898	TTC34	0	0	1	0	0	0
404	chr1	2717087	2717087	-	5.57304e-05	0.000518694	25.2199	hyper	protein_coding	ENSG00000275571; ENSG00000215912	100287898	TTC34	0	0	1	0	0	0
405	chr1	2719724	2719724	-	6.02256e-21	4.81239e-19	-29.1567	hypo	protein_coding	ENSG00000275571; ENSG00000215912	100287898	TTC34	0	0	0	0	0	0
406	chr1	2721493	2721493	+	4.8069e-05	0.000453683	26.2042	hyper	protein_coding	ENSG00000275571; ENSG00000215912	100287898	TTC34	0	0	0	0	0	0
407	chr1	2727583	2727583	+	2.96238e-06	3.57987e-05	-28.0633	hypo	protein_coding	ENSG00000275571; ENSG00000215912	100287898	TTC34	0	0	0	0	0	0
408	chr1	2728371	2728371	+	0.000236543	0.00189221	-25.703	hypo	protein_coding	ENSG00000275571; ENSG00000215912	100287898	TTC34	0	0	0	0	0	0
409	chr1	2731278	2731278	-	2.3675e-13	8.10153e-12	33.3659	hyper	protein_coding	ENSG00000275571; ENSG00000215912	100287898	TTC34	0	0	0	0	0	0
410	chr1	2745620	2745620	+	1.40465e-18	8.74028e-17	-42.3345	hypo	protein_coding	ENSG00000275571; ENSG00000215912	100287898	TTC34	0	0	0	0	0	0
411	chr1	2750317	2750317	+	2.30924e-22	2.12765e-20	-43.9534	hypo	protein_coding	ENSG00000275571; ENSG00000215912	100287898	TTC34	0	0	0	0	0	0
412	chr1	2751189	2751189	+	0.00100007	0.00671602	-28.956	hypo	protein_coding	ENSG00000275571; ENSG00000215912	100287898	TTC34	0	0	0	0	0	0
413	chr1	2751885	2751885	-	1.6888e-05	0.000175824	-28.3333	hypo	protein_coding	ENSG00000275571; ENSG00000215912	100287898	TTC34	0	0	0	0	0	0
414	chr1	2772722	2772722	+	2.96654e-15	1.27227e-13	-34.2759	hypo	protein_coding	ENSG00000275571; ENSG00000215912	100287898	TTC34	0	0	0	1	0	0
415	chr1	2772771	2772771	+	1.57874e-14	6.21766e-13	-30.5558	hypo	protein_coding	ENSG00000275571; ENSG00000215912	100287898	TTC34	0	0	0	1	0	0
416	chr1	2772772	2772772	-	2.46839e-05	0.00024818	-27.6928	hypo	protein_coding	ENSG00000275571; ENSG00000215912	100287898	TTC34	0	0	0	1	0	0
417	chr1	2773719	2773719	+	4.81255e-07	6.71218e-06	-28.3649	hypo	protein_coding	ENSG00000275571; ENSG00000215912	100287898	TTC34	0	0	0	1	0	0
418	chr1	2773720	2773720	-	2.4445e-11	6.4838e-10	-35.0539	hypo	protein_coding	ENSG00000275571; ENSG00000215912	100287898	TTC34	0	0	0	1	0	0
419	chr1	2774875	2774875	-	2.35021e-16	1.14319e-14	-40.1371	hypo	protein_coding	ENSG00000275571; ENSG00000215912	100287898	TTC34	0	0	0	0	0	0
420	chr1	2775438	2775438	-	0.000152445	0.0012793	-25.2976	hypo	protein_coding	ENSG00000275571; ENSG00000215912	100287898	TTC34	0	0	0	1	0	0
421	chr1	2777601	2777601	-	1.36472e-08	2.44367e-07	-28.2488	hypo	protein_coding	ENSG00000275571; ENSG00000215912	100287898	TTC34	0	0	0	1	0	0
422	chr1	2778584	2778584	+	4.9647e-13	1.63447e-11	-33.3333	hypo	protein_coding	ENSG00000275571; ENSG00000215912	100287898	TTC34	0	0	0	1	0	0
423	chr1	2778595	2778595	+	3.27542e-09	6.44273e-08	-27.1946	hypo	protein_coding	ENSG00000275571; ENSG00000215912	100287898	TTC34	0	0	0	1	0	0
424	chr1	2778855	2778855	+	1.05466e-17	5.95613e-16	-43.2324	hypo	protein_coding	ENSG00000275571; ENSG00000215912	100287898	TTC34	0	0	0	1	0	0
425	chr1	2780234	2780234	+	1.76348e-09	3.60955e-08	-27.6481	hypo	protein_coding	ENSG00000275571; ENSG00000215912	100287898	TTC34	0	0	0	0	0	0
426	chr1	2780442	2780442	-	2.90343e-09	5.75556e-08	-28.5389	hypo	protein_coding	ENSG00000275571; ENSG00000215912	100287898	TTC34	0	0	0	0	0	0
427	chr1	2780550	2780550	-	0.000828153	0.00570116	-26.7246	hypo	protein_coding	ENSG00000275571; ENSG00000215912	100287898	TTC34	0	0	0	0	0	0
428	chr1	2780653	2780653	+	2.81939e-10	6.46328e-09	-42.2463	hypo	protein_coding	ENSG00000275571; ENSG00000215912	100287898	TTC34	0	0	0	0	0	0
429	chr1	2780654	2780654	-	4.11277e-24	4.52834e-22	-42.0596	hypo	protein_coding	ENSG00000275571; ENSG00000215912	100287898	TTC34	0	0	0	0	0	0
430	chr1	2780688	2780688	+	4.34096e-11	1.11355e-09	-43.9536	hypo	protein_coding	ENSG00000275571; ENSG00000215912	100287898	TTC34	0	0	0	0	0	0
431	chr1	2781423	2781423	-	1.37071e-08	2.45369e-07	-32.7273	hypo	protein_coding	ENSG00000275571; ENSG00000215912	100287898	TTC34	0	0	0	0	0	0
432	chr1	2781456	2781456	-	7.89994e-09	1.46686e-07	-38.4848	hypo	protein_coding	ENSG00000275571; ENSG00000215912	100287898	TTC34	0	0	0	0	0	0
433	chr1	2784926	2784926	+	1.62198e-10	3.84582e-09	-36.7044	hypo	protein_coding	ENSG00000275571; ENSG00000215912	100287898	TTC34	0	0	0	0	0	0
434	chr1	2790028	2790028	+	0.000210856	0.0017086	-25.8926	hypo	protein_coding	ENSG00000275571; ENSG00000215912	100287898	TTC34	0	0	0	0	0	0
435	chr1	2790081	2790081	-	2.25504e-10	5.24065e-09	-26.1884	hypo	protein_coding	ENSG00000275571; ENSG00000215912	100287898	TTC34	0	0	0	0	0	0
436	chr1	2791907	2791907	-	1.64734e-05	0.000171858	-40.0187	hypo	protein_coding	ENSG00000275571; ENSG00000215912	100287898	TTC34	0	0	0	0	0	0
437	chr1	2792472	2792472	+	5.98212e-08	9.69997e-07	-27.828	hypo	protein_coding	ENSG00000275571; ENSG00000215912	100287898	TTC34	0	0	0	0	0	0
438	chr1	2792550	2792550	-	2.04341e-11	5.47614e-10	-27.7141	hypo	protein_coding	ENSG00000275571; ENSG00000215912	100287898	TTC34	0	0	0	0	0	0
439	chr1	2792577	2792577	+	1.79276e-24	2.04505e-22	-39.3765	hypo	protein_coding	ENSG00000275571; ENSG00000215912	100287898	TTC34	0	0	0	0	0	0
440	chr1	2792578	2792578	-	8.11569e-15	3.30681e-13	-30.1161	hypo	protein_coding	ENSG00000275571; ENSG00000215912	100287898	TTC34	0	0	0	0	0	0
441	chr1	2792611	2792611	+	4.2549e-12	1.24399e-10	-29.909	hypo	protein_coding	ENSG00000275571; ENSG00000215912	100287898	TTC34	0	0	0	0	0	0
442	chr1	2792612	2792612	-	7.13464e-11	1.77799e-09	-44.5551	hypo	protein_coding	ENSG00000275571; ENSG00000215912	100287898	TTC34	0	0	0	0	0	0
443	chr1	2792618	2792618	+	7.91458e-14	2.86609e-12	-34.0415	hypo	protein_coding	ENSG00000275571; ENSG00000215912	100287898	TTC34	0	0	0	0	0	0
444	chr1	2792619	2792619	-	6.84729e-12	1.95082e-10	-51.3858	hypo	protein_coding	ENSG00000275571; ENSG00000215912	100287898	TTC34	0	0	0	0	0	0
445	chr1	2792656	2792656	-	1.72519e-05	0.000179289	-29.8985	hypo	protein_coding	ENSG00000275571; ENSG00000215912	100287898	TTC34	0	0	0	0	0	0
446	chr1	2796593	2796593	+	2.86846e-06	3.47551e-05	-38.4645	hypo	protein_coding	ENSG00000275571; ENSG00000215912	100287898	TTC34	0	0	0	0	0	0
447	chr1	2799564	2799564	+	6.39661e-09	1.20441e-07	-52.6442	hypo	protein_coding	ENSG00000275571; ENSG00000215912	100287898	TTC34	0	0	0	0	0	0
448	chr1	2799770	2799770	+	0.00128212	0.00832646	-26.8183	hypo	protein_coding	ENSG00000275571; ENSG00000215912	100287898	TTC34	0	0	0	0	0	0
449	chr1	2799776	2799776	+	7.5546e-06	8.4372e-05	-33.6264	hypo	protein_coding	ENSG00000275571; ENSG00000215912	100287898	TTC34	0	0	0	0	0	0
450	chr1	2805483	2805483	+	3.44913e-12	1.01997e-10	-25.8357	hypo	protein_coding	ENSG00000275571; ENSG00000215912	100287898	TTC34	0	0	0	0	0	0
451	chr1	2805484	2805484	-	2.18422e-08	3.79042e-07	-34.2029	hypo	protein_coding	ENSG00000275571; ENSG00000215912	100287898	TTC34	0	0	0	0	0	0
452	chr1	2805515	2805515	+	1.89333e-08	3.31781e-07	-25.6638	hypo	protein_coding	ENSG00000275571; ENSG00000215912	100287898	TTC34	0	0	0	0	0	0
453	chr1	2808143	2808143	+	1.9149e-11	5.15247e-10	-33.2749	hypo	protein_coding	ENSG00000275571; ENSG00000215912	100287898	TTC34	0	0	0	0	0	0
454	chr1	2808169	2808169	+	2.96431e-09	5.86908e-08	-26.6219	hypo	protein_coding	ENSG00000275571; ENSG00000215912	100287898	TTC34	0	0	0	0	0	0
455	chr1	2808258	2808258	-	1.23606e-05	0.00013234	-31.6717	hypo	protein_coding	ENSG00000275571; ENSG00000215912	100287898	TTC34	0	0	0	0	0	0
456	chr1	2808839	2808839	+	9.16495e-11	2.25019e-09	-37.6085	hypo	protein_coding	ENSG00000275571; ENSG00000215912	100287898	TTC34	0	0	0	0	0	0
457	chr1	2809245	2809245	+	1.01855e-05	0.00011087	-25.7807	hypo	protein_coding	ENSG00000275571; ENSG00000215912	100287898	TTC34	0	0	0	0	0	0
458	chr1	2811331	2811331	-	0.000264545	0.00209056	-26.4685	hypo	protein_coding	ENSG00000275571; ENSG00000215912	100287898	TTC34	0	0	0	0	0	0
459	chr1	2816017	2816017	+	2.1971e-19	1.49172e-17	-40.8276	hypo	protein_coding	ENSG00000275571; ENSG00000215912	100287898	TTC34	0	0	0	0	0	0
460	chr1	2817797	2817797	-	1.31509e-09	2.74192e-08	-36.4479	hypo	protein_coding	ENSG00000275571; ENSG00000215912	100287898	TTC34	0	0	0	0	0	0
461	chr1	2820580	2820580	+	4.57588e-06	5.33188e-05	-27.1007	hypo	protein_coding	ENSG00000275571; ENSG00000215912	100287898	TTC34	0	0	0	0	0	0
462	chr1	2823778	2823778	+	3.27414e-24	3.63972e-22	-36.5778	hypo	protein_coding	ENSG00000169717	140625	ACTRT2	0	0	0	0	0	0
463	chr1	2823784	2823784	+	3.2205e-10	7.32303e-09	-26.1566	hypo	protein_coding	ENSG00000169717	140625	ACTRT2	0	0	0	0	0	0
464	chr1	2823789	2823789	+	4.45099e-25	5.38664e-23	-38.8075	hypo	protein_coding	ENSG00000169717	140625	ACTRT2	0	0	0	0	0	0
465	chr1	2823858	2823858	-	1.95239e-09	3.97048e-08	-32.326	hypo	protein_coding	ENSG00000169717	140625	ACTRT2	0	0	0	0	0	0
466	chr1	2835798	2835798	+	1.80707e-10	4.25836e-09	-31.5865	hypo	protein_coding	ENSG00000169717	140625	ACTRT2	0	0	0	0	0	0
467	chr1	2837525	2837525	+	2.41466e-07	3.54525e-06	-28.0488	hypo	protein_coding	ENSG00000169717	140625	ACTRT2	0	0	0	0	0	0
468	chr1	2840264	2840264	+	5.43278e-11	1.37538e-09	-28.5608	hypo	protein_coding	ENSG00000169717	140625	ACTRT2	0	0	0	0	0	0
469	chr1	2843389	2843389	+	1.29445e-20	1.00057e-18	-30.0213	hypo	protein_coding	ENSG00000169717	140625	ACTRT2	0	0	0	0	0	0
470	chr1	2844136	2844136	+	7.66986e-06	8.55431e-05	-28.9216	hypo	protein_coding	ENSG00000169717	140625	ACTRT2	0	0	0	0	0	0
471	chr1	2847281	2847281	-	8.65485e-11	2.13198e-09	-25.2169	hypo	protein_coding	ENSG00000169717	140625	ACTRT2	0	0	1	0	0	0
472	chr1	2848110	2848110	+	3.56411e-10	8.05312e-09	-25.6597	hypo	protein_coding	ENSG00000169717	140625	ACTRT2	0	0	0	1	0	0
473	chr1	2848158	2848158	+	3.86984e-06	4.57134e-05	-25.5882	hypo	protein_coding	ENSG00000169717	140625	ACTRT2	0	0	0	1	0	0
474	chr1	2850337	2850337	+	3.06425e-08	5.19532e-07	-29.4826	hypo	protein_coding	ENSG00000169717	140625	ACTRT2	0	0	0	1	0	0
475	chr1	2850513	2850513	-	7.14301e-09	1.33499e-07	-25.3012	hypo	protein_coding	ENSG00000169717	140625	ACTRT2	0	0	0	1	0	0
476	chr1	2858540	2858540	+	1.77354e-13	6.16576e-12	-29.9851	hypo	protein_coding	ENSG00000169717	140625	ACTRT2	0	0	0	0	0	0
477	chr1	2858611	2858611	-	2.95784e-17	1.59051e-15	-29.5573	hypo	protein_coding	ENSG00000169717	140625	ACTRT2	0	0	0	0	0	0
478	chr1	2858648	2858648	-	6.06312e-38	2.4054e-35	-44.7859	hypo	protein_coding	ENSG00000169717	140625	ACTRT2	0	0	0	0	0	0
479	chr1	2863108	2863108	+	1.07568e-07	1.67303e-06	-28.7263	hypo	protein_coding	ENSG00000169717	140625	ACTRT2	0	0	0	0	0	0
480	chr1	2863739	2863739	+	5.52368e-13	1.80832e-11	-27.1132	hypo	protein_coding	ENSG00000169717	140625	ACTRT2	0	0	0	0	0	0
481	chr1	2863745	2863745	+	1.58284e-14	6.23265e-13	-28.4279	hypo	protein_coding	ENSG00000169717	140625	ACTRT2	0	0	0	0	0	0
482	chr1	2863772	2863772	+	2.10994e-13	7.26268e-12	-25.4486	hypo	protein_coding	ENSG00000169717	140625	ACTRT2	0	0	0	0	0	0
483	chr1	2863802	2863802	-	2.24203e-07	3.30855e-06	-32.0624	hypo	protein_coding	ENSG00000169717	140625	ACTRT2	0	0	0	0	0	0
484	chr1	2863816	2863816	-	3.06696e-17	1.64702e-15	-43.4932	hypo	protein_coding	ENSG00000169717	140625	ACTRT2	0	0	0	0	0	0
485	chr1	2863819	2863819	-	2.13053e-09	4.30825e-08	-36.4833	hypo	protein_coding	ENSG00000169717	140625	ACTRT2	0	0	0	0	0	0
486	chr1	2866128	2866128	+	2.15535e-07	3.19011e-06	-31.3466	hypo	protein_coding	ENSG00000169717	140625	ACTRT2	0	0	0	0	0	0
487	chr1	2866129	2866129	-	3.24835e-05	0.000318129	-25.9218	hypo	protein_coding	ENSG00000169717	140625	ACTRT2	0	0	0	0	0	0
488	chr1	2878456	2878456	-	6.36785e-07	8.69e-06	-29.9378	hypo	protein_coding	ENSG00000169717	140625	ACTRT2	0	0	0	1	0	0
489	chr1	2878502	2878502	-	6.77474e-07	9.20609e-06	-27.2769	hypo	protein_coding	ENSG00000169717	140625	ACTRT2	0	0	0	1	0	0
490	chr1	2878814	2878814	-	4.82792e-08	7.94166e-07	-26.6346	hypo	protein_coding	ENSG00000169717	140625	ACTRT2	0	0	0	0	0	0
491	chr1	2883626	2883626	+	0.000325698	0.00251295	-28.4922	hypo	protein_coding	ENSG00000169717	140625	ACTRT2	0	0	0	1	0	0
492	chr1	2889123	2889123	-	1.19624e-06	1.55457e-05	-25.2785	hypo	protein_coding	ENSG00000169717	140625	ACTRT2	0	0	0	0	0	0
493	chr1	2889164	2889164	-	1.30724e-08	2.34741e-07	-31.6126	hypo	protein_coding	ENSG00000169717	140625	ACTRT2	0	0	0	0	0	0
494	chr1	2889964	2889964	+	5.15394e-27	7.54294e-25	-26.7962	hypo	protein_coding	ENSG00000169717	140625	ACTRT2	0	0	0	0	0	0
495	chr1	2890369	2890369	+	4.27469e-14	1.59872e-12	-34.7171	hypo	protein_coding	ENSG00000169717	140625	ACTRT2	0	0	0	0	0	0
496	chr1	2890446	2890446	+	8.63209e-05	0.000768888	-30.0357	hypo	protein_coding	ENSG00000169717	140625	ACTRT2	0	0	0	0	0	0
497	chr1	2895482	2895482	+	5.56237e-05	0.000517791	-29.4983	hypo	protein_coding	ENSG00000169717	140625	ACTRT2	0	0	0	0	0	0
498	chr1	2895488	2895488	+	0.0001106	0.000959972	-25.4701	hypo	protein_coding	ENSG00000169717	140625	ACTRT2	0	0	0	0	0	0
499	chr1	2899656	2899656	+	2.0241e-08	3.53088e-07	-30.1839	hypo	protein_coding	ENSG00000169717	140625	ACTRT2	0	0	0	0	0	0
500	chr1	2900675	2900675	+	2.24655e-10	5.2221e-09	-27.0434	hypo	protein_coding	ENSG00000169717	140625	ACTRT2	0	0	0	0	0	0
501	chr1	2901877	2901877	+	2.33504e-08	4.03355e-07	35.97	hyper	protein_coding	ENSG00000169717	140625	ACTRT2	0	0	0	0	0	0
502	chr1	2901878	2901878	-	3.46255e-11	9.00112e-10	32.4405	hyper	protein_coding	ENSG00000169717	140625	ACTRT2	0	0	0	0	0	0
503	chr1	2902060	2902060	-	2.24199e-12	6.79684e-11	-30.4856	hypo	protein_coding	ENSG00000169717	140625	ACTRT2	0	0	0	0	0	0
504	chr1	2916333	2916333	+	1.24718e-07	1.92013e-06	-29.346	hypo	protein_coding	ENSG00000169717	140625	ACTRT2	0	0	0	0	0	0
505	chr1	2917911	2917911	+	8.71982e-05	0.000775962	-40.7317	hypo	protein_coding	ENSG00000169717	140625	ACTRT2	0	0	0	1	0	0
506	chr1	2920041	2920041	+	1.34046e-05	0.00014246	-33.4175	hypo	protein_coding	ENSG00000169717	140625	ACTRT2	0	0	0	1	0	0
507	chr1	2920126	2920126	-	2.63758e-12	7.92124e-11	-48.541	hypo	protein_coding	ENSG00000169717	140625	ACTRT2	0	0	0	1	0	0
508	chr1	2921301	2921301	-	6.27806e-16	2.90715e-14	-40.9207	hypo	protein_coding	ENSG00000169717	140625	ACTRT2	0	0	0	0	0	0
509	chr1	2921317	2921317	-	1.03833e-06	1.36459e-05	-29.4068	hypo	protein_coding	ENSG00000169717	140625	ACTRT2	0	0	0	0	0	0
510	chr1	2921335	2921335	-	3.30252e-11	8.60749e-10	-37.1472	hypo	protein_coding	ENSG00000169717	140625	ACTRT2	0	0	0	0	0	0
511	chr1	2928584	2928584	-	2.04221e-07	3.03366e-06	-27.9915	hypo	protein_coding	ENSG00000169717	140625	ACTRT2	0	0	0	1	0	0
512	chr1	2933613	2933613	+	2.1052e-07	3.12096e-06	-26.11	hypo	protein_coding	ENSG00000169717	140625	ACTRT2	0	0	0	0	0	0
513	chr1	2933714	2933714	-	8.01268e-07	1.0743e-05	-26.5092	hypo	protein_coding	ENSG00000169717	140625	ACTRT2	0	0	0	0	0	0
514	chr1	2935148	2935148	+	1.54763e-26	2.16314e-24	-42.6712	hypo	protein_coding	ENSG00000169717	140625	ACTRT2	0	0	0	0	0	0
515	chr1	2935157	2935157	+	2.48591e-22	2.28394e-20	-44.0711	hypo	protein_coding	ENSG00000169717	140625	ACTRT2	0	0	0	0	0	0
516	chr1	2935163	2935163	+	1.88577e-29	3.49087e-27	-47.7283	hypo	protein_coding	ENSG00000169717	140625	ACTRT2	0	0	0	0	0	0
517	chr1	2935214	2935214	+	2.5662e-08	4.40434e-07	-33.7212	hypo	protein_coding	ENSG00000169717	140625	ACTRT2	0	0	0	0	0	0
518	chr1	2935215	2935215	-	0.000132016	0.00112488	-28.5145	hypo	protein_coding	ENSG00000169717	140625	ACTRT2	0	0	0	0	0	0
519	chr1	2938985	2938985	+	7.21713e-23	7.0124e-21	-34.1424	hypo	protein_coding	ENSG00000169717	140625	ACTRT2	1	1	1	0	0	0
520	chr1	2939072	2939072	+	8.94482e-08	1.40926e-06	-29.4872	hypo	protein_coding	ENSG00000169717	140625	ACTRT2	0	1	0	1	0	0
521	chr1	2939073	2939073	-	2.14423e-13	7.37406e-12	-27.4177	hypo	protein_coding	ENSG00000169717	140625	ACTRT2	0	1	0	1	0	0
522	chr1	2939246	2939246	-	1.0372e-15	4.68281e-14	-25.8118	hypo	protein_coding	ENSG00000169717	140625	ACTRT2	0	1	0	1	0	0
523	chr1	2945550	2945550	+	1.14499e-05	0.000123416	-30.3838	hypo	protein_coding	ENSG00000169717	140625	ACTRT2	0	0	0	0	0	0
524	chr1	2945563	2945563	-	0.00140272	0.00899893	-27.1292	hypo	protein_coding	ENSG00000169717	140625	ACTRT2	0	0	0	0	0	0
525	chr1	2945571	2945571	-	7.71592e-05	0.000694898	-28.2651	hypo	protein_coding	ENSG00000169717	140625	ACTRT2	0	0	0	0	0	0
526	chr1	2945579	2945579	-	2.48886e-05	0.000250056	-34.5391	hypo	protein_coding	ENSG00000169717	140625	ACTRT2	0	0	0	0	0	0
527	chr1	2947030	2947030	-	1.81526e-12	5.5664e-11	-30.3452	hypo	protein_coding	ENSG00000169717	140625	ACTRT2	0	0	0	0	0	0
528	chr1	2947036	2947036	-	6.37172e-09	1.20017e-07	-29.2478	hypo	protein_coding	ENSG00000169717	140625	ACTRT2	0	0	0	0	0	0
529	chr1	2948860	2948860	+	2.58064e-20	1.9348e-18	-30.0247	hypo	protein_coding	ENSG00000169717	140625	ACTRT2	0	0	0	0	0	0
530	chr1	2949155	2949155	+	3.9114e-09	7.60371e-08	-29.3883	hypo	protein_coding	ENSG00000169717	140625	ACTRT2	0	0	0	0	0	0
531	chr1	2949173	2949173	+	4.30892e-09	8.32366e-08	-25.4827	hypo	protein_coding	ENSG00000169717	140625	ACTRT2	0	0	0	0	0	0
532	chr1	2949459	2949459	-	4.27034e-07	6.0089e-06	-37.4533	hypo	protein_coding	ENSG00000169717	140625	ACTRT2	0	0	0	0	0	0
533	chr1	2979036	2979036	-	4.43552e-09	8.55382e-08	-25.4898	hypo	antisense	ENSG00000177133	440556	PRDM16-DT	0	1	0	1	0	0
534	chr1	2979312	2979312	-	2.00143e-10	4.687e-09	-27.3121	hypo	antisense	ENSG00000177133	440556	PRDM16-DT	0	1	1	0	0	0
535	chr1	2979320	2979320	-	6.67728e-11	1.67006e-09	-28.8774	hypo	antisense	ENSG00000177133	440556	PRDM16-DT	0	1	1	0	0	0
536	chr1	2979338	2979338	-	2.43481e-08	4.19375e-07	-25.7565	hypo	antisense	ENSG00000177133	440556	PRDM16-DT	0	1	1	0	0	0
537	chr1	2979347	2979347	-	4.13942e-11	1.06467e-09	-25.4798	hypo	antisense	ENSG00000177133	440556	PRDM16-DT	0	1	1	0	0	0
538	chr1	2979349	2979349	+	8.54044e-11	2.10531e-09	-27.6119	hypo	antisense	ENSG00000177133	440556	PRDM16-DT	0	1	1	0	0	0
539	chr1	2979350	2979350	-	1.68966e-11	4.57471e-10	-31.0977	hypo	antisense	ENSG00000177133	440556	PRDM16-DT	0	1	1	0	0	0
540	chr1	2979384	2979384	+	2.18632e-07	3.23238e-06	-26.3855	hypo	antisense	ENSG00000177133	440556	PRDM16-DT	0	1	1	0	0	0
541	chr1	2979453	2979453	-	2.48351e-09	4.9727e-08	-27.8677	hypo	antisense	ENSG00000177133	440556	PRDM16-DT	0	1	1	0	0	0
542	chr1	2979458	2979458	-	5.23776e-09	9.99038e-08	-25.6628	hypo	antisense	ENSG00000177133	440556	PRDM16-DT	0	1	1	0	0	0
543	chr1	2979942	2979942	-	2.19955e-10	5.11895e-09	-28.0026	hypo	antisense	ENSG00000177133	440556	PRDM16-DT	0	1	1	0	0	0
544	chr1	2980094	2980094	+	7.77527e-18	4.4596e-16	-30.9972	hypo	antisense	ENSG00000177133	440556	PRDM16-DT	0	1	1	0	0	0
545	chr1	2980112	2980112	+	1.47445e-35	4.78479e-33	-43.7972	hypo	antisense	ENSG00000177133	440556	PRDM16-DT	0	1	1	0	0	0
546	chr1	2980114	2980114	+	2.68213e-22	2.45568e-20	-38.9981	hypo	antisense	ENSG00000177133	440556	PRDM16-DT	0	1	1	0	0	0
547	chr1	2980115	2980115	-	2.88512e-13	9.77224e-12	-32.2305	hypo	antisense	ENSG00000177133	440556	PRDM16-DT	0	1	1	0	0	0
548	chr1	2980119	2980119	+	6.0676e-17	3.14777e-15	-26.9742	hypo	antisense	ENSG00000177133	440556	PRDM16-DT	0	1	1	0	0	0
549	chr1	2980120	2980120	-	2.08969e-14	8.11412e-13	-32.1328	hypo	antisense	ENSG00000177133	440556	PRDM16-DT	0	1	1	0	0	0
550	chr1	2980127	2980127	+	1.1063e-29	2.09789e-27	-37.0192	hypo	antisense	ENSG00000177133	440556	PRDM16-DT	0	1	1	0	0	0
551	chr1	2980128	2980128	-	1.79876e-17	9.89975e-16	-34.2241	hypo	antisense	ENSG00000177133	440556	PRDM16-DT	0	1	1	0	0	0
552	chr1	2980136	2980136	+	2.07896e-18	1.2688e-16	-29.0305	hypo	antisense	ENSG00000177133	440556	PRDM16-DT	0	1	1	0	0	0
553	chr1	2980137	2980137	-	6.67578e-11	1.66972e-09	-26.0965	hypo	antisense	ENSG00000177133	440556	PRDM16-DT	0	1	1	0	0	0
554	chr1	2980151	2980151	-	3.44836e-13	1.15667e-11	-31.7427	hypo	antisense	ENSG00000177133	440556	PRDM16-DT	0	1	1	0	0	0
555	chr1	2980164	2980164	-	1.85535e-13	6.43522e-12	-27.9028	hypo	antisense	ENSG00000177133	440556	PRDM16-DT	0	1	1	0	0	0
556	chr1	2980218	2980218	+	2.30039e-15	9.99295e-14	-47.6467	hypo	antisense	ENSG00000177133	440556	PRDM16-DT	0	1	1	0	0	0
557	chr1	2980229	2980229	+	6.18079e-07	8.45406e-06	-37.1709	hypo	antisense	ENSG00000177133	440556	PRDM16-DT	0	1	1	0	0	0
558	chr1	2980230	2980230	-	2.39688e-09	4.80954e-08	-34.7222	hypo	antisense	ENSG00000177133	440556	PRDM16-DT	0	1	1	0	0	0
559	chr1	2980241	2980241	+	2.60431e-13	8.86899e-12	-39.0244	hypo	antisense	ENSG00000177133	440556	PRDM16-DT	0	1	1	0	0	0
560	chr1	2980242	2980242	-	9.27278e-12	2.59677e-10	-35.4167	hypo	antisense	ENSG00000177133	440556	PRDM16-DT	0	1	1	0	0	0
561	chr1	2980248	2980248	+	3.90703e-07	5.53653e-06	-32.5	hypo	antisense	ENSG00000177133	440556	PRDM16-DT	0	1	1	0	0	0
562	chr1	2980249	2980249	-	8.18393e-13	2.62056e-11	-37.0603	hypo	antisense	ENSG00000177133	440556	PRDM16-DT	0	1	1	0	0	0
563	chr1	2980263	2980263	+	1.60153e-11	4.34966e-10	-39.972	hypo	antisense	ENSG00000177133	440556	PRDM16-DT	0	1	1	0	0	0
564	chr1	2980264	2980264	-	1.50294e-09	3.10697e-08	-32.7682	hypo	antisense	ENSG00000177133	440556	PRDM16-DT	0	1	1	0	0	0
565	chr1	2980271	2980271	-	2.68173e-15	1.15603e-13	-38.908	hypo	antisense	ENSG00000177133	440556	PRDM16-DT	0	1	1	0	0	0
566	chr1	2983996	2983996	+	1.00848e-08	1.8433e-07	-26.3971	hypo	antisense	ENSG00000177133	440556	PRDM16-DT	1	1	1	0	0	0
567	chr1	2984526	2984526	-	3.6339e-15	1.54201e-13	-34.9275	hypo	antisense	ENSG00000177133	440556	PRDM16-DT	1	0	1	0	0	0
568	chr1	2984537	2984537	-	3.09133e-19	2.0658e-17	-41.2087	hypo	antisense	ENSG00000177133	440556	PRDM16-DT	1	0	1	0	0	0
569	chr1	2984554	2984554	-	1.29032e-27	1.99961e-25	-49.5003	hypo	antisense	ENSG00000177133	440556	PRDM16-DT	1	0	1	0	0	0
570	chr1	2984578	2984578	+	6.31664e-07	8.62573e-06	-34.2461	hypo	antisense	ENSG00000177133	440556	PRDM16-DT	1	0	1	0	0	0
571	chr1	2984600	2984600	+	2.18925e-07	3.23644e-06	-37.268	hypo	antisense	ENSG00000177133	440556	PRDM16-DT	1	0	1	0	0	0
572	chr1	2984960	2984960	+	3.26112e-47	2.80232e-44	-59.6753	hypo	antisense	ENSG00000177133	440556	PRDM16-DT	1	0	1	0	0	0
573	chr1	2984975	2984975	+	1.65424e-41	8.94312e-39	-57.8472	hypo	antisense	ENSG00000177133	440556	PRDM16-DT	1	0	1	0	0	0
574	chr1	2984980	2984980	+	2.23008e-45	1.64704e-42	-60.0337	hypo	antisense	ENSG00000177133	440556	PRDM16-DT	1	0	1	0	0	0
575	chr1	2984982	2984982	+	4.31571e-48	4.04862e-45	-61.6354	hypo	antisense	ENSG00000177133	440556	PRDM16-DT	1	0	1	0	0	0
576	chr1	2984994	2984994	+	2.46398e-42	1.42725e-39	-59.1589	hypo	antisense	ENSG00000177133	440556	PRDM16-DT	1	0	1	0	0	0
577	chr1	2985000	2985000	+	2.93122e-38	1.19859e-35	-56.5475	hypo	antisense	ENSG00000177133	440556	PRDM16-DT	1	0	1	0	0	0
578	chr1	2985121	2985121	+	6.47522e-08	1.04382e-06	-28.3454	hypo	protein_coding	ENSG00000142611	63976	PRDM16	1	0	1	0	0	0
579	chr1	2985131	2985131	+	2.62274e-09	5.23172e-08	-34.1169	hypo	protein_coding	ENSG00000142611	63976	PRDM16	1	0	1	0	0	0
580	chr1	2985133	2985133	+	1.40856e-12	4.38142e-11	-35.8703	hypo	protein_coding	ENSG00000142611	63976	PRDM16	1	0	1	0	0	0
581	chr1	2985142	2985142	+	2.00862e-12	6.12568e-11	-35.4358	hypo	protein_coding	ENSG00000142611	63976	PRDM16	1	0	1	0	0	0
582	chr1	2985157	2985157	+	4.61818e-07	6.46065e-06	-27.613	hypo	protein_coding	ENSG00000142611	63976	PRDM16	1	0	1	0	0	0
583	chr1	2985168	2985168	+	1.47285e-08	2.62423e-07	-30.5014	hypo	protein_coding	ENSG00000142611	63976	PRDM16	1	0	1	0	0	0
584	chr1	2985206	2985206	-	0.000172337	0.00142781	-34.8039	hypo	protein_coding	ENSG00000142611	63976	PRDM16	1	0	1	0	0	0
585	chr1	2987348	2987348	-	5.47701e-19	3.56226e-17	26.1521	hyper	protein_coding	ENSG00000142611	63976	PRDM16	0	0	1	0	0	1
586	chr1	2987377	2987377	-	5.12252e-23	5.03931e-21	27.2385	hyper	protein_coding	ENSG00000142611	63976	PRDM16	0	0	1	0	0	1
587	chr1	2987388	2987388	-	7.1056e-25	8.42893e-23	39.433	hyper	protein_coding	ENSG00000142611	63976	PRDM16	0	0	1	0	0	1
588	chr1	2987448	2987448	-	2.85346e-06	3.4588e-05	39.9081	hyper	protein_coding	ENSG00000142611	63976	PRDM16	0	0	1	0	0	1
589	chr1	2987451	2987451	-	2.59292e-05	0.000259499	32.4661	hyper	protein_coding	ENSG00000142611	63976	PRDM16	0	0	1	0	0	1
590	chr1	2987453	2987453	-	3.15811e-05	0.00031018	33.1944	hyper	protein_coding	ENSG00000142611	63976	PRDM16	0	0	1	0	0	1
591	chr1	2987458	2987458	-	1.30279e-05	0.000138822	36.249	hyper	protein_coding	ENSG00000142611	63976	PRDM16	0	0	1	0	0	1
592	chr1	2987464	2987464	-	0.000150121	0.00126199	27.5282	hyper	protein_coding	ENSG00000142611	63976	PRDM16	0	0	1	0	0	1
593	chr1	2987511	2987511	+	1.88754e-10	4.43718e-09	30.4756	hyper	protein_coding	ENSG00000142611	63976	PRDM16	0	0	1	0	0	1
594	chr1	2987521	2987521	+	1.59932e-12	4.93744e-11	27.31	hyper	protein_coding	ENSG00000142611	63976	PRDM16	0	0	1	0	0	1
595	chr1	2987522	2987522	-	5.30061e-12	1.53146e-10	27.6993	hyper	protein_coding	ENSG00000142611	63976	PRDM16	0	0	1	0	0	1
596	chr1	2987525	2987525	+	1.80705e-09	3.69256e-08	25.7991	hyper	protein_coding	ENSG00000142611	63976	PRDM16	0	0	1	0	0	1
597	chr1	2987539	2987539	+	4.83003e-11	1.23104e-09	28.7978	hyper	protein_coding	ENSG00000142611	63976	PRDM16	0	0	1	0	0	1
598	chr1	2987654	2987654	+	2.63907e-09	5.26204e-08	26.3096	hyper	protein_coding	ENSG00000142611	63976	PRDM16	0	0	1	0	0	1
599	chr1	2987655	2987655	-	1.61617e-05	0.000168901	26.3808	hyper	protein_coding	ENSG00000142611	63976	PRDM16	0	0	1	0	0	1
600	chr1	2987862	2987862	+	1.08808e-06	1.42467e-05	26.0393	hyper	protein_coding	ENSG00000142611	63976	PRDM16	0	0	1	0	0	1
601	chr1	2989744	2989744	+	0.00117973	0.00774927	-26.5385	hypo	protein_coding	ENSG00000142611	63976	PRDM16	0	0	0	1	0	1
602	chr1	2990032	2990032	-	3.43296e-08	5.77674e-07	-27.6923	hypo	protein_coding	ENSG00000142611	63976	PRDM16	0	0	1	0	0	1
603	chr1	2990093	2990093	+	9.98184e-18	5.65447e-16	-29.1975	hypo	protein_coding	ENSG00000142611	63976	PRDM16	0	0	1	0	0	1
604	chr1	2990105	2990105	+	2.94093e-14	1.12119e-12	-29.4967	hypo	protein_coding	ENSG00000142611	63976	PRDM16	0	0	1	0	0	1
605	chr1	2990109	2990109	+	4.97203e-20	3.61986e-18	-30.5456	hypo	protein_coding	ENSG00000142611	63976	PRDM16	0	0	1	0	0	1
606	chr1	2990123	2990123	+	2.21031e-14	8.55812e-13	-28.2084	hypo	protein_coding	ENSG00000142611	63976	PRDM16	0	0	1	0	0	1
607	chr1	2990129	2990129	+	1.11784e-14	4.48174e-13	-26.345	hypo	protein_coding	ENSG00000142611	63976	PRDM16	0	0	1	0	0	1
608	chr1	2990174	2990174	-	3.50088e-12	1.03433e-10	-26.9697	hypo	protein_coding	ENSG00000142611	63976	PRDM16	0	0	1	0	0	1
609	chr1	2990186	2990186	-	4.94364e-14	1.83481e-12	-33.6926	hypo	protein_coding	ENSG00000142611	63976	PRDM16	0	0	1	0	0	1
610	chr1	2990210	2990210	-	3.69966e-12	1.08956e-10	-26.1468	hypo	protein_coding	ENSG00000142611	63976	PRDM16	0	0	1	0	0	1
611	chr1	2990217	2990217	-	3.2802e-14	1.24339e-12	-26.7097	hypo	protein_coding	ENSG00000142611	63976	PRDM16	0	0	1	0	0	1
612	chr1	2990406	2990406	-	2.29703e-10	5.33232e-09	-25.5044	hypo	protein_coding	ENSG00000142611	63976	PRDM16	0	0	1	0	0	1
613	chr1	2991299	2991299	+	0.000253276	0.00201139	26.1905	hyper	protein_coding	ENSG00000142611	63976	PRDM16	0	0	0	1	0	1
614	chr1	2995634	2995634	-	0.00102289	0.00684892	31.5829	hyper	protein_coding	ENSG00000142611	63976	PRDM16	0	0	0	1	0	1
615	chr1	2995649	2995649	-	0.000275097	0.00216422	34.7985	hyper	protein_coding	ENSG00000142611	63976	PRDM16	0	0	0	1	0	1
616	chr1	2995655	2995655	-	0.000548554	0.0039777	34.4217	hyper	protein_coding	ENSG00000142611	63976	PRDM16	0	0	0	1	0	1
617	chr1	2995690	2995690	+	0.000840695	0.00577574	28.3916	hyper	protein_coding	ENSG00000142611	63976	PRDM16	0	0	0	1	0	1
618	chr1	2995715	2995715	-	9.40125e-09	1.72655e-07	25.1525	hyper	protein_coding	ENSG00000142611	63976	PRDM16	0	0	0	1	0	1
619	chr1	3011332	3011332	-	2.37645e-09	4.77068e-08	-27.7603	hypo	protein_coding	ENSG00000142611	63976	PRDM16	0	0	0	0	0	1
620	chr1	3011343	3011343	-	4.32477e-14	1.61653e-12	-33.0529	hypo	protein_coding	ENSG00000142611	63976	PRDM16	0	0	0	0	0	1
621	chr1	3011608	3011608	-	5.65007e-16	2.62974e-14	-36.5238	hypo	protein_coding	ENSG00000142611	63976	PRDM16	0	0	0	0	0	1
622	chr1	3016059	3016059	-	2.11612e-09	4.28071e-08	-29.5214	hypo	miRNA	ENSG00000283572	100422968	MIR4251	0	0	0	0	0	1
623	chr1	3017567	3017567	+	2.69009e-08	4.60216e-07	-27.6158	hypo	miRNA	ENSG00000283572	100422968	MIR4251	0	0	0	0	0	1
624	chr1	3017608	3017608	-	7.55406e-07	1.01746e-05	-26.7796	hypo	miRNA	ENSG00000283572	100422968	MIR4251	0	0	0	0	0	1
625	chr1	3018333	3018333	+	5.93554e-12	1.70442e-10	-28.5714	hypo	miRNA	ENSG00000283572	100422968	MIR4251	0	0	0	0	0	1
626	chr1	3018383	3018383	+	4.5187e-14	1.68433e-12	-36.0963	hypo	miRNA	ENSG00000283572	100422968	MIR4251	0	0	0	0	0	1
627	chr1	3026142	3026142	+	3.00327e-15	1.28719e-13	-37.2852	hypo	miRNA	ENSG00000283572	100422968	MIR4251	0	0	0	0	0	1
628	chr1	3026151	3026151	+	9.17241e-14	3.29761e-12	-28.5198	hypo	miRNA	ENSG00000283572	100422968	MIR4251	0	0	0	0	0	1
629	chr1	3026154	3026154	+	1.09534e-10	2.66018e-09	-32.7881	hypo	miRNA	ENSG00000283572	100422968	MIR4251	0	0	0	0	0	1
630	chr1	3026234	3026234	+	8.97398e-06	9.87772e-05	-41.4103	hypo	miRNA	ENSG00000283572	100422968	MIR4251	0	0	0	1	0	1
631	chr1	3026235	3026235	-	1.94984e-15	8.54226e-14	-30.6353	hypo	miRNA	ENSG00000283572	100422968	MIR4251	0	0	0	1	0	1
632	chr1	3027387	3027387	-	1.74924e-07	2.62785e-06	-35.6462	hypo	miRNA	ENSG00000283572	100422968	MIR4251	0	0	0	1	0	1
633	chr1	3027449	3027449	-	1.18627e-06	1.54265e-05	-25.303	hypo	miRNA	ENSG00000283572	100422968	MIR4251	0	0	0	1	0	1
634	chr1	3027472	3027472	-	8.69421e-08	1.37245e-06	-30.6841	hypo	miRNA	ENSG00000283572	100422968	MIR4251	0	0	0	1	0	1
635	chr1	3027499	3027499	+	9.09648e-07	1.20788e-05	-29.1071	hypo	miRNA	ENSG00000283572	100422968	MIR4251	0	0	0	1	0	1
636	chr1	3032566	3032566	+	2.29379e-07	3.37971e-06	-27.1843	hypo	miRNA	ENSG00000283572	100422968	MIR4251	0	0	0	0	0	1
637	chr1	3032587	3032587	+	4.86202e-13	1.60232e-11	-27.044	hypo	miRNA	ENSG00000283572	100422968	MIR4251	0	0	0	0	0	1
638	chr1	3032799	3032799	+	6.95452e-13	2.24687e-11	-26.2756	hypo	miRNA	ENSG00000283572	100422968	MIR4251	0	0	0	0	0	1
639	chr1	3037982	3037982	+	9.6629e-05	0.000850866	-32.3276	hypo	miRNA	ENSG00000283572	100422968	MIR4251	0	0	0	1	0	1
640	chr1	3043518	3043518	-	4.33314e-13	1.43653e-11	-29.5947	hypo	miRNA	ENSG00000283572	100422968	MIR4251	0	0	0	0	0	1
641	chr1	3055007	3055007	+	9.86484e-10	2.09331e-08	-26.3202	hypo	miRNA	ENSG00000283572	100422968	MIR4251	0	0	0	1	0	1
642	chr1	3055334	3055334	+	1.46459e-19	1.01495e-17	-32.4023	hypo	miRNA	ENSG00000283572	100422968	MIR4251	0	0	0	1	0	1
643	chr1	3056114	3056114	+	3.81599e-11	9.86306e-10	-32.6262	hypo	miRNA	ENSG00000283572	100422968	MIR4251	0	0	0	1	0	1
644	chr1	3056192	3056192	-	1.08261e-09	2.28596e-08	-29.39	hypo	miRNA	ENSG00000283572	100422968	MIR4251	0	0	0	1	0	1
645	chr1	3056208	3056208	-	1.11153e-14	4.45757e-13	-37.4819	hypo	miRNA	ENSG00000283572	100422968	MIR4251	0	0	0	1	0	1
646	chr1	3056465	3056465	+	2.05975e-10	4.8138e-09	-40.0762	hypo	miRNA	ENSG00000283572	100422968	MIR4251	0	0	0	1	0	1
647	chr1	3056490	3056490	+	3.86736e-11	9.98982e-10	-42.394	hypo	miRNA	ENSG00000283572	100422968	MIR4251	0	0	0	1	0	1
648	chr1	3056560	3056560	-	2.15036e-19	1.46119e-17	-31.4752	hypo	miRNA	ENSG00000283572	100422968	MIR4251	0	0	1	0	0	1
649	chr1	3056572	3056572	-	4.50431e-27	6.63342e-25	-32.4366	hypo	miRNA	ENSG00000283572	100422968	MIR4251	0	0	1	0	0	1
650	chr1	3057058	3057058	-	4.9021e-08	8.05413e-07	-33.6442	hypo	miRNA	ENSG00000283572	100422968	MIR4251	0	0	0	1	0	1
651	chr1	3059503	3059503	-	5.7008e-07	7.84907e-06	-29.3152	hypo	miRNA	ENSG00000283572	100422968	MIR4251	0	0	0	1	0	1
652	chr1	3077495	3077495	-	7.71675e-06	8.60214e-05	-29.4404	hypo	miRNA	ENSG00000283572	100422968	MIR4251	0	0	0	0	0	1
653	chr1	3077836	3077836	-	0.000819847	0.00565208	-29.3407	hypo	miRNA	ENSG00000283572	100422968	MIR4251	0	0	0	0	0	1
654	chr1	3077840	3077840	-	5.35787e-10	1.18172e-08	-52.4465	hypo	miRNA	ENSG00000283572	100422968	MIR4251	0	0	0	0	0	1
655	chr1	3077885	3077885	-	3.50025e-07	5.00129e-06	-39.2593	hypo	miRNA	ENSG00000283572	100422968	MIR4251	0	0	0	0	0	1
656	chr1	3078782	3078782	+	1.10156e-06	1.44106e-05	-29.7872	hypo	miRNA	ENSG00000283572	100422968	MIR4251	0	0	0	0	0	1
657	chr1	3078804	3078804	-	1.54294e-18	9.55094e-17	-39.8607	hypo	miRNA	ENSG00000283572	100422968	MIR4251	0	0	0	0	0	1
658	chr1	3078810	3078810	-	3.03064e-12	9.02799e-11	-32.3629	hypo	miRNA	ENSG00000283572	100422968	MIR4251	0	0	0	0	0	1
659	chr1	3079070	3079070	-	7.82871e-11	1.93968e-09	-30.8715	hypo	miRNA	ENSG00000283572	100422968	MIR4251	0	0	0	1	0	1
660	chr1	3080018	3080018	+	4.17368e-17	2.20646e-15	-34.0954	hypo	miRNA	ENSG00000283572	100422968	MIR4251	0	0	0	1	0	1
661	chr1	3080112	3080112	-	7.46139e-05	0.000674226	-40.4087	hypo	miRNA	ENSG00000283572	100422968	MIR4251	0	0	0	1	0	1
662	chr1	3085954	3085954	-	3.9617e-08	6.6019e-07	30.5768	hyper	miRNA	ENSG00000283572	100422968	MIR4251	0	0	0	0	0	1
663	chr1	3091388	3091388	+	7.34681e-15	3.00743e-13	-32.4985	hypo	miRNA	ENSG00000283572	100422968	MIR4251	0	0	0	0	0	1
664	chr1	3091417	3091417	-	5.80005e-20	4.19487e-18	-29.5352	hypo	miRNA	ENSG00000283572	100422968	MIR4251	0	0	0	0	0	1
665	chr1	3103107	3103107	-	5.79485e-07	7.96797e-06	-31.9792	hypo	miRNA	ENSG00000283572	100422968	MIR4251	0	0	1	0	0	1
666	chr1	3103271	3103271	+	2.26193e-09	4.5552e-08	-44.5851	hypo	miRNA	ENSG00000283572	100422968	MIR4251	0	0	1	0	0	1
667	chr1	3103272	3103272	-	5.14078e-05	0.000482219	-26.2829	hypo	miRNA	ENSG00000283572	100422968	MIR4251	0	0	1	0	0	1
668	chr1	3103311	3103311	+	4.65816e-06	5.42033e-05	-37.0224	hypo	miRNA	ENSG00000283572	100422968	MIR4251	0	0	1	0	0	1
669	chr1	3103320	3103320	+	0.000191356	0.00156704	-25.4047	hypo	miRNA	ENSG00000283572	100422968	MIR4251	0	0	1	0	0	1
670	chr1	3105044	3105044	+	2.80071e-06	3.3998e-05	-30.0079	hypo	miRNA	ENSG00000283572	100422968	MIR4251	0	0	1	0	0	1
671	chr1	3105058	3105058	+	1.61449e-09	3.32199e-08	-33.4223	hypo	miRNA	ENSG00000283572	100422968	MIR4251	0	0	1	0	0	1
672	chr1	3105068	3105068	+	7.3629e-07	9.93878e-06	-28.27	hypo	miRNA	ENSG00000283572	100422968	MIR4251	0	0	1	0	0	1
673	chr1	3105093	3105093	+	6.82546e-06	7.69171e-05	-30.3548	hypo	miRNA	ENSG00000283572	100422968	MIR4251	0	0	1	0	0	1
674	chr1	3105176	3105176	+	0.000356001	0.00271845	-33.6538	hypo	miRNA	ENSG00000283572	100422968	MIR4251	0	0	1	0	0	1
675	chr1	3105177	3105177	-	4.89854e-05	0.000461478	-27.2984	hypo	miRNA	ENSG00000283572	100422968	MIR4251	0	0	1	0	0	1
676	chr1	3105179	3105179	+	0.0003578	0.00273058	-34.2383	hypo	miRNA	ENSG00000283572	100422968	MIR4251	0	0	1	0	0	1
677	chr1	3105180	3105180	-	1.39225e-07	2.12603e-06	-32.815	hypo	miRNA	ENSG00000283572	100422968	MIR4251	0	0	1	0	0	1
678	chr1	3105200	3105200	-	7.3944e-06	8.27619e-05	-25.6667	hypo	miRNA	ENSG00000283572	100422968	MIR4251	0	0	1	0	0	1
679	chr1	3105208	3105208	-	9.06991e-10	1.93449e-08	-29.4118	hypo	miRNA	ENSG00000283572	100422968	MIR4251	0	0	1	0	0	1
680	chr1	3111849	3111849	+	3.05366e-09	6.03547e-08	-26.9069	hypo	miRNA	ENSG00000283572	100422968	MIR4251	0	0	1	0	0	1
681	chr1	3118175	3118175	-	1.59451e-09	3.28379e-08	-33.2432	hypo	miRNA	ENSG00000283572	100422968	MIR4251	0	0	0	0	0	1
682	chr1	3118191	3118191	-	6.40319e-12	1.83051e-10	-31.1482	hypo	miRNA	ENSG00000283572	100422968	MIR4251	0	0	0	0	0	1
683	chr1	3121844	3121844	+	2.13548e-07	3.16283e-06	-25.8982	hypo	miRNA	ENSG00000283572	100422968	MIR4251	0	0	0	0	0	1
684	chr1	3124190	3124190	-	2.38943e-11	6.34763e-10	-34.6154	hypo	miRNA	ENSG00000283572	100422968	MIR4251	0	0	0	0	0	1
685	chr1	3128397	3128397	-	1.98626e-09	4.03497e-08	27.193	hyper	miRNA	ENSG00000283572	100422968	MIR4251	0	0	0	0	0	1
686	chr1	3143965	3143965	+	1.2005e-16	6.03295e-15	-28.577	hypo	miRNA	ENSG00000283572	100422968	MIR4251	0	0	0	0	0	1
687	chr1	3143987	3143987	+	5.57504e-15	2.31479e-13	-39.6705	hypo	miRNA	ENSG00000283572	100422968	MIR4251	0	0	0	0	0	1
688	chr1	3144068	3144068	-	1.21306e-07	1.87128e-06	31.3652	hyper	miRNA	ENSG00000283572	100422968	MIR4251	0	0	0	0	0	1
689	chr1	3144168	3144168	-	1.78682e-05	0.000185099	-32.1307	hypo	miRNA	ENSG00000283572	100422968	MIR4251	0	0	0	0	0	1
690	chr1	3144359	3144359	+	2.18726e-22	2.02024e-20	-34.8172	hypo	miRNA	ENSG00000283572	100422968	MIR4251	0	0	0	0	0	1
691	chr1	3148454	3148454	+	3.4974e-12	1.03341e-10	-29.2221	hypo	miRNA	ENSG00000283572	100422968	MIR4251	0	0	0	1	0	1
692	chr1	3148455	3148455	-	3.77536e-11	9.76437e-10	-28.0482	hypo	miRNA	ENSG00000283572	100422968	MIR4251	0	0	0	1	0	1
693	chr1	3155121	3155121	+	6.51085e-22	5.72861e-20	32.1278	hyper	miRNA	ENSG00000283572	100422968	MIR4251	0	0	0	1	0	1
694	chr1	3155161	3155161	+	1.79714e-22	1.67704e-20	28.6213	hyper	miRNA	ENSG00000283572	100422968	MIR4251	0	0	1	0	0	1
695	chr1	3155162	3155162	-	5.83488e-20	4.21821e-18	29.8756	hyper	miRNA	ENSG00000283572	100422968	MIR4251	0	0	1	0	0	1
696	chr1	3155173	3155173	-	3.20219e-10	7.28438e-09	25.1537	hyper	miRNA	ENSG00000283572	100422968	MIR4251	0	0	1	0	0	1
697	chr1	3155178	3155178	-	4.40181e-11	1.12817e-09	26.5977	hyper	miRNA	ENSG00000283572	100422968	MIR4251	0	0	1	0	0	1
698	chr1	3155181	3155181	+	9.46012e-21	7.40936e-19	26.4646	hyper	miRNA	ENSG00000283572	100422968	MIR4251	0	0	1	0	0	1
699	chr1	3155184	3155184	+	4.12634e-30	8.12514e-28	33.1017	hyper	miRNA	ENSG00000283572	100422968	MIR4251	0	0	1	0	0	1
700	chr1	3155192	3155192	+	9.25578e-38	3.61199e-35	41.4751	hyper	miRNA	ENSG00000283572	100422968	MIR4251	0	0	1	0	0	1
701	chr1	3155201	3155201	+	3.62298e-22	3.2735e-20	25.1481	hyper	miRNA	ENSG00000283572	100422968	MIR4251	0	0	1	0	0	1
702	chr1	3155210	3155210	+	8.85963e-32	2.02748e-29	36.9764	hyper	miRNA	ENSG00000283572	100422968	MIR4251	0	0	1	0	0	1
703	chr1	3155223	3155223	+	6.96406e-38	2.74635e-35	40.2828	hyper	miRNA	ENSG00000283572	100422968	MIR4251	0	0	1	0	0	1
704	chr1	3155224	3155224	-	1.91553e-25	2.40333e-23	28.2331	hyper	miRNA	ENSG00000283572	100422968	MIR4251	0	0	1	0	0	1
705	chr1	3155231	3155231	+	5.4857e-22	4.86498e-20	34.0332	hyper	miRNA	ENSG00000283572	100422968	MIR4251	0	0	1	0	0	1
706	chr1	3155232	3155232	-	1.84085e-19	1.2615e-17	28.6004	hyper	miRNA	ENSG00000283572	100422968	MIR4251	0	0	1	0	0	1
707	chr1	3155260	3155260	-	8.69337e-21	6.83656e-19	28.4884	hyper	miRNA	ENSG00000283572	100422968	MIR4251	0	0	1	0	0	1
708	chr1	3155348	3155348	-	1.00068e-05	0.00010908	38.4615	hyper	miRNA	ENSG00000283572	100422968	MIR4251	0	0	1	0	0	1
709	chr1	3157510	3157510	+	3.53325e-21	2.88623e-19	-34.6626	hypo	miRNA	ENSG00000283572	100422968	MIR4251	0	0	1	0	0	1
710	chr1	3157837	3157837	+	3.87355e-27	5.74587e-25	-42.5542	hypo	miRNA	ENSG00000283572	100422968	MIR4251	0	0	1	0	0	1
711	chr1	3157962	3157962	-	9.81134e-15	3.95914e-13	-29.3555	hypo	miRNA	ENSG00000283572	100422968	MIR4251	0	0	1	0	0	1
712	chr1	3160132	3160132	+	1.98968e-20	1.50952e-18	-31.2121	hypo	miRNA	ENSG00000283572	100422968	MIR4251	0	0	0	1	0	1
713	chr1	3164349	3164349	+	1.28591e-08	2.31171e-07	-39.1388	hypo	miRNA	ENSG00000283572	100422968	MIR4251	0	0	1	0	0	1
714	chr1	3164352	3164352	+	1.53797e-08	2.73204e-07	-43.1287	hypo	miRNA	ENSG00000283572	100422968	MIR4251	0	0	1	0	0	1
715	chr1	3164383	3164383	+	1.05476e-07	1.64311e-06	-44.9006	hypo	miRNA	ENSG00000283572	100422968	MIR4251	0	0	1	0	0	1
716	chr1	3164390	3164390	+	4.97578e-10	1.10236e-08	-48.2086	hypo	miRNA	ENSG00000283572	100422968	MIR4251	0	0	1	0	0	1
717	chr1	3164393	3164393	+	1.9684e-05	0.000202058	-37.2121	hypo	miRNA	ENSG00000283572	100422968	MIR4251	0	0	1	0	0	1
718	chr1	3164395	3164395	+	3.71235e-11	9.61035e-10	-50.311	hypo	miRNA	ENSG00000283572	100422968	MIR4251	0	0	1	0	0	1
719	chr1	3164511	3164511	+	3.44668e-06	4.1124e-05	-28.6196	hypo	miRNA	ENSG00000283572	100422968	MIR4251	0	0	1	0	0	1
720	chr1	3164512	3164512	-	1.40605e-11	3.84617e-10	-31.1701	hypo	miRNA	ENSG00000283572	100422968	MIR4251	0	0	1	0	0	1
721	chr1	3164526	3164526	+	4.86421e-11	1.23918e-09	-34.8925	hypo	miRNA	ENSG00000283572	100422968	MIR4251	0	0	1	0	0	1
722	chr1	3164527	3164527	-	8.73664e-17	4.45645e-15	-32.3468	hypo	miRNA	ENSG00000283572	100422968	MIR4251	0	0	1	0	0	1
723	chr1	3164548	3164548	-	1.92038e-11	5.166e-10	-26.7473	hypo	miRNA	ENSG00000283572	100422968	MIR4251	0	0	1	0	0	1
724	chr1	3164788	3164788	+	2.16428e-17	1.18045e-15	-37.9	hypo	miRNA	ENSG00000283572	100422968	MIR4251	0	0	0	1	0	1
725	chr1	3164831	3164831	+	1.42924e-18	8.883e-17	-39.9734	hypo	miRNA	ENSG00000283572	100422968	MIR4251	0	0	0	1	0	1
726	chr1	3175811	3175811	-	3.46578e-09	6.7913e-08	-29.4358	hypo	miRNA	ENSG00000283572	100422968	MIR4251	0	0	0	0	0	1
727	chr1	3179762	3179762	+	2.16737e-15	9.44445e-14	-42.754	hypo	miRNA	ENSG00000283572	100422968	MIR4251	0	0	0	0	0	1
728	chr1	3184991	3184991	+	1.4583e-07	2.21954e-06	-26.0493	hypo	miRNA	ENSG00000283572	100422968	MIR4251	0	0	0	1	0	1
729	chr1	3186282	3186282	-	0.00083199	0.00572428	-26.6632	hypo	miRNA	ENSG00000283572	100422968	MIR4251	0	0	0	1	0	1
730	chr1	3186676	3186676	-	1.58869e-09	3.27239e-08	-42.9067	hypo	miRNA	ENSG00000283572	100422968	MIR4251	0	0	0	1	0	1
731	chr1	3186692	3186692	-	7.86072e-09	1.46012e-07	-35.2573	hypo	miRNA	ENSG00000283572	100422968	MIR4251	0	0	0	1	0	1
732	chr1	3186709	3186709	+	3.02068e-26	4.09417e-24	-33.0275	hypo	miRNA	ENSG00000283572	100422968	MIR4251	0	0	0	1	0	1
733	chr1	3186723	3186723	+	5.45094e-24	5.92693e-22	-34.9351	hypo	miRNA	ENSG00000283572	100422968	MIR4251	0	0	0	1	0	1
734	chr1	3186724	3186724	-	2.78856e-09	5.54038e-08	-35.9753	hypo	miRNA	ENSG00000283572	100422968	MIR4251	0	0	0	1	0	1
735	chr1	3186751	3186751	+	1.55958e-25	1.9717e-23	-40.7914	hypo	miRNA	ENSG00000283572	100422968	MIR4251	0	0	0	1	0	1
736	chr1	3186752	3186752	-	5.97982e-10	1.30953e-08	-40.6028	hypo	miRNA	ENSG00000283572	100422968	MIR4251	0	0	0	1	0	1
737	chr1	3186766	3186766	+	8.66012e-38	3.3934e-35	-38.7351	hypo	miRNA	ENSG00000283572	100422968	MIR4251	0	0	0	1	0	1
738	chr1	3186767	3186767	-	6.3047e-18	3.65345e-16	-49.4737	hypo	miRNA	ENSG00000283572	100422968	MIR4251	0	0	0	1	0	1
739	chr1	3186841	3186841	-	0.000309521	0.00240274	-29.2735	hypo	miRNA	ENSG00000283572	100422968	MIR4251	0	0	0	0	0	1
740	chr1	3187648	3187648	+	3.78109e-14	1.42275e-12	-27.3109	hypo	miRNA	ENSG00000283572	100422968	MIR4251	0	0	0	0	0	1
741	chr1	3188712	3188712	-	2.66939e-09	5.3186e-08	-26.3889	hypo	miRNA	ENSG00000283572	100422968	MIR4251	0	0	0	0	0	1
742	chr1	3188727	3188727	-	4.64581e-15	1.94789e-13	-33.9866	hypo	miRNA	ENSG00000283572	100422968	MIR4251	0	0	0	0	0	1
743	chr1	3188757	3188757	-	3.27471e-09	6.44162e-08	-26.4502	hypo	miRNA	ENSG00000283572	100422968	MIR4251	0	0	0	0	0	1
744	chr1	3189017	3189017	-	5.30359e-29	9.38517e-27	25.4536	hyper	miRNA	ENSG00000283572	100422968	MIR4251	0	0	0	0	0	1
745	chr1	3189088	3189088	+	1.62156e-11	4.4017e-10	-31.2696	hypo	miRNA	ENSG00000283572	100422968	MIR4251	0	0	0	0	0	1
746	chr1	3189089	3189089	-	2.41119e-13	8.24333e-12	-31.0799	hypo	miRNA	ENSG00000283572	100422968	MIR4251	0	0	0	0	0	1
747	chr1	3189099	3189099	+	2.37933e-15	1.03168e-13	-34.4884	hypo	miRNA	ENSG00000283572	100422968	MIR4251	0	0	0	0	0	1
748	chr1	3189100	3189100	-	1.53028e-11	4.16722e-10	-31.1288	hypo	miRNA	ENSG00000283572	100422968	MIR4251	0	0	0	0	0	1
749	chr1	3189175	3189175	+	3.16912e-07	4.56181e-06	-28.8837	hypo	miRNA	ENSG00000283572	100422968	MIR4251	0	0	0	0	0	1
750	chr1	3189500	3189500	+	2.01938e-16	9.89552e-15	-28.4206	hypo	miRNA	ENSG00000283572	100422968	MIR4251	0	0	0	0	0	1
751	chr1	3192094	3192094	+	5.63042e-11	1.42231e-09	-26.7917	hypo	miRNA	ENSG00000283572	100422968	MIR4251	0	0	0	0	0	1
752	chr1	3199612	3199612	+	2.60143e-13	8.86094e-12	-31.8117	hypo	miRNA	ENSG00000283572	100422968	MIR4251	0	0	0	0	0	1
753	chr1	3204249	3204249	+	5.98905e-07	8.212e-06	-26.6301	hypo	miRNA	ENSG00000283572	100422968	MIR4251	0	0	1	0	0	1
754	chr1	3204496	3204496	-	1.1381e-14	4.55775e-13	-31.25	hypo	miRNA	ENSG00000283572	100422968	MIR4251	0	0	0	1	0	1
755	chr1	3210478	3210478	+	8.1822e-06	9.07602e-05	-25.7005	hypo	protein_coding	ENSG00000130762	27237	ARHGEF16	0	0	0	0	0	1
756	chr1	3210479	3210479	-	6.81607e-10	1.47986e-08	-34.2873	hypo	protein_coding	ENSG00000130762	27237	ARHGEF16	0	0	0	0	0	1
757	chr1	3229184	3229184	+	2.18431e-09	4.40906e-08	31.0811	hyper	protein_coding	ENSG00000130762	27237	ARHGEF16	0	0	0	0	0	1
758	chr1	3229755	3229755	+	2.09982e-06	2.6101e-05	-27.7778	hypo	protein_coding	ENSG00000130762	27237	ARHGEF16	0	0	0	0	0	1
759	chr1	3229765	3229765	+	1.78295e-06	2.24566e-05	-31.6337	hypo	protein_coding	ENSG00000130762	27237	ARHGEF16	0	0	0	0	0	1
760	chr1	3232410	3232410	-	2.75924e-06	3.35329e-05	-33.8917	hypo	protein_coding	ENSG00000130762	27237	ARHGEF16	0	0	0	0	0	1
761	chr1	3237110	3237110	-	2.13335e-18	1.30038e-16	26.6234	hyper	protein_coding	ENSG00000130762	27237	ARHGEF16	0	0	0	0	0	1
762	chr1	3238902	3238902	-	1.45806e-06	1.8664e-05	31.1229	hyper	protein_coding	ENSG00000130762	27237	ARHGEF16	0	0	0	1	0	1
763	chr1	3238927	3238927	-	3.04049e-05	0.000299764	27.915	hyper	protein_coding	ENSG00000130762	27237	ARHGEF16	0	0	0	1	0	1
764	chr1	3239140	3239140	-	2.02944e-09	4.11651e-08	26.1833	hyper	protein_coding	ENSG00000130762	27237	ARHGEF16	0	0	0	1	0	1
765	chr1	3239496	3239496	+	2.12404e-05	0.000216557	29.1667	hyper	protein_coding	ENSG00000130762	27237	ARHGEF16	0	0	0	1	0	1
766	chr1	3260290	3260290	+	4.92728e-05	0.000463944	-31.2255	hypo	protein_coding	ENSG00000130762	27237	ARHGEF16	0	0	0	0	0	1
767	chr1	3267152	3267152	-	4.31513e-07	6.06726e-06	31.4074	hyper	protein_coding	ENSG00000130762	27237	ARHGEF16	0	0	0	0	0	1
768	chr1	3273442	3273442	-	8.24784e-09	1.5274e-07	25.4126	hyper	protein_coding	ENSG00000130762	27237	ARHGEF16	0	0	0	1	0	1
769	chr1	3274247	3274247	-	4.42789e-19	2.91009e-17	29.3397	hyper	protein_coding	ENSG00000130762	27237	ARHGEF16	0	0	0	1	0	1
770	chr1	3274263	3274263	-	2.93616e-21	2.41917e-19	30.9152	hyper	protein_coding	ENSG00000130762	27237	ARHGEF16	0	0	0	1	0	1
771	chr1	3310549	3310549	+	1.18997e-08	2.15102e-07	-36.4211	hypo	protein_coding	ENSG00000130762	27237	ARHGEF16	0	0	1	0	0	1
772	chr1	3321087	3321087	-	1.39614e-07	2.13153e-06	-32.4324	hypo	protein_coding	ENSG00000130762	27237	ARHGEF16	0	0	0	1	0	1
773	chr1	3327108	3327108	+	1.41857e-15	6.31077e-14	-33.5184	hypo	protein_coding	ENSG00000130762	27237	ARHGEF16	0	0	0	1	0	1
774	chr1	3327117	3327117	+	1.85184e-12	5.67289e-11	-31.3983	hypo	protein_coding	ENSG00000130762	27237	ARHGEF16	0	0	0	1	0	1
775	chr1	3327973	3327973	-	4.21106e-14	1.5763e-12	-35.1588	hypo	protein_coding	ENSG00000130762	27237	ARHGEF16	0	1	0	1	0	0
776	chr1	3327992	3327992	+	2.13452e-06	2.64954e-05	-31.8826	hypo	protein_coding	ENSG00000130762	27237	ARHGEF16	0	1	1	0	0	0
777	chr1	3327993	3327993	-	5.28671e-11	1.34049e-09	-31.0421	hypo	protein_coding	ENSG00000130762	27237	ARHGEF16	0	1	1	0	0	0
778	chr1	3328001	3328001	+	8.32827e-05	0.000744325	-26.375	hypo	protein_coding	ENSG00000130762	27237	ARHGEF16	0	1	1	0	0	0
779	chr1	3328086	3328086	-	7.25632e-20	5.20118e-18	-29.0386	hypo	protein_coding	ENSG00000130762	27237	ARHGEF16	0	1	1	0	0	0
780	chr1	3328202	3328202	-	4.71692e-18	2.76817e-16	-29.4824	hypo	protein_coding	ENSG00000130762	27237	ARHGEF16	0	1	1	0	0	0
781	chr1	3328246	3328246	-	3.08134e-17	1.65432e-15	-34.4338	hypo	protein_coding	ENSG00000130762	27237	ARHGEF16	0	1	1	0	0	0
782	chr1	3328267	3328267	-	1.92014e-10	4.50931e-09	-29.0286	hypo	protein_coding	ENSG00000130762	27237	ARHGEF16	0	1	1	0	0	0
783	chr1	3328728	3328728	+	5.60335e-05	0.000521151	-31.9128	hypo	protein_coding	ENSG00000130762	27237	ARHGEF16	0	1	1	0	0	0
784	chr1	3332341	3332341	-	2.5285e-06	3.09547e-05	-26.4434	hypo	protein_coding	ENSG00000130762	27237	ARHGEF16	0	0	0	1	0	1
785	chr1	3337426	3337426	+	1.21453e-27	1.88624e-25	-38.4431	hypo	protein_coding	ENSG00000130762	27237	ARHGEF16	0	0	0	0	0	1
786	chr1	3337494	3337494	-	2.42929e-13	8.30178e-12	-27.6122	hypo	protein_coding	ENSG00000130762	27237	ARHGEF16	0	0	0	0	0	1
787	chr1	3340108	3340108	+	1.23196e-07	1.89817e-06	-25.1222	hypo	protein_coding	ENSG00000130762	27237	ARHGEF16	0	0	0	1	0	1
788	chr1	3340360	3340360	-	9.36436e-05	0.00082721	-28.0822	hypo	protein_coding	ENSG00000130762	27237	ARHGEF16	0	0	0	1	0	1
789	chr1	3342279	3342279	-	1.02075e-18	6.45381e-17	-34.7135	hypo	protein_coding	ENSG00000130762	27237	ARHGEF16	0	1	1	0	0	0
790	chr1	3342295	3342295	+	7.07268e-08	1.13258e-06	-25.3669	hypo	protein_coding	ENSG00000130762	27237	ARHGEF16	0	1	1	0	0	0
791	chr1	3342301	3342301	+	4.17977e-12	1.2233e-10	-30.1516	hypo	protein_coding	ENSG00000130762	27237	ARHGEF16	0	1	1	0	0	0
792	chr1	3342307	3342307	+	6.15151e-14	2.25741e-12	-34.9216	hypo	protein_coding	ENSG00000130762	27237	ARHGEF16	0	1	1	0	0	0
793	chr1	3342323	3342323	+	3.80087e-11	9.82723e-10	-27.0951	hypo	protein_coding	ENSG00000130762	27237	ARHGEF16	0	0	1	0	0	1
794	chr1	3342462	3342462	-	3.2999e-09	6.48736e-08	-33.6012	hypo	protein_coding	ENSG00000130762	27237	ARHGEF16	0	0	1	0	0	1
795	chr1	3342587	3342587	-	1.97011e-07	2.93418e-06	-25.45	hypo	protein_coding	ENSG00000130762	27237	ARHGEF16	0	0	1	0	0	1
796	chr1	3346657	3346657	-	1.41899e-11	3.87983e-10	-30.7933	hypo	protein_coding	ENSG00000130762	27237	ARHGEF16	0	0	0	0	0	1
797	chr1	3352376	3352376	+	2.99148e-09	5.91972e-08	-44.1087	hypo	protein_coding	ENSG00000130762	27237	ARHGEF16	0	1	0	1	0	0
798	chr1	3358858	3358858	-	0.000345487	0.00264777	-26.9278	hypo	protein_coding	ENSG00000130762	27237	ARHGEF16	0	0	0	0	0	0
799	chr1	3375074	3375074	+	8.59619e-17	4.38842e-15	31.2704	hyper	protein_coding	ENSG00000130762	27237	ARHGEF16	0	0	0	0	0	1
800	chr1	3390155	3390155	-	0.000795013	0.00550275	28.1811	hyper	protein_coding	ENSG00000130762	27237	ARHGEF16	0	0	0	0	0	1
801	chr1	3415335	3415335	-	6.37308e-33	1.62796e-30	36.0515	hyper	protein_coding	ENSG00000130762	27237	ARHGEF16	0	1	0	0	0	0
802	chr1	3416127	3416127	+	2.16895e-08	3.76564e-07	-53.8986	hypo	protein_coding	ENSG00000130762	27237	ARHGEF16	0	0	0	0	0	1
803	chr1	3421629	3421629	+	3.34529e-06	4.0019e-05	25.7213	hyper	protein_coding	ENSG00000130762	27237	ARHGEF16	0	0	0	0	0	1
804	chr1	3421667	3421667	+	3.51119e-06	4.18313e-05	25.4812	hyper	protein_coding	ENSG00000130762	27237	ARHGEF16	0	0	0	0	0	1
805	chr1	3456775	3456775	+	0.000524934	0.00382771	-29.0266	hypo	miRNA	ENSG00000207776	693135	MIR551A	0	0	0	0	0	1
806	chr1	3456804	3456804	+	7.85456e-05	0.000706226	-30.538	hypo	miRNA	ENSG00000207776	693135	MIR551A	0	0	0	0	0	1
807	chr1	3456913	3456913	+	9.47199e-15	3.82841e-13	-35.4178	hypo	miRNA	ENSG00000207776	693135	MIR551A	0	0	0	0	0	1
808	chr1	3456914	3456914	-	0.0004294	0.00320814	-26.8027	hypo	miRNA	ENSG00000207776	693135	MIR551A	0	0	0	0	0	1
809	chr1	3456922	3456922	+	1.10737e-10	2.6881e-09	-25.472	hypo	miRNA	ENSG00000207776	693135	MIR551A	0	0	0	0	0	1
810	chr1	3458673	3458673	+	7.30739e-05	0.000661775	-31.1475	hypo	miRNA	ENSG00000207776	693135	MIR551A	0	0	0	1	0	1
811	chr1	3458771	3458771	-	0.000236288	0.00189049	-27.0107	hypo	miRNA	ENSG00000207776	693135	MIR551A	0	0	0	1	0	1
812	chr1	3459739	3459739	+	3.30283e-15	1.40831e-13	-27.0382	hypo	miRNA	ENSG00000207776	693135	MIR551A	0	0	0	1	0	1
813	chr1	3464893	3464893	+	1.07393e-14	4.31497e-13	54.9115	hyper	miRNA	ENSG00000207776	693135	MIR551A	0	0	0	0	0	1
814	chr1	3488660	3488660	-	4.38462e-11	1.12405e-09	-36.2844	hypo	miRNA	ENSG00000207776	693135	MIR551A	0	0	0	0	0	1
815	chr1	3507107	3507107	-	0.000123744	0.00106144	25.2115	hyper	protein_coding	ENSG00000162591	1953	MEGF6	0	0	0	0	0	1
816	chr1	3511096	3511096	+	2.71501e-08	4.64198e-07	-33.7482	hypo	protein_coding	ENSG00000162591	1953	MEGF6	0	0	0	1	0	1
817	chr1	3511097	3511097	-	2.76893e-06	3.36412e-05	-34.4444	hypo	protein_coding	ENSG00000162591	1953	MEGF6	0	0	0	1	0	1
818	chr1	3511826	3511826	-	6.89849e-06	7.76651e-05	-25.6854	hypo	protein_coding	ENSG00000162591	1953	MEGF6	0	0	1	0	0	1
819	chr1	3533418	3533418	+	1.5351e-10	3.65232e-09	-29.9323	hypo	protein_coding	ENSG00000162591	1953	MEGF6	0	0	0	0	0	0
820	chr1	3589879	3589879	+	5.35471e-33	1.37559e-30	41.5145	hyper	protein_coding	ENSG00000078900	7161	TP73	0	0	0	0	0	1
821	chr1	3625728	3625728	+	2.19146e-06	2.71441e-05	-27.7017	hypo	protein_coding	ENSG00000078900	7161	TP73	0	0	0	0	0	1
822	chr1	3638722	3638722	+	0.000240839	0.00192299	-26.1437	hypo	protein_coding	ENSG00000078900	7161	TP73	0	1	0	0	0	0
823	chr1	3638725	3638725	+	0.000125841	0.00107759	-25.1442	hypo	protein_coding	ENSG00000078900	7161	TP73	0	1	0	0	0	0
824	chr1	3644594	3644594	-	8.49039e-07	1.1331e-05	-25.0943	hypo	transcribed_unitary_pseudogene	ENSG00000227372	57212	TP73-AS1	0	0	0	0	0	1
825	chr1	3786250	3786250	+	4.89991e-11	1.24785e-09	32.6464	hyper	protein_coding	ENSG00000169598	1677	DFFB	0	1	0	0	0	0
826	chr1	3786279	3786279	+	2.20288e-26	3.02679e-24	47.5684	hyper	protein_coding	ENSG00000169598	1677	DFFB	0	1	0	0	0	0
827	chr1	3786280	3786280	-	1.30144e-16	6.51603e-15	30.505	hyper	protein_coding	ENSG00000169598	1677	DFFB	0	1	0	0	0	0
828	chr1	3786297	3786297	+	7.99454e-13	2.56321e-11	33.772	hyper	protein_coding	ENSG00000169598	1677	DFFB	0	1	0	0	0	0
829	chr1	3786298	3786298	-	1.5562e-13	5.44698e-12	28.7594	hyper	protein_coding	ENSG00000169598	1677	DFFB	0	1	0	0	0	0
830	chr1	3786305	3786305	-	4.28693e-12	1.25289e-10	26.9298	hyper	protein_coding	ENSG00000169598	1677	DFFB	0	1	0	0	0	0
831	chr1	3786317	3786317	+	1.87245e-12	5.73268e-11	31.1633	hyper	protein_coding	ENSG00000169598	1677	DFFB	0	1	0	0	0	0
832	chr1	3786318	3786318	-	3.03266e-19	2.02896e-17	31.4793	hyper	protein_coding	ENSG00000169598	1677	DFFB	0	1	0	0	0	0
833	chr1	3786373	3786373	-	6.60156e-11	1.65214e-09	26.6799	hyper	protein_coding	ENSG00000169598	1677	DFFB	0	0	0	0	0	1
834	chr1	3811367	3811367	+	2.05391e-28	3.43309e-26	43.6364	hyper	protein_coding	ENSG00000198912	339448	C1orf174	0	0	0	0	0	1
835	chr1	3811368	3811368	-	2.59488e-27	3.90612e-25	27.5862	hyper	protein_coding	ENSG00000198912	339448	C1orf174	0	0	0	0	0	1
836	chr1	3820535	3820535	-	1.77583e-10	4.18873e-09	29.9534	hyper	lincRNA	ENSG00000236423	100133612	LINC01134	0	1	0	0	0	0
837	chr1	3820559	3820559	-	1.37034e-08	2.4531e-07	26.1117	hyper	lincRNA	ENSG00000236423	100133612	LINC01134	0	1	0	0	0	0
838	chr1	3826352	3826352	+	1.30531e-05	0.000139061	-27.0179	hypo	lincRNA	ENSG00000236423	100133612	LINC01134	0	0	0	1	0	1
839	chr1	3840005	3840005	+	4.87349e-08	8.0111e-07	-41.1489	hypo	lincRNA	ENSG00000236423	100133612	LINC01134	0	0	0	0	0	0
840	chr1	3840031	3840031	+	3.70344e-06	4.39104e-05	-36.3971	hypo	lincRNA	ENSG00000236423	100133612	LINC01134	0	0	0	0	0	0
841	chr1	3841969	3841969	+	3.12894e-06	3.76344e-05	32.215	hyper	lincRNA	ENSG00000236423	100133612	LINC01134	0	0	0	0	0	0
842	chr1	3842020	3842020	-	3.29025e-06	3.94122e-05	46.3404	hyper	lincRNA	ENSG00000236423	100133612	LINC01134	0	0	0	0	0	0
843	chr1	4000144	4000144	+	1.88499e-06	2.36306e-05	-25.9704	hypo	-	-	728716	LINC01346	1	0	0	0	0	0
844	chr1	4005442	4005442	-	2.31602e-17	1.25881e-15	-39.1117	hypo	-	-	728716	LINC01346	0	0	0	0	0	1
845	chr1	4005884	4005884	-	1.36375e-10	3.26686e-09	-44.7917	hypo	-	-	728716	LINC01346	0	0	0	0	0	1
846	chr1	4018564	4018564	-	1.09514e-06	1.43328e-05	-29.589	hypo	-	-	728716	LINC01346	0	0	0	0	0	0
847	chr1	4019244	4019244	+	1.69562e-10	4.00942e-09	-37.1795	hypo	-	-	728716	LINC01346	0	0	0	0	0	0
848	chr1	4041570	4041570	-	2.06531e-13	7.1182e-12	-29.6508	hypo	-	-	728716	LINC01346	0	0	0	0	0	0
849	chr1	4055651	4055651	+	5.09401e-25	6.12686e-23	-33.2424	hypo	-	-	728716	LINC01346	0	0	0	0	0	0
850	chr1	4055660	4055660	+	6.23294e-24	6.74266e-22	-36.682	hypo	-	-	728716	LINC01346	0	0	0	0	0	0
851	chr1	4055678	4055678	+	8.84975e-26	1.14703e-23	-37.5878	hypo	-	-	728716	LINC01346	0	0	0	0	0	0
852	chr1	4060145	4060145	+	2.33596e-09	4.69455e-08	-27.4198	hypo	-	-	728716	LINC01346	0	0	0	0	0	0
853	chr1	4060226	4060226	-	2.00092e-13	6.90819e-12	-28.4968	hypo	-	-	728716	LINC01346	0	0	0	0	0	0
854	chr1	4069100	4069100	+	4.93905e-06	5.71949e-05	-28.7037	hypo	-	-	728716	LINC01346	0	0	0	0	0	0
855	chr1	4071023	4071023	-	2.31367e-08	3.99912e-07	-32.0513	hypo	-	-	728716	LINC01346	0	0	0	0	0	0
856	chr1	4078949	4078949	+	2.36984e-29	4.3467e-27	-31.7191	hypo	-	-	728716	LINC01346	0	0	0	0	0	0
857	chr1	4078963	4078963	+	3.87171e-17	2.05466e-15	-25.4582	hypo	-	-	728716	LINC01346	0	0	0	0	0	0
858	chr1	4078988	4078988	+	4.18098e-29	7.47869e-27	-34.4847	hypo	-	-	728716	LINC01346	0	0	0	0	0	0
859	chr1	4078989	4078989	-	6.63041e-18	3.83224e-16	-41.2147	hypo	-	-	728716	LINC01346	0	0	0	0	0	0
860	chr1	4079007	4079007	-	2.35287e-07	3.46038e-06	-26.4534	hypo	-	-	728716	LINC01346	0	0	0	0	0	0
861	chr1	4079012	4079012	-	2.59963e-20	1.94802e-18	-41.1282	hypo	-	-	728716	LINC01346	0	0	0	0	0	0
862	chr1	4079034	4079034	-	3.64549e-08	6.11012e-07	-29.1557	hypo	-	-	728716	LINC01346	0	0	0	0	0	0
863	chr1	4079883	4079883	-	1.88951e-10	4.44162e-09	-39.878	hypo	-	-	728716	LINC01346	0	0	0	0	0	0
864	chr1	4079889	4079889	-	1.29254e-15	5.77807e-14	-47.3714	hypo	-	-	728716	LINC01346	0	0	0	0	0	0
865	chr1	4081191	4081191	+	1.40954e-06	1.80929e-05	-38.8617	hypo	-	-	728716	LINC01346	0	0	0	0	0	0
866	chr1	4087058	4087058	+	1.35628e-06	1.74626e-05	-30.2561	hypo	-	-	728716	LINC01346	0	0	0	0	0	0
867	chr1	4087168	4087168	-	2.63275e-19	1.77245e-17	-41.9105	hypo	-	-	728716	LINC01346	0	0	0	0	0	0
868	chr1	4087173	4087173	-	4.35469e-18	2.564e-16	-36.7018	hypo	-	-	728716	LINC01346	0	0	0	0	0	0
869	chr1	4087183	4087183	-	4.32182e-15	1.81879e-13	-34.0241	hypo	-	-	728716	LINC01346	0	0	0	0	0	0
870	chr1	4087186	4087186	-	8.48005e-13	2.70998e-11	-25.8362	hypo	-	-	728716	LINC01346	0	0	0	0	0	0
871	chr1	4087676	4087676	+	5.79236e-08	9.41423e-07	-39.3597	hypo	-	-	728716	LINC01346	0	0	0	0	0	0
872	chr1	4087688	4087688	+	2.40839e-05	0.000242657	-31.9165	hypo	-	-	728716	LINC01346	0	0	0	0	0	0
873	chr1	4087709	4087709	+	1.84302e-07	2.75793e-06	-50	hypo	-	-	728716	LINC01346	0	0	0	0	0	0
874	chr1	4087716	4087716	+	3.54877e-05	0.00034463	-34.5928	hypo	-	-	728716	LINC01346	0	0	0	0	0	0
875	chr1	4087765	4087765	-	7.62292e-05	0.000687315	-27.1035	hypo	-	-	728716	LINC01346	0	0	0	0	0	0
876	chr1	4093526	4093526	+	3.17359e-20	2.35817e-18	-28.6896	hypo	-	-	728716	LINC01346	0	0	0	0	0	0
877	chr1	4093534	4093534	+	2.84377e-13	9.63882e-12	-27.2284	hypo	-	-	728716	LINC01346	0	0	0	0	0	0
878	chr1	4093601	4093601	-	2.30737e-17	1.25443e-15	-29.1375	hypo	-	-	728716	LINC01346	0	0	0	0	0	0
879	chr1	4115749	4115749	+	4.7902e-29	8.51525e-27	-38.3994	hypo	-	-	728716	LINC01346	0	0	0	0	0	0
880	chr1	4121629	4121629	-	1.28867e-09	2.68997e-08	-28.2116	hypo	-	-	728716	LINC01346	0	0	0	0	0	0
881	chr1	4121635	4121635	+	1.41059e-17	7.8473e-16	25.2475	hyper	-	-	728716	LINC01346	0	0	0	0	0	0
882	chr1	4121652	4121652	+	4.0867e-11	1.05186e-09	35.0515	hyper	-	-	728716	LINC01346	0	0	0	0	0	0
883	chr1	4121802	4121802	+	2.3111e-11	6.15159e-10	-29.2093	hypo	-	-	728716	LINC01346	0	0	0	0	0	0
884	chr1	4123860	4123860	+	5.82218e-11	1.46739e-09	-41.2636	hypo	-	-	728716	LINC01346	0	0	0	0	0	0
885	chr1	4136724	4136724	+	0.000300595	0.00234142	-30.4915	hypo	-	-	728716	LINC01346	0	0	0	0	0	0
886	chr1	4142262	4142262	-	6.08027e-06	6.92142e-05	-38.552	hypo	-	-	728716	LINC01346	0	0	0	0	0	0
887	chr1	4142274	4142274	-	3.08866e-05	0.00030402	-34.6837	hypo	-	-	728716	LINC01346	0	0	0	0	0	0
888	chr1	4142286	4142286	-	5.18174e-05	0.000485671	-33.009	hypo	-	-	728716	LINC01346	0	0	0	0	0	0
889	chr1	4142530	4142530	+	1.98702e-12	6.06322e-11	-43.3441	hypo	-	-	728716	LINC01346	0	0	0	0	0	0
890	chr1	4142550	4142550	+	4.82234e-12	1.40041e-10	-43.4444	hypo	-	-	728716	LINC01346	0	0	0	0	0	0
891	chr1	4142558	4142558	+	1.69341e-07	2.5496e-06	-34.3206	hypo	-	-	728716	LINC01346	0	0	0	0	0	0
892	chr1	4167494	4167494	+	1.01016e-10	2.46528e-09	-30.8958	hypo	-	-	728716	LINC01346	0	0	0	0	0	0
893	chr1	4167549	4167549	-	6.71139e-11	1.67804e-09	-29.4143	hypo	-	-	728716	LINC01346	0	0	0	0	0	0
894	chr1	4167990	4167990	-	4.74478e-15	1.98701e-13	-25.6672	hypo	-	-	728716	LINC01346	0	0	0	0	0	0
895	chr1	4169519	4169519	+	4.73596e-19	3.10129e-17	-38.6269	hypo	-	-	728716	LINC01346	0	0	0	0	0	0
896	chr1	4169526	4169526	+	1.26568e-15	5.66334e-14	-32.0272	hypo	-	-	728716	LINC01346	0	0	0	0	0	0
897	chr1	4169664	4169664	+	2.0565e-12	6.26457e-11	-27.9478	hypo	-	-	728716	LINC01346	0	0	0	0	0	0
898	chr1	4179108	4179108	+	1.69255e-05	0.000176174	-31.3202	hypo	-	-	728716	LINC01346	0	0	0	0	0	0
899	chr1	4179165	4179165	-	8.51175e-10	1.8225e-08	-33.7345	hypo	-	-	728716	LINC01346	0	0	0	0	0	0
900	chr1	4182108	4182108	+	3.86258e-12	1.13499e-10	-26.2338	hypo	-	-	728716	LINC01346	0	0	0	0	0	0
901	chr1	4182170	4182170	+	7.76073e-08	1.23486e-06	-35.2757	hypo	-	-	728716	LINC01346	0	0	0	0	0	0
902	chr1	4182204	4182204	+	1.91648e-07	2.86016e-06	-31.6942	hypo	-	-	728716	LINC01346	0	0	0	0	0	0
903	chr1	4182216	4182216	+	3.57985e-07	5.10645e-06	-33.1751	hypo	-	-	728716	LINC01346	0	0	0	0	0	0
904	chr1	4182309	4182309	+	8.68823e-07	1.15751e-05	-29.8507	hypo	-	-	728716	LINC01346	0	0	0	0	0	0
905	chr1	4182470	4182470	+	8.3801e-20	5.96901e-18	-34.1827	hypo	-	-	728716	LINC01346	0	0	0	0	0	0
906	chr1	4182538	4182538	+	1.04145e-28	1.79345e-26	-38.5222	hypo	-	-	728716	LINC01346	0	0	0	0	0	0
907	chr1	4182556	4182556	+	1.74608e-35	5.62801e-33	-41.7171	hypo	-	-	728716	LINC01346	0	0	0	0	0	0
908	chr1	4182658	4182658	+	3.92649e-15	1.66039e-13	-29.4163	hypo	-	-	728716	LINC01346	0	0	0	0	0	0
909	chr1	4182713	4182713	-	3.68961e-05	0.00035702	-26.2655	hypo	-	-	728716	LINC01346	0	0	0	0	0	0
910	chr1	4192530	4192530	+	5.75049e-09	1.09017e-07	-25.6555	hypo	-	-	728716	LINC01346	0	0	0	1	0	0
911	chr1	4192613	4192613	-	1.84778e-11	4.98013e-10	-30.8909	hypo	-	-	728716	LINC01346	0	0	0	1	0	0
912	chr1	4193940	4193940	-	2.5315e-18	1.53129e-16	-33.2934	hypo	-	-	728716	LINC01346	0	0	0	1	0	0
913	chr1	4198154	4198154	-	1.14949e-35	3.76339e-33	-30.3168	hypo	-	-	728716	LINC01346	0	0	0	0	0	0
914	chr1	4211426	4211426	-	1.15921e-12	3.64367e-11	-30.5344	hypo	-	-	728716	LINC01346	0	0	0	0	0	0
915	chr1	4222312	4222312	-	2.38879e-18	1.44843e-16	-36.4494	hypo	-	-	728716	LINC01346	0	0	0	1	0	0
916	chr1	4224469	4224469	-	5.04509e-16	2.36192e-14	-25.6479	hypo	-	-	728716	LINC01346	0	0	0	0	0	0
917	chr1	4224475	4224475	-	1.69038e-16	8.35238e-15	-26.5957	hypo	-	-	728716	LINC01346	0	0	0	0	0	0
918	chr1	4234451	4234451	+	5.55117e-23	5.44635e-21	-26.3992	hypo	-	-	728716	LINC01346	0	0	0	0	0	0
919	chr1	4234536	4234536	+	9.74771e-12	2.72135e-10	-34.4258	hypo	-	-	728716	LINC01346	0	0	0	0	0	0
920	chr1	4237549	4237549	+	3.8673e-13	1.28959e-11	-38.4846	hypo	lincRNA	ENSG00000235054	284661	LINC01777	0	0	0	0	0	0
921	chr1	4270584	4270584	+	2.08451e-18	1.27197e-16	-41.5772	hypo	lincRNA	ENSG00000235054	284661	LINC01777	0	0	0	0	0	0
922	chr1	4270595	4270595	+	4.99267e-18	2.92281e-16	-44.7054	hypo	lincRNA	ENSG00000235054	284661	LINC01777	0	0	0	0	0	0
923	chr1	4270617	4270617	+	1.69405e-18	1.04382e-16	-45.6369	hypo	lincRNA	ENSG00000235054	284661	LINC01777	0	0	0	0	0	0
924	chr1	4270618	4270618	-	8.19224e-16	3.74252e-14	-32.0833	hypo	lincRNA	ENSG00000235054	284661	LINC01777	0	0	0	0	0	0
925	chr1	4270643	4270643	-	5.36684e-12	1.54943e-10	-29.9534	hypo	lincRNA	ENSG00000235054	284661	LINC01777	0	0	0	0	0	0
926	chr1	4275149	4275149	+	4.52704e-11	1.15852e-09	-38.5638	hypo	lincRNA	ENSG00000235054	284661	LINC01777	0	0	0	0	0	0
927	chr1	4277709	4277709	+	2.14556e-40	1.05869e-37	-45.9779	hypo	lincRNA	ENSG00000235054	284661	LINC01777	0	0	0	0	0	0
928	chr1	4277722	4277722	+	1.08331e-22	1.03284e-20	-32.5531	hypo	lincRNA	ENSG00000235054	284661	LINC01777	0	0	0	0	0	0
929	chr1	4277784	4277784	-	3.083e-07	4.44748e-06	-39.4791	hypo	lincRNA	ENSG00000235054	284661	LINC01777	0	0	0	0	0	0
930	chr1	4279229	4279229	+	1.03654e-09	2.19375e-08	-38.7963	hypo	lincRNA	ENSG00000235054	284661	LINC01777	0	0	0	0	0	0
931	chr1	4279250	4279250	+	2.6929e-12	8.0789e-11	-43.7229	hypo	lincRNA	ENSG00000235054	284661	LINC01777	0	0	0	0	0	0
932	chr1	4279325	4279325	+	1.64567e-11	4.46356e-10	-25.1081	hypo	lincRNA	ENSG00000235054	284661	LINC01777	0	0	0	0	0	0
933	chr1	4279990	4279990	+	1.45581e-17	8.0871e-16	-30.1156	hypo	lincRNA	ENSG00000235054	284661	LINC01777	0	0	0	0	0	0
934	chr1	4280093	4280093	-	0.000133101	0.00113309	-29.7155	hypo	lincRNA	ENSG00000235054	284661	LINC01777	0	0	0	0	0	0
935	chr1	4280126	4280126	-	9.06784e-06	9.97088e-05	-34.1761	hypo	lincRNA	ENSG00000235054	284661	LINC01777	0	0	0	0	0	0
936	chr1	4329591	4329591	+	2.22235e-07	3.28176e-06	-29.4046	hypo	lincRNA	ENSG00000235054	284661	LINC01777	0	0	0	0	0	0
937	chr1	4329592	4329592	-	8.27716e-13	2.64898e-11	-29.2996	hypo	lincRNA	ENSG00000235054	284661	LINC01777	0	0	0	0	0	0
938	chr1	4329628	4329628	-	7.59541e-17	3.89847e-15	-35.1649	hypo	lincRNA	ENSG00000235054	284661	LINC01777	0	0	0	0	0	0
939	chr1	4330814	4330814	+	5.63663e-11	1.42378e-09	-40.0438	hypo	lincRNA	ENSG00000235054	284661	LINC01777	0	0	0	0	0	0
940	chr1	4330853	4330853	+	3.18698e-07	4.58568e-06	-25.2006	hypo	lincRNA	ENSG00000235054	284661	LINC01777	0	0	0	0	0	0
941	chr1	4330944	4330944	-	1.1996e-07	1.85212e-06	-29.8882	hypo	lincRNA	ENSG00000235054	284661	LINC01777	0	0	0	0	0	0
942	chr1	4377581	4377581	+	8.96774e-09	1.65175e-07	-36.7213	hypo	lincRNA	ENSG00000235054	284661	LINC01777	0	0	0	0	0	0
943	chr1	4377609	4377609	+	4.40056e-06	5.14347e-05	-31.4725	hypo	lincRNA	ENSG00000235054	284661	LINC01777	0	0	0	0	0	0
944	chr1	4377610	4377610	-	2.40302e-11	6.38125e-10	-34.0312	hypo	lincRNA	ENSG00000235054	284661	LINC01777	0	0	0	0	0	0
945	chr1	4385848	4385848	+	1.4843e-11	4.04918e-10	-41.5439	hypo	lincRNA	ENSG00000235054	284661	LINC01777	0	0	0	0	0	0
946	chr1	4385889	4385889	+	1.20398e-06	1.56395e-05	-28.442	hypo	lincRNA	ENSG00000235054	284661	LINC01777	0	0	0	0	0	0
947	chr1	4385919	4385919	+	1.01624e-29	1.93521e-27	-46.8083	hypo	lincRNA	ENSG00000235054	284661	LINC01777	0	0	0	0	0	0
948	chr1	4385920	4385920	-	9.38891e-11	2.30129e-09	-29.1506	hypo	lincRNA	ENSG00000235054	284661	LINC01777	0	0	0	0	0	0
949	chr1	4389217	4389217	+	2.93976e-19	1.96949e-17	-46.3028	hypo	lincRNA	ENSG00000235054	284661	LINC01777	0	0	0	0	0	0
950	chr1	4402103	4402103	+	3.78481e-21	3.08161e-19	-38.7941	hypo	lincRNA	ENSG00000235054	284661	LINC01777	0	0	0	0	0	0
951	chr1	4402129	4402129	+	3.69696e-30	7.31485e-28	-45.1754	hypo	lincRNA	ENSG00000235054	284661	LINC01777	0	0	0	0	0	0
952	chr1	4402131	4402131	+	4.11941e-22	3.70317e-20	-35.983	hypo	lincRNA	ENSG00000235054	284661	LINC01777	0	0	0	0	0	0
953	chr1	4402141	4402141	+	1.88905e-25	2.37113e-23	-36.4538	hypo	lincRNA	ENSG00000235054	284661	LINC01777	0	0	0	0	0	0
954	chr1	4402210	4402210	-	1.11474e-15	5.01655e-14	-40.614	hypo	lincRNA	ENSG00000235054	284661	LINC01777	0	0	0	0	0	0
955	chr1	4405448	4405448	+	4.3953e-17	2.31671e-15	-25.8065	hypo	lincRNA	ENSG00000235054	284661	LINC01777	0	0	0	0	0	0
956	chr1	4405449	4405449	-	3.00295e-09	5.94128e-08	-35.2891	hypo	lincRNA	ENSG00000235054	284661	LINC01777	0	0	0	0	0	0
957	chr1	4405475	4405475	+	4.44476e-10	9.91379e-09	-25.8189	hypo	lincRNA	ENSG00000235054	284661	LINC01777	0	0	0	0	0	0
958	chr1	4405476	4405476	-	7.53866e-07	1.01556e-05	-36.7284	hypo	lincRNA	ENSG00000235054	284661	LINC01777	0	0	0	0	0	0
959	chr1	4405488	4405488	-	1.93378e-14	7.53648e-13	-44.8276	hypo	lincRNA	ENSG00000235054	284661	LINC01777	0	0	0	0	0	0
960	chr1	4416519	4416519	+	4.16839e-07	5.87729e-06	-33.2747	hypo	lincRNA	ENSG00000235054	284661	LINC01777	0	0	0	0	0	0
961	chr1	4416520	4416520	-	0.000143877	0.00121521	-29.6127	hypo	lincRNA	ENSG00000235054	284661	LINC01777	0	0	0	0	0	0
962	chr1	4416546	4416546	+	1.54096e-07	2.33593e-06	-34.1837	hypo	lincRNA	ENSG00000235054	284661	LINC01777	0	0	0	0	0	0
963	chr1	4485705	4485705	-	1.34925e-05	0.000143321	-30.5896	hypo	lincRNA	ENSG00000235054	284661	LINC01777	0	0	0	0	0	0
964	chr1	4485733	4485733	-	2.73387e-05	0.000272262	-26.7841	hypo	lincRNA	ENSG00000235054	284661	LINC01777	0	0	0	0	0	0
965	chr1	4485767	4485767	+	4.29539e-11	1.10251e-09	-32.5634	hypo	lincRNA	ENSG00000235054	284661	LINC01777	0	0	0	0	0	0
966	chr1	4485778	4485778	+	3.03575e-08	5.15086e-07	-29.6429	hypo	lincRNA	ENSG00000235054	284661	LINC01777	0	0	0	0	0	0
967	chr1	4485779	4485779	-	1.99065e-29	3.67832e-27	-42.548	hypo	lincRNA	ENSG00000235054	284661	LINC01777	0	0	0	0	0	0
968	chr1	4520732	4520732	+	4.8836e-07	6.80433e-06	-31.6117	hypo	lincRNA	ENSG00000235054	284661	LINC01777	0	0	0	0	0	0
969	chr1	4520784	4520784	-	1.98795e-07	2.95877e-06	-25.6176	hypo	lincRNA	ENSG00000235054	284661	LINC01777	0	0	0	0	0	0
970	chr1	4520818	4520818	-	1.84067e-11	4.96215e-10	-26.087	hypo	lincRNA	ENSG00000235054	284661	LINC01777	0	0	0	0	0	0
971	chr1	4520882	4520882	-	1.78976e-06	2.25349e-05	-35.5357	hypo	lincRNA	ENSG00000235054	284661	LINC01777	0	0	0	0	0	0
972	chr1	4520909	4520909	-	4.31643e-05	0.000411705	-25.4167	hypo	lincRNA	ENSG00000235054	284661	LINC01777	0	0	0	0	0	0
973	chr1	4523358	4523358	-	4.0206e-07	5.68495e-06	27.4194	hyper	lincRNA	ENSG00000235054	284661	LINC01777	0	0	0	0	0	0
974	chr1	4527470	4527470	+	1.70851e-25	2.15333e-23	-36.0698	hypo	lincRNA	ENSG00000235054	284661	LINC01777	0	0	0	0	0	0
975	chr1	4541754	4541754	+	4.04483e-05	0.000388117	-33.9337	hypo	lincRNA	ENSG00000235054	284661	LINC01777	0	0	0	0	0	0
976	chr1	4541778	4541778	+	4.43011e-05	0.000421532	-26.4706	hypo	lincRNA	ENSG00000235054	284661	LINC01777	0	0	0	0	0	0
977	chr1	4541798	4541798	+	5.13839e-19	3.3509e-17	-33.5235	hypo	lincRNA	ENSG00000235054	284661	LINC01777	0	0	0	0	0	0
978	chr1	4541799	4541799	-	2.53274e-11	6.70481e-10	-40.1741	hypo	lincRNA	ENSG00000235054	284661	LINC01777	0	0	0	0	0	0
979	chr1	4541821	4541821	+	3.44e-12	1.01749e-10	-26.0687	hypo	lincRNA	ENSG00000235054	284661	LINC01777	0	0	0	0	0	0
980	chr1	4655688	4655688	-	8.58205e-06	9.48134e-05	-26.7045	hypo	protein_coding	ENSG00000196581	55966	AJAP1	0	0	0	0	0	0
981	chr1	4671787	4671787	-	1.86367e-07	2.78665e-06	-29.0754	hypo	protein_coding	ENSG00000196581	55966	AJAP1	0	0	0	0	0	0
982	chr1	4671869	4671869	+	7.52764e-07	1.01423e-05	-26.6667	hypo	protein_coding	ENSG00000196581	55966	AJAP1	0	0	0	0	0	0
983	chr1	4675325	4675325	-	7.58913e-11	1.88404e-09	-30.835	hypo	protein_coding	ENSG00000196581	55966	AJAP1	0	0	0	0	0	0
984	chr1	4693643	4693643	+	0.000602083	0.00431643	26.4732	hyper	protein_coding	ENSG00000196581	55966	AJAP1	0	0	0	0	0	0
985	chr1	4697674	4697674	+	7.08617e-07	9.59363e-06	-42.5186	hypo	protein_coding	ENSG00000196581	55966	AJAP1	0	0	0	0	0	0
986	chr1	4697710	4697710	+	2.01812e-08	3.52142e-07	-53.0603	hypo	protein_coding	ENSG00000196581	55966	AJAP1	0	0	0	0	0	0
987	chr1	4697761	4697761	+	6.69597e-17	3.45851e-15	-31.4102	hypo	protein_coding	ENSG00000196581	55966	AJAP1	0	0	0	0	0	0
988	chr1	4697768	4697768	+	8.37838e-17	4.28193e-15	-34.0355	hypo	protein_coding	ENSG00000196581	55966	AJAP1	0	0	0	0	0	0
989	chr1	4697791	4697791	+	2.38666e-16	1.16e-14	-35.5467	hypo	protein_coding	ENSG00000196581	55966	AJAP1	0	0	0	0	0	0
990	chr1	4697795	4697795	+	2.03309e-16	9.95787e-15	-32.3869	hypo	protein_coding	ENSG00000196581	55966	AJAP1	0	0	0	0	0	0
991	chr1	4697809	4697809	+	2.56783e-14	9.85669e-13	-33.2104	hypo	protein_coding	ENSG00000196581	55966	AJAP1	0	0	0	0	0	0
992	chr1	4697852	4697852	+	3.5861e-18	2.13339e-16	-44.839	hypo	protein_coding	ENSG00000196581	55966	AJAP1	0	0	0	0	0	0
993	chr1	4697853	4697853	-	2.82383e-24	3.15957e-22	-41.4612	hypo	protein_coding	ENSG00000196581	55966	AJAP1	0	0	0	0	0	0
994	chr1	4697901	4697901	+	1.57145e-09	3.23902e-08	-29.4171	hypo	protein_coding	ENSG00000196581	55966	AJAP1	0	0	0	0	0	0
995	chr1	4697920	4697920	-	5.83005e-24	6.31955e-22	-48.6364	hypo	protein_coding	ENSG00000196581	55966	AJAP1	0	0	0	0	0	0
996	chr1	4697926	4697926	-	1.18465e-18	7.43e-17	-40.6371	hypo	protein_coding	ENSG00000196581	55966	AJAP1	0	0	0	0	0	0
997	chr1	4697962	4697962	-	5.35267e-10	1.18066e-08	-29.6571	hypo	protein_coding	ENSG00000196581	55966	AJAP1	0	0	0	0	0	0
998	chr1	4712764	4712764	+	1.54142e-06	1.96411e-05	-27.9356	hypo	protein_coding	ENSG00000196581	55966	AJAP1	0	0	0	1	0	0
999	chr1	4712796	4712796	+	3.56237e-08	5.97963e-07	-35.2531	hypo	protein_coding	ENSG00000196581	55966	AJAP1	0	0	0	1	0	0
1000	chr1	4712797	4712797	-	2.72804e-15	1.17532e-13	-36.2518	hypo	protein_coding	ENSG00000196581	55966	AJAP1	0	0	0	1	0	0
1001	chr1	4712809	4712809	+	1.02535e-07	1.60051e-06	-35.0128	hypo	protein_coding	ENSG00000196581	55966	AJAP1	0	0	0	1	0	0
1002	chr1	4712810	4712810	-	2.61105e-18	1.57674e-16	-41.1144	hypo	protein_coding	ENSG00000196581	55966	AJAP1	0	0	0	1	0	0
1003	chr1	4712850	4712850	+	0.000138495	0.00117439	-30.5322	hypo	protein_coding	ENSG00000196581	55966	AJAP1	0	0	0	1	0	0
1004	chr1	4712946	4712946	-	2.24117e-18	1.36282e-16	-55.2056	hypo	protein_coding	ENSG00000196581	55966	AJAP1	0	0	0	1	0	0
1005	chr1	4712960	4712960	-	3.80181e-14	1.43011e-12	-50.1129	hypo	protein_coding	ENSG00000196581	55966	AJAP1	0	0	0	1	0	0
1006	chr1	4712964	4712964	+	6.72038e-10	1.46021e-08	-41.7995	hypo	protein_coding	ENSG00000196581	55966	AJAP1	0	0	0	1	0	0
1007	chr1	4712965	4712965	-	3.5904e-08	6.02338e-07	-30.9357	hypo	protein_coding	ENSG00000196581	55966	AJAP1	0	0	0	1	0	0
1008	chr1	4712999	4712999	+	9.5407e-08	1.49709e-06	-37.3418	hypo	protein_coding	ENSG00000196581	55966	AJAP1	0	0	0	1	0	0
1009	chr1	4714363	4714363	+	2.11348e-09	4.27552e-08	-28.6041	hypo	protein_coding	ENSG00000196581	55966	AJAP1	1	0	1	0	0	0
1010	chr1	4714366	4714366	+	3.12227e-06	3.75605e-05	-25.6313	hypo	protein_coding	ENSG00000196581	55966	AJAP1	1	0	1	0	0	0
1011	chr1	4714384	4714384	+	5.78243e-08	9.39888e-07	-28.3359	hypo	protein_coding	ENSG00000196581	55966	AJAP1	1	0	1	0	0	0
1012	chr1	4714385	4714385	-	3.20519e-09	6.31414e-08	-39.5083	hypo	protein_coding	ENSG00000196581	55966	AJAP1	1	0	1	0	0	0
1013	chr1	4714394	4714394	+	2.04415e-12	6.22894e-11	-42.069	hypo	protein_coding	ENSG00000196581	55966	AJAP1	1	0	1	0	0	0
1014	chr1	4714395	4714395	-	1.43909e-08	2.56769e-07	-40.122	hypo	protein_coding	ENSG00000196581	55966	AJAP1	1	0	1	0	0	0
1015	chr1	4714403	4714403	+	1.70699e-06	2.15668e-05	-25.1474	hypo	protein_coding	ENSG00000196581	55966	AJAP1	1	0	1	0	0	0
1016	chr1	4714418	4714418	-	1.02006e-13	3.64781e-12	-46.988	hypo	protein_coding	ENSG00000196581	55966	AJAP1	1	0	1	0	0	0
1017	chr1	4714428	4714428	+	3.00779e-23	3.03235e-21	-41.2192	hypo	protein_coding	ENSG00000196581	55966	AJAP1	1	0	1	0	0	0
1018	chr1	4714459	4714459	+	8.97628e-20	6.37261e-18	-39.3939	hypo	protein_coding	ENSG00000196581	55966	AJAP1	1	0	1	0	0	0
1019	chr1	4714465	4714465	+	4.51089e-17	2.37472e-15	-45.269	hypo	protein_coding	ENSG00000196581	55966	AJAP1	1	0	1	0	0	0
1020	chr1	4714466	4714466	-	6.06301e-10	1.32641e-08	-41.9649	hypo	protein_coding	ENSG00000196581	55966	AJAP1	1	0	1	0	0	0
1021	chr1	4714471	4714471	+	5.28675e-24	5.7575e-22	-45.903	hypo	protein_coding	ENSG00000196581	55966	AJAP1	1	0	1	0	0	0
1022	chr1	4714472	4714472	-	7.06129e-09	1.32083e-07	-38.0622	hypo	protein_coding	ENSG00000196581	55966	AJAP1	1	0	1	0	0	0
1023	chr1	4714490	4714490	-	3.35051e-17	1.79134e-15	-51.7277	hypo	protein_coding	ENSG00000196581	55966	AJAP1	1	0	1	0	0	0
1024	chr1	4714504	4714504	-	0.000205569	0.00167049	-26.9571	hypo	protein_coding	ENSG00000196581	55966	AJAP1	1	0	1	0	0	0
1025	chr1	4714506	4714506	-	0.000266616	0.00210507	-26.6742	hypo	protein_coding	ENSG00000196581	55966	AJAP1	1	0	1	0	0	0
1026	chr1	4714509	4714509	-	6.15938e-16	2.85489e-14	-51.7616	hypo	protein_coding	ENSG00000196581	55966	AJAP1	1	0	1	0	0	0
1027	chr1	4714515	4714515	-	5.94197e-06	6.77728e-05	-32.9004	hypo	protein_coding	ENSG00000196581	55966	AJAP1	1	0	1	0	0	0
1028	chr1	4714547	4714547	+	1.18513e-37	4.59152e-35	-55.9792	hypo	protein_coding	ENSG00000196581	55966	AJAP1	1	0	1	0	0	0
1029	chr1	4714566	4714566	+	2.55196e-47	2.21396e-44	-62.8168	hypo	protein_coding	ENSG00000196581	55966	AJAP1	1	0	1	0	0	0
1030	chr1	4714567	4714567	-	1.922e-08	3.36505e-07	-29.9762	hypo	protein_coding	ENSG00000196581	55966	AJAP1	1	0	1	0	0	0
1031	chr1	4714574	4714574	+	5.88754e-37	2.16252e-34	-58.0216	hypo	protein_coding	ENSG00000196581	55966	AJAP1	1	0	1	0	0	0
1032	chr1	4714575	4714575	-	1.431e-13	5.02985e-12	-34.4222	hypo	protein_coding	ENSG00000196581	55966	AJAP1	1	0	1	0	0	0
1033	chr1	4714578	4714578	+	9.90602e-42	5.46364e-39	-59.6045	hypo	protein_coding	ENSG00000196581	55966	AJAP1	1	0	1	0	0	0
1034	chr1	4714579	4714579	-	2.19786e-12	6.66989e-11	-33.8615	hypo	protein_coding	ENSG00000196581	55966	AJAP1	1	0	1	0	0	0
1035	chr1	4714585	4714585	+	1.19015e-32	2.95795e-30	-53.6972	hypo	protein_coding	ENSG00000196581	55966	AJAP1	1	0	1	0	0	0
1036	chr1	4714586	4714586	-	1.93984e-08	3.39417e-07	-28.5117	hypo	protein_coding	ENSG00000196581	55966	AJAP1	1	0	1	0	0	0
1037	chr1	4714594	4714594	+	1.97188e-38	8.20364e-36	-57.1172	hypo	protein_coding	ENSG00000196581	55966	AJAP1	1	0	1	0	0	0
1038	chr1	4714595	4714595	-	9.49513e-19	6.0236e-17	-37.6712	hypo	protein_coding	ENSG00000196581	55966	AJAP1	1	0	1	0	0	0
1039	chr1	4714602	4714602	-	1.02235e-10	2.49312e-09	-33.6735	hypo	protein_coding	ENSG00000196581	55966	AJAP1	1	0	1	0	0	0
1040	chr1	4714609	4714609	-	9.07868e-12	2.54611e-10	-31.7458	hypo	protein_coding	ENSG00000196581	55966	AJAP1	1	0	1	0	0	0
1041	chr1	4714698	4714698	-	6.15931e-30	1.19485e-27	-52.2163	hypo	protein_coding	ENSG00000196581	55966	AJAP1	1	0	1	0	0	0
1042	chr1	4714700	4714700	-	2.66767e-26	3.63606e-24	-50.011	hypo	protein_coding	ENSG00000196581	55966	AJAP1	1	0	1	0	0	0
1043	chr1	4714712	4714712	-	2.96433e-27	4.43893e-25	-47.8037	hypo	protein_coding	ENSG00000196581	55966	AJAP1	1	0	1	0	0	0
1044	chr1	4714715	4714715	-	6.12375e-34	1.71575e-31	-55.5361	hypo	protein_coding	ENSG00000196581	55966	AJAP1	1	0	1	0	0	0
1045	chr1	4714719	4714719	-	1.63014e-31	3.64174e-29	-52.2616	hypo	protein_coding	ENSG00000196581	55966	AJAP1	1	0	1	0	0	0
1046	chr1	4714721	4714721	-	2.95722e-29	5.38212e-27	-50.7992	hypo	protein_coding	ENSG00000196581	55966	AJAP1	1	0	1	0	0	0
1047	chr1	4714728	4714728	-	5.35032e-30	1.04301e-27	-49.3464	hypo	protein_coding	ENSG00000196581	55966	AJAP1	1	0	1	0	0	0
1048	chr1	4714730	4714730	-	1.55335e-33	4.19446e-31	-54.0382	hypo	protein_coding	ENSG00000196581	55966	AJAP1	1	0	1	0	0	0
1049	chr1	4714734	4714734	-	2.56487e-23	2.60431e-21	-47.7088	hypo	protein_coding	ENSG00000196581	55966	AJAP1	1	0	1	0	0	0
1050	chr1	4714737	4714737	-	6.24972e-30	1.21174e-27	-54.6162	hypo	protein_coding	ENSG00000196581	55966	AJAP1	1	0	1	0	0	0
1051	chr1	4714744	4714744	+	8.70276e-21	6.84269e-19	-58.4422	hypo	protein_coding	ENSG00000196581	55966	AJAP1	1	0	1	0	0	0
1052	chr1	4714745	4714745	-	2.0804e-33	5.54502e-31	-52.0963	hypo	protein_coding	ENSG00000196581	55966	AJAP1	1	0	1	0	0	0
1053	chr1	4714753	4714753	+	6.12923e-16	2.84138e-14	-49.9249	hypo	protein_coding	ENSG00000196581	55966	AJAP1	1	0	1	0	0	0
1054	chr1	4714755	4714755	+	4.61452e-20	3.37186e-18	-55.7136	hypo	protein_coding	ENSG00000196581	55966	AJAP1	1	0	1	0	0	0
1055	chr1	4714757	4714757	+	2.14739e-17	1.17183e-15	-52.1279	hypo	protein_coding	ENSG00000196581	55966	AJAP1	1	0	1	0	0	0
1056	chr1	4714766	4714766	+	2.26242e-15	9.8372e-14	-49.3243	hypo	protein_coding	ENSG00000196581	55966	AJAP1	1	0	1	0	0	0
1057	chr1	4714768	4714768	+	2.49507e-21	2.07144e-19	-55.4054	hypo	protein_coding	ENSG00000196581	55966	AJAP1	1	0	1	0	0	0
1058	chr1	4714770	4714770	+	5.39984e-20	3.9159e-18	-54.4828	hypo	protein_coding	ENSG00000196581	55966	AJAP1	1	0	1	0	0	0
1059	chr1	4714773	4714773	+	4.15734e-14	1.5572e-12	-43.75	hypo	protein_coding	ENSG00000196581	55966	AJAP1	1	0	1	0	0	0
1060	chr1	4714776	4714776	+	1.28682e-15	5.75418e-14	-50.3122	hypo	protein_coding	ENSG00000196581	55966	AJAP1	1	0	1	0	0	0
1061	chr1	4714779	4714779	+	1.3971e-19	9.70373e-18	-54.4665	hypo	protein_coding	ENSG00000196581	55966	AJAP1	1	0	1	0	0	0
1062	chr1	4714782	4714782	+	1.20643e-22	1.1454e-20	-58.5034	hypo	protein_coding	ENSG00000196581	55966	AJAP1	1	0	1	0	0	0
1063	chr1	4714784	4714784	+	8.00061e-23	7.73951e-21	-58.7838	hypo	protein_coding	ENSG00000196581	55966	AJAP1	1	0	1	0	0	0
1064	chr1	4714786	4714786	+	6.71772e-21	5.33637e-19	-55.4795	hypo	protein_coding	ENSG00000196581	55966	AJAP1	1	0	1	0	0	0
1065	chr1	4714794	4714794	+	3.59868e-14	1.35777e-12	-50.5461	hypo	protein_coding	ENSG00000196581	55966	AJAP1	1	0	1	0	0	0
1066	chr1	4714856	4714856	+	5.40398e-13	1.77119e-11	-53.9599	hypo	protein_coding	ENSG00000196581	55966	AJAP1	1	0	1	0	0	0
1067	chr1	4714861	4714861	+	1.41617e-07	2.15967e-06	-43.4336	hypo	protein_coding	ENSG00000196581	55966	AJAP1	1	0	1	0	0	0
1068	chr1	4714862	4714862	-	2.59673e-07	3.7939e-06	-43.1039	hypo	protein_coding	ENSG00000196581	55966	AJAP1	1	0	1	0	0	0
1069	chr1	4714863	4714863	+	6.49642e-12	1.85596e-10	-53.013	hypo	protein_coding	ENSG00000196581	55966	AJAP1	1	0	1	0	0	0
1070	chr1	4714864	4714864	-	3.2829e-12	9.73558e-11	-57.1429	hypo	protein_coding	ENSG00000196581	55966	AJAP1	1	0	1	0	0	0
1071	chr1	4714867	4714867	+	1.02729e-12	3.24987e-11	-54.2749	hypo	protein_coding	ENSG00000196581	55966	AJAP1	1	0	1	0	0	0
1072	chr1	4714878	4714878	+	5.00986e-11	1.2743e-09	-49.4089	hypo	protein_coding	ENSG00000196581	55966	AJAP1	1	0	1	0	0	0
1073	chr1	4714879	4714879	-	3.85753e-08	6.43941e-07	-37.3081	hypo	protein_coding	ENSG00000196581	55966	AJAP1	1	0	1	0	0	0
1074	chr1	4714882	4714882	+	2.78486e-08	4.75399e-07	-46.4439	hypo	protein_coding	ENSG00000196581	55966	AJAP1	1	0	1	0	0	0
1075	chr1	4714899	4714899	+	8.42512e-20	5.99942e-18	-41.1556	hypo	protein_coding	ENSG00000196581	55966	AJAP1	1	0	1	0	0	0
1076	chr1	4714915	4714915	+	8.58896e-21	6.75754e-19	-47.4359	hypo	protein_coding	ENSG00000196581	55966	AJAP1	1	0	1	0	0	0
1077	chr1	4714916	4714916	-	4.36695e-25	5.28941e-23	-51.7408	hypo	protein_coding	ENSG00000196581	55966	AJAP1	1	0	1	0	0	0
1078	chr1	4714918	4714918	+	1.54057e-21	1.30568e-19	-46.727	hypo	protein_coding	ENSG00000196581	55966	AJAP1	1	0	1	0	0	0
1079	chr1	4714919	4714919	-	8.60751e-23	8.29719e-21	-48.1955	hypo	protein_coding	ENSG00000196581	55966	AJAP1	1	0	1	0	0	0
1080	chr1	4714922	4714922	+	3.00354e-19	2.01003e-17	-45.0743	hypo	protein_coding	ENSG00000196581	55966	AJAP1	1	0	1	0	0	0
1081	chr1	4714923	4714923	-	3.33687e-22	3.02629e-20	-46.9781	hypo	protein_coding	ENSG00000196581	55966	AJAP1	1	0	1	0	0	0
1082	chr1	4714925	4714925	+	2.59735e-18	1.56897e-16	-43.0034	hypo	protein_coding	ENSG00000196581	55966	AJAP1	1	0	1	0	0	0
1083	chr1	4714926	4714926	-	3.25528e-21	2.66956e-19	-47.3027	hypo	protein_coding	ENSG00000196581	55966	AJAP1	1	0	1	0	0	0
1084	chr1	4714928	4714928	+	7.77591e-23	7.52978e-21	-44.3038	hypo	protein_coding	ENSG00000196581	55966	AJAP1	1	0	1	0	0	0
1085	chr1	4714929	4714929	-	6.65394e-16	3.07301e-14	-39.2014	hypo	protein_coding	ENSG00000196581	55966	AJAP1	1	0	1	0	0	0
1086	chr1	4714951	4714951	-	3.72876e-08	6.23942e-07	-29.9819	hypo	protein_coding	ENSG00000196581	55966	AJAP1	1	0	1	0	0	0
1087	chr1	4714961	4714961	+	6.443e-19	4.16297e-17	-41.3511	hypo	protein_coding	ENSG00000196581	55966	AJAP1	1	0	1	0	0	0
1088	chr1	4714963	4714963	+	6.59746e-22	5.80066e-20	-40.7829	hypo	protein_coding	ENSG00000196581	55966	AJAP1	1	0	1	0	0	0
1089	chr1	4714974	4714974	+	7.78935e-11	1.93045e-09	-27.3535	hypo	protein_coding	ENSG00000196581	55966	AJAP1	1	0	1	0	0	0
1090	chr1	4714976	4714976	+	2.26877e-12	6.87403e-11	-31.4936	hypo	protein_coding	ENSG00000196581	55966	AJAP1	1	0	1	0	0	0
1091	chr1	4714980	4714980	+	1.62625e-16	8.05217e-15	-33.1557	hypo	protein_coding	ENSG00000196581	55966	AJAP1	1	0	1	0	0	0
1092	chr1	4714984	4714984	+	3.36148e-13	1.12898e-11	-30.3249	hypo	protein_coding	ENSG00000196581	55966	AJAP1	1	0	1	0	0	0
1093	chr1	4714986	4714986	+	2.06064e-10	4.81575e-09	-28.5328	hypo	protein_coding	ENSG00000196581	55966	AJAP1	1	0	1	0	0	0
1094	chr1	4714989	4714989	+	7.36656e-12	2.09027e-10	-31.835	hypo	protein_coding	ENSG00000196581	55966	AJAP1	1	0	1	0	0	0
1095	chr1	4714990	4714990	-	3.65291e-39	1.62389e-36	-48.1818	hypo	protein_coding	ENSG00000196581	55966	AJAP1	1	0	1	0	0	0
1096	chr1	4714991	4714991	+	2.83471e-09	5.62725e-08	-31.4815	hypo	protein_coding	ENSG00000196581	55966	AJAP1	1	0	1	0	0	0
1097	chr1	4714992	4714992	-	2.0266e-39	9.21416e-37	-48.3827	hypo	protein_coding	ENSG00000196581	55966	AJAP1	1	0	1	0	0	0
1098	chr1	4715014	4715014	-	7.21811e-31	1.52548e-28	-45.5576	hypo	protein_coding	ENSG00000196581	55966	AJAP1	1	0	1	0	0	0
1099	chr1	4715017	4715017	-	9.42642e-44	6.15285e-41	-51.0741	hypo	protein_coding	ENSG00000196581	55966	AJAP1	1	0	1	0	0	0
1100	chr1	4715025	4715025	-	1.53808e-40	7.68873e-38	-50.9492	hypo	protein_coding	ENSG00000196581	55966	AJAP1	1	0	1	0	0	0
1101	chr1	4715028	4715028	-	2.01347e-42	1.17581e-39	-50.8234	hypo	protein_coding	ENSG00000196581	55966	AJAP1	1	0	1	0	0	0
1102	chr1	4715030	4715030	-	4.60527e-39	2.02889e-36	-48.8142	hypo	protein_coding	ENSG00000196581	55966	AJAP1	1	0	1	0	0	0
1103	chr1	4715038	4715038	-	2.05285e-46	1.65404e-43	-51.9927	hypo	protein_coding	ENSG00000196581	55966	AJAP1	1	0	1	0	0	0
1104	chr1	4715114	4715114	+	4.85032e-16	2.27452e-14	-41.4022	hypo	protein_coding	ENSG00000196581	55966	AJAP1	1	1	1	0	0	0
1105	chr1	4715121	4715121	+	3.95754e-14	1.48582e-12	-42.2298	hypo	protein_coding	ENSG00000196581	55966	AJAP1	1	1	1	0	0	0
1106	chr1	4715122	4715122	-	1.62058e-19	1.11715e-17	-62.4296	hypo	protein_coding	ENSG00000196581	55966	AJAP1	1	1	1	0	0	0
1107	chr1	4715127	4715127	+	3.201e-15	1.3674e-13	-43.5209	hypo	protein_coding	ENSG00000196581	55966	AJAP1	1	1	1	0	0	0
1108	chr1	4715128	4715128	-	3.17396e-23	3.19351e-21	-67.4841	hypo	protein_coding	ENSG00000196581	55966	AJAP1	1	1	1	0	0	0
1109	chr1	4715129	4715129	+	6.76837e-20	4.86441e-18	-47.7782	hypo	protein_coding	ENSG00000196581	55966	AJAP1	1	1	1	0	0	0
1110	chr1	4715130	4715130	-	8.16433e-23	7.88945e-21	-67.8056	hypo	protein_coding	ENSG00000196581	55966	AJAP1	1	1	1	0	0	0
1111	chr1	4715150	4715150	+	2.77863e-16	1.34089e-14	-43.7994	hypo	protein_coding	ENSG00000196581	55966	AJAP1	1	1	1	0	0	0
1112	chr1	4715151	4715151	-	1.68521e-14	6.61362e-13	-54.3124	hypo	protein_coding	ENSG00000196581	55966	AJAP1	1	1	1	0	0	0
1113	chr1	4715153	4715153	+	4.51598e-15	1.89632e-13	-42.0861	hypo	protein_coding	ENSG00000196581	55966	AJAP1	1	1	1	0	0	0
1114	chr1	4715154	4715154	-	1.84572e-25	2.31929e-23	-68.5447	hypo	protein_coding	ENSG00000196581	55966	AJAP1	1	1	1	0	0	0
1115	chr1	4715155	4715155	+	4.32603e-19	2.84641e-17	-45.6508	hypo	protein_coding	ENSG00000196581	55966	AJAP1	1	1	1	0	0	0
1116	chr1	4715156	4715156	-	8.76028e-24	9.34608e-22	-67.6548	hypo	protein_coding	ENSG00000196581	55966	AJAP1	1	1	1	0	0	0
1117	chr1	4715161	4715161	+	7.54152e-18	4.33189e-16	-43.527	hypo	protein_coding	ENSG00000196581	55966	AJAP1	1	1	1	0	0	0
1118	chr1	4715162	4715162	-	2.24058e-21	1.86656e-19	-63.7425	hypo	protein_coding	ENSG00000196581	55966	AJAP1	1	1	1	0	0	0
1119	chr1	4715165	4715165	-	1.42774e-21	1.21406e-19	-64.6617	hypo	protein_coding	ENSG00000196581	55966	AJAP1	1	1	1	0	0	0
1120	chr1	4715172	4715172	-	2.60294e-09	5.19459e-08	-50.306	hypo	protein_coding	ENSG00000196581	55966	AJAP1	1	1	1	0	0	0
1121	chr1	4715177	4715177	-	2.23806e-08	3.87716e-07	-45.9503	hypo	protein_coding	ENSG00000196581	55966	AJAP1	1	1	1	0	0	0
1122	chr1	4715182	4715182	-	0.00128453	0.00833987	-30.5182	hypo	protein_coding	ENSG00000196581	55966	AJAP1	1	1	1	0	0	0
1123	chr1	4715188	4715188	-	3.5738e-09	6.98877e-08	-44.0678	hypo	protein_coding	ENSG00000196581	55966	AJAP1	1	1	1	0	0	0
1124	chr1	4715202	4715202	-	1.79776e-10	4.23747e-09	-49.1525	hypo	protein_coding	ENSG00000196581	55966	AJAP1	1	1	1	0	0	0
1125	chr1	4715205	4715205	-	4.48661e-10	1.00024e-08	-47.4576	hypo	protein_coding	ENSG00000196581	55966	AJAP1	1	1	1	0	0	0
1126	chr1	4715237	4715237	+	9.76548e-39	4.17284e-36	-50.7701	hypo	protein_coding	ENSG00000196581	55966	AJAP1	1	1	1	0	0	0
1127	chr1	4715248	4715248	+	4.29616e-45	3.0932e-42	-56.172	hypo	protein_coding	ENSG00000196581	55966	AJAP1	1	1	1	0	0	0
1128	chr1	4715254	4715254	+	4.52819e-35	1.40855e-32	-52.7651	hypo	protein_coding	ENSG00000196581	55966	AJAP1	1	1	1	0	0	0
1129	chr1	4715255	4715255	-	8.1973e-24	8.76996e-22	-55.2632	hypo	protein_coding	ENSG00000196581	55966	AJAP1	1	1	1	0	0	0
1130	chr1	4715256	4715256	+	5.84706e-48	5.39682e-45	-57.9145	hypo	protein_coding	ENSG00000196581	55966	AJAP1	1	1	1	0	0	0
1131	chr1	4715257	4715257	-	6.47626e-26	8.48989e-24	-52.2267	hypo	protein_coding	ENSG00000196581	55966	AJAP1	1	1	1	0	0	0
1132	chr1	4715261	4715261	+	4.45734e-41	2.31785e-38	-54.9061	hypo	protein_coding	ENSG00000196581	55966	AJAP1	1	1	1	0	0	0
1133	chr1	4715262	4715262	-	8.59331e-28	1.35405e-25	-54.5079	hypo	protein_coding	ENSG00000196581	55966	AJAP1	1	1	1	0	0	0
1134	chr1	4715279	4715279	+	3.21454e-41	1.69674e-38	-57.0841	hypo	protein_coding	ENSG00000196581	55966	AJAP1	1	1	1	0	0	0
1135	chr1	4715280	4715280	-	1.29667e-20	1.0022e-18	-49.5676	hypo	protein_coding	ENSG00000196581	55966	AJAP1	1	1	1	0	0	0
1136	chr1	4715288	4715288	-	8.89022e-27	1.27208e-24	-53.1834	hypo	protein_coding	ENSG00000196581	55966	AJAP1	1	1	1	0	0	0
1137	chr1	4715291	4715291	-	5.29819e-24	5.76924e-22	-50.7252	hypo	protein_coding	ENSG00000196581	55966	AJAP1	1	1	1	0	0	0
1138	chr1	4715294	4715294	-	7.91756e-23	7.6609e-21	-52.3077	hypo	protein_coding	ENSG00000196581	55966	AJAP1	1	1	1	0	0	0
1139	chr1	4715297	4715297	-	3.86975e-28	6.3153e-26	-53.8242	hypo	protein_coding	ENSG00000196581	55966	AJAP1	1	1	1	0	0	0
1140	chr1	4715299	4715299	-	7.54206e-25	8.92696e-23	-51.704	hypo	protein_coding	ENSG00000196581	55966	AJAP1	1	1	1	0	0	0
1141	chr1	4715302	4715302	-	7.6027e-23	7.36812e-21	-48.3957	hypo	protein_coding	ENSG00000196581	55966	AJAP1	1	1	1	0	0	0
1142	chr1	4715305	4715305	+	2.68621e-18	1.62014e-16	-49.9068	hypo	protein_coding	ENSG00000196581	55966	AJAP1	1	1	1	0	0	0
1143	chr1	4715318	4715318	+	4.79705e-16	2.25113e-14	-48.366	hypo	protein_coding	ENSG00000196581	55966	AJAP1	1	1	1	0	0	0
1144	chr1	4715319	4715319	-	8.03281e-17	4.11315e-15	-46.6075	hypo	protein_coding	ENSG00000196581	55966	AJAP1	1	1	1	0	0	0
1145	chr1	4715320	4715320	+	4.03444e-20	2.96895e-18	-50.6823	hypo	protein_coding	ENSG00000196581	55966	AJAP1	1	1	1	0	0	0
1146	chr1	4715321	4715321	-	1.66025e-18	1.02381e-16	-47.2727	hypo	protein_coding	ENSG00000196581	55966	AJAP1	1	1	1	0	0	0
1147	chr1	4715322	4715322	+	2.34932e-09	4.71947e-08	-40.8466	hypo	protein_coding	ENSG00000196581	55966	AJAP1	1	1	1	0	0	0
1148	chr1	4715323	4715323	-	3.57825e-16	1.70511e-14	-46.0859	hypo	protein_coding	ENSG00000196581	55966	AJAP1	1	1	1	0	0	0
1149	chr1	4715326	4715326	+	8.10761e-18	4.64e-16	-48.4962	hypo	protein_coding	ENSG00000196581	55966	AJAP1	1	1	1	0	0	0
1150	chr1	4715327	4715327	-	1.96957e-17	1.07983e-15	-45.9459	hypo	protein_coding	ENSG00000196581	55966	AJAP1	1	1	1	0	0	0
1151	chr1	4715328	4715328	+	2.02161e-19	1.37845e-17	-49.2366	hypo	protein_coding	ENSG00000196581	55966	AJAP1	1	1	1	0	0	0
1152	chr1	4715329	4715329	-	3.74755e-15	1.58793e-13	-44.2547	hypo	protein_coding	ENSG00000196581	55966	AJAP1	1	1	1	0	0	0
1153	chr1	4715338	4715338	+	6.39485e-19	4.13435e-17	-51.4027	hypo	protein_coding	ENSG00000196581	55966	AJAP1	1	1	1	0	0	0
1154	chr1	4715339	4715339	-	2.41141e-18	1.46142e-16	-46.4286	hypo	protein_coding	ENSG00000196581	55966	AJAP1	1	1	1	0	0	0
1155	chr1	4715345	4715345	+	5.96984e-20	4.30979e-18	-50.671	hypo	protein_coding	ENSG00000196581	55966	AJAP1	1	1	1	0	0	0
1156	chr1	4715346	4715346	-	3.86629e-15	1.63638e-13	-43.8672	hypo	protein_coding	ENSG00000196581	55966	AJAP1	1	1	1	0	0	0
1157	chr1	4715350	4715350	+	2.87742e-18	1.72963e-16	-49.2209	hypo	protein_coding	ENSG00000196581	55966	AJAP1	1	1	1	0	0	0
1158	chr1	4715351	4715351	-	3.94921e-16	1.87202e-14	-44.847	hypo	protein_coding	ENSG00000196581	55966	AJAP1	1	1	1	0	0	0
1159	chr1	4715352	4715352	+	1.29098e-19	9.0041e-18	-55.2502	hypo	protein_coding	ENSG00000196581	55966	AJAP1	1	1	1	0	0	0
1160	chr1	4715353	4715353	-	5.15953e-08	8.44736e-07	-34.0612	hypo	protein_coding	ENSG00000196581	55966	AJAP1	1	1	1	0	0	0
1161	chr1	4715357	4715357	-	9.25035e-07	1.22654e-05	-33.8326	hypo	protein_coding	ENSG00000196581	55966	AJAP1	1	1	1	0	0	0
1162	chr1	4715395	4715395	+	6.64701e-41	3.41209e-38	-62.0602	hypo	protein_coding	ENSG00000196581	55966	AJAP1	1	1	1	0	0	0
1163	chr1	4715408	4715408	+	2.49654e-31	5.49075e-29	-57.6409	hypo	protein_coding	ENSG00000196581	55966	AJAP1	1	1	1	0	0	0
1164	chr1	4715414	4715414	+	2.83662e-34	8.15912e-32	-59.6286	hypo	protein_coding	ENSG00000196581	55966	AJAP1	1	1	1	0	0	0
1165	chr1	4715422	4715422	+	6.78109e-41	3.47781e-38	-63.9011	hypo	protein_coding	ENSG00000196581	55966	AJAP1	1	1	1	0	0	0
1166	chr1	4715428	4715428	+	1.22665e-33	3.34202e-31	-58.409	hypo	protein_coding	ENSG00000196581	55966	AJAP1	1	1	1	0	0	0
1167	chr1	4715431	4715431	+	1.01799e-38	4.34129e-36	-62.7775	hypo	protein_coding	ENSG00000196581	55966	AJAP1	1	1	1	0	0	0
1168	chr1	4715433	4715433	+	2.64438e-35	8.38814e-33	-59.5487	hypo	protein_coding	ENSG00000196581	55966	AJAP1	1	1	1	0	0	0
1169	chr1	4715480	4715480	-	1.78975e-14	7.00166e-13	-58.8246	hypo	protein_coding	ENSG00000196581	55966	AJAP1	1	1	1	0	0	0
1170	chr1	4715521	4715521	-	2.06983e-13	7.13235e-12	-56.7886	hypo	protein_coding	ENSG00000196581	55966	AJAP1	1	0	1	0	0	1
1171	chr1	4715526	4715526	-	1.02506e-17	5.79847e-16	-62.2226	hypo	protein_coding	ENSG00000196581	55966	AJAP1	1	0	1	0	0	1
1172	chr1	4715535	4715535	+	8.46843e-11	2.08872e-09	-43.5556	hypo	protein_coding	ENSG00000196581	55966	AJAP1	1	0	1	0	0	1
1173	chr1	4715541	4715541	+	1.07854e-15	4.86078e-14	-49.8919	hypo	protein_coding	ENSG00000196581	55966	AJAP1	1	0	1	0	0	1
1174	chr1	4715549	4715549	+	3.34643e-16	1.60092e-14	-53.1977	hypo	protein_coding	ENSG00000196581	55966	AJAP1	1	0	1	0	0	1
1175	chr1	4715551	4715551	+	5.87788e-16	2.73045e-14	-51.303	hypo	protein_coding	ENSG00000196581	55966	AJAP1	1	0	1	0	0	1
1176	chr1	4715569	4715569	+	1.8631e-13	6.46064e-12	-48.1659	hypo	protein_coding	ENSG00000196581	55966	AJAP1	1	0	1	0	0	1
1177	chr1	4715575	4715575	+	2.97346e-13	1.00548e-11	-46.503	hypo	protein_coding	ENSG00000196581	55966	AJAP1	1	0	1	0	0	1
1178	chr1	4715578	4715578	+	1.39725e-18	8.69578e-17	-55.6361	hypo	protein_coding	ENSG00000196581	55966	AJAP1	1	0	1	0	0	1
1179	chr1	4715616	4715616	-	2.02196e-26	2.79093e-24	-46.2754	hypo	protein_coding	ENSG00000196581	55966	AJAP1	1	0	1	0	0	1
1180	chr1	4715623	4715623	-	4.45413e-22	3.99133e-20	-42.3168	hypo	protein_coding	ENSG00000196581	55966	AJAP1	1	0	1	0	0	1
1181	chr1	4715629	4715629	-	1.36715e-18	8.51924e-17	-42.0252	hypo	protein_coding	ENSG00000196581	55966	AJAP1	1	0	1	0	0	1
1182	chr1	4715636	4715636	-	1.17729e-11	3.25239e-10	-33.2334	hypo	protein_coding	ENSG00000196581	55966	AJAP1	1	0	1	0	0	1
1183	chr1	4715646	4715646	-	2.39893e-18	1.45427e-16	-39.8465	hypo	protein_coding	ENSG00000196581	55966	AJAP1	1	0	1	0	0	1
1184	chr1	4715670	4715670	+	1.39186e-05	0.000147434	-37.6442	hypo	protein_coding	ENSG00000196581	55966	AJAP1	1	0	1	0	0	1
1185	chr1	4715690	4715690	+	4.68871e-10	1.04254e-08	-43.5484	hypo	protein_coding	ENSG00000196581	55966	AJAP1	1	0	1	0	0	1
1186	chr1	4715699	4715699	+	1.30625e-05	0.000139151	-33.2138	hypo	protein_coding	ENSG00000196581	55966	AJAP1	1	0	1	0	0	1
1187	chr1	4715706	4715706	+	6.38647e-10	1.39219e-08	-43.3333	hypo	protein_coding	ENSG00000196581	55966	AJAP1	1	0	1	0	0	1
1188	chr1	4715707	4715707	-	1.23501e-05	0.000132237	-31.4815	hypo	protein_coding	ENSG00000196581	55966	AJAP1	1	0	1	0	0	1
1189	chr1	4715790	4715790	-	1.37031e-08	2.45308e-07	-38.1677	hypo	protein_coding	ENSG00000196581	55966	AJAP1	1	0	1	0	0	1
1190	chr1	4715817	4715817	-	0.000141455	0.00119682	-25.0288	hypo	protein_coding	ENSG00000196581	55966	AJAP1	1	0	1	0	0	1
1191	chr1	4715942	4715942	+	0.000314371	0.00243578	-32.6936	hypo	protein_coding	ENSG00000196581	55966	AJAP1	1	0	1	0	0	1
1192	chr1	4715951	4715951	+	0.00115141	0.00758789	-29.2453	hypo	protein_coding	ENSG00000196581	55966	AJAP1	1	0	1	0	0	1
1193	chr1	4715957	4715957	+	0.000610276	0.0043675	-30.9694	hypo	protein_coding	ENSG00000196581	55966	AJAP1	1	0	1	0	0	1
1194	chr1	4716313	4716313	+	5.2148e-12	1.50791e-10	-33.7036	hypo	protein_coding	ENSG00000196581	55966	AJAP1	0	0	1	0	0	1
1195	chr1	4716314	4716314	-	1.61309e-05	0.000168614	-35.2015	hypo	protein_coding	ENSG00000196581	55966	AJAP1	0	0	1	0	0	1
1196	chr1	4716322	4716322	+	1.11111e-08	2.01783e-07	-28.0187	hypo	protein_coding	ENSG00000196581	55966	AJAP1	0	0	1	0	0	1
1197	chr1	4728842	4728842	+	3.641e-10	8.21562e-09	-30.9336	hypo	protein_coding	ENSG00000196581	55966	AJAP1	0	0	0	1	0	1
1198	chr1	4732132	4732132	-	4.51362e-06	5.26455e-05	-25.812	hypo	protein_coding	ENSG00000196581	55966	AJAP1	0	0	0	0	0	1
1199	chr1	4733592	4733592	+	2.33009e-10	5.40372e-09	-31.9888	hypo	protein_coding	ENSG00000196581	55966	AJAP1	0	0	0	0	0	1
1200	chr1	4735519	4735519	-	7.08847e-15	2.90645e-13	-28.5146	hypo	protein_coding	ENSG00000196581	55966	AJAP1	0	0	0	0	0	1
1201	chr1	4760251	4760251	-	1.59177e-12	4.91554e-11	-29.137	hypo	protein_coding	ENSG00000196581	55966	AJAP1	0	0	0	0	0	1
1202	chr1	4771150	4771150	+	1.83017e-15	8.04444e-14	-37.259	hypo	protein_coding	ENSG00000196581	55966	AJAP1	0	0	0	1	0	1
1203	chr1	4771177	4771177	-	1.25548e-18	7.8556e-17	-37.5544	hypo	protein_coding	ENSG00000196581	55966	AJAP1	0	0	0	1	0	1
1204	chr1	4771179	4771179	-	2.51536e-14	9.66672e-13	-34.7618	hypo	protein_coding	ENSG00000196581	55966	AJAP1	0	0	0	1	0	1
1205	chr1	4771201	4771201	+	2.29182e-08	3.9635e-07	-28.2909	hypo	protein_coding	ENSG00000196581	55966	AJAP1	0	0	0	1	0	1
1206	chr1	4771227	4771227	+	9.22705e-09	1.69648e-07	-29.426	hypo	protein_coding	ENSG00000196581	55966	AJAP1	0	0	0	1	0	1
1207	chr1	4771280	4771280	-	3.11602e-27	4.65675e-25	-45.0948	hypo	protein_coding	ENSG00000196581	55966	AJAP1	0	0	0	1	0	1
1208	chr1	4771293	4771293	-	2.55796e-12	7.69744e-11	-31.1355	hypo	protein_coding	ENSG00000196581	55966	AJAP1	0	0	0	1	0	1
1209	chr1	4771305	4771305	-	1.77251e-08	3.12003e-07	-25.3717	hypo	protein_coding	ENSG00000196581	55966	AJAP1	0	0	0	1	0	1
1210	chr1	4772487	4772487	+	6.70867e-06	7.57181e-05	-25.9144	hypo	protein_coding	ENSG00000196581	55966	AJAP1	0	1	1	0	0	0
1211	chr1	4790203	4790203	-	1.1315e-09	2.38197e-08	-33.9031	hypo	protein_coding	ENSG00000196581	55966	AJAP1	0	0	0	0	0	1
1212	chr1	4830044	4830044	+	1.09498e-09	2.31064e-08	-25.6579	hypo	protein_coding	ENSG00000196581	55966	AJAP1	0	0	0	0	0	1
1213	chr1	4832437	4832437	+	7.6143e-06	8.49781e-05	-27.9989	hypo	protein_coding	ENSG00000196581	55966	AJAP1	0	1	1	0	0	0
1214	chr1	4832438	4832438	-	4.74101e-10	1.05346e-08	-31.4544	hypo	protein_coding	ENSG00000196581	55966	AJAP1	0	1	1	0	0	0
1215	chr1	4832644	4832644	-	1.29601e-08	2.32831e-07	-28.1093	hypo	protein_coding	ENSG00000196581	55966	AJAP1	0	0	0	1	0	1
1216	chr1	4839551	4839551	+	1.45772e-08	2.5989e-07	-30.6818	hypo	protein_coding	ENSG00000196581	55966	AJAP1	0	0	0	0	0	1
1217	chr1	4851218	4851218	+	1.90078e-16	9.33857e-15	-28.8088	hypo	protein_coding	ENSG00000196581	55966	AJAP1	0	0	0	0	0	0
1218	chr1	4851297	4851297	-	5.7857e-06	6.61273e-05	-25.3367	hypo	protein_coding	ENSG00000196581	55966	AJAP1	0	0	0	0	0	0
1219	chr1	4924199	4924199	+	5.29948e-05	0.000495752	-30.6667	hypo	protein_coding	ENSG00000196581	55966	AJAP1	0	0	0	0	0	0
1220	chr1	4924212	4924212	+	2.14318e-08	3.72377e-07	-43.2157	hypo	protein_coding	ENSG00000196581	55966	AJAP1	0	0	0	0	0	0
1221	chr1	4924213	4924213	-	7.05224e-14	2.56968e-12	-38.369	hypo	protein_coding	ENSG00000196581	55966	AJAP1	0	0	0	0	0	0
1222	chr1	4924221	4924221	+	3.96886e-06	4.6784e-05	-39.144	hypo	protein_coding	ENSG00000196581	55966	AJAP1	0	0	0	0	0	0
1223	chr1	4924222	4924222	-	3.55655e-12	1.04985e-10	-39.8131	hypo	protein_coding	ENSG00000196581	55966	AJAP1	0	0	0	0	0	0
1224	chr1	4924245	4924245	-	1.60396e-08	2.84215e-07	-34.0498	hypo	protein_coding	ENSG00000196581	55966	AJAP1	0	0	0	0	0	0
1225	chr1	4974663	4974663	+	1.22683e-13	4.34609e-12	-30.7526	hypo	protein_coding	ENSG00000196581	55966	AJAP1	0	0	0	0	0	0
1226	chr1	4974715	4974715	-	0.000256253	0.00203232	-28.257	hypo	protein_coding	ENSG00000196581	55966	AJAP1	0	0	0	0	0	0
1227	chr1	4992682	4992682	-	2.45741e-18	1.48787e-16	-37.8723	hypo	protein_coding	ENSG00000196581	55966	AJAP1	0	0	0	0	0	0
1228	chr1	4998371	4998371	+	1.17908e-18	7.39692e-17	-32.4755	hypo	protein_coding	ENSG00000196581	55966	AJAP1	0	0	0	0	0	0
1229	chr1	4998377	4998377	+	1.79735e-21	1.51235e-19	-39.2584	hypo	protein_coding	ENSG00000196581	55966	AJAP1	0	0	0	0	0	0
1230	chr1	5002133	5002133	-	0.000192535	0.00157567	-28.8095	hypo	protein_coding	ENSG00000196581	55966	AJAP1	0	0	0	0	0	0
1231	chr1	5018119	5018119	-	1.81395e-21	1.52557e-19	-30.2729	hypo	protein_coding	ENSG00000196581	55966	AJAP1	0	0	0	0	0	0
1232	chr1	5018159	5018159	-	3.00298e-29	5.46194e-27	-29.4329	hypo	protein_coding	ENSG00000196581	55966	AJAP1	0	0	0	0	0	0
1233	chr1	5019471	5019471	+	1.34428e-38	5.67087e-36	-50.4112	hypo	protein_coding	ENSG00000196581	55966	AJAP1	0	0	0	0	0	0
1234	chr1	5019491	5019491	+	1.42003e-37	5.47195e-35	-47.6738	hypo	protein_coding	ENSG00000196581	55966	AJAP1	0	0	0	0	0	0
1235	chr1	5019526	5019526	-	3.78626e-19	2.50526e-17	-36.4135	hypo	protein_coding	ENSG00000196581	55966	AJAP1	0	0	0	0	0	0
1236	chr1	5019554	5019554	-	8.06777e-22	7.02831e-20	-34.3039	hypo	protein_coding	ENSG00000196581	55966	AJAP1	0	0	0	0	0	0
1237	chr1	5025063	5025063	+	5.1014e-08	8.35809e-07	-35.5411	hypo	protein_coding	ENSG00000196581	55966	AJAP1	0	0	0	0	0	0
1238	chr1	5025172	5025172	-	8.13807e-29	1.41949e-26	-43.0195	hypo	protein_coding	ENSG00000196581	55966	AJAP1	0	0	0	0	0	0
1239	chr1	5025175	5025175	-	2.20017e-33	5.84973e-31	-47.787	hypo	protein_coding	ENSG00000196581	55966	AJAP1	0	0	0	0	0	0
1240	chr1	5035243	5035243	+	2.7197e-11	7.16968e-10	-38.4615	hypo	protein_coding	ENSG00000196581	55966	AJAP1	0	0	0	0	0	0
1241	chr1	5035256	5035256	+	3.20358e-05	0.000314193	-25.3247	hypo	protein_coding	ENSG00000196581	55966	AJAP1	0	0	0	0	0	0
1242	chr1	5035257	5035257	-	3.21777e-05	0.000315413	-26.484	hypo	protein_coding	ENSG00000196581	55966	AJAP1	0	0	0	0	0	0
1243	chr1	5038071	5038071	+	4.50318e-14	1.67891e-12	-27.3544	hypo	protein_coding	ENSG00000196581	55966	AJAP1	0	0	0	0	0	0
1244	chr1	5038106	5038106	+	3.50848e-13	1.17587e-11	-29.9669	hypo	protein_coding	ENSG00000196581	55966	AJAP1	0	0	0	0	0	0
1245	chr1	5038185	5038185	-	1.20056e-09	2.51747e-08	-29.7689	hypo	protein_coding	ENSG00000196581	55966	AJAP1	0	0	0	0	0	0
1246	chr1	5044379	5044379	+	1.47395e-11	4.02193e-10	-31.0826	hypo	protein_coding	ENSG00000196581	55966	AJAP1	0	0	0	0	0	0
1247	chr1	5045329	5045329	+	3.2446e-05	0.000317794	-29.9626	hypo	protein_coding	ENSG00000196581	55966	AJAP1	0	0	0	0	0	0
1248	chr1	5045377	5045377	-	2.63673e-08	4.51749e-07	-39.9279	hypo	protein_coding	ENSG00000196581	55966	AJAP1	0	0	0	0	0	0
1249	chr1	5046475	5046475	+	2.46323e-07	3.61144e-06	-25.5462	hypo	protein_coding	ENSG00000196581	55966	AJAP1	0	0	0	0	0	0
1250	chr1	5046476	5046476	-	8.6887e-10	1.85798e-08	-29.2544	hypo	protein_coding	ENSG00000196581	55966	AJAP1	0	0	0	0	0	0
1251	chr1	5046513	5046513	+	5.78848e-11	1.45943e-09	-38.2014	hypo	protein_coding	ENSG00000196581	55966	AJAP1	0	0	0	0	0	0
1252	chr1	5046582	5046582	-	4.21738e-09	8.15767e-08	-25.6154	hypo	protein_coding	ENSG00000196581	55966	AJAP1	0	0	0	0	0	0
1253	chr1	5140878	5140878	+	2.20123e-12	6.67942e-11	-28.2146	hypo	protein_coding	ENSG00000196581	55966	AJAP1	0	0	0	0	0	0
1254	chr1	5140893	5140893	-	1.86229e-06	2.33703e-05	-31.9131	hypo	protein_coding	ENSG00000196581	55966	AJAP1	0	0	0	0	0	0
1255	chr1	5140935	5140935	-	3.46966e-13	1.16338e-11	-50	hypo	protein_coding	ENSG00000196581	55966	AJAP1	0	0	0	0	0	0
1256	chr1	5222402	5222402	-	9.46111e-05	0.000834895	-30.9524	hypo	-	-	-	-	0	0	0	0	0	0
1257	chr1	5227691	5227691	-	5.05038e-26	6.68131e-24	-33.8894	hypo	-	-	-	-	0	0	0	0	0	0
1258	chr1	5227712	5227712	-	7.24644e-19	4.65566e-17	-29.6912	hypo	-	-	-	-	0	0	0	0	0	0
1259	chr1	5227732	5227732	-	9.56432e-34	2.63125e-31	-35.0108	hypo	-	-	-	-	0	0	0	0	0	0
1260	chr1	5298963	5298963	+	5.72509e-05	0.00053133	-32.6018	hypo	-	-	-	-	0	0	0	0	0	0
1261	chr1	5298965	5298965	+	2.14141e-05	0.00021814	-31.7817	hypo	-	-	-	-	0	0	0	0	0	0
1262	chr1	5327629	5327629	-	3.66571e-09	7.15632e-08	-32.7387	hypo	-	-	-	-	0	0	0	0	0	0
1263	chr1	5328442	5328442	-	8.40795e-07	1.12297e-05	-34.0548	hypo	-	-	-	-	0	0	0	0	0	0
1264	chr1	5335385	5335385	+	9.35864e-18	5.31877e-16	-31.0448	hypo	-	-	-	-	0	0	0	0	0	0
1265	chr1	5335409	5335409	+	2.06738e-19	1.4081e-17	-27.3021	hypo	-	-	-	-	0	0	0	0	0	0
1266	chr1	5335522	5335522	+	6.52906e-11	1.63493e-09	-31.3187	hypo	-	-	-	-	0	0	0	0	0	0
1267	chr1	5335523	5335523	-	9.05681e-09	1.66719e-07	-31.9098	hypo	-	-	-	-	0	0	0	0	0	0
1268	chr1	5335539	5335539	-	2.81718e-13	9.5536e-12	-39.1288	hypo	-	-	-	-	0	0	0	0	0	0
1269	chr1	5335706	5335706	-	1.13039e-13	4.0207e-12	-32.3309	hypo	-	-	-	-	0	0	0	0	0	0
1270	chr1	5338473	5338473	-	4.03685e-11	1.03978e-09	-26.5417	hypo	-	-	-	-	0	0	0	0	0	0
1271	chr1	5340075	5340075	-	2.06693e-06	2.5728e-05	-26.0833	hypo	-	-	-	-	0	0	0	0	0	0
1272	chr1	5340104	5340104	-	1.66055e-09	3.41081e-08	-33.6411	hypo	-	-	-	-	0	0	0	0	0	0
1273	chr1	5340124	5340124	-	2.28438e-10	5.30495e-09	-32.9268	hypo	-	-	-	-	0	0	0	0	0	0
1274	chr1	5359218	5359218	+	9.91202e-08	1.55109e-06	-27.0504	hypo	-	-	-	-	0	0	0	0	0	0
1275	chr1	5359243	5359243	-	3.27415e-12	9.71165e-11	-35.4241	hypo	-	-	-	-	0	0	0	0	0	0
1276	chr1	5359284	5359284	-	1.72068e-17	9.4873e-16	-39.4264	hypo	-	-	-	-	0	0	0	0	0	0
1277	chr1	5367459	5367459	+	5.58814e-07	7.70624e-06	-25.3153	hypo	-	-	-	-	0	0	0	0	0	0
1278	chr1	5367955	5367955	+	1.86262e-25	2.33968e-23	-29.4258	hypo	-	-	-	-	0	0	0	0	0	0
1279	chr1	5367963	5367963	+	5.84852e-22	5.1702e-20	-28.2131	hypo	-	-	-	-	0	0	0	0	0	0
1280	chr1	5403095	5403095	+	1.83634e-16	9.03644e-15	-32.7623	hypo	-	-	-	-	0	0	0	0	0	0
1281	chr1	5403109	5403109	+	4.25867e-15	1.79344e-13	-32.2337	hypo	-	-	-	-	0	0	0	0	0	0
1282	chr1	5405254	5405254	-	3.74133e-17	1.98909e-15	-33.8221	hypo	-	-	-	-	0	0	0	0	0	0
1283	chr1	5405266	5405266	-	9.21906e-15	3.73074e-13	-30.2191	hypo	-	-	-	-	0	0	0	0	0	0
1284	chr1	5405270	5405270	-	1.30829e-11	3.59408e-10	-27.7698	hypo	-	-	-	-	0	0	0	0	0	0
1285	chr1	5405786	5405786	-	1.54425e-25	1.95289e-23	-29.5066	hypo	-	-	-	-	0	0	0	0	0	0
1286	chr1	5408925	5408925	-	1.54821e-07	2.34594e-06	-27.1578	hypo	-	-	-	-	0	0	0	0	0	0
1287	chr1	5408974	5408974	-	6.55613e-10	1.42695e-08	-31.0808	hypo	-	-	-	-	0	0	0	0	0	0
1288	chr1	5433427	5433427	+	0.00037286	0.00283227	-26.8398	hypo	-	-	-	-	0	0	0	0	0	0
1289	chr1	5511872	5511872	+	0.000231733	0.00185781	-33.015	hypo	-	-	-	-	0	0	0	0	0	0
1290	chr1	5511873	5511873	-	0.00063549	0.004525	-27.5157	hypo	-	-	-	-	0	0	0	0	0	0
1291	chr1	5511894	5511894	-	9.50949e-06	0.000104127	-37.2913	hypo	-	-	-	-	0	0	0	0	0	0
1292	chr1	5514595	5514595	+	4.15337e-16	1.96376e-14	-33.1261	hypo	-	-	-	-	0	0	0	0	0	0
1293	chr1	5514596	5514596	-	2.28532e-10	5.30699e-09	-35.974	hypo	-	-	-	-	0	0	0	0	0	0
1294	chr1	5514610	5514610	+	1.3988e-15	6.22766e-14	-29.094	hypo	-	-	-	-	0	0	0	0	0	0
1295	chr1	5515009	5515009	+	3.33706e-27	4.97324e-25	-37.1887	hypo	-	-	-	-	0	0	0	0	0	0
1296	chr1	5515039	5515039	+	2.61884e-20	1.96139e-18	-32.7403	hypo	-	-	-	-	0	0	0	0	0	0
1297	chr1	5532459	5532459	-	1.65172e-10	3.91158e-09	-31.6577	hypo	-	-	-	-	0	0	0	0	0	0
1298	chr1	5532487	5532487	-	4.45909e-11	1.14186e-09	-35.3342	hypo	-	-	-	-	0	0	0	0	0	0
1299	chr1	5532503	5532503	-	9.47539e-19	6.01174e-17	-42.2368	hypo	-	-	-	-	0	0	0	0	0	0
1300	chr1	5533437	5533437	-	9.52576e-18	5.4091e-16	-27.383	hypo	-	-	-	-	0	0	0	0	0	0
1301	chr1	5535600	5535600	+	4.09315e-12	1.19901e-10	-28.9361	hypo	-	-	-	-	0	0	0	0	0	0
1302	chr1	5535646	5535646	+	3.31242e-11	8.63186e-10	-28.5366	hypo	-	-	-	-	0	0	0	0	0	0
1303	chr1	5535650	5535650	+	1.12033e-14	4.49111e-13	-34.6452	hypo	-	-	-	-	0	0	0	0	0	0
1304	chr1	5541099	5541099	+	0.000229793	0.00184412	-32.1128	hypo	-	-	-	-	0	0	0	0	0	0
1305	chr1	5544674	5544674	-	4.57329e-05	0.00043379	-29.4797	hypo	-	-	-	-	0	0	0	0	0	0
1306	chr1	5544704	5544704	-	3.48898e-07	4.98655e-06	-38.9194	hypo	-	-	-	-	0	0	0	0	0	0
1307	chr1	5551003	5551003	-	2.84802e-08	4.85385e-07	-27.8975	hypo	-	-	-	-	0	0	0	0	0	0
1308	chr1	5556719	5556719	-	2.13754e-08	3.71478e-07	-40.4762	hypo	-	-	-	-	0	0	0	0	0	0
1309	chr1	5557517	5557517	+	5.19972e-05	0.000487186	-35.2755	hypo	-	-	-	-	0	0	0	0	0	0
1310	chr1	5557560	5557560	-	6.01431e-06	6.85242e-05	-33.007	hypo	-	-	-	-	0	0	0	0	0	0
1311	chr1	5564927	5564927	-	3.53177e-12	1.04297e-10	-26.0818	hypo	-	-	-	-	0	0	0	0	0	0
1312	chr1	5567743	5567743	+	2.53092e-06	3.09805e-05	-28.875	hypo	-	-	-	-	0	0	0	0	0	0
1313	chr1	5567825	5567825	-	4.1467e-14	1.55335e-12	-30.0702	hypo	-	-	-	-	0	0	0	0	0	0
1314	chr1	5575459	5575459	-	4.14749e-12	1.21426e-10	-34.2751	hypo	-	-	-	-	0	0	0	0	0	0
1315	chr1	5586208	5586208	+	2.23566e-11	5.96189e-10	-26.1697	hypo	-	-	-	-	0	0	0	0	0	0
1316	chr1	5586215	5586215	+	1.4003e-14	5.54897e-13	-36.4401	hypo	-	-	-	-	0	0	0	0	0	0
1317	chr1	5586236	5586236	+	6.33188e-08	1.02238e-06	-26.0186	hypo	-	-	-	-	0	0	0	0	0	0
1318	chr1	5586237	5586237	-	1.278e-23	1.34099e-21	-33.6858	hypo	-	-	-	-	0	0	0	0	0	0
1319	chr1	5586279	5586279	-	1.93484e-22	1.7985e-20	-33.0909	hypo	-	-	-	-	0	0	0	0	0	0
1320	chr1	5586282	5586282	-	7.66018e-14	2.77959e-12	-25.0617	hypo	-	-	-	-	0	0	0	0	0	0
1321	chr1	5586705	5586705	-	1.31078e-13	4.62764e-12	-41.5327	hypo	-	-	-	-	0	0	0	0	0	0
1322	chr1	5655647	5655647	+	1.88996e-16	9.2883e-15	-29.2647	hypo	-	-	-	-	0	0	0	0	0	0
1323	chr1	5655660	5655660	+	3.97486e-25	4.8322e-23	-36.6112	hypo	-	-	-	-	0	0	0	0	0	0
1324	chr1	5676228	5676228	+	4.51701e-08	7.46431e-07	-29.5814	hypo	-	-	-	-	0	0	0	0	0	0
1325	chr1	5676242	5676242	+	5.38231e-10	1.18678e-08	-29.8655	hypo	-	-	-	-	0	0	0	0	0	0
1326	chr1	5676260	5676260	+	8.29097e-11	2.04748e-09	-34.7763	hypo	-	-	-	-	0	0	0	0	0	0
1327	chr1	5676396	5676396	+	2.92545e-09	5.79641e-08	-25.7904	hypo	-	-	-	-	0	0	0	0	0	0
1328	chr1	5676397	5676397	-	2.77283e-12	8.30334e-11	-35.4569	hypo	-	-	-	-	0	0	0	0	0	0
1329	chr1	5676419	5676419	-	1.31571e-12	4.1065e-11	-28.8176	hypo	-	-	-	-	0	0	0	0	0	0
1330	chr1	5696214	5696214	+	5.0902e-09	9.72586e-08	-30.5556	hypo	-	-	-	-	0	0	0	0	0	0
1331	chr1	5696318	5696318	-	8.36359e-11	2.06435e-09	-32.7328	hypo	-	-	-	-	0	0	0	0	0	0
1332	chr1	5710821	5710821	+	3.03013e-05	0.000298826	-25.6132	hypo	-	-	-	-	0	0	0	0	0	0
1333	chr1	5731075	5731075	+	1.30268e-29	2.4551e-27	-41.9957	hypo	-	-	-	-	0	0	0	0	0	0
1334	chr1	5731254	5731254	-	1.15609e-12	3.63418e-11	-35.1791	hypo	-	-	-	-	0	0	0	0	0	0
1335	chr1	5745835	5745835	-	1.22607e-08	2.21143e-07	-36.0926	hypo	-	-	-	-	0	0	0	0	0	0
1336	chr1	5752144	5752144	-	6.98644e-10	1.51443e-08	-45.5267	hypo	-	-	-	-	0	0	0	0	0	0
1337	chr1	5752466	5752466	-	1.0203e-05	0.000111046	-27.2799	hypo	-	-	-	-	0	0	0	0	0	0
1338	chr1	5778257	5778257	+	1.40295e-08	2.5075e-07	-28.0364	hypo	miRNA	ENSG00000264101	100616421	MIR4689	0	0	0	0	0	0
1339	chr1	5779196	5779196	-	0.000714537	0.00501337	25.389	hyper	miRNA	ENSG00000264101	100616421	MIR4689	0	0	0	0	0	0
1340	chr1	5780340	5780340	+	6.82247e-14	2.48997e-12	-30.6154	hypo	miRNA	ENSG00000264101	100616421	MIR4689	0	0	0	0	0	0
1341	chr1	5780406	5780406	-	1.99074e-11	5.34308e-10	-26.1547	hypo	miRNA	ENSG00000264101	100616421	MIR4689	0	0	0	0	0	0
1342	chr1	5781273	5781273	-	2.34094e-10	5.4278e-09	-31.4223	hypo	miRNA	ENSG00000264101	100616421	MIR4689	0	0	0	0	0	0
1343	chr1	5793848	5793848	-	1.93342e-18	1.18414e-16	-32.0942	hypo	miRNA	ENSG00000264101	100616421	MIR4689	0	0	0	1	0	0
1344	chr1	5793868	5793868	-	2.14089e-18	1.3047e-16	-29.8903	hypo	miRNA	ENSG00000264101	100616421	MIR4689	0	0	0	1	0	0
1345	chr1	5812881	5812881	+	2.07316e-13	7.14283e-12	-33.3035	hypo	miRNA	ENSG00000264101	100616421	MIR4689	0	0	0	0	0	0
1346	chr1	5814995	5814995	+	1.71447e-27	2.62427e-25	28.3229	hyper	miRNA	ENSG00000264101	100616421	MIR4689	0	0	0	0	0	0
1347	chr1	5839377	5839377	-	1.38629e-08	2.47972e-07	-31.0696	hypo	miRNA	ENSG00000264101	100616421	MIR4689	0	0	0	0	0	0
1348	chr1	5846531	5846531	+	0.000132443	0.00112814	-25.7721	hypo	miRNA	ENSG00000264101	100616421	MIR4689	0	0	0	0	0	0
1349	chr1	5861740	5861740	-	7.47812e-15	3.05834e-13	-32.0328	hypo	miRNA	ENSG00000264101	100616421	MIR4689	0	0	0	0	0	0
1350	chr1	5879813	5879813	-	9.7856e-13	3.10302e-11	-38.5842	hypo	miRNA	ENSG00000264101	100616421	MIR4689	0	0	0	0	0	0
1351	chr1	5880614	5880614	+	4.02017e-05	0.000386033	-28.1385	hypo	miRNA	ENSG00000264101	100616421	MIR4689	0	0	0	0	0	0
1352	chr1	5882975	5882975	+	4.83476e-07	6.7413e-06	-27.3339	hypo	miRNA	ENSG00000264101	100616421	MIR4689	0	0	0	0	0	0
1353	chr1	5883016	5883016	-	4.51592e-11	1.1559e-09	-26.289	hypo	miRNA	ENSG00000264101	100616421	MIR4689	0	0	0	0	0	0
1354	chr1	5896931	5896931	+	0.000121161	0.00104149	-29.9584	hypo	miRNA	ENSG00000264101	100616421	MIR4689	0	0	0	0	0	0
1355	chr1	5900968	5900968	+	5.3742e-13	1.7619e-11	34.4444	hyper	miRNA	ENSG00000264101	100616421	MIR4689	0	0	0	0	0	0
1356	chr1	5902186	5902186	+	1.85821e-14	7.25693e-13	-25.071	hypo	miRNA	ENSG00000264101	100616421	MIR4689	0	0	0	0	0	0
1357	chr1	6037752	6037752	+	5.42712e-14	2.00455e-12	-28.3749	hypo	protein_coding	ENSG00000069424	8514	KCNAB2	0	0	0	0	0	1
1358	chr1	6062152	6062152	-	4.59951e-06	5.35683e-05	31.0492	hyper	protein_coding	ENSG00000131697	261734	NPHP4	0	0	0	0	0	1
1359	chr1	6095513	6095513	+	4.87682e-17	2.5571e-15	-29.6103	hypo	protein_coding	ENSG00000069424	8514	KCNAB2	0	0	0	0	0	1
1360	chr1	6095551	6095551	+	1.28074e-15	5.72826e-14	-25.6889	hypo	protein_coding	ENSG00000069424	8514	KCNAB2	0	0	0	0	0	1
1361	chr1	6137622	6137622	+	7.93271e-11	1.96398e-09	-26.02	hypo	protein_coding	ENSG00000069424	8514	KCNAB2	0	0	0	0	0	1
1362	chr1	6137710	6137710	-	1.75598e-06	2.21413e-05	-26.7665	hypo	protein_coding	ENSG00000069424	8514	KCNAB2	0	0	0	0	0	1
1363	chr1	6142221	6142221	-	9.47303e-17	4.81289e-15	-29.8443	hypo	protein_coding	ENSG00000069424	8514	KCNAB2	0	0	0	0	0	1
1364	chr1	6149237	6149237	+	0.000959175	0.00647857	-32.5	hypo	protein_coding	ENSG00000069424	8514	KCNAB2	0	0	0	0	0	1
1365	chr1	6149696	6149696	-	2.77128e-06	3.36673e-05	-25.4813	hypo	protein_coding	ENSG00000069424	8514	KCNAB2	0	0	0	0	0	1
1366	chr1	6155324	6155324	+	6.28563e-10	1.37147e-08	-25.0535	hypo	protein_coding	ENSG00000069424	8514	KCNAB2	0	0	0	0	0	1
1367	chr1	6155359	6155359	+	2.00691e-06	2.50396e-05	-26.7025	hypo	protein_coding	ENSG00000069424	8514	KCNAB2	0	0	0	0	0	1
1368	chr1	6155360	6155360	-	5.41598e-12	1.5628e-10	-30.5268	hypo	protein_coding	ENSG00000069424	8514	KCNAB2	0	0	0	0	0	1
1369	chr1	6158109	6158109	+	1.22933e-11	3.38893e-10	-29.9386	hypo	protein_coding	ENSG00000069424	8514	KCNAB2	0	0	0	0	0	1
1370	chr1	6158159	6158159	+	1.67154e-08	2.95295e-07	-25.545	hypo	protein_coding	ENSG00000069424	8514	KCNAB2	0	0	0	0	0	1
1371	chr1	6166455	6166455	+	2.39607e-05	0.000241547	-25.5319	hypo	protein_coding	ENSG00000069424	8514	KCNAB2	0	1	0	0	0	0
1372	chr1	6166652	6166652	+	2.07557e-09	4.20392e-08	-41.4905	hypo	protein_coding	ENSG00000069424	8514	KCNAB2	0	0	0	0	0	1
1373	chr1	6166666	6166666	+	2.97283e-07	4.30017e-06	-40.9261	hypo	protein_coding	ENSG00000069424	8514	KCNAB2	0	0	0	0	0	1
1374	chr1	6169525	6169525	-	0.00138416	0.00889518	-31.6558	hypo	protein_coding	ENSG00000069424	8514	KCNAB2	0	0	0	0	0	1
1375	chr1	6169585	6169585	-	7.49512e-09	1.3965e-07	-25.7718	hypo	protein_coding	ENSG00000069424	8514	KCNAB2	0	0	0	0	0	1
1376	chr1	6171834	6171834	+	2.9868e-15	1.28045e-13	27.2727	hyper	protein_coding	ENSG00000069424	8514	KCNAB2	0	0	0	0	0	1
1377	chr1	6171835	6171835	-	6.96404e-15	2.85775e-13	25.7822	hyper	protein_coding	ENSG00000069424	8514	KCNAB2	0	1	0	0	0	0
1378	chr1	6171840	6171840	-	3.3931e-15	1.44515e-13	25.307	hyper	protein_coding	ENSG00000069424	8514	KCNAB2	0	1	0	0	0	0
1379	chr1	6171847	6171847	-	4.2967e-18	2.5322e-16	31.7949	hyper	protein_coding	ENSG00000069424	8514	KCNAB2	0	1	0	0	0	0
1380	chr1	6187671	6187671	+	3.42015e-38	1.38893e-35	-32.1441	hypo	protein_coding	ENSG00000116254	26038	CHD5	0	0	0	1	0	1
1381	chr1	6187692	6187692	+	1.67214e-13	5.83175e-12	-26.6838	hypo	protein_coding	ENSG00000116254	26038	CHD5	0	0	0	1	0	1
1382	chr1	6187744	6187744	+	2.08854e-10	4.87677e-09	-30.6474	hypo	protein_coding	ENSG00000116254	26038	CHD5	0	0	1	0	0	1
1383	chr1	6187758	6187758	-	0.000161218	0.00134525	-35.4005	hypo	protein_coding	ENSG00000116254	26038	CHD5	0	0	1	0	0	1
1384	chr1	6187793	6187793	-	3.30926e-06	3.96214e-05	-30.2326	hypo	protein_coding	ENSG00000116254	26038	CHD5	0	0	1	0	0	1
1385	chr1	6187819	6187819	+	9.28032e-07	1.23019e-05	-25.7385	hypo	protein_coding	ENSG00000116254	26038	CHD5	0	0	1	0	0	1
1386	chr1	6187828	6187828	+	3.6074e-10	8.14418e-09	-27.5846	hypo	protein_coding	ENSG00000116254	26038	CHD5	0	0	1	0	0	1
1387	chr1	6187867	6187867	-	3.40345e-10	7.71169e-09	-32.9666	hypo	protein_coding	ENSG00000116254	26038	CHD5	0	0	1	0	0	1
1388	chr1	6187869	6187869	-	1.32112e-18	8.24526e-17	-44.051	hypo	protein_coding	ENSG00000116254	26038	CHD5	0	0	1	0	0	1
1389	chr1	6187878	6187878	-	4.65559e-11	1.18896e-09	-32.2549	hypo	protein_coding	ENSG00000116254	26038	CHD5	0	0	1	0	0	1
1390	chr1	6187887	6187887	-	8.58626e-13	2.74153e-11	-34.6316	hypo	protein_coding	ENSG00000116254	26038	CHD5	0	0	1	0	0	1
1391	chr1	6187900	6187900	+	4.0336e-05	0.000387178	-39.7661	hypo	protein_coding	ENSG00000116254	26038	CHD5	0	0	1	0	0	1
1392	chr1	6187901	6187901	-	1.46917e-18	9.11896e-17	-38.965	hypo	protein_coding	ENSG00000116254	26038	CHD5	0	0	1	0	0	1
1393	chr1	6196212	6196212	+	6.81417e-24	7.34922e-22	42.9648	hyper	protein_coding	ENSG00000116254	26038	CHD5	0	0	0	0	0	1
1394	chr1	6208810	6208810	+	2.46668e-13	8.42366e-12	-51.5152	hypo	protein_coding	ENSG00000116254	26038	CHD5	0	0	1	0	0	1
1395	chr1	6208819	6208819	+	1.77743e-07	2.66699e-06	-43.0484	hypo	protein_coding	ENSG00000116254	26038	CHD5	0	0	1	0	0	1
1396	chr1	6208856	6208856	+	0.000101723	0.000890832	-35.4049	hypo	protein_coding	ENSG00000116254	26038	CHD5	0	0	1	0	0	1
1397	chr1	6208880	6208880	-	9.10435e-09	1.67537e-07	-28.0042	hypo	protein_coding	ENSG00000116254	26038	CHD5	0	0	1	0	0	1
1398	chr1	6221905	6221905	+	5.90102e-16	2.74046e-14	-35.2719	hypo	protein_coding	ENSG00000116254	26038	CHD5	0	0	0	0	0	1
1399	chr1	6221987	6221987	-	7.05479e-08	1.12993e-06	-28.3462	hypo	protein_coding	ENSG00000116254	26038	CHD5	0	0	0	0	0	1
1400	chr1	6240658	6240658	+	2.3604e-10	5.47004e-09	-39.5358	hypo	protein_coding	ENSG00000116254	26038	CHD5	1	0	1	0	0	0
1401	chr1	6240672	6240672	+	6.12281e-15	2.52861e-13	-43.1818	hypo	protein_coding	ENSG00000116254	26038	CHD5	1	0	1	0	0	0
1402	chr1	6240675	6240675	+	6.16889e-12	1.76787e-10	-38.141	hypo	protein_coding	ENSG00000116254	26038	CHD5	1	0	1	0	0	0
1403	chr1	6240688	6240688	+	1.15708e-09	2.43201e-08	-27.4964	hypo	protein_coding	ENSG00000116254	26038	CHD5	1	0	1	0	0	0
1404	chr1	6240694	6240694	+	5.84991e-07	8.03699e-06	-28.7547	hypo	protein_coding	ENSG00000116254	26038	CHD5	1	0	1	0	0	0
1405	chr1	6240704	6240704	+	1.96056e-05	0.000201314	-26.402	hypo	protein_coding	ENSG00000116254	26038	CHD5	1	0	1	0	0	0
1406	chr1	6240744	6240744	-	1.23206e-08	2.22149e-07	-25.3446	hypo	protein_coding	ENSG00000116254	26038	CHD5	1	0	1	0	0	0
1407	chr1	6240779	6240779	-	3.10579e-14	1.18009e-12	-31.3517	hypo	protein_coding	ENSG00000116254	26038	CHD5	1	0	1	0	0	0
1408	chr1	6302066	6302066	+	1.98662e-09	4.03566e-08	-28.2199	hypo	protein_coding	ENSG00000173673	390992	HES3	0	0	1	0	0	0
1409	chr1	6304341	6304341	+	2.32032e-13	7.95007e-12	-29.2039	hypo	protein_coding	ENSG00000173673	390992	HES3	1	0	0	1	0	1
1410	chr1	6309208	6309208	+	2.53414e-07	3.70875e-06	-31.1036	hypo	protein_coding	ENSG00000173673	390992	HES3	0	1	1	0	0	0
1411	chr1	6309217	6309217	+	1.48274e-07	2.25368e-06	-35.2949	hypo	protein_coding	ENSG00000173673	390992	HES3	0	1	1	0	0	0
1412	chr1	6309220	6309220	+	4.51998e-11	1.15682e-09	-35.5198	hypo	protein_coding	ENSG00000173673	390992	HES3	0	1	1	0	0	0
1413	chr1	6309251	6309251	+	1.19559e-10	2.8887e-09	-25.7844	hypo	protein_coding	ENSG00000173673	390992	HES3	0	1	1	0	0	0
1414	chr1	6309274	6309274	+	6.62852e-08	1.06676e-06	-27.491	hypo	protein_coding	ENSG00000173673	390992	HES3	0	1	1	0	0	0
1415	chr1	6309300	6309300	+	1.86186e-08	3.26674e-07	-26.9249	hypo	protein_coding	ENSG00000173673	390992	HES3	0	1	1	0	0	0
1416	chr1	6309349	6309349	+	3.76064e-07	5.3435e-06	-35.9448	hypo	protein_coding	ENSG00000173673	390992	HES3	0	1	1	0	0	0
1417	chr1	6309356	6309356	+	1.8543e-05	0.000191395	-33.3229	hypo	protein_coding	ENSG00000173673	390992	HES3	0	1	1	0	0	0
1418	chr1	6309373	6309373	+	1.82957e-05	0.000189112	-33.0536	hypo	protein_coding	ENSG00000173673	390992	HES3	0	1	1	0	0	0
1419	chr1	6309377	6309377	+	0.000873163	0.00597005	-26.5046	hypo	protein_coding	ENSG00000173673	390992	HES3	0	1	1	0	0	0
1420	chr1	6309387	6309387	+	0.000174591	0.00144444	-27.9027	hypo	protein_coding	ENSG00000173673	390992	HES3	0	1	1	0	0	0
1421	chr1	6309390	6309390	+	1.08426e-37	4.21306e-35	-39.0489	hypo	protein_coding	ENSG00000173673	390992	HES3	0	1	1	0	0	0
1422	chr1	6309393	6309393	+	3.77274e-32	8.92117e-30	-36.7675	hypo	protein_coding	ENSG00000173673	390992	HES3	0	1	1	0	0	0
1423	chr1	6309404	6309404	+	6.53612e-40	3.09027e-37	-42.9371	hypo	protein_coding	ENSG00000173673	390992	HES3	0	1	1	0	0	0
1424	chr1	6309406	6309406	+	1.93833e-32	4.71414e-30	-37.2739	hypo	protein_coding	ENSG00000173673	390992	HES3	0	1	1	0	0	0
1425	chr1	6309416	6309416	+	1.2462e-31	2.81365e-29	-38.0444	hypo	protein_coding	ENSG00000173673	390992	HES3	0	1	1	0	0	0
1426	chr1	6309422	6309422	+	1.28433e-40	6.45216e-38	-42.2554	hypo	protein_coding	ENSG00000173673	390992	HES3	0	1	1	0	0	0
1427	chr1	6309431	6309431	+	2.5057e-32	6.02709e-30	-37.211	hypo	protein_coding	ENSG00000173673	390992	HES3	0	1	1	0	0	0
1428	chr1	6309436	6309436	+	3.06493e-29	5.56519e-27	-35.621	hypo	protein_coding	ENSG00000173673	390992	HES3	0	1	1	0	0	0
1429	chr1	6309485	6309485	-	8.27336e-20	5.89624e-18	-47.1198	hypo	protein_coding	ENSG00000173673	390992	HES3	0	1	1	0	0	0
1430	chr1	6309488	6309488	-	2.63861e-13	8.97993e-12	-38.5704	hypo	protein_coding	ENSG00000173673	390992	HES3	0	1	1	0	0	0
1431	chr1	6309491	6309491	-	8.50787e-14	3.07065e-12	-40.8127	hypo	protein_coding	ENSG00000173673	390992	HES3	0	1	1	0	0	0
1432	chr1	6309495	6309495	-	3.31315e-20	2.4573e-18	-45.4793	hypo	protein_coding	ENSG00000173673	390992	HES3	0	1	1	0	0	0
1433	chr1	6309498	6309498	-	5.77396e-17	3.00268e-15	-43.5206	hypo	protein_coding	ENSG00000173673	390992	HES3	0	1	1	0	0	0
1434	chr1	6309500	6309500	-	9.91113e-18	5.61642e-16	-43.6993	hypo	protein_coding	ENSG00000173673	390992	HES3	0	1	1	0	0	0
1435	chr1	6309502	6309502	-	1.81399e-15	7.97677e-14	-41.5729	hypo	protein_coding	ENSG00000173673	390992	HES3	0	1	1	0	0	0
1436	chr1	6309512	6309512	-	3.68296e-18	2.18791e-16	-42.7678	hypo	protein_coding	ENSG00000173673	390992	HES3	0	1	1	0	0	0
1437	chr1	6309553	6309553	+	1.23376e-35	4.02883e-33	-47.3001	hypo	protein_coding	ENSG00000173673	390992	HES3	0	1	1	0	0	0
1438	chr1	6309556	6309556	+	1.51417e-29	2.83474e-27	-44.0588	hypo	protein_coding	ENSG00000173673	390992	HES3	0	1	1	0	0	0
1439	chr1	6309560	6309560	+	2.72893e-29	4.98405e-27	-44.7492	hypo	protein_coding	ENSG00000173673	390992	HES3	0	1	1	0	0	0
1440	chr1	6309566	6309566	+	1.50513e-30	3.09197e-28	-45.6702	hypo	protein_coding	ENSG00000173673	390992	HES3	0	1	1	0	0	0
1441	chr1	6309576	6309576	+	7.28847e-26	9.51553e-24	-42.9475	hypo	protein_coding	ENSG00000173673	390992	HES3	0	1	1	0	0	0
1442	chr1	6309577	6309577	-	7.33466e-19	4.70952e-17	-37.9374	hypo	protein_coding	ENSG00000173673	390992	HES3	0	1	1	0	0	0
1443	chr1	6309591	6309591	+	1.44225e-21	1.22586e-19	-39.8217	hypo	protein_coding	ENSG00000173673	390992	HES3	0	1	1	0	0	0
1444	chr1	6309592	6309592	-	9.27523e-18	5.27276e-16	-36.4865	hypo	protein_coding	ENSG00000173673	390992	HES3	0	1	1	0	0	0
1445	chr1	6309598	6309598	+	2.34067e-28	3.89459e-26	-43.4692	hypo	protein_coding	ENSG00000173673	390992	HES3	0	1	1	0	0	0
1446	chr1	6309599	6309599	-	1.16547e-21	9.99903e-20	-37.6281	hypo	protein_coding	ENSG00000173673	390992	HES3	0	1	1	0	0	0
1447	chr1	6309612	6309612	-	5.52241e-15	2.29399e-13	-33.6487	hypo	protein_coding	ENSG00000173673	390992	HES3	0	1	1	0	0	0
1448	chr1	6309615	6309615	-	1.87593e-13	6.5025e-12	-32.5174	hypo	protein_coding	ENSG00000173673	390992	HES3	0	1	1	0	0	0
1449	chr1	6309625	6309625	+	2.23372e-09	4.50177e-08	-32.0833	hypo	protein_coding	ENSG00000173673	390992	HES3	0	1	1	0	0	0
1450	chr1	6309626	6309626	-	1.5388e-18	9.52811e-17	-36.7097	hypo	protein_coding	ENSG00000173673	390992	HES3	0	1	1	0	0	0
1451	chr1	6309634	6309634	+	2.76686e-11	7.28597e-10	-34.0909	hypo	protein_coding	ENSG00000173673	390992	HES3	0	1	1	0	0	0
1452	chr1	6309637	6309637	+	1.68002e-11	4.5502e-10	-36.0465	hypo	protein_coding	ENSG00000173673	390992	HES3	0	1	1	0	0	0
1453	chr1	6309640	6309640	+	5.19503e-05	0.000486797	-26.1072	hypo	protein_coding	ENSG00000173673	390992	HES3	0	1	1	0	0	0
1454	chr1	6309646	6309646	+	3.26176e-11	8.50899e-10	-34.8837	hypo	protein_coding	ENSG00000173673	390992	HES3	0	1	1	0	0	0
1455	chr1	6309649	6309649	+	4.06577e-11	1.04688e-09	-34.5238	hypo	protein_coding	ENSG00000173673	390992	HES3	0	1	1	0	0	0
1456	chr1	6309653	6309653	+	3.31481e-08	5.59068e-07	-31.5202	hypo	protein_coding	ENSG00000173673	390992	HES3	0	1	1	0	0	0
1457	chr1	6309658	6309658	+	8.88902e-08	1.40119e-06	-30.3096	hypo	protein_coding	ENSG00000173673	390992	HES3	0	1	1	0	0	0
1458	chr1	6309670	6309670	+	1.46239e-28	2.47909e-26	-25.5397	hypo	protein_coding	ENSG00000173673	390992	HES3	0	1	1	0	0	0
1459	chr1	6309697	6309697	+	7.02992e-22	6.16322e-20	-25.4268	hypo	protein_coding	ENSG00000173673	390992	HES3	0	1	1	0	0	0
1460	chr1	6309709	6309709	+	1.94391e-28	3.25841e-26	-26.7842	hypo	protein_coding	ENSG00000173673	390992	HES3	0	1	1	0	0	0
1461	chr1	6309718	6309718	+	1.57289e-25	1.98809e-23	-25.1545	hypo	protein_coding	ENSG00000173673	390992	HES3	0	1	1	0	0	0
1462	chr1	6309719	6309719	-	2.80333e-19	1.88272e-17	-35.9364	hypo	protein_coding	ENSG00000173673	390992	HES3	0	1	1	0	0	0
1463	chr1	6309725	6309725	-	8.89387e-19	5.65908e-17	-35.7609	hypo	protein_coding	ENSG00000173673	390992	HES3	0	1	1	0	0	0
1464	chr1	6309728	6309728	-	5.16671e-15	2.15344e-13	-35.2031	hypo	protein_coding	ENSG00000173673	390992	HES3	0	1	1	0	0	0
1465	chr1	6309738	6309738	-	4.73835e-19	3.10273e-17	-34.3901	hypo	protein_coding	ENSG00000173673	390992	HES3	0	1	1	0	0	0
1466	chr1	6309744	6309744	-	1.58358e-12	4.89166e-11	-31.2651	hypo	protein_coding	ENSG00000173673	390992	HES3	0	1	1	0	0	0
1467	chr1	6309749	6309749	-	5.6487e-14	2.0816e-12	-32.3679	hypo	protein_coding	ENSG00000173673	390992	HES3	0	1	1	0	0	0
1468	chr1	6309754	6309754	-	8.94787e-13	2.85105e-11	-30.4613	hypo	protein_coding	ENSG00000173673	390992	HES3	0	1	1	0	0	0
1469	chr1	6309761	6309761	-	2.3532e-15	1.02107e-13	-31.7619	hypo	protein_coding	ENSG00000173673	390992	HES3	0	1	1	0	0	0
1470	chr1	6309787	6309787	+	8.38967e-07	1.1207e-05	-35.5996	hypo	protein_coding	ENSG00000173673	390992	HES3	0	1	1	0	0	0
1471	chr1	6309794	6309794	+	1.53638e-12	4.75578e-11	-44.0737	hypo	protein_coding	ENSG00000173673	390992	HES3	0	1	1	0	0	0
1472	chr1	6309799	6309799	+	7.38451e-13	2.37756e-11	-44.0257	hypo	protein_coding	ENSG00000173673	390992	HES3	0	1	1	0	0	0
1473	chr1	6309801	6309801	+	2.24204e-12	6.79687e-11	-43.6816	hypo	protein_coding	ENSG00000173673	390992	HES3	0	1	1	0	0	0
1474	chr1	6309810	6309810	+	1.5194e-11	4.13884e-10	-41.2178	hypo	protein_coding	ENSG00000173673	390992	HES3	0	1	1	0	0	0
1475	chr1	6309812	6309812	+	2.89988e-11	7.61874e-10	-40.9995	hypo	protein_coding	ENSG00000173673	390992	HES3	0	1	1	0	0	0
1476	chr1	6309817	6309817	+	1.76908e-09	3.62022e-08	-39.8629	hypo	protein_coding	ENSG00000173673	390992	HES3	0	1	1	0	0	0
1477	chr1	6309830	6309830	+	2.71136e-13	9.2153e-12	-47.7612	hypo	protein_coding	ENSG00000173673	390992	HES3	0	1	1	0	0	0
1478	chr1	6309837	6309837	+	6.718e-13	2.17384e-11	-44.3022	hypo	protein_coding	ENSG00000173673	390992	HES3	0	1	1	0	0	0
1479	chr1	6309890	6309890	-	3.15781e-11	8.25375e-10	-36.0402	hypo	protein_coding	ENSG00000173673	390992	HES3	0	1	1	0	0	0
1480	chr1	6309897	6309897	-	9.4717e-12	2.64898e-10	-37.4791	hypo	protein_coding	ENSG00000173673	390992	HES3	0	1	1	0	0	0
1481	chr1	6309899	6309899	-	4.55746e-09	8.77519e-08	-34.5946	hypo	protein_coding	ENSG00000173673	390992	HES3	0	1	1	0	0	0
1482	chr1	6309917	6309917	-	2.31043e-11	6.15012e-10	-36.7406	hypo	protein_coding	ENSG00000173673	390992	HES3	0	1	1	0	0	0
1483	chr1	6309919	6309919	-	3.59786e-11	9.33056e-10	-37.9746	hypo	protein_coding	ENSG00000173673	390992	HES3	0	1	1	0	0	0
1484	chr1	6309922	6309922	-	3.0675e-09	6.06095e-08	-35.2665	hypo	protein_coding	ENSG00000173673	390992	HES3	0	1	1	0	0	0
1485	chr1	6309925	6309925	-	5.73216e-10	1.25877e-08	-34.7603	hypo	protein_coding	ENSG00000173673	390992	HES3	0	1	1	0	0	0
1486	chr1	6309929	6309929	-	1.02742e-10	2.50488e-09	-39.6238	hypo	protein_coding	ENSG00000173673	390992	HES3	0	1	1	0	0	0
1487	chr1	6309935	6309935	-	2.11765e-10	4.94065e-09	-36.4782	hypo	protein_coding	ENSG00000173673	390992	HES3	0	1	1	0	0	0
1488	chr1	6330759	6330759	-	5.2155e-11	1.32345e-09	33.6957	hyper	protein_coding	ENSG00000158292	387509	GPR153	0	0	0	0	0	1
1489	chr1	6392084	6392084	-	8.20624e-13	2.62724e-11	46.6973	hyper	protein_coding	ENSG00000097021	11332	ACOT7	0	0	0	0	0	1
1490	chr1	6479253	6479253	+	1.60686e-08	2.84676e-07	-36.7575	hypo	protein_coding	ENSG00000069812	54626	HES2	1	0	1	0	0	1
1491	chr1	6479259	6479259	+	1.87564e-06	2.35218e-05	-32.197	hypo	protein_coding	ENSG00000069812	54626	HES2	1	0	1	0	0	1
1492	chr1	6479271	6479271	+	9.69953e-07	1.28154e-05	-30.6818	hypo	protein_coding	ENSG00000069812	54626	HES2	1	0	1	0	0	1
1493	chr1	6479273	6479273	+	3.96985e-07	5.6186e-06	-34.6465	hypo	protein_coding	ENSG00000069812	54626	HES2	1	0	1	0	0	1
1494	chr1	6480494	6480494	+	5.15599e-14	1.90937e-12	-25.842	hypo	protein_coding	ENSG00000069812	54626	HES2	1	0	1	0	0	0
1495	chr1	6480554	6480554	-	2.18141e-10	5.07886e-09	-26.6094	hypo	protein_coding	ENSG00000069812	54626	HES2	1	0	1	0	0	0
1496	chr1	6480561	6480561	-	2.20222e-10	5.12496e-09	-26.1991	hypo	protein_coding	ENSG00000069812	54626	HES2	1	0	1	0	0	0
1497	chr1	6480565	6480565	-	3.67658e-13	1.22969e-11	-31.5829	hypo	protein_coding	ENSG00000069812	54626	HES2	1	0	1	0	0	0
1498	chr1	6480591	6480591	+	0.00107394	0.00714517	-28.2563	hypo	protein_coding	ENSG00000069812	54626	HES2	1	0	1	0	0	0
1499	chr1	6500895	6500895	+	1.95478e-05	0.00020078	-28.4913	hypo	miRNA	ENSG00000265392	100422975	MIR4252	0	0	1	0	0	1
1500	chr1	6500897	6500897	+	3.07181e-09	6.06891e-08	-30.3758	hypo	miRNA	ENSG00000265392	100422975	MIR4252	0	0	1	0	0	1
1501	chr1	6500916	6500916	-	3.29992e-09	6.48736e-08	-28.8462	hypo	miRNA	ENSG00000265392	100422975	MIR4252	0	0	1	0	0	1
1502	chr1	6500926	6500926	+	1.538e-06	1.96018e-05	-30.2841	hypo	miRNA	ENSG00000265392	100422975	MIR4252	0	0	1	0	0	1
1503	chr1	6507934	6507934	+	1.3017e-14	5.17928e-13	-28.7579	hypo	miRNA	ENSG00000265392	100422975	MIR4252	0	0	1	0	0	1
1504	chr1	6507952	6507952	+	4.92281e-23	4.85452e-21	-34.0553	hypo	miRNA	ENSG00000265392	100422975	MIR4252	0	0	1	0	0	1
1505	chr1	6507954	6507954	+	1.56408e-21	1.32456e-19	-31.7614	hypo	miRNA	ENSG00000265392	100422975	MIR4252	0	0	1	0	0	1
1506	chr1	6507979	6507979	+	7.15921e-30	1.38154e-27	-34.054	hypo	miRNA	ENSG00000265392	100422975	MIR4252	0	0	1	0	0	1
1507	chr1	6508029	6508029	-	9.03415e-10	1.92727e-08	-30.206	hypo	miRNA	ENSG00000265392	100422975	MIR4252	0	0	1	0	0	1
1508	chr1	6508036	6508036	-	3.05404e-06	3.68131e-05	-25.3571	hypo	miRNA	ENSG00000265392	100422975	MIR4252	0	0	1	0	0	1
1509	chr1	6508866	6508866	+	2.13409e-07	3.16088e-06	-26.1792	hypo	protein_coding	ENSG00000215788	8718	TNFRSF25	0	1	1	0	0	0
1510	chr1	6558088	6558088	+	0.000792241	0.00548577	-31.25	hypo	protein_coding	ENSG00000171680	57449	PLEKHG5	1	0	0	1	0	1
1511	chr1	6646728	6646728	-	0.000155003	0.0012986	-25.5769	hypo	protein_coding	ENSG00000204859	3104	ZBTB48	0	0	0	0	0	1
1512	chr1	6663549	6663549	+	3.17229e-06	3.81131e-05	-26.7762	hypo	protein_coding	ENSG00000162413	9903	KLHL21	1	0	1	0	0	0
1513	chr1	6663555	6663555	+	4.53053e-07	6.34838e-06	-32.8734	hypo	protein_coding	ENSG00000162413	9903	KLHL21	1	0	1	0	0	0
1514	chr1	6663640	6663640	-	2.23661e-15	9.72987e-14	-33.1178	hypo	protein_coding	ENSG00000162413	9903	KLHL21	1	0	1	0	0	0
1515	chr1	6663642	6663642	-	8.23471e-13	2.63609e-11	-26.8771	hypo	protein_coding	ENSG00000162413	9903	KLHL21	1	0	1	0	0	0
1516	chr1	6663657	6663657	-	1.97672e-08	3.45406e-07	-25.3772	hypo	protein_coding	ENSG00000162413	9903	KLHL21	1	0	1	0	0	0
1517	chr1	6663668	6663668	-	4.59793e-15	1.92866e-13	-33.7809	hypo	protein_coding	ENSG00000162413	9903	KLHL21	1	0	1	0	0	0
1518	chr1	6663683	6663683	-	7.13529e-11	1.77813e-09	-29.8435	hypo	protein_coding	ENSG00000162413	9903	KLHL21	1	0	1	0	0	0
1519	chr1	6777748	6777748	-	2.41115e-06	2.96364e-05	32.2462	hyper	-	-	100505887	LINC01672	0	0	0	0	0	0
1520	chr1	6778626	6778626	-	0.000150684	0.00126618	-32.878	hypo	-	-	100505887	LINC01672	0	0	0	0	0	0
1521	chr1	7067901	7067901	-	2.96265e-13	1.00214e-11	-33.6291	hypo	protein_coding	ENSG00000171735	23261	CAMTA1	0	0	0	0	0	1
1522	chr1	7081066	7081066	+	8.79988e-13	2.80613e-11	-30.1231	hypo	protein_coding	ENSG00000171735	23261	CAMTA1	0	0	0	0	0	1
1523	chr1	7081266	7081266	-	0.000378204	0.00286785	-26.6108	hypo	protein_coding	ENSG00000171735	23261	CAMTA1	0	0	0	0	0	1
1524	chr1	7081376	7081376	-	7.57339e-09	1.40986e-07	-35.974	hypo	protein_coding	ENSG00000171735	23261	CAMTA1	0	0	0	0	0	1
1525	chr1	7081421	7081421	-	5.24452e-05	0.000491052	-29.987	hypo	protein_coding	ENSG00000171735	23261	CAMTA1	0	0	0	0	0	1
1526	chr1	7143510	7143510	+	2.00098e-05	0.000205112	-27.7185	hypo	protein_coding	ENSG00000171735	23261	CAMTA1	0	0	0	0	0	1
1527	chr1	7146321	7146321	+	1.09263e-05	0.000118256	-25.6301	hypo	protein_coding	ENSG00000171735	23261	CAMTA1	0	0	0	0	0	1
1528	chr1	7154719	7154719	+	3.19173e-06	3.83279e-05	-30.8204	hypo	protein_coding	ENSG00000171735	23261	CAMTA1	0	0	0	0	0	1
1529	chr1	7208636	7208636	+	1.59842e-07	2.41682e-06	-28.7817	hypo	protein_coding	ENSG00000171735	23261	CAMTA1	0	0	0	0	0	1
1530	chr1	7483605	7483605	-	9.2164e-06	0.000101218	-31.3043	hypo	protein_coding	ENSG00000049245	9341	VAMP3	0	0	0	0	0	1
1531	chr1	7562212	7562212	-	1.1337e-05	0.000122288	31.3091	hyper	protein_coding	ENSG00000049245	9341	VAMP3	0	0	0	0	0	1
1532	chr1	7593230	7593230	-	2.91711e-11	7.66224e-10	-25.0476	hypo	protein_coding	ENSG00000049245	9341	VAMP3	0	0	0	0	0	1
1533	chr1	7594466	7594466	+	0.000464599	0.00343841	-35.3754	hypo	protein_coding	ENSG00000049245	9341	VAMP3	0	0	0	0	0	1
1534	chr1	7634704	7634704	-	0.00156627	0.00989733	26.588	hyper	protein_coding	ENSG00000049245	9341	VAMP3	0	0	0	0	0	1
1535	chr1	7673800	7673800	-	2.30549e-10	5.35051e-09	-28.7115	hypo	protein_coding	ENSG00000049245	9341	VAMP3	0	0	0	0	0	1
1536	chr1	7676532	7676532	+	3.43667e-13	1.15288e-11	-33.4023	hypo	protein_coding	ENSG00000049245	9341	VAMP3	0	0	0	0	0	1
1537	chr1	7676554	7676554	+	9.8741e-17	5.00512e-15	-34.8876	hypo	protein_coding	ENSG00000049245	9341	VAMP3	0	0	0	0	0	1
1538	chr1	7676592	7676592	-	5.93514e-10	1.30037e-08	-37.0301	hypo	protein_coding	ENSG00000049245	9341	VAMP3	0	0	0	0	0	1
1539	chr1	7676619	7676619	-	4.21905e-17	2.22901e-15	-50.1168	hypo	protein_coding	ENSG00000049245	9341	VAMP3	0	0	0	0	0	1
1540	chr1	7689361	7689361	+	2.05588e-10	4.80548e-09	-29.6623	hypo	protein_coding	ENSG00000049245	9341	VAMP3	0	0	0	0	0	1
1541	chr1	7693746	7693746	+	2.29983e-07	3.3878e-06	-25.191	hypo	protein_coding	ENSG00000049245	9341	VAMP3	0	0	0	0	0	1
1542	chr1	7733083	7733083	-	6.8551e-07	9.30524e-06	42.1854	hyper	protein_coding	ENSG00000049245	9341	VAMP3	0	0	0	0	0	1
1543	chr1	7746791	7746791	-	6.38027e-08	1.02959e-06	-25.5523	hypo	protein_coding	ENSG00000049245	9341	VAMP3	0	0	0	0	0	1
1544	chr1	7763364	7763364	+	9.8159e-11	2.39972e-09	-35.2766	hypo	protein_coding	ENSG00000049245	9341	VAMP3	0	0	0	1	0	1
1545	chr1	7844650	7844650	+	1.17209e-06	1.52579e-05	-36.2923	hypo	protein_coding	ENSG00000049246	8863	PER3	1	0	1	0	0	1
1546	chr1	7844655	7844655	+	2.12658e-06	2.6405e-05	-35.7764	hypo	protein_coding	ENSG00000049246	8863	PER3	1	0	1	0	0	1
1547	chr1	7844661	7844661	+	0.000398155	0.00300134	-26.9507	hypo	protein_coding	ENSG00000049246	8863	PER3	1	0	1	0	0	1
1548	chr1	7844664	7844664	+	2.41983e-06	2.9735e-05	-35.8372	hypo	protein_coding	ENSG00000049246	8863	PER3	1	0	1	0	0	1
1549	chr1	8378589	8378589	-	1.89005e-05	0.000194775	28.7152	hyper	protein_coding	ENSG00000162426	50651	SLC45A1	1	0	0	1	0	1
1550	chr1	8378595	8378595	-	6.74843e-07	9.17382e-06	33.3246	hyper	protein_coding	ENSG00000162426	50651	SLC45A1	1	0	0	1	0	1
1551	chr1	8455252	8455252	+	1.18962e-20	9.22736e-19	-35.6814	hypo	protein_coding	ENSG00000142599	473	RERE	0	0	0	0	0	1
1552	chr1	8455257	8455257	+	1.38944e-16	6.93617e-15	-33.1904	hypo	protein_coding	ENSG00000142599	473	RERE	0	0	0	0	0	1
1553	chr1	8455301	8455301	+	8.06034e-14	2.91561e-12	-29.9024	hypo	protein_coding	ENSG00000142599	473	RERE	0	0	0	0	0	1
1554	chr1	8455344	8455344	-	1.58815e-05	0.000166262	-35.2754	hypo	protein_coding	ENSG00000142599	473	RERE	0	0	0	0	0	1
1555	chr1	8455392	8455392	-	0.000780156	0.00541291	-27.655	hypo	protein_coding	ENSG00000142599	473	RERE	0	0	0	0	0	1
1556	chr1	8721541	8721541	+	4.92562e-17	2.58127e-15	44.139	hyper	protein_coding	ENSG00000142599	473	RERE	0	0	0	0	0	1
1557	chr1	8721557	8721557	+	2.21331e-08	3.83756e-07	28.583	hyper	protein_coding	ENSG00000142599	473	RERE	0	0	0	0	0	1
1558	chr1	8721590	8721590	+	1.67566e-10	3.96522e-09	33.9382	hyper	protein_coding	ENSG00000142599	473	RERE	0	0	0	0	0	1
1559	chr1	9225522	9225522	+	4.2524e-09	8.22096e-08	-35.5791	hypo	miRNA	ENSG00000284357	407040	MIR34A	0	0	0	0	0	1
1560	chr1	9225532	9225532	+	3.00904e-06	3.63165e-05	-32.0055	hypo	miRNA	ENSG00000284357	407040	MIR34A	0	0	0	0	0	1
1561	chr1	9225621	9225621	-	8.37799e-12	2.36036e-10	-34.4354	hypo	miRNA	ENSG00000284357	407040	MIR34A	0	0	0	0	0	1
1562	chr1	9262813	9262813	-	6.74729e-05	0.000615887	-25.45	hypo	lincRNA	ENSG00000228526	106614088	MIR34AHG	0	0	0	0	0	0
1563	chr1	9324438	9324438	+	9.37693e-05	0.000828181	29.9385	hyper	protein_coding	ENSG00000049239	9563	H6PD	0	1	1	0	0	0
1564	chr1	9352558	9352558	+	0.000282501	0.00221599	-26.9395	hypo	protein_coding	ENSG00000171621	80176	SPSB1	1	0	0	0	0	0
1565	chr1	9362592	9362592	+	1.62888e-15	7.19796e-14	-25.8525	hypo	protein_coding	ENSG00000171621	80176	SPSB1	0	0	0	0	0	1
1566	chr1	9399007	9399007	-	5.66374e-09	1.07463e-07	28.7879	hyper	protein_coding	ENSG00000171621	80176	SPSB1	0	0	0	0	0	1
1567	chr1	9399058	9399058	+	1.8785e-17	1.03161e-15	27.1222	hyper	protein_coding	ENSG00000171621	80176	SPSB1	0	0	0	0	0	1
1568	chr1	9399115	9399115	-	3.34204e-15	1.42449e-13	27.8921	hyper	protein_coding	ENSG00000171621	80176	SPSB1	0	0	0	0	0	1
1569	chr1	9445182	9445182	-	3.01116e-05	0.000297114	-28.3807	hypo	lincRNA	ENSG00000284693	100506022	LINC02606	0	0	0	0	0	0
1570	chr1	9464243	9464243	-	2.06066e-06	2.56567e-05	-28.1364	hypo	lincRNA	ENSG00000284693	100506022	LINC02606	0	0	0	0	0	0
1571	chr1	9524558	9524558	+	4.3258e-14	1.61688e-12	-29.3899	hypo	lincRNA	ENSG00000284693	100506022	LINC02606	0	0	0	0	0	0
1572	chr1	9551688	9551688	-	2.74981e-05	0.000273709	-30.9942	hypo	protein_coding	ENSG00000171612	84275	SLC25A33	0	0	0	0	0	0
1573	chr1	9650316	9650316	+	1.99659e-13	6.89394e-12	26.3545	hyper	protein_coding	ENSG00000188807	199953	TMEM201	0	0	0	1	0	1
1574	chr1	9667767	9667767	-	5.87937e-08	9.54435e-07	-28.9514	hypo	protein_coding	ENSG00000188807	199953	TMEM201	0	1	0	0	0	0
1575	chr1	9712833	9712833	+	5.48737e-17	2.8602e-15	-29.1991	hypo	protein_coding	ENSG00000171608	5293	PIK3CD	0	1	1	0	0	1
1576	chr1	9712856	9712856	-	0.000190391	0.00156003	-31.3908	hypo	protein_coding	ENSG00000171608	5293	PIK3CD	0	1	1	0	0	1
1577	chr1	9747497	9747497	-	4.91185e-05	0.00046263	26.3158	hyper	antisense	ENSG00000231789	101929074	PIK3CD-AS2	1	1	0	1	0	1
1578	chr1	9884416	9884416	-	5.34745e-11	1.35491e-09	-27.9464	hypo	protein_coding	ENSG00000171603	22883	CLSTN1	1	1	1	0	0	0
1579	chr1	9884442	9884442	-	9.64328e-13	3.05941e-11	-28.8417	hypo	protein_coding	ENSG00000171603	22883	CLSTN1	1	1	1	0	0	0
1580	chr1	9884445	9884445	-	5.28728e-09	1.0079e-07	-25.7629	hypo	protein_coding	ENSG00000171603	22883	CLSTN1	1	1	1	0	0	0
1581	chr1	9884452	9884452	-	1.40753e-15	6.26363e-14	-32.1219	hypo	protein_coding	ENSG00000171603	22883	CLSTN1	1	1	1	0	0	0
1582	chr1	9895799	9895799	+	2.17907e-16	1.06386e-14	30.6399	hyper	protein_coding	ENSG00000171603	22883	CLSTN1	0	0	0	0	0	0
1583	chr1	9895983	9895983	-	2.45314e-08	4.22291e-07	26.0574	hyper	protein_coding	ENSG00000171603	22883	CLSTN1	0	0	0	0	0	0
1584	chr1	9903297	9903297	-	6.61982e-07	9.01089e-06	26.3158	hyper	protein_coding	ENSG00000171603	22883	CLSTN1	0	0	0	0	0	0
1585	chr1	10207466	10207466	-	2.79429e-07	4.06086e-06	-25.3799	hypo	protein_coding	ENSG00000054523	23095	KIF1B	0	0	0	0	0	1
1586	chr1	10695844	10695844	-	0.000568763	0.00410615	-26.989	hypo	protein_coding	ENSG00000142655	5195	PEX14	0	0	0	0	0	0
1587	chr1	10721388	10721388	-	5.63001e-05	0.000523411	-26.3763	hypo	protein_coding	ENSG00000130940	54897	CASZ1	0	0	0	1	0	1
1588	chr1	10728039	10728039	+	9.07111e-05	0.000803959	25.2632	hyper	protein_coding	ENSG00000130940	54897	CASZ1	0	0	0	0	0	1
1589	chr1	10752751	10752751	-	1.23647e-13	4.37891e-12	-26.4972	hypo	protein_coding	ENSG00000130940	54897	CASZ1	0	0	0	1	0	1
1590	chr1	10764495	10764495	+	1.20207e-52	1.6837e-49	-50.0996	hypo	protein_coding	ENSG00000130940	54897	CASZ1	0	0	1	0	0	1
1591	chr1	10764500	10764500	+	9.68521e-36	3.18935e-33	-45.4094	hypo	protein_coding	ENSG00000130940	54897	CASZ1	0	0	1	0	0	1
1592	chr1	10764512	10764512	+	8.06508e-40	3.78401e-37	-50.8537	hypo	protein_coding	ENSG00000130940	54897	CASZ1	0	0	1	0	0	1
1593	chr1	10764531	10764531	+	4.76192e-47	4.02555e-44	-51.1486	hypo	protein_coding	ENSG00000130940	54897	CASZ1	0	0	1	0	0	1
1594	chr1	10764537	10764537	+	6.25733e-38	2.47902e-35	-46.9104	hypo	protein_coding	ENSG00000130940	54897	CASZ1	0	0	1	0	0	1
1595	chr1	10764569	10764569	-	1.25585e-16	6.29818e-15	-48.75	hypo	protein_coding	ENSG00000130940	54897	CASZ1	0	0	1	0	0	1
1596	chr1	10764581	10764581	-	2.67844e-18	1.61573e-16	-50.7447	hypo	protein_coding	ENSG00000130940	54897	CASZ1	0	0	1	0	0	1
1597	chr1	10764583	10764583	-	4.07368e-18	2.40829e-16	-51.8402	hypo	protein_coding	ENSG00000130940	54897	CASZ1	0	0	1	0	0	1
1598	chr1	10764593	10764593	-	2.51504e-24	2.82861e-22	-56.6438	hypo	protein_coding	ENSG00000130940	54897	CASZ1	0	0	1	0	0	1
1599	chr1	10764671	10764671	+	3.70629e-22	3.34491e-20	-47.7434	hypo	protein_coding	ENSG00000130940	54897	CASZ1	0	0	1	0	0	1
1600	chr1	10764678	10764678	+	4.57484e-19	3.00207e-17	-45.8333	hypo	protein_coding	ENSG00000130940	54897	CASZ1	0	0	1	0	0	1
1601	chr1	10764683	10764683	+	6.75621e-15	2.77724e-13	-42.6208	hypo	protein_coding	ENSG00000130940	54897	CASZ1	0	0	1	0	0	1
1602	chr1	10764685	10764685	+	1.10081e-23	1.16237e-21	-50.9242	hypo	protein_coding	ENSG00000130940	54897	CASZ1	0	0	1	0	0	1
1603	chr1	10764752	10764752	-	1.87444e-08	3.28757e-07	-31.9483	hypo	protein_coding	ENSG00000130940	54897	CASZ1	0	0	1	0	0	1
1604	chr1	10764759	10764759	-	1.06926e-08	1.94725e-07	-33.9601	hypo	protein_coding	ENSG00000130940	54897	CASZ1	0	0	1	0	0	1
1605	chr1	10764791	10764791	-	3.93344e-09	7.64431e-08	-34.1176	hypo	protein_coding	ENSG00000130940	54897	CASZ1	0	0	1	0	0	1
1606	chr1	10764795	10764795	-	9.1952e-07	1.21976e-05	-29.6098	hypo	protein_coding	ENSG00000130940	54897	CASZ1	0	0	1	0	0	1
1607	chr1	10764798	10764798	-	2.00711e-08	3.50337e-07	-36.6401	hypo	protein_coding	ENSG00000130940	54897	CASZ1	0	0	1	0	0	1
1608	chr1	10785274	10785274	+	3.35999e-06	4.01811e-05	36.0115	hyper	protein_coding	ENSG00000130940	54897	CASZ1	0	0	0	0	0	1
1609	chr1	10785281	10785281	+	5.9318e-07	8.14018e-06	37.3671	hyper	protein_coding	ENSG00000130940	54897	CASZ1	0	0	0	0	0	1
1610	chr1	10785294	10785294	+	0.000119411	0.0010281	31.7223	hyper	protein_coding	ENSG00000130940	54897	CASZ1	0	0	0	0	0	1
1611	chr1	10785318	10785318	+	2.68654e-06	3.27221e-05	36.7355	hyper	protein_coding	ENSG00000130940	54897	CASZ1	0	0	0	0	0	1
1612	chr1	10785369	10785369	-	2.76587e-15	1.1906e-13	40.554	hyper	protein_coding	ENSG00000130940	54897	CASZ1	0	0	0	0	0	1
1613	chr1	10785378	10785378	-	7.77093e-07	1.04439e-05	25.3216	hyper	protein_coding	ENSG00000130940	54897	CASZ1	0	0	0	0	0	1
1614	chr1	10785406	10785406	-	3.42316e-08	5.76183e-07	31.237	hyper	protein_coding	ENSG00000130940	54897	CASZ1	0	0	0	0	0	1
1615	chr1	10785419	10785419	-	7.33839e-11	1.82567e-09	32.3308	hyper	protein_coding	ENSG00000130940	54897	CASZ1	0	0	0	0	0	1
1616	chr1	10795454	10795454	-	0.000376253	0.00285482	-30.6202	hypo	protein_coding	ENSG00000130940	54897	CASZ1	0	0	0	0	0	1
1617	chr1	10890236	10890236	+	3.06429e-13	1.0344e-11	-26.6816	hypo	protein_coding	ENSG00000130940	54897	CASZ1	0	0	0	0	0	0
1618	chr1	10890264	10890264	+	1.63937e-11	4.44724e-10	-29.4853	hypo	protein_coding	ENSG00000130940	54897	CASZ1	0	0	0	0	0	0
1619	chr1	10895271	10895271	+	4.23647e-07	5.96535e-06	-29	hypo	protein_coding	ENSG00000130940	54897	CASZ1	0	0	0	1	0	0
1620	chr1	10895431	10895431	+	7.44634e-08	1.18819e-06	-34.0812	hypo	protein_coding	ENSG00000130940	54897	CASZ1	0	0	0	1	0	0
1621	chr1	10895446	10895446	-	1.23412e-07	1.90136e-06	-29.5671	hypo	protein_coding	ENSG00000130940	54897	CASZ1	0	0	0	1	0	0
1622	chr1	10895488	10895488	-	3.74714e-10	8.44036e-09	-31.971	hypo	protein_coding	ENSG00000130940	54897	CASZ1	0	0	0	1	0	0
1623	chr1	10895518	10895518	-	9.77652e-12	2.72886e-10	-35.779	hypo	protein_coding	ENSG00000130940	54897	CASZ1	0	0	0	1	0	0
1624	chr1	10895531	10895531	-	1.93255e-15	8.47037e-14	-40.9479	hypo	protein_coding	ENSG00000130940	54897	CASZ1	0	0	0	1	0	0
1625	chr1	10895552	10895552	-	3.31022e-10	7.51353e-09	-36.7437	hypo	protein_coding	ENSG00000130940	54897	CASZ1	0	0	0	1	0	0
1626	chr1	10949038	10949038	-	2.83889e-09	5.63516e-08	-25.0283	hypo	protein_coding	ENSG00000130940	54897	CASZ1	0	0	0	0	0	0
1627	chr1	10960518	10960518	-	3.86205e-12	1.13488e-10	-33.1586	hypo	protein_coding	ENSG00000175262	148345	C1orf127	0	0	0	0	0	0
1628	chr1	10997894	10997894	+	3.82327e-05	0.000368808	-30.547	hypo	protein_coding	ENSG00000175262	148345	C1orf127	0	0	0	0	0	0
1629	chr1	10997944	10997944	+	1.23367e-08	2.2241e-07	-37.8333	hypo	protein_coding	ENSG00000175262	148345	C1orf127	0	0	0	0	0	0
1630	chr1	10998002	10998002	-	9.61599e-07	1.2713e-05	-32.4344	hypo	protein_coding	ENSG00000175262	148345	C1orf127	0	0	0	0	0	0
1631	chr1	10998023	10998023	-	4.43597e-06	5.1814e-05	-27.56	hypo	protein_coding	ENSG00000175262	148345	C1orf127	0	0	0	0	0	0
1632	chr1	11040669	11040669	+	1.44946e-06	1.85627e-05	25.9817	hyper	protein_coding	ENSG00000175262	148345	C1orf127	0	0	0	0	0	1
1633	chr1	11112982	11112982	+	0.000107993	0.000940006	-33.4491	hypo	protein_coding	ENSG00000009724	10747	MASP2	0	0	0	0	0	0
1634	chr1	11384800	11384800	+	3.10115e-16	1.48842e-14	29.358	hyper	protein_coding	ENSG00000120942	29914	UBIAD1	0	0	0	0	0	0
1635	chr1	11442715	11442715	+	1.84417e-09	3.76394e-08	-29.3618	hypo	protein_coding	ENSG00000204624	57540	DISP3	0	0	0	0	0	0
1636	chr1	11442735	11442735	+	2.43697e-07	3.57549e-06	-29.3269	hypo	protein_coding	ENSG00000204624	57540	DISP3	0	0	0	0	0	0
1637	chr1	11454426	11454426	+	1.20634e-08	2.17814e-07	-33.7679	hypo	protein_coding	ENSG00000204624	57540	DISP3	0	0	0	0	0	0
1638	chr1	11464795	11464795	+	2.40465e-12	7.26128e-11	-32.2479	hypo	protein_coding	ENSG00000204624	57540	DISP3	0	0	0	0	0	0
1639	chr1	11464815	11464815	+	2.77659e-08	4.74086e-07	-28.2513	hypo	protein_coding	ENSG00000204624	57540	DISP3	0	0	0	0	0	0
1640	chr1	11469768	11469768	-	1.72458e-06	2.17723e-05	-33.5714	hypo	protein_coding	ENSG00000204624	57540	DISP3	0	0	0	0	0	0
1641	chr1	11527094	11527094	+	1.05206e-22	1.00433e-20	-25.5556	hypo	protein_coding	ENSG00000204624	57540	DISP3	0	0	0	0	0	0
1642	chr1	11584040	11584040	+	5.99996e-11	1.50945e-09	-25.8421	hypo	protein_coding	ENSG00000204624	57540	DISP3	0	1	0	0	0	0
1643	chr1	11584044	11584044	+	9.46511e-08	1.48593e-06	-25.7576	hypo	protein_coding	ENSG00000204624	57540	DISP3	0	1	0	0	0	0
1644	chr1	11584064	11584064	+	8.86581e-11	2.1807e-09	-29.9349	hypo	protein_coding	ENSG00000204624	57540	DISP3	0	1	0	0	0	0
1645	chr1	11591694	11591694	+	2.49698e-15	1.0798e-13	-29.7519	hypo	protein_coding	ENSG00000204624	57540	DISP3	0	1	0	1	0	0
1646	chr1	11591722	11591722	+	1.1969e-14	4.78033e-13	-25.5878	hypo	protein_coding	ENSG00000204624	57540	DISP3	0	1	0	1	0	0
1647	chr1	11594656	11594656	+	1.0799e-08	1.96525e-07	-25.2276	hypo	protein_coding	ENSG00000204624	57540	DISP3	0	0	0	1	0	1
1648	chr1	11630999	11630999	+	4.52022e-22	4.04717e-20	-29.1917	hypo	lincRNA	ENSG00000235643	101929181	LINC01647	0	0	0	0	0	0
1649	chr1	11645748	11645748	+	7.04432e-09	1.31795e-07	-26.9057	hypo	lincRNA	ENSG00000235643	101929181	LINC01647	0	0	0	0	0	0
1650	chr1	11645778	11645778	+	4.20618e-15	1.77269e-13	-33.2312	hypo	lincRNA	ENSG00000235643	101929181	LINC01647	0	0	0	0	0	0
1651	chr1	11645780	11645780	+	1.37622e-12	4.2851e-11	-31.541	hypo	lincRNA	ENSG00000235643	101929181	LINC01647	0	0	0	0	0	0
1652	chr1	11696094	11696094	-	7.68925e-22	6.71319e-20	-27.0966	hypo	protein_coding	ENSG00000132879	93611	FBXO44	0	0	0	0	0	0
1653	chr1	11714558	11714558	-	2.97286e-05	0.000293703	-28.6041	hypo	protein_coding	ENSG00000132879	93611	FBXO44	1	1	1	0	0	0
1654	chr1	11752162	11752162	+	3.58512e-05	0.000347854	31.4922	hyper	protein_coding	ENSG00000162490	374946	DRAXIN	1	0	1	0	0	1
1655	chr1	11761639	11761639	+	1.66751e-07	2.51348e-06	-30.8435	hypo	protein_coding	ENSG00000162490	374946	DRAXIN	0	0	0	0	0	1
1656	chr1	11761698	11761698	-	0.000436666	0.00325578	-27.0476	hypo	protein_coding	ENSG00000162490	374946	DRAXIN	0	0	0	0	0	1
1657	chr1	11761715	11761715	+	4.33635e-05	0.000413431	-26.5312	hypo	protein_coding	ENSG00000162490	374946	DRAXIN	0	0	0	0	0	1
1658	chr1	11761767	11761767	-	1.87028e-06	2.34607e-05	-36.2807	hypo	protein_coding	ENSG00000162490	374946	DRAXIN	0	0	0	0	0	1
1659	chr1	11812268	11812268	+	1.2111e-05	0.000129909	-37.837	hypo	protein_coding	ENSG00000215910	284498	C1orf167	0	0	0	0	0	0
1660	chr1	11822077	11822077	+	3.64535e-24	4.03308e-22	-28.5303	hypo	protein_coding	ENSG00000215910	284498	C1orf167	1	0	0	1	0	0
1661	chr1	11822103	11822103	+	3.50026e-28	5.73244e-26	-32.7501	hypo	protein_coding	ENSG00000215910	284498	C1orf167	1	0	0	1	0	0
1662	chr1	11822117	11822117	-	2.26851e-10	5.2703e-09	-29.7619	hypo	protein_coding	ENSG00000215910	284498	C1orf167	1	0	0	1	0	0
1663	chr1	11822141	11822141	-	1.46774e-18	9.11105e-17	-39.4503	hypo	protein_coding	ENSG00000215910	284498	C1orf167	1	0	1	0	0	0
1664	chr1	11822154	11822154	-	1.91264e-15	8.3865e-14	-34.3167	hypo	protein_coding	ENSG00000215910	284498	C1orf167	1	0	1	0	0	0
1665	chr1	11822163	11822163	-	7.44063e-10	1.60663e-08	-29.8753	hypo	protein_coding	ENSG00000215910	284498	C1orf167	1	0	1	0	0	0
1666	chr1	11845299	11845299	+	7.33933e-09	1.36925e-07	-26.8309	hypo	antisense	ENSG00000177553	102724659	LOC102724659	0	1	0	0	0	0
1667	chr1	11918407	11918407	-	5.67682e-15	2.35529e-13	-28.4159	hypo	protein_coding	ENSG00000120937	4879	NPPB	1	1	0	1	0	0
1668	chr1	11918794	11918794	+	6.48959e-16	3.00066e-14	-29.2279	hypo	protein_coding	ENSG00000120937	4879	NPPB	1	1	0	1	0	0
1669	chr1	11918818	11918818	-	3.00451e-07	4.34228e-06	-25.1896	hypo	protein_coding	ENSG00000120937	4879	NPPB	1	1	0	1	0	0
1670	chr1	11918955	11918955	-	1.49886e-12	4.64658e-11	-27.0236	hypo	protein_coding	ENSG00000120937	4879	NPPB	1	1	0	1	0	0
1671	chr1	11918959	11918959	-	2.95941e-19	1.98165e-17	-36.2314	hypo	protein_coding	ENSG00000120937	4879	NPPB	1	1	0	1	0	0
1672	chr1	11919047	11919047	-	3.94469e-08	6.57584e-07	-28.6717	hypo	protein_coding	ENSG00000120937	4879	NPPB	1	0	0	1	0	0
1673	chr1	11919096	11919096	-	7.52531e-15	3.07683e-13	-38.9056	hypo	protein_coding	ENSG00000120937	4879	NPPB	1	0	0	1	0	0
1674	chr1	11919132	11919132	+	2.78453e-09	5.53282e-08	-42.9187	hypo	protein_coding	ENSG00000120937	4879	NPPB	1	0	1	0	0	0
1675	chr1	11919134	11919134	+	6.16826e-07	8.43857e-06	-37.8403	hypo	protein_coding	ENSG00000120937	4879	NPPB	1	0	1	0	0	0
1676	chr1	11919140	11919140	+	0.000484584	0.00356755	-30.187	hypo	protein_coding	ENSG00000120937	4879	NPPB	1	0	1	0	0	0
1677	chr1	11919143	11919143	+	1.85943e-05	0.000191881	-39.02	hypo	protein_coding	ENSG00000120937	4879	NPPB	1	0	1	0	0	0
1678	chr1	11919200	11919200	+	1.45648e-15	6.47257e-14	-61.0844	hypo	protein_coding	ENSG00000120937	4879	NPPB	1	0	1	0	0	0
1679	chr1	11919213	11919213	+	1.96465e-17	1.0772e-15	-65.3539	hypo	protein_coding	ENSG00000120937	4879	NPPB	1	0	1	0	0	0
1680	chr1	11919215	11919215	+	5.02715e-17	2.63175e-15	-64.0642	hypo	protein_coding	ENSG00000120937	4879	NPPB	1	0	1	0	0	0
1681	chr1	11919238	11919238	+	1.94835e-14	7.59015e-13	-59.6774	hypo	protein_coding	ENSG00000120937	4879	NPPB	1	0	1	0	0	0
1682	chr1	11919245	11919245	+	6.85135e-16	3.15875e-14	-60.9168	hypo	protein_coding	ENSG00000120937	4879	NPPB	1	0	1	0	0	0
1683	chr1	11919315	11919315	-	3.82237e-11	9.8791e-10	-50.7143	hypo	protein_coding	ENSG00000120937	4879	NPPB	1	0	1	0	0	0
1684	chr1	11919341	11919341	+	1.95928e-13	6.77191e-12	-39.7614	hypo	protein_coding	ENSG00000120937	4879	NPPB	1	0	1	0	0	0
1685	chr1	11919342	11919342	-	0.00089088	0.00607593	-27.5205	hypo	protein_coding	ENSG00000120937	4879	NPPB	1	0	1	0	0	0
1686	chr1	11919349	11919349	+	2.2767e-20	1.71674e-18	-47.1565	hypo	protein_coding	ENSG00000120937	4879	NPPB	1	0	1	0	0	0
1687	chr1	11919356	11919356	+	2.14645e-18	1.30786e-16	-45.8641	hypo	protein_coding	ENSG00000120937	4879	NPPB	1	0	1	0	0	0
1688	chr1	11919359	11919359	+	6.86027e-21	5.44498e-19	-48.4983	hypo	protein_coding	ENSG00000120937	4879	NPPB	1	0	1	0	0	0
1689	chr1	11919360	11919360	-	4.12236e-23	4.09619e-21	-42.9648	hypo	protein_coding	ENSG00000120937	4879	NPPB	1	0	1	0	0	0
1690	chr1	11919365	11919365	+	1.20428e-24	1.39817e-22	-50.1313	hypo	protein_coding	ENSG00000120937	4879	NPPB	1	0	1	0	0	0
1691	chr1	11919366	11919366	-	2.27027e-27	3.43583e-25	-42.9747	hypo	protein_coding	ENSG00000120937	4879	NPPB	1	0	1	0	0	0
1692	chr1	11919367	11919367	+	3.30441e-27	4.92587e-25	-53.2322	hypo	protein_coding	ENSG00000120937	4879	NPPB	1	0	1	0	0	0
1693	chr1	11919368	11919368	-	1.8974e-23	1.95366e-21	-44.2035	hypo	protein_coding	ENSG00000120937	4879	NPPB	1	0	1	0	0	0
1694	chr1	11919376	11919376	+	1.00512e-07	1.57117e-06	-30.5697	hypo	protein_coding	ENSG00000120937	4879	NPPB	1	0	1	0	0	0
1695	chr1	11919377	11919377	-	2.30514e-11	6.13613e-10	-33.1985	hypo	protein_coding	ENSG00000120937	4879	NPPB	1	0	1	0	0	0
1696	chr1	11919391	11919391	+	4.279e-23	4.2435e-21	-50.9642	hypo	protein_coding	ENSG00000120937	4879	NPPB	1	0	1	0	0	0
1697	chr1	11919392	11919392	-	3.01234e-18	1.8072e-16	-40.0628	hypo	protein_coding	ENSG00000120937	4879	NPPB	1	0	1	0	0	0
1698	chr1	11925360	11925360	-	2.70461e-16	1.307e-14	-36.4963	hypo	protein_coding	ENSG00000120937	4879	NPPB	0	0	0	0	0	0
1699	chr1	11925388	11925388	-	1.99308e-10	4.66842e-09	-27.3731	hypo	protein_coding	ENSG00000120937	4879	NPPB	0	0	0	0	0	0
1700	chr1	11958240	11958240	+	4.15482e-11	1.06845e-09	-27.9994	hypo	snRNA	ENSG00000199347	26829	RNU5E-1	0	0	0	0	0	0
1701	chr1	11958314	11958314	-	5.61801e-10	1.23546e-08	-36.0656	hypo	snRNA	ENSG00000199347	26829	RNU5E-1	0	0	0	0	0	0
1702	chr1	11958822	11958822	+	2.28848e-06	2.82479e-05	-28.2539	hypo	snRNA	ENSG00000199347	26829	RNU5E-1	0	0	0	0	0	0
1703	chr1	11958896	11958896	+	3.79398e-09	7.38957e-08	25.8952	hyper	snRNA	ENSG00000199347	26829	RNU5E-1	0	0	0	0	0	0
1704	chr1	12100359	12100359	-	2.08828e-05	0.00021324	30.192	hyper	miRNA	ENSG00000276869	102466982	MIR6729	0	0	0	0	0	0
1705	chr1	12123594	12123594	-	0.000169804	0.00140915	26.0613	hyper	protein_coding	ENSG00000120949	943	TNFRSF8	1	1	1	0	0	0
1706	chr1	12227330	12227330	+	8.64581e-12	2.43185e-10	-28.0037	hypo	protein_coding	ENSG00000028137	7133	TNFRSF1B	1	0	1	0	0	1
1707	chr1	12227356	12227356	+	5.43101e-19	3.53354e-17	-30.7953	hypo	protein_coding	ENSG00000028137	7133	TNFRSF1B	1	0	1	0	0	1
1708	chr1	12227359	12227359	+	1.28025e-18	8.00123e-17	-31.6928	hypo	protein_coding	ENSG00000028137	7133	TNFRSF1B	1	0	1	0	0	1
1709	chr1	12227384	12227384	-	1.31307e-17	7.33183e-16	-32.8507	hypo	protein_coding	ENSG00000028137	7133	TNFRSF1B	1	0	1	0	0	1
1710	chr1	12227386	12227386	-	5.6527e-16	2.6309e-14	-30.696	hypo	protein_coding	ENSG00000028137	7133	TNFRSF1B	1	0	1	0	0	1
1711	chr1	12227412	12227412	-	2.18887e-10	5.09534e-09	-27.629	hypo	protein_coding	ENSG00000028137	7133	TNFRSF1B	1	0	1	0	0	1
1712	chr1	12227469	12227469	-	5.99083e-28	9.58121e-26	-36.5917	hypo	protein_coding	ENSG00000028137	7133	TNFRSF1B	1	0	1	0	0	1
1713	chr1	12227471	12227471	-	2.05318e-20	1.55536e-18	-34.0932	hypo	protein_coding	ENSG00000028137	7133	TNFRSF1B	1	0	1	0	0	1
1714	chr1	12227474	12227474	-	4.47651e-26	5.95928e-24	-34.8562	hypo	protein_coding	ENSG00000028137	7133	TNFRSF1B	1	0	1	0	0	1
1715	chr1	12227485	12227485	-	9.76098e-29	1.68648e-26	-35.456	hypo	protein_coding	ENSG00000028137	7133	TNFRSF1B	1	0	1	0	0	1
1716	chr1	12227501	12227501	-	3.71302e-32	8.78602e-30	-33.2565	hypo	protein_coding	ENSG00000028137	7133	TNFRSF1B	1	0	1	0	0	1
1717	chr1	12227503	12227503	-	4.31475e-27	6.36353e-25	-32.4982	hypo	protein_coding	ENSG00000028137	7133	TNFRSF1B	1	0	1	0	0	1
1718	chr1	12227507	12227507	-	3.08319e-33	8.09478e-31	-34.2135	hypo	protein_coding	ENSG00000028137	7133	TNFRSF1B	1	0	1	0	0	1
1719	chr1	12227513	12227513	+	6.74728e-10	1.46574e-08	-31.5385	hypo	protein_coding	ENSG00000028137	7133	TNFRSF1B	1	0	1	0	0	1
1720	chr1	12227535	12227535	+	7.59325e-11	1.8849e-09	-29.7038	hypo	protein_coding	ENSG00000028137	7133	TNFRSF1B	1	0	1	0	0	1
1721	chr1	12227554	12227554	+	1.84457e-07	2.76005e-06	-29.5966	hypo	protein_coding	ENSG00000028137	7133	TNFRSF1B	1	0	1	0	0	1
1722	chr1	12227555	12227555	-	2.55807e-08	4.39134e-07	-34.7706	hypo	protein_coding	ENSG00000028137	7133	TNFRSF1B	1	0	1	0	0	1
1723	chr1	12239155	12239155	-	6.10201e-07	8.35521e-06	-32.7747	hypo	protein_coding	ENSG00000028137	7133	TNFRSF1B	0	0	0	0	0	1
1724	chr1	12239200	12239200	-	4.02353e-07	5.68845e-06	-35.6349	hypo	protein_coding	ENSG00000028137	7133	TNFRSF1B	0	0	0	0	0	1
1725	chr1	12239262	12239262	-	4.1962e-17	2.21762e-15	-31.8864	hypo	protein_coding	ENSG00000028137	7133	TNFRSF1B	0	0	0	0	0	1
1726	chr1	12239267	12239267	-	3.08816e-11	8.08424e-10	-28.0218	hypo	protein_coding	ENSG00000028137	7133	TNFRSF1B	0	0	0	0	0	1
1727	chr1	12429568	12429568	-	3.15326e-05	0.000309757	25.6854	hyper	snoRNA	ENSG00000239149	677885	SNORA59A	0	1	0	0	0	0
1728	chr1	12588701	12588701	-	1.54027e-05	0.000161709	31.6667	hyper	snoRNA	ENSG00000239149	677885	SNORA59A	0	0	0	0	0	0
1729	chr1	12600429	12600429	-	1.60267e-13	5.60106e-12	-25.8691	hypo	snoRNA	ENSG00000239149	677885	SNORA59A	0	0	1	0	0	0
1730	chr1	12609208	12609208	-	6.2212e-10	1.35851e-08	27.8651	hyper	miRNA	ENSG00000276830	102466722	MIR6730	0	0	0	0	0	0
1731	chr1	12655157	12655157	+	5.68776e-14	2.09501e-12	-34.8809	hypo	protein_coding	ENSG00000162496	9249	DHRS3	0	0	0	1	0	1
1732	chr1	12655178	12655178	+	1.59841e-22	1.49932e-20	-41.1577	hypo	protein_coding	ENSG00000162496	9249	DHRS3	0	0	0	1	0	1
1733	chr1	12655196	12655196	+	2.64624e-24	2.96996e-22	-41.0258	hypo	protein_coding	ENSG00000162496	9249	DHRS3	0	0	0	1	0	1
1734	chr1	12655197	12655197	-	4.60083e-15	1.92983e-13	-30.356	hypo	protein_coding	ENSG00000162496	9249	DHRS3	0	0	0	1	0	1
1735	chr1	12655201	12655201	+	2.76251e-22	2.52524e-20	-40.2778	hypo	protein_coding	ENSG00000162496	9249	DHRS3	0	0	0	1	0	1
1736	chr1	12655202	12655202	-	9.55507e-19	6.05894e-17	-35.3957	hypo	protein_coding	ENSG00000162496	9249	DHRS3	0	0	0	1	0	1
1737	chr1	12655236	12655236	-	5.85551e-11	1.47536e-09	-28.9632	hypo	protein_coding	ENSG00000162496	9249	DHRS3	0	0	0	1	0	1
1738	chr1	12655279	12655279	-	1.14836e-08	2.08078e-07	-31.622	hypo	protein_coding	ENSG00000162496	9249	DHRS3	0	0	0	1	0	1
1739	chr1	12655413	12655413	-	0.000313038	0.00242662	-29.7528	hypo	protein_coding	ENSG00000162496	9249	DHRS3	1	0	0	1	0	1
1740	chr1	12655415	12655415	-	1.41136e-06	1.81148e-05	-36.2229	hypo	protein_coding	ENSG00000162496	9249	DHRS3	1	0	0	1	0	1
1741	chr1	12655420	12655420	-	0.000177225	0.00146372	-29.4366	hypo	protein_coding	ENSG00000162496	9249	DHRS3	1	0	0	1	0	1
1742	chr1	12655631	12655631	+	3.08276e-13	1.04023e-11	-36.0184	hypo	protein_coding	ENSG00000162496	9249	DHRS3	1	0	0	1	0	1
1743	chr1	12655655	12655655	+	1.04809e-15	4.72959e-14	-30.0085	hypo	protein_coding	ENSG00000162496	9249	DHRS3	1	0	0	1	0	1
1744	chr1	12655656	12655656	-	3.73452e-05	0.000361	-29.3353	hypo	protein_coding	ENSG00000162496	9249	DHRS3	1	0	0	1	0	1
1745	chr1	12655664	12655664	+	1.47773e-19	1.02381e-17	-32.7461	hypo	protein_coding	ENSG00000162496	9249	DHRS3	1	0	0	1	0	1
1746	chr1	12655665	12655665	-	0.000194491	0.00158986	-25.5733	hypo	protein_coding	ENSG00000162496	9249	DHRS3	1	0	0	1	0	1
1747	chr1	12655690	12655690	+	2.10005e-40	1.03683e-37	-31.143	hypo	protein_coding	ENSG00000162496	9249	DHRS3	1	0	0	1	0	1
1748	chr1	12655691	12655691	-	8.61291e-06	9.51142e-05	-30.7361	hypo	protein_coding	ENSG00000162496	9249	DHRS3	1	0	0	1	0	1
1749	chr1	12655708	12655708	+	1.64211e-44	1.12706e-41	-36.4484	hypo	protein_coding	ENSG00000162496	9249	DHRS3	1	0	0	1	0	1
1750	chr1	12655737	12655737	+	1.08057e-27	1.68597e-25	-30.9267	hypo	protein_coding	ENSG00000162496	9249	DHRS3	1	0	0	1	0	1
1751	chr1	12655783	12655783	+	5.40474e-23	5.30753e-21	-43.5115	hypo	protein_coding	ENSG00000162496	9249	DHRS3	1	0	0	1	0	1
1752	chr1	12655932	12655932	+	4.24395e-47	3.60541e-44	-45.1047	hypo	protein_coding	ENSG00000162496	9249	DHRS3	1	0	1	0	0	1
1753	chr1	12655938	12655938	+	2.18955e-40	1.07823e-37	-45.8816	hypo	protein_coding	ENSG00000162496	9249	DHRS3	1	0	1	0	0	1
1754	chr1	12655942	12655942	+	3.86572e-31	8.35896e-29	-39.2475	hypo	protein_coding	ENSG00000162496	9249	DHRS3	1	0	1	0	0	1
1755	chr1	12655958	12655958	+	4.37117e-34	1.23722e-31	-43.3395	hypo	protein_coding	ENSG00000162496	9249	DHRS3	1	0	1	0	0	1
1756	chr1	12655961	12655961	+	5.48654e-45	3.91094e-42	-46.627	hypo	protein_coding	ENSG00000162496	9249	DHRS3	1	0	1	0	0	1
1757	chr1	12655972	12655972	+	4.47847e-32	1.05306e-29	-40.2874	hypo	protein_coding	ENSG00000162496	9249	DHRS3	1	0	1	0	0	1
1758	chr1	12655975	12655975	+	2.58114e-34	7.45172e-32	-42.3195	hypo	protein_coding	ENSG00000162496	9249	DHRS3	1	0	1	0	0	1
1759	chr1	12655986	12655986	-	4.16063e-40	2.00971e-37	-49.5748	hypo	protein_coding	ENSG00000162496	9249	DHRS3	1	0	1	0	0	1
1760	chr1	12655990	12655990	-	1.58557e-34	4.66451e-32	-43.1728	hypo	protein_coding	ENSG00000162496	9249	DHRS3	1	0	1	0	0	1
1761	chr1	12655993	12655993	-	1.34948e-36	4.79676e-34	-45.214	hypo	protein_coding	ENSG00000162496	9249	DHRS3	1	0	1	0	0	1
1762	chr1	12656013	12656013	-	1.79437e-18	1.10318e-16	-36.5295	hypo	protein_coding	ENSG00000162496	9249	DHRS3	1	0	1	0	0	1
1763	chr1	12656086	12656086	+	4.41057e-19	2.89925e-17	-38.892	hypo	protein_coding	ENSG00000162496	9249	DHRS3	1	0	1	0	0	1
1764	chr1	12656114	12656114	+	3.02991e-15	1.29818e-13	-33.7213	hypo	protein_coding	ENSG00000162496	9249	DHRS3	1	0	1	0	0	1
1765	chr1	12656132	12656132	+	3.43962e-22	3.11586e-20	-37.6393	hypo	protein_coding	ENSG00000162496	9249	DHRS3	1	0	1	0	0	1
1766	chr1	12656153	12656153	-	5.10235e-55	8.81307e-52	-41.2266	hypo	protein_coding	ENSG00000162496	9249	DHRS3	1	0	1	0	0	1
1767	chr1	12656171	12656171	-	4.083e-39	1.80621e-36	-32.4418	hypo	protein_coding	ENSG00000162496	9249	DHRS3	1	0	1	0	0	1
1768	chr1	12656176	12656176	-	3.01508e-51	3.71454e-48	-37.4761	hypo	protein_coding	ENSG00000162496	9249	DHRS3	1	0	1	0	0	1
1769	chr1	12656183	12656183	-	1.02325e-50	1.21031e-47	-35.8412	hypo	protein_coding	ENSG00000162496	9249	DHRS3	1	0	1	0	0	1
1770	chr1	12656188	12656188	-	6.53322e-50	7.10642e-47	-36.8237	hypo	protein_coding	ENSG00000162496	9249	DHRS3	1	0	1	0	0	1
1771	chr1	12656233	12656233	-	4.02409e-24	4.43639e-22	-31.5315	hypo	protein_coding	ENSG00000162496	9249	DHRS3	1	1	1	0	0	1
1772	chr1	12656248	12656248	-	6.95501e-30	1.34273e-27	-36.2002	hypo	protein_coding	ENSG00000162496	9249	DHRS3	1	1	1	0	0	1
1773	chr1	12656283	12656283	-	8.13811e-13	2.60681e-11	-29.0576	hypo	protein_coding	ENSG00000162496	9249	DHRS3	1	1	0	1	0	1
1774	chr1	12656341	12656341	-	8.50814e-19	5.4249e-17	-32.8092	hypo	protein_coding	ENSG00000162496	9249	DHRS3	1	1	0	1	0	1
1775	chr1	12656356	12656356	-	1.60584e-18	9.91927e-17	-27.1621	hypo	protein_coding	ENSG00000162496	9249	DHRS3	1	1	0	1	0	1
1776	chr1	12679242	12679242	-	0.000434571	0.00324208	-34.112	hypo	protein_coding	ENSG00000162496	9249	DHRS3	0	0	0	1	0	0
1777	chr1	12682866	12682866	+	1.35825e-16	6.78681e-15	-37.0229	hypo	protein_coding	ENSG00000162496	9249	DHRS3	0	0	0	0	0	0
1778	chr1	12682890	12682890	+	1.02698e-13	3.67078e-12	-33.3259	hypo	protein_coding	ENSG00000162496	9249	DHRS3	0	0	0	0	0	0
1779	chr1	12682943	12682943	-	4.85787e-08	7.98695e-07	-40.1818	hypo	protein_coding	ENSG00000162496	9249	DHRS3	0	0	0	0	0	0
1780	chr1	12682963	12682963	+	2.28555e-05	0.000231445	-29.3534	hypo	protein_coding	ENSG00000162496	9249	DHRS3	0	0	0	0	0	0
1781	chr1	12785151	12785151	+	6.66346e-05	0.000608989	34.1846	hyper	protein_coding	ENSG00000188984	126767	AADACL3	0	0	0	0	0	1
1782	chr1	13826577	13826577	+	6.54881e-16	3.02682e-14	28.6713	hyper	protein_coding	ENSG00000162494	126755	LRRC38	0	0	0	0	0	1
1783	chr1	13826579	13826579	+	3.30228e-16	1.58101e-14	28.9655	hyper	protein_coding	ENSG00000162494	126755	LRRC38	0	0	0	0	0	1
1784	chr1	13839725	13839725	+	2.79019e-06	3.38811e-05	-33.8969	hypo	protein_coding	ENSG00000162494	126755	LRRC38	1	1	1	0	0	0
1785	chr1	13839896	13839896	+	3.20848e-12	9.52493e-11	-30.514	hypo	protein_coding	ENSG00000162494	126755	LRRC38	1	1	1	0	0	0
1786	chr1	13839913	13839913	+	1.66344e-19	1.14547e-17	-34.8519	hypo	protein_coding	ENSG00000162494	126755	LRRC38	1	1	1	0	0	0
1787	chr1	13839941	13839941	+	1.37961e-08	2.46866e-07	-27.4854	hypo	protein_coding	ENSG00000162494	126755	LRRC38	1	1	1	0	0	0
1788	chr1	13839993	13839993	-	4.35117e-15	1.83065e-13	-40.3176	hypo	protein_coding	ENSG00000162494	126755	LRRC38	1	1	1	0	0	0
1789	chr1	13840016	13840016	+	2.6633e-25	3.29319e-23	-43.0325	hypo	protein_coding	ENSG00000162494	126755	LRRC38	1	1	1	0	0	0
1790	chr1	13840017	13840017	-	6.519e-26	8.54526e-24	-50.1266	hypo	protein_coding	ENSG00000162494	126755	LRRC38	1	1	1	0	0	0
1791	chr1	13840022	13840022	+	7.25803e-29	1.27128e-26	-44.0868	hypo	protein_coding	ENSG00000162494	126755	LRRC38	1	1	1	0	0	0
1792	chr1	13840049	13840049	+	5.35845e-32	1.25329e-29	-47.6498	hypo	protein_coding	ENSG00000162494	126755	LRRC38	1	1	1	0	0	0
1793	chr1	13840050	13840050	-	1.71349e-12	5.26949e-11	-33.6104	hypo	protein_coding	ENSG00000162494	126755	LRRC38	1	1	1	0	0	0
1794	chr1	13840053	13840053	+	5.82874e-20	4.21431e-18	-36.9143	hypo	protein_coding	ENSG00000162494	126755	LRRC38	1	1	1	0	0	0
1795	chr1	13840054	13840054	-	7.43902e-23	7.21534e-21	-42.3607	hypo	protein_coding	ENSG00000162494	126755	LRRC38	1	1	1	0	0	0
1796	chr1	13840058	13840058	+	2.71963e-26	3.70571e-24	-42.1496	hypo	protein_coding	ENSG00000162494	126755	LRRC38	1	1	1	0	0	0
1797	chr1	13840059	13840059	-	2.48255e-21	2.06134e-19	-40.4462	hypo	protein_coding	ENSG00000162494	126755	LRRC38	1	1	1	0	0	0
1798	chr1	13840061	13840061	+	5.87139e-23	5.74969e-21	-39.2155	hypo	protein_coding	ENSG00000162494	126755	LRRC38	1	1	1	0	0	0
1799	chr1	13840062	13840062	-	4.64057e-12	1.35064e-10	-31.0273	hypo	protein_coding	ENSG00000162494	126755	LRRC38	1	1	1	0	0	0
1800	chr1	13840064	13840064	+	1.23085e-23	1.29388e-21	-41.8013	hypo	protein_coding	ENSG00000162494	126755	LRRC38	1	1	1	0	0	0
1801	chr1	13840065	13840065	-	2.19684e-22	2.02884e-20	-43.5515	hypo	protein_coding	ENSG00000162494	126755	LRRC38	1	1	1	0	0	0
1802	chr1	13840106	13840106	+	8.88569e-34	2.45359e-31	-40.7811	hypo	protein_coding	ENSG00000162494	126755	LRRC38	1	1	1	0	0	0
1803	chr1	13840126	13840126	+	1.02189e-32	2.55527e-30	-45.7905	hypo	protein_coding	ENSG00000162494	126755	LRRC38	1	1	1	0	0	0
1804	chr1	13840133	13840133	+	1.37017e-25	1.74095e-23	-38.2351	hypo	protein_coding	ENSG00000162494	126755	LRRC38	1	1	1	0	0	0
1805	chr1	13840139	13840139	-	4.54391e-09	8.75007e-08	-28.3889	hypo	protein_coding	ENSG00000162494	126755	LRRC38	1	1	1	0	0	0
1806	chr1	13840155	13840155	+	3.76842e-31	8.16192e-29	-42.3089	hypo	protein_coding	ENSG00000162494	126755	LRRC38	1	1	1	0	0	0
1807	chr1	13840156	13840156	-	2.86525e-33	7.54216e-31	-53.7421	hypo	protein_coding	ENSG00000162494	126755	LRRC38	1	1	1	0	0	0
1808	chr1	13840159	13840159	-	8.43846e-16	3.84876e-14	-39.7802	hypo	protein_coding	ENSG00000162494	126755	LRRC38	1	1	1	0	0	0
1809	chr1	13840161	13840161	-	1.51758e-36	5.36713e-34	-56.8515	hypo	protein_coding	ENSG00000162494	126755	LRRC38	1	1	1	0	0	0
1810	chr1	13840230	13840230	-	2.9611e-06	3.57857e-05	-40.5495	hypo	protein_coding	ENSG00000162494	126755	LRRC38	1	1	1	0	0	0
1811	chr1	13840233	13840233	+	7.69335e-16	3.52557e-14	-38.9474	hypo	protein_coding	ENSG00000162494	126755	LRRC38	1	1	1	0	0	0
1812	chr1	13840234	13840234	-	1.52082e-10	3.62026e-09	-50.8042	hypo	protein_coding	ENSG00000162494	126755	LRRC38	1	1	1	0	0	0
1813	chr1	13840240	13840240	-	0.000226291	0.00181921	-31.4353	hypo	protein_coding	ENSG00000162494	126755	LRRC38	1	1	1	0	0	0
1814	chr1	13840248	13840248	-	1.56293e-07	2.36659e-06	-41.8129	hypo	protein_coding	ENSG00000162494	126755	LRRC38	1	0	1	0	0	0
1815	chr1	13840250	13840250	-	2.21889e-07	3.27708e-06	-39.8628	hypo	protein_coding	ENSG00000162494	126755	LRRC38	1	0	1	0	0	0
1816	chr1	13840252	13840252	+	9.84718e-07	1.29951e-05	-27.9304	hypo	protein_coding	ENSG00000162494	126755	LRRC38	1	0	1	0	0	0
1817	chr1	13840254	13840254	+	5.64241e-07	7.77534e-06	-29.9511	hypo	protein_coding	ENSG00000162494	126755	LRRC38	1	0	1	0	0	0
1818	chr1	13840255	13840255	-	1.64829e-07	2.48691e-06	-44.3047	hypo	protein_coding	ENSG00000162494	126755	LRRC38	1	0	1	0	0	0
1819	chr1	13840258	13840258	+	3.65823e-06	4.34265e-05	-31.4675	hypo	protein_coding	ENSG00000162494	126755	LRRC38	1	0	1	0	0	0
1820	chr1	13840259	13840259	-	5.9609e-06	6.79665e-05	-42.0635	hypo	protein_coding	ENSG00000162494	126755	LRRC38	1	0	1	0	0	0
1821	chr1	13867509	13867509	-	2.88855e-05	0.000286181	-28.6405	hypo	protein_coding	ENSG00000162494	126755	LRRC38	0	0	0	0	0	0
1822	chr1	13867512	13867512	-	6.50757e-05	0.000596282	-27.3793	hypo	protein_coding	ENSG00000162494	126755	LRRC38	0	0	0	0	0	0
1823	chr1	13883902	13883902	-	3.38963e-10	7.68282e-09	-41.1262	hypo	protein_coding	ENSG00000162493	10630	PDPN	0	0	0	0	0	0
1824	chr1	13909692	13909692	+	9.74845e-06	0.000106513	27.3198	hyper	protein_coding	ENSG00000162493	10630	PDPN	1	0	1	0	0	0
1825	chr1	13910273	13910273	+	4.69132e-09	9.01292e-08	-25.7405	hypo	protein_coding	ENSG00000162493	10630	PDPN	1	1	1	0	0	0
1826	chr1	13910699	13910699	-	4.85619e-10	1.07754e-08	32.9969	hyper	protein_coding	ENSG00000162493	10630	PDPN	1	0	1	0	0	1
1827	chr1	13910701	13910701	-	1.45278e-10	3.46621e-09	37.1806	hyper	protein_coding	ENSG00000162493	10630	PDPN	1	0	1	0	0	1
1828	chr1	13910722	13910722	-	9.92847e-07	1.30936e-05	31.2709	hyper	protein_coding	ENSG00000162493	10630	PDPN	1	0	1	0	0	1
1829	chr1	13943937	13943937	+	1.01928e-08	1.86194e-07	27.0588	hyper	protein_coding	ENSG00000162493	10630	PDPN	0	1	0	0	0	0
1830	chr1	13975881	13975881	-	0.000458364	0.00339768	29.5145	hyper	protein_coding	ENSG00000116731	7799	PRDM2	0	0	0	0	0	0
1831	chr1	14020880	14020880	-	5.87331e-05	0.000543758	27.5953	hyper	protein_coding	ENSG00000116731	7799	PRDM2	0	0	0	0	0	0
1832	chr1	14026510	14026510	+	3.48139e-24	3.85912e-22	-32.7724	hypo	protein_coding	ENSG00000116731	7799	PRDM2	1	0	1	0	0	0
1833	chr1	14026523	14026523	+	8.08338e-15	3.29443e-13	-28.7014	hypo	protein_coding	ENSG00000116731	7799	PRDM2	1	0	1	0	0	0
1834	chr1	14026528	14026528	+	1.59727e-24	1.83337e-22	-35.5803	hypo	protein_coding	ENSG00000116731	7799	PRDM2	1	0	1	0	0	0
1835	chr1	14027094	14027094	-	7.99024e-10	1.71768e-08	-30.9297	hypo	protein_coding	ENSG00000116731	7799	PRDM2	1	0	1	0	0	1
1836	chr1	14155485	14155485	+	7.39894e-06	8.2809e-05	-30.1786	hypo	protein_coding	ENSG00000116731	7799	PRDM2	0	0	0	0	0	0
1837	chr1	14565107	14565107	+	4.89172e-09	9.37415e-08	26.8141	hyper	protein_coding	ENSG00000189337	23254	KAZN	0	0	0	0	0	0
1838	chr1	14745833	14745833	-	2.05705e-08	3.5845e-07	29.2532	hyper	protein_coding	ENSG00000189337	23254	KAZN	0	0	0	0	0	0
1839	chr1	14745853	14745853	-	1.71796e-09	3.52212e-08	27.907	hyper	protein_coding	ENSG00000189337	23254	KAZN	0	0	0	0	0	0
1840	chr1	14746086	14746086	-	8.57361e-10	1.83485e-08	40.1581	hyper	protein_coding	ENSG00000189337	23254	KAZN	0	0	0	0	0	0
1841	chr1	14747361	14747361	-	3.98525e-21	3.23714e-19	35.2079	hyper	protein_coding	ENSG00000189337	23254	KAZN	0	0	0	0	0	0
1842	chr1	14877476	14877476	-	4.69166e-07	6.55581e-06	-39.9351	hypo	protein_coding	ENSG00000189337	23254	KAZN	0	0	0	0	0	0
1843	chr1	14924766	14924766	+	8.8636e-06	9.76548e-05	-30.7461	hypo	protein_coding	ENSG00000189337	23254	KAZN	1	0	1	0	0	0
1844	chr1	14924965	14924965	+	5.22324e-19	3.40377e-17	-48.8226	hypo	protein_coding	ENSG00000189337	23254	KAZN	1	0	1	0	0	0
1845	chr1	14924971	14924971	+	2.15917e-14	8.3714e-13	-44.9517	hypo	protein_coding	ENSG00000189337	23254	KAZN	1	0	1	0	0	0
1846	chr1	14924980	14924980	+	1.66624e-23	1.72602e-21	-55.0326	hypo	protein_coding	ENSG00000189337	23254	KAZN	1	0	1	0	0	0
1847	chr1	14924994	14924994	+	7.71281e-09	1.43416e-07	-37.8853	hypo	protein_coding	ENSG00000189337	23254	KAZN	1	0	1	0	0	0
1848	chr1	14925081	14925081	-	5.72375e-07	7.87833e-06	-28.6301	hypo	protein_coding	ENSG00000189337	23254	KAZN	1	0	1	0	0	0
1849	chr1	14925108	14925108	-	2.49133e-07	3.65007e-06	-29.969	hypo	protein_coding	ENSG00000189337	23254	KAZN	1	0	1	0	0	0
1850	chr1	14925112	14925112	-	2.79772e-06	3.39653e-05	-27.4393	hypo	protein_coding	ENSG00000189337	23254	KAZN	1	0	1	0	0	0
1851	chr1	14925125	14925125	-	2.30231e-14	8.89198e-13	-39.2201	hypo	protein_coding	ENSG00000189337	23254	KAZN	1	0	1	0	0	0
1852	chr1	14925129	14925129	+	3.4534e-36	1.18276e-33	-56.7905	hypo	protein_coding	ENSG00000189337	23254	KAZN	1	0	1	0	0	0
1853	chr1	14925130	14925130	-	4.40278e-13	1.4585e-11	-34.0606	hypo	protein_coding	ENSG00000189337	23254	KAZN	1	0	1	0	0	0
1854	chr1	14925132	14925132	+	6.78374e-26	8.87807e-24	-47.9487	hypo	protein_coding	ENSG00000189337	23254	KAZN	1	0	1	0	0	0
1855	chr1	14925135	14925135	+	9.24061e-39	3.96038e-36	-63.7188	hypo	protein_coding	ENSG00000189337	23254	KAZN	1	0	1	0	0	0
1856	chr1	14925170	14925170	+	1.39603e-19	9.69708e-18	-47.5658	hypo	protein_coding	ENSG00000189337	23254	KAZN	1	0	1	0	0	0
1857	chr1	14925171	14925171	-	1.86995e-05	0.000192873	-25.0104	hypo	protein_coding	ENSG00000189337	23254	KAZN	1	0	1	0	0	0
1858	chr1	14925172	14925172	+	2.42134e-27	3.65513e-25	-54.4781	hypo	protein_coding	ENSG00000189337	23254	KAZN	1	0	1	0	0	0
1859	chr1	14925173	14925173	-	2.55349e-23	2.59321e-21	-53.2756	hypo	protein_coding	ENSG00000189337	23254	KAZN	1	0	1	0	0	0
1860	chr1	14925175	14925175	-	5.72775e-29	1.01128e-26	-58.1454	hypo	protein_coding	ENSG00000189337	23254	KAZN	1	0	1	0	0	0
1861	chr1	14925290	14925290	-	7.71606e-11	1.91337e-09	-30.209	hypo	protein_coding	ENSG00000189337	23254	KAZN	1	1	1	0	0	0
1862	chr1	14925296	14925296	-	4.49872e-25	5.44172e-23	-46.0592	hypo	protein_coding	ENSG00000189337	23254	KAZN	1	1	1	0	0	0
1863	chr1	14925299	14925299	-	1.02951e-18	6.50587e-17	-40.8343	hypo	protein_coding	ENSG00000189337	23254	KAZN	1	1	1	0	0	0
1864	chr1	14925301	14925301	-	5.99419e-25	7.15549e-23	-43.395	hypo	protein_coding	ENSG00000189337	23254	KAZN	1	1	1	0	0	0
1865	chr1	14925320	14925320	-	1.74891e-35	5.63607e-33	-51.2543	hypo	protein_coding	ENSG00000189337	23254	KAZN	1	1	1	0	0	0
1866	chr1	14925337	14925337	-	5.52428e-23	5.42089e-21	-43.7543	hypo	protein_coding	ENSG00000189337	23254	KAZN	1	1	1	0	0	0
1867	chr1	14925649	14925649	+	9.73514e-18	5.5207e-16	-34.1856	hypo	protein_coding	ENSG00000189337	23254	KAZN	1	1	1	0	0	0
1868	chr1	14925651	14925651	+	1.75864e-11	4.75188e-10	-27.6603	hypo	protein_coding	ENSG00000189337	23254	KAZN	1	1	1	0	0	0
1869	chr1	14925658	14925658	+	7.92138e-17	4.05815e-15	-34.3041	hypo	protein_coding	ENSG00000189337	23254	KAZN	1	1	1	0	0	0
1870	chr1	14925663	14925663	+	4.0401e-12	1.18427e-10	-27.9821	hypo	protein_coding	ENSG00000189337	23254	KAZN	1	1	1	0	0	0
1871	chr1	14925669	14925669	+	2.56841e-23	2.60728e-21	-31.9626	hypo	protein_coding	ENSG00000189337	23254	KAZN	1	1	1	0	0	0
1872	chr1	14925678	14925678	+	2.07867e-30	4.21478e-28	-35.4239	hypo	protein_coding	ENSG00000189337	23254	KAZN	1	1	1	0	0	0
1873	chr1	14925681	14925681	+	7.19209e-22	6.29898e-20	-29.7002	hypo	protein_coding	ENSG00000189337	23254	KAZN	1	1	1	0	0	0
1874	chr1	14925684	14925684	+	1.89314e-29	3.50337e-27	-34.5969	hypo	protein_coding	ENSG00000189337	23254	KAZN	1	1	1	0	0	0
1875	chr1	14925687	14925687	+	3.19766e-21	2.62468e-19	-33.6157	hypo	protein_coding	ENSG00000189337	23254	KAZN	1	1	1	0	0	0
1876	chr1	14925688	14925688	-	4.55329e-31	9.77928e-29	-48.1924	hypo	protein_coding	ENSG00000189337	23254	KAZN	1	1	1	0	0	0
1877	chr1	14925715	14925715	-	1.99905e-32	4.85599e-30	-48.9909	hypo	protein_coding	ENSG00000189337	23254	KAZN	1	1	1	0	0	0
1878	chr1	14925733	14925733	-	1.06355e-27	1.66046e-25	-40.3821	hypo	protein_coding	ENSG00000189337	23254	KAZN	1	0	1	0	0	1
1879	chr1	14925814	14925814	+	5.35212e-07	7.40569e-06	-28.0033	hypo	protein_coding	ENSG00000189337	23254	KAZN	1	0	1	0	0	1
1880	chr1	14925815	14925815	-	1.05511e-11	2.9323e-10	-43.6815	hypo	protein_coding	ENSG00000189337	23254	KAZN	1	0	1	0	0	1
1881	chr1	14925821	14925821	-	1.75437e-09	3.59209e-08	-43.7802	hypo	protein_coding	ENSG00000189337	23254	KAZN	1	0	1	0	0	1
1882	chr1	14925850	14925850	-	2.27821e-11	6.06912e-10	-43.6211	hypo	protein_coding	ENSG00000189337	23254	KAZN	1	0	1	0	0	1
1883	chr1	14925854	14925854	-	0.00100672	0.0067546	-26.3889	hypo	protein_coding	ENSG00000189337	23254	KAZN	1	0	1	0	0	1
1884	chr1	14925876	14925876	+	3.98808e-20	2.93609e-18	-40.3613	hypo	protein_coding	ENSG00000189337	23254	KAZN	1	0	1	0	0	1
1885	chr1	14925906	14925906	+	4.51845e-14	1.68431e-12	-36.3462	hypo	protein_coding	ENSG00000189337	23254	KAZN	1	0	1	0	0	1
1886	chr1	14925907	14925907	-	2.55387e-23	2.59344e-21	-43.9779	hypo	protein_coding	ENSG00000189337	23254	KAZN	1	0	1	0	0	1
1887	chr1	14925940	14925940	-	7.15406e-13	2.3073e-11	-31.9	hypo	protein_coding	ENSG00000189337	23254	KAZN	1	0	1	0	0	1
1888	chr1	14925949	14925949	-	1.71178e-14	6.71268e-13	-33.4116	hypo	protein_coding	ENSG00000189337	23254	KAZN	1	0	1	0	0	1
1889	chr1	14986575	14986575	+	4.03301e-07	5.70091e-06	-28.7355	hypo	protein_coding	ENSG00000189337	23254	KAZN	0	0	0	0	0	1
1890	chr1	15002528	15002528	+	6.5127e-14	2.38288e-12	-27.8198	hypo	protein_coding	ENSG00000189337	23254	KAZN	0	0	0	0	0	1
1891	chr1	15060432	15060432	+	4.71753e-07	6.58892e-06	37.2132	hyper	protein_coding	ENSG00000189337	23254	KAZN	0	0	0	0	0	1
1892	chr1	15060450	15060450	+	1.55995e-06	1.98582e-05	38.0286	hyper	protein_coding	ENSG00000189337	23254	KAZN	0	0	0	0	0	1
1893	chr1	15062167	15062167	+	5.22606e-09	9.96983e-08	31.6864	hyper	protein_coding	ENSG00000189337	23254	KAZN	0	0	0	0	0	1
1894	chr1	15062189	15062189	+	2.44935e-09	4.90938e-08	33.2256	hyper	protein_coding	ENSG00000189337	23254	KAZN	0	0	0	0	0	1
1895	chr1	15062212	15062212	+	1.82218e-14	7.12254e-13	45.3125	hyper	protein_coding	ENSG00000189337	23254	KAZN	0	0	0	0	0	1
1896	chr1	15062213	15062213	-	6.04733e-13	1.96917e-11	27.1632	hyper	protein_coding	ENSG00000189337	23254	KAZN	0	0	0	0	0	1
1897	chr1	15062221	15062221	-	5.24078e-17	2.73725e-15	26.0612	hyper	protein_coding	ENSG00000189337	23254	KAZN	0	0	0	0	0	1
1898	chr1	15096012	15096012	-	7.47516e-10	1.61356e-08	-27.2079	hypo	protein_coding	ENSG00000189337	23254	KAZN	0	0	0	0	0	1
1899	chr1	15196443	15196443	-	1.74023e-07	2.61545e-06	-26.6866	hypo	protein_coding	ENSG00000189337	23254	KAZN	0	0	0	0	0	1
1900	chr1	15238056	15238056	-	5.74189e-09	1.08863e-07	-34.063	hypo	protein_coding	ENSG00000189337	23254	KAZN	0	0	0	0	0	1
1901	chr1	15253740	15253740	+	1.75454e-07	2.63528e-06	29.4753	hyper	protein_coding	ENSG00000189337	23254	KAZN	0	0	0	0	0	1
1902	chr1	15253771	15253771	+	6.72045e-07	9.13853e-06	27.9348	hyper	protein_coding	ENSG00000189337	23254	KAZN	0	0	0	0	0	1
1903	chr1	15314948	15314948	+	1.6429e-08	2.90602e-07	-26.6821	hypo	protein_coding	ENSG00000189337	23254	KAZN	0	0	0	0	0	1
1904	chr1	15314972	15314972	+	4.06257e-08	6.75923e-07	-29.0885	hypo	protein_coding	ENSG00000189337	23254	KAZN	0	0	0	0	0	1
1905	chr1	15391157	15391157	+	1.75541e-07	2.63645e-06	-31.7357	hypo	antisense	ENSG00000175147	200197	TMEM51-AS1	0	0	0	0	0	1
1906	chr1	15399409	15399409	+	4.10586e-05	0.000393469	-25.2935	hypo	antisense	ENSG00000175147	200197	TMEM51-AS1	0	0	0	0	0	1
1907	chr1	15439036	15439036	-	0.000497643	0.00365257	25.3859	hyper	antisense	ENSG00000175147	200197	TMEM51-AS1	0	1	0	0	0	0
1908	chr1	15481146	15481146	+	3.22011e-09	6.3417e-08	-28.0672	hypo	protein_coding	ENSG00000171729	55092	TMEM51	1	0	1	0	0	1
1909	chr1	15481162	15481162	-	8.97138e-10	1.91464e-08	-26.0935	hypo	protein_coding	ENSG00000171729	55092	TMEM51	1	0	1	0	0	1
1910	chr1	15481171	15481171	-	1.72953e-09	3.54427e-08	-30.0806	hypo	protein_coding	ENSG00000171729	55092	TMEM51	1	0	1	0	0	1
1911	chr1	15481397	15481397	+	0.000519705	0.00379402	-30.2456	hypo	protein_coding	ENSG00000171729	55092	TMEM51	0	0	1	0	0	1
1912	chr1	15481406	15481406	+	1.85509e-05	0.000191461	-32.8008	hypo	protein_coding	ENSG00000171729	55092	TMEM51	0	0	1	0	0	1
1913	chr1	15519582	15519582	+	4.7545e-19	3.11271e-17	25.8972	hyper	-	-	727684	C1orf195	0	0	0	0	0	1
1914	chr1	15519583	15519583	-	1.59874e-14	6.29109e-13	30.0971	hyper	-	-	727684	C1orf195	0	0	0	0	0	1
1915	chr1	15523907	15523907	+	2.402e-05	0.000242084	26.9697	hyper	-	-	727684	C1orf195	0	0	0	0	0	1
1916	chr1	15523955	15523955	+	7.72631e-06	8.61185e-05	29.3686	hyper	-	-	727684	C1orf195	0	0	0	0	0	1
1917	chr1	15523972	15523972	-	2.18982e-07	3.23718e-06	26.4313	hyper	-	-	727684	C1orf195	0	0	0	0	0	1
1918	chr1	15711433	15711433	-	1.43791e-05	0.000151893	-26	hypo	protein_coding	ENSG00000142634	79180	EFHD2	0	0	0	0	0	1
1919	chr1	15772155	15772155	-	7.98227e-21	6.29809e-19	47.1014	hyper	protein_coding	ENSG00000162438	11330	CTRC	0	1	0	0	0	0
1920	chr1	15911119	15911119	-	7.32033e-23	7.10704e-21	-26.178	hypo	protein_coding	ENSG00000116771	79814	AGMAT	1	0	1	0	0	1
1921	chr1	15911160	15911160	-	4.33547e-17	2.28721e-15	-28.9002	hypo	protein_coding	ENSG00000116771	79814	AGMAT	1	0	1	0	0	1
1922	chr1	15911168	15911168	-	1.67127e-24	1.91294e-22	-31.6938	hypo	protein_coding	ENSG00000116771	79814	AGMAT	1	0	1	0	0	1
1923	chr1	15911203	15911203	+	9.91906e-19	6.27794e-17	-41.4889	hypo	protein_coding	ENSG00000116771	79814	AGMAT	1	1	1	0	0	0
1924	chr1	15911234	15911234	+	7.10214e-13	2.29145e-11	-40.3728	hypo	protein_coding	ENSG00000116771	79814	AGMAT	1	1	1	0	0	0
1925	chr1	15911246	15911246	+	2.37792e-18	1.44204e-16	-39.8316	hypo	protein_coding	ENSG00000116771	79814	AGMAT	1	1	1	0	0	0
1926	chr1	15911247	15911247	-	1.40578e-14	5.56952e-13	-29.666	hypo	protein_coding	ENSG00000116771	79814	AGMAT	1	1	1	0	0	0
1927	chr1	15911275	15911275	-	1.24219e-11	3.42266e-10	-25.8194	hypo	protein_coding	ENSG00000116771	79814	AGMAT	1	1	1	0	0	0
1928	chr1	15911408	15911408	+	0.000210268	0.00170444	-37.062	hypo	protein_coding	ENSG00000116771	79814	AGMAT	1	1	1	0	0	0
1929	chr1	15911466	15911466	+	1.4887e-17	8.26337e-16	-37.2075	hypo	protein_coding	ENSG00000116771	79814	AGMAT	1	1	1	0	0	0
1930	chr1	15911468	15911468	+	3.62731e-22	3.27725e-20	-41.8868	hypo	protein_coding	ENSG00000116771	79814	AGMAT	1	1	1	0	0	0
1931	chr1	15911470	15911470	+	4.02992e-09	7.819e-08	-25.3377	hypo	protein_coding	ENSG00000116771	79814	AGMAT	1	1	1	0	0	0
1932	chr1	15911472	15911472	+	2.45657e-14	9.45344e-13	-33.8187	hypo	protein_coding	ENSG00000116771	79814	AGMAT	1	1	1	0	0	0
1933	chr1	15911487	15911487	+	4.08621e-11	1.05178e-09	-29.0639	hypo	protein_coding	ENSG00000116771	79814	AGMAT	1	1	1	0	0	0
1934	chr1	15911512	15911512	-	6.4201e-22	5.65252e-20	-40.0215	hypo	protein_coding	ENSG00000116771	79814	AGMAT	1	1	1	0	0	0
1935	chr1	15911514	15911514	-	6.80644e-18	3.92896e-16	-35.5548	hypo	protein_coding	ENSG00000116771	79814	AGMAT	1	1	1	0	0	0
1936	chr1	15911529	15911529	-	1.71046e-11	4.62802e-10	-29.1855	hypo	protein_coding	ENSG00000116771	79814	AGMAT	1	1	1	0	0	0
1937	chr1	15911533	15911533	-	1.32456e-14	5.26571e-13	-31.5496	hypo	protein_coding	ENSG00000116771	79814	AGMAT	1	1	1	0	0	0
1938	chr1	15911536	15911536	-	3.99819e-14	1.50043e-12	-32.2465	hypo	protein_coding	ENSG00000116771	79814	AGMAT	1	1	1	0	0	0
1939	chr1	15911541	15911541	-	2.09707e-23	2.15015e-21	-42.6456	hypo	protein_coding	ENSG00000116771	79814	AGMAT	1	1	1	0	0	0
1940	chr1	15911553	15911553	-	4.35915e-20	3.1979e-18	-39.5617	hypo	protein_coding	ENSG00000116771	79814	AGMAT	1	1	1	0	0	0
1941	chr1	15911562	15911562	-	8.30103e-18	4.74532e-16	-36.6565	hypo	protein_coding	ENSG00000116771	79814	AGMAT	1	1	1	0	0	0
1942	chr1	15911573	15911573	+	3.08145e-08	5.22283e-07	-39.6153	hypo	protein_coding	ENSG00000116771	79814	AGMAT	1	1	1	0	0	0
1943	chr1	15911591	15911591	+	2.82233e-10	6.46947e-09	-45.8095	hypo	protein_coding	ENSG00000116771	79814	AGMAT	1	1	1	0	0	0
1944	chr1	16082826	16082826	+	3.79117e-06	4.48572e-05	36.365	hyper	protein_coding	ENSG00000162458	54751	FBLIM1	0	0	0	0	0	0
1945	chr1	16082875	16082875	+	0.000156963	0.00131342	28.7879	hyper	protein_coding	ENSG00000162458	54751	FBLIM1	0	0	0	0	0	0
1946	chr1	16084758	16084758	+	1.37269e-10	3.2867e-09	27.8261	hyper	protein_coding	ENSG00000162458	54751	FBLIM1	1	0	0	1	0	0
1947	chr1	16084831	16084831	-	4.9317e-18	2.8887e-16	33.5482	hyper	protein_coding	ENSG00000162458	54751	FBLIM1	1	0	0	1	0	0
1948	chr1	16090928	16090928	+	9.66361e-05	0.000850913	35.5162	hyper	protein_coding	ENSG00000162458	54751	FBLIM1	1	0	0	0	0	1
1949	chr1	16301526	16301526	-	0.000130816	0.00111571	-29.8405	hypo	protein_coding	ENSG00000116809	7709	ZBTB17	0	0	0	1	0	1
1950	chr1	16339750	16339750	+	4.33621e-07	6.09476e-06	26.1905	hyper	protein_coding	ENSG00000173641	27129	HSPB7	0	0	0	0	0	0
1951	chr1	16339751	16339751	-	1.14701e-05	0.000123613	30.3597	hyper	protein_coding	ENSG00000173641	27129	HSPB7	0	0	0	0	0	0
1952	chr1	16339762	16339762	+	1.9667e-08	3.43753e-07	25.6892	hyper	protein_coding	ENSG00000173641	27129	HSPB7	0	0	0	0	0	0
1953	chr1	16339763	16339763	-	2.39127e-06	2.94145e-05	28.1604	hyper	protein_coding	ENSG00000173641	27129	HSPB7	0	0	0	0	0	0
1954	chr1	16472627	16472627	+	4.88756e-21	3.93879e-19	-38.0274	hypo	protein_coding	ENSG00000142627	1969	EPHA2	0	0	0	0	0	1
1955	chr1	16473022	16473022	+	5.18275e-06	5.97723e-05	-32.725	hypo	protein_coding	ENSG00000142627	1969	EPHA2	0	0	0	0	0	1
1956	chr1	16473068	16473068	+	1.14936e-05	0.000123838	-27.0935	hypo	protein_coding	ENSG00000142627	1969	EPHA2	0	0	0	0	0	1
1957	chr1	16480882	16480882	-	5.74461e-28	9.20113e-26	-36.6295	hypo	protein_coding	ENSG00000142627	1969	EPHA2	0	0	0	1	0	1
1958	chr1	16480894	16480894	-	1.96918e-37	7.49047e-35	-37.7754	hypo	protein_coding	ENSG00000142627	1969	EPHA2	0	0	0	1	0	1
1959	chr1	16488626	16488626	-	9.3628e-19	5.94338e-17	-38.5528	hypo	protein_coding	ENSG00000142627	1969	EPHA2	0	0	0	0	0	0
1960	chr1	16489084	16489084	-	6.33215e-08	1.0224e-06	-42.0497	hypo	protein_coding	ENSG00000142627	1969	EPHA2	0	0	0	0	0	0
1961	chr1	16489103	16489103	-	3.04106e-06	3.66693e-05	-39.0683	hypo	protein_coding	ENSG00000142627	1969	EPHA2	0	0	0	0	0	0
1962	chr1	16489116	16489116	-	6.67232e-05	0.000609691	-31.0352	hypo	protein_coding	ENSG00000142627	1969	EPHA2	0	0	0	0	0	0
1963	chr1	16489124	16489124	-	0.000961994	0.00649534	-28.0243	hypo	protein_coding	ENSG00000142627	1969	EPHA2	0	0	0	0	0	0
1964	chr1	16489267	16489267	-	7.11746e-06	7.99178e-05	-27.8011	hypo	protein_coding	ENSG00000142627	1969	EPHA2	0	0	0	0	0	0
1965	chr1	16489294	16489294	-	0.00012031	0.001035	-25.3968	hypo	protein_coding	ENSG00000142627	1969	EPHA2	0	0	0	0	0	0
1966	chr1	16494386	16494386	+	5.51981e-28	8.85593e-26	33.9165	hyper	protein_coding	ENSG00000142627	1969	EPHA2	0	0	1	0	0	0
1967	chr1	16494411	16494411	+	7.33427e-23	7.11937e-21	29.1253	hyper	protein_coding	ENSG00000142627	1969	EPHA2	0	0	1	0	0	0
1968	chr1	16494427	16494427	+	4.092e-20	3.00976e-18	25.9295	hyper	protein_coding	ENSG00000142627	1969	EPHA2	0	0	1	0	0	0
1969	chr1	16494432	16494432	+	5.1156e-23	5.03308e-21	25.1906	hyper	protein_coding	ENSG00000142627	1969	EPHA2	0	0	1	0	0	0
1970	chr1	16543070	16543070	+	2.49234e-09	4.98921e-08	33.4442	hyper	protein_coding	ENSG00000142632	128272	ARHGEF19	0	0	0	1	0	0
1971	chr1	16847840	16847840	-	5.16472e-11	1.31146e-09	-37.5751	hypo	snRNA	ENSG00000206652	26871	RNU1-1	0	0	1	0	0	0
1972	chr1	16847851	16847851	-	1.99883e-09	4.05897e-08	-33.8946	hypo	snRNA	ENSG00000206652	26871	RNU1-1	0	0	1	0	0	0
1973	chr1	16847853	16847853	-	1.22077e-05	0.000130854	-26.7992	hypo	snRNA	ENSG00000206652	26871	RNU1-1	0	0	1	0	0	0
1974	chr1	16847864	16847864	-	4.67624e-08	7.70973e-07	-34.2625	hypo	snRNA	ENSG00000206652	26871	RNU1-1	0	0	1	0	0	0
1975	chr1	16847888	16847888	-	2.34523e-10	5.43715e-09	-37.3003	hypo	snRNA	ENSG00000206652	26871	RNU1-1	0	0	1	0	0	0
1976	chr1	16950871	16950871	+	4.30218e-18	2.53517e-16	36.0711	hyper	transcribed_unprocessed_pseudogene	ENSG00000215908	84809	CROCCP2	0	0	0	0	0	1
1977	chr1	16950888	16950888	+	1.16061e-11	3.20947e-10	25.0275	hyper	transcribed_unprocessed_pseudogene	ENSG00000215908	84809	CROCCP2	0	0	0	0	0	1
1978	chr1	17033986	17033986	-	1.5218e-12	4.71395e-11	-29.0943	hypo	transcribed_unprocessed_pseudogene	ENSG00000268869	284729	ESPNP	0	0	1	0	0	1
1979	chr1	17033993	17033993	-	6.43694e-15	2.65241e-13	-30.9016	hypo	transcribed_unprocessed_pseudogene	ENSG00000268869	284729	ESPNP	0	0	1	0	0	1
1980	chr1	17033995	17033995	-	1.78515e-16	8.80089e-15	-33.1837	hypo	transcribed_unprocessed_pseudogene	ENSG00000268869	284729	ESPNP	0	0	1	0	0	1
1981	chr1	17034011	17034011	-	1.72318e-15	7.59689e-14	-29.0071	hypo	transcribed_unprocessed_pseudogene	ENSG00000268869	284729	ESPNP	0	0	1	0	0	1
1982	chr1	17215423	17215423	-	4.2639e-28	6.92303e-26	-56.9419	hypo	lincRNA	ENSG00000238142	105376805	LOC105376805	1	0	1	0	0	1
1983	chr1	17215430	17215430	-	1.47363e-29	2.76245e-27	-59.4444	hypo	lincRNA	ENSG00000238142	105376805	LOC105376805	1	0	1	0	0	1
1984	chr1	17215442	17215442	-	6.43423e-36	2.1564e-33	-63.118	hypo	lincRNA	ENSG00000238142	105376805	LOC105376805	1	0	1	0	0	1
1985	chr1	17215925	17215925	+	5.44912e-39	2.38113e-36	-48.5998	hypo	lincRNA	ENSG00000238142	105376805	LOC105376805	1	1	1	0	0	1
1986	chr1	17215954	17215954	+	3.86088e-19	2.55217e-17	-30.3965	hypo	lincRNA	ENSG00000238142	105376805	LOC105376805	1	1	1	0	0	1
1987	chr1	17215966	17215966	+	1.45397e-18	9.02953e-17	-28.4815	hypo	lincRNA	ENSG00000238142	105376805	LOC105376805	1	1	1	0	0	1
1988	chr1	17215970	17215970	+	5.67385e-15	2.35428e-13	-26.3502	hypo	lincRNA	ENSG00000238142	105376805	LOC105376805	1	1	1	0	0	1
1989	chr1	17216010	17216010	-	4.54104e-18	2.66924e-16	-29.1099	hypo	lincRNA	ENSG00000238142	105376805	LOC105376805	1	0	1	0	0	1
1990	chr1	17216018	17216018	-	3.08585e-20	2.29535e-18	-31.8595	hypo	lincRNA	ENSG00000238142	105376805	LOC105376805	1	0	1	0	0	1
1991	chr1	17216025	17216025	-	1.23557e-16	6.20122e-15	-30.6054	hypo	lincRNA	ENSG00000238142	105376805	LOC105376805	1	0	1	0	0	1
1992	chr1	17216030	17216030	+	1.41367e-11	3.86608e-10	-28.6936	hypo	lincRNA	ENSG00000238142	105376805	LOC105376805	1	0	1	0	0	1
1993	chr1	17216031	17216031	-	1.90037e-17	1.04312e-15	-27.7692	hypo	lincRNA	ENSG00000238142	105376805	LOC105376805	1	0	1	0	0	1
1994	chr1	17216033	17216033	+	1.69463e-09	3.47723e-08	-28.6293	hypo	lincRNA	ENSG00000238142	105376805	LOC105376805	1	0	1	0	0	1
1995	chr1	17216035	17216035	+	1.67844e-17	9.26514e-16	-40.7948	hypo	lincRNA	ENSG00000238142	105376805	LOC105376805	1	0	1	0	0	1
1996	chr1	17216043	17216043	+	4.85739e-15	2.03179e-13	-32.3645	hypo	lincRNA	ENSG00000238142	105376805	LOC105376805	1	1	1	0	0	0
1997	chr1	17216044	17216044	-	1.28193e-34	3.80248e-32	-40.9677	hypo	lincRNA	ENSG00000238142	105376805	LOC105376805	1	1	1	0	0	0
1998	chr1	17216077	17216077	+	2.02365e-06	2.52329e-05	-27.7548	hypo	lincRNA	ENSG00000238142	105376805	LOC105376805	1	1	1	0	0	0
[truncated: 57,984 more rows]
