# Supplementary material for: The long noncoding RNA H19 regulates tumor plasticity in neuroendocrine prostate cancer
Source: Nat Commun. 2021 Dec 21;12:7349. doi: 10.1038/s41467-021-26901-9 (PMC8692330; doi:10.1038/s41467-021-26901-9)
Supplement: Supplementary file 19 — Supplementary Data 16 [file 41467_2021_26901_MOESM19_ESM.xlsx]

## Sheet: S16
Supplementary Data 16: Comparison of Differential methylation analysis of shH19 vs Control OWCM-155 with differential methylation of NEPC vs. AdPC from Beltran et al 2016.
Beltran et al 2016 (NEPC vs AdPC)								shH19 vs Control OWCM-155
Methylation.Status.CRPC.NE.versus.CRPC.Adeno.cornell	Promoters.cornell	First.Exons.cornell	Gene.Bodies.cornell	CpG.Islands.cornell	CpG.Shores.cornell	end	strand	pvalue	qvalue	Meth.diff	Methylation_status	Ensembl.Biotype	Gene.Symbol	Promoters	Exons	CpGi	CpGShores	TSS	Introns
hyper	0	1	1	1	0	106401103	-	3.43e-15	1.46e-13	-27.9496	hypo	protein_coding	SORCS3	1	1	1	0	0	0
hyper	0	1	1	1	0	106401124	-	4.05e-20	2.98e-18	-29.0043	hypo	protein_coding	SORCS3	1	1	1	0	0	0
hypo	0	0	0	0	0	10664903	-	2.9e-07	4.21e-06	28.35	hyper	protein_coding	CELF2	0	0	0	0	0	1
hypo	0	0	0	0	0	10664914	+	6.73e-28	1.07e-25	26.065	hyper	protein_coding	CELF2	0	0	0	0	0	1
hypo	0	0	0	0	0	10873859	+	8.35e-33	2.11e-30	32.4246	hyper	protein_coding	CELF2	0	0	0	0	0	1
hypo	0	0	0	0	0	10873866	+	8.24e-25	9.72e-23	28.7566	hyper	protein_coding	CELF2	0	0	0	0	0	1
hypo	0	0	0	0	0	10873922	-	6.84e-18	3.95e-16	28.6364	hyper	protein_coding	CELF2	0	0	0	0	0	1
hypo	0	0	0	0	0	10873953	-	1.85e-19	1.27e-17	29.5044	hyper	protein_coding	CELF2	0	0	0	0	0	1
hypo	0	0	0	0	0	10895826	+	2.79e-15	1.2e-13	39.8045	hyper	protein_coding	CELF2	0	0	0	0	0	1
hypo	0	0	0	0	0	109305567	+	4.47e-23	4.43e-21	25.0983	hyper	protein_coding	SORCS1	0	0	0	0	0	0
hypo	0	0	0	0	0	110156509	-	7.67e-07	1.03e-05	-26.3492	hypo	lincRNA	LINC01435	0	0	0	0	0	0
hypo	0	0	0	0	0	11021405	+	1.76e-22	1.64e-20	29.3584	hyper	protein_coding	CELF2	0	0	0	0	0	1
hyper	1	1	1	1	0	11059677	+	2.11e-29	3.89e-27	-33.94	hypo	protein_coding	CELF2	1	0	1	0	0	1
hyper	1	1	1	1	0	11059678	-	3.15e-18	1.88e-16	-43.4391	hypo	protein_coding	CELF2	1	0	1	0	0	1
hyper	1	1	1	1	0	11059834	+	1.7e-31	3.79e-29	-40.5099	hypo	protein_coding	CELF2	1	0	1	0	0	1
hyper	0	1	1	1	0	11060181	-	5.02e-31	1.07e-28	-44.859	hypo	protein_coding	CELF2	1	0	1	0	0	1
hyper	0	1	1	1	0	11060189	-	3.3e-41	1.74e-38	-44.6047	hypo	protein_coding	CELF2	1	0	1	0	0	1
hyper	0	1	1	1	0	11060198	-	4.15e-26	5.55e-24	-42.8984	hypo	protein_coding	CELF2	1	0	1	0	0	1
hyper	0	1	1	1	0	11060202	-	7.91e-20	5.65e-18	-40.1427	hypo	protein_coding	CELF2	1	0	1	0	0	1
hyper	0	1	1	1	0	11060205	-	2.49e-31	5.48e-29	-46.3495	hypo	protein_coding	CELF2	1	0	1	0	0	1
hyper	0	1	1	1	0	11060209	-	3.71e-28	6.06e-26	-42.08	hypo	protein_coding	CELF2	1	0	1	0	0	1
hyper	0	1	1	0	1	11060683	+	8.49e-33	2.14e-30	-36.5288	hypo	protein_coding	CELF2	1	0	0	1	0	1
hyper	0	1	1	0	1	11060694	+	1.61e-25	2.03e-23	-34.5773	hypo	protein_coding	CELF2	1	0	0	1	0	1
hyper	0	1	1	0	1	11060696	+	5.46e-32	1.28e-29	-38.0071	hypo	protein_coding	CELF2	1	0	0	1	0	1
hyper	0	1	1	0	1	11060698	+	1.16e-33	3.16e-31	-38.9105	hypo	protein_coding	CELF2	1	0	0	1	0	1
hyper	0	1	1	0	1	11060702	+	4.9e-32	1.15e-29	-39.0711	hypo	protein_coding	CELF2	1	0	0	1	0	1
hyper	0	1	1	0	1	11060712	+	4.6e-28	7.45e-26	-37.2244	hypo	protein_coding	CELF2	1	0	0	1	0	1
hyper	0	1	1	0	1	11060713	-	7.42e-12	2.11e-10	-26.5972	hypo	protein_coding	CELF2	1	0	0	1	0	1
hypo	0	1	1	0	0	11108115	-	8.96e-30	1.71e-27	39.6648	hyper	-	CELF2-AS2	0	0	0	0	0	1
hypo	0	0	0	0	0	111412277	-	1.35e-20	1.04e-18	39.0585	hyper	protein_coding	XPNPEP1	0	0	0	0	0	0
hypo	0	1	1	0	0	11217597	+	2.72e-06	3.31e-05	34.1436	hyper	protein_coding	CELF2	0	0	0	0	0	1
hypo	0	0	1	0	0	112194468	-	8.86e-11	2.18e-09	32.4177	hyper	protein_coding	DUSP5	0	0	0	0	0	0
hypo	0	0	1	0	0	11298767	+	3.76e-06	4.45e-05	30.4748	hyper	-	CELF2-AS1	0	0	0	0	0	1
hypo	0	0	1	0	0	11298870	-	1.88e-12	5.74e-11	25.3984	hyper	-	CELF2-AS1	0	0	0	0	0	1
hypo	0	0	1	0	0	11298886	-	1.51e-16	7.5e-15	25.0274	hyper	-	CELF2-AS1	0	0	0	0	0	1
hypo	0	0	0	0	0	113404045	+	5.09e-14	1.89e-12	-38.0392	hypo	protein_coding	GPAM	0	0	0	0	0	0
hypo	0	0	0	0	0	113448060	-	9.69e-07	1.28e-05	-26.5652	hypo	protein_coding	GPAM	0	0	0	0	0	0
hypo	0	0	0	0	0	113606674	+	3.5e-16	1.67e-14	-29.6319	hypo	protein_coding	GPAM	0	0	0	0	0	0
hypo	0	0	0	0	0	113606681	+	2.42e-12	7.29e-11	-26.8307	hypo	protein_coding	GPAM	0	0	0	0	0	0
hypo	0	0	0	0	0	113606714	+	4.87e-11	1.24e-09	-25.6955	hypo	protein_coding	GPAM	0	0	0	0	0	0
hypo	0	0	0	0	0	113784476	+	9.92e-10	2.1e-08	-31.8396	hypo	protein_coding	GPAM	0	0	0	0	0	0
hypo	0	0	0	0	0	113784556	-	4.75e-07	6.63e-06	-37.8736	hypo	protein_coding	GPAM	0	0	0	0	0	0
hypo	0	0	0	1	0	11386474	-	2.66e-10	6.11e-09	25.8242	hyper	-	CELF2-AS1	1	0	1	0	0	1
hypo	0	0	0	0	0	113873319	-	6.1e-11	1.53e-09	-26.71	hypo	protein_coding	GPAM	0	0	0	0	0	0
hypo	0	0	0	0	0	11421915	+	1.49e-16	7.42e-15	25.6696	hyper	-	CELF2-AS1	0	0	0	0	0	0
hyper	0	0	0	1	0	118369064	-	1.54e-08	2.73e-07	25.9402	hyper	polymorphic_pseudogene	PNLIPRP2	0	0	1	0	0	0
hypo	0	1	1	1	0	118885735	+	6.29e-18	3.65e-16	30.7199	hyper	protein_coding	SHTN1	1	0	1	0	0	1
hyper	0	1	1	1	0	119297477	+	2.29e-17	1.24e-15	-31.6346	hypo	protein_coding	EMX2	0	0	1	0	0	1
hypo	1	1	1	1	0	119304913	-	1.03e-28	1.78e-26	-35.1527	hypo	antisense	EMX2OS	1	0	1	0	0	1
hypo	0	0	1	0	0	123909014	-	5e-12	1.45e-10	27.7579	hyper	protein_coding	TACC2	0	0	0	0	0	1
hypo	0	0	0	0	0	124303676	+	4.43e-17	2.34e-15	28.5185	hyper	protein_coding	DMBT1	0	0	0	0	0	0
hypo	0	0	0	0	0	124303765	-	1.13e-28	1.94e-26	27.1695	hyper	protein_coding	DMBT1	0	0	0	0	0	0
hypo	0	0	1	0	0	126331014	-	3.39e-09	6.65e-08	25.6447	hyper	-	FAM53B-AS1	0	0	0	0	0	1
hypo	0	0	1	0	0	128948093	+	6.42e-25	7.64e-23	-26.758	hypo	protein_coding	INSYN2A	0	0	0	0	0	1
hypo	0	0	0	0	0	130173180	+	3.48e-05	0.000338478	-25.4005	hypo	lincRNA	LINC01163	0	0	0	0	0	0
hypo	0	0	0	0	0	130185305	+	1.09e-06	1.43e-05	-26.7847	hypo	lincRNA	LINC01163	0	0	0	0	0	0
hypo	0	0	0	0	0	130279910	+	4.28e-15	1.8e-13	-29.9859	hypo	lincRNA	LINC01163	0	0	0	0	0	0
hyper	0	0	0	1	1	130338894	-	7.97e-11	1.97e-09	-25.0605	hypo	lincRNA	LINC01163	0	0	1	0	0	0
hypo	0	0	0	0	0	130726327	-	1.18e-07	1.82e-06	-36.3435	hypo	protein_coding	MGMT	0	0	0	0	0	0
hypo	0	0	0	0	0	130726329	-	2.11e-10	4.93e-09	-41.358	hypo	protein_coding	MGMT	0	0	0	0	0	0
hypo	0	0	0	0	0	130726372	-	7.72e-08	1.23e-06	-33.2816	hypo	protein_coding	MGMT	0	0	0	0	0	0
hypo	0	0	0	0	0	131209154	+	2.89e-10	6.62e-09	25.5547	hyper	protein_coding	MGMT	0	0	0	0	0	0
hypo	0	0	1	0	0	131367368	+	1.39e-08	2.48e-07	-33.1473	hypo	protein_coding	MGMT	0	0	0	0	0	1
hypo	0	0	1	0	0	131407338	-	2.61e-15	1.13e-13	-25.969	hypo	protein_coding	MGMT	0	0	0	0	0	1
hypo	0	0	1	0	0	131508186	-	2.34e-07	3.45e-06	26.3334	hyper	miRNA	MIR4297	0	0	0	0	0	1
hypo	0	0	0	0	0	131614439	+	3.37e-16	1.61e-14	-27.6383	hypo	miRNA	MIR4297	0	0	0	0	0	0
hypo	0	0	0	0	0	131847338	+	0.000402432	0.00302984	-27.2443	hypo	processed_pseudogene	CTAGE7P	0	0	0	0	0	0
hypo	0	0	0	0	0	133121132	+	6.43e-12	1.84e-10	25.5058	hyper	protein_coding	TCERG1L	0	0	0	0	0	0
hypo	0	0	1	0	1	134043264	-	2.17e-26	2.98e-24	27.1347	hyper	protein_coding	STK32C	0	0	0	1	0	1
hyper	0	1	1	0	0	134390329	+	4.07e-07	5.75e-06	-25.0084	hypo	protein_coding	INPP5A	0	0	0	0	0	1
hypo	0	0	1	0	1	134683393	-	2.6e-12	7.83e-11	-26.0297	hypo	protein_coding	CFAP46	0	0	0	1	0	1
hypo	0	0	1	0	0	134785412	+	8.49e-11	2.09e-09	-27.5661	hypo	lincRNA	LINC01168	0	1	0	0	0	0
hypo	0	0	0	0	1	134828365	+	1.55e-06	1.97e-05	25.8203	hyper	lincRNA	LINC01168	0	0	0	1	0	0
hypo	0	0	0	0	1	134833825	+	2.03e-05	0.000207946	27.0907	hyper	lincRNA	LINC01168	0	0	0	1	0	0
hypo	0	0	0	0	0	134838631	+	1.3e-05	0.000138293	-25.3958	hypo	lincRNA	LINC01168	0	0	0	0	0	0
hypo	0	0	1	0	0	134930895	+	2.08e-10	4.86e-09	28.6565	hyper	protein_coding	ADGRA1	0	0	0	0	0	1
hypo	0	0	1	0	1	134999993	+	9.11e-12	2.56e-10	27.5787	hyper	protein_coding	KNDC1	0	1	0	1	0	0
hypo	0	0	1	0	1	135001004	-	1.06e-10	2.57e-09	26.1334	hyper	protein_coding	KNDC1	0	0	0	1	0	1
hypo	0	0	1	0	0	135012436	+	2.26e-19	1.53e-17	27.7359	hyper	protein_coding	UTF1	0	1	0	0	0	0
hypo	0	0	1	0	0	135012524	-	3.8e-24	4.2e-22	26.413	hyper	protein_coding	UTF1	0	1	0	0	0	0
hypo	0	0	1	0	0	135012528	-	8.46e-17	4.32e-15	26.7681	hyper	protein_coding	UTF1	0	1	0	0	0	0
hypo	0	0	1	1	1	135014728	+	1.04e-16	5.24e-15	28.1593	hyper	protein_coding	UTF1	0	0	1	0	0	1
hypo	0	0	1	1	1	135014739	+	2.42e-16	1.17e-14	28.7838	hyper	protein_coding	UTF1	0	0	1	0	0	1
hypo	0	0	1	1	1	135014804	+	4.47e-13	1.48e-11	27.4921	hyper	protein_coding	UTF1	0	0	1	0	0	1
hypo	0	0	1	1	1	135014814	+	3.5e-12	1.03e-10	26.2606	hyper	protein_coding	UTF1	0	0	1	0	0	1
hypo	0	0	1	1	1	135020860	-	2.34e-05	0.000236083	26.1381	hyper	protein_coding	UTF1	0	0	1	0	0	1
hypo	0	0	1	0	0	135027191	+	7.77e-08	1.24e-06	28.8855	hyper	protein_coding	UTF1	0	1	0	0	0	0
hyper	1	0	0	1	1	135043484	-	1.95e-09	3.96e-08	-25.266	hypo	protein_coding	UTF1	1	0	1	0	0	0
hyper	1	0	0	1	0	135050276	-	9.26e-15	3.74e-13	-25.9243	hypo	protein_coding	VENTX	0	0	1	0	0	0
hyper	1	0	0	1	0	135050322	+	1.2e-17	6.76e-16	-33.7975	hypo	protein_coding	VENTX	0	0	1	0	0	0
hypo	0	1	1	1	0	135051855	-	1.87e-11	5.03e-10	25.3926	hyper	protein_coding	VENTX	1	0	1	0	0	1
hypo	0	1	1	1	0	135090310	-	1.85e-19	1.26e-17	-25.2769	hypo	protein_coding	ADAM8	1	1	1	0	0	0
hypo	0	0	1	0	0	13726540	+	8.99e-09	1.66e-07	-26.2081	hypo	protein_coding	FRMD4A	0	0	0	0	0	1
hypo	0	0	1	0	0	13726583	+	3.5e-12	1.04e-10	-31.2736	hypo	protein_coding	FRMD4A	0	0	0	0	0	1
hypo	0	0	1	0	0	13726586	-	1.61e-18	9.94e-17	-30.5645	hypo	protein_coding	FRMD4A	0	0	0	0	0	1
hypo	0	0	1	0	0	13726624	-	6.65e-19	4.29e-17	-31.3625	hypo	protein_coding	FRMD4A	0	0	0	0	0	1
hypo	0	0	1	0	0	13726635	-	1.91e-17	1.05e-15	-27.8359	hypo	protein_coding	FRMD4A	0	0	0	0	0	1
hypo	0	1	1	0	0	16320770	-	6.37e-06	7.22e-05	-29.0417	hypo	protein_coding	PTER	0	0	0	0	0	0
hypo	0	1	1	0	0	1693278	-	1.82e-07	2.73e-06	29.7348	hyper	protein_coding	ADARB2	0	0	0	0	0	1
hypo	0	1	1	0	0	1694498	+	5.08e-12	1.47e-10	26.0015	hyper	protein_coding	ADARB2	0	0	0	0	0	1
hypo	0	1	1	0	0	1694563	-	3.69e-20	2.72e-18	31.8896	hyper	protein_coding	ADARB2	0	0	0	0	0	1
hypo	0	1	1	0	0	1694591	-	2.59e-26	3.53e-24	29.8848	hyper	protein_coding	ADARB2	0	0	0	0	0	1
hypo	0	0	0	0	0	1986900	-	2.76e-29	5.03e-27	31.3818	hyper	lincRNA	LINC00700	0	0	0	0	0	0
hypo	0	0	1	0	0	19977268	-	2.73e-10	6.27e-09	28.5551	hyper	antisense	LOC101928834	0	0	0	0	0	1
hypo	0	0	0	0	0	2005856	-	2.52e-14	9.68e-13	26.4688	hyper	lincRNA	LINC00700	0	0	0	0	0	0
hypo	0	0	0	0	0	2009045	-	1.61e-17	8.92e-16	30.1752	hyper	lincRNA	LINC00700	0	0	0	0	0	0
hypo	0	0	0	0	0	2062714	+	3.88e-19	2.56e-17	26.3027	hyper	lincRNA	LINC00700	0	0	0	0	0	0
hypo	0	0	0	0	0	2143214	+	2.18e-19	1.48e-17	31.2309	hyper	miRNA	MIR6072	0	0	0	0	0	0
hypo	0	0	0	0	0	2143215	-	9.98e-30	1.9e-27	34.8406	hyper	miRNA	MIR6072	0	0	0	0	0	0
hypo	0	0	0	0	0	2143227	-	2.17e-21	1.81e-19	26.3228	hyper	miRNA	MIR6072	0	0	0	0	0	0
hypo	0	0	0	0	0	2147181	-	3.25e-09	6.4e-08	25.9427	hyper	miRNA	MIR6072	0	0	0	0	0	0
hypo	0	0	0	0	0	2147185	-	4.75e-10	1.06e-08	32.8709	hyper	miRNA	MIR6072	0	0	0	0	0	0
hypo	0	0	0	0	0	2185435	-	4.94e-06	5.72e-05	25.5814	hyper	miRNA	MIR6072	0	0	0	0	0	0
hypo	0	0	0	0	0	2234338	-	1.29e-19	8.99e-18	30.6086	hyper	miRNA	MIR6072	0	0	0	0	0	0
hypo	0	0	0	0	0	2234342	-	2.08e-19	1.42e-17	29.7428	hyper	miRNA	MIR6072	0	0	0	0	0	0
hyper	0	0	0	1	1	23462342	+	1.16e-05	0.000125074	-29.0353	hypo	protein_coding	PTF1A	0	0	1	0	0	0
hyper	0	0	0	1	1	23462368	+	5.17e-07	7.17e-06	-28.4323	hypo	protein_coding	PTF1A	0	0	1	0	0	0
hyper	0	0	0	1	1	23462369	-	1.67e-21	1.41e-19	-32.9915	hypo	protein_coding	PTF1A	0	0	1	0	0	0
hyper	0	0	0	1	1	23462484	-	4.68e-12	1.36e-10	-25.6723	hypo	protein_coding	PTF1A	0	0	1	0	0	0
hyper	0	0	0	1	1	23462487	-	1.86e-21	1.56e-19	-35.9542	hypo	protein_coding	PTF1A	0	0	1	0	0	0
hyper	0	0	0	1	1	23462489	-	5.15e-20	3.74e-18	-31.2099	hypo	protein_coding	PTF1A	0	0	1	0	0	0
hypo	0	0	0	0	0	2478878	+	1.58e-11	4.29e-10	25.8254	hyper	-	LINC02645	0	0	0	0	0	0
hypo	0	0	0	0	0	25991994	+	3.27e-11	8.54e-10	34.5085	hyper	lincRNA	LINC00836	0	0	0	0	0	1
hypo	0	1	1	0	0	2607784	-	8.59e-06	9.49e-05	27.9012	hyper	-	LINC02645	0	0	0	0	0	0
hyper	1	0	0	1	0	26222959	+	5.5e-16	2.56e-14	-25.1201	hypo	protein_coding	MYO3A	1	0	1	0	0	0
hyper	1	0	0	1	0	26504930	+	8.67e-09	1.6e-07	31.8041	hyper	protein_coding	GAD2	1	0	1	0	0	0
hypo	0	0	1	0	0	26823446	+	3.83e-08	6.4e-07	-31.4087	hypo	-	LOC101929117	0	0	0	0	0	1
hypo	0	0	0	0	0	2691536	-	3.09e-30	6.17e-28	29.0979	hyper	-	LINC02645	0	0	0	0	0	0
hypo	0	0	0	0	0	2691555	-	1.53e-29	2.86e-27	25.9371	hyper	-	LINC02645	0	0	0	0	0	0
hypo	0	0	0	0	0	2722589	-	6.67e-11	1.67e-09	29.2929	hyper	-	LINC02645	0	0	0	0	0	0
hypo	0	0	0	0	0	27586028	-	1.53e-13	5.35e-12	-26.1406	hypo	-	ARMC4P1	0	0	0	0	0	1
hyper	0	0	0	0	0	28789196	-	6.49e-08	1.05e-06	-25.7431	hypo	-	WAC-AS1	0	0	0	0	0	0
hypo	0	0	0	0	0	2905705	-	2.12e-10	4.94e-09	27.955	hyper	protein_coding	PFKP	0	0	0	0	0	0
hypo	0	0	0	0	0	3071791	+	2.71e-20	2.03e-18	25.2133	hyper	protein_coding	PFKP	0	0	0	0	0	0
hypo	0	0	0	0	0	3071797	+	1.47e-31	3.29e-29	28.9373	hyper	protein_coding	PFKP	0	0	0	0	0	0
hypo	0	0	1	1	0	3160907	+	3.21e-15	1.37e-13	32.3005	hyper	protein_coding	PFKP	0	0	1	0	0	1
hypo	0	0	1	1	0	3160950	+	1.25e-14	5e-13	29.8299	hyper	protein_coding	PFKP	0	0	1	0	0	1
hypo	0	0	0	0	0	3438513	-	4.24e-09	8.2e-08	26.989	hyper	-	LOC105376360	0	0	0	0	0	1
hypo	0	1	1	0	1	35928461	+	1.32e-29	2.48e-27	25.0883	hyper	miRNA	MIR4683	0	1	0	1	0	0
hypo	0	1	1	1	0	35928912	-	8.47e-24	9.04e-22	27.7045	hyper	miRNA	MIR4683	0	1	1	0	0	0
hypo	0	1	1	1	0	35928914	-	1.32e-23	1.38e-21	27.5546	hyper	miRNA	MIR4683	0	1	1	0	0	0
hypo	0	1	1	1	0	35928955	-	1.24e-24	1.43e-22	28.8206	hyper	miRNA	MIR4683	0	1	1	0	0	0
hypo	0	0	0	0	0	36356533	-	2.05e-06	2.56e-05	-30.5011	hypo	lincRNA	PCAT5	0	0	0	0	0	0
hypo	0	0	0	0	0	36663775	-	5.1e-19	3.33e-17	-25.8032	hypo	lincRNA	PCAT5	0	0	0	0	0	0
hypo	0	0	0	0	0	36920688	+	3.47e-10	7.84e-09	-31.6495	hypo	protein_coding	ANKRD30A	0	0	0	0	0	0
hypo	0	0	0	0	0	37004833	-	1.07e-19	7.52e-18	-35.7438	hypo	protein_coding	ANKRD30A	0	0	0	0	0	0
hypo	0	0	0	0	0	37004843	-	5.6e-24	6.08e-22	-37.9512	hypo	protein_coding	ANKRD30A	0	0	0	0	0	0
hypo	0	0	0	1	0	37970174	-	1.8e-08	3.17e-07	30.5389	hyper	protein_coding	MTRNR2L7	0	0	1	0	0	0
hypo	0	0	0	1	0	37970181	-	1.43e-10	3.42e-09	32.656	hyper	protein_coding	MTRNR2L7	0	0	1	0	0	0
hypo	0	0	0	1	0	37970185	-	2.13e-18	1.3e-16	41.7647	hyper	protein_coding	MTRNR2L7	0	0	1	0	0	0
hypo	0	0	0	1	0	37970277	-	2.11e-24	2.39e-22	29.9365	hyper	protein_coding	MTRNR2L7	0	0	1	0	0	0
hypo	0	0	0	1	0	37970286	-	1.55e-18	9.57e-17	25.6808	hyper	protein_coding	MTRNR2L7	0	0	1	0	0	0
hyper	0	0	0	1	0	43393639	+	1.29e-23	1.35e-21	-30.5484	hypo	lincRNA	LINC02623	0	0	1	0	0	0
hyper	0	0	0	1	0	43429034	-	1.51e-10	3.6e-09	-31.8901	hypo	lincRNA	LINC01264	0	0	1	0	0	0
hyper	0	0	0	1	0	43429043	-	1.78e-07	2.67e-06	-27.3016	hypo	lincRNA	LINC01264	0	0	1	0	0	0
hypo	0	0	1	0	0	43623812	+	5.15e-14	1.91e-12	-33.0405	hypo	protein_coding	CSGALNACT2	0	1	0	0	0	0
hypo	0	1	1	0	0	43738999	+	4.34e-16	2.05e-14	-25.1633	hypo	protein_coding	RASGEF1A	0	0	0	0	0	1
hyper	0	1	1	1	0	44789107	-	4.68e-12	1.36e-10	25.8095	hyper	protein_coding	C10orf142	1	0	1	0	0	1
hypo	0	1	1	0	1	45471350	+	0.000331141	0.00255016	26.73	hyper	protein_coding	DEPP1	0	0	0	1	0	1
hypo	0	0	1	1	0	49674633	-	2.23e-18	1.35e-16	-41.025	hypo	protein_coding	ARHGAP22	0	0	1	0	0	1
hypo	0	0	1	1	0	49674644	-	1.92e-21	1.61e-19	-42.0784	hypo	protein_coding	ARHGAP22	0	0	1	0	0	1
hypo	0	0	1	1	0	49674660	-	1.09e-21	9.4e-20	-43.7564	hypo	protein_coding	ARHGAP22	0	0	1	0	0	1
hypo	0	0	1	1	0	49674666	-	4.74e-20	3.46e-18	-40.4839	hypo	protein_coding	ARHGAP22	0	0	1	0	0	1
hypo	0	1	1	0	0	5407088	+	2.27e-12	6.88e-11	-33.7605	hypo	protein_coding	UCN3	1	1	0	0	0	0
hypo	0	1	1	0	0	5407113	+	2.73e-08	4.67e-07	-28.091	hypo	protein_coding	UCN3	1	1	0	0	0	0
hypo	0	1	1	0	0	5407114	-	9.95e-09	1.82e-07	-26.858	hypo	protein_coding	UCN3	1	1	0	0	0	0
hypo	0	1	1	0	0	5407119	+	2.26e-11	6.02e-10	-33.7096	hypo	protein_coding	UCN3	1	1	0	0	0	0
hypo	0	1	1	0	0	5407120	-	9.69e-12	2.71e-10	-30.2524	hypo	protein_coding	UCN3	1	1	0	0	0	0
hypo	0	1	1	0	0	5407125	+	7.35e-14	2.67e-12	-35.6912	hypo	protein_coding	UCN3	1	1	0	0	0	0
hypo	0	1	1	0	0	5407148	-	2.85e-17	1.54e-15	-35.2408	hypo	protein_coding	UCN3	1	1	0	0	0	0
hypo	0	1	1	0	0	5407151	-	7.79e-19	4.99e-17	-34.4058	hypo	protein_coding	UCN3	1	1	0	0	0	0
hyper	1	1	1	0	1	54073600	-	4e-13	1.33e-11	-30.2797	hypo	-	PRKG1-AS1	1	1	0	1	0	0
hypo	0	0	0	0	0	54106860	+	8.76e-10	1.87e-08	26.5504	hyper	protein_coding	DKK1	0	0	0	0	0	0
hypo	0	0	0	0	0	54106895	+	3.96e-07	5.61e-06	25.756	hyper	protein_coding	DKK1	0	0	0	0	0	0
hypo	0	0	0	0	0	5629591	+	8.54e-10	1.83e-08	37.4546	hyper	lincRNA	LINC02657	0	0	0	0	0	0
hypo	0	0	1	0	0	64224702	+	3.7e-23	3.69e-21	-36.3329	hypo	protein_coding	ZNF365	0	0	0	0	0	1
hypo	0	1	1	0	0	64376419	+	8.21e-13	2.63e-11	-26.5083	hypo	protein_coding	ZNF365	0	0	0	0	0	1
hypo	1	1	1	0	0	64417470	-	2.04e-21	1.71e-19	-36.1639	hypo	protein_coding	ZNF365	0	0	0	0	0	1
hypo	1	1	1	0	0	64417489	-	3.46e-12	1.02e-10	-26.2449	hypo	protein_coding	ZNF365	0	0	0	0	0	1
hyper	1	1	1	1	0	6622180	-	3.06e-10	6.99e-09	-29.8225	hypo	protein_coding	PRKCQ	1	1	1	0	0	1
hyper	1	1	1	1	0	6622186	-	4.53e-15	1.9e-13	-30.6306	hypo	protein_coding	PRKCQ	1	1	1	0	0	1
hyper	1	1	1	1	0	6622189	-	1.95e-11	5.24e-10	-31.4855	hypo	protein_coding	PRKCQ	1	1	1	0	0	1
hyper	1	1	1	1	0	6622192	-	6.18e-14	2.27e-12	-28.7037	hypo	protein_coding	PRKCQ	1	1	1	0	0	1
hyper	1	1	1	1	0	6622202	-	2.03e-11	5.44e-10	-27.163	hypo	protein_coding	PRKCQ	1	1	1	0	0	1
hyper	1	1	1	1	0	6622509	-	8.25e-18	4.72e-16	-28.2115	hypo	protein_coding	PRKCQ	1	1	1	0	0	0
hypo	0	0	1	0	0	7205951	+	8.43e-08	1.33e-06	27.8274	hyper	-	SNORD129	0	0	0	0	0	1
hypo	0	0	1	0	0	72489951	-	4.3e-12	1.26e-10	26.4537	hyper	protein_coding	TBATA	0	1	0	0	0	0
hypo	0	0	1	0	0	72517653	-	1.28e-11	3.52e-10	25.4146	hyper	protein_coding	TBATA	0	0	0	0	0	1
hypo	0	0	0	0	0	72769228	-	7.24e-06	8.12e-05	26.571	hyper	lincRNA	LINC02622	0	0	0	0	0	0
hypo	0	0	0	0	0	72827184	+	9.88e-09	1.81e-07	-34.6951	hypo	lincRNA	LINC02622	0	0	0	0	0	0
hypo	0	1	1	0	0	7702776	+	9.47e-10	2.01e-08	28.213	hyper	protein_coding	ITIH5	0	0	0	0	0	1
hypo	0	1	1	0	0	77542586	-	5.03e-07	6.99e-06	26.0188	hyper	protein_coding	LRMDA	1	1	0	0	0	1
hypo	0	1	1	0	0	77794618	+	1.22e-24	1.41e-22	-41.371	hypo	protein_coding	LRMDA	0	0	0	0	0	1
hypo	0	1	1	0	0	77794658	+	5.71e-29	1.01e-26	-46.471	hypo	protein_coding	LRMDA	0	0	0	0	0	1
hypo	0	1	1	0	0	77794659	-	4.24e-18	2.5e-16	-38.997	hypo	protein_coding	LRMDA	0	0	0	0	0	1
hypo	0	1	1	0	0	77794697	-	1.08e-24	1.26e-22	-42.7966	hypo	protein_coding	LRMDA	0	0	0	0	0	1
hypo	0	0	1	0	0	79749215	+	3.61e-34	1.03e-31	37.4061	hyper	protein_coding	POLR3A	0	0	0	0	0	1
hypo	0	0	1	0	0	79749400	-	2.49e-27	3.76e-25	38.4305	hyper	protein_coding	POLR3A	0	0	0	0	0	1
hypo	0	0	0	0	0	8068983	+	3.33e-14	1.26e-12	-35.0877	hypo	lincRNA	GATA3-AS1	0	0	0	0	0	0
hypo	0	0	0	0	0	8068993	+	5.64e-10	1.24e-08	-28.5709	hypo	lincRNA	GATA3-AS1	0	0	0	0	0	0
hypo	0	0	0	0	0	8069004	+	2.15e-21	1.79e-19	-36.9481	hypo	lincRNA	GATA3-AS1	0	0	0	0	0	0
hyper	0	0	1	1	0	8097872	-	0.000466326	0.00344957	26.1364	hyper	protein_coding	GATA3	0	0	1	0	0	1
hypo	0	0	1	0	0	81020960	+	1.09e-07	1.69e-06	26.1446	hyper	protein_coding	PPIF	0	0	0	0	0	1
hypo	0	0	1	0	0	81021006	+	2.3e-11	6.11e-10	30.098	hyper	protein_coding	PPIF	0	0	0	0	0	1
hypo	0	0	1	0	0	81021338	+	1e-22	9.6e-21	29.4869	hyper	protein_coding	PPIF	0	0	0	0	0	1
hypo	0	1	1	0	0	81167739	-	3.34e-13	1.12e-11	26.2368	hyper	protein_coding	ZCCHC24	0	0	0	0	0	1
hypo	0	0	0	0	0	8122983	+	1.18e-13	4.19e-12	32.6197	hyper	protein_coding	GATA3	0	0	0	0	0	0
hypo	1	0	1	0	0	81266738	-	2.42e-16	1.18e-14	-34.261	hypo	transcribed_processed_pseudogene	LOC729815	0	1	0	0	0	0
hypo	1	0	1	0	0	81267373	-	2.29e-07	3.37e-06	31.6071	hyper	transcribed_processed_pseudogene	LOC729815	0	1	0	0	0	0
hypo	0	0	0	0	0	8226157	-	1.4e-08	2.5e-07	27.0428	hyper	lincRNA	LINC00708	0	0	0	0	0	0
hypo	0	0	1	0	0	82282894	+	0.000184707	0.00151859	29.3709	hyper	protein_coding	TSPAN14	0	0	0	0	0	0
hypo	0	0	0	0	0	8281728	-	5.68e-13	1.86e-11	25.9368	hyper	lincRNA	LINC00708	0	0	0	0	0	0
hypo	0	0	0	0	0	8281732	-	9.98e-28	1.56e-25	31.5336	hyper	lincRNA	LINC00708	0	0	0	0	0	0
hypo	0	0	0	0	0	83025252	-	5.37e-05	0.000501427	-28.1968	hypo	protein_coding	NRG3	0	0	0	0	0	0
hypo	0	0	0	0	0	83262653	+	2.24e-20	1.69e-18	-26.1377	hypo	protein_coding	NRG3	0	0	0	0	0	0
hypo	0	0	0	0	0	83262655	+	2.25e-15	9.78e-14	-26.226	hypo	protein_coding	NRG3	0	0	0	0	0	0
hypo	0	0	0	0	0	83331272	+	3.02e-30	6.04e-28	-31.4734	hypo	protein_coding	NRG3	0	0	0	0	0	0
hyper	1	0	0	1	0	83634591	-	2.97e-28	4.91e-26	-40.0315	hypo	protein_coding	NRG3	1	0	1	0	0	0
hyper	1	0	0	1	0	83634771	+	4.87e-24	5.32e-22	-36.5421	hypo	protein_coding	NRG3	1	0	1	0	0	0
hyper	1	1	1	1	0	83635687	-	6.2e-36	2.08e-33	-29.7414	hypo	protein_coding	NRG3	1	1	1	0	0	0
hyper	1	1	1	1	0	83635722	-	1.99e-37	7.55e-35	-31.0608	hypo	protein_coding	NRG3	1	1	1	0	0	0
hypo	0	0	0	0	0	9141690	+	1.59e-16	7.87e-15	25.6846	hyper	-	LINC00709	0	0	0	0	0	0
hypo	0	0	0	0	0	96429857	-	1.32e-06	1.7e-05	-29.8235	hypo	protein_coding	CYP2C18	0	0	0	0	0	0
hypo	0	0	0	0	0	100409127	-	1.33e-07	2.04e-06	25.4712	hyper	protein_coding	SLC35A3	0	0	0	0	0	0
hypo	0	0	1	0	0	101187221	+	1.51e-05	0.000158338	-26.7512	hypo	protein_coding	VCAM1	0	0	0	0	0	1
hypo	0	0	0	0	0	101965136	-	8.79e-06	9.7e-05	-31.6077	hypo	lincRNA	LINC01307	0	0	0	0	0	0
hypo	0	0	0	0	0	103621155	+	8.01e-08	1.27e-06	-34.1222	hypo	protein_coding	COL11A1	0	0	0	0	0	0
hypo	0	0	0	0	0	103621182	+	8.23e-05	0.000736839	-25.3394	hypo	protein_coding	COL11A1	0	0	0	0	0	0
hypo	0	0	0	0	0	103743888	+	3.68e-06	4.37e-05	-32.5725	hypo	protein_coding	COL11A1	0	0	0	0	0	0
hypo	0	1	1	0	0	104615792	+	3.49e-11	9.06e-10	27.3744	hyper	transcribed_processed_pseudogene	LOC100129138	1	1	0	0	0	0
hypo	0	1	1	0	0	104615894	-	2.14e-12	6.51e-11	32.4671	hyper	transcribed_processed_pseudogene	LOC100129138	1	1	0	0	0	0
hyper	0	0	0	0	0	10695844	-	0.000568763	0.00410615	-26.989	hypo	protein_coding	PEX14	0	0	0	0	0	0
hypo	0	1	1	0	0	10728039	+	9.07e-05	0.000803959	25.2632	hyper	protein_coding	CASZ1	0	0	0	0	0	1
hypo	0	0	0	0	0	107401821	+	3.12e-15	1.34e-13	-28.0686	hypo	protein_coding	PRMT6	0	0	0	0	0	0
hyper	0	0	0	0	0	10949038	-	2.84e-09	5.64e-08	-25.0283	hypo	protein_coding	CASZ1	0	0	0	0	0	0
hypo	0	0	0	0	1	1097517	-	1.67e-07	2.51e-06	26.6687	hyper	miRNA	MIR200B	0	0	0	1	0	0
hypo	0	0	0	0	0	1124385	+	1.7e-07	2.56e-06	29.8148	hyper	protein_coding	MUC5AC	0	0	0	0	0	0
hypo	0	0	1	0	0	113806005	+	5.65e-09	1.07e-07	25.1876	hyper	protein_coding	HTR3B	0	0	0	0	0	1
hypo	0	0	0	0	0	114486764	+	2.56e-20	1.92e-18	-36.2097	hypo	protein_coding	NXPE4	0	0	0	0	0	0
hypo	0	1	1	0	0	115459833	-	4.77e-12	1.38e-10	36.7521	hyper	protein_coding	CADM1	0	0	0	0	0	0
hypo	0	0	0	0	0	115830040	-	3.46e-07	4.95e-06	25.7523	hyper	-	LINC00900	0	0	0	0	0	0
hypo	0	0	0	0	0	116069951	+	2.23e-15	9.72e-14	39.0631	hyper	-	LINC00900	0	0	0	0	0	0
hypo	0	0	1	0	0	117282559	-	9.5e-13	3.02e-11	32.1123	hyper	protein_coding	CEP164	0	1	0	0	0	0
hypo	0	0	1	0	0	117282597	-	3.17e-09	6.26e-08	26.5069	hyper	protein_coding	CEP164	0	1	0	0	0	0
hyper	1	0	0	1	0	118663020	+	2.33e-38	9.6e-36	31.5063	hyper	protein_coding	DDX6	0	0	1	0	0	0
hyper	1	0	0	0	1	118663067	-	0.000352423	0.00269476	30.4823	hyper	protein_coding	DDX6	0	0	0	1	0	0
hyper	1	0	0	0	1	118663079	+	2.74e-15	1.18e-13	29.6283	hyper	protein_coding	DDX6	0	0	0	1	0	0
hyper	1	0	0	0	1	118663080	-	5.89e-06	6.72e-05	38.6161	hyper	protein_coding	DDX6	0	0	0	1	0	0
hyper	1	0	0	0	1	118663188	+	4.77e-11	1.22e-09	33.4416	hyper	protein_coding	DDX6	0	0	0	1	0	0
hypo	0	0	1	0	0	119050553	-	6.18e-08	9.99e-07	28.789	hyper	protein_coding	PDZD3	0	1	0	0	0	0
hypo	0	1	1	1	1	119292815	+	7.21e-23	7e-21	-58.4434	hypo	protein_coding	THY1	1	1	1	0	0	1
hypo	0	1	1	1	1	119292822	+	2.06e-24	2.34e-22	-58.8774	hypo	protein_coding	THY1	1	1	1	0	0	1
hypo	0	0	0	0	0	119703649	-	6.47e-05	0.000592975	26.3035	hyper	antisense	LOC102724301	0	0	0	0	0	0
hypo	0	0	0	0	0	119725538	-	0.000448589	0.00333371	-25.9589	hypo	antisense	LOC102724301	0	0	0	0	0	0
hyper	0	0	1	0	0	119879319	-	3.08e-17	1.65e-15	-31.3444	hypo	protein_coding	TRIM29	0	0	0	0	0	0
hyper	1	0	0	0	0	119884602	-	1.09e-08	1.98e-07	-27.9857	hypo	protein_coding	TRIM29	0	0	0	0	0	0
hypo	0	0	0	0	0	119899259	+	8.81e-07	1.17e-05	41.4566	hyper	protein_coding	TRIM29	0	0	0	0	0	0
hypo	0	0	0	0	0	119944042	+	8.17e-12	2.31e-10	36.6523	hyper	protein_coding	TRIM29	0	0	0	0	0	0
hyper	0	1	1	0	0	120214831	+	3.78e-09	7.37e-08	28.4335	hyper	protein_coding	ARHGEF12	0	0	0	0	0	1
hyper	0	1	1	0	0	120397263	+	2.46e-13	8.41e-12	31.6251	hyper	protein_coding	GRIK4	0	0	0	0	0	1
hypo	0	0	0	0	0	122344639	-	4.3e-05	0.000410178	-25.9259	hypo	processed_transcript	MIR100HG	0	0	0	0	0	0
hypo	0	0	0	0	0	122344682	-	8.3e-07	1.11e-05	-37.4129	hypo	processed_transcript	MIR100HG	0	0	0	0	0	0
hypo	0	1	1	0	0	123432406	-	4.81e-16	2.26e-14	27.3491	hyper	protein_coding	GRAMD1B	0	0	0	0	0	1
hypo	0	0	0	0	0	123725870	-	1.53e-37	5.89e-35	-52.6073	hypo	protein_coding	TMEM225	0	0	0	0	0	0
hypo	0	0	0	0	0	124041802	-	5.29e-42	2.98e-39	36.9977	hyper	unprocessed_pseudogene	OR8G2P	0	0	0	0	0	0
hypo	0	1	1	0	0	125074697	-	5.14e-11	1.31e-09	-25.7469	hypo	protein_coding	PKNOX2	0	0	0	0	0	1
hypo	0	1	1	0	0	125090583	-	1.12e-06	1.47e-05	-29.2665	hypo	protein_coding	PKNOX2	0	0	0	0	0	1
hypo	0	0	1	0	0	125110073	+	1.2e-11	3.31e-10	-35.8761	hypo	protein_coding	PKNOX2	0	0	0	0	0	1
hypo	0	0	1	0	0	125122606	+	3.38e-08	5.7e-07	-25.096	hypo	protein_coding	PKNOX2	0	0	0	0	0	1
hypo	0	0	1	0	0	125245982	+	6.51e-46	5.04e-43	34.8684	hyper	bidirectional_promoter_lncRNA	LOC403312	0	0	0	0	0	1
hypo	0	0	0	0	0	125426031	+	1.12e-06	1.47e-05	-26.0725	hypo	protein_coding	EI24	0	0	0	0	0	0
hypo	0	1	1	0	0	126033295	+	1.52e-19	1.05e-17	-26.9076	hypo	protein_coding	RPUSD4	0	0	0	0	0	0
hypo	0	1	1	0	0	126033328	+	1.07e-17	6.01e-16	-28.1846	hypo	protein_coding	RPUSD4	0	0	0	0	0	0
hypo	0	1	1	0	0	126033385	-	1.41e-21	1.2e-19	-27.0813	hypo	protein_coding	RPUSD4	0	0	0	0	0	0
hypo	0	1	1	0	0	126033390	-	1.54e-35	4.98e-33	-39.1434	hypo	protein_coding	RPUSD4	0	0	0	0	0	0
hypo	0	1	1	0	0	126033397	-	2.76e-24	3.09e-22	-31.361	hypo	protein_coding	RPUSD4	0	0	0	0	0	0
hypo	0	1	1	0	0	126033409	-	2.54e-14	9.75e-13	-26.2084	hypo	protein_coding	RPUSD4	0	0	0	0	0	0
hypo	0	0	1	0	0	126297456	+	2.76e-13	9.38e-12	29.9222	hyper	protein_coding	ST3GAL4	0	0	0	0	0	1
hypo	0	0	1	0	0	126297511	-	3.26e-13	1.1e-11	39.0876	hyper	protein_coding	ST3GAL4	0	0	0	0	0	1
hypo	0	0	1	0	0	126361048	-	2.4e-16	1.17e-14	-29.9656	hypo	protein_coding	ST3GAL4	0	0	0	0	0	1
hyper	0	1	1	0	0	127166653	-	8.19e-11	2.02e-09	-26.4533	hypo	lincRNA	LINC02712	0	0	0	0	0	1
hyper	0	1	1	0	0	127166657	-	1.56e-11	4.25e-10	-27.0314	hypo	lincRNA	LINC02712	0	0	0	0	0	1
hypo	0	1	1	0	0	128635371	+	5.18e-06	5.98e-05	29.9747	hyper	antisense	SENCR	0	0	0	0	0	1
hyper	0	0	1	0	0	128659211	+	2.08e-17	1.14e-15	-29.3279	hypo	protein_coding	KCNJ1	0	0	0	0	0	1
hyper	0	0	0	0	0	128706201	-	1.55e-07	2.35e-06	-33.3983	hypo	protein_coding	KCNJ1	0	0	0	0	0	0
hyper	0	0	0	0	0	128706207	-	5.59e-07	7.71e-06	-34.8124	hypo	protein_coding	KCNJ1	0	0	0	0	0	0
hypo	0	0	1	0	0	130332547	-	2.46e-21	2.05e-19	-27.6276	hypo	protein_coding	ADAMTS15	0	1	0	0	0	0
hypo	0	0	1	0	0	130332867	-	1.33e-07	2.03e-06	-31.8182	hypo	protein_coding	ADAMTS15	0	0	0	0	0	1
hypo	0	0	1	1	0	130343276	+	6.81e-05	0.0006214	-32.2478	hypo	protein_coding	ADAMTS15	0	1	1	0	0	0
hypo	0	0	0	0	0	130402023	+	7.89e-08	1.25e-06	-31.3787	hypo	protein_coding	ADAMTS15	0	0	0	0	0	0
hypo	0	0	0	0	0	130477879	-	8.46e-09	1.56e-07	-28.2609	hypo	miRNA	MIR8052	0	0	0	0	0	0
hypo	0	0	0	0	0	130492954	+	2.95e-25	3.63e-23	-30.0093	hypo	miRNA	MIR8052	0	0	0	0	0	0
hypo	0	1	1	0	0	131443441	+	3.18e-06	3.82e-05	25.8266	hyper	antisense	LOC101929653	0	0	0	0	0	1
hypo	0	1	1	0	1	131559061	+	9.69e-07	1.28e-05	-26.5695	hypo	lincRNA	NTM-AS1	0	0	0	1	0	1
hypo	0	1	1	1	1	131560357	+	1.32e-17	7.35e-16	-27.3472	hypo	lincRNA	NTM-AS1	0	0	1	0	0	1
hypo	0	1	1	1	1	131560382	+	3.53e-16	1.69e-14	-33.1883	hypo	lincRNA	NTM-AS1	0	0	1	0	0	1
hypo	0	1	1	1	1	131560402	-	3.69e-15	1.57e-13	-33.1355	hypo	lincRNA	NTM-AS1	0	0	1	0	0	1
hypo	0	1	1	1	1	131560432	-	7.36e-21	5.82e-19	-39.9918	hypo	lincRNA	NTM-AS1	0	0	1	0	0	1
hypo	0	1	1	1	1	131560440	-	1.17e-19	8.17e-18	-39.4881	hypo	lincRNA	NTM-AS1	0	0	1	0	0	1
hypo	0	1	1	0	0	131758277	+	6.22e-06	7.07e-05	-26.7029	hypo	protein_coding	NTM	0	0	0	0	0	1
hypo	0	1	1	0	0	131758280	+	0.000269323	0.00212372	-25.0562	hypo	protein_coding	NTM	0	0	0	0	0	1
hyper	1	1	1	1	0	131780763	-	3.45e-16	1.65e-14	-29.2104	hypo	protein_coding	NTM	1	1	1	0	0	1
hyper	1	1	1	1	0	131780787	+	4.8e-12	1.39e-10	-26.7742	hypo	protein_coding	NTM	1	1	1	0	0	1
hyper	1	1	1	1	0	131781253	+	1.78e-09	3.65e-08	-31.9671	hypo	protein_coding	NTM	1	1	1	0	0	1
hyper	1	1	1	1	0	131781271	+	1.35e-17	7.55e-16	-47.619	hypo	protein_coding	NTM	1	1	1	0	0	1
hyper	1	1	1	1	0	131781282	+	1.49e-09	3.08e-08	-38.1553	hypo	protein_coding	NTM	1	1	1	0	0	1
hyper	1	1	1	1	0	131781284	+	7.06e-13	2.28e-11	-48.5043	hypo	protein_coding	NTM	1	1	1	0	0	1
hypo	1	1	1	0	0	131855439	+	3.91e-09	7.61e-08	-36.9636	hypo	protein_coding	NTM	0	0	0	0	0	1
hypo	0	1	1	0	0	131879433	+	4.88e-29	8.66e-27	-49.588	hypo	protein_coding	NTM	0	0	0	0	0	1
hypo	0	1	1	0	0	131879489	-	2.21e-13	7.58e-12	-34.8867	hypo	protein_coding	NTM	0	0	0	0	0	1
hypo	0	1	1	0	0	131879509	-	2.98e-26	4.05e-24	-49.6034	hypo	protein_coding	NTM	0	0	0	0	0	1
hypo	0	1	1	0	0	131895497	+	4.43e-12	1.29e-10	-33.6727	hypo	protein_coding	NTM	0	0	0	0	0	1
hypo	0	1	1	0	0	131895591	-	8.53e-13	2.72e-11	-42.636	hypo	protein_coding	NTM	0	0	0	0	0	1
hypo	0	1	1	0	0	131895600	-	2.91e-12	8.69e-11	-41.0402	hypo	protein_coding	NTM	0	0	0	0	0	1
hypo	0	1	1	0	0	131908214	+	5.21e-22	4.63e-20	-32.8267	hypo	protein_coding	NTM	0	0	0	0	0	1
hypo	0	1	1	0	0	131952784	+	8.02e-08	1.27e-06	-31.9847	hypo	protein_coding	NTM	0	0	0	0	0	1
hypo	0	1	1	0	0	131952796	+	3.86e-08	6.45e-07	-33.3303	hypo	protein_coding	NTM	0	0	0	0	0	1
hypo	0	1	1	0	0	131952797	-	4.65e-20	3.4e-18	-44.2672	hypo	protein_coding	NTM	0	0	0	0	0	1
hypo	0	1	1	0	0	131952837	-	4.88e-11	1.24e-09	-34.7313	hypo	protein_coding	NTM	0	0	0	0	0	1
hyper	0	1	1	1	1	132812675	+	5.82e-18	3.38e-16	-28.4182	hypo	protein_coding	OPCML	1	0	1	0	0	1
hypo	0	1	1	0	1	132934950	+	2.56e-24	2.88e-22	32.894	hyper	protein_coding	OPCML	0	0	0	1	0	1
hypo	0	1	1	0	1	132935043	+	2.34e-13	8e-12	27.7565	hyper	protein_coding	OPCML	0	0	0	1	0	1
hypo	0	1	1	0	1	132935120	+	1.41e-10	3.37e-09	29.1531	hyper	protein_coding	OPCML	0	0	0	1	0	1
hypo	0	1	1	0	1	132935222	-	6.17e-07	8.45e-06	30.8007	hyper	protein_coding	OPCML	0	0	0	1	0	1
hypo	0	1	1	0	1	132935228	-	4.76e-05	0.000449672	25.3311	hyper	protein_coding	OPCML	0	0	0	1	0	1
hypo	0	1	1	0	0	133020995	+	5.4e-06	6.21e-05	34.9148	hyper	protein_coding	OPCML	0	0	0	0	0	1
hypo	0	1	1	0	1	133231884	-	3.59e-08	6.02e-07	32.7685	hyper	protein_coding	OPCML	0	0	0	1	0	1
hypo	0	1	1	0	1	133231898	-	1.4e-07	2.14e-06	30.7776	hyper	protein_coding	OPCML	0	0	0	1	0	1
hypo	0	1	1	0	0	133821373	-	1.58e-09	3.26e-08	32.9545	hyper	protein_coding	IGSF9B	0	0	0	0	0	1
hypo	0	1	1	0	0	133821380	-	1.32e-06	1.7e-05	31.5796	hyper	protein_coding	IGSF9B	0	0	0	0	0	1
hypo	0	1	1	0	0	133821385	-	4.58e-11	1.17e-09	38.2037	hyper	protein_coding	IGSF9B	0	0	0	0	0	1
hypo	0	1	1	0	0	133902599	-	5.24e-16	2.45e-14	35.0304	hyper	lincRNA	LINC02731	1	1	0	0	0	0
hypo	0	1	1	0	0	133902628	-	3.3e-14	1.25e-12	25.6734	hyper	lincRNA	LINC02731	1	1	0	0	0	0
hypo	0	1	1	0	0	133902691	-	1.42e-27	2.19e-25	25.3198	hyper	lincRNA	LINC02731	1	1	0	0	0	0
hypo	0	1	1	0	0	133902726	-	5.52e-28	8.85e-26	35.355	hyper	lincRNA	LINC02731	1	1	0	0	0	0
hypo	0	1	1	0	0	133902730	-	3.46e-28	5.67e-26	31.9033	hyper	lincRNA	LINC02731	1	1	0	0	0	0
hypo	0	0	1	0	0	134237891	-	9.72e-29	1.68e-26	37.5816	hyper	protein_coding	GLB1L2	0	0	0	0	0	1
hyper	1	1	1	0	0	134263602	+	5.73e-12	1.65e-10	-35.8505	hypo	protein_coding	B3GAT1	0	0	0	0	0	1
hypo	0	0	0	0	0	134402716	+	2.18e-15	9.48e-14	-26.0226	hypo	-	LOC283177	0	0	0	0	0	0
hypo	0	0	0	0	0	134405728	+	6.38e-05	0.000586011	-26.9703	hypo	-	LOC283177	0	0	0	0	0	0
hypo	0	0	1	0	0	134442585	+	3.65e-06	4.33e-05	-28.6676	hypo	-	LOC283177	0	0	0	0	0	0
hypo	0	0	1	0	0	134442601	+	4.22e-06	4.94e-05	-30.2453	hypo	-	LOC283177	0	0	0	0	0	0
hypo	0	0	1	0	0	134442727	+	7.35e-08	1.17e-06	-29.8701	hypo	-	LOC283177	0	0	0	0	0	0
hypo	0	0	1	0	0	134442732	+	6.92e-06	7.79e-05	-29.3233	hypo	-	LOC283177	0	0	0	0	0	0
hypo	0	0	1	0	0	134442749	+	0.000733634	0.00512964	-25.7343	hypo	-	LOC283177	0	0	0	0	0	0
hypo	0	0	0	0	0	134479401	+	2.5e-30	5.02e-28	-45.5328	hypo	-	LOC283177	0	0	0	0	0	0
hypo	0	0	0	0	0	134479413	+	1.58e-30	3.24e-28	-39.1582	hypo	-	LOC283177	0	0	0	0	0	0
hypo	0	0	0	0	0	134479943	+	1.5e-12	4.66e-11	-33.774	hypo	-	LOC283177	0	0	0	0	0	0
hypo	0	0	0	0	0	134480015	-	3.12e-10	7.12e-09	-37.8825	hypo	-	LOC283177	0	0	0	0	0	0
hypo	0	0	0	0	0	134480033	-	2.65e-14	1.01e-12	-49.4141	hypo	-	LOC283177	0	0	0	0	0	0
hypo	0	0	0	0	0	134508910	+	9.54e-07	1.26e-05	-26.4308	hypo	-	LOC283177	0	0	0	0	0	0
hypo	0	0	0	0	0	134514530	-	4.29e-12	1.25e-10	-40.9782	hypo	-	LOC283177	0	0	0	0	0	0
hypo	0	0	0	0	0	134514532	-	2.57e-22	2.36e-20	-55.7756	hypo	-	LOC283177	0	0	0	0	0	0
hypo	0	0	0	0	0	134514575	-	2.1e-11	5.61e-10	-39.134	hypo	-	LOC283177	0	0	0	0	0	0
hypo	0	0	0	0	0	134527210	+	9.95e-17	5.04e-15	-34.728	hypo	-	LOC283177	0	0	0	0	0	0
hypo	0	0	0	0	0	134595279	+	1.85e-15	8.14e-14	-35.9817	hypo	-	LOC100507548	0	0	0	0	0	0
hypo	0	0	0	0	0	134598849	+	6.72e-10	1.46e-08	-26.1151	hypo	-	LOC100507548	0	0	0	0	0	0
hypo	0	1	1	0	0	134628434	+	2.17e-17	1.18e-15	-28.0198	hypo	-	LOC100507548	0	0	0	0	0	0
hypo	0	0	1	0	1	134631392	+	0.000426042	0.00318594	-26.6646	hypo	-	LOC100507548	0	0	0	1	0	0
hypo	0	0	0	0	0	134914367	+	1.1e-26	1.56e-24	-34.4679	hypo	-	LOC100507548	0	0	0	0	0	0
hypo	0	0	0	0	0	134916021	+	1.66e-06	2.1e-05	-25.0686	hypo	-	LOC100507548	0	0	0	0	0	0
hyper	0	0	1	0	1	1139749	-	1.83e-07	2.74e-06	-28.7263	hypo	protein_coding	TNFRSF18	0	0	0	1	0	1
hyper	0	0	1	0	1	1139755	+	4.95e-10	1.1e-08	-33.396	hypo	protein_coding	TNFRSF18	0	0	0	1	0	1
hyper	0	1	1	1	0	13984629	-	2.42e-05	0.000243435	-34.3202	hypo	protein_coding	SPON1	1	1	1	0	0	0
hypo	0	0	1	0	0	15994521	-	3.06e-06	3.69e-05	27.6995	hyper	miRNA	MIR6073	0	1	0	0	0	0
hyper	0	0	0	0	0	11696094	-	7.69e-22	6.71e-20	-27.0966	hypo	protein_coding	FBXO44	0	0	0	0	0	0
hyper	0	0	0	0	1	1175307	+	1.49e-10	3.55e-09	25.6392	hyper	protein_coding	C1QTNF12	0	0	0	1	0	0
hypo	0	0	1	0	0	17553002	+	1.04e-06	1.37e-05	33.6644	hyper	protein_coding	USH1C	0	1	0	0	0	0
hypo	0	0	1	0	0	17553080	-	1.54e-10	3.66e-09	34.0566	hyper	protein_coding	USH1C	0	1	0	0	0	0
hypo	0	1	1	0	0	17553102	+	4.21e-08	6.98e-07	33.4686	hyper	protein_coding	USH1C	0	0	0	0	0	1
hypo	0	1	1	0	0	17553103	-	3.84e-07	5.45e-06	28.744	hyper	protein_coding	USH1C	0	0	0	0	0	1
hypo	0	0	1	0	0	17615655	+	1.6e-05	0.000167704	-30	hypo	protein_coding	OTOG	0	1	0	0	0	0
hypo	0	0	0	0	1	18067693	+	2.22e-33	5.89e-31	-39.3402	hypo	protein_coding	TPH1	0	0	0	1	0	0
hypo	0	0	0	1	0	18067717	+	7.87e-24	8.43e-22	-39.2015	hypo	protein_coding	TPH1	0	0	1	0	0	0
hypo	0	0	0	1	0	18067719	+	1.41e-32	3.49e-30	-42.758	hypo	protein_coding	TPH1	0	0	1	0	0	0
hypo	0	0	0	1	0	18067730	+	5.03e-28	8.11e-26	-39.5651	hypo	protein_coding	TPH1	0	0	1	0	0	0
hypo	0	0	0	1	0	18067731	-	6.23e-20	4.49e-18	-36.8106	hypo	protein_coding	TPH1	0	0	1	0	0	0
hypo	0	0	0	1	0	18067733	+	2.62e-20	1.96e-18	-35.36	hypo	protein_coding	TPH1	0	0	1	0	0	0
hypo	0	0	0	1	0	18067734	-	6.41e-22	5.65e-20	-34.898	hypo	protein_coding	TPH1	0	0	1	0	0	0
hypo	0	0	0	1	0	18067751	-	5.43e-23	5.33e-21	-37.9265	hypo	protein_coding	TPH1	0	0	1	0	0	0
hyper	0	1	1	0	1	11918794	+	6.49e-16	3e-14	-29.2279	hypo	protein_coding	NPPB	1	1	0	1	0	0
hyper	0	1	1	0	1	11918818	-	3e-07	4.34e-06	-25.1896	hypo	protein_coding	NPPB	1	1	0	1	0	0
hyper	0	0	0	0	0	20230429	+	3.08e-12	9.17e-11	33.4019	hyper	protein_coding	DBX1	0	0	0	0	0	0
hypo	0	0	0	0	0	2037198	-	0.000187346	0.00153776	27.9073	hyper	processed_transcript	H19	0	0	0	0	0	0
hypo	0	0	0	0	0	2050674	-	4.07e-05	0.000390304	26.3379	hyper	processed_transcript	H19	0	0	0	0	0	0
hyper	0	0	1	0	0	20626058	+	7.3e-08	1.17e-06	-27.3845	hypo	protein_coding	SLC6A5	0	0	0	0	0	1
hypo	0	0	0	0	0	2115842	+	3.34e-11	8.69e-10	-27.9133	hypo	miRNA	MIR483	0	0	0	0	0	0
hypo	0	0	0	0	0	2115890	+	1.39e-12	4.32e-11	-27.8491	hypo	miRNA	MIR483	0	0	0	0	0	0
hypo	0	0	1	0	0	1223322	-	4.64e-10	1.03e-08	-30.0076	hypo	protein_coding	SCNN1D	0	1	0	0	0	0
hypo	0	0	1	0	0	1223332	-	2.02e-11	5.42e-10	-31.2309	hypo	protein_coding	SCNN1D	0	1	0	0	0	0
hyper	0	0	0	1	0	22454336	-	1.34e-35	4.36e-33	-40.0717	hypo	lincRNA	LINC01495	0	0	1	0	0	0
hyper	0	0	0	1	0	22454341	-	1.13e-30	2.36e-28	-32.8566	hypo	lincRNA	LINC01495	0	0	1	0	0	0
hyper	0	0	0	1	0	22454378	-	8.55e-26	1.11e-23	-29.7527	hypo	lincRNA	LINC01495	0	0	1	0	0	0
hypo	1	1	1	0	0	2357739	-	2e-05	0.000205173	25.6769	hyper	protein_coding	C11orf21	0	0	0	0	0	1
hypo	0	1	1	1	0	23752188	-	4.62e-20	3.38e-18	29.9236	hyper	miRNA	MIR8054	0	0	1	0	0	0
hypo	0	0	0	0	0	24013097	-	1.23e-10	2.96e-09	26.9565	hyper	protein_coding	LUZP2	0	0	0	0	0	0
hypo	0	0	1	1	0	2436374	-	3.4e-09	6.68e-08	26.1523	hyper	protein_coding	TRPM5	0	1	1	0	0	0
hypo	0	0	1	1	0	2436454	-	5.23e-05	0.000489776	30.5882	hyper	protein_coding	TRPM5	0	1	1	0	0	0
hypo	0	1	1	0	1	2467426	+	3.35e-14	1.27e-12	-27.4057	hypo	protein_coding	KCNQ1	0	0	0	1	0	1
hyper	1	1	1	0	0	2480853	+	3.66e-09	7.14e-08	-29.7794	hypo	protein_coding	KCNQ1	0	0	0	0	0	1
hypo	0	1	1	0	0	2484421	-	1.57e-11	4.26e-10	-30.121	hypo	protein_coding	KCNQ1	0	0	0	0	0	1
hypo	0	0	1	0	0	25049276	+	3.06e-10	6.99e-09	34.1126	hyper	protein_coding	LUZP2	0	0	0	0	0	1
hypo	0	0	1	0	0	25049310	-	3.16e-08	5.35e-07	34.6643	hyper	protein_coding	LUZP2	0	0	0	0	0	1
hypo	0	0	1	0	0	25049341	-	2.74e-10	6.29e-09	30.6438	hyper	protein_coding	LUZP2	0	0	0	0	0	1
hypo	0	1	1	0	0	2548104	+	8.11e-13	2.6e-11	-34.2363	hypo	protein_coding	KCNQ1	0	0	0	0	0	1
hypo	0	1	1	0	0	2548188	-	1.39e-10	3.32e-09	-33.5698	hypo	protein_coding	KCNQ1	0	0	0	0	0	1
hypo	0	1	1	0	0	2548320	-	2.05e-08	3.57e-07	-33.1601	hypo	protein_coding	KCNQ1	0	0	0	0	0	1
hypo	0	0	1	0	0	2580801	+	2.17e-09	4.39e-08	29.6631	hyper	protein_coding	KCNQ1	0	0	0	0	0	1
hypo	0	0	0	0	0	26063951	+	2.02e-12	6.16e-11	37.8947	hyper	protein_coding	ANO3	0	0	0	0	0	0
hypo	0	0	0	0	0	26063997	+	9.76e-11	2.39e-09	33.3333	hyper	protein_coding	ANO3	0	0	0	0	0	0
hypo	0	1	1	0	0	2673507	-	4.46e-10	9.94e-09	29.8423	hyper	antisense	KCNQ1OT1	0	1	0	0	0	1
hypo	0	1	1	0	0	2675383	+	4.49e-14	1.67e-12	27.336	hyper	antisense	KCNQ1OT1	0	1	0	0	0	1
hypo	0	1	1	0	0	2675733	+	9.56e-13	3.03e-11	32.1437	hyper	antisense	KCNQ1OT1	0	1	0	0	0	1
hypo	0	1	1	0	0	27598609	-	2.88e-06	3.49e-05	-27.7189	hypo	lincRNA	LINC00678	0	0	0	0	0	1
hypo	0	0	1	1	0	279438	+	1.15e-39	5.33e-37	-32.9497	hypo	protein_coding	NLRP6	1	1	1	0	0	0
hypo	0	0	1	0	1	2827959	+	2.82e-14	1.08e-12	-44.7359	hypo	antisense	KCNQ1-AS1	0	0	0	1	0	1
hypo	0	0	1	0	1	2827967	+	3.02e-08	5.13e-07	-31.9749	hypo	antisense	KCNQ1-AS1	0	0	0	1	0	1
hypo	0	0	1	0	1	2827971	+	7.3e-10	1.58e-08	-36.3158	hypo	antisense	KCNQ1-AS1	0	0	0	1	0	1
hypo	0	0	1	0	1	2828046	-	1.69e-10	4e-09	-36.3868	hypo	antisense	KCNQ1-AS1	0	0	0	1	0	1
hypo	0	0	1	0	1	2828078	-	1.95e-09	3.97e-08	-32.6706	hypo	antisense	KCNQ1-AS1	0	0	0	1	0	1
hypo	0	0	1	0	1	2828088	+	3.32e-11	8.65e-10	-42.9333	hypo	antisense	KCNQ1-AS1	0	0	0	1	0	1
hypo	0	0	1	0	1	2828089	-	2.8e-10	6.42e-09	-38.9777	hypo	antisense	KCNQ1-AS1	0	0	0	1	0	1
hypo	0	0	1	0	1	2828132	+	1.11e-08	2.01e-07	-39.7927	hypo	antisense	KCNQ1-AS1	0	0	0	1	0	1
hypo	0	0	1	0	1	2828133	-	1.09e-18	6.88e-17	-38.2852	hypo	antisense	KCNQ1-AS1	0	0	0	1	0	1
hypo	0	0	1	0	1	2828142	-	1.7e-21	1.44e-19	-44.6748	hypo	antisense	KCNQ1-AS1	0	0	0	1	0	1
hypo	0	0	1	0	1	2828151	-	1.82e-28	3.06e-26	-51.422	hypo	antisense	KCNQ1-AS1	0	0	0	1	0	1
hypo	0	0	1	1	0	2828569	-	0.000313423	0.00242922	-28.0872	hypo	antisense	KCNQ1-AS1	0	0	1	0	0	1
hypo	0	0	1	1	0	2871734	+	1.72e-13	5.99e-12	34.8905	hyper	antisense	KCNQ1-AS1	0	0	1	0	0	1
hypo	0	0	1	1	0	2871756	+	2.91e-16	1.4e-14	37.3291	hyper	antisense	KCNQ1-AS1	0	0	1	0	0	1
hypo	0	0	1	1	0	2871779	+	1.37e-10	3.28e-09	25.579	hyper	antisense	KCNQ1-AS1	0	0	1	0	0	1
hypo	1	0	0	1	0	2891062	+	6.88e-19	4.43e-17	-38.0078	hypo	antisense	KCNQ1DN	1	0	1	0	0	0
hypo	1	0	0	1	0	2891065	+	3.03e-10	6.92e-09	-31.0526	hypo	antisense	KCNQ1DN	1	0	1	0	0	0
hypo	1	0	0	1	0	2891098	+	3.69e-11	9.55e-10	-30.4545	hypo	antisense	KCNQ1DN	1	0	1	0	0	0
hyper	0	1	1	0	0	29735580	-	3.8e-22	3.42e-20	39.6563	hyper	lincRNA	LINC01616	0	0	0	0	0	0
hyper	0	1	1	0	0	29735582	-	3.6e-11	9.34e-10	32.2939	hyper	lincRNA	LINC01616	0	0	0	0	0	0
hypo	0	0	0	0	0	30262009	-	1.39e-06	1.79e-05	25.1882	hyper	protein_coding	FSHB	0	0	0	0	0	0
hypo	0	0	1	0	0	30424662	+	3.31e-20	2.46e-18	32.9649	hyper	protein_coding	ARL14EP	0	0	0	0	0	1
hypo	0	1	1	0	0	30461778	+	2.38e-15	1.03e-13	41.6703	hyper	protein_coding	ARL14EP	0	0	0	0	0	1
hypo	0	0	0	0	0	30882829	-	1.96e-05	0.000201408	40.5448	hyper	protein_coding	DCDC1	0	0	0	0	0	0
hypo	0	0	1	0	0	31036555	+	1.95e-05	0.000200384	26.7255	hyper	protein_coding	DCDC1	0	0	0	0	0	0
hyper	0	1	1	1	1	31838493	+	9.71e-08	1.52e-06	-25.7341	hypo	processed_transcript	PAX6-AS1	1	0	1	0	0	1
hyper	0	1	1	1	1	31838525	+	8.94e-09	1.65e-07	-31.54	hypo	processed_transcript	PAX6-AS1	1	0	1	0	0	1
hyper	0	1	1	1	1	31838559	-	7.7e-17	3.95e-15	-30.2124	hypo	processed_transcript	PAX6-AS1	1	0	1	0	0	1
hypo	1	1	1	1	0	35441744	+	7.69e-14	2.79e-12	-27.0164	hypo	protein_coding	SLC1A2	1	0	1	0	0	0
hypo	0	0	1	0	0	36116109	-	1.55e-06	1.98e-05	25.974	hyper	-	LOC101928510	0	0	0	0	0	1
hypo	0	1	1	0	0	40966641	-	1.59e-07	2.4e-06	-27.736	hypo	protein_coding	LRRC4C	0	0	0	0	0	1
hypo	0	1	1	0	0	41330512	-	2.48e-11	6.58e-10	-25.127	hypo	protein_coding	LRRC4C	0	0	0	0	0	1
hypo	0	0	1	0	0	41644454	+	1.01e-17	5.73e-16	-30.1533	hypo	lincRNA	LINC01499	0	0	0	0	0	0
hypo	0	0	0	0	0	42305523	-	1.08e-10	2.63e-09	-34.2475	hypo	-	LINC02740	0	0	0	0	0	0
hypo	0	0	0	0	0	42305535	-	7.92e-14	2.87e-12	-38.5407	hypo	-	LINC02740	0	0	0	0	0	0
hypo	0	0	0	0	0	43273601	-	3.41e-07	4.88e-06	-28.1159	hypo	transcribed_processed_pseudogene	HNRNPKP3	0	0	0	0	0	0
hypo	0	0	1	0	0	44007994	-	3.23e-14	1.23e-12	-26.8438	hypo	protein_coding	C11orf96	0	0	0	0	0	0
hyper	0	0	1	0	0	44166040	-	1.84e-07	2.76e-06	-26.7094	hypo	protein_coding	EXT2	0	0	0	0	0	1
hypo	0	0	0	1	0	44338059	+	1.91e-09	3.88e-08	-36.1365	hypo	protein_coding	ALX4	0	0	1	0	0	0
hypo	0	0	0	1	0	44338063	+	8.75e-17	4.46e-15	-43.2471	hypo	protein_coding	ALX4	0	0	1	0	0	0
hypo	0	0	0	0	0	4494313	+	8.93e-19	5.68e-17	33.8744	hyper	protein_coding	OR52K1	0	0	0	0	0	0
hypo	0	0	0	1	0	44978950	-	3.09e-18	1.85e-16	-33.9119	hypo	protein_coding	TP53I11	0	0	1	0	0	0
hypo	0	0	0	1	0	44978955	-	9.26e-21	7.26e-19	-34.164	hypo	protein_coding	TP53I11	0	0	1	0	0	0
hypo	1	1	1	1	0	150522196	+	0.000314453	0.00243632	-30.8877	hypo	protein_coding	ADAMTSL4	1	0	1	0	0	1
hypo	1	1	1	0	1	153608015	-	6.31e-05	0.000579824	33.0942	hyper	protein_coding	S100A13	0	0	0	1	0	1
hypo	0	0	1	1	0	154733270	-	1.91e-24	2.17e-22	-29.2	hypo	protein_coding	KCNN3	0	0	1	0	0	1
hypo	0	0	1	1	0	154733273	-	4.91e-20	3.58e-18	-27.5181	hypo	protein_coding	KCNN3	0	0	1	0	0	1
hypo	1	1	1	0	0	5616979	-	0.000374487	0.00284314	29.4741	hyper	protein_coding	TRIM6	1	0	0	0	0	0
hypo	0	0	1	1	0	156390727	-	7.58e-11	1.88e-09	-26.1561	hypo	miRNA	MIR9-1	1	0	1	0	0	1
hypo	0	0	1	0	0	5689841	-	9.53e-23	9.15e-21	38.8189	hyper	protein_coding	TRIM5	0	0	0	0	0	1
hypo	0	0	0	0	0	58077111	-	4.2e-09	8.13e-08	25.1629	hyper	protein_coding	OR10W1	0	0	0	0	0	0
hypo	0	0	0	0	1	158084191	-	3.69e-07	5.25e-06	-33.1554	hypo	lincRNA	LINC01704	0	0	0	1	0	0
hypo	0	0	0	0	1	158146342	+	8.82e-22	7.66e-20	-29.3432	hypo	protein_coding	CD1D	0	0	0	1	0	0
hypo	0	0	0	0	0	58288882	-	1.36e-12	4.23e-11	-32.282	hypo	protein_coding	OR5B21	0	0	0	0	0	0
hypo	0	0	0	0	0	58531542	+	3.31e-06	3.96e-05	-30.368	hypo	protein_coding	GLYAT	0	0	0	0	0	0
hypo	0	0	0	0	0	59277960	+	8.11e-10	1.74e-08	-38.9058	hypo	protein_coding	OR4D9	0	0	0	0	0	0
hyper	0	0	0	0	0	60110902	+	1.64e-09	3.38e-08	-26.5379	hypo	protein_coding	MS4A6E	0	0	0	0	0	0
hypo	0	0	1	0	0	60389304	+	8.3e-16	3.79e-14	-29.7624	hypo	transcribed_unitary_pseudogene	LINC00301	0	0	0	0	0	1
hypo	0	0	1	0	0	161275561	+	9.81e-09	1.8e-07	29.8122	hyper	protein_coding	MPZ	0	1	0	0	0	0
hypo	0	0	1	0	0	161275593	+	2.61e-09	5.21e-08	29.7954	hyper	protein_coding	MPZ	0	1	0	0	0	0
hypo	0	0	1	0	0	161275649	-	1.13e-28	1.94e-26	30.7889	hyper	protein_coding	MPZ	0	1	0	0	0	0
hypo	0	0	0	0	0	161448889	+	1.79e-34	5.25e-32	26.0548	hyper	protein_coding	FCGR2A	0	0	0	0	0	0
hypo	0	1	1	0	1	161574966	+	1.51e-05	0.000159226	30.9015	hyper	-	HSPA7	1	0	0	1	0	0
hypo	0	0	0	0	0	166337955	-	6.61e-28	1.05e-25	-32.0291	hypo	protein_coding	FAM78B	0	0	0	0	0	0
hypo	0	0	0	0	0	68417812	+	0.000312386	0.00242216	-30.4204	hypo	protein_coding	GAL	0	0	0	0	0	0
hyper	0	1	1	0	0	68873843	+	4.17e-24	4.59e-22	-25.6219	hypo	miRNA	MIR3164	0	0	0	0	0	0
hypo	1	1	1	1	0	68924894	+	1.48e-12	4.58e-11	-30.5281	hypo	lincRNA	LOC338694	0	0	1	0	0	1
hypo	1	1	1	1	0	68924900	+	8.54e-14	3.08e-12	-30.9483	hypo	lincRNA	LOC338694	0	0	1	0	0	1
hyper	0	0	0	1	0	69452627	+	9.27e-09	1.7e-07	-27.6134	hypo	protein_coding	CCND1	0	0	1	0	0	0
hyper	0	0	0	1	0	69452809	+	1.57e-16	7.78e-15	-51.0534	hypo	protein_coding	CCND1	0	0	1	0	0	0
hyper	0	0	0	1	0	69452812	+	4.67e-10	1.04e-08	-34.8935	hypo	protein_coding	CCND1	0	0	1	0	0	0
hyper	0	0	0	1	0	69452817	+	7.06e-12	2.01e-10	-41.345	hypo	protein_coding	CCND1	0	0	1	0	0	0
hyper	0	0	0	1	0	69452823	+	2.82e-10	6.46e-09	-34.4314	hypo	protein_coding	CCND1	0	0	1	0	0	0
hypo	0	0	1	0	0	69514069	-	9.67e-11	2.37e-09	28.0882	hyper	protein_coding	FGF19	0	1	0	0	0	0
hypo	0	0	0	0	0	69572782	+	1.76e-22	1.64e-20	-29.6957	hypo	protein_coding	FGF4	0	0	0	0	0	0
hypo	0	0	1	0	1	69630659	-	1.6e-12	4.94e-11	-33.656	hypo	protein_coding	FGF3	0	0	0	1	0	1
hyper	0	1	1	1	0	69633552	-	1.8e-30	3.67e-28	-56.3096	hypo	protein_coding	FGF3	1	1	1	0	0	0
hyper	0	1	1	1	0	69633571	+	4.45e-71	2.71e-67	-57.8541	hypo	protein_coding	FGF3	1	1	1	0	0	0
hyper	0	1	1	1	0	69633572	-	2.47e-38	1.02e-35	-58.5624	hypo	protein_coding	FGF3	1	1	1	0	0	0
hyper	0	1	1	1	0	69633576	+	1.04e-51	1.34e-48	-51.1711	hypo	protein_coding	FGF3	1	1	1	0	0	0
hyper	0	1	1	1	0	69633581	+	1.21e-57	2.63e-54	-54.2719	hypo	protein_coding	FGF3	1	1	1	0	0	0
hyper	0	1	1	1	0	69633747	-	7.17e-26	9.37e-24	-54.2654	hypo	protein_coding	FGF3	1	1	1	0	0	0
hypo	0	0	0	0	1	69636450	+	4.98e-12	1.44e-10	-37.3703	hypo	protein_coding	FGF3	0	0	0	1	0	0
hypo	0	0	0	0	0	70303120	-	1.63e-13	5.68e-12	-28.0891	hypo	protein_coding	CTTN	0	0	0	0	0	0
hypo	1	1	1	0	1	70672713	+	1.66e-08	2.93e-07	-25.6089	hypo	antisense	SHANK2-AS3	0	0	0	1	0	1
hypo	1	0	1	1	0	70672890	+	7.36e-22	6.44e-20	-29.1611	hypo	antisense	SHANK2-AS3	0	0	1	0	0	1
hypo	1	0	1	1	0	70672934	+	1.48e-17	8.22e-16	-30.0538	hypo	antisense	SHANK2-AS3	0	0	1	0	0	1
hypo	1	0	1	1	0	70672937	-	3.53e-12	1.04e-10	-31.6346	hypo	antisense	SHANK2-AS3	0	0	1	0	0	1
hypo	1	0	1	1	0	70672948	-	1.43e-09	2.96e-08	-27.5846	hypo	antisense	SHANK2-AS3	0	0	1	0	0	1
hypo	1	0	1	1	0	70672950	-	2.01e-12	6.14e-11	-33.0455	hypo	antisense	SHANK2-AS3	0	0	1	0	0	1
hypo	1	0	1	1	0	70672984	-	2.13e-07	3.15e-06	-25.7773	hypo	antisense	SHANK2-AS3	0	0	1	0	0	1
hypo	1	0	1	1	0	70672987	-	5.01e-12	1.45e-10	-31.7853	hypo	antisense	SHANK2-AS3	0	0	1	0	0	1
hypo	0	0	1	0	0	70723489	+	1.39e-10	3.32e-09	31.4474	hyper	miRNA	MIR3664	0	0	0	0	0	1
hypo	0	0	1	0	0	70723601	-	1.55e-06	1.97e-05	29.9619	hyper	miRNA	MIR3664	0	0	0	0	0	1
hypo	0	0	0	0	0	170883644	-	1.67e-18	1.03e-16	25.1412	hyper	protein_coding	MROH9	0	0	0	0	0	0
hypo	0	0	1	0	1	71951502	-	4.48e-13	1.48e-11	37.6165	hyper	protein_coding	PHOX2A	0	0	0	1	0	1
hypo	0	1	1	0	0	72019620	-	6.67e-12	1.9e-10	31.2705	hyper	protein_coding	PHOX2A	0	1	0	0	0	0
hypo	1	0	1	0	0	72019643	-	6.66e-16	3.08e-14	36.4505	hyper	protein_coding	PHOX2A	0	1	0	0	0	0
hyper	1	0	0	1	0	17215966	+	1.45e-18	9.03e-17	-28.4815	hypo	lincRNA	LOC105376805	1	1	1	0	0	1
hyper	1	0	0	1	0	17215970	+	5.67e-15	2.35e-13	-26.3502	hypo	lincRNA	LOC105376805	1	1	1	0	0	1
hypo	1	1	1	0	0	72475858	-	1.55e-29	2.9e-27	37.1681	hyper	protein_coding	ARAP1	0	0	0	0	0	1
hypo	1	1	1	0	0	72475895	-	1.26e-25	1.61e-23	34.1536	hyper	protein_coding	ARAP1	0	0	0	0	0	1
hypo	0	1	1	0	0	72498604	+	9.63e-22	8.33e-20	27.3582	hyper	miRNA	MIR4692	0	0	0	0	0	1
hypo	0	1	1	0	0	72498679	-	4.07e-19	2.69e-17	25.5507	hyper	miRNA	MIR4692	0	0	0	0	0	1
hypo	0	1	1	0	0	72498690	-	2.09e-20	1.58e-18	26.7544	hyper	miRNA	MIR4692	0	0	0	0	0	1
hypo	0	1	1	0	0	72498706	-	2.26e-19	1.53e-17	25.2174	hyper	miRNA	MIR4692	0	0	0	0	0	1
hypo	0	1	1	1	0	72975586	+	1.27e-17	7.09e-16	25.2832	hyper	protein_coding	P2RY6	1	1	1	0	0	0
hypo	0	1	1	1	0	72975598	+	4.38e-21	3.54e-19	27.8373	hyper	protein_coding	P2RY6	1	1	1	0	0	0
hypo	0	1	1	1	0	72975625	+	2.79e-19	1.87e-17	29.0707	hyper	protein_coding	P2RY6	1	1	1	0	0	0
hypo	0	1	1	1	0	72975626	-	8.59e-33	2.16e-30	34.4433	hyper	protein_coding	P2RY6	1	1	1	0	0	0
hypo	0	1	1	1	0	72975631	+	3.06e-16	1.47e-14	27.9463	hyper	protein_coding	P2RY6	1	1	1	0	0	0
hypo	0	1	1	1	0	72975632	-	9.79e-31	2.05e-28	34.8478	hyper	protein_coding	P2RY6	1	1	1	0	0	0
hypo	0	1	1	1	0	72975645	-	4.03e-27	5.97e-25	30.5452	hyper	protein_coding	P2RY6	1	1	1	0	0	0
hypo	0	1	1	1	0	72975653	-	4.15e-26	5.54e-24	31.3313	hyper	protein_coding	P2RY6	1	1	1	0	0	0
hypo	0	1	1	1	0	72975703	-	2.21e-14	8.57e-13	40	hyper	protein_coding	P2RY6	1	0	1	0	0	1
hypo	0	1	1	1	0	72975707	-	6.72e-10	1.46e-08	33.9163	hyper	protein_coding	P2RY6	1	0	1	0	0	1
hypo	0	1	1	1	0	72975735	-	5.66e-10	1.24e-08	33.1842	hyper	protein_coding	P2RY6	1	0	1	0	0	1
hypo	0	1	1	1	0	72975790	-	1.84e-11	4.95e-10	26.9797	hyper	protein_coding	P2RY6	1	0	1	0	0	1
hypo	0	0	1	0	0	73076866	+	4.37e-08	7.24e-07	31.5787	hyper	protein_coding	RELT	0	1	0	0	0	0
hypo	0	0	1	0	0	73076892	+	3.47e-09	6.81e-08	31.865	hyper	protein_coding	RELT	0	1	0	0	0	0
hypo	0	1	1	0	0	73099142	+	2.29e-07	3.37e-06	28.471	hyper	protein_coding	RELT	0	0	0	0	0	1
hyper	0	0	1	1	0	73371917	+	1.32e-23	1.38e-21	-40.034	hypo	protein_coding	PLEKHB1	0	0	1	0	0	1
hyper	0	0	1	1	0	73371918	-	5.97e-11	1.5e-09	-33.6257	hypo	protein_coding	PLEKHB1	0	0	1	0	0	1
hyper	0	0	1	1	0	73371929	+	2.58e-20	1.93e-18	-40.0515	hypo	protein_coding	PLEKHB1	0	0	1	0	0	1
hyper	0	0	1	1	0	73371940	+	1e-09	2.13e-08	-25.2739	hypo	protein_coding	PLEKHB1	0	0	1	0	0	1
hyper	0	0	1	1	0	73371948	+	8.14e-19	5.2e-17	-34.0893	hypo	protein_coding	PLEKHB1	0	0	1	0	0	1
hypo	0	1	1	0	0	75022944	-	3.33e-50	3.75e-47	39.3335	hyper	miRNA	MIR326	0	0	0	0	0	1
hypo	0	1	1	0	0	75024825	-	2.04e-06	2.54e-05	43.7179	hyper	miRNA	MIR326	0	0	0	0	0	1
hypo	0	0	0	0	0	75871515	+	6.16e-09	1.16e-07	29.5424	hyper	protein_coding	WNT11	0	0	0	0	0	0
hyper	0	0	0	1	0	76033344	-	4.11e-05	0.000393802	-25.8696	hypo	protein_coding	THAP12	0	0	1	0	0	0
hyper	0	0	0	0	0	76518985	-	6.92e-05	0.0006303	-25.1998	hypo	protein_coding	TSKU	0	0	0	0	0	0
hypo	0	1	1	0	0	7921449	+	5.82e-13	1.9e-11	-35.1592	hypo	sense_overlapping	LOC283299	0	0	0	0	0	1
hypo	0	1	1	0	0	7921628	-	3.29e-11	8.57e-10	-32.6832	hypo	sense_overlapping	LOC283299	0	0	0	0	0	1
hypo	0	1	1	0	0	7921643	-	5.53e-09	1.05e-07	-27.0539	hypo	sense_overlapping	LOC283299	0	0	0	0	0	1
hypo	0	0	0	0	0	80174020	-	0.000656468	0.00465478	26.4031	hyper	lincRNA	LINC02720	0	0	0	0	0	0
hypo	0	0	0	0	0	80781510	-	4.82e-09	9.25e-08	32.6531	hyper	lincRNA	LINC02720	0	0	0	0	0	0
hypo	0	0	0	0	0	80836686	-	2.42e-18	1.47e-16	28.8724	hyper	lincRNA	LINC02720	0	0	0	0	0	0
hypo	0	1	1	0	0	180897333	-	3.1e-16	1.49e-14	30.5421	hyper	protein_coding	KIAA1614	0	0	0	0	0	1
hypo	0	0	0	0	0	181097831	+	2.88e-27	4.31e-25	25.6179	hyper	protein_coding	IER5	0	0	0	0	0	0
hypo	0	0	0	0	0	181097898	-	3.19e-21	2.62e-19	26.9948	hyper	protein_coding	IER5	0	0	0	0	0	0
hypo	0	0	0	0	0	181097955	+	8.76e-28	1.38e-25	27.314	hyper	protein_coding	IER5	0	0	0	0	0	0
hypo	0	0	0	0	0	181097956	-	3.37e-35	1.06e-32	26.7916	hyper	protein_coding	IER5	0	0	0	0	0	0
hypo	0	0	0	0	0	82212393	+	4.98e-06	5.77e-05	27.8726	hyper	lincRNA	MIR4300HG	0	0	0	0	0	0
hypo	0	0	0	0	0	8336873	-	3.41e-09	6.7e-08	-29.2974	hypo	protein_coding	LMO1	0	0	0	0	0	0
hypo	0	0	0	0	0	8337156	+	2.33e-08	4.02e-07	-25.9715	hypo	protein_coding	LMO1	0	0	0	0	0	0
hypo	0	0	0	0	0	1856103	+	5.61e-08	9.13e-07	35.3968	hyper	protein_coding	TMEM52	0	0	0	0	0	1
hypo	0	0	1	0	0	18606212	+	9.56e-39	4.09e-36	34.8141	hyper	protein_coding	IGSF21	0	0	0	0	0	1
hypo	0	0	1	0	0	18606345	+	1.86e-15	8.15e-14	27.9031	hyper	protein_coding	IGSF21	0	0	0	0	0	1
hypo	0	0	0	0	0	1861869	-	1.89e-21	1.58e-19	-41.2919	hypo	protein_coding	TMEM52	0	0	0	0	0	1
hypo	0	0	0	0	0	18734930	+	0.000421477	0.00315593	-26.7683	hypo	protein_coding	KLHDC7A	0	0	0	0	0	0
hypo	0	0	0	0	0	1879205	-	8.16e-10	1.75e-08	29.6506	hyper	protein_coding	TMEM52	0	0	0	0	0	1
hypo	0	1	1	1	0	18808903	+	7.13e-11	1.78e-09	-25.9592	hypo	protein_coding	KLHDC7A	0	1	1	0	0	0
hypo	0	1	1	1	0	18808913	+	6.64e-14	2.43e-12	-28.1212	hypo	protein_coding	KLHDC7A	0	1	1	0	0	0
hyper	0	1	1	1	0	88242135	-	6.17e-06	7.01e-05	25.3837	hyper	antisense	GRM5-AS1	0	1	1	0	0	1
hypo	0	1	1	0	0	88621778	+	7.45e-09	1.39e-07	-26.6796	hypo	protein_coding	GRM5	0	0	0	0	0	1
hypo	0	1	1	0	0	89300346	+	4.18e-08	6.94e-07	32.6768	hyper	protein_coding	NOX4	0	0	0	0	0	1
hypo	0	0	0	0	0	18947098	-	1.43e-14	5.66e-13	35.9524	hyper	protein_coding	PAX7	0	0	0	0	0	0
hypo	0	0	1	0	0	19038795	-	5.89e-11	1.48e-09	25.221	hyper	protein_coding	PAX7	0	0	0	0	0	1
hypo	0	0	1	0	0	19038813	-	1.12e-14	4.5e-13	31.3771	hyper	protein_coding	PAX7	0	0	0	0	0	1
hyper	0	0	0	1	0	91958360	-	0.000213478	0.00172756	29.697	hyper	protein_coding	FAT3	0	0	1	0	0	0
hyper	0	0	0	0	0	92059031	+	2.96e-07	4.28e-06	-30.3231	hypo	protein_coding	FAT3	0	0	0	0	0	0
hypo	0	0	1	0	0	19232927	-	4.43e-08	7.32e-07	-25.0277	hypo	protein_coding	ALDH4A1	0	1	0	0	0	0
hypo	0	1	1	0	0	19250601	-	5.56e-24	6.04e-22	27.7228	hyper	protein_coding	ALDH4A1	0	0	0	0	0	1
hypo	0	0	1	1	1	1959548	-	8.51e-10	1.82e-08	-25.7642	hypo	protein_coding	GABRD	0	0	1	0	0	1
hypo	0	0	0	0	0	196115723	+	1.17e-06	1.52e-05	-26.4115	hypo	miRNA	MIR4735	0	0	0	0	0	0
hypo	0	0	1	0	0	19686390	+	0.000552542	0.00400325	26.8548	hyper	protein_coding	SLC66A1	0	0	0	0	0	1
hypo	0	0	1	0	0	19686425	+	0.000483236	0.00355879	27.4436	hyper	protein_coding	SLC66A1	0	0	0	0	0	1
hypo	0	0	1	0	0	19686501	-	0.000147392	0.00124151	25.4484	hyper	protein_coding	SLC66A1	0	0	0	0	0	1
hyper	0	1	1	0	0	19712659	-	4.11e-09	7.96e-08	26.2486	hyper	protein_coding	SLC66A1	0	0	0	0	0	1
hypo	0	1	1	0	0	20141088	-	1.1e-09	2.32e-08	42.3021	hyper	protein_coding	RNF186	1	1	0	0	0	0
hypo	0	1	1	0	0	20141125	-	5e-10	1.11e-08	45.0732	hyper	protein_coding	RNF186	1	1	0	0	0	0
hypo	0	1	1	0	0	20141127	-	4.17e-11	1.07e-09	47.451	hyper	protein_coding	RNF186	1	1	0	0	0	0
hypo	0	1	1	0	0	20141135	-	2.7e-07	3.93e-06	37.0588	hyper	protein_coding	RNF186	1	1	0	0	0	0
hypo	0	1	1	0	0	20141138	-	1.09e-09	2.29e-08	43.7458	hyper	protein_coding	RNF186	1	1	0	0	0	0
hypo	0	1	1	0	0	20141464	+	1.84e-10	4.32e-09	35.4978	hyper	protein_coding	RNF186	1	1	0	0	0	0
hyper	0	0	0	0	0	20683046	+	0.000291367	0.00227757	-26.7586	hypo	protein_coding	VWA5B1	0	0	0	0	0	0
hyper	0	0	0	0	0	208018603	-	3.77e-07	5.35e-06	25.7293	hyper	-	MIR29B2CHG	0	0	0	0	0	0
hyper	0	0	0	1	0	103359539	-	4.96e-13	1.63e-11	-31.9293	hypo	protein_coding	ASCL1	0	0	1	0	0	0
hyper	0	0	0	1	0	103359541	-	5.32e-13	1.75e-11	-34.9539	hypo	protein_coding	ASCL1	0	0	1	0	0	0
hyper	0	0	0	1	0	103359547	-	6.2e-09	1.17e-07	-28.2143	hypo	protein_coding	ASCL1	0	0	1	0	0	0
hypo	0	0	1	0	0	103818335	-	1.07e-06	1.4e-05	28.4064	hyper	protein_coding	C12orf42	0	0	0	0	0	1
hyper	0	0	1	1	0	108237645	-	3.31e-15	1.41e-13	-27.1296	hypo	-	LOC728739	0	0	1	0	0	0
hyper	0	0	1	1	0	108237662	-	2.05e-17	1.12e-15	-27.8335	hypo	-	LOC728739	0	0	1	0	0	0
hyper	0	0	1	1	0	108237669	-	2.91e-14	1.11e-12	-26.7371	hypo	-	LOC728739	0	0	1	0	0	0
hypo	0	1	1	0	0	108576111	-	0.000158442	0.00132457	-28.2592	hypo	protein_coding	WSCD2	0	0	0	0	0	1
hyper	0	1	1	1	1	113914290	-	5.73e-23	5.62e-21	-29.9091	hypo	protein_coding	LHX5	0	0	1	0	0	1
hyper	0	1	1	1	1	113917518	+	4.65e-20	3.39e-18	-27.9706	hypo	protein_coding	LHX5	0	0	1	0	0	1
hyper	0	1	1	1	1	113917737	+	2.46e-06	3.02e-05	-37.3428	hypo	protein_coding	LHX5	0	0	1	0	0	1
hyper	0	0	1	1	1	113918078	+	5.13e-22	4.56e-20	-26.6897	hypo	protein_coding	LHX5	0	1	1	0	0	0
hyper	0	0	1	1	1	113918094	+	4.8e-21	3.87e-19	-29.5924	hypo	protein_coding	LHX5	0	1	1	0	0	0
hyper	0	0	0	0	0	114075925	-	9.08e-27	1.3e-24	-31.7249	hypo	lincRNA	LINC01234	0	0	0	0	0	0
hyper	0	0	0	0	0	114075953	-	2.03e-31	4.49e-29	-34.3632	hypo	lincRNA	LINC01234	0	0	0	0	0	0
hyper	0	0	0	0	0	114075998	+	6.09e-10	1.33e-08	-26.2586	hypo	lincRNA	LINC01234	0	0	0	0	0	0
hyper	0	0	1	1	0	115109940	+	3.8e-08	6.35e-07	-27.381	hypo	protein_coding	TBX3	0	1	1	0	0	0
hyper	0	0	0	1	0	115130021	-	4.53e-17	2.38e-15	-28.2127	hypo	protein_coding	TBX3	0	0	1	0	0	0
hypo	0	0	1	0	1	2125054	+	4.09e-07	5.78e-06	30.4202	hyper	protein_coding	FAAP20	0	0	0	1	0	1
hypo	0	0	1	0	1	2125058	+	0.000301412	0.00234712	26.6387	hyper	protein_coding	FAAP20	0	0	0	1	0	1
hypo	0	0	1	0	1	2125182	+	1.82e-08	3.2e-07	27.906	hyper	protein_coding	FAAP20	0	1	0	1	0	0
hypo	0	0	1	0	1	2125186	+	5.06e-06	5.85e-05	25.371	hyper	protein_coding	FAAP20	0	1	0	1	0	0
hypo	0	0	1	0	1	2125206	-	1.27e-05	0.000135462	25.2116	hyper	protein_coding	FAAP20	0	1	0	1	0	0
hypo	0	0	1	0	1	2125272	+	5.19e-13	1.71e-11	27.6883	hyper	protein_coding	FAAP20	1	1	0	1	0	0
hypo	0	0	1	0	1	2125275	+	2.27e-18	1.38e-16	41.2457	hyper	protein_coding	FAAP20	1	1	0	1	0	0
hypo	0	0	1	0	1	2125333	-	1.61e-15	7.14e-14	45.4417	hyper	protein_coding	FAAP20	1	1	0	1	0	0
hypo	0	0	1	0	1	2125452	-	2.12e-09	4.3e-08	29.9362	hyper	protein_coding	FAAP20	1	1	0	1	0	1
hypo	0	1	1	0	0	125781385	+	1.31e-09	2.72e-08	-27.0312	hypo	protein_coding	TMEM132B	0	0	0	0	0	0
hyper	0	1	1	1	0	127630580	+	0.00138342	0.00889101	-25.6981	hypo	lincRNA	LINC02405	0	0	1	0	0	0
hypo	0	1	1	0	0	129062128	-	5.72e-06	6.55e-05	-26.5152	hypo	protein_coding	SLC15A4	0	0	0	0	0	1
hyper	1	1	1	1	0	130646494	-	9.67e-23	9.27e-21	-25.2736	hypo	processed_transcript	FZD10-AS1	1	0	1	0	0	0
hyper	1	0	0	1	0	130646818	-	8.41e-24	8.99e-22	-35.867	hypo	protein_coding	FZD10	1	0	1	0	0	0
hyper	1	0	0	1	0	130646972	-	5.62e-19	3.65e-17	-25.7809	hypo	protein_coding	FZD10	1	0	1	0	0	0
hyper	1	1	1	1	0	130647117	+	1.52e-43	9.72e-41	-33.8921	hypo	protein_coding	FZD10	1	1	1	0	0	0
hyper	1	1	1	1	0	130647145	+	3.07e-29	5.57e-27	-31.2356	hypo	protein_coding	FZD10	1	1	1	0	0	0
hyper	1	1	1	1	0	130647154	+	1.15e-24	1.34e-22	-27.023	hypo	protein_coding	FZD10	1	1	1	0	0	0
hyper	1	1	1	1	0	130647156	+	9.18e-29	1.59e-26	-28.6888	hypo	protein_coding	FZD10	1	1	1	0	0	0
hyper	1	1	1	1	0	130647453	-	1.78e-29	3.3e-27	-27.0184	hypo	protein_coding	FZD10	1	1	1	0	0	0
hyper	1	1	1	1	0	130647455	-	1e-31	2.28e-29	-31.7978	hypo	protein_coding	FZD10	1	1	1	0	0	0
hyper	1	1	1	1	0	130647482	-	1.1e-24	1.29e-22	-27.1644	hypo	protein_coding	FZD10	1	1	1	0	0	0
hyper	1	1	1	1	0	130647495	-	1.36e-23	1.42e-21	-25.7787	hypo	protein_coding	FZD10	1	1	1	0	0	0
hypo	0	0	0	0	0	132101011	+	8.53e-14	3.08e-12	-25.7937	hypo	protein_coding	SFSWAP	0	0	0	0	0	0
hypo	0	0	1	0	0	13897652	+	2.48e-05	0.000249703	-26.0389	hypo	protein_coding	GRIN2B	0	0	0	0	0	1
hypo	0	0	1	0	0	14018915	-	8.67e-20	6.16e-18	35.2502	hyper	protein_coding	GRIN2B	0	1	0	0	0	0
hypo	0	0	1	0	0	14018944	-	1.81e-15	7.98e-14	29.9123	hyper	protein_coding	GRIN2B	0	1	0	0	0	0
hypo	0	0	0	0	0	14178079	+	0.000305792	0.00237696	26.4444	hyper	protein_coding	GRIN2B	0	0	0	0	0	0
hypo	0	0	0	0	0	14178085	+	1.16e-05	0.000124502	28.8265	hyper	protein_coding	GRIN2B	0	0	0	0	0	0
hypo	0	0	0	0	0	14178095	+	1.73e-08	3.05e-07	36.7347	hyper	protein_coding	GRIN2B	0	0	0	0	0	0
hypo	0	0	0	0	0	15252814	-	6.26e-10	1.37e-08	26.8876	hyper	lincRNA	RERG-AS1	0	0	0	0	0	0
hyper	0	1	1	0	0	21611215	-	5.08e-06	5.87e-05	-27.8428	hypo	protein_coding	ECE1	0	0	0	0	0	1
hypo	0	0	0	0	0	218330084	-	6.89e-10	1.5e-08	-34.238	hypo	lincRNA	LINC01653	0	0	0	0	0	0
hypo	0	0	0	0	0	218330137	+	3.93e-37	1.46e-34	-29.4646	hypo	lincRNA	LINC01653	0	0	0	0	0	0
hypo	0	0	0	0	0	218330147	+	3.5e-28	5.72e-26	-27.0614	hypo	lincRNA	LINC01653	0	0	0	0	0	0
hypo	0	0	0	0	0	218330171	+	1.38e-20	1.07e-18	-26.3527	hypo	lincRNA	LINC01653	0	0	0	0	0	0
hypo	0	0	0	0	0	218330177	+	2.23e-40	1.1e-37	-32.6382	hypo	lincRNA	LINC01653	0	0	0	0	0	0
hypo	0	0	0	0	0	218330178	-	4.53e-31	9.74e-29	-29.8109	hypo	lincRNA	LINC01653	0	0	0	0	0	0
hypo	0	0	0	0	0	218330184	+	4.58e-35	1.42e-32	-30.6744	hypo	lincRNA	LINC01653	0	0	0	0	0	0
hypo	0	0	0	0	0	218330185	-	3.22e-32	7.65e-30	-30.8408	hypo	lincRNA	LINC01653	0	0	0	0	0	0
hypo	0	0	0	0	0	218330203	-	4.67e-35	1.45e-32	-32.117	hypo	lincRNA	LINC01653	0	0	0	0	0	0
hypo	0	0	1	0	0	18375009	+	2.15e-10	5.02e-09	-30.9885	hypo	protein_coding	PIK3C2G	0	0	0	0	0	0
hypo	0	0	1	0	0	2023168	+	2.87e-38	1.18e-35	34.8478	hyper	protein_coding	CACNA2D4	0	0	0	0	0	1
hypo	0	0	1	0	0	2023169	-	8.06e-18	4.61e-16	44.5545	hyper	protein_coding	CACNA2D4	0	0	0	0	0	1
hypo	0	0	1	0	0	2238274	-	8.14e-08	1.29e-06	-34.761	hypo	protein_coding	CACNA1C	0	0	0	0	0	1
hypo	0	0	0	0	0	223382516	+	2.55e-23	2.59e-21	-29.6946	hypo	protein_coding	TLR5	0	0	0	0	0	0
hypo	0	0	1	0	0	24724300	-	4.63e-15	1.94e-13	-36.9716	hypo	protein_coding	SOX5	0	0	0	0	0	1
hypo	0	0	0	0	0	225630087	-	5.12e-06	5.91e-05	30.2718	hyper	protein_coding	LBR	0	0	0	0	0	0
hypo	0	0	0	0	0	225631168	+	3.76e-37	1.4e-34	31.0225	hyper	protein_coding	LBR	0	0	0	0	0	0
hypo	0	0	0	0	0	225631179	+	9.28e-46	7.08e-43	31.2948	hyper	protein_coding	LBR	0	0	0	0	0	0
hypo	0	0	1	0	0	2598666	-	4.08e-29	7.31e-27	35.8338	hyper	antisense	CACNA1C-AS2	0	0	0	0	0	1
hypo	0	0	1	0	0	2598682	-	8.96e-37	3.24e-34	40.0706	hyper	antisense	CACNA1C-AS2	0	0	0	0	0	1
hyper	1	0	1	0	0	226099217	-	1.05e-17	5.95e-16	-25.3967	hypo	miRNA	MIR6741	0	0	0	0	0	0
hypo	0	0	1	0	0	2263635	+	5.11e-10	1.13e-08	30.5693	hyper	transcribed_processed_pseudogene	LOC100129534	0	0	0	0	0	1
hypo	0	0	1	0	0	2263636	-	2.06e-10	4.82e-09	33.2394	hyper	transcribed_processed_pseudogene	LOC100129534	0	0	0	0	0	1
hyper	1	1	1	1	0	28123602	+	2.22e-21	1.85e-19	-38.7606	hypo	protein_coding	PTHLH	1	0	1	0	0	1
hyper	1	1	1	1	0	28123610	+	1.34e-29	2.52e-27	-40.6676	hypo	protein_coding	PTHLH	1	0	1	0	0	1
hyper	1	1	1	1	0	28123619	+	1.15e-21	9.89e-20	-35.7271	hypo	protein_coding	PTHLH	1	0	1	0	0	1
hyper	1	1	1	1	0	28123627	+	5.81e-30	1.13e-27	-40.1623	hypo	protein_coding	PTHLH	1	0	1	0	0	1
hyper	1	1	1	1	0	28123705	+	6.91e-32	1.6e-29	-50.1413	hypo	protein_coding	PTHLH	1	0	1	0	0	1
hyper	1	1	1	1	0	28123707	+	7.36e-31	1.56e-28	-50.0429	hypo	protein_coding	PTHLH	1	0	1	0	0	1
hyper	1	1	1	1	0	28123716	+	2.37e-30	4.78e-28	-51.0783	hypo	protein_coding	PTHLH	1	0	1	0	0	1
hyper	1	1	1	1	0	28123718	+	3.38e-28	5.55e-26	-47.5899	hypo	protein_coding	PTHLH	1	0	1	0	0	1
hyper	1	1	1	1	0	28123768	-	3.9e-13	1.3e-11	-32.8215	hypo	protein_coding	PTHLH	1	0	1	0	0	1
hypo	0	0	1	1	0	228565979	-	3.62e-10	8.18e-09	-25.7601	hypo	miRNA	MIR6742	0	1	1	0	0	0
hypo	0	1	1	0	0	29343490	+	1e-07	1.56e-06	30.8943	hyper	protein_coding	FAR2	0	0	0	0	0	1
hypo	0	1	1	0	0	29371106	-	2.18e-05	0.000221228	31.6106	hyper	protein_coding	FAR2	0	0	0	0	0	1
hyper	0	0	0	0	0	22943408	+	2.08e-10	4.86e-09	-25.5639	hypo	miRNA	MIR6127	0	0	0	0	0	0
hyper	0	0	0	0	0	22955322	+	1.86e-06	2.34e-05	-34.2105	hypo	miRNA	MIR6127	0	0	0	0	0	0
hypo	0	1	1	0	0	302539	+	1.13e-10	2.74e-09	28.5305	hyper	antisense	LOC101929384	0	1	0	0	0	0
hyper	1	0	0	1	1	231296968	+	3.9e-06	4.6e-05	-25.5814	hypo	protein_coding	TRIM67	0	0	1	0	0	0
hyper	0	1	1	1	0	33592257	+	1.59e-27	2.44e-25	-26.8401	hypo	protein_coding	SYT10	1	0	1	0	0	1
hyper	0	1	1	1	0	33592275	+	4.41e-30	8.67e-28	-25.6219	hypo	protein_coding	SYT10	1	0	1	0	0	1
hypo	0	0	1	0	1	2338313	+	9.7e-06	0.000105982	27.0754	hyper	protein_coding	PEX10	0	1	0	1	0	0
hypo	1	0	1	0	0	34357274	-	4.9e-11	1.25e-09	29.2018	hyper	protein_coding	ALG10	0	0	0	0	0	0
hypo	1	0	1	0	0	34357284	-	4.4e-06	5.15e-05	25.4668	hyper	protein_coding	ALG10	0	0	0	0	0	0
hyper	0	0	0	0	1	34488362	+	6.29e-14	2.3e-12	-27.7584	hypo	protein_coding	ALG10	0	0	0	1	0	0
hyper	0	0	0	1	1	34488917	+	1.67e-18	1.03e-16	-32.1308	hypo	protein_coding	ALG10	0	0	1	0	0	0
hyper	0	0	0	1	1	34488920	+	4.11e-14	1.54e-12	-31.5851	hypo	protein_coding	ALG10	0	0	1	0	0	0
hyper	0	0	0	0	1	34489070	+	1.37e-27	2.11e-25	-27.2031	hypo	protein_coding	ALG10	0	0	0	1	0	0
hyper	0	0	0	1	0	34494127	+	1.05e-10	2.55e-09	-28.0777	hypo	protein_coding	ALG10	0	0	1	0	0	0
hyper	0	0	0	0	1	34502201	-	1.65e-16	8.15e-15	-26.0741	hypo	protein_coding	ALG10	0	0	0	1	0	0
hyper	0	0	0	0	1	34503173	-	7.3e-33	1.85e-30	-32.2028	hypo	protein_coding	ALG10	0	0	0	1	0	0
hyper	0	0	0	0	1	34503177	-	4.31e-20	3.16e-18	-25.9472	hypo	protein_coding	ALG10	0	0	0	1	0	0
hyper	0	0	0	1	0	34503356	-	2.11e-23	2.16e-21	-28.934	hypo	protein_coding	ALG10	0	0	1	0	0	0
hypo	0	0	0	0	0	2357299	+	2.99e-08	5.08e-07	43.7452	hyper	protein_coding	PEX10	0	0	0	0	0	0
hypo	0	0	0	1	0	2360106	-	4.28e-13	1.42e-11	-25.6472	hypo	protein_coding	PEX10	0	0	1	0	0	0
hypo	0	0	0	0	0	2365055	-	2.8e-08	4.77e-07	-26.5244	hypo	protein_coding	PEX10	0	0	0	0	0	0
hypo	0	0	0	0	0	2365064	+	3.02e-08	5.12e-07	-32.5418	hypo	protein_coding	PEX10	0	0	0	0	0	0
hypo	0	0	0	0	0	2365065	-	2.26e-10	5.25e-09	-27.6335	hypo	protein_coding	PEX10	0	0	0	0	0	0
hypo	0	0	0	0	0	2365467	+	1.69e-07	2.55e-06	-27.4442	hypo	protein_coding	PEX10	0	0	0	0	0	0
hypo	0	0	0	0	0	2365468	-	1.65e-14	6.48e-13	-31.0885	hypo	protein_coding	PEX10	0	0	0	0	0	0
hypo	0	0	0	0	0	2365492	-	5.01e-23	4.93e-21	-37.7953	hypo	protein_coding	PEX10	0	0	0	0	0	0
hypo	0	0	0	0	1	2371170	-	1.25e-07	1.93e-06	-27.7413	hypo	protein_coding	PEX10	0	0	0	1	0	0
hypo	0	1	1	0	0	237412222	+	2.7e-12	8.11e-11	27.043	hyper	protein_coding	RYR2	0	0	0	0	0	1
hypo	0	0	1	0	0	237584411	+	5.57e-21	4.46e-19	25.5919	hyper	miRNA	MIR4428	0	0	0	0	0	1
hypo	0	0	0	0	1	2375860	-	5.38e-07	7.45e-06	-25.2603	hypo	protein_coding	PLCH2	0	0	0	1	0	0
hypo	1	1	1	1	0	3862418	-	1.56e-14	6.16e-13	-36.2114	hypo	protein_coding	CRACR2A	1	0	1	0	0	0
hypo	1	1	1	1	0	3862424	-	5.46e-25	6.54e-23	-44.3588	hypo	protein_coding	CRACR2A	1	0	1	0	0	0
hypo	1	1	1	1	0	3862429	-	1.84e-28	3.09e-26	-49.0268	hypo	protein_coding	CRACR2A	1	0	1	0	0	0
hypo	1	1	1	1	0	3862436	-	5.83e-19	3.78e-17	-42.2024	hypo	protein_coding	CRACR2A	1	0	1	0	0	0
hypo	1	1	1	1	0	3862445	-	8.9e-24	9.49e-22	-43.2602	hypo	protein_coding	CRACR2A	1	0	1	0	0	0
hypo	1	1	1	1	0	3862498	-	3.58e-18	2.13e-16	-32.6433	hypo	protein_coding	CRACR2A	1	0	1	0	0	0
hypo	1	1	1	1	0	3862528	+	2.49e-11	6.6e-10	-33.8751	hypo	protein_coding	CRACR2A	1	0	1	0	0	0
hypo	1	1	1	1	0	3862529	-	3.43e-20	2.54e-18	-34.7264	hypo	protein_coding	CRACR2A	1	0	1	0	0	0
hypo	0	0	0	0	0	38836728	+	1.11e-09	2.34e-08	-27.2438	hypo	protein_coding	ALG10B	0	0	0	0	0	0
hyper	0	1	1	0	0	241298836	-	1.05e-06	1.38e-05	-32.6499	hypo	miRNA	MIR3123	0	0	0	0	0	1
hyper	0	1	1	0	0	241324153	+	8.33e-39	3.59e-36	-39.3251	hypo	miRNA	MIR3123	0	0	0	0	0	1
hyper	0	1	1	0	0	241343532	-	7.85e-21	6.2e-19	-33.9811	hypo	miRNA	MIR3123	0	0	0	0	0	1
hyper	0	1	1	0	0	241379423	-	3.11e-06	3.74e-05	-34.6199	hypo	miRNA	MIR3123	0	0	0	0	0	1
hyper	0	1	1	0	0	241379429	-	2.49e-05	0.000250572	-28.9068	hypo	miRNA	MIR3123	0	0	0	0	0	1
hyper	0	0	0	0	1	4140239	-	2.99e-09	5.92e-08	-27.1588	hypo	protein_coding	PARP11	0	0	0	1	0	0
hyper	1	0	0	0	1	241587470	+	4.27e-22	3.83e-20	-29.9257	hypo	protein_coding	RGS7	0	0	0	1	0	0
hyper	1	0	0	0	1	241587487	+	6.91e-15	2.84e-13	-25.728	hypo	protein_coding	RGS7	0	0	0	1	0	0
hyper	1	0	0	0	1	241587488	-	2.79e-09	5.55e-08	-33.6184	hypo	protein_coding	RGS7	0	0	0	1	0	0
hyper	1	0	0	0	1	241587493	+	7.92e-18	4.54e-16	-27.8242	hypo	protein_coding	RGS7	0	0	0	1	0	0
hyper	1	0	0	0	1	241587494	-	5.48e-13	1.79e-11	-40.7071	hypo	protein_coding	RGS7	0	0	0	1	0	0
hyper	1	0	0	0	1	241587506	-	2.77e-11	7.3e-10	-30.8847	hypo	protein_coding	RGS7	0	0	0	1	0	0
hyper	1	0	0	0	1	241587527	-	2.78e-13	9.43e-12	-31.5851	hypo	protein_coding	RGS7	0	0	0	1	0	0
hyper	1	0	0	0	1	241587534	-	4.26e-10	9.52e-09	-27.286	hypo	protein_coding	RGS7	0	0	0	1	0	0
hyper	1	0	0	0	1	241587544	+	4.86e-28	7.84e-26	-29.2874	hypo	protein_coding	RGS7	0	0	0	1	0	0
hyper	1	0	0	0	1	241587550	+	1.1e-24	1.29e-22	-28.1763	hypo	protein_coding	RGS7	0	0	0	1	0	0
hyper	1	0	0	0	1	241587562	+	1.52e-19	1.05e-17	-26.9516	hypo	protein_coding	RGS7	0	0	0	1	0	0
hyper	0	1	1	1	0	241587603	-	7.51e-18	4.31e-16	-30.5929	hypo	protein_coding	RGS7	0	0	1	0	0	0
hyper	0	1	1	1	0	241587766	-	1.43e-25	1.81e-23	-32.9359	hypo	protein_coding	RGS7	0	0	1	0	0	0
hyper	0	1	1	1	0	241587778	-	1.1e-23	1.16e-21	-29.4943	hypo	protein_coding	RGS7	0	0	1	0	0	0
hyper	0	1	1	1	0	241587784	-	2.86e-18	1.72e-16	-28.2733	hypo	protein_coding	RGS7	0	0	1	0	0	0
hyper	0	0	1	0	1	241587934	+	5.14e-31	1.1e-28	-28.8372	hypo	protein_coding	RGS7	0	0	0	1	0	0
hypo	0	0	1	0	0	242270505	+	1.15e-08	2.09e-07	25.9799	hyper	protein_coding	MAP1LC3C	0	0	0	0	0	1
hyper	1	0	0	1	1	242688161	+	6.76e-22	5.94e-20	-41.2866	hypo	protein_coding	PLD5	1	0	1	0	0	0
hyper	1	0	0	1	1	242688261	+	2.43e-57	5.09e-54	-40.7612	hypo	protein_coding	PLD5	1	0	1	0	0	0
hyper	1	0	0	1	1	242688262	-	5.57e-26	7.34e-24	-42.1785	hypo	protein_coding	PLD5	1	0	1	0	0	0
hyper	1	0	0	1	1	242688292	+	2.78e-06	3.38e-05	-28.0447	hypo	protein_coding	PLD5	1	0	1	0	0	0
hyper	1	0	0	1	1	242688293	-	4.95e-33	1.27e-30	-42.5973	hypo	protein_coding	PLD5	1	0	1	0	0	0
hypo	0	0	0	0	0	4308071	-	9.28e-08	1.46e-06	-25.4935	hypo	protein_coding	CCND2	0	0	0	0	0	0
hyper	0	1	1	1	0	4380541	+	2.83e-29	5.16e-27	-36.4615	hypo	protein_coding	CCND2	0	0	1	0	0	1
hyper	0	1	1	1	0	4380542	-	3.07e-31	6.7e-29	-37.5759	hypo	protein_coding	CCND2	0	0	1	0	0	1
hyper	1	1	1	1	1	4381414	+	1.29e-11	3.55e-10	-41.1829	hypo	protein_coding	CCND2	0	0	1	0	0	1
hyper	1	1	1	1	1	4382022	+	4.21e-09	8.15e-08	-40.8094	hypo	protein_coding	CCND2	1	0	1	0	0	1
hyper	1	1	1	1	1	4382033	+	1.1e-09	2.31e-08	-39.6844	hypo	protein_coding	CCND2	1	0	1	0	0	1
hyper	1	1	1	1	1	4382040	+	9.29e-06	0.000101942	-27.2335	hypo	protein_coding	CCND2	1	0	1	0	0	1
hypo	0	0	1	0	0	4395885	+	7.54e-17	3.87e-15	34.5285	hyper	processed_transcript	CCND2-AS1	0	0	0	0	0	1
hypo	0	0	1	1	0	4479892	+	3.37e-16	1.61e-14	-29.9045	hypo	protein_coding	FGF23	0	1	1	0	0	0
hypo	1	0	0	0	1	4554787	-	7.71e-09	1.43e-07	-25.918	hypo	protein_coding	FGF6	1	0	0	1	0	0
hypo	0	0	1	0	0	246032825	-	3.62e-11	9.39e-10	-26.7582	hypo	protein_coding	SMYD3	0	0	0	0	0	1
hyper	0	0	1	1	0	2460813	+	1.26e-17	7.05e-16	-30.3548	hypo	protein_coding	HES5	1	1	1	0	0	0
hyper	0	0	1	1	0	2460822	+	9.42e-20	6.67e-18	-36.2745	hypo	protein_coding	HES5	1	1	1	0	0	0
hyper	0	0	1	1	0	2460825	+	1.21e-11	3.34e-10	-28.1342	hypo	protein_coding	HES5	1	1	1	0	0	0
hyper	0	0	1	1	0	2460887	-	5.47e-15	2.27e-13	-27.1123	hypo	protein_coding	HES5	1	1	1	0	0	0
hyper	0	0	1	1	0	2460893	-	3.68e-14	1.39e-12	-25.2002	hypo	protein_coding	HES5	1	1	1	0	0	0
hyper	0	0	1	1	0	2460902	-	3.22e-17	1.73e-15	-27.7408	hypo	protein_coding	HES5	1	1	1	0	0	0
hyper	0	0	1	1	0	2460993	-	5.05e-22	4.49e-20	-31.437	hypo	protein_coding	HES5	1	1	1	0	0	0
hyper	0	0	1	1	0	2461040	+	1.84e-17	1.01e-15	-28.409	hypo	protein_coding	HES5	1	1	1	0	0	0
hyper	0	0	1	1	0	2461131	-	1.08e-08	1.97e-07	-30.0877	hypo	protein_coding	HES5	1	1	1	0	0	0
hyper	0	0	1	1	0	2461172	-	7.15e-10	1.55e-08	-28.8084	hypo	protein_coding	HES5	1	1	1	0	0	0
hyper	0	0	1	1	0	2461239	-	6.2e-12	1.78e-10	-25.9843	hypo	protein_coding	HES5	1	0	1	0	0	1
hyper	1	1	1	1	0	24648345	+	4.99e-10	1.11e-08	-26.5868	hypo	protein_coding	GRHL3	0	0	1	0	0	1
hypo	1	0	0	0	1	247496094	+	1.51e-10	3.6e-09	26.9415	hyper	protein_coding	ZNF496	1	0	0	1	0	0
hypo	0	0	0	0	0	4897242	+	9.69e-16	4.39e-14	-38.9441	hypo	protein_coding	KCNA6	0	0	0	0	0	0
hypo	0	0	0	0	0	4897325	-	2.61e-16	1.26e-14	-41.6175	hypo	protein_coding	KCNA6	0	0	0	0	0	0
hyper	1	1	1	1	0	4918700	+	1.74e-15	7.65e-14	-27.9797	hypo	protein_coding	KCNA6	1	1	1	0	0	0
hyper	1	1	1	1	0	4918707	+	1.49e-12	4.63e-11	-25.4027	hypo	protein_coding	KCNA6	1	1	1	0	0	0
hyper	1	1	1	1	0	4918962	+	1.68e-13	5.86e-12	-40.7283	hypo	protein_coding	KCNA6	1	1	1	0	0	0
hyper	1	1	1	1	0	4918975	+	1.12e-10	2.73e-09	-35.5111	hypo	protein_coding	KCNA6	1	1	1	0	0	0
hyper	1	1	1	1	0	4919147	+	2.53e-16	1.23e-14	-33.3107	hypo	protein_coding	KCNA6	1	1	1	0	0	0
hyper	1	1	1	1	0	4919173	+	6.6e-17	3.41e-15	-35.0912	hypo	protein_coding	KCNA6	1	1	1	0	0	0
hyper	1	1	1	1	0	4919237	-	2.55e-08	4.38e-07	-33.8831	hypo	protein_coding	KCNA6	1	1	1	0	0	0
hyper	1	1	1	1	0	4919243	-	1.79e-10	4.21e-09	-32.9545	hypo	protein_coding	KCNA6	1	1	1	0	0	0
hypo	0	0	1	0	0	249212468	-	9.93e-05	0.000872147	31.6648	hyper	protein_coding	PGBD2	0	1	0	0	0	0
hypo	0	0	1	0	0	249212500	+	2.06e-15	9.02e-14	30.2156	hyper	protein_coding	PGBD2	0	1	0	0	0	0
hypo	0	1	1	0	0	4945911	+	2.77e-39	1.24e-36	-36.4987	hypo	protein_coding	KCNA6	0	0	0	0	0	1
hypo	0	1	1	0	0	4945933	+	4.26e-38	1.71e-35	-38.4418	hypo	protein_coding	KCNA6	0	0	0	0	0	1
hypo	1	1	1	1	0	52401142	-	1.44e-23	1.5e-21	-31.2181	hypo	protein_coding	GRASP	1	0	1	0	0	1
hypo	1	1	1	1	0	52401166	-	1.55e-26	2.16e-24	-30.1952	hypo	protein_coding	GRASP	1	0	1	0	0	1
hypo	0	1	1	0	1	52993084	-	2.23e-14	8.62e-13	29.4192	hyper	protein_coding	KRT72	0	0	0	1	0	1
hypo	0	0	1	0	0	2535491	+	6.48e-05	0.000593787	-31.5481	hypo	protein_coding	PRXL2B	0	0	0	0	0	1
hyper	1	0	0	1	1	54346985	+	1.04e-24	1.21e-22	-30.8714	hypo	protein_coding	HOXC12	0	0	1	0	0	0
hypo	0	0	1	0	0	5716859	-	2.08e-07	3.09e-06	28.44	hyper	protein_coding	NTF3	0	0	0	0	0	1
hypo	0	0	1	0	0	5744428	+	2.16e-06	2.68e-05	29.8574	hyper	protein_coding	NTF3	0	1	0	0	0	0
hypo	0	0	1	0	1	2576632	-	9.96e-05	0.000874201	-29.5114	hypo	protein_coding	MMEL1	0	0	0	1	0	1
hypo	0	0	1	0	0	5802885	+	1.33e-17	7.41e-16	38.3897	hyper	protein_coding	NTF3	0	0	0	0	0	1
hypo	0	0	0	0	0	58546720	-	5.01e-13	1.65e-11	25.9074	hyper	lincRNA	LINC02403	0	0	0	0	0	0
hypo	0	1	1	0	0	26063314	+	1.86e-05	0.000192154	-25.516	hypo	protein_coding	SELENON	0	0	0	0	0	1
hypo	0	1	1	0	0	65709306	+	9.06e-24	9.66e-22	30.4064	hyper	protein_coding	MSRB3	0	0	0	0	0	1
hypo	0	1	1	0	0	66023555	+	1.85e-10	4.36e-09	26.7474	hyper	-	LOC100507065	0	0	0	0	0	1
hypo	0	0	0	0	0	66114660	-	5.7e-12	1.64e-10	25.4528	hyper	-	LOC100507065	0	0	0	0	0	0
hyper	0	0	0	1	0	66135837	-	7.75e-22	6.76e-20	-29.5341	hypo	protein_coding	HMGA2	0	0	1	0	0	0
hyper	0	0	0	1	0	66135854	-	1.01e-33	2.76e-31	-25.1612	hypo	protein_coding	HMGA2	0	0	1	0	0	0
hyper	0	0	0	1	0	66135856	-	1.73e-40	8.61e-38	-30.3649	hypo	protein_coding	HMGA2	0	0	1	0	0	0
hyper	0	0	0	1	0	66135865	-	1.46e-31	3.28e-29	-25.6131	hypo	protein_coding	HMGA2	0	0	1	0	0	0
hyper	0	0	0	1	0	66135876	-	3.35e-33	8.77e-31	-26.2102	hypo	protein_coding	HMGA2	0	0	1	0	0	0
hypo	0	0	0	0	0	66449444	-	1.34e-29	2.52e-27	25.1491	hyper	miRNA	MIR6074	0	0	0	0	0	0
hypo	0	0	0	0	0	68743929	-	1.36e-43	8.7e-41	26.0852	hyper	protein_coding	MDM1	0	0	0	0	0	0
hyper	0	0	1	0	0	70330305	+	2.47e-08	4.25e-07	-28.3918	hypo	protein_coding	MYRFL	0	1	0	0	0	0
hyper	0	1	1	1	1	85306324	-	2.28e-16	1.11e-14	-29.5546	hypo	protein_coding	SLC6A15	1	1	1	0	0	0
hyper	0	1	1	1	1	85306345	+	4.49e-38	1.8e-35	-31.4241	hypo	protein_coding	SLC6A15	1	1	1	0	0	0
hyper	0	1	1	1	1	85306346	-	2.72e-22	2.49e-20	-31.9885	hypo	protein_coding	SLC6A15	1	1	1	0	0	0
hyper	0	1	1	1	1	85306365	+	2.15e-78	2.42e-74	-42.9207	hypo	protein_coding	SLC6A15	1	1	1	0	0	0
hyper	0	1	1	1	1	85306403	-	1.91e-20	1.45e-18	-38.5958	hypo	protein_coding	SLC6A15	1	1	1	0	0	0
hyper	1	0	0	1	1	85306696	+	1.2e-12	3.77e-11	-42.2177	hypo	protein_coding	SLC6A15	1	0	1	0	0	0
hypo	0	0	1	0	0	85555674	+	2.17e-15	9.46e-14	28.7887	hyper	protein_coding	ALX1	0	0	0	0	0	1
hyper	0	1	1	0	0	28764854	+	1e-05	0.000109329	-25.5316	hypo	protein_coding	PHACTR4	1	1	0	0	0	1
hypo	0	1	1	1	0	2938985	+	7.22e-23	7.01e-21	-34.1424	hypo	protein_coding	ACTRT2	1	1	1	0	0	0
hypo	0	1	1	0	1	2939072	+	8.94e-08	1.41e-06	-29.4872	hypo	protein_coding	ACTRT2	0	1	0	1	0	0
hypo	0	1	1	0	1	2939073	-	2.14e-13	7.37e-12	-27.4177	hypo	protein_coding	ACTRT2	0	1	0	1	0	0
hypo	0	1	1	0	1	2939246	-	1.04e-15	4.68e-14	-25.8118	hypo	protein_coding	ACTRT2	0	1	0	1	0	0
hypo	0	0	0	0	0	2947030	-	1.82e-12	5.57e-11	-30.3452	hypo	protein_coding	ACTRT2	0	0	0	0	0	0
hypo	0	0	0	0	0	2947036	-	6.37e-09	1.2e-07	-29.2478	hypo	protein_coding	ACTRT2	0	0	0	0	0	0
hypo	0	0	0	0	0	2948860	+	2.58e-20	1.93e-18	-30.0247	hypo	protein_coding	ACTRT2	0	0	0	0	0	0
hypo	0	0	0	0	0	2949173	+	4.31e-09	8.32e-08	-25.4827	hypo	protein_coding	ACTRT2	0	0	0	0	0	0
hypo	1	1	1	1	0	2979312	-	2e-10	4.69e-09	-27.3121	hypo	antisense	PRDM16-DT	0	1	1	0	0	0
hypo	1	1	1	1	0	2979320	-	6.68e-11	1.67e-09	-28.8774	hypo	antisense	PRDM16-DT	0	1	1	0	0	0
hypo	1	1	1	1	0	2979338	-	2.43e-08	4.19e-07	-25.7565	hypo	antisense	PRDM16-DT	0	1	1	0	0	0
hypo	1	1	1	1	0	2979458	-	5.24e-09	9.99e-08	-25.6628	hypo	antisense	PRDM16-DT	0	1	1	0	0	0
hypo	1	1	1	1	0	2983996	+	1.01e-08	1.84e-07	-26.3971	hypo	antisense	PRDM16-DT	1	1	1	0	0	0
hyper	0	1	1	1	0	2987511	+	1.89e-10	4.44e-09	30.4756	hyper	protein_coding	PRDM16	0	0	1	0	0	1
hyper	0	1	1	1	0	2987522	-	5.3e-12	1.53e-10	27.6993	hyper	protein_coding	PRDM16	0	0	1	0	0	1
hyper	0	1	1	1	0	2990093	+	9.98e-18	5.65e-16	-29.1975	hypo	protein_coding	PRDM16	0	0	1	0	0	1
hypo	0	1	1	0	1	2995715	-	9.4e-09	1.73e-07	25.1525	hyper	protein_coding	PRDM16	0	0	0	1	0	1
hyper	0	0	0	0	0	9966666	+	4.23e-24	4.65e-22	-39.7906	hypo	protein_coding	KLRF1	0	0	0	0	0	0
hypo	0	1	1	0	0	3011332	-	2.38e-09	4.77e-08	-27.7603	hypo	protein_coding	PRDM16	0	0	0	0	0	1
hypo	0	1	1	0	0	3011343	-	4.32e-14	1.62e-12	-33.0529	hypo	protein_coding	PRDM16	0	0	0	0	0	1
hypo	0	1	1	0	0	3011608	-	5.65e-16	2.63e-14	-36.5238	hypo	protein_coding	PRDM16	0	0	0	0	0	1
hypo	0	1	1	0	0	3016059	-	2.12e-09	4.28e-08	-29.5214	hypo	miRNA	MIR4251	0	0	0	0	0	1
hypo	0	1	1	0	0	3017567	+	2.69e-08	4.6e-07	-27.6158	hypo	miRNA	MIR4251	0	0	0	0	0	1
hypo	0	1	1	0	0	3017608	-	7.55e-07	1.02e-05	-26.7796	hypo	miRNA	MIR4251	0	0	0	0	0	1
hypo	0	1	1	0	0	3018333	+	5.94e-12	1.7e-10	-28.5714	hypo	miRNA	MIR4251	0	0	0	0	0	1
hypo	0	1	1	0	0	3018383	+	4.52e-14	1.68e-12	-36.0963	hypo	miRNA	MIR4251	0	0	0	0	0	1
hypo	0	1	1	0	0	3026151	+	9.17e-14	3.3e-12	-28.5198	hypo	miRNA	MIR4251	0	0	0	0	0	1
hypo	0	1	1	0	1	3027449	-	1.19e-06	1.54e-05	-25.303	hypo	miRNA	MIR4251	0	0	0	1	0	1
hypo	0	1	1	0	0	3032566	+	2.29e-07	3.38e-06	-27.1843	hypo	miRNA	MIR4251	0	0	0	0	0	1
hypo	0	1	1	0	0	3032587	+	4.86e-13	1.6e-11	-27.044	hypo	miRNA	MIR4251	0	0	0	0	0	1
hypo	0	1	1	0	0	3032799	+	6.95e-13	2.25e-11	-26.2756	hypo	miRNA	MIR4251	0	0	0	0	0	1
hypo	0	1	1	0	1	3037982	+	9.66e-05	0.000850866	-32.3276	hypo	miRNA	MIR4251	0	0	0	1	0	1
hypo	0	1	1	0	1	3055334	+	1.46e-19	1.01e-17	-32.4023	hypo	miRNA	MIR4251	0	0	0	1	0	1
hyper	0	0	0	0	0	30559660	-	2.82e-12	8.44e-11	-29.5491	hypo	lincRNA	LINC01648	0	0	0	0	0	0
hypo	0	1	1	0	1	3056114	+	3.82e-11	9.86e-10	-32.6262	hypo	miRNA	MIR4251	0	0	0	1	0	1
hypo	0	1	1	0	0	3078782	+	1.1e-06	1.44e-05	-29.7872	hypo	miRNA	MIR4251	0	0	0	0	0	1
hypo	0	1	1	0	0	3078804	-	1.54e-18	9.55e-17	-39.8607	hypo	miRNA	MIR4251	0	0	0	0	0	1
hypo	0	1	1	0	0	3078810	-	3.03e-12	9.03e-11	-32.3629	hypo	miRNA	MIR4251	0	0	0	0	0	1
hypo	0	1	1	0	1	3080018	+	4.17e-17	2.21e-15	-34.0954	hypo	miRNA	MIR4251	0	0	0	1	0	1
hypo	0	1	1	0	0	3085954	-	3.96e-08	6.6e-07	30.5768	hyper	miRNA	MIR4251	0	0	0	0	0	1
hyper	0	1	1	0	0	102712732	+	1.16e-25	1.48e-23	-26.9288	hypo	miRNA	MIR4705	0	0	0	0	0	1
hypo	0	1	1	0	0	103042340	+	2.21e-11	5.89e-10	-32.3416	hypo	sense_intronic	FGF14-IT1	0	0	0	0	0	1
hypo	0	0	1	1	1	3105058	+	1.61e-09	3.32e-08	-33.4223	hypo	miRNA	MIR4251	0	0	1	0	0	1
hypo	0	0	1	1	1	3105068	+	7.36e-07	9.94e-06	-28.27	hypo	miRNA	MIR4251	0	0	1	0	0	1
hypo	0	0	1	1	1	3105176	+	0.000356001	0.00271845	-33.6538	hypo	miRNA	MIR4251	0	0	1	0	0	1
hypo	0	0	1	1	1	3105200	-	7.39e-06	8.28e-05	-25.6667	hypo	miRNA	MIR4251	0	0	1	0	0	1
hypo	0	0	1	1	1	3105208	-	9.07e-10	1.93e-08	-29.4118	hypo	miRNA	MIR4251	0	0	1	0	0	1
hypo	0	0	0	0	0	107442107	-	6.55e-16	3.03e-14	26.7185	hyper	lincRNA	LINC00443	0	0	0	0	0	0
hyper	0	0	0	1	0	109148267	+	2.42e-50	2.76e-47	-43.5623	hypo	protein_coding	MYO16	0	0	1	0	0	0
hyper	0	0	0	1	0	109148309	+	2.2e-64	7.92e-61	-46.9526	hypo	protein_coding	MYO16	0	0	1	0	0	0
hyper	0	0	0	1	0	109148311	+	4.11e-68	1.94e-64	-49.1404	hypo	protein_coding	MYO16	0	0	1	0	0	0
hypo	0	0	0	0	0	109987005	-	8.74e-33	2.2e-30	27.3699	hyper	lincRNA	LINC00399	0	0	0	0	0	0
hypo	0	1	1	1	0	110434682	+	1.47e-31	3.29e-29	25.3315	hyper	protein_coding	IRS2	0	1	1	0	0	0
hypo	0	1	1	1	0	110434698	+	1.95e-28	3.27e-26	25.1879	hyper	protein_coding	IRS2	0	1	1	0	0	0
hypo	0	1	1	1	0	110434726	-	1.35e-44	9.31e-42	25.2521	hyper	protein_coding	IRS2	0	1	1	0	0	0
hypo	0	1	1	1	0	110435458	-	3.22e-20	2.39e-18	27.8107	hyper	protein_coding	IRS2	0	1	1	0	0	0
hypo	0	1	1	1	0	110435473	-	1.01e-20	7.92e-19	28.4024	hyper	protein_coding	IRS2	0	1	1	0	0	0
hypo	0	1	1	1	0	110435487	-	6.89e-17	3.56e-15	26.8628	hyper	protein_coding	IRS2	0	1	1	0	0	0
hypo	0	1	1	1	0	110435493	-	3.67e-16	1.74e-14	27.8751	hyper	protein_coding	IRS2	0	1	1	0	0	0
hypo	0	1	1	1	0	110435741	-	9.65e-50	1.04e-46	29.6919	hyper	protein_coding	IRS2	0	1	1	0	0	0
hypo	0	1	1	1	0	110435770	+	3.41e-47	2.92e-44	28.8962	hyper	protein_coding	IRS2	0	1	1	0	0	0
hypo	0	1	1	1	0	110435774	+	7.48e-42	4.16e-39	27.4805	hyper	protein_coding	IRS2	0	1	1	0	0	0
hypo	0	1	1	1	0	110435778	+	3.63e-45	2.63e-42	28.1515	hyper	protein_coding	IRS2	0	1	1	0	0	0
hypo	0	1	1	1	0	110435781	+	5.61e-44	3.72e-41	28.1695	hyper	protein_coding	IRS2	0	1	1	0	0	0
hypo	0	1	1	1	0	110435789	+	6.82e-40	3.22e-37	25.7372	hyper	protein_coding	IRS2	0	1	1	0	0	0
hypo	0	1	1	1	0	110435790	-	2.07e-22	1.92e-20	27.5281	hyper	protein_coding	IRS2	0	1	1	0	0	0
hypo	0	1	1	1	0	110435793	+	1.39e-42	8.23e-40	27.568	hyper	protein_coding	IRS2	0	1	1	0	0	0
hypo	0	1	1	1	0	110435794	-	3.47e-21	2.84e-19	25.9887	hyper	protein_coding	IRS2	0	1	1	0	0	0
hypo	0	1	1	1	0	110435797	+	7.92e-41	4.05e-38	28.1544	hyper	protein_coding	IRS2	0	1	1	0	0	0
hypo	0	1	1	1	0	110435798	-	8.99e-23	8.64e-21	28.0899	hyper	protein_coding	IRS2	0	1	1	0	0	0
hypo	0	1	1	1	0	110435833	-	5.18e-21	4.17e-19	27.6204	hyper	protein_coding	IRS2	0	1	1	0	0	0
hyper	0	0	0	0	0	110768580	-	6.38e-06	7.23e-05	-25.0392	hypo	lincRNA	LINC00396	0	0	0	0	0	0
hyper	0	0	0	0	0	110768590	-	1.16e-06	1.52e-05	-26.5851	hypo	lincRNA	LINC00396	0	0	0	0	0	0
hyper	0	0	0	0	0	110768609	-	2.38e-11	6.33e-10	-30.303	hypo	lincRNA	LINC00396	0	0	0	0	0	0
hyper	1	1	1	1	1	110959105	-	8.91e-44	5.83e-41	-33.4792	hypo	protein_coding	COL4A1	1	0	1	0	0	1
hyper	1	1	1	1	1	110959120	-	6.94e-30	1.34e-27	-25.3595	hypo	protein_coding	COL4A1	1	0	1	0	0	1
hyper	1	1	1	1	1	110960106	+	1.79e-20	1.36e-18	-31.3382	hypo	protein_coding	COL4A2	1	0	1	0	0	1
hyper	1	1	1	1	1	110960108	+	7.88e-21	6.22e-19	-31.2844	hypo	protein_coding	COL4A2	1	0	1	0	0	1
hypo	0	0	0	0	0	111659077	-	2.11e-12	6.43e-11	26.7531	hyper	-	LINC00431	0	0	0	0	0	0
hypo	0	0	1	1	0	3111849	+	3.05e-09	6.04e-08	-26.9069	hypo	miRNA	MIR4251	0	0	1	0	0	1
hyper	0	1	1	1	0	112985374	+	4.5e-10	1e-08	-26.354	hypo	lincRNA	LINC01044	1	1	1	0	0	0
hypo	0	0	1	0	0	3121844	+	2.14e-07	3.16e-06	-25.8982	hypo	miRNA	MIR4251	0	0	0	0	0	1
hypo	0	0	1	0	0	3143965	+	1.2e-16	6.03e-15	-28.577	hypo	miRNA	MIR4251	0	0	0	0	0	1
hypo	0	0	1	0	0	3143987	+	5.58e-15	2.31e-13	-39.6705	hypo	miRNA	MIR4251	0	0	0	0	0	1
hypo	0	0	1	0	0	3144168	-	1.79e-05	0.000185099	-32.1307	hypo	miRNA	MIR4251	0	0	0	0	0	1
hypo	0	0	1	0	0	3144359	+	2.19e-22	2.02e-20	-34.8172	hypo	miRNA	MIR4251	0	0	0	0	0	1
hypo	0	0	1	0	1	3148454	+	3.5e-12	1.03e-10	-29.2221	hypo	miRNA	MIR4251	0	0	0	1	0	1
hypo	0	0	1	0	1	3148455	-	3.78e-11	9.76e-10	-28.0482	hypo	miRNA	MIR4251	0	0	0	1	0	1
hypo	0	1	1	1	0	3157962	-	9.81e-15	3.96e-13	-29.3555	hypo	miRNA	MIR4251	0	0	1	0	0	1
hypo	0	1	1	0	1	3160132	+	1.99e-20	1.51e-18	-31.2121	hypo	miRNA	MIR4251	0	0	0	1	0	1
hypo	0	0	1	0	0	3175811	-	3.47e-09	6.79e-08	-29.4358	hypo	miRNA	MIR4251	0	0	0	0	0	1
hypo	0	0	1	0	1	3186709	+	3.02e-26	4.09e-24	-33.0275	hypo	miRNA	MIR4251	0	0	0	1	0	1
hypo	0	0	1	0	1	3186766	+	8.66e-38	3.39e-35	-38.7351	hypo	miRNA	MIR4251	0	0	0	1	0	1
hypo	0	0	1	0	0	3189017	-	5.3e-29	9.39e-27	25.4536	hyper	miRNA	MIR4251	0	0	0	0	0	1
hypo	0	0	1	0	0	3189088	+	1.62e-11	4.4e-10	-31.2696	hypo	miRNA	MIR4251	0	0	0	0	0	1
hypo	0	0	1	0	0	3189099	+	2.38e-15	1.03e-13	-34.4884	hypo	miRNA	MIR4251	0	0	0	0	0	1
hypo	0	0	1	0	0	3189500	+	2.02e-16	9.9e-15	-28.4206	hypo	miRNA	MIR4251	0	0	0	0	0	1
hypo	0	0	1	0	0	3192094	+	5.63e-11	1.42e-09	-26.7917	hypo	miRNA	MIR4251	0	0	0	0	0	1
hypo	0	0	1	0	0	3199612	+	2.6e-13	8.86e-12	-31.8117	hypo	miRNA	MIR4251	0	0	0	0	0	1
hypo	0	0	1	0	0	3210478	+	8.18e-06	9.08e-05	-25.7005	hypo	protein_coding	ARHGEF16	0	0	0	0	0	1
hypo	0	0	1	0	0	3210479	-	6.82e-10	1.48e-08	-34.2873	hypo	protein_coding	ARHGEF16	0	0	0	0	0	1
hypo	0	1	1	1	0	32169583	-	1.86e-24	2.12e-22	-28.0017	hypo	protein_coding	COL16A1	1	1	1	0	0	0
hypo	0	1	1	1	0	32169702	-	1.54e-10	3.67e-09	-29.5189	hypo	protein_coding	COL16A1	1	1	1	0	0	0
hypo	0	1	1	0	0	32219830	-	1.09e-23	1.16e-21	27.5905	hyper	miRNA	MIR4254	0	0	0	0	0	1
hypo	0	0	1	0	0	3237110	-	2.13e-18	1.3e-16	26.6234	hyper	protein_coding	ARHGEF16	0	0	0	0	0	1
hyper	1	0	0	0	1	25590734	+	9.33e-21	7.31e-19	-25.4336	hypo	-	TPTE2P1	0	0	0	1	0	0
hypo	0	0	1	0	0	3267152	-	4.32e-07	6.07e-06	31.4074	hyper	protein_coding	ARHGEF16	0	0	0	0	0	1
hypo	0	0	1	0	1	3273442	-	8.25e-09	1.53e-07	25.4126	hyper	protein_coding	ARHGEF16	0	0	0	1	0	1
hyper	0	1	1	1	0	28674347	+	3.38e-52	4.58e-49	-35.8382	hypo	protein_coding	FLT3	1	0	1	0	0	1
hyper	0	1	1	1	0	28674360	+	7.79e-31	1.64e-28	-32.8965	hypo	protein_coding	FLT3	1	0	1	0	0	1
hyper	0	1	1	1	0	28674444	+	2.84e-61	8.24e-58	-33.8701	hypo	protein_coding	FLT3	1	0	1	0	0	1
hyper	0	1	1	1	0	29068684	+	6.58e-23	6.42e-21	-28.8919	hypo	protein_coding	FLT1	1	0	1	0	0	1
hyper	0	1	1	1	0	29068723	+	1.27e-12	3.96e-11	-25.2599	hypo	protein_coding	FLT1	1	0	1	0	0	1
hyper	0	1	1	1	0	29292897	-	1.97e-12	6.02e-11	-35.0867	hypo	protein_coding	SLC46A3	1	1	1	0	0	0
hyper	1	0	0	1	0	29293178	+	8.22e-23	7.94e-21	-31.897	hypo	protein_coding	SLC46A3	1	0	1	0	0	0
hypo	0	0	0	0	0	29586868	-	2.75e-10	6.32e-09	-25.9867	hypo	protein_coding	MTUS2	0	0	0	0	0	0
hypo	0	0	1	0	0	29608836	-	1.04e-06	1.36e-05	-29.5105	hypo	protein_coding	MTUS2	0	0	0	0	0	1
hypo	0	0	1	0	0	29613048	-	1.08e-15	4.89e-14	-25.4545	hypo	protein_coding	MTUS2	0	0	0	0	0	1
hypo	0	0	1	0	0	29613052	-	1.44e-13	5.06e-12	-25.2577	hypo	protein_coding	MTUS2	0	0	0	0	0	1
hypo	0	0	1	0	0	29613066	-	2.82e-21	2.33e-19	-31.6058	hypo	protein_coding	MTUS2	0	0	0	0	0	1
hypo	0	0	1	0	0	30058586	+	1.96e-31	4.35e-29	25.9268	hyper	-	MTUS2-AS1	0	0	0	0	0	1
hypo	0	0	1	1	0	3328202	-	4.72e-18	2.77e-16	-29.4824	hypo	protein_coding	ARHGEF16	0	1	1	0	0	0
hypo	0	0	1	0	1	3332341	-	2.53e-06	3.1e-05	-26.4434	hypo	protein_coding	ARHGEF16	0	0	0	1	0	1
hypo	0	0	1	0	0	3337494	-	2.43e-13	8.3e-12	-27.6122	hypo	protein_coding	ARHGEF16	0	0	0	0	0	1
hyper	0	1	1	1	0	37248150	+	1.56e-37	5.99e-35	-43.3103	hypo	protein_coding	SERTM1	1	1	1	0	0	0
hyper	1	0	0	1	0	33938154	+	5.18e-23	5.09e-21	-32.8102	hypo	protein_coding	ZSCAN20	1	0	1	0	0	0
hyper	1	0	0	1	0	33938158	+	5.5e-14	2.03e-12	-29.004	hypo	protein_coding	ZSCAN20	1	0	1	0	0	0
hyper	1	0	0	1	0	33938160	+	1.23e-26	1.73e-24	-34.4527	hypo	protein_coding	ZSCAN20	1	0	1	0	0	0
hyper	1	0	0	1	0	33938162	+	3.94e-22	3.55e-20	-31.6398	hypo	protein_coding	ZSCAN20	1	0	1	0	0	0
hyper	1	0	0	1	0	33938214	-	3.89e-38	1.57e-35	-41.9147	hypo	protein_coding	ZSCAN20	1	0	1	0	0	0
hyper	1	0	0	1	0	33938225	-	1.39e-38	5.85e-36	-42.7506	hypo	protein_coding	ZSCAN20	1	0	1	0	0	0
hypo	0	0	1	0	0	39433638	-	1.36e-10	3.26e-09	27.7553	hyper	protein_coding	STOML3	0	1	0	0	0	0
hypo	0	0	1	0	0	3421629	+	3.35e-06	4e-05	25.7213	hyper	protein_coding	ARHGEF16	0	0	0	0	0	1
hypo	0	0	1	0	0	3421667	+	3.51e-06	4.18e-05	25.4812	hyper	protein_coding	ARHGEF16	0	0	0	0	0	1
hyper	0	0	1	0	1	3459739	+	3.3e-15	1.41e-13	-27.0382	hypo	miRNA	MIR551A	0	0	0	1	0	1
hypo	0	1	1	0	0	46425838	-	1.16e-14	4.65e-13	-28.4945	hypo	protein_coding	SIAH3	1	1	0	0	0	0
hypo	0	0	0	0	0	47734861	+	2.57e-30	5.16e-28	-25.4018	hypo	protein_coding	HTR2A	0	0	0	0	0	0
hypo	0	0	0	0	0	47734963	+	4.97e-38	1.98e-35	-30.9983	hypo	protein_coding	HTR2A	0	0	0	0	0	0
hyper	0	1	1	1	0	53421259	+	2.83e-43	1.77e-40	-34.9913	hypo	protein_coding	PCDH8	0	1	1	0	0	0
hyper	0	1	1	1	0	53421453	-	2.05e-17	1.12e-15	-27.677	hypo	protein_coding	PCDH8	0	1	1	0	0	0
hypo	0	0	0	0	0	58361516	-	7.11e-41	3.65e-38	29.5783	hyper	protein_coding	PCDH17	0	0	0	0	0	0
hypo	0	0	0	0	0	58361565	-	5.41e-34	1.52e-31	26.3572	hyper	protein_coding	PCDH17	0	0	0	0	0	0
hyper	0	0	1	0	0	3625728	+	2.19e-06	2.71e-05	-27.7017	hypo	protein_coding	TP73	0	0	0	0	0	1
hypo	0	0	1	0	0	37337472	+	7.55e-08	1.2e-06	25.6065	hyper	protein_coding	GRIK3	0	0	0	0	0	1
hyper	1	1	1	0	1	78493975	-	1.14e-09	2.4e-08	-26.9955	hypo	protein_coding	EDNRB	1	0	0	1	0	1
hyper	0	1	1	1	0	79177625	-	5.99e-45	4.25e-42	-28.5956	hypo	protein_coding	POU4F1	1	1	1	0	0	1
hyper	0	1	1	1	0	79177638	-	5.29e-46	4.12e-43	-28.0351	hypo	protein_coding	POU4F1	1	1	1	0	0	1
hyper	0	1	1	1	0	79177640	-	1.44e-41	7.8e-39	-27.25	hypo	protein_coding	POU4F1	1	1	1	0	0	1
hyper	0	1	1	1	0	79177650	-	1.39e-44	9.55e-42	-27.9533	hypo	protein_coding	POU4F1	1	1	1	0	0	1
hyper	0	1	1	1	0	79177652	-	2.53e-46	2.02e-43	-28.3899	hypo	protein_coding	POU4F1	1	1	1	0	0	1
hyper	0	1	1	1	0	79177654	-	3.88e-52	5.22e-49	-29.0042	hypo	protein_coding	POU4F1	1	1	1	0	0	1
hyper	0	1	1	1	0	79177657	-	7.02e-45	4.95e-42	-27.7823	hypo	protein_coding	POU4F1	1	1	1	0	0	1
hyper	1	1	1	1	0	79177693	+	1.25e-12	3.9e-11	-30.0439	hypo	protein_coding	POU4F1	1	1	1	0	0	1
hyper	1	1	1	1	0	79177695	+	1.25e-16	6.26e-15	-32.6241	hypo	protein_coding	POU4F1	1	1	1	0	1	1
hyper	1	1	1	1	0	79177750	+	2.99e-31	6.53e-29	-26.6532	hypo	protein_coding	POU4F1	1	0	1	0	0	1
hyper	1	1	1	1	0	79177761	+	6.82e-29	1.2e-26	-25.6119	hypo	protein_coding	POU4F1	1	0	1	0	0	1
hyper	1	1	1	1	0	79177763	+	2.97e-26	4.03e-24	-25.1964	hypo	protein_coding	POU4F1	1	0	1	0	0	1
hyper	1	1	1	1	0	79177773	+	2.84e-31	6.21e-29	-27.3578	hypo	protein_coding	POU4F1	1	0	1	0	0	1
hyper	1	1	1	1	0	79177782	+	6.73e-32	1.56e-29	-28.2459	hypo	protein_coding	POU4F1	1	0	1	0	0	1
hyper	1	1	1	1	0	79177823	-	1.02e-41	5.63e-39	-27.5973	hypo	protein_coding	POU4F1	1	0	1	0	0	1
hyper	1	1	1	1	0	79177838	-	3.25e-47	2.8e-44	-30.4304	hypo	protein_coding	POU4F1	1	0	1	0	0	1
hyper	1	1	1	1	0	79177951	-	1.25e-28	2.13e-26	-29.447	hypo	protein_coding	POU4F1	1	0	1	0	0	1
hyper	0	0	0	0	0	79390999	-	3.91e-10	8.79e-09	-28.9939	hypo	-	LINC00331	0	0	0	0	0	1
hyper	1	0	1	0	1	37941285	+	1.76e-10	4.15e-09	26.4846	hyper	protein_coding	ZC3H12A	0	1	0	1	0	0
hypo	0	1	1	0	0	3820535	-	1.78e-10	4.19e-09	29.9534	hyper	lincRNA	LINC01134	0	1	0	0	0	0
hypo	0	1	1	0	0	3820559	-	1.37e-08	2.45e-07	26.1117	hyper	lincRNA	LINC01134	0	1	0	0	0	0
hypo	0	0	1	1	0	38942060	+	2.06e-09	4.17e-08	-28.6073	hypo	lincRNA	LINC01343	0	0	1	0	0	0
hyper	1	0	0	0	0	4000144	+	1.88e-06	2.36e-05	-25.9704	hypo	-	LINC01346	1	0	0	0	0	0
hyper	0	1	1	0	1	40781532	-	9.13e-18	5.2e-16	-44.9323	hypo	protein_coding	COL9A2	0	0	0	1	0	1
hypo	1	0	0	1	1	40783080	+	5.26e-17	2.75e-15	26.3433	hyper	protein_coding	COL9A2	1	0	1	0	0	0
hypo	0	0	0	0	0	4078988	+	4.18e-29	7.48e-27	-34.4847	hypo	-	LINC01346	0	0	0	0	0	0
hypo	0	0	0	0	0	4079034	-	3.65e-08	6.11e-07	-29.1557	hypo	-	LINC01346	0	0	0	0	0	0
hypo	0	0	0	0	0	4087058	+	1.36e-06	1.75e-05	-30.2561	hypo	-	LINC01346	0	0	0	0	0	0
hypo	0	0	0	0	0	100221556	+	1.97e-19	1.35e-17	28.4851	hyper	protein_coding	EML1	0	0	0	0	0	0
hypo	0	0	0	0	0	100221583	+	1.37e-16	6.84e-15	27.182	hyper	protein_coding	EML1	0	0	0	0	0	0
hypo	0	0	0	0	0	100221584	-	2.12e-07	3.14e-06	25.3535	hyper	protein_coding	EML1	0	0	0	0	0	0
hyper	0	1	1	0	0	100446685	+	3.67e-17	1.95e-15	34.7198	hyper	protein_coding	EVL	0	0	0	0	0	1
hypo	0	0	0	0	0	101178661	-	1.52e-14	5.98e-13	-25.2504	hypo	protein_coding	DLK1	0	0	0	0	0	0
hypo	0	0	0	0	0	101250167	+	1.39e-19	9.63e-18	-27.3136	hypo	miRNA	MIR2392	0	0	0	0	0	0
hypo	1	0	0	0	0	101363197	+	5.76e-05	0.000534124	32.0513	hyper	snoRNA	SNORD112	0	0	0	0	0	1
hyper	0	0	0	0	0	101370957	-	2.04e-18	1.25e-16	27.8372	hyper	miRNA	MIR370	0	0	0	0	0	1
hypo	0	0	1	0	0	101543002	-	6.79e-09	1.27e-07	26.209	hyper	lincRNA	MEG9	0	0	0	0	0	0
hypo	0	0	0	0	0	101759597	+	1.07e-35	3.51e-33	33.213	hyper	lincRNA	LINC00524	0	0	0	0	0	0
hypo	0	0	0	0	0	101797194	+	2.95e-13	9.97e-12	32.0445	hyper	lincRNA	LINC00524	0	0	0	0	0	0
hypo	0	0	0	0	0	101797321	-	3.72e-18	2.21e-16	38.1462	hyper	lincRNA	LINC00524	0	0	0	0	0	0
hypo	0	0	0	0	0	101798041	-	4.71e-19	3.09e-17	31.2925	hyper	lincRNA	LINC00524	0	0	0	0	0	0
hypo	0	0	0	0	0	101798758	-	8.26e-10	1.77e-08	46.5294	hyper	lincRNA	LINC00524	0	0	0	0	0	0
hypo	0	1	1	0	0	101800168	+	1.76e-07	2.64e-06	28.3601	hyper	lincRNA	LINC00524	0	0	0	0	0	0
hypo	0	1	1	0	0	101800169	-	4.84e-46	3.78e-43	37.6985	hyper	lincRNA	LINC00524	0	0	0	0	0	0
hypo	0	0	0	0	0	101818279	-	4.77e-22	4.26e-20	30.8693	hyper	lincRNA	LINC00524	0	0	0	0	0	0
hypo	0	0	0	0	0	101824415	+	4.34e-36	1.48e-33	32.1813	hyper	lincRNA	LINC00524	0	0	0	0	0	0
hypo	0	0	0	0	0	101824439	-	6.55e-51	7.87e-48	38.774	hyper	lincRNA	LINC00524	0	0	0	0	0	0
hypo	0	0	0	0	0	101824470	-	3.15e-44	2.12e-41	34.0221	hyper	lincRNA	LINC00524	0	0	0	0	0	0
hypo	0	0	0	0	1	101830894	+	2.01e-11	5.4e-10	39.9499	hyper	lincRNA	LINC00524	0	0	0	1	0	0
hypo	0	0	0	0	1	101830896	+	2.22e-08	3.85e-07	34.4522	hyper	lincRNA	LINC00524	0	0	0	1	0	0
hypo	0	0	0	0	0	101836629	-	2.26e-47	1.97e-44	38.0886	hyper	lincRNA	LINC00524	0	0	0	0	0	0
hypo	0	0	0	0	0	101869629	+	8.56e-20	6.09e-18	48.3333	hyper	lincRNA	LINC00524	0	0	0	0	0	0
hypo	0	0	0	0	0	101869635	+	2.15e-22	1.99e-20	49	hyper	lincRNA	LINC00524	0	0	0	0	0	0
hypo	0	0	0	0	0	101869706	-	4.88e-61	1.39e-57	32.2628	hyper	lincRNA	LINC00524	0	0	0	0	0	0
hypo	0	0	0	0	0	101869778	-	1.81e-39	8.28e-37	29.5917	hyper	lincRNA	LINC00524	0	0	0	0	0	0
hypo	0	0	0	0	0	101869788	-	2.4e-32	5.79e-30	29.7102	hyper	lincRNA	LINC00524	0	0	0	0	0	0
hypo	0	0	0	0	0	101869793	-	4.86e-40	2.33e-37	29.5858	hyper	lincRNA	LINC00524	0	0	0	0	0	0
hypo	0	0	0	0	0	101869864	+	8.81e-23	8.48e-21	40.7468	hyper	lincRNA	LINC00524	0	0	0	0	0	0
hypo	0	0	0	0	0	101869917	+	6.29e-20	4.53e-18	29.3857	hyper	lincRNA	LINC00524	0	0	0	0	0	0
hypo	0	0	0	0	0	101869930	+	1.91e-18	1.17e-16	25.4808	hyper	lincRNA	LINC00524	0	0	0	0	0	0
hypo	0	0	0	0	0	101911321	-	5.51e-16	2.57e-14	35.3803	hyper	lincRNA	LINC02314	0	0	0	0	0	0
hypo	0	0	0	0	0	101935207	-	1.58e-14	6.22e-13	35.4378	hyper	lincRNA	LINC02314	0	0	0	0	0	0
hypo	0	0	0	0	0	101936302	+	8.71e-31	1.83e-28	30.3418	hyper	lincRNA	LINC02314	0	0	0	0	0	0
hypo	0	0	0	0	0	101938159	-	3.46e-11	9e-10	30.9192	hyper	lincRNA	LINC02314	0	0	0	0	0	0
hypo	0	0	0	0	0	101938192	-	4.15e-23	4.12e-21	35.0864	hyper	lincRNA	LINC02314	0	0	0	0	0	0
hypo	0	0	0	0	0	101962965	-	3.79e-07	5.39e-06	32.3932	hyper	lincRNA	LINC02314	0	0	0	0	0	0
hypo	0	0	0	0	0	101969614	+	2.37e-18	1.44e-16	32.8734	hyper	lincRNA	DIO3OS	0	0	0	0	0	0
hypo	0	0	0	0	0	101969852	-	4.03e-11	1.04e-09	33.7927	hyper	lincRNA	DIO3OS	0	0	0	0	0	0
hypo	0	0	0	0	0	101972910	-	4.59e-13	1.52e-11	30.0206	hyper	lincRNA	DIO3OS	0	0	0	0	0	0
hypo	0	0	0	0	0	101982840	-	3.8e-12	1.12e-10	31.6991	hyper	lincRNA	DIO3OS	0	0	0	0	0	0
hypo	0	0	0	0	0	101984964	+	1.54e-12	4.77e-11	25.012	hyper	lincRNA	DIO3OS	0	0	0	0	0	0
hypo	0	0	0	0	0	101984975	+	1.8e-14	7.02e-13	25.2987	hyper	lincRNA	DIO3OS	0	0	0	0	0	0
hypo	0	0	0	0	0	101984987	+	9.43e-14	3.38e-12	25.7946	hyper	lincRNA	DIO3OS	0	0	0	0	0	0
hypo	0	0	0	0	0	101988837	-	3.07e-09	6.07e-08	29.5969	hyper	lincRNA	DIO3OS	0	0	0	0	0	0
hypo	0	0	0	0	0	101989055	-	1.84e-09	3.76e-08	29.164	hyper	lincRNA	DIO3OS	0	0	0	0	0	0
hypo	0	0	0	0	0	101989094	-	3.34e-13	1.12e-11	35.9683	hyper	lincRNA	DIO3OS	0	0	0	0	0	0
hypo	0	0	0	0	1	101991661	+	6.28e-09	1.18e-07	31.3098	hyper	lincRNA	DIO3OS	0	0	0	1	0	0
hypo	0	0	0	0	1	101991680	+	6.3e-07	8.6e-06	29.0179	hyper	lincRNA	DIO3OS	0	0	0	1	0	0
hypo	0	0	0	0	1	101991709	-	3.76e-13	1.26e-11	26.3931	hyper	lincRNA	DIO3OS	0	0	0	1	0	0
hypo	0	0	0	0	0	102005550	+	1.07e-14	4.29e-13	37.0807	hyper	lincRNA	DIO3OS	0	0	0	0	0	0
hypo	0	0	0	0	0	102005964	+	1.41e-11	3.87e-10	34.8966	hyper	lincRNA	DIO3OS	0	0	0	0	0	0
hypo	0	0	0	0	0	102006001	-	8.58e-12	2.42e-10	28.4123	hyper	lincRNA	DIO3OS	0	0	0	0	0	0
hypo	0	0	0	0	0	102006006	+	1.13e-07	1.75e-06	28.0431	hyper	lincRNA	DIO3OS	0	0	0	0	0	0
hypo	0	0	0	0	0	102006007	-	2.39e-13	8.18e-12	30.3981	hyper	lincRNA	DIO3OS	0	0	0	0	0	0
hypo	0	0	0	0	0	102015586	+	3.9e-20	2.88e-18	25.7843	hyper	lincRNA	DIO3OS	0	0	0	0	0	0
hypo	0	0	0	0	0	102015939	+	6.5e-18	3.76e-16	34.8525	hyper	lincRNA	DIO3OS	0	0	0	0	0	0
hypo	0	0	0	0	0	102015985	+	4.07e-13	1.36e-11	33.4435	hyper	lincRNA	DIO3OS	0	0	0	0	0	0
hypo	0	0	0	0	0	102023818	-	1.07e-10	2.61e-09	43.1412	hyper	lincRNA	DIO3OS	0	0	0	0	0	0
hypo	0	0	0	0	0	102023837	-	1.93e-10	4.54e-09	44.1743	hyper	lincRNA	DIO3OS	0	0	0	0	0	0
hypo	0	0	0	0	0	102023865	+	2.44e-43	1.53e-40	34.2183	hyper	lincRNA	DIO3OS	0	0	0	0	0	0
hypo	0	0	0	0	0	102023866	-	1.21e-12	3.78e-11	46.8338	hyper	lincRNA	DIO3OS	0	0	0	0	0	0
hypo	0	0	0	0	0	102047876	+	4.99e-07	6.94e-06	32.2581	hyper	protein_coding	DIO3	0	0	0	0	0	0
hypo	0	0	0	0	1	102050390	+	2.33e-21	1.94e-19	33.2622	hyper	protein_coding	DIO3	0	0	0	1	0	0
hypo	0	0	0	0	1	102050394	+	1.47e-21	1.25e-19	32.8741	hyper	protein_coding	DIO3	0	0	0	1	0	0
hypo	0	0	0	0	0	102057159	+	6.54e-52	8.6e-49	38.0407	hyper	protein_coding	DIO3	0	0	0	0	0	0
hypo	0	0	0	0	0	102057171	+	2.59e-44	1.76e-41	31.3873	hyper	protein_coding	DIO3	0	0	0	0	0	0
hypo	0	0	0	0	0	102057223	-	2e-10	4.69e-09	26.2549	hyper	protein_coding	DIO3	0	0	0	0	0	0
hypo	0	0	0	0	0	102057234	-	4.42e-17	2.33e-15	34.8349	hyper	protein_coding	DIO3	0	0	0	0	0	0
hypo	0	0	0	0	0	102057254	+	9.58e-17	4.87e-15	25.9408	hyper	protein_coding	DIO3	0	0	0	0	0	0
hypo	0	0	0	0	0	102057255	-	8.59e-32	1.97e-29	40.5334	hyper	protein_coding	DIO3	0	0	0	0	0	0
hypo	0	0	0	0	0	102071798	-	1.7e-23	1.76e-21	27.1457	hyper	protein_coding	DIO3	0	0	0	0	0	0
hypo	0	0	0	0	0	102087829	-	1.69e-05	0.000175868	26.3942	hyper	protein_coding	DIO3	0	0	0	0	0	0
hypo	0	0	0	0	0	102089208	-	2.62e-06	3.2e-05	27.5058	hyper	protein_coding	DIO3	0	0	0	0	0	0
hypo	0	0	1	1	0	102247840	+	1.9e-05	0.00019547	34.5401	hyper	protein_coding	PPP2R5C	0	0	1	0	0	1
hypo	1	1	1	0	0	102274675	+	1.95e-07	2.9e-06	29.7868	hyper	protein_coding	PPP2R5C	0	0	0	0	0	1
hypo	1	1	1	0	0	102274696	+	3.22e-05	0.000315292	30.3752	hyper	protein_coding	PPP2R5C	0	0	0	0	0	1
hypo	0	0	0	0	0	103006858	-	4.51e-19	2.96e-17	25.2102	hyper	miRNA	MIR4309	1	0	0	0	0	0
hypo	0	0	0	0	0	103006888	+	4.71e-33	1.22e-30	26.5431	hyper	miRNA	MIR4309	1	0	0	0	0	0
hypo	0	0	0	0	0	103007077	-	6.81e-15	2.8e-13	27.4752	hyper	miRNA	MIR4309	0	0	0	0	0	0
hypo	0	0	0	0	0	103007096	-	8.83e-14	3.18e-12	26.7117	hyper	miRNA	MIR4309	0	0	0	0	0	0
hypo	0	1	1	0	1	103011643	+	4.29e-22	3.85e-20	-31.1183	hypo	miRNA	MIR4309	0	0	0	1	0	0
hypo	0	1	1	0	1	103011686	-	4.85e-06	5.63e-05	-28.0214	hypo	miRNA	MIR4309	0	0	0	1	0	0
hypo	0	0	1	1	0	103396952	-	2.99e-30	5.99e-28	-25.6247	hypo	protein_coding	AMN	0	1	1	0	0	0
hypo	1	0	0	0	0	104016221	+	8.43e-10	1.81e-08	26.3441	hyper	protein_coding	BAG5	0	0	0	0	0	0
hyper	0	0	0	0	0	104356139	-	1.87e-13	6.49e-12	-33.3692	hypo	protein_coding	ATP5MPL	0	0	0	0	0	0
hyper	0	0	0	1	0	104583853	-	1.53e-15	6.78e-14	-28.3951	hypo	miRNA	MIR203B	1	0	1	0	0	0
hypo	0	0	0	0	0	104996535	+	3.87e-11	9.99e-10	-27.406	hypo	protein_coding	C14orf180	0	0	0	0	0	0
hypo	1	0	0	0	0	105057604	-	1.56e-12	4.83e-11	-27.7754	hypo	protein_coding	C14orf180	0	1	0	0	0	0
hypo	0	0	0	0	0	105058311	-	1.9e-10	4.46e-09	-26.9636	hypo	protein_coding	C14orf180	0	1	0	0	0	0
hypo	0	1	1	0	0	105255205	-	1.05e-09	2.22e-08	33.5781	hyper	protein_coding	AKT1	0	0	0	0	0	1
hypo	0	0	1	0	0	105345016	+	1.11e-16	5.59e-15	29.4343	hyper	protein_coding	CEP170B	0	0	0	0	0	1
hypo	0	0	1	0	0	105345017	-	9.61e-20	6.8e-18	33.3514	hyper	protein_coding	CEP170B	0	0	0	0	0	1
hypo	0	0	1	0	0	105345068	-	2.72e-12	8.16e-11	49.1315	hyper	protein_coding	CEP170B	0	0	0	0	0	1
hypo	0	0	1	0	0	105345077	-	1.43e-11	3.91e-10	40.7688	hyper	protein_coding	CEP170B	0	0	0	0	0	1
hypo	0	0	1	0	0	105347813	-	5.56e-09	1.06e-07	25.1398	hyper	protein_coding	CEP170B	0	0	0	0	0	1
hypo	0	0	1	0	0	105347963	+	2.91e-28	4.81e-26	31.5385	hyper	protein_coding	CEP170B	0	0	0	0	0	1
hypo	0	0	1	0	0	105347964	-	2.99e-05	0.000295105	26.1219	hyper	protein_coding	CEP170B	0	0	0	0	0	1
hypo	0	0	1	0	0	105348062	-	9.26e-07	1.23e-05	26.6552	hyper	protein_coding	CEP170B	0	0	0	0	0	1
hypo	0	0	1	0	1	105362126	+	3.38e-19	2.25e-17	33.3691	hyper	protein_coding	PLD4	0	1	0	1	0	0
hypo	0	0	1	0	1	105362149	+	1.84e-18	1.13e-16	29.1341	hyper	protein_coding	PLD4	0	1	0	1	0	0
hypo	0	0	1	0	0	105362159	+	3.65e-11	9.45e-10	25.2459	hyper	protein_coding	PLD4	0	1	0	0	0	0
hypo	0	0	1	0	0	105362160	-	3.31e-14	1.25e-12	30.7442	hyper	protein_coding	PLD4	0	1	0	0	0	0
hypo	0	0	1	0	0	105362163	+	8.71e-23	8.39e-21	27.1605	hyper	protein_coding	PLD4	0	1	0	0	0	0
hypo	0	0	1	0	0	105362184	-	3.32e-15	1.41e-13	25.1885	hyper	protein_coding	PLD4	0	1	0	0	0	0
hypo	0	0	0	0	0	105505330	-	1.01e-09	2.14e-08	26.4791	hyper	protein_coding	CDCA4	0	0	0	0	0	0
hypo	0	0	0	0	0	105541131	+	5.31e-08	8.67e-07	25.9426	hyper	protein_coding	GPR132	0	0	0	0	0	0
hypo	0	1	1	0	0	105637491	+	1.09e-12	3.45e-11	25.9039	hyper	protein_coding	JAG2	0	0	0	0	0	0
hypo	0	1	1	0	0	105637646	+	2.19e-11	5.84e-10	26.757	hyper	protein_coding	JAG2	0	0	0	0	0	0
hypo	0	0	1	0	0	105906580	+	6.41e-05	0.000588433	29.882	hyper	protein_coding	MTA1	0	0	0	0	0	1
hyper	0	0	1	0	1	105932544	-	7.74e-22	6.76e-20	-37.8101	hypo	protein_coding	CRIP2	0	0	0	1	0	1
hyper	0	1	1	0	1	105935411	+	3.79e-27	5.62e-25	-29.6698	hypo	protein_coding	CRIP2	0	0	0	1	0	1
hyper	0	1	1	0	1	105935420	+	9.37e-24	9.97e-22	-28.2254	hypo	protein_coding	CRIP2	0	0	0	1	0	1
hyper	0	1	1	0	1	105935448	+	1.81e-26	2.51e-24	-29.4869	hypo	protein_coding	CRIP2	0	0	0	1	0	1
hyper	0	1	1	0	1	105935471	-	2.02e-19	1.38e-17	-28.95	hypo	protein_coding	CRIP2	0	0	0	1	0	1
hyper	0	1	1	0	1	105935488	-	6.54e-19	4.23e-17	-28.5943	hypo	protein_coding	CRIP2	0	0	0	1	0	1
hyper	0	1	1	0	1	105935493	-	4.73e-19	3.1e-17	-30.5507	hypo	protein_coding	CRIP2	0	0	0	1	0	1
hyper	0	1	1	0	1	105935517	+	1.41e-30	2.9e-28	-32.0956	hypo	protein_coding	CRIP2	0	0	0	1	0	1
hyper	0	1	1	0	1	105935518	-	5.3e-26	7e-24	-33.0357	hypo	protein_coding	CRIP2	0	0	0	1	0	1
hyper	0	1	1	0	1	105935543	+	5.36e-22	4.76e-20	-29.2796	hypo	protein_coding	CRIP2	0	0	0	1	0	1
hyper	0	1	1	0	1	105935625	-	2.82e-15	1.21e-13	-26.8688	hypo	protein_coding	CRIP2	0	0	0	1	0	1
hyper	0	0	0	0	0	105949916	-	2.32e-05	0.000234344	32.5123	hyper	protein_coding	CRIP1	0	0	0	0	0	0
hyper	0	0	0	0	0	105949927	+	2.24e-24	2.53e-22	26.9231	hyper	protein_coding	CRIP1	0	0	0	0	0	0
hypo	1	1	1	1	0	105953463	-	2.21e-19	1.5e-17	-34.6729	hypo	protein_coding	CRIP1	1	0	1	0	0	1
hypo	1	1	1	1	0	105953653	+	3.66e-22	3.31e-20	-32.9979	hypo	protein_coding	CRIP1	1	0	1	0	0	1
hypo	1	1	1	1	0	105953669	+	2.76e-21	2.28e-19	-30.7744	hypo	protein_coding	CRIP1	1	0	1	0	0	1
hypo	1	1	1	1	0	105953772	-	3.4e-20	2.52e-18	-25.214	hypo	protein_coding	CRIP1	1	0	1	0	0	1
hypo	0	0	0	0	0	106003300	+	1.47e-08	2.62e-07	26.1846	hyper	-	LOC105370697	0	0	0	0	0	0
hypo	0	0	0	0	0	106003327	+	1.65e-10	3.91e-09	29.3455	hyper	-	LOC105370697	0	0	0	0	0	0
hypo	0	0	1	0	1	106320798	-	1.41e-11	3.86e-10	-26.2438	hypo	miRNA	MIR4539	0	0	0	1	0	0
hypo	1	0	0	0	0	106377588	+	5.38e-09	1.02e-07	-33.9842	hypo	lincRNA	FAM30A	0	0	0	0	0	0
hypo	1	0	0	0	0	106379049	-	6.73e-05	0.000614096	-31.0185	hypo	lincRNA	FAM30A	0	0	0	0	0	0
hypo	1	0	0	0	0	106381291	-	0.000109286	0.000949884	-27.2617	hypo	lincRNA	FAM30A	0	0	0	0	0	0
hypo	0	0	0	0	0	107041880	-	3.02e-18	1.81e-16	-38.533	hypo	lincRNA	LINC00221	0	0	0	0	0	0
hypo	0	0	0	0	0	107041882	-	1.68e-17	9.27e-16	-34.1682	hypo	lincRNA	LINC00221	0	0	0	0	0	0
hypo	0	0	0	0	0	107041889	-	1.89e-16	9.31e-15	-33.8385	hypo	lincRNA	LINC00221	0	0	0	0	0	0
hypo	1	0	0	0	0	107259509	+	9.52e-29	1.65e-26	32.8367	hyper	miRNA	MIR5195	1	0	0	0	0	0
hypo	1	0	0	0	0	107259580	-	5.89e-31	1.26e-28	26.9723	hyper	miRNA	MIR5195	1	0	0	0	0	0
hypo	0	0	0	0	0	4121635	+	1.41e-17	7.85e-16	25.2475	hyper	-	LINC01346	0	0	0	0	0	0
hypo	0	0	0	0	0	4121652	+	4.09e-11	1.05e-09	35.0515	hyper	-	LINC01346	0	0	0	0	0	0
hyper	0	1	1	1	0	41327158	-	3.76e-36	1.28e-33	-32.391	hypo	protein_coding	CITED4	1	1	1	0	0	0
hypo	0	0	0	0	0	4167990	-	4.74e-15	1.99e-13	-25.6672	hypo	-	LINC01346	0	0	0	0	0	0
hypo	0	0	0	0	0	4182538	+	1.04e-28	1.79e-26	-38.5222	hypo	-	LINC01346	0	0	0	0	0	0
hypo	0	0	0	0	0	4182658	+	3.93e-15	1.66e-13	-29.4163	hypo	-	LINC01346	0	0	0	0	0	0
hypo	0	1	1	0	0	19110350	-	3.28e-07	4.71e-06	25.8332	hyper	protein_coding	OR11H12	0	0	0	0	0	0
hypo	0	0	0	1	0	19422728	-	2.71e-14	1.04e-12	26.8471	hyper	lincRNA	LINC02297	0	0	1	0	0	0
hypo	0	0	0	0	0	19455500	-	1.38e-11	3.77e-10	28.9799	hyper	lincRNA	LINC02297	0	0	0	0	0	0
hypo	0	0	1	0	0	20097357	+	1.58e-14	6.21e-13	36.6094	hyper	protein_coding	POTEM	0	0	0	0	0	0
hypo	0	0	0	0	0	20323325	+	1.48e-12	4.59e-11	31.5702	hyper	protein_coding	OR4K2	0	0	0	0	0	0
hypo	0	0	0	0	0	21040574	+	3.05e-09	6.03e-08	26.5768	hyper	protein_coding	RNASE9	0	0	0	0	0	0
hypo	0	0	0	0	0	22166008	+	1.54e-14	6.07e-13	25.688	hyper	protein_coding	OR4E1	0	0	0	0	0	0
hypo	0	0	0	0	0	22166040	+	2.03e-19	1.39e-17	31.9511	hyper	protein_coding	OR4E1	0	0	0	0	0	0
hypo	0	0	0	0	0	22166047	+	2.84e-14	1.08e-12	25.8238	hyper	protein_coding	OR4E1	0	0	0	0	0	0
hypo	0	0	0	0	0	4224469	-	5.05e-16	2.36e-14	-25.6479	hypo	-	LINC01346	0	0	0	0	0	0
hypo	0	0	0	0	0	4224475	-	1.69e-16	8.35e-15	-26.5957	hypo	-	LINC01346	0	0	0	0	0	0
hypo	0	1	1	0	0	23189133	+	9.65e-09	1.77e-07	-26.8255	hypo	protein_coding	OXA1L	0	0	0	0	0	0
hypo	0	0	0	0	0	4234451	+	5.55e-23	5.45e-21	-26.3992	hypo	-	LINC01346	0	0	0	0	0	0
hypo	0	0	0	0	0	4234536	+	9.75e-12	2.72e-10	-34.4258	hypo	-	LINC01346	0	0	0	0	0	0
hypo	0	0	1	0	0	23900939	-	8.66e-08	1.37e-06	-32.7232	hypo	protein_coding	MYH7	0	0	0	0	0	1
hypo	0	0	1	0	0	23900977	-	0.000129132	0.00110279	-32.0274	hypo	protein_coding	MYH7	0	1	0	0	0	0
hypo	0	1	1	0	0	24568478	-	8.12e-10	1.74e-08	27.5296	hyper	protein_coding	PCK2	0	0	0	0	0	1
hypo	0	0	1	1	0	24785346	-	1.1e-12	3.47e-11	-33.1102	hypo	protein_coding	LTB4R	0	1	1	0	0	0
hypo	0	0	1	1	0	24785367	-	5.22e-21	4.2e-19	-36.0554	hypo	protein_coding	LTB4R	0	1	1	0	0	0
hypo	0	0	1	1	0	24785369	-	3.8e-22	3.43e-20	-35.9188	hypo	protein_coding	LTB4R	0	1	1	0	0	0
hypo	0	0	1	1	0	24785389	+	7.6e-22	6.64e-20	-42.6667	hypo	protein_coding	LTB4R	0	1	1	0	0	0
hypo	0	0	1	1	0	24785390	-	3.48e-23	3.48e-21	-38.7581	hypo	protein_coding	LTB4R	0	1	1	0	0	0
hypo	0	0	1	1	0	24785409	+	2.06e-09	4.17e-08	-31.9734	hypo	protein_coding	LTB4R	0	1	1	0	0	0
hypo	0	0	1	1	0	24785420	+	1.41e-12	4.38e-11	-32.4104	hypo	protein_coding	LTB4R	0	1	1	0	0	0
hypo	0	0	1	1	0	24785463	-	4.05e-24	4.46e-22	-27.9175	hypo	protein_coding	LTB4R	0	1	1	0	0	0
hypo	0	0	1	1	0	24785474	-	2.28e-34	6.63e-32	-32.8965	hypo	protein_coding	LTB4R	0	1	1	0	0	0
hypo	0	0	1	1	0	24785489	-	5.27e-27	7.71e-25	-27.1004	hypo	protein_coding	LTB4R	0	1	1	0	0	0
hypo	0	0	1	1	0	24785514	+	2.3e-32	5.55e-30	-33.5966	hypo	protein_coding	LTB4R	0	1	1	0	0	0
hypo	0	0	1	1	0	24785518	+	4.23e-26	5.65e-24	-32.7468	hypo	protein_coding	LTB4R	0	1	1	0	0	0
hypo	0	0	1	1	0	24785547	+	4.89e-26	6.48e-24	-29.1992	hypo	protein_coding	LTB4R	0	1	1	0	0	0
hypo	0	0	1	1	0	24785550	+	3.1e-30	6.2e-28	-31.5631	hypo	protein_coding	LTB4R	0	1	1	0	0	0
hypo	0	0	1	1	0	24785592	-	1.1e-38	4.7e-36	-43.1755	hypo	protein_coding	LTB4R	0	1	1	0	0	0
hypo	0	0	1	1	0	24785597	-	7.48e-46	5.76e-43	-44.4015	hypo	protein_coding	LTB4R	0	1	1	0	0	0
hypo	0	0	1	1	0	24785599	-	3.65e-38	1.48e-35	-42.9371	hypo	protein_coding	LTB4R	0	1	1	0	0	0
hypo	0	0	1	1	0	24785601	-	1.1e-42	6.57e-40	-44.6091	hypo	protein_coding	LTB4R	0	1	1	0	0	0
hypo	0	0	1	1	0	24785608	-	1.28e-38	5.4e-36	-42.6647	hypo	protein_coding	LTB4R	0	1	1	0	0	0
hypo	0	0	1	1	0	24785619	+	1e-49	1.07e-46	-45.1194	hypo	protein_coding	LTB4R	0	1	1	0	0	0
hypo	0	0	1	1	0	24785631	+	3.11e-44	2.1e-41	-44.7115	hypo	protein_coding	LTB4R	0	1	1	0	0	0
hypo	0	0	1	1	0	24785641	+	1.24e-38	5.24e-36	-40.7205	hypo	protein_coding	LTB4R	0	1	1	0	0	0
hypo	0	0	1	1	0	24785656	+	1.94e-33	5.17e-31	-36.7622	hypo	protein_coding	LTB4R	0	1	1	0	0	0
hypo	0	0	1	1	0	24785661	+	3.05e-48	2.9e-45	-46.4443	hypo	protein_coding	LTB4R	0	1	1	0	0	0
hypo	0	0	1	1	0	24785677	-	8.52e-46	6.51e-43	-37.9647	hypo	protein_coding	LTB4R	0	1	1	0	0	0
hypo	0	0	1	1	0	24785695	-	1.88e-32	4.57e-30	-33.2716	hypo	protein_coding	LTB4R	0	1	1	0	0	0
hypo	0	0	1	1	0	24785704	-	2.56e-54	4.16e-51	-44.3129	hypo	protein_coding	LTB4R	0	1	1	0	0	0
hypo	0	0	1	1	0	24785713	-	9.25e-40	4.31e-37	-35.9091	hypo	protein_coding	LTB4R	0	1	1	0	0	0
hypo	0	0	1	0	0	25043007	+	3.01e-12	8.96e-11	-25.2033	hypo	protein_coding	CTSG	0	1	0	0	0	0
hypo	0	0	1	0	0	25043080	-	2.21e-06	2.74e-05	-41.2121	hypo	protein_coding	CTSG	0	0	0	0	0	1
hypo	0	1	1	0	0	25071543	-	2e-06	2.5e-05	-26.7421	hypo	protein_coding	GZMH	0	0	0	0	0	0
hypo	0	1	1	0	0	25071552	-	9.44e-07	1.25e-05	-26.2055	hypo	protein_coding	GZMH	0	0	0	0	0	0
hypo	0	0	1	0	0	25108619	-	1.09e-09	2.3e-08	-28.2833	hypo	protein_coding	GZMB	0	0	0	0	0	0
hypo	0	0	0	0	0	25898232	+	3.06e-22	2.79e-20	-29.6569	hypo	protein_coding	STXBP6	0	0	0	0	0	0
hypo	0	0	0	0	0	26169731	-	1e-17	5.68e-16	-26.1782	hypo	protein_coding	STXBP6	0	0	0	0	0	0
hypo	0	0	0	0	0	4279229	+	1.04e-09	2.19e-08	-38.7963	hypo	lincRNA	LINC01777	0	0	0	0	0	0
hypo	0	0	0	0	0	4279250	+	2.69e-12	8.08e-11	-43.7229	hypo	lincRNA	LINC01777	0	0	0	0	0	0
hypo	0	0	0	0	0	4279990	+	1.46e-17	8.09e-16	-30.1156	hypo	lincRNA	LINC01777	0	0	0	0	0	0
hypo	1	0	0	0	0	28142496	+	1.75e-14	6.86e-13	-32.6059	hypo	miRNA	MIR3171	0	0	0	0	0	0
hypo	0	0	0	0	0	28151033	+	8.65e-11	2.13e-09	-29.6846	hypo	miRNA	MIR3171	0	0	0	0	0	0
hypo	0	0	0	0	0	28273838	+	4.08e-28	6.65e-26	-25.2326	hypo	miRNA	MIR3171	0	0	0	0	0	0
hypo	0	0	0	0	0	28273854	+	3.3e-24	3.66e-22	-27.8905	hypo	miRNA	MIR3171	0	0	0	0	0	0
hypo	0	0	0	0	0	28273883	-	5.96e-07	8.17e-06	-27.4336	hypo	miRNA	MIR3171	0	0	0	0	0	0
hypo	0	0	0	0	0	28315656	-	6.09e-08	9.86e-07	-25.4902	hypo	miRNA	MIR3171	0	0	0	0	0	0
hypo	0	0	0	0	0	28315662	-	5.26e-09	1e-07	-28.0183	hypo	miRNA	MIR3171	0	0	0	0	0	0
hypo	0	0	0	0	0	28315666	-	7.05e-08	1.13e-06	-25.2755	hypo	miRNA	MIR3171	0	0	0	0	0	0
hypo	0	0	0	0	0	28315733	+	1.39e-05	0.000147432	-30.7476	hypo	miRNA	MIR3171	0	0	0	0	0	0
hypo	0	1	1	0	0	28787663	-	1.61e-07	2.44e-06	-25.3661	hypo	-	FOXG1-AS1	0	0	0	0	0	0
hypo	0	1	1	0	0	28787673	-	1.46e-07	2.23e-06	-25.5141	hypo	-	FOXG1-AS1	0	0	0	0	0	0
hypo	0	1	1	0	0	28787699	-	8.05e-10	1.73e-08	-29.4657	hypo	-	FOXG1-AS1	0	0	0	0	0	0
hyper	1	1	1	1	0	29254712	-	4.96e-19	3.24e-17	-33.639	hypo	lincRNA	LINC02282	1	0	1	0	0	1
hyper	0	0	0	0	0	29920156	-	1.91e-10	4.49e-09	-39.6446	hypo	protein_coding	PRKD1	0	0	0	0	0	0
hypo	1	1	1	1	0	36987589	-	7.31e-13	2.35e-11	35.0744	hyper	antisense	NKX2-1-AS1	1	0	1	0	0	1
hypo	1	1	1	1	1	36990378	+	3.38e-38	1.37e-35	30.4168	hyper	protein_coding	NKX2-1	1	0	1	0	0	1
hypo	1	1	1	1	1	36990383	+	2.09e-33	5.58e-31	30.0468	hyper	protein_coding	NKX2-1	1	0	1	0	0	1
hypo	1	1	1	1	1	36990384	-	1.45e-22	1.36e-20	26.0363	hyper	protein_coding	NKX2-1	1	0	1	0	0	1
hypo	1	1	1	1	1	36990390	+	1.55e-38	6.49e-36	31.7128	hyper	protein_coding	NKX2-1	1	0	1	0	0	1
hypo	1	1	1	1	1	36990391	-	1.18e-30	2.45e-28	30.5622	hyper	protein_coding	NKX2-1	1	0	1	0	0	1
hypo	1	1	1	1	1	36990406	+	1.04e-34	3.12e-32	32.6236	hyper	protein_coding	NKX2-1	1	0	1	0	0	1
hypo	1	1	1	1	1	36990409	+	7.21e-28	1.15e-25	31.5418	hyper	protein_coding	NKX2-1	1	0	1	0	0	1
hypo	1	1	1	1	1	36990411	+	3.48e-19	2.31e-17	25.259	hyper	protein_coding	NKX2-1	1	0	1	0	0	1
hypo	1	1	1	1	1	36990412	-	2.28e-21	1.89e-19	26.4936	hyper	protein_coding	NKX2-1	1	0	1	0	0	1
hypo	1	1	1	1	1	36990431	-	1.2e-24	1.4e-22	28.1499	hyper	protein_coding	NKX2-1	0	0	1	0	0	1
hypo	0	0	0	0	0	4402103	+	3.78e-21	3.08e-19	-38.7941	hypo	lincRNA	LINC01777	0	0	0	0	0	0
hypo	0	0	0	0	0	4402141	+	1.89e-25	2.37e-23	-36.4538	hypo	lincRNA	LINC01777	0	0	0	0	0	0
hypo	0	0	0	0	0	4402210	-	1.11e-15	5.02e-14	-40.614	hypo	lincRNA	LINC01777	0	0	0	0	0	0
hypo	0	0	1	0	0	44351108	-	4.92e-24	5.38e-22	-25.9443	hypo	miRNA	MIR6079	0	0	0	0	0	1
hypo	0	0	1	0	0	47501750	-	0.00155418	0.00983092	-26.931	hypo	protein_coding	MDGA2	0	0	0	0	0	1
hyper	0	1	1	1	0	48143530	+	2.11e-21	1.76e-19	-25.888	hypo	protein_coding	MDGA2	1	0	1	0	0	1
hypo	0	0	0	0	0	48483101	+	5.62e-07	7.75e-06	-40.1268	hypo	lincRNA	LINC00648	0	0	0	0	0	0
hypo	0	0	0	0	0	4485705	-	1.35e-05	0.000143321	-30.5896	hypo	lincRNA	LINC01777	0	0	0	0	0	0
hypo	0	0	0	0	0	4485733	-	2.73e-05	0.000272262	-26.7841	hypo	lincRNA	LINC01777	0	0	0	0	0	0
hypo	0	0	0	0	0	4485767	+	4.3e-11	1.1e-09	-32.5634	hypo	lincRNA	LINC01777	0	0	0	0	0	0
hypo	0	0	0	0	0	4485778	+	3.04e-08	5.15e-07	-29.6429	hypo	lincRNA	LINC01777	0	0	0	0	0	0
hypo	0	0	0	0	0	4485779	-	1.99e-29	3.68e-27	-42.548	hypo	lincRNA	LINC01777	0	0	0	0	0	0
hyper	0	1	1	0	1	44874528	-	1.94e-26	2.68e-24	-35.6101	hypo	protein_coding	RNF220	0	0	0	1	0	1
hyper	0	1	1	0	1	44874567	-	1.65e-23	1.71e-21	-35.5843	hypo	protein_coding	RNF220	0	0	0	1	0	1
hypo	0	0	0	0	0	49316706	+	6.64e-24	7.17e-22	-44.1304	hypo	protein_coding	RPS29	0	0	0	0	0	0
hypo	0	0	0	0	0	49628575	-	2.11e-34	6.13e-32	-38.1757	hypo	protein_coding	RPS29	0	0	0	0	0	0
hypo	0	0	0	0	0	49763947	+	8.77e-08	1.38e-06	-35.8609	hypo	protein_coding	RPS29	0	0	0	0	0	0
hypo	0	0	0	0	0	49764051	-	5.57e-42	3.13e-39	-44.2708	hypo	protein_coding	RPS29	0	0	0	0	0	0
hypo	0	0	0	0	0	4520784	-	1.99e-07	2.96e-06	-25.6176	hypo	lincRNA	LINC01777	0	0	0	0	0	0
hypo	0	0	0	0	0	4520818	-	1.84e-11	4.96e-10	-26.087	hypo	lincRNA	LINC01777	0	0	0	0	0	0
hypo	0	0	0	0	0	4527470	+	1.71e-25	2.15e-23	-36.0698	hypo	lincRNA	LINC01777	0	0	0	0	0	0
hypo	0	0	0	0	0	4541798	+	5.14e-19	3.35e-17	-33.5235	hypo	lincRNA	LINC01777	0	0	0	0	0	0
hypo	0	0	0	0	0	4541821	+	3.44e-12	1.02e-10	-26.0687	hypo	lincRNA	LINC01777	0	0	0	0	0	0
hypo	0	0	1	0	1	54417206	+	2.39e-11	6.35e-10	-30.7051	hypo	miRNA	MIR5580	0	1	0	1	0	0
hypo	0	0	1	0	1	54417210	+	8.62e-18	4.92e-16	-40.1449	hypo	miRNA	MIR5580	0	1	0	1	0	0
hypo	0	0	1	0	1	54417301	-	4.26e-27	6.29e-25	-39.6633	hypo	miRNA	MIR5580	0	1	0	1	0	0
hyper	1	1	1	1	1	54420372	+	4.64e-26	6.17e-24	-34.7101	hypo	protein_coding	BMP4	1	0	1	0	0	1
hyper	1	1	1	1	1	54420382	+	3.07e-31	6.68e-29	-37.7293	hypo	protein_coding	BMP4	1	0	1	0	0	1
hyper	1	1	1	1	1	54420386	+	4.63e-28	7.49e-26	-39.8047	hypo	protein_coding	BMP4	1	0	1	0	0	1
hyper	1	1	1	1	1	54420389	+	4.77e-32	1.12e-29	-37.7972	hypo	protein_coding	BMP4	1	0	1	0	0	1
hyper	1	1	1	1	1	54420391	+	4.46e-28	7.23e-26	-37.797	hypo	protein_coding	BMP4	1	0	1	0	0	1
hyper	0	0	1	0	0	57126376	-	1.35e-16	6.74e-15	-25.6457	hypo	protein_coding	TMEM260	0	0	0	0	0	0
hyper	0	1	1	1	0	58332573	-	1.12e-14	4.48e-13	-26.2807	hypo	protein_coding	SLC35F4	1	1	1	0	0	0
hypo	0	1	1	1	0	59930990	-	2.72e-14	1.04e-12	34.2857	hyper	protein_coding	GPR135	0	1	1	0	0	0
hypo	0	1	1	1	0	60386706	-	4.9e-07	6.82e-06	-25.9048	hypo	protein_coding	LRRC9	1	0	1	0	0	1
hypo	0	1	1	1	0	60386731	+	5.53e-17	2.88e-15	-35.9686	hypo	protein_coding	LRRC9	1	0	1	0	0	1
hypo	0	1	1	1	0	60386732	-	9.42e-09	1.73e-07	-38.0728	hypo	protein_coding	LRRC9	1	0	1	0	0	1
hypo	0	0	0	0	1	61104718	-	7.25e-14	2.64e-12	-27.2882	hypo	-	SALRNA1	0	0	0	1	0	0
hypo	0	0	0	0	1	61104720	-	2.21e-19	1.5e-17	-31.1926	hypo	-	SALRNA1	0	0	0	1	0	0
hyper	0	1	1	0	0	61849824	+	7.57e-07	1.02e-05	-26.3284	hypo	protein_coding	PRKCH	0	0	0	0	0	1
hyper	1	0	1	1	0	62584091	-	2.02e-33	5.4e-31	-39.887	hypo	-	LINC00643	1	1	1	0	0	0
hyper	1	0	1	1	0	62584098	-	2.46e-30	4.96e-28	-34.2831	hypo	-	LINC00643	1	1	1	0	0	0
hyper	1	0	1	1	0	62584109	-	6.51e-27	9.43e-25	-33.7769	hypo	-	LINC00643	1	1	1	0	0	0
hyper	0	0	0	0	0	63581030	-	2.56e-06	3.13e-05	-25.3305	hypo	protein_coding	KCNH5	0	0	0	0	0	0
hyper	0	0	0	0	0	63581067	-	1.32e-13	4.64e-12	-26.9388	hypo	protein_coding	KCNH5	0	0	0	0	0	0
hypo	0	0	0	0	0	4655688	-	8.58e-06	9.48e-05	-26.7045	hypo	protein_coding	AJAP1	0	0	0	0	0	0
hyper	0	0	0	0	0	66327011	-	8.91e-11	2.19e-09	-25.1861	hypo	miRNA	MIR625	0	0	0	0	0	0
hypo	0	0	0	0	0	4671787	-	1.86e-07	2.79e-06	-29.0754	hypo	protein_coding	AJAP1	0	0	0	0	0	0
hypo	0	0	0	0	0	4671869	+	7.53e-07	1.01e-05	-26.6667	hypo	protein_coding	AJAP1	0	0	0	0	0	0
hypo	0	0	0	0	0	4675325	-	7.59e-11	1.88e-09	-30.835	hypo	protein_coding	AJAP1	0	0	0	0	0	0
hypo	0	0	1	0	0	68953328	-	2.02e-13	6.96e-12	29.3421	hyper	-	LOC100996664	0	0	0	0	0	1
hypo	0	0	0	0	0	4697852	+	3.59e-18	2.13e-16	-44.839	hypo	protein_coding	AJAP1	0	0	0	0	0	0
hyper	0	0	1	0	0	69970506	-	3.49e-18	2.08e-16	-33.6951	hypo	protein_coding	PLEKHD1	0	0	0	0	0	1
hypo	0	0	1	0	0	70175588	+	2.46e-21	2.04e-19	40.2505	hyper	protein_coding	SRSF5	0	1	0	0	0	0
hypo	0	1	1	0	0	70748984	+	6.92e-06	7.79e-05	29.1317	hyper	transcribed_processed_pseudogene	ADAM21P1	0	0	0	0	0	0
hyper	0	1	1	1	1	73706426	-	1.74e-12	5.35e-11	-27.2075	hypo	protein_coding	PAPLN	0	0	1	0	0	1
hypo	0	0	1	0	0	73718030	+	0.00137934	0.00886799	26.9392	hyper	-	LOC101928123	0	0	0	0	0	1
hyper	0	0	1	0	0	74445028	+	1.47e-09	3.05e-08	-34.1263	hypo	protein_coding	FAM161B	0	0	0	0	0	1
hyper	0	1	1	1	0	74707219	+	2.63e-16	1.27e-14	-28.7195	hypo	protein_coding	VSX2	0	0	1	0	0	1
hyper	0	1	1	1	0	74707491	-	5.14e-31	1.1e-28	-28.6589	hypo	protein_coding	VSX2	0	0	1	0	0	1
hyper	0	1	1	1	0	74707503	-	9.88e-35	2.97e-32	-31.3061	hypo	protein_coding	VSX2	0	0	1	0	0	1
hypo	0	1	1	0	0	4760251	-	1.59e-12	4.92e-11	-29.137	hypo	protein_coding	AJAP1	0	0	0	0	0	1
hyper	0	0	0	0	1	76819453	-	1.22e-14	4.86e-13	-32.0269	hypo	protein_coding	ESRRB	0	0	0	1	0	0
hyper	0	0	0	0	1	76819460	-	3.23e-21	2.65e-19	-33.6181	hypo	protein_coding	ESRRB	0	0	0	1	0	0
hypo	1	1	1	0	0	77294437	+	1.09e-08	1.99e-07	-25.6709	hypo	protein_coding	LRRC74A	0	0	0	0	0	1
hypo	0	0	0	0	0	77387265	+	2.01e-39	9.14e-37	34.4485	hyper	lincRNA	LINC01629	0	0	0	0	0	0
hypo	0	0	0	0	0	77387288	+	6.04e-29	1.07e-26	27.688	hyper	lincRNA	LINC01629	0	0	0	0	0	0
hypo	0	0	0	0	0	77387340	-	2.35e-07	3.45e-06	28.7638	hyper	lincRNA	LINC01629	0	0	0	0	0	0
hypo	0	0	0	0	0	77387344	+	3.27e-29	5.92e-27	27.9511	hyper	lincRNA	LINC01629	0	0	0	0	0	0
hypo	0	0	0	0	0	77387434	-	5.14e-13	1.69e-11	31.3514	hyper	lincRNA	LINC01629	0	0	0	0	0	0
hyper	0	0	1	0	0	77600135	+	1.99e-12	6.07e-11	-26.3664	hypo	protein_coding	ZDHHC22	0	1	0	0	0	0
hyper	0	0	1	0	0	77600172	-	9.2e-23	8.84e-21	-29.2888	hypo	protein_coding	ZDHHC22	0	1	0	0	0	0
hyper	0	0	1	0	0	77600182	-	2.72e-16	1.31e-14	-28.966	hypo	protein_coding	ZDHHC22	0	1	0	0	0	0
hyper	0	0	1	0	0	77600184	-	5.84e-22	5.16e-20	-28.8049	hypo	protein_coding	ZDHHC22	0	1	0	0	0	0
hyper	0	0	1	0	0	77600218	-	8.72e-33	2.2e-30	-32.5202	hypo	protein_coding	ZDHHC22	0	1	0	0	0	0
hypo	0	1	1	0	0	77791326	+	1.21e-07	1.87e-06	25.301	hyper	protein_coding	GSTZ1	0	0	0	0	0	1
hypo	0	1	1	0	0	77791401	-	2.01e-29	3.72e-27	40.3523	hyper	protein_coding	GSTZ1	0	0	0	0	0	1
hypo	0	0	0	0	0	80931165	-	9.13e-23	8.78e-21	-25.6053	hypo	protein_coding	DIO2	0	0	0	0	0	0
hypo	0	1	1	0	0	82196673	+	1.45e-26	2.03e-24	-36.9929	hypo	lincRNA	LINC01467	0	0	0	0	0	0
hypo	0	1	1	0	0	82213368	+	3.59e-06	4.27e-05	-26.5039	hypo	lincRNA	LINC01467	0	0	0	0	0	0
hypo	0	0	1	0	0	82414486	-	3.66e-06	4.34e-05	-26.1905	hypo	lincRNA	LINC01467	0	0	0	0	0	0
hypo	0	0	0	0	0	87818803	-	1.72e-06	2.17e-05	26.6667	hyper	lincRNA	LINC01148	0	0	0	0	0	0
hypo	0	1	1	0	0	87928098	+	8.67e-10	1.86e-08	31.005	hyper	protein_coding	GALC	0	0	0	0	0	0
hypo	0	0	1	0	0	91022326	+	6.61e-05	0.000604629	-35.1334	hypo	-	LOC105370619	0	0	0	0	0	1
hypo	0	0	1	0	0	91022381	-	6.61e-38	2.61e-35	-38.1878	hypo	-	LOC105370619	0	0	0	0	0	1
hypo	0	0	1	0	0	91022399	-	6.9e-36	2.31e-33	-36.8104	hypo	-	LOC105370619	0	0	0	0	0	1
hyper	0	0	1	0	0	91167666	-	5.68e-10	1.25e-08	25.8478	hyper	antisense	LOC105370622	0	0	0	0	0	1
hypo	0	0	1	0	0	91842111	-	8.66e-09	1.6e-07	35.8209	hyper	protein_coding	CCDC88C	0	0	0	0	0	1
hypo	0	0	1	0	0	91842117	-	1.86e-09	3.79e-08	38.5714	hyper	protein_coding	CCDC88C	0	0	0	0	0	1
hypo	0	0	1	0	0	91843696	+	1.15e-14	4.59e-13	26.4368	hyper	protein_coding	CCDC88C	0	0	0	0	0	1
hypo	0	0	1	0	0	91843775	-	5.07e-07	7.05e-06	25.9606	hyper	protein_coding	CCDC88C	0	0	0	0	0	1
hypo	0	0	1	0	0	91843811	+	1.62e-20	1.24e-18	32.4581	hyper	protein_coding	CCDC88C	0	0	0	0	0	1
hypo	0	0	1	0	0	91843812	-	2.52e-06	3.08e-05	25.1137	hyper	protein_coding	CCDC88C	0	0	0	0	0	1
hypo	0	0	1	0	0	91843819	+	1.72e-14	6.75e-13	29.4671	hyper	protein_coding	CCDC88C	0	0	0	0	0	1
hypo	0	0	1	0	0	91843844	+	5.07e-13	1.67e-11	27.4794	hyper	protein_coding	CCDC88C	0	0	0	0	0	1
hypo	0	0	1	0	0	91843899	-	1.45e-12	4.5e-11	27.0752	hyper	protein_coding	CCDC88C	0	0	0	0	0	1
hypo	0	0	1	0	0	91866816	+	9.7e-23	9.3e-21	26.2364	hyper	protein_coding	CCDC88C	0	0	0	0	0	1
hypo	0	0	1	0	0	91866817	-	2.68e-22	2.46e-20	27.5839	hyper	protein_coding	CCDC88C	0	0	0	0	0	1
hypo	0	0	1	0	0	91866822	+	1.08e-30	2.25e-28	28.4301	hyper	protein_coding	CCDC88C	0	0	0	0	0	1
hypo	0	0	1	0	0	91866823	-	1.91e-24	2.18e-22	26.5879	hyper	protein_coding	CCDC88C	0	0	0	0	0	1
hypo	0	0	1	0	1	91881558	-	2.49e-16	1.21e-14	29.7176	hyper	protein_coding	CCDC88C	0	0	0	1	0	1
hypo	0	0	1	0	1	91881569	-	5.72e-16	2.66e-14	31.6103	hyper	protein_coding	CCDC88C	0	0	0	1	0	1
hypo	0	0	1	0	1	91881581	-	2.12e-08	3.68e-07	27.0351	hyper	protein_coding	CCDC88C	0	0	0	1	0	1
hypo	0	0	1	0	0	92829270	-	5.31e-25	6.37e-23	29.4511	hyper	protein_coding	SLC24A4	0	0	0	0	0	1
hypo	0	1	1	0	0	93016274	-	0.000300085	0.00233783	25.7371	hyper	protein_coding	RIN3	0	0	0	0	0	1
hyper	0	0	1	0	0	93116608	-	2.94e-12	8.77e-11	-27.1038	hypo	protein_coding	RIN3	0	0	0	0	0	1
hypo	0	0	1	0	0	93425286	-	2.9e-07	4.21e-06	28.9908	hyper	protein_coding	CHGA	0	0	0	0	0	1
hypo	0	0	1	0	0	93425737	+	1.54e-15	6.82e-14	26.7725	hyper	protein_coding	CHGA	0	0	0	0	0	1
hypo	0	0	1	0	0	93425738	-	1.9e-36	6.65e-34	38.1891	hyper	protein_coding	CHGA	0	0	0	0	0	1
hypo	0	0	1	0	0	93425743	-	2.9e-29	5.28e-27	35.5118	hyper	protein_coding	CHGA	0	0	0	0	0	1
hypo	0	0	1	0	0	93425746	-	1.28e-34	3.8e-32	32.0307	hyper	protein_coding	CHGA	0	0	0	0	0	1
hypo	0	0	1	0	0	93426338	+	2.63e-05	0.000262678	31.3043	hyper	protein_coding	CHGA	0	0	0	0	0	1
hypo	0	0	1	0	0	93426339	-	3.25e-21	2.66e-19	30.7341	hyper	protein_coding	CHGA	0	0	0	0	0	1
hypo	0	0	1	0	0	93426501	-	6.75e-10	1.47e-08	33.4341	hyper	protein_coding	CHGA	0	0	0	0	0	1
hypo	0	0	0	0	0	94325352	+	1.06e-19	7.49e-18	-25.1788	hypo	protein_coding	FAM181A	0	0	0	0	0	0
hypo	0	0	0	0	0	94325355	+	6.81e-23	6.63e-21	-25.9762	hypo	protein_coding	FAM181A	0	0	0	0	0	0
hypo	0	0	0	0	0	94325365	+	1.55e-36	5.47e-34	-33.0708	hypo	protein_coding	FAM181A	0	0	0	0	0	0
hypo	0	0	0	0	0	94325480	-	4.64e-06	5.4e-05	-27.6923	hypo	protein_coding	FAM181A	0	0	0	0	0	0
hypo	0	0	1	0	0	94908409	-	5.62e-18	3.27e-16	-25.213	hypo	protein_coding	SERPINA11	0	0	0	0	0	0
hypo	0	0	0	0	0	95511329	+	0.000183356	0.00150867	-29.1358	hypo	protein_coding	DICER1	0	0	0	0	0	0
hypo	0	0	0	0	0	95511342	+	1.28e-05	0.00013658	-29.7756	hypo	protein_coding	DICER1	0	0	0	0	0	0
hypo	0	0	0	0	0	95511534	-	4.3e-08	7.12e-07	-28.7349	hypo	protein_coding	DICER1	0	0	0	0	0	0
hypo	0	0	0	0	0	96570930	+	2.48e-07	3.64e-06	28.9695	hyper	protein_coding	C14orf132	0	0	0	0	0	0
hypo	0	0	0	0	0	96570950	-	1.42e-26	2e-24	30.2699	hyper	protein_coding	C14orf132	0	0	0	0	0	0
hypo	0	0	0	0	0	96570985	-	1.96e-30	3.98e-28	31.0721	hyper	protein_coding	C14orf132	0	0	0	0	0	0
hyper	1	0	0	1	0	97058983	+	4.3e-12	1.26e-10	-27.2596	hypo	protein_coding	PAPOLA	0	0	1	0	0	0
hyper	0	0	0	1	0	97499941	-	1.02e-23	1.08e-21	-27.0307	hypo	sense_overlapping	LINC00618	0	0	1	0	0	0
hypo	0	0	0	0	0	97858201	+	3.96e-17	2.1e-15	32.5746	hyper	lincRNA	LINC02325	0	0	0	0	0	0
hypo	0	0	0	0	0	98334587	-	5.21e-13	1.71e-11	37.288	hyper	lincRNA	LINC01550	0	0	0	0	0	0
hypo	0	1	1	0	0	98630051	-	1.49e-25	1.89e-23	42.6819	hyper	lincRNA	LINC01550	0	0	0	0	0	0
hypo	0	1	1	0	0	98637748	+	2.56e-08	4.4e-07	31.9987	hyper	lincRNA	LINC01550	0	0	0	0	0	0
hypo	0	0	0	0	0	98692949	+	1.41e-11	3.85e-10	-29.7369	hypo	lincRNA	LINC01550	0	0	0	0	0	0
hypo	0	0	0	0	0	98693837	+	1.76e-20	1.34e-18	25.6361	hyper	lincRNA	LINC01550	0	0	0	0	0	0
hypo	0	0	0	0	0	98693844	+	2.8e-22	2.56e-20	26.6312	hyper	lincRNA	LINC01550	0	0	0	0	0	0
hypo	0	0	0	0	0	98768479	-	5.77e-14	2.12e-12	33.6166	hyper	lincRNA	LINC01550	0	0	0	0	0	0
hypo	0	0	0	0	0	98847260	-	3.66e-21	2.98e-19	31.0027	hyper	protein_coding	C14orf177	0	0	0	0	0	0
hypo	0	0	0	0	0	98897056	+	3.25e-08	5.48e-07	26.9523	hyper	protein_coding	C14orf177	0	0	0	0	0	0
hypo	0	0	0	0	0	99416351	+	2.66e-32	6.38e-30	32.6273	hyper	protein_coding	C14orf177	0	0	0	0	0	0
hypo	0	0	0	0	0	99478593	-	6.49e-09	1.22e-07	26.0962	hyper	protein_coding	BCL11B	0	0	0	0	0	0
hypo	0	0	0	0	0	99484172	+	8.71e-27	1.25e-24	38.5032	hyper	protein_coding	BCL11B	0	0	0	0	0	0
hypo	0	0	0	0	0	99484289	-	9.07e-19	5.77e-17	36.6804	hyper	protein_coding	BCL11B	0	0	0	0	0	0
hypo	0	0	0	0	0	99499242	+	5.87e-16	2.73e-14	30.5526	hyper	protein_coding	BCL11B	0	0	0	0	0	0
hypo	0	0	0	0	0	99506229	+	1.07e-15	4.83e-14	27.614	hyper	protein_coding	BCL11B	0	0	0	0	0	0
hypo	0	0	0	0	0	99507678	-	1.72e-17	9.51e-16	29.5389	hyper	protein_coding	BCL11B	0	0	0	0	0	0
hypo	0	0	0	0	0	99561337	+	1.02e-19	7.17e-18	26.4651	hyper	protein_coding	BCL11B	0	0	0	0	0	0
hypo	0	0	0	0	0	99601037	-	6.36e-07	8.68e-06	33.2219	hyper	protein_coding	BCL11B	0	0	0	0	0	0
hypo	1	0	0	0	0	99624023	-	1.38e-07	2.11e-06	34.2905	hyper	protein_coding	BCL11B	0	0	0	0	0	0
hypo	0	1	1	0	0	99650423	-	1.85e-05	0.000191048	27.1202	hyper	protein_coding	BCL11B	0	0	0	0	0	1
hypo	0	1	1	0	0	99679622	+	4.72e-24	5.16e-22	31.5491	hyper	protein_coding	BCL11B	0	0	0	0	0	1
hypo	0	1	1	0	0	99690870	-	3.17e-17	1.7e-15	34.0423	hyper	protein_coding	BCL11B	0	0	0	0	0	1
hyper	0	1	1	1	0	99712884	+	5.44e-17	2.84e-15	26.4307	hyper	protein_coding	BCL11B	0	0	1	0	0	1
hyper	0	1	1	1	0	99712885	-	2.28e-14	8.81e-13	36.2891	hyper	protein_coding	BCL11B	0	0	1	0	0	1
hypo	0	1	1	0	0	99720971	+	7.38e-29	1.29e-26	30.0179	hyper	protein_coding	BCL11B	0	0	0	0	0	1
hyper	0	1	1	1	0	99736073	+	2.22e-33	5.9e-31	-46.3519	hypo	protein_coding	BCL11B	0	0	1	0	0	1
hyper	0	1	1	1	0	99736084	+	2.09e-13	7.19e-12	-31.2494	hypo	protein_coding	BCL11B	0	0	1	0	0	1
hyper	0	1	1	1	0	99736085	-	3.17e-16	1.52e-14	-36.922	hypo	protein_coding	BCL11B	0	0	1	0	0	1
hyper	0	1	1	1	0	99736086	+	5.32e-42	3e-39	-50.0431	hypo	protein_coding	BCL11B	0	0	1	0	0	1
hyper	0	1	1	1	0	99736097	+	1.84e-36	6.45e-34	-49.232	hypo	protein_coding	BCL11B	0	0	1	0	0	1
hyper	0	1	1	1	0	99736104	+	2.05e-44	1.4e-41	-51.2775	hypo	protein_coding	BCL11B	0	0	1	0	0	1
hyper	0	1	1	1	0	99736105	-	1.36e-34	4.02e-32	-48.2646	hypo	protein_coding	BCL11B	0	0	1	0	0	1
hyper	0	1	1	1	0	99736106	+	6.74e-47	5.62e-44	-53.1364	hypo	protein_coding	BCL11B	0	0	1	0	0	1
hyper	0	1	1	1	0	99736107	-	7.4e-40	3.48e-37	-51.3149	hypo	protein_coding	BCL11B	0	0	1	0	0	1
hyper	0	0	0	1	1	99740586	-	1.73e-13	6.01e-12	-43.792	hypo	protein_coding	BCL11B	0	0	1	0	0	0
hyper	0	0	0	1	1	99740588	-	1.42e-13	4.98e-12	-43.1034	hypo	protein_coding	BCL11B	0	0	1	0	0	0
hyper	0	0	0	1	1	99740607	-	0.000124835	0.0010698	-26.631	hypo	protein_coding	BCL11B	0	0	1	0	0	0
hypo	0	1	1	0	0	99797173	-	6.19e-21	4.94e-19	27.7588	hyper	protein_coding	BCL11B	0	0	0	0	0	0
hypo	0	1	1	0	0	99797218	-	3.13e-21	2.57e-19	29.9645	hyper	protein_coding	BCL11B	0	0	0	0	0	0
hypo	0	0	0	0	0	99848669	-	1.04e-29	1.97e-27	40.3189	hyper	protein_coding	SETD3	0	0	0	0	0	0
hypo	0	0	0	0	0	99848673	-	7.07e-11	1.76e-09	26.1993	hyper	protein_coding	SETD3	0	0	0	0	0	0
hyper	0	0	0	0	0	5038106	+	3.51e-13	1.18e-11	-29.9669	hypo	protein_coding	AJAP1	0	0	0	0	0	0
hypo	0	0	0	1	1	50892553	+	1.94e-32	4.72e-30	-26.8308	hypo	protein_coding	DMRTA2	0	0	1	0	0	0
hypo	0	0	0	0	1	100464523	+	2.35e-05	0.000237008	-32.3529	hypo	lincRNA	LOC400464	0	0	0	1	0	0
hypo	0	0	1	0	1	100532781	+	0.0002946	0.00230005	27.3012	hyper	lincRNA	LOC400464	0	0	0	1	0	1
hypo	0	0	1	0	0	100635994	+	3.97e-06	4.68e-05	-25.629	hypo	protein_coding	ADAMTS17	0	0	0	0	0	1
hypo	0	0	1	0	0	100710154	+	5.04e-10	1.11e-08	33.2011	hyper	protein_coding	ADAMTS17	0	0	0	0	0	1
hypo	0	0	0	0	0	101253549	+	6.55e-18	3.79e-16	-37.4601	hypo	protein_coding	ASB7	0	0	0	0	0	0
hypo	0	0	0	0	0	101253563	+	1.53e-18	9.48e-17	-37.1143	hypo	protein_coding	ASB7	0	0	0	0	0	0
hypo	0	1	1	0	0	101267752	-	3.06e-09	6.04e-08	-25.8914	hypo	protein_coding	ASB7	0	0	0	0	0	0
hypo	0	1	1	0	0	101267785	+	5.54e-12	1.6e-10	-34.1709	hypo	protein_coding	ASB7	0	0	0	0	0	0
hypo	0	1	1	0	0	101267786	-	1.1e-16	5.54e-15	-33.3209	hypo	protein_coding	ASB7	0	0	0	0	0	0
hypo	0	1	1	0	0	101267824	+	5.01e-11	1.27e-09	-30.5908	hypo	protein_coding	ASB7	0	0	0	0	0	0
hypo	0	1	1	0	0	101267825	-	1.01e-12	3.21e-11	-26.5369	hypo	protein_coding	ASB7	0	0	0	0	0	0
hypo	0	1	1	0	0	101267834	+	3.27e-12	9.7e-11	-30.9776	hypo	protein_coding	ASB7	0	0	0	0	0	0
hypo	0	1	1	0	0	101267835	-	7.11e-16	3.27e-14	-29.8656	hypo	protein_coding	ASB7	0	0	0	0	0	0
hypo	0	1	1	0	0	101267848	+	6.51e-20	4.69e-18	-43.0014	hypo	protein_coding	ASB7	0	0	0	0	0	0
hypo	0	1	1	0	0	101267849	-	1.02e-16	5.19e-15	-31.8408	hypo	protein_coding	ASB7	0	0	0	0	0	0
hypo	0	1	1	0	0	101267876	+	4.74e-16	2.22e-14	-34.885	hypo	protein_coding	ASB7	0	0	0	0	0	0
hypo	0	1	1	0	0	101267890	+	7.53e-15	3.08e-13	-34.3621	hypo	protein_coding	ASB7	0	0	0	0	0	0
hypo	0	1	1	0	0	101267891	-	6.43e-18	3.72e-16	-29.4223	hypo	protein_coding	ASB7	0	0	0	0	0	0
hypo	0	1	1	0	0	101267904	-	9.81e-18	5.56e-16	-25.6478	hypo	protein_coding	ASB7	0	0	0	0	0	0
hypo	0	1	1	0	0	101267930	-	1.04e-22	9.97e-21	-40.659	hypo	protein_coding	ASB7	0	0	0	0	0	0
hypo	0	1	1	0	0	101324485	+	6.1e-15	2.52e-13	25.7297	hyper	protein_coding	ALDH1A3	0	0	0	0	0	0
hyper	0	0	1	0	0	101429766	-	4.28e-10	9.56e-09	-34.5266	hypo	protein_coding	ALDH1A3	0	0	0	0	0	1
hyper	0	1	1	0	0	101438229	+	7.31e-24	7.86e-22	37.5587	hyper	protein_coding	ALDH1A3	0	0	0	0	0	1
hypo	0	0	1	0	0	101504438	-	1.25e-08	2.26e-07	-39.5974	hypo	antisense	LOC101927751	0	0	0	0	0	1
hypo	0	0	1	0	0	101977591	+	5.88e-09	1.11e-07	25.6552	hyper	protein_coding	PCSK6	0	0	0	0	0	1
hypo	0	1	1	0	0	101991039	+	1.43e-11	3.92e-10	33.1477	hyper	protein_coding	PCSK6	0	0	0	0	0	1
hypo	0	1	1	0	0	101991040	-	3.1e-08	5.25e-07	28.8314	hyper	protein_coding	PCSK6	0	0	0	0	0	1
hypo	0	0	0	0	0	102076079	+	1.06e-06	1.38e-05	30.4683	hyper	protein_coding	PCSK6	0	0	0	0	0	0
hypo	0	0	0	1	0	20104609	+	1.72e-11	4.65e-10	-28.9494	hypo	transcribed_unprocessed_pseudogene	CHEK2P2	0	0	1	0	0	0
hyper	0	0	0	0	0	5222402	-	9.46e-05	0.000834895	-30.9524	hypo	-	-	0	0	0	0	0	0
hypo	0	0	0	0	0	22571753	+	7.2e-14	2.62e-12	26.6964	hyper	-	REREP3	0	0	0	0	0	0
hypo	0	0	0	0	0	22581847	-	1.46e-14	5.78e-13	-25.0308	hypo	-	REREP3	0	0	0	0	0	0
hyper	0	0	0	0	0	5227691	-	5.05e-26	6.68e-24	-33.8894	hypo	-	-	0	0	0	0	0	0
hyper	0	0	0	0	0	5227712	-	7.25e-19	4.66e-17	-29.6912	hypo	-	-	0	0	0	0	0	0
hyper	0	0	0	0	0	5227732	-	9.56e-34	2.63e-31	-35.0108	hypo	-	-	0	0	0	0	0	0
hypo	0	0	0	1	0	23455094	+	7.78e-12	2.2e-10	-28.0155	hypo	-	GOLGA8EP	0	0	1	0	0	0
hypo	0	0	0	1	0	23455121	+	7.92e-14	2.87e-12	-29.549	hypo	-	GOLGA8EP	0	0	1	0	0	0
hypo	0	0	0	1	0	23455135	+	8.27e-14	2.99e-12	-26.0143	hypo	-	GOLGA8EP	0	0	1	0	0	0
hypo	0	0	0	1	0	23455136	-	1.15e-14	4.62e-13	-32.0095	hypo	-	GOLGA8EP	0	0	1	0	0	0
hypo	0	0	0	1	0	23455141	+	1.28e-11	3.51e-10	-25.0984	hypo	-	GOLGA8EP	0	0	1	0	0	0
hypo	0	0	0	1	0	23455142	-	1.22e-08	2.2e-07	-27.141	hypo	-	GOLGA8EP	0	0	1	0	0	0
hypo	1	0	0	0	0	23891189	+	7.26e-24	7.81e-22	-33.0168	hypo	protein_coding	MAGEL2	0	1	0	0	0	0
hypo	1	0	0	0	0	23891213	+	3.54e-26	4.76e-24	-34.5746	hypo	protein_coding	MAGEL2	0	1	0	0	0	0
hypo	1	0	0	0	0	23891225	+	5.73e-20	4.14e-18	-30.7098	hypo	protein_coding	MAGEL2	0	1	0	0	0	0
hypo	1	0	0	0	0	23891228	+	5.01e-15	2.09e-13	-27.9284	hypo	protein_coding	MAGEL2	0	1	0	0	0	0
hypo	1	0	0	0	0	23891274	-	7.5e-18	4.31e-16	-32.843	hypo	protein_coding	MAGEL2	0	1	0	0	0	0
hypo	1	0	0	0	0	23891289	-	5.93e-11	1.49e-09	-28.2126	hypo	protein_coding	MAGEL2	0	1	0	0	0	0
hypo	0	0	0	0	0	23899994	-	2.49e-20	1.87e-18	26.6475	hyper	protein_coding	MAGEL2	0	0	0	0	0	0
hypo	0	0	0	0	0	24083683	+	5.32e-16	2.48e-14	27.8595	hyper	protein_coding	NDN	0	0	0	0	0	0
hypo	0	0	0	0	0	24083698	-	2.77e-08	4.74e-07	36.4063	hyper	protein_coding	NDN	0	0	0	0	0	0
hypo	0	1	1	0	1	52455486	-	1.28e-32	3.16e-30	31.6309	hyper	protein_coding	RAB3B	1	0	0	1	0	1
hypo	0	1	1	0	1	52455511	-	2.11e-31	4.68e-29	30.4951	hyper	protein_coding	RAB3B	1	0	0	1	0	1
hypo	0	1	1	0	1	52455514	-	9.58e-27	1.37e-24	30.9316	hyper	protein_coding	RAB3B	1	0	0	1	0	1
hypo	0	0	0	0	0	25039411	+	1.25e-10	3.02e-09	-26.1315	hypo	protein_coding	SNRPN	0	0	0	0	0	0
hypo	1	0	0	0	0	25067213	-	7.55e-15	3.09e-13	-35.3042	hypo	protein_coding	SNRPN	0	0	0	0	0	0
hypo	1	0	0	0	0	25496263	-	8.14e-05	0.00072926	-25.9149	hypo	snoRNA	SNORD115-44	1	0	0	0	0	0
hypo	0	0	1	0	0	25924820	+	1.77e-07	2.65e-06	27.498	hyper	miRNA	MIR4715	0	1	0	0	0	0
hypo	0	0	1	0	0	25926180	-	3.36e-06	4.02e-05	27.0595	hyper	miRNA	MIR4715	0	1	0	0	0	0
hypo	0	0	1	0	0	25926183	-	6.85e-08	1.1e-06	29.1369	hyper	miRNA	MIR4715	0	1	0	0	0	0
hypo	0	0	1	0	1	25957024	+	1.28e-17	7.17e-16	29.5302	hyper	miRNA	MIR4715	0	0	0	1	0	1
hypo	0	0	1	0	0	25974953	+	2e-05	0.000205482	28.2788	hyper	miRNA	MIR4715	0	0	0	0	0	1
hypo	0	0	1	0	0	25974954	-	8.76e-20	6.23e-18	28.7058	hyper	miRNA	MIR4715	0	0	0	0	0	1
hypo	0	0	1	0	0	25979134	-	5.95e-15	2.46e-13	27.0719	hyper	miRNA	MIR4715	0	0	0	0	0	1
hypo	0	1	1	0	0	26044503	+	3.58e-09	7e-08	26.3049	hyper	miRNA	MIR4715	0	0	0	0	0	1
hypo	0	1	1	0	0	26081118	-	1.31e-17	7.31e-16	26.6575	hyper	miRNA	MIR4715	0	0	0	0	0	1
hypo	0	1	1	0	0	26081122	-	7.43e-20	5.32e-18	27.0933	hyper	miRNA	MIR4715	0	0	0	0	0	1
hyper	1	1	1	1	0	26108145	+	2.42e-24	2.73e-22	-35.1183	hypo	protein_coding	ATP10A	1	1	1	0	0	0
hyper	1	0	0	1	0	26108372	-	9.6e-19	6.09e-17	-36.8389	hypo	protein_coding	ATP10A	1	0	1	0	0	0
hypo	0	1	1	0	0	26111353	-	1.9e-05	0.000195884	27.045	hyper	protein_coding	ATP10A	0	0	0	0	0	0
hypo	0	1	1	0	0	26111359	-	4.7e-08	7.75e-07	30.8824	hyper	protein_coding	ATP10A	0	0	0	0	0	0
hypo	0	0	0	0	0	26354902	-	9.58e-17	4.86e-15	-33.5442	hypo	lincRNA	LINC00929	0	0	0	0	0	0
hypo	0	0	1	0	0	26370966	+	1.77e-07	2.65e-06	-39.9179	hypo	lincRNA	LINC00929	0	1	0	0	0	1
hypo	0	0	0	0	0	26480874	-	1.35e-08	2.41e-07	-36.3617	hypo	lincRNA	LINC00929	0	0	0	0	0	0
hyper	0	1	1	1	0	27112917	+	9.07e-25	1.06e-22	-64.8655	hypo	protein_coding	GABRA5	1	0	1	0	0	1
hyper	0	1	1	1	0	27112926	+	5.18e-24	5.64e-22	-64.3453	hypo	protein_coding	GABRA5	1	0	1	0	0	1
hyper	0	1	1	1	0	27112937	+	1.21e-16	6.1e-15	-55.3062	hypo	protein_coding	GABRA5	1	0	1	0	0	1
hyper	0	1	1	1	0	27112944	+	4.19e-21	3.4e-19	-61.1872	hypo	protein_coding	GABRA5	1	0	1	0	0	1
hyper	0	1	1	1	0	27112946	+	2.16e-18	1.32e-16	-56.7774	hypo	protein_coding	GABRA5	1	0	1	0	0	1
hyper	0	1	1	1	0	27112955	+	1.31e-22	1.24e-20	-62.2651	hypo	protein_coding	GABRA5	1	0	1	0	0	1
hyper	0	1	1	1	0	27112957	+	3.76e-22	3.39e-20	-60.805	hypo	protein_coding	GABRA5	1	0	1	0	0	1
hyper	0	1	1	1	0	27112959	+	3.64e-22	3.29e-20	-62.7008	hypo	protein_coding	GABRA5	1	0	1	0	0	1
hyper	0	1	1	1	0	27113159	+	3.41e-28	5.59e-26	-40.5431	hypo	protein_coding	GABRA5	1	0	1	0	0	1
hypo	0	0	1	0	0	27573833	+	1.03e-05	0.000112339	-40.2639	hypo	antisense	GABRG3-AS1	0	0	0	0	0	1
hypo	0	0	1	0	0	27573897	-	4.67e-14	1.74e-12	-33.0299	hypo	antisense	GABRG3-AS1	0	0	0	0	0	1
hypo	0	0	1	0	0	28326190	+	3.03e-17	1.63e-15	-38.1085	hypo	protein_coding	OCA2	0	0	0	0	0	1
hyper	0	1	1	1	1	28344199	+	1.65e-08	2.92e-07	-28.0033	hypo	protein_coding	OCA2	1	0	1	0	0	1
hyper	1	0	0	0	1	28344630	+	0.000252815	0.00200824	-27.4476	hypo	protein_coding	OCA2	1	0	0	1	0	0
hyper	1	0	0	0	1	28344631	-	1.11e-13	3.96e-12	-33.8751	hypo	protein_coding	OCA2	1	0	0	1	0	0
hyper	1	0	0	0	1	28344635	-	3.84e-18	2.27e-16	-34.2998	hypo	protein_coding	OCA2	1	0	0	1	0	0
hyper	1	0	0	0	1	28344640	-	3.4e-17	1.82e-15	-34.6586	hypo	protein_coding	OCA2	1	0	0	1	0	0
hyper	1	0	0	0	1	28344648	-	5.55e-21	4.45e-19	-40.7811	hypo	protein_coding	OCA2	1	0	0	1	0	0
hyper	1	0	1	1	0	29034124	+	9.6e-07	1.27e-05	28.5467	hyper	transcribed_unprocessed_pseudogene	LOC100289656	1	1	1	0	0	0
hypo	1	1	1	1	0	29130682	+	4.66e-14	1.73e-12	-31.0256	hypo	protein_coding	GOLGA6L7	0	0	1	0	0	0
hyper	0	0	1	1	1	29407787	+	1.92e-07	2.87e-06	-27.1814	hypo	protein_coding	NSMCE3	0	0	1	0	0	1
hyper	0	0	1	1	1	29407792	+	2.98e-07	4.31e-06	-28.1157	hypo	protein_coding	NSMCE3	0	0	1	0	0	1
hypo	0	0	1	0	0	29518015	-	4.18e-17	2.21e-15	30.1543	hyper	protein_coding	NSMCE3	0	0	0	0	0	1
hypo	1	1	1	0	1	29968362	-	3.4e-24	3.78e-22	-34.3593	hypo	antisense	LOC100130111	0	0	0	1	0	1
hypo	0	0	0	0	0	29990374	+	2.07e-13	7.12e-12	33.0082	hyper	antisense	LOC100130111	0	0	0	0	0	0
hypo	0	0	0	0	0	29990437	-	1.44e-17	8.01e-16	36.252	hyper	antisense	LOC100130111	0	0	0	0	0	0
hypo	0	0	0	0	0	29990445	-	9.93e-17	5.03e-15	34.1983	hyper	antisense	LOC100130111	0	0	0	0	0	0
hypo	0	0	1	0	1	30655246	+	8.66e-15	3.52e-13	27.7337	hyper	protein_coding	CHRFAM7A	0	0	0	1	0	1
hypo	0	0	0	0	0	31590464	-	0.000499604	0.003665	33.3197	hyper	protein_coding	KLF13	0	0	0	0	0	0
hypo	0	0	0	0	0	31598564	-	5.51e-16	2.57e-14	41.9488	hyper	protein_coding	KLF13	0	0	0	0	0	0
hypo	0	0	1	0	0	31668314	+	1.73e-07	2.6e-06	27.9492	hyper	protein_coding	KLF13	0	1	0	0	0	1
hypo	0	0	0	0	1	31732912	+	4.24e-05	0.000405085	-31.4693	hypo	protein_coding	KLF13	0	0	0	1	0	0
hyper	0	0	0	0	0	31740968	+	0.000703359	0.00494479	29.6875	hyper	protein_coding	KLF13	0	0	0	0	0	0
hypo	0	0	1	0	0	32385823	-	1.08e-09	2.28e-08	27.1853	hyper	protein_coding	CHRNA7	0	0	0	0	0	1
hyper	0	0	0	0	0	5327629	-	3.67e-09	7.16e-08	-32.7387	hypo	-	-	0	0	0	0	0	0
hyper	0	0	0	0	0	5335385	+	9.36e-18	5.32e-16	-31.0448	hypo	-	-	0	0	0	0	0	0
hyper	0	0	0	0	0	5335409	+	2.07e-19	1.41e-17	-27.3021	hypo	-	-	0	0	0	0	0	0
hyper	0	0	0	0	0	5335522	+	6.53e-11	1.63e-09	-31.3187	hypo	-	-	0	0	0	0	0	0
hyper	0	0	0	0	0	5335523	-	9.06e-09	1.67e-07	-31.9098	hypo	-	-	0	0	0	0	0	0
hyper	0	0	0	0	0	5335539	-	2.82e-13	9.55e-12	-39.1288	hypo	-	-	0	0	0	0	0	0
hyper	0	0	0	0	0	5335706	-	1.13e-13	4.02e-12	-32.3309	hypo	-	-	0	0	0	0	0	0
hypo	0	1	1	0	0	33688294	+	2.25e-11	6e-10	-25.789	hypo	protein_coding	RYR3	0	0	0	0	0	1
hypo	0	0	1	0	0	33769373	+	4.89e-18	2.86e-16	-51.1189	hypo	protein_coding	RYR3	0	0	0	0	0	1
hypo	0	0	1	0	0	33993429	+	3.33e-18	1.99e-16	-48.177	hypo	protein_coding	CHRM5	0	0	0	0	0	1
hypo	0	0	1	0	0	34050848	+	0.000299283	0.00233235	25.1147	hyper	protein_coding	CHRM5	0	0	0	0	0	1
hypo	0	0	0	0	0	35014713	+	1.19e-16	5.98e-15	-36.6602	hypo	protein_coding	GJD2	0	0	0	0	0	0
hypo	0	0	1	0	0	35091957	-	1.83e-15	8.05e-14	38.0384	hyper	protein_coding	ACTC1	0	0	0	0	0	1
hyper	0	1	1	1	0	53528676	+	3.11e-35	9.81e-33	-25.9661	hypo	protein_coding	PODN	1	0	1	0	0	1
hyper	0	0	0	0	0	5359243	-	3.27e-12	9.71e-11	-35.4241	hypo	-	-	0	0	0	0	0	0
hypo	0	0	1	0	0	36067013	+	9.74e-08	1.53e-06	-29.5063	hypo	miRNA	MIR4510	0	0	0	0	0	1
hyper	1	1	1	0	1	37390152	+	4.7e-19	3.08e-17	34.0826	hyper	protein_coding	MEIS2	1	0	0	1	0	1
hyper	1	1	1	1	0	37390179	-	1.87e-13	6.5e-12	30.7746	hyper	protein_coding	MEIS2	1	1	1	0	0	0
hyper	1	1	1	1	0	37390190	-	1.2e-09	2.52e-08	26.0318	hyper	protein_coding	MEIS2	1	1	1	0	0	0
hyper	1	1	1	1	0	37390199	+	1.24e-10	3e-09	28.4132	hyper	protein_coding	MEIS2	1	1	1	0	0	0
hyper	1	1	1	1	0	37390200	-	1.02e-09	2.17e-08	25.5881	hyper	protein_coding	MEIS2	1	1	1	0	0	0
hyper	1	1	1	1	0	37390202	+	1.54e-16	7.66e-15	33.272	hyper	protein_coding	MEIS2	1	1	1	0	0	0
hyper	1	1	1	1	0	37390203	-	5.62e-16	2.62e-14	30.5332	hyper	protein_coding	MEIS2	1	1	1	0	0	0
hyper	1	1	1	1	0	37390212	-	4.31e-17	2.28e-15	31.9009	hyper	protein_coding	MEIS2	1	1	1	0	0	0
hyper	1	1	1	1	0	37390228	-	3.51e-25	4.29e-23	37.5275	hyper	protein_coding	MEIS2	1	1	1	0	0	0
hyper	1	1	1	1	0	37390245	+	2.57e-39	1.16e-36	29.8759	hyper	protein_coding	MEIS2	1	1	1	0	0	0
hyper	1	1	1	1	0	37390256	+	6.43e-28	1.03e-25	28.1632	hyper	protein_coding	MEIS2	1	1	1	0	0	0
hyper	1	1	1	1	0	37390259	+	1.4e-32	3.47e-30	29.9897	hyper	protein_coding	MEIS2	1	1	1	0	0	0
hyper	1	1	1	1	0	37390260	-	1.87e-06	2.35e-05	29.0404	hyper	protein_coding	MEIS2	1	1	1	0	0	0
hyper	1	1	1	1	0	37390290	-	1.74e-18	1.07e-16	43.2002	hyper	protein_coding	MEIS2	1	1	1	0	0	0
hyper	1	1	1	1	0	37390308	+	1.14e-21	9.78e-20	35.0979	hyper	protein_coding	MEIS2	1	1	1	0	0	0
hyper	1	1	1	1	0	37390317	+	1.95e-23	2e-21	32.6745	hyper	protein_coding	MEIS2	1	1	1	0	0	0
hyper	1	1	1	1	0	37390326	+	1.07e-21	9.2e-20	31.8972	hyper	protein_coding	MEIS2	1	1	1	0	0	0
hyper	1	1	1	1	0	37390352	+	6.6e-21	5.25e-19	33.8503	hyper	protein_coding	MEIS2	1	1	1	0	0	0
hyper	1	1	1	1	0	37390377	-	2.06e-21	1.72e-19	28.3597	hyper	protein_coding	MEIS2	1	1	1	0	0	0
hyper	1	1	1	1	1	37390380	-	7.68e-19	4.92e-17	25.3783	hyper	protein_coding	MEIS2	1	1	1	0	0	0
hypo	0	0	1	0	0	53762188	+	8.8e-17	4.48e-15	25.6545	hyper	protein_coding	LRP8	0	0	0	0	0	1
hypo	0	0	1	0	0	53785359	+	1.53e-12	4.73e-11	28.8398	hyper	protein_coding	LRP8	0	0	0	0	0	1
hyper	0	0	1	0	0	39917328	+	2.02e-20	1.53e-18	29.7551	hyper	protein_coding	THBS1	0	0	0	0	0	1
hyper	0	0	1	0	0	39917425	-	2.53e-05	0.000253845	27.1289	hyper	protein_coding	THBS1	0	0	0	0	0	1
hypo	1	0	0	0	1	40225838	-	4.72e-05	0.000446132	26.1387	hyper	protein_coding	EIF2AK4	1	0	0	1	0	0
hyper	0	0	0	0	0	5403109	+	4.26e-15	1.79e-13	-32.2337	hypo	-	-	0	0	0	0	0	0
hypo	1	1	1	1	0	40544411	+	2.05e-14	7.97e-13	-29.7794	hypo	processed_transcript	C15orf56	1	1	1	0	0	1
hypo	1	0	0	1	0	40576049	+	7.2e-12	2.05e-10	-28.9073	hypo	protein_coding	ANKRD63	0	0	1	0	0	0
hypo	1	0	0	0	1	42867018	+	2.19e-13	7.52e-12	28.448	hyper	protein_coding	STARD9	1	0	0	1	0	0
hypo	0	0	1	0	0	45387909	+	1.21e-07	1.87e-06	-27.8612	hypo	protein_coding	DUOX2	0	0	0	0	0	1
hypo	1	0	0	0	0	45648844	-	0.00012751	0.00109046	-31.6197	hypo	protein_coding	GATM	0	0	0	0	0	0
hyper	1	1	1	1	0	45670837	+	6.31e-18	3.66e-16	-31.3993	hypo	protein_coding	GATM	1	1	1	0	0	1
hypo	0	1	1	0	0	54775799	-	1.11e-19	7.8e-18	26.3455	hyper	antisense	SSBP3-AS1	0	0	0	0	0	1
hypo	0	0	1	0	0	48514148	+	2.62e-16	1.27e-14	-36.9697	hypo	protein_coding	SLC12A1	0	0	0	0	0	1
hypo	0	0	1	0	0	48514270	-	6.07e-05	0.000560231	-25.2335	hypo	protein_coding	SLC12A1	0	0	0	0	0	1
hyper	0	0	0	0	0	51090092	-	8.79e-06	9.7e-05	-25.4798	hypo	protein_coding	SPPL2A	0	0	0	0	0	0
hyper	0	0	0	0	0	51090108	-	2.15e-07	3.18e-06	-36.1747	hypo	protein_coding	SPPL2A	0	0	0	0	0	0
hyper	0	1	1	1	1	51386154	-	1.02e-16	5.18e-15	-36.038	hypo	protein_coding	TNFAIP8L3	1	0	1	0	0	1
hyper	0	1	1	1	1	51386166	-	1.33e-22	1.26e-20	-37.1951	hypo	protein_coding	TNFAIP8L3	1	0	1	0	0	1
hyper	0	1	1	1	1	51386168	-	1.27e-14	5.05e-13	-31.7384	hypo	protein_coding	TNFAIP8L3	1	0	1	0	0	1
hyper	0	1	1	1	1	51386193	-	1.64e-21	1.39e-19	-38.5552	hypo	protein_coding	TNFAIP8L3	1	0	1	0	0	1
hyper	0	1	1	1	1	53081347	-	6.54e-07	8.91e-06	26.1198	hyper	protein_coding	ONECUT1	1	1	1	0	0	0
hypo	0	0	0	0	0	53090807	+	2.7e-18	1.63e-16	27.3457	hyper	protein_coding	ONECUT1	0	0	0	0	0	0
hypo	0	0	0	0	0	53634675	-	1.97e-21	1.65e-19	-33.1325	hypo	protein_coding	WDR72	0	0	0	0	0	0
hypo	0	0	0	0	0	54167205	-	1.93e-08	3.38e-07	-35.712	hypo	protein_coding	UNC13C	0	0	0	0	0	0
hypo	0	0	0	0	0	54167215	-	5.24e-11	1.33e-09	-41.7959	hypo	protein_coding	UNC13C	0	0	0	0	0	0
hypo	0	0	1	0	0	54253355	+	6.44e-10	1.4e-08	-33.7719	hypo	protein_coding	UNC13C	0	0	0	0	0	0
hyper	0	0	0	0	0	5544674	-	4.57e-05	0.00043379	-29.4797	hypo	-	-	0	0	0	0	0	0
hypo	0	0	1	0	0	54520006	-	3.28e-07	4.72e-06	-38.2353	hypo	protein_coding	UNC13C	0	0	0	0	0	1
hypo	0	0	1	0	0	54550723	-	6.46e-11	1.62e-09	-25.512	hypo	protein_coding	UNC13C	0	0	0	0	0	1
hypo	0	0	1	0	0	54754694	+	7.82e-13	2.51e-11	-27.0508	hypo	protein_coding	UNC13C	0	0	0	0	0	1
hypo	0	0	1	0	0	54754702	+	1.92e-11	5.17e-10	-26.544	hypo	protein_coding	UNC13C	0	0	0	0	0	1
hypo	0	0	1	0	0	54784082	-	2.12e-07	3.13e-06	-33.1819	hypo	protein_coding	UNC13C	0	0	0	0	0	1
hypo	0	0	0	0	0	55019732	-	9.12e-13	2.9e-11	-30.6769	hypo	lincRNA	LOC105370829	0	0	0	0	0	0
hypo	0	0	0	0	0	55276961	+	3.32e-09	6.53e-08	-47.5223	hypo	lincRNA	LOC105370829	0	0	0	0	0	0
hypo	0	0	0	0	0	55805499	+	0.000119749	0.00103077	31.9644	hyper	protein_coding	DNAAF4	0	0	0	0	0	0
hypo	0	0	0	0	0	55891278	-	4.84e-18	2.84e-16	40.3101	hyper	protein_coding	PYGO1	0	0	0	0	0	0
hypo	0	0	1	0	0	55929071	+	5.89e-26	7.75e-24	46.4058	hyper	protein_coding	PYGO1	0	0	0	0	0	1
hypo	0	0	1	0	0	55929096	+	2.04e-21	1.71e-19	40.9297	hyper	protein_coding	PYGO1	0	0	0	0	0	1
hypo	0	0	0	0	0	56045659	+	2.06e-22	1.91e-20	44.7327	hyper	protein_coding	PRTG	0	0	0	0	0	0
hypo	1	1	1	0	1	57209757	+	1.88e-08	3.3e-07	27.4141	hyper	protein_coding	TCF12	1	1	0	1	0	0
hypo	1	1	1	0	1	57209796	+	6.16e-08	9.97e-07	26.4163	hyper	protein_coding	TCF12	1	1	0	1	0	0
hyper	1	1	1	1	0	58357874	+	6.98e-13	2.26e-11	-35.0709	hypo	protein_coding	ALDH1A2	1	1	1	0	0	0
hyper	1	1	1	1	0	58357891	+	2.21e-11	5.89e-10	-29.2318	hypo	protein_coding	ALDH1A2	1	1	1	0	0	0
hyper	1	1	1	1	0	58357900	+	6.12e-11	1.54e-09	-27.5544	hypo	protein_coding	ALDH1A2	1	1	1	0	0	0
hyper	1	1	1	1	0	58357901	-	1.99e-13	6.88e-12	-33.5851	hypo	protein_coding	ALDH1A2	1	1	1	0	0	0
hyper	1	1	1	1	0	58357902	+	1.84e-13	6.37e-12	-29.2697	hypo	protein_coding	ALDH1A2	1	1	1	0	0	0
hyper	1	1	1	1	0	58357903	-	6.91e-14	2.52e-12	-33.6544	hypo	protein_coding	ALDH1A2	1	1	1	0	0	0
hyper	1	1	1	1	0	58357904	+	6.7e-12	1.91e-10	-29.2518	hypo	protein_coding	ALDH1A2	1	1	1	0	0	0
hyper	1	1	1	1	0	58357905	-	3.23e-16	1.55e-14	-36.3685	hypo	protein_coding	ALDH1A2	1	1	1	0	0	0
hyper	1	1	1	1	0	58357909	+	6.98e-13	2.26e-11	-30.6541	hypo	protein_coding	ALDH1A2	1	1	1	0	0	0
hyper	1	1	1	1	0	58357910	-	1.22e-16	6.11e-15	-38.3641	hypo	protein_coding	ALDH1A2	1	1	1	0	0	0
hyper	1	1	1	1	0	58357912	-	1.93e-11	5.2e-10	-31.0011	hypo	protein_coding	ALDH1A2	1	1	1	0	0	0
hyper	1	1	1	1	0	58357916	+	2.8e-17	1.51e-15	-34.388	hypo	protein_coding	ALDH1A2	1	1	1	0	0	0
hyper	1	1	1	1	0	58357917	-	5.72e-19	3.72e-17	-38.834	hypo	protein_coding	ALDH1A2	1	1	1	0	0	0
hyper	1	1	1	1	0	58357924	+	2.59e-12	7.78e-11	-27.5873	hypo	protein_coding	ALDH1A2	1	1	1	0	0	0
hypo	1	1	1	1	0	58358131	+	9.63e-20	6.81e-18	-37.1001	hypo	protein_coding	ALDH1A2	1	0	1	0	0	0
hypo	0	1	1	0	0	58782542	+	4.91e-08	8.07e-07	-28.0073	hypo	antisense	LIPC-AS1	0	0	0	0	0	1
hypo	0	1	1	0	0	58782582	-	2.81e-16	1.35e-14	-26.3292	hypo	antisense	LIPC-AS1	0	0	0	0	0	1
hypo	0	1	1	0	0	58782686	-	5.81e-10	1.28e-08	-28.1978	hypo	antisense	LIPC-AS1	0	0	0	0	0	1
hypo	0	1	1	0	0	58782915	+	1.91e-31	4.25e-29	-45.0373	hypo	antisense	LIPC-AS1	0	0	0	0	0	1
hypo	0	1	1	0	0	58782936	+	4.71e-25	5.68e-23	-33.9705	hypo	antisense	LIPC-AS1	0	0	0	0	0	1
hypo	0	1	1	0	0	58782956	+	4.34e-27	6.4e-25	-35.1796	hypo	antisense	LIPC-AS1	0	0	0	0	0	1
hypo	0	1	1	0	0	58782957	-	1.01e-09	2.14e-08	-34.7997	hypo	antisense	LIPC-AS1	0	0	0	0	0	1
hypo	0	1	1	0	0	58782961	+	4.3e-41	2.24e-38	-42.122	hypo	antisense	LIPC-AS1	0	0	0	0	0	1
hypo	0	1	1	0	0	58782962	-	4.1e-08	6.81e-07	-33.9523	hypo	antisense	LIPC-AS1	0	0	0	0	0	1
hypo	0	1	1	0	0	58782995	-	3.27e-08	5.51e-07	-32.6788	hypo	antisense	LIPC-AS1	0	0	0	0	0	1
hypo	0	1	1	0	0	58783001	-	2.22e-09	4.47e-08	-30.8282	hypo	antisense	LIPC-AS1	0	0	0	0	0	1
hypo	0	1	1	0	0	58988381	-	2.36e-09	4.73e-08	28.0488	hyper	-	HSP90AB4P	0	0	0	0	0	1
hyper	0	0	0	1	0	60287193	+	6.32e-24	6.84e-22	27.3321	hyper	protein_coding	FOXB1	0	0	1	0	0	0
hyper	0	0	0	1	0	60287224	+	4.87e-19	3.19e-17	27.7535	hyper	protein_coding	FOXB1	0	0	1	0	0	0
hyper	0	0	0	1	0	60287247	-	2e-19	1.36e-17	26.132	hyper	protein_coding	FOXB1	0	0	1	0	0	0
hyper	0	0	0	1	1	60287350	+	4.67e-18	2.74e-16	28.2927	hyper	protein_coding	FOXB1	0	0	1	0	0	0
hyper	0	0	0	1	1	60287397	+	1.69e-19	1.16e-17	35.5276	hyper	protein_coding	FOXB1	0	0	1	0	0	0
hyper	0	0	0	1	1	60287398	-	5.27e-09	1e-07	32.5837	hyper	protein_coding	FOXB1	0	0	1	0	0	0
hyper	0	0	0	1	1	60287406	-	3.58e-10	8.08e-09	37.7841	hyper	protein_coding	FOXB1	0	0	1	0	0	0
hyper	0	0	0	1	1	60287658	-	4.28e-09	8.27e-08	25.628	hyper	protein_coding	FOXB1	0	0	1	0	0	0
hyper	0	0	0	0	1	60288348	+	7.16e-15	2.94e-13	42.4826	hyper	protein_coding	FOXB1	0	0	0	1	0	0
hyper	0	1	1	1	0	60296941	-	3.91e-10	8.79e-09	-29.0991	hypo	protein_coding	FOXB1	1	0	1	0	0	1
hyper	1	0	0	0	1	60690949	-	4.23e-13	1.4e-11	-50.8683	hypo	protein_coding	ANXA2	1	0	0	1	0	0
hyper	1	0	0	0	1	60690975	-	1.01e-11	2.81e-10	-48.3333	hypo	protein_coding	ANXA2	1	0	0	1	0	0
hyper	0	1	1	0	0	60907749	+	3.93e-23	3.92e-21	-45.1194	hypo	protein_coding	RORA	0	0	0	0	0	1
hypo	0	0	1	0	0	61610141	-	6.3e-09	1.19e-07	27.2934	hyper	protein_coding	RORA	0	0	0	0	0	0
hypo	0	0	1	0	0	61610148	-	1.65e-19	1.14e-17	31.4025	hyper	protein_coding	RORA	0	0	0	0	0	0
hyper	0	1	1	0	0	63345584	-	4.47e-11	1.15e-09	29.2024	hyper	protein_coding	TPM1	0	0	0	0	0	1
hyper	0	1	1	0	0	63345594	-	8.45e-11	2.08e-09	28.1406	hyper	protein_coding	TPM1	0	0	0	0	0	1
hyper	0	0	1	0	0	63753729	-	9.16e-10	1.95e-08	-27.1985	hypo	protein_coding	USP3	0	0	0	0	0	0
hyper	1	0	0	0	1	63795434	+	2.15e-20	1.63e-18	-32.556	hypo	protein_coding	USP3	0	0	0	1	0	0
hyper	1	0	0	0	1	63795444	+	5.79e-21	4.63e-19	-31.6734	hypo	protein_coding	USP3	0	0	0	1	0	0
hyper	1	0	0	0	1	63795636	-	5.43e-27	7.93e-25	-29.8355	hypo	protein_coding	USP3	0	0	0	1	0	0
hyper	1	0	0	0	1	63795649	-	5.1e-24	5.56e-22	-30.1829	hypo	protein_coding	USP3	0	0	0	1	0	0
hyper	1	0	0	0	1	63795660	-	6.94e-30	1.34e-27	-30.6498	hypo	protein_coding	USP3	0	0	0	1	0	0
hypo	0	0	0	0	0	64439441	+	1.63e-08	2.88e-07	-37.7289	hypo	protein_coding	SNX22	0	0	0	0	0	0
hypo	0	1	1	0	0	65707468	+	1.78e-05	0.000184777	36.784	hyper	protein_coding	IGDCC4	0	0	0	0	0	1
hyper	0	1	1	0	0	67413801	-	7.82e-11	1.94e-09	-31.1316	hypo	protein_coding	SMAD3	0	0	0	0	0	1
hyper	0	0	1	0	0	67559917	-	2.81e-05	0.000278759	27.882	hyper	protein_coding	AAGAB	0	0	0	0	0	1
hyper	0	1	1	1	0	68118007	-	1.7e-07	2.55e-06	-36.25	hypo	protein_coding	SKOR1	0	0	1	0	0	1
hyper	0	1	1	1	0	68118013	-	9.2e-06	0.000101005	-34.5888	hypo	protein_coding	SKOR1	0	0	1	0	0	1
hyper	0	0	1	1	0	68119624	-	4.22e-18	2.49e-16	-26.4744	hypo	protein_coding	SKOR1	0	0	1	0	0	1
hypo	1	0	0	0	1	68870015	-	1.26e-06	1.63e-05	-25.9838	hypo	protein_coding	CORO2B	0	0	0	1	0	1
hyper	0	0	0	0	0	69024138	+	1.85e-13	6.43e-12	31.413	hyper	miRNA	MIR4312	0	0	0	0	0	0
hyper	0	0	0	0	0	70316754	-	1.31e-19	9.13e-18	-52.2559	hypo	miRNA	MIR629	0	0	0	0	0	0
hypo	0	1	1	0	0	70383890	-	2.34e-13	8.02e-12	41.6748	hyper	protein_coding	TLE3	0	0	0	0	0	1
hypo	0	0	0	0	0	70707846	+	5.61e-19	3.65e-17	35.2185	hyper	lincRNA	LINC02204	0	0	0	0	0	0
hypo	0	0	0	0	0	70707853	+	1.01e-18	6.37e-17	34.2308	hyper	lincRNA	LINC02204	0	0	0	0	0	0
hypo	0	0	0	0	0	70707859	+	5.36e-22	4.76e-20	37.7424	hyper	lincRNA	LINC02204	0	0	0	0	0	0
hypo	0	0	0	0	0	70707897	-	9.39e-34	2.59e-31	28.9834	hyper	lincRNA	LINC02204	0	0	0	0	0	0
hypo	0	0	0	0	0	70707914	-	9.32e-33	2.34e-30	30.1051	hyper	lincRNA	LINC02204	0	0	0	0	0	0
hypo	0	0	0	0	0	70707942	+	1.76e-14	6.91e-13	27.9232	hyper	lincRNA	LINC02204	0	0	0	0	0	0
hyper	0	0	0	1	0	70877553	-	8.61e-11	2.12e-09	-28.4739	hypo	lincRNA	LINC02204	0	0	1	0	0	1
hyper	0	0	0	1	0	70877721	+	2.25e-15	9.77e-14	-30.1471	hypo	lincRNA	LINC02204	0	0	1	0	0	1
hyper	0	0	0	1	0	70877726	+	3.48e-14	1.32e-12	-28.3582	hypo	lincRNA	LINC02204	0	0	1	0	0	1
hyper	0	0	0	1	0	70877731	+	1.19e-18	7.49e-17	-36.4964	hypo	lincRNA	LINC02204	0	0	1	0	0	1
hyper	0	0	0	1	0	70877832	-	1.42e-18	8.86e-17	-27.2412	hypo	lincRNA	LINC02204	0	0	1	0	0	1
hyper	0	1	1	1	0	72476705	+	1.74e-34	5.09e-32	-53.9074	hypo	protein_coding	GRAMD2A	0	0	1	0	0	1
hyper	0	0	1	0	0	73615228	+	3.02e-20	2.25e-18	-26.8631	hypo	protein_coding	HCN4	0	1	0	0	0	0
hypo	0	1	1	1	0	73659861	+	2.09e-09	4.24e-08	30.1793	hyper	protein_coding	HCN4	0	1	1	0	0	0
hypo	0	1	1	1	0	73659865	+	6.46e-08	1.04e-06	28.2298	hyper	protein_coding	HCN4	0	1	1	0	0	0
hypo	0	0	1	0	0	73861444	+	7.99e-20	5.71e-18	34.2479	hyper	sense_intronic	NPTN-IT1	1	1	0	0	0	1
hypo	0	0	1	0	0	74521145	+	4.68e-09	9e-08	31.3194	hyper	protein_coding	CCDC33	0	0	0	0	0	0
hypo	0	0	1	0	0	74521158	+	2.3e-10	5.34e-09	31.5316	hyper	protein_coding	CCDC33	0	0	0	0	0	0
hypo	0	0	1	0	0	74521171	+	2.78e-07	4.04e-06	30.4094	hyper	protein_coding	CCDC33	0	0	0	0	0	0
hypo	0	0	1	0	0	74521359	-	1.57e-07	2.38e-06	26.1052	hyper	protein_coding	CCDC33	0	0	0	0	0	0
hypo	0	1	1	0	0	74611963	+	5.98e-13	1.95e-11	27.3673	hyper	protein_coding	CCDC33	0	0	0	0	0	1
hypo	0	1	1	0	0	74891430	-	5.95e-20	4.3e-18	26.1746	hyper	protein_coding	CLK3	0	0	0	0	0	0
hypo	0	1	1	0	0	74891443	-	1.05e-19	7.39e-18	27.3458	hyper	protein_coding	CLK3	0	0	0	0	0	0
hypo	0	0	0	1	0	76638760	+	6.73e-17	3.48e-15	-31.5721	hypo	protein_coding	ISL2	0	0	1	0	0	0
hypo	0	0	0	1	0	76638794	+	9.62e-16	4.36e-14	-32.9918	hypo	protein_coding	ISL2	0	0	1	0	0	0
hyper	0	0	0	1	0	76639486	+	4.08e-17	2.16e-15	-25.224	hypo	protein_coding	ISL2	0	0	1	0	0	0
hyper	0	0	0	1	0	76639497	+	1.06e-18	6.69e-17	-29.0223	hypo	protein_coding	ISL2	0	0	1	0	0	0
hypo	0	0	0	0	0	78186535	+	2.46e-10	5.69e-09	26.6534	hyper	-	LOC645752	0	0	0	0	0	0
hypo	0	0	0	0	0	78595918	-	4.73e-10	1.05e-08	-25.3536	hypo	protein_coding	WDR61	0	0	0	0	0	0
hypo	0	0	0	0	0	79387282	-	3.38e-06	4.03e-05	-33.2203	hypo	protein_coding	RASGRF1	0	0	0	0	0	0
hypo	0	1	1	0	0	81138899	+	5.93e-13	1.93e-11	30.7941	hyper	miRNA	MIR549A	0	0	0	0	0	1
hyper	0	0	0	1	0	81410905	-	4.39e-11	1.13e-09	-45.7686	hypo	protein_coding	CFAP161	0	0	1	0	0	0
hyper	0	0	0	1	0	81410915	-	1.63e-10	3.87e-09	-41.4558	hypo	protein_coding	CFAP161	0	0	1	0	0	0
hyper	0	0	0	1	0	81410917	-	1.07e-15	4.81e-14	-51.884	hypo	protein_coding	CFAP161	0	0	1	0	0	0
hyper	0	0	0	1	0	81410928	-	6e-13	1.95e-11	-41.7521	hypo	protein_coding	CFAP161	0	0	1	0	0	0
hyper	0	0	0	1	0	81410942	-	7.69e-13	2.47e-11	-42.289	hypo	protein_coding	CFAP161	0	0	1	0	0	0
hyper	0	0	0	1	0	81410944	-	1.41e-10	3.37e-09	-38.2087	hypo	protein_coding	CFAP161	0	0	1	0	0	0
hyper	0	0	0	1	0	81410953	-	1.21e-10	2.92e-09	-37.6482	hypo	protein_coding	CFAP161	0	0	1	0	0	0
hypo	1	1	1	0	0	83300894	-	6.24e-13	2.03e-11	26.9679	hyper	protein_coding	CPEB1	0	0	0	0	0	1
hyper	0	0	1	0	0	83331617	+	2.56e-13	8.73e-12	-25.7228	hypo	protein_coding	CPEB1	0	1	0	0	0	1
hypo	0	0	1	1	0	83349805	-	1.27e-06	1.64e-05	-25.1513	hypo	protein_coding	AP3B2	0	0	1	0	0	1
hypo	0	1	1	0	0	83932785	-	9.59e-08	1.5e-06	33.9466	hyper	protein_coding	BNC1	0	1	0	0	0	0
hypo	0	1	1	0	0	83937868	+	9.23e-21	7.24e-19	31.7204	hyper	protein_coding	BNC1	0	0	0	0	0	1
hypo	0	1	1	0	0	83937882	+	1.99e-17	1.09e-15	38.1122	hyper	protein_coding	BNC1	0	0	0	0	0	1
hyper	1	1	1	1	0	83952412	-	8.34e-18	4.77e-16	-29.3792	hypo	protein_coding	BNC1	1	0	1	0	0	1
hyper	1	1	1	1	0	83952415	-	1.44e-16	7.18e-15	-27.1614	hypo	protein_coding	BNC1	1	0	1	0	0	1
hyper	1	1	1	1	0	83952554	-	3.88e-11	1e-09	-25.9703	hypo	protein_coding	BNC1	1	0	1	0	0	1
hyper	1	1	1	1	0	83952560	-	9.15e-14	3.29e-12	-27.3847	hypo	protein_coding	BNC1	1	0	1	0	0	1
hyper	1	1	1	1	0	83952571	-	8.5e-10	1.82e-08	-25.1515	hypo	protein_coding	BNC1	1	0	1	0	0	1
hyper	1	1	1	1	0	83952583	-	8.79e-14	3.17e-12	-26.4553	hypo	protein_coding	BNC1	1	0	1	0	0	1
hyper	1	1	1	1	0	83952614	+	0.00132002	0.00853787	27.5602	hyper	protein_coding	BNC1	1	0	1	0	0	1
hyper	1	1	1	1	0	83953055	+	1.44e-08	2.57e-07	-26.5096	hypo	protein_coding	BNC1	1	0	1	0	0	1
hyper	1	1	1	1	0	83953109	+	2.17e-25	2.71e-23	-30.584	hypo	protein_coding	BNC1	1	0	1	0	0	1
hyper	1	1	1	1	0	83953118	+	2.87e-13	9.72e-12	-25.6431	hypo	protein_coding	BNC1	1	0	1	0	0	1
hyper	1	1	1	1	0	83953128	+	1.93e-17	1.06e-15	-28.8538	hypo	protein_coding	BNC1	1	0	1	0	0	1
hyper	1	1	1	1	0	83953131	+	5.95e-24	6.44e-22	-32.9957	hypo	protein_coding	BNC1	1	0	1	0	0	1
hyper	1	1	1	1	0	83953133	+	1.68e-16	8.28e-15	-27.776	hypo	protein_coding	BNC1	1	0	1	0	0	1
hyper	1	1	1	1	0	83953138	+	2.31e-20	1.74e-18	-29.6714	hypo	protein_coding	BNC1	1	0	1	0	0	1
hyper	1	1	1	1	0	83953144	+	2.14e-22	1.98e-20	-28.984	hypo	protein_coding	BNC1	1	0	1	0	0	1
hyper	1	1	1	1	0	83953146	+	4.73e-21	3.82e-19	-28.8104	hypo	protein_coding	BNC1	1	0	1	0	0	1
hyper	1	1	1	1	0	83953152	+	4.76e-22	4.25e-20	-32.2757	hypo	protein_coding	BNC1	1	0	1	0	0	1
hyper	1	1	1	1	0	83953154	+	6.72e-09	1.26e-07	-25.2933	hypo	protein_coding	BNC1	1	0	1	0	0	1
hyper	1	1	1	1	0	83953176	-	4.52e-09	8.71e-08	-25.106	hypo	protein_coding	BNC1	1	0	1	0	0	1
hyper	1	1	1	1	0	83953200	-	7.32e-11	1.82e-09	-27.6322	hypo	protein_coding	BNC1	1	0	1	0	0	1
hypo	0	1	1	0	0	84072392	+	1.55e-11	4.23e-10	30.6166	hyper	protein_coding	SH3GL3	0	0	0	0	0	0
hypo	0	1	1	0	0	84072400	+	3.78e-20	2.79e-18	37.423	hyper	protein_coding	SH3GL3	0	0	0	0	0	0
hypo	0	1	1	0	0	84072519	-	5.29e-06	6.09e-05	25.7746	hyper	protein_coding	SH3GL3	0	0	0	0	0	0
hypo	0	0	1	0	0	84445999	+	2.96e-18	1.78e-16	36.791	hyper	protein_coding	ADAMTSL3	0	0	0	0	0	1
hypo	0	0	1	0	0	84446020	+	2.41e-18	1.46e-16	35.6229	hyper	protein_coding	ADAMTSL3	0	0	0	0	0	1
hypo	0	0	1	0	0	84651382	-	3.48e-15	1.48e-13	33.3766	hyper	-	EFL1P1	0	1	0	0	0	0
hypo	1	0	0	1	0	84748595	-	1.3e-16	6.52e-15	26.3676	hyper	-	EFL1P1	1	0	1	0	0	0
hypo	0	1	1	0	1	84749654	-	2.65e-11	6.99e-10	29.8771	hyper	-	EFL1P1	1	0	0	1	0	1
hypo	0	1	1	0	1	84749663	-	2.76e-11	7.26e-10	27.8565	hyper	-	EFL1P1	1	0	0	1	0	1
hyper	0	0	1	0	0	85747878	+	1.5e-09	3.1e-08	-25.876	hypo	-	LOC101929479	1	0	0	0	0	0
hypo	0	1	1	0	0	86687050	-	2.5e-14	9.62e-13	26.7698	hyper	antisense	LINC01584	0	1	0	0	0	0
hypo	0	0	1	0	0	86991197	-	1.55e-05	0.000162897	33.8248	hyper	antisense	AGBL1-AS1	0	0	0	0	0	1
hyper	0	1	1	0	0	88659101	+	3.29e-05	0.000321446	-38.3386	hypo	protein_coding	NTRK3	0	0	0	0	0	1
hypo	0	0	1	0	0	89390513	+	2.09e-25	2.61e-23	37.6038	hyper	protein_coding	ACAN	0	1	0	0	0	0
hypo	0	0	1	0	0	89430506	+	4.03e-11	1.04e-09	26.0504	hyper	protein_coding	HAPLN3	0	1	0	0	0	0
hyper	0	0	0	1	0	89914936	+	3.26e-13	1.1e-11	-30.3854	hypo	lincRNA	MIR9-3HG	0	0	1	0	0	1
hyper	0	0	0	1	0	89921031	-	1.12e-09	2.35e-08	-42.2445	hypo	lincRNA	MIR9-3HG	1	0	1	0	0	1
hyper	0	0	0	1	0	89921038	-	1.71e-07	2.57e-06	-37.2535	hypo	lincRNA	MIR9-3HG	1	0	1	0	0	1
hyper	0	0	0	1	0	89921058	-	7.05e-09	1.32e-07	-37.276	hypo	lincRNA	MIR9-3HG	1	0	1	0	0	1
hyper	0	0	0	1	0	89921113	+	1.86e-12	5.69e-11	-28.7218	hypo	lincRNA	MIR9-3HG	1	0	1	0	0	1
hyper	0	0	0	1	0	89921156	+	2.28e-13	7.8e-12	-32.8663	hypo	lincRNA	MIR9-3HG	1	0	1	0	0	1
hyper	0	0	0	1	0	89921158	+	1.96e-15	8.6e-14	-32.8448	hypo	lincRNA	MIR9-3HG	1	0	1	0	0	1
hyper	0	0	0	1	0	89921190	-	3.76e-10	8.47e-09	-25.732	hypo	lincRNA	MIR9-3HG	1	0	1	0	0	1
hyper	0	0	0	1	0	89921750	+	1.86e-24	2.11e-22	-31.6529	hypo	lincRNA	MIR9-3HG	1	0	1	0	0	1
hyper	0	0	0	1	0	89921753	+	1.1e-17	6.2e-16	-27.874	hypo	lincRNA	MIR9-3HG	1	0	1	0	0	1
hyper	0	0	0	1	0	89921757	+	1.1e-27	1.71e-25	-34.6726	hypo	lincRNA	MIR9-3HG	1	0	1	0	0	1
hyper	0	0	0	1	0	89921759	+	1.44e-18	8.94e-17	-29.4393	hypo	lincRNA	MIR9-3HG	1	0	1	0	0	1
hyper	0	0	0	1	0	89921772	+	1.03e-23	1.09e-21	-33.414	hypo	lincRNA	MIR9-3HG	1	0	1	0	0	1
hyper	0	0	0	1	0	89921776	+	7.78e-16	3.56e-14	-28.6756	hypo	lincRNA	MIR9-3HG	1	0	1	0	0	1
hyper	0	0	0	1	0	89921805	-	9.83e-17	4.99e-15	-35.1304	hypo	lincRNA	MIR9-3HG	1	0	1	0	0	1
hyper	0	0	0	1	0	89921807	-	1.06e-20	8.29e-19	-38.4628	hypo	lincRNA	MIR9-3HG	1	0	1	0	0	1
hyper	0	0	0	1	0	89921818	-	2.85e-15	1.22e-13	-32.2593	hypo	lincRNA	MIR9-3HG	1	0	1	0	0	1
hyper	0	0	0	1	0	89921822	-	1.48e-16	7.36e-15	-33.6239	hypo	lincRNA	MIR9-3HG	1	0	1	0	0	1
hyper	0	0	0	1	0	89921824	-	1.48e-18	9.18e-17	-35.473	hypo	lincRNA	MIR9-3HG	1	0	1	0	0	1
hyper	0	0	0	1	0	89921837	-	1.81e-11	4.88e-10	-28.5379	hypo	lincRNA	MIR9-3HG	1	0	1	0	0	1
hyper	0	0	0	1	0	89922052	-	2.73e-24	3.06e-22	-47.6984	hypo	lincRNA	MIR9-3HG	1	0	1	0	0	1
hyper	0	0	0	1	0	89922068	-	6.74e-12	1.92e-10	-33.0024	hypo	lincRNA	MIR9-3HG	1	0	1	0	0	1
hyper	0	0	0	1	0	89922072	-	1.1e-18	6.94e-17	-39.0626	hypo	lincRNA	MIR9-3HG	1	0	1	0	0	1
hyper	0	0	0	1	0	89922074	-	2.43e-18	1.47e-16	-38.7159	hypo	lincRNA	MIR9-3HG	1	0	1	0	0	1
hyper	0	0	0	1	0	89922081	-	9.09e-16	4.13e-14	-37.0989	hypo	lincRNA	MIR9-3HG	1	0	1	0	0	1
hyper	0	0	0	1	0	89922083	-	3.28e-22	2.97e-20	-41.1748	hypo	lincRNA	MIR9-3HG	1	0	1	0	0	1
hyper	0	0	0	1	0	89922085	-	6.38e-19	4.12e-17	-41.7062	hypo	lincRNA	MIR9-3HG	1	0	1	0	0	1
hyper	0	0	0	1	0	89922096	-	6.02e-15	2.49e-13	-36.2477	hypo	lincRNA	MIR9-3HG	1	0	1	0	0	1
hyper	0	0	0	1	0	89922099	+	2.06e-17	1.13e-15	-26.9286	hypo	lincRNA	MIR9-3HG	1	0	1	0	0	1
hyper	0	0	0	1	0	89922100	-	1.08e-21	9.3e-20	-39.9687	hypo	lincRNA	MIR9-3HG	1	0	1	0	0	1
hyper	0	0	0	1	0	89922127	-	1.75e-07	2.63e-06	-33.8172	hypo	lincRNA	MIR9-3HG	1	0	1	0	0	1
hyper	0	0	0	1	0	89922138	+	9.3e-17	4.73e-15	-29.597	hypo	lincRNA	MIR9-3HG	1	0	1	0	0	1
hyper	0	0	0	1	0	89922139	-	6.45e-06	7.3e-05	-30.0546	hypo	lincRNA	MIR9-3HG	1	0	1	0	0	1
hyper	0	0	0	1	0	89922140	+	9.14e-15	3.7e-13	-26.0737	hypo	lincRNA	MIR9-3HG	1	0	1	0	0	1
hyper	0	0	0	1	0	89922155	-	1.82e-08	3.21e-07	-32.7869	hypo	lincRNA	MIR9-3HG	1	0	1	0	0	1
hyper	0	0	0	1	0	89922160	-	9.44e-05	0.000832948	-26.1475	hypo	lincRNA	MIR9-3HG	1	0	1	0	0	1
hyper	0	0	0	1	0	89922167	-	1.46e-06	1.87e-05	-32.3674	hypo	lincRNA	MIR9-3HG	1	0	1	0	0	1
hyper	0	0	0	1	0	89922192	-	1.61e-07	2.43e-06	-27.7857	hypo	lincRNA	MIR9-3HG	1	0	1	0	0	1
hyper	0	0	0	0	1	89954416	+	1.84e-10	4.33e-09	-26.7518	hypo	lincRNA	MIR9-3HG	0	0	0	1	0	0
hyper	0	0	0	1	1	89954779	-	3.73e-13	1.25e-11	-26.1339	hypo	lincRNA	MIR9-3HG	0	0	1	0	0	0
hyper	0	0	0	1	0	89959971	+	4.65e-17	2.45e-15	-26.3027	hypo	lincRNA	MIR9-3HG	0	0	1	0	0	0
hyper	0	0	0	0	1	89960199	-	1.37e-05	0.000145653	-30.8233	hypo	lincRNA	MIR9-3HG	0	0	0	1	0	0
hyper	0	0	0	0	1	89960208	-	5.37e-08	8.76e-07	-32.0827	hypo	lincRNA	MIR9-3HG	0	0	0	1	0	0
hypo	0	0	0	0	0	89988278	+	2e-16	9.81e-15	35.6162	hyper	protein_coding	RHCG	0	0	0	0	0	0
hypo	0	0	0	0	0	89988291	+	6.21e-10	1.36e-08	27.1247	hyper	protein_coding	RHCG	0	0	0	0	0	0
hyper	0	0	1	1	0	90030004	-	2.59e-20	1.94e-18	-32.6428	hypo	protein_coding	RHCG	0	0	1	0	0	1
hypo	1	0	0	1	1	90543744	+	3.37e-08	5.67e-07	26.6737	hyper	protein_coding	ZNF710	1	0	1	0	0	0
hypo	0	0	1	0	0	90768876	+	1.65e-06	2.09e-05	31.3657	hyper	protein_coding	CIB1	0	0	0	0	0	1
hypo	0	0	0	0	0	90844442	+	1.55e-06	1.97e-05	32.1429	hyper	protein_coding	CIB1	0	0	0	0	0	0
hypo	1	0	0	0	1	91427492	-	1.24e-07	1.9e-06	25.8011	hyper	protein_coding	FES	1	0	0	1	0	0
hypo	1	0	0	0	1	91427494	-	7.69e-12	2.18e-10	33.6371	hyper	protein_coding	FES	1	0	0	1	0	0
hypo	1	0	0	0	1	91427524	-	1.28e-07	1.97e-06	25.0744	hyper	protein_coding	FES	1	0	0	1	0	0
hypo	1	0	0	1	0	91427583	-	1.02e-11	2.85e-10	32.0213	hyper	protein_coding	FES	1	0	1	0	0	0
hypo	1	0	0	1	0	91427606	-	7.09e-10	1.54e-08	33.3019	hyper	protein_coding	FES	1	0	1	0	0	0
hypo	1	0	0	1	0	91427609	-	2.57e-11	6.8e-10	31.7586	hyper	protein_coding	FES	1	0	1	0	0	0
hypo	1	1	1	1	0	91427739	-	1.19e-10	2.87e-09	28.1853	hyper	protein_coding	FES	1	1	1	0	0	0
hypo	0	1	1	1	1	91500534	-	2.85e-14	1.09e-12	34.5978	hyper	protein_coding	RCCD1	0	1	1	0	0	0
hyper	0	1	1	0	1	92398568	+	0.000671436	0.00474707	-25.8821	hypo	protein_coding	SLCO3A1	0	0	0	1	0	1
hyper	0	1	1	0	0	92411036	-	0.00126832	0.00824939	-29.5369	hypo	protein_coding	SLCO3A1	0	0	0	0	0	1
hyper	0	1	1	0	0	92415618	+	8.98e-12	2.52e-10	-29.4286	hypo	protein_coding	SLCO3A1	0	0	0	0	0	1
hyper	0	0	1	0	0	92493677	+	4.64e-10	1.03e-08	-26.2606	hypo	protein_coding	SLCO3A1	0	0	0	0	0	1
hypo	0	0	0	0	0	92901317	-	5.8e-08	9.43e-07	-29.8368	hypo	protein_coding	ST8SIA2	0	0	0	0	0	0
hypo	0	0	1	0	0	92983636	-	9.89e-11	2.42e-09	-28.4388	hypo	lincRNA	LOC104613533	0	0	0	0	0	1
hypo	0	0	1	0	0	92983660	-	3.91e-09	7.61e-08	-28.4664	hypo	lincRNA	LOC104613533	0	0	0	0	0	1
hypo	0	0	1	0	0	93017078	+	3.54e-10	7.99e-09	-41.3662	hypo	lincRNA	C15orf32	0	0	0	0	0	1
hypo	0	0	1	0	0	93017117	+	3.27e-06	3.91e-05	-35.2609	hypo	lincRNA	C15orf32	0	0	0	0	0	1
hypo	0	0	1	0	0	93166960	+	9.89e-22	8.55e-20	25.3292	hyper	protein_coding	FAM174B	0	0	0	0	0	1
hypo	0	0	1	0	0	93168089	+	2.07e-07	3.07e-06	25.3386	hyper	protein_coding	FAM174B	0	0	0	0	0	1
hypo	1	0	0	0	1	93199536	+	6.26e-11	1.57e-09	33.7461	hyper	protein_coding	FAM174B	1	0	0	1	0	0
hypo	0	0	0	0	0	93369839	+	2.34e-38	9.64e-36	41.5523	hyper	-	ASB9P1	0	0	0	0	0	0
hypo	1	1	1	1	0	93617053	+	8.71e-13	2.78e-11	-28.233	hypo	protein_coding	RGMA	1	1	1	0	0	1
hypo	1	1	1	1	0	93617059	+	5.86e-15	2.43e-13	-32.2649	hypo	protein_coding	RGMA	1	1	1	0	0	1
hypo	1	1	1	1	0	93617065	+	4.19e-13	1.39e-11	-33.4481	hypo	protein_coding	RGMA	1	1	1	0	0	1
hypo	1	1	1	1	0	93617080	+	3.5e-10	7.93e-09	-25.0305	hypo	protein_coding	RGMA	1	1	1	0	0	1
hypo	0	0	1	0	0	93921907	-	9.32e-07	1.23e-05	41.9643	hyper	protein_coding	RGMA	0	0	0	0	0	0
hyper	0	0	0	1	0	95388189	+	2.03e-22	1.89e-20	-34.5321	hypo	transcribed_processed_pseudogene	LOC440311	0	0	1	0	0	0
hyper	0	0	0	1	0	95388205	+	2.55e-19	1.72e-17	-32.4821	hypo	transcribed_processed_pseudogene	LOC440311	0	0	1	0	0	0
hyper	0	0	0	1	0	95388210	+	2.71e-20	2.03e-18	-32.9398	hypo	transcribed_processed_pseudogene	LOC440311	0	0	1	0	0	0
hyper	0	0	0	1	0	95388212	+	1.65e-30	3.38e-28	-35	hypo	transcribed_processed_pseudogene	LOC440311	0	0	1	0	0	0
hyper	0	0	0	0	1	95388538	+	0.000250702	0.00199314	-25.6296	hypo	transcribed_processed_pseudogene	LOC440311	0	0	0	1	0	0
hyper	0	0	0	0	1	95388554	+	0.00034351	0.00263446	-25.9334	hypo	transcribed_processed_pseudogene	LOC440311	0	0	0	1	0	0
hyper	0	1	1	1	0	96877244	+	6.53e-08	1.05e-06	30.4114	hyper	protein_coding	NR2F2	1	0	1	0	0	1
hyper	0	0	1	1	0	96877355	-	2.78e-10	6.38e-09	30.1821	hyper	protein_coding	NR2F2	1	1	1	0	0	0
hyper	0	0	1	1	0	96877390	-	7.95e-11	1.97e-09	29.3863	hyper	protein_coding	NR2F2	1	1	1	0	0	0
hyper	0	0	1	1	0	96877400	-	8.46e-09	1.56e-07	27.718	hyper	protein_coding	NR2F2	1	1	1	0	0	0
hyper	0	0	1	1	0	96877633	-	7.7e-14	2.79e-12	47.0435	hyper	protein_coding	NR2F2	0	1	1	0	0	0
hyper	0	0	1	1	0	96877636	-	1.52e-08	2.7e-07	36.1408	hyper	protein_coding	NR2F2	0	1	1	0	0	0
hyper	0	0	1	1	0	96877658	-	5.64e-13	1.84e-11	42.4706	hyper	protein_coding	NR2F2	0	1	1	0	0	0
hyper	0	0	1	1	0	96877661	-	1.96e-06	2.45e-05	29.867	hyper	protein_coding	NR2F2	0	1	1	0	0	0
hyper	0	0	1	1	0	96877666	-	3.48e-09	6.83e-08	37.9861	hyper	protein_coding	NR2F2	0	1	1	0	0	0
hyper	0	0	1	1	0	96877676	-	1.86e-06	2.33e-05	30.4441	hyper	protein_coding	NR2F2	0	1	1	0	0	0
hyper	0	0	1	1	0	96877679	-	1.02e-13	3.66e-12	43.1741	hyper	protein_coding	NR2F2	0	1	1	0	0	0
hyper	0	0	1	1	0	96877682	-	1.44e-11	3.93e-10	39.6403	hyper	protein_coding	NR2F2	0	1	1	0	0	0
hyper	0	0	0	0	1	96884912	+	1.79e-28	3.01e-26	25.4373	hyper	protein_coding	NR2F2	0	0	0	1	0	0
hyper	0	0	0	0	1	96884914	+	2.22e-39	1e-36	26.9199	hyper	protein_coding	NR2F2	0	0	0	1	0	0
hyper	0	0	0	0	1	96884935	+	1.48e-29	2.77e-27	25.2512	hyper	protein_coding	NR2F2	0	0	0	1	0	0
hyper	0	0	0	0	1	96884937	+	1.76e-35	5.66e-33	26.1855	hyper	protein_coding	NR2F2	0	0	0	1	0	0
hypo	0	0	0	0	0	96978992	-	5.57e-09	1.06e-07	29.3333	hyper	protein_coding	NR2F2	0	0	0	0	0	0
hypo	0	0	0	0	0	97035017	+	2.08e-19	1.42e-17	33.4317	hyper	protein_coding	NR2F2	0	0	0	0	0	0
hypo	0	0	0	0	0	97035032	+	1.53e-14	6.02e-13	28.56	hyper	protein_coding	NR2F2	0	0	0	0	0	0
hypo	0	0	0	0	0	97035058	+	1.96e-10	4.61e-09	31.2498	hyper	protein_coding	NR2F2	0	0	0	0	0	0
hypo	0	0	0	0	0	97035062	+	1.72e-13	5.99e-12	35.4507	hyper	protein_coding	NR2F2	0	0	0	0	0	0
hypo	0	0	0	0	0	97035127	-	0.000356975	0.00272503	26.4426	hyper	protein_coding	NR2F2	0	0	0	0	0	0
hypo	0	0	1	0	0	98831595	-	4.11e-15	1.73e-13	-28.7975	hypo	-	LINC01582	0	0	0	0	0	0
hypo	0	0	0	0	0	98935709	-	1.58e-12	4.89e-11	32.8906	hyper	protein_coding	FAM169B	0	0	0	0	0	0
hypo	0	0	0	0	1	99093156	-	1.66e-14	6.5e-13	32.7817	hyper	protein_coding	FAM169B	0	0	0	1	0	0
hypo	0	0	0	0	0	99173845	-	1.04e-09	2.2e-08	-26.0308	hypo	protein_coding	IGF1R	0	0	0	0	0	0
hyper	0	0	1	0	0	99271023	-	5.57e-14	2.06e-12	-42.3158	hypo	miRNA	MIR4714	0	0	0	0	0	1
hyper	0	0	1	0	0	99271026	-	1.7e-18	1.05e-16	-46.7085	hypo	miRNA	MIR4714	0	0	0	0	0	1
hyper	0	0	1	0	0	99271047	-	1.49e-13	5.21e-12	-38.952	hypo	miRNA	MIR4714	0	0	0	0	0	1
hyper	0	0	1	0	0	99271050	-	8.39e-15	3.41e-13	-42.6961	hypo	miRNA	MIR4714	0	0	0	0	0	1
hypo	0	0	1	0	0	99596959	-	0.00055027	0.00398869	25.3846	hyper	-	LUNAR1	0	0	0	0	0	0
hypo	0	0	1	0	0	99663748	+	4.24e-09	8.21e-08	-33.664	hypo	protein_coding	SYNM	0	0	0	0	0	1
hypo	0	0	1	0	0	99663779	+	1.9e-08	3.32e-07	-30.2063	hypo	protein_coding	SYNM	0	0	0	0	0	1
hypo	0	0	1	0	0	99663813	-	4.02e-07	5.68e-06	-29.1107	hypo	protein_coding	SYNM	0	0	0	0	0	1
hyper	0	1	1	0	0	60387319	+	1.14e-19	7.98e-18	-31.138	hypo	protein_coding	CYP2J2	0	0	0	0	0	1
hyper	0	1	1	0	0	60387365	+	2e-17	1.1e-15	-30.8446	hypo	protein_coding	CYP2J2	0	0	0	0	0	1
hyper	0	1	1	0	0	60387366	-	3.5e-14	1.32e-12	-25.1355	hypo	protein_coding	CYP2J2	0	0	0	0	0	1
hypo	0	1	1	0	0	6062152	-	4.6e-06	5.36e-05	31.0492	hyper	protein_coding	NPHP4	0	0	0	0	0	1
hyper	0	0	1	0	0	6221905	+	5.9e-16	2.74e-14	-35.2719	hypo	protein_coding	CHD5	0	0	0	0	0	1
hyper	0	0	1	0	0	6221987	-	7.05e-08	1.13e-06	-28.3462	hypo	protein_coding	CHD5	0	0	0	0	0	1
hypo	1	0	1	1	0	318658	+	1.45e-07	2.21e-06	-27.0211	hypo	protein_coding	RGS11	0	1	1	0	0	1
hypo	0	0	1	0	0	6330759	-	5.22e-11	1.32e-09	33.6957	hyper	protein_coding	GPR153	0	0	0	0	0	1
hypo	0	0	1	0	1	337615	+	9.28e-12	2.6e-10	26.8182	hyper	protein_coding	PDIA2	0	1	0	1	0	0
hypo	0	0	1	0	1	337639	+	4.68e-15	1.96e-13	33.0853	hyper	protein_coding	PDIA2	0	1	0	1	0	0
hypo	0	0	1	0	1	337645	+	4.57e-16	2.15e-14	31.399	hyper	protein_coding	PDIA2	0	1	0	1	0	0
hypo	0	0	1	0	1	337692	-	9.7e-11	2.37e-09	30.3033	hyper	protein_coding	PDIA2	0	1	0	1	0	0
hypo	0	0	1	0	1	337698	-	2.09e-08	3.63e-07	27.4014	hyper	protein_coding	PDIA2	0	1	0	1	0	0
hypo	0	0	1	0	1	337735	+	1.47e-11	4e-10	29.1854	hyper	protein_coding	PDIA2	0	1	0	1	0	0
hypo	0	0	1	0	1	337736	-	8.19e-12	2.31e-10	31.5914	hyper	protein_coding	PDIA2	0	1	0	1	0	0
hypo	0	0	1	0	1	337821	-	1.93e-06	2.41e-05	25.989	hyper	protein_coding	PDIA2	0	1	0	1	0	0
hypo	0	0	0	0	0	34380020	+	3.82e-15	1.62e-13	-30.9627	hypo	-	UBE2MP1	0	0	0	0	0	0
hypo	0	0	0	0	0	34505024	-	0.000126728	0.00108443	-25.9794	hypo	lincRNA	LINC01566	0	0	0	0	0	0
hypo	0	0	0	0	0	34579002	+	3.07e-08	5.21e-07	-26.6746	hypo	lincRNA	LINC01566	0	0	0	0	0	0
hypo	0	0	0	1	0	34809656	-	6.18e-07	8.45e-06	-28.906	hypo	-	TP53TG3HP	0	0	1	0	0	0
hypo	1	0	0	0	0	34968752	-	2.07e-13	7.13e-12	-30.8065	hypo	lincRNA	LINC02167	0	0	0	0	0	0
hypo	1	0	0	0	0	34985401	+	2.85e-10	6.52e-09	-38.2208	hypo	lincRNA	LINC02167	0	0	0	0	0	1
hypo	1	0	0	0	0	34987648	-	6.81e-08	1.09e-06	-33.1169	hypo	lincRNA	LINC02167	0	0	0	0	0	1
hypo	0	0	1	0	0	63673087	+	3.05e-15	1.31e-13	26.1678	hyper	processed_transcript	LINC00466	0	0	0	0	0	1
hypo	0	0	1	0	0	63673098	+	7.27e-17	3.74e-15	29.5686	hyper	processed_transcript	LINC00466	0	0	0	0	0	1
hypo	0	0	0	0	0	46586043	-	7.85e-10	1.69e-08	-31.2916	hypo	-	ANKRD26P1	0	0	0	0	0	1
hypo	0	0	0	0	0	46602146	+	8.92e-20	6.34e-18	-46.1905	hypo	-	ANKRD26P1	1	0	0	0	0	1
hyper	1	1	1	1	0	6480494	+	5.16e-14	1.91e-12	-25.842	hypo	protein_coding	HES2	1	0	1	0	0	0
hypo	0	0	0	0	0	48522685	+	0.000266467	0.00210407	-28.4553	hypo	protein_coding	SIAH1	0	0	0	0	0	0
hypo	0	0	0	0	0	48733703	+	5.16e-11	1.31e-09	-36.576	hypo	protein_coding	N4BP1	0	0	0	0	0	0
hypo	0	0	0	0	0	49047296	+	2.34e-07	3.44e-06	28.8549	hyper	protein_coding	CBLN1	0	0	0	0	0	0
hypo	0	0	0	0	0	49048947	+	7.92e-09	1.47e-07	-30.0527	hypo	protein_coding	CBLN1	0	0	0	0	0	0
hypo	0	0	0	0	0	49242281	-	6.85e-08	1.1e-06	-26.2585	hypo	protein_coding	CBLN1	0	0	0	0	0	0
hyper	0	1	1	1	1	49315367	+	9.62e-08	1.51e-06	-35.6187	hypo	protein_coding	CBLN1	1	1	1	0	0	0
hyper	1	0	0	1	1	49315873	+	3.16e-16	1.51e-14	-37.1252	hypo	protein_coding	CBLN1	1	0	1	0	0	0
hyper	1	0	0	1	1	49315875	+	2.03e-16	9.95e-15	-37.7464	hypo	protein_coding	CBLN1	1	0	1	0	0	0
hyper	1	0	0	1	1	49315878	+	1.96e-15	8.57e-14	-37.4518	hypo	protein_coding	CBLN1	1	0	1	0	0	0
hyper	1	0	0	1	1	49315880	+	2.8e-16	1.35e-14	-37.893	hypo	protein_coding	CBLN1	1	0	1	0	0	0
hyper	1	0	0	1	1	49315890	+	7.83e-14	2.84e-12	-35.8654	hypo	protein_coding	CBLN1	1	0	1	0	0	0
hyper	1	0	0	1	1	49315891	-	1.44e-38	6.07e-36	-36.9451	hypo	protein_coding	CBLN1	1	0	1	0	0	0
hyper	1	0	0	1	1	49315902	-	5.5e-22	4.88e-20	-25.9824	hypo	protein_coding	CBLN1	1	0	1	0	0	0
hyper	1	0	0	1	1	49315918	-	4.97e-40	2.38e-37	-38.9341	hypo	protein_coding	CBLN1	1	0	1	0	0	0
hyper	1	0	0	1	1	49316162	+	3.4e-36	1.17e-33	-36.0595	hypo	protein_coding	CBLN1	1	0	1	0	0	0
hyper	1	0	0	1	1	49316168	+	3.68e-56	6.92e-53	-53.0154	hypo	protein_coding	CBLN1	1	0	1	0	0	0
hyper	1	0	0	1	1	49316180	+	1.28e-28	2.17e-26	-32.6028	hypo	protein_coding	CBLN1	1	0	1	0	0	0
hyper	1	0	0	1	1	49316192	+	4.42e-48	4.14e-45	-47.8543	hypo	protein_coding	CBLN1	1	0	1	0	0	0
hyper	1	0	0	1	1	49316197	+	5.79e-39	2.52e-36	-42.1828	hypo	protein_coding	CBLN1	1	0	1	0	0	0
hyper	1	0	0	1	1	49316205	+	6.32e-23	6.18e-21	-33.119	hypo	protein_coding	CBLN1	1	0	1	0	0	0
hyper	1	0	0	1	1	49316328	-	4.15e-26	5.54e-24	-47.7441	hypo	protein_coding	CBLN1	1	0	1	0	0	0
hyper	1	0	0	1	1	49316330	-	1.81e-16	8.93e-15	-35.5456	hypo	protein_coding	CBLN1	1	0	1	0	0	0
hyper	1	0	0	1	1	49316333	-	2.32e-19	1.57e-17	-43.5462	hypo	protein_coding	CBLN1	1	0	1	0	0	0
hyper	1	0	0	1	1	49316338	-	1.82e-14	7.12e-13	-32.1094	hypo	protein_coding	CBLN1	1	0	1	0	0	0
hyper	1	0	0	1	1	49316347	-	1.58e-17	8.74e-16	-38.8566	hypo	protein_coding	CBLN1	1	0	1	0	0	0
hyper	1	0	0	1	1	49316349	-	5.39e-22	4.79e-20	-46.382	hypo	protein_coding	CBLN1	1	0	1	0	0	0
hyper	1	0	0	1	1	49316358	-	1.23e-29	2.32e-27	-56.8003	hypo	protein_coding	CBLN1	1	0	1	0	0	0
hyper	1	0	0	1	1	49316362	-	4.37e-19	2.88e-17	-42.7348	hypo	protein_coding	CBLN1	1	0	1	0	0	0
hyper	1	0	0	1	1	49316366	-	4.92e-20	3.58e-18	-42.9491	hypo	protein_coding	CBLN1	1	0	1	0	0	0
hyper	1	0	0	1	1	49316457	+	1.08e-18	6.82e-17	-49.2531	hypo	protein_coding	CBLN1	1	0	1	0	0	0
hyper	1	0	0	1	1	49316460	+	6.89e-32	1.59e-29	-57.7465	hypo	protein_coding	CBLN1	1	0	1	0	0	0
hyper	1	0	0	1	1	49316464	+	1.62e-05	0.000169238	-26.1137	hypo	protein_coding	CBLN1	1	0	1	0	0	0
hyper	1	0	0	0	1	49316566	+	1.08e-14	4.32e-13	-35.6951	hypo	protein_coding	CBLN1	1	0	0	1	0	0
hyper	1	0	0	0	1	49316602	-	6.3e-17	3.26e-15	-34.1461	hypo	protein_coding	CBLN1	1	0	0	1	0	0
hypo	0	0	0	0	0	49376329	+	9.62e-11	2.35e-09	-44.4444	hypo	protein_coding	C16orf78	0	0	0	0	0	0
hypo	0	0	1	0	0	49544665	+	8.78e-30	1.68e-27	33.7778	hyper	processed_pseudogene	ADAM3B	0	0	0	0	0	1
hypo	0	0	1	0	0	49544673	+	3.54e-27	5.27e-25	31.1404	hyper	processed_pseudogene	ADAM3B	0	0	0	0	0	1
hypo	0	0	1	0	0	49544676	+	1.36e-26	1.91e-24	33.5416	hyper	processed_pseudogene	ADAM3B	0	0	0	0	0	1
hypo	0	0	1	0	0	49544683	+	9.82e-27	1.4e-24	32.6264	hyper	processed_pseudogene	ADAM3B	0	0	0	0	0	1
hypo	0	0	1	0	0	49544684	-	7.56e-21	5.98e-19	36.8317	hyper	processed_pseudogene	ADAM3B	0	0	0	0	0	1
hypo	0	0	1	0	0	49544728	-	3.33e-16	1.6e-14	32.9745	hyper	processed_pseudogene	ADAM3B	0	0	0	0	0	1
hypo	0	0	1	0	0	49544780	+	6.26e-16	2.9e-14	31.2184	hyper	processed_pseudogene	ADAM3B	0	0	0	0	0	1
hypo	0	0	1	0	0	49544895	-	2.07e-20	1.57e-18	37.5913	hyper	processed_pseudogene	ADAM3B	0	0	0	0	0	1
hypo	0	0	1	0	0	49544903	-	4.88e-12	1.42e-10	30.7674	hyper	processed_pseudogene	ADAM3B	0	0	0	0	0	1
hypo	0	0	1	1	0	49732665	+	3.8e-08	6.35e-07	27.5256	hyper	protein_coding	ZNF423	0	0	1	0	0	1
hypo	0	0	1	1	0	49732666	-	3.35e-11	8.73e-10	29.2716	hyper	protein_coding	ZNF423	0	0	1	0	0	1
hypo	0	0	0	0	0	49900929	+	9.14e-12	2.56e-10	-37.3243	hypo	protein_coding	ZNF423	0	0	0	0	0	0
hypo	0	0	0	0	0	49900961	-	1.98e-28	3.32e-26	-46.5229	hypo	protein_coding	ZNF423	0	0	0	0	0	0
hypo	0	1	1	0	0	49957437	-	4.39e-14	1.64e-12	-29.9837	hypo	protein_coding	ZNF423	0	0	0	0	0	0
hypo	0	0	0	0	0	50459676	+	3.88e-22	3.49e-20	36.2905	hyper	protein_coding	BRD7	0	0	0	0	0	0
hypo	0	0	1	0	0	50770512	+	1.04e-13	3.72e-12	-29.3551	hypo	protein_coding	CYLD	0	0	0	0	0	0
hyper	0	0	0	0	0	51130059	-	3.27e-05	0.000319869	-28.0423	hypo	protein_coding	SALL1	0	0	0	0	0	0
hyper	0	0	0	1	0	51168442	+	2.44e-07	3.58e-06	30.1396	hyper	protein_coding	SALL1	0	0	1	0	0	0
hyper	0	0	0	1	0	51168452	+	3.59e-10	8.1e-09	35.0112	hyper	protein_coding	SALL1	0	0	1	0	0	0
hyper	0	0	0	1	1	51187867	-	7.15e-11	1.78e-09	26.053	hyper	protein_coding	SALL1	0	0	1	0	0	0
hyper	0	0	0	0	0	51219452	-	3.17e-06	3.81e-05	-25.632	hypo	protein_coding	SALL1	0	0	0	0	0	0
hypo	0	0	1	0	0	53971432	+	5.31e-07	7.35e-06	30.6229	hyper	-	FTO-IT1	0	0	0	0	0	1
hyper	0	0	0	0	1	54316326	+	2.06e-06	2.57e-05	28.0183	hyper	protein_coding	IRX3	0	0	0	1	0	0
hyper	0	0	0	0	1	54316340	+	1.89e-05	0.000194821	25.5319	hyper	protein_coding	IRX3	0	0	0	1	0	0
hyper	0	0	0	0	0	54412910	-	2.31e-09	4.65e-08	-34.8611	hypo	lincRNA	LINC02140	0	0	0	0	0	0
hypo	0	0	0	0	0	54503394	+	1.56e-21	1.32e-19	29.8114	hyper	lincRNA	LINC02140	0	0	0	0	0	0
hyper	0	1	1	1	0	54966397	-	1.45e-09	3.01e-08	28.4888	hyper	protein_coding	IRX5	0	0	1	0	0	1
hyper	0	1	1	1	0	54966422	-	4.27e-13	1.42e-11	34.305	hyper	protein_coding	IRX5	0	1	1	0	0	0
hyper	0	1	1	1	0	54966434	-	4.7e-11	1.2e-09	31.095	hyper	protein_coding	IRX5	0	1	1	0	0	0
hypo	0	0	0	0	0	55021085	+	2.53e-11	6.7e-10	-28.3304	hypo	protein_coding	IRX5	0	0	0	0	0	0
hypo	0	0	1	0	0	55806301	+	5.88e-16	2.73e-14	-40.432	hypo	transcribed_unprocessed_pseudogene	CES1P1	0	1	0	0	0	0
hypo	0	0	0	0	1	65721677	+	8.89e-05	0.000789788	28.457	hyper	protein_coding	DNAJC6	0	0	0	1	0	0
hypo	1	0	1	0	0	70734773	+	2.2e-16	1.07e-14	26.1202	hyper	protein_coding	MTSS2	0	0	0	0	0	1
hypo	1	0	1	0	0	70734774	-	3.67e-15	1.56e-13	25.0182	hyper	protein_coding	MTSS2	0	0	0	0	0	1
hypo	1	0	1	0	0	70734787	-	2.63e-17	1.42e-15	30.7987	hyper	protein_coding	MTSS2	0	0	0	0	0	1
hypo	0	0	1	0	0	70894637	+	3.34e-15	1.42e-13	-28.3973	hypo	protein_coding	VAC14	0	1	0	0	0	0
hypo	0	0	0	0	0	72231473	-	6.79e-07	9.22e-06	32.7381	hyper	protein_coding	PMFBP1	0	0	0	0	0	0
hypo	0	0	0	0	0	72231491	-	4.45e-05	0.000423544	26.9168	hyper	protein_coding	PMFBP1	0	0	0	0	0	0
hypo	0	0	0	0	0	75824793	+	4.1e-10	9.2e-09	-30.914	hypo	protein_coding	TERF2IP	0	0	0	0	0	0
hypo	0	1	1	0	0	76265707	-	7.17e-19	4.61e-17	35.7119	hyper	protein_coding	CNTNAP4	0	0	0	0	0	0
hypo	0	1	1	0	0	76265717	-	2.14e-17	1.17e-15	35.6991	hyper	protein_coding	CNTNAP4	0	0	0	0	0	0
hypo	0	0	0	0	0	6777748	-	2.41e-06	2.96e-05	32.2462	hyper	-	LINC01672	0	0	0	0	0	0
hyper	0	1	1	1	0	79623743	-	5.59e-09	1.06e-07	-35.7246	hypo	protein_coding	MAF	0	0	1	0	0	0
hypo	0	0	0	0	0	82317692	-	4.53e-06	5.28e-05	-28.082	hypo	protein_coding	MPHOSPH6	0	0	0	0	0	0
hypo	0	1	1	0	0	83765751	-	2.17e-07	3.2e-06	-37.0588	hypo	antisense	LOC102724163	0	0	0	0	0	1
hypo	0	0	1	0	0	84203607	-	0.000194521	0.0015901	34.255	hyper	protein_coding	DNAAF1	0	1	0	0	0	0
hypo	0	0	1	0	0	84463852	+	1.12e-23	1.18e-21	33.6207	hyper	protein_coding	ATP2C2	0	0	0	0	0	1
hypo	0	0	1	0	0	84600052	-	3.47e-06	4.14e-05	25.3319	hyper	protein_coding	COTL1	0	1	0	0	0	0
hypo	0	0	0	0	0	69166029	+	2.66e-06	3.25e-05	-26.3839	hypo	protein_coding	DEPDC1	0	0	0	0	0	0
hypo	0	0	1	0	0	69573475	-	0.000256311	0.00203268	-34.4577	hypo	protein_coding	LRRC7	0	0	0	0	0	0
hypo	0	1	1	0	0	10031434	+	0.000242062	0.00193173	-26.1795	hypo	protein_coding	GAS7	0	0	0	0	0	1
hypo	0	1	1	0	0	10031435	-	6.15e-23	6.01e-21	-34.7615	hypo	protein_coding	GAS7	0	0	0	0	0	1
hyper	1	0	0	1	0	10102265	+	7.23e-22	6.33e-20	-31.3122	hypo	protein_coding	GAS7	1	0	1	0	0	0
hyper	1	0	0	1	0	10102285	+	5.99e-16	2.78e-14	-26.656	hypo	protein_coding	GAS7	1	0	1	0	0	0
hypo	1	0	0	0	0	10743250	+	5.26e-18	3.07e-16	-29.6744	hypo	protein_coding	PIRT	0	0	0	0	0	0
hypo	0	1	1	0	0	10783040	-	1.68e-24	1.92e-22	-37.6359	hypo	protein_coding	PIRT	0	0	0	0	0	0
hypo	0	0	0	0	0	10962714	-	1.8e-22	1.68e-20	-31.6974	hypo	protein_coding	SHISA6	0	0	0	0	0	0
hypo	0	0	0	0	0	11013450	+	1.7e-17	9.4e-16	-39.5468	hypo	protein_coding	SHISA6	0	0	0	0	0	0
hypo	0	0	0	0	0	11096605	-	4.78e-13	1.58e-11	-33.8424	hypo	protein_coding	SHISA6	0	0	0	0	0	0
hypo	0	0	1	0	0	11177537	+	8.1e-18	4.64e-16	-33.6134	hypo	protein_coding	SHISA6	0	0	0	0	0	1
hypo	0	0	1	0	0	11228359	-	3.35e-29	6.05e-27	-34.0046	hypo	protein_coding	SHISA6	0	0	0	0	0	1
hypo	0	0	1	0	0	11316892	-	1.38e-29	2.58e-27	-29.6848	hypo	protein_coding	SHISA6	0	0	0	0	0	1
hypo	0	0	1	0	0	11359584	-	2.94e-09	5.82e-08	-36.4595	hypo	protein_coding	DNAH9	0	0	0	0	0	1
hypo	0	0	1	0	0	11390367	-	6.69e-09	1.26e-07	-36.5271	hypo	protein_coding	DNAH9	0	0	0	0	0	1
hypo	0	0	1	0	0	11390407	-	2.23e-08	3.87e-07	-30.127	hypo	protein_coding	DNAH9	0	0	0	0	0	1
hypo	0	0	1	0	1	11461672	+	4.89e-06	5.67e-05	-29.8667	hypo	protein_coding	DNAH9	0	1	0	1	0	0
hypo	0	0	1	0	1	11462032	-	2.98e-10	6.82e-09	-28.1967	hypo	protein_coding	DNAH9	0	1	0	1	0	0
hypo	0	0	0	0	0	11477475	+	7.53e-10	1.62e-08	-26.5169	hypo	protein_coding	DNAH9	0	0	0	0	0	0
hypo	0	0	1	0	0	11571850	+	1.58e-19	1.09e-17	-27.2195	hypo	protein_coding	DNAH9	0	0	0	0	0	1
hypo	0	0	1	0	0	11593401	-	3.75e-23	3.74e-21	-30.222	hypo	protein_coding	DNAH9	0	1	0	0	0	0
hypo	0	0	1	0	0	11640798	-	1.23e-10	2.97e-09	-30.4589	hypo	protein_coding	DNAH9	0	0	0	0	0	1
hypo	0	0	1	0	0	11648192	+	1.34e-08	2.41e-07	-26.2233	hypo	protein_coding	DNAH9	0	1	0	0	0	0
hypo	0	0	1	0	0	11648225	+	1.76e-08	3.1e-07	-38.79	hypo	protein_coding	DNAH9	0	1	0	0	0	0
hypo	0	0	1	0	0	11648300	-	5.83e-19	3.78e-17	-25.7176	hypo	protein_coding	DNAH9	0	1	0	0	0	0
hypo	0	0	1	0	0	11648316	-	1.31e-20	1.01e-18	-26.633	hypo	protein_coding	DNAH9	0	1	0	0	0	0
hypo	0	0	1	0	0	11671618	-	1.12e-10	2.72e-09	-27.8288	hypo	protein_coding	DNAH9	0	0	0	0	0	1
hypo	0	0	1	0	0	11687707	-	6.36e-22	5.6e-20	-26.4098	hypo	protein_coding	DNAH9	0	1	0	0	0	0
hypo	0	0	1	0	0	11687718	-	4.27e-38	1.72e-35	-30.1778	hypo	protein_coding	DNAH9	0	1	0	0	0	0
hypo	0	0	1	0	0	11701335	-	4.59e-15	1.93e-13	-25.6616	hypo	protein_coding	DNAH9	0	0	0	0	0	1
hypo	0	0	1	0	0	11804735	-	4.33e-09	8.36e-08	-31.0379	hypo	protein_coding	DNAH9	0	0	0	0	0	1
hypo	0	0	0	0	0	17307075	+	2.12e-13	7.3e-12	31.1755	hyper	protein_coding	MED9	0	0	0	0	0	0
hypo	0	0	0	0	0	17307115	+	3.07e-12	9.13e-11	28.1551	hyper	protein_coding	MED9	0	0	0	0	0	0
hypo	0	0	0	0	0	17307116	-	7.21e-16	3.32e-14	36.2596	hyper	protein_coding	MED9	0	0	0	0	0	0
hypo	1	0	1	0	0	17421851	-	3.28e-19	2.18e-17	25.5955	hyper	protein_coding	RASD1	0	0	0	0	0	1
hypo	0	0	1	1	0	17465251	+	8.58e-16	3.91e-14	25.8704	hyper	protein_coding	PEMT	0	0	1	0	0	1
hypo	0	0	1	1	0	17465321	-	2.06e-18	1.26e-16	27.8192	hyper	protein_coding	PEMT	0	0	1	0	0	1
hypo	0	0	1	1	0	17465362	-	2.04e-20	1.55e-18	29.167	hyper	protein_coding	PEMT	0	0	1	0	0	1
hypo	0	0	1	1	0	17465367	-	1.68e-20	1.28e-18	31.8809	hyper	protein_coding	PEMT	0	0	1	0	0	1
hypo	0	0	1	0	0	17649275	-	2.64e-08	4.52e-07	35.1952	hyper	antisense	RAI1-AS1	0	0	0	0	0	1
hypo	0	0	1	0	0	17649437	-	0.000577721	0.004163	25.2817	hyper	antisense	RAI1-AS1	0	0	0	0	0	1
hypo	0	0	1	0	0	17649444	-	3.78e-06	4.47e-05	33.7955	hyper	antisense	RAI1-AS1	0	0	0	0	0	1
hypo	0	0	1	0	0	17652597	+	1.2e-05	0.00012873	28.2265	hyper	antisense	RAI1-AS1	0	0	0	0	0	1
hyper	0	1	1	0	0	17734257	+	7.25e-23	7.04e-21	34.0777	hyper	protein_coding	SREBF1	0	0	0	0	0	1
hypo	0	0	1	0	0	17884830	+	6.76e-17	3.49e-15	25.3475	hyper	protein_coding	DRC3	0	0	0	0	0	1
hypo	0	0	1	0	0	17884893	-	4.95e-10	1.1e-08	28.5057	hyper	protein_coding	DRC3	0	0	0	0	0	1
hypo	1	1	1	1	0	19282486	+	3.53e-18	2.1e-16	28.9508	hyper	protein_coding	MAPK7	1	0	1	0	0	1
hypo	1	0	1	0	0	19288073	-	0.000341594	0.00262143	25.6649	hyper	protein_coding	MFAP4	0	0	0	0	0	1
hypo	1	0	1	0	0	19288082	-	5.24e-05	0.000490269	26.0897	hyper	protein_coding	MFAP4	0	0	0	0	0	1
hypo	0	0	1	0	0	1979935	-	1.18e-05	0.000126651	27.027	hyper	protein_coding	SMG6	0	0	0	0	0	1
hypo	0	0	0	0	0	20610284	+	0.000567224	0.0040964	-29.3708	hypo	-	LOC100287072	0	0	0	0	0	0
hypo	0	0	0	0	0	20610359	-	7.09e-19	4.56e-17	-35.6312	hypo	-	LOC100287072	0	0	0	0	0	0
hypo	0	0	0	0	0	20610390	-	3.93e-18	2.33e-16	-35.5535	hypo	-	LOC100287072	0	0	0	0	0	0
hypo	0	0	0	0	0	20610405	-	2.81e-24	3.14e-22	-40.9102	hypo	-	LOC100287072	0	0	0	0	0	0
hypo	0	0	1	0	0	2085005	+	8.29e-68	3.86e-64	43.4969	hyper	antisense	LOC101927839	0	0	0	0	0	1
hypo	0	0	1	0	0	2085029	+	1.55e-49	1.63e-46	36.0216	hyper	antisense	LOC101927839	0	0	0	0	0	1
hypo	0	0	1	0	0	2085083	-	5.03e-21	4.05e-19	30.4895	hyper	antisense	LOC101927839	0	0	0	0	0	1
hypo	0	0	1	0	0	2085267	+	7.16e-32	1.66e-29	31.7575	hyper	antisense	LOC101927839	0	0	0	0	0	1
hypo	0	1	1	0	0	21309087	-	7.29e-17	3.75e-15	27.0041	hyper	protein_coding	KCNJ12	0	0	0	0	0	1
hypo	0	1	1	0	0	21309112	-	1.24e-16	6.23e-15	26.2773	hyper	protein_coding	KCNJ12	0	0	0	0	0	1
hypo	0	0	0	0	0	21326510	-	1.22e-33	3.33e-31	30.3606	hyper	protein_coding	KCNJ12	0	0	0	0	0	0
hypo	0	0	0	0	0	21326530	-	2.06e-21	1.72e-19	27.078	hyper	protein_coding	KCNJ12	0	0	0	0	0	0
hypo	0	0	0	0	0	216830	+	3.77e-13	1.26e-11	26.1812	hyper	protein_coding	RPH3AL	0	0	0	0	0	0
hypo	0	0	0	0	0	21725771	+	5.09e-09	9.72e-08	-26.5871	hypo	transcribed_unprocessed_pseudogene	UBBP4	0	0	0	0	0	0
[truncated: 3,089 more rows]
