# Supplementary material for: The long noncoding RNA H19 regulates tumor plasticity in neuroendocrine prostate cancer
Source: Nat Commun. 2021 Dec 21;12:7349. doi: 10.1038/s41467-021-26901-9 (PMC8692330; doi:10.1038/s41467-021-26901-9)
Supplement: Supplementary file 20 — Supplementary Data 17 [file 41467_2021_26901_MOESM20_ESM.xlsx]

## Sheet: S17
Supplementary Data 17: List of primers (5'-3') used for qPCR analysis
Gene	Forward primer	Reverse primer
Human
NSE	CTGGCTAAATACAACCAGCTCA	CACAGCACACTGGGATTACG
AR	ATCCTCATATGGCCCAGTGTC	GCTCTCTAAACTTCCCGTGGC
PSA	GCATGGGATGGGGATGAAGTAAG	CATCAAATCTGAGGGTTGTCTGGA
CHGA	CGCTGTCCTGGCTCTTCTG	TCACCTCGGTATCCCCTTTATTC
CHGB	CGAGGGGAAGATAGCAGTGAA	CAGCATGTGTTTCCGATCTGG
SYP	TTAGTTGGGGACTACTCCTCG	GGCCCTTTGTTATTCTCTCGGTA
BRN2	ACACTGACCGATCTCCACGCAGTA	GAGGGTGTGGGACCCTAAATATGAC
FKBP5	CGCAGGATATACGCCAACAT	GAAGTCTTCTTGCCCATTGC
TMPRSS2	TCCCTCGAATGCAACTCTCT	GGATGTGTCTTGGGGAGCAA
N-CADHERIN	TGCGGTACAGTGTAACTGGG	GAAACCGGGCTATCTGCTCG
SOX2	TAGAGATAGACTCCGGGCGATGA	TTGCCTTAAACAAGACCACGAAA
KLF4	GAATTGTGTTTCGATGATGC	TCGCTTCCTCTTCCTCCGACACA
0CT4	CCACTAGCCTTGACCTCTGG	GAGCAGAAGGATTGCTTTGG
NANOG	CAG GTG TTT GAG GGT AGC TC	CGG TTC ATC ATG GTA CAG TC
NKX3.1	CGTCCAAGCCGCTCACGTCC	CCCAAGTGCCTTTCTGGCTCGG
CK8	ACCTGCAGGAAGGGATCTCCG	AGGCCACCGCGAAAGTTGCT
CK18	TGCCAGCTCTGGGTTGACCG	TGTGGTGCTCTCCTCAATCTGCTG
P63	CCTGGAGCCAGAAGAAAGGACAGC	CAGGTTCGTGTACTGTGGCTCACT
CK5	CGAGGAATGCAGACTCAGTGGAGA	GCTTCCACTGCTACCTCCGGC
18S	GTAACCCGTTGAACCCCATT	CCATCCAATCGGTAGTAGCG
H19	GGAGACTAGGCCAGGTCTC	GCCCATGGTGTTCAAGAAGGC
IGF2	GTGTGTGTCAGCCAAGCATG	CAAATGTGGGGACACAGAGG
Murine
Sox2	GGTTACCTCTTCCTCCCA CTCCAG	TCACATGTGCGACAGGGGCAG
Klf4	GCGAACTCACACAGGCGAGAAACC	TCGCTTCCTCTTCCT CCGACACA
0ct4	TCTTTCCACCAGGCCCCCGGCTC	TGCGGG CGGACATGGGGAGATCC
P53	CACAGCGTGGTGGTACCTTA	TCTTCTGTACGGCGGTCTCT
Rb	ACTCCGTTTTCATGCAGAGACTAA	GAGGAATGTGAGGTATTGGTGACA
Nanog	AAAAAGCAGGCTCTGACATGAGTGTGGGTCTT	AGAAAGCTGGGTAAGTCTCATATTTCACCTGG
Nkx3.1	ACGCAGTCCAAGCGGCTCAC	TGTGCATCAGACTCGGGTTCAGTC
Ck8	AGCTCGCTCTCGAACCTCCGT	GCTCCAGGAAGCGCACCTTGTC
Ck18	ACCTGAGGGCTCAGATCTTTGCGA	AGGGTGCGTCTCAGCTCCGT
P63	AGCAGAAAAGAGGAGAGCAGC	GGTTCGTGTACTGTGGCTCAC
Ck5	GTGGGGGCAGCCGCTCTTTC	TCCAGGAACCGCACCTTGTCG
Hprt	AAGCTTGCTGGTGAAAAGGA	TTGCGCTCATCTTAGGCTTT
H19	TGATCGGTGTCTCGAAGAGCTCGG	TGACACCATCTGTTCTTTCAGCTTCAC
KiCqStart Predesigned SYBR Green Primers were purchased from Sigma.
Gene	Product #
Murine
Chga	M_Chga_1
Chgb	M_Chgb_1
Nse	M_Eno2_1
Ascl1	M_Ascl1_1
Ascl2	M_Ascl2_1
Ncam1	M_Ncam1_1
Brn2	M_Pou3f2_1
Syp	M_Syp_1
Human
CCND2	H_CCND2_1
CDH4	H_CDH4_1
SOCS3	H_SOCS3_1
BCL11B	H_BCL11B_1
ERG	H_ERG_1
RGS7	H_RGS7_1
P2RY6	H_P2RY6_1
CBX8	H_CBX8_1
ChIP qPCR primers
	Forward	Reverse	Location of these sites with respect to TSS
ARE1	GGTGCACTGTTGAAGGTTGG	GTTTCACACTAGGGCCGAGA	2284-2300
ARE2	CTCAGCAGGCAAGCACTCAG	AGTCTCGAGTGTCAAAGCCG	860-949
ARE3	CTCAGCAGGCAAGCACTCAG	AGTCTCGAGTGTCAAAGCCG
ARE4	TGCGGTCTTCAGACAGGAAAG	TCCAGTTGACCGAGCTTGTG	529-544
SOX2-1	CGCCACTGCTGCTTTATTCTC	CTAACCCCATCAGGATCCCC	1563-1574
SOX2-2	ATGTGCAAAGTATGTGCAGGG	GAGCATTGCCCCATCACCTC	239-250
KLK3	CCTAGATGAAGTCTCCATGAGCTACA	GGGAGGGAGAGCTAGCACTTG
TaqMan™ MicroRNA Assay
Assay Name: hsa-miR-675*	Assay ID: 121124_mat
Assay Name: mmu-miR-675-5p	Assay ID: 001940
Assay Name: hsa-miR-675	Assay ID: 002005
Assay Name: mmu-miR-675-3p	Assay ID: 001941
