# Supplementary material for: The long noncoding RNA H19 regulates tumor plasticity in neuroendocrine prostate cancer
Source: Nat Commun. 2021 Dec 21;12:7349. doi: 10.1038/s41467-021-26901-9 (PMC8692330; doi:10.1038/s41467-021-26901-9)
Supplement: Supplementary file 21 — Supplementary Data 18 [file 41467_2021_26901_MOESM21_ESM.xlsx]

## Sheet: S18
Supplementary Data 18: Original Ct values of H19 in various samples.
		CT value
Mouse Prostate organoids	OWCM1078	30.42
	OWCM154	23.37
	OWCM155	22.51
	OWCM1262	24
	ADPC organoid 1	31.6
	ADPC organoid 2	30.5
	Normal organoid 1	30.8
	Normal organoid 2	31.2
	Ctr	32
	p53/Rb DKO (CRE)	30.49
	NCIH660	20.4
	LASCPC-01	21.9
	42D	30.6
	V16D	32.1
	LNCaP	33.5
LNCaP	Parental	29
	SL	27.8
	R-CSS	28.3
	R-FBS	28.9
LAPC-4	Parental	29.1
	SL	28.3
	R-CSS	27.8
	R-FBS	29
