# Supplementary material for: The long noncoding RNA H19 regulates tumor plasticity in neuroendocrine prostate cancer
Source: Nat Commun. 2021 Dec 21;12:7349. doi: 10.1038/s41467-021-26901-9 (PMC8692330; doi:10.1038/s41467-021-26901-9)
Supplement: Supplementary file 22 — Supplementary Data 19 [file 41467_2021_26901_MOESM22_ESM.xlsx]

## Sheet: S19
Supplementary Data 19: Chip-seq alligned reads generated from BAM files that are in peaks in both sample and input.
	Sample and Input	Reads
	V16D-H19-Rep1-H3K4me3	11084843
	V16D-H19-Rep2-H3K4me3	11781502
	V16D-H19-Rep3-H3K4me3	11301213
	V16D-Rep1-H3K4me3	11803949
	V16D-Rep2-H3K4me3	12753687
	V16D-Rep3-H3K4me3	9874807
	V16D-H19-Rep1-H3K27me3	9183823
	V16D-H19-Rep2-H3K27me3	9943337
	V16D-H19-Rep3-H3K27me3	9932225
	V16D-Rep1-H3K27me3	9156339
	V16D-Rep2-H3K27me3	10284053
	V16D-Rep3-H3K27me3	10367221
