# Supplementary material for: The long noncoding RNA H19 regulates tumor plasticity in neuroendocrine prostate cancer
Source: Nat Commun. 2021 Dec 21;12:7349. doi: 10.1038/s41467-021-26901-9 (PMC8692330; doi:10.1038/s41467-021-26901-9)
Supplement: Supplementary file 23 — Supplementary Data 20 [file 41467_2021_26901_MOESM23_ESM.xlsx]

## Sheet: S20
Supplementary Data 20: Chip-seq average sequencing depth reads per sample.
Sample Name	M Seqs
V16D-H19-Rep1-H3K27me3.bowtie	10.9
V16D-H19-Rep1-H3K4me3.bowtie	12.5
V16D-H19-Rep1-Input.bowtie	17.2
V16D-H19-Rep2-H3K27me3.bowtie	11.9
V16D-H19-Rep2-H3K4me3.bowtie	13.3
V16D-H19-Rep2-Input.bowtie	18.1
V16D-H19-Rep3-H3K27me3.bowtie	11.9
V16D-H19-Rep3-H3K4me3.bowtie	12.8
V16D-H19-Rep3-Input.bowtie	18.7
V16D-Rep1-H3K27me3.bowtie	11.1
V16D-Rep1-H3K4me3.bowtie	13.3
V16D-Rep1-Input.bowtie	18.7
V16D-Rep2-H3K27me3.bowtie	12.3
V16D-Rep2-H3K4me3.bowtie	14.4
V16D-Rep2-Input.bowtie	18.7
V16D-Rep3-H3K27me3.bowtie	12.5
V16D-Rep3-H3K4me3.bowtie	11.1
V16D-Rep3-Input.bowtie	17.7
