# Supplementary material for: The long noncoding RNA H19 regulates tumor plasticity in neuroendocrine prostate cancer
Source: Nat Commun. 2021 Dec 21;12:7349. doi: 10.1038/s41467-021-26901-9 (PMC8692330; doi:10.1038/s41467-021-26901-9)
Supplement: Supplementary file 25 — Source Data [file 41467_2021_26901_MOESM25_ESM.xlsx]

## Sheet: 3I Left
Figure 3I Left : Original unprocessed uncropped image

## Sheet: 3I Right
Figure 3I right : Original unprocessed cropped image

## Sheet: 3K
Figure 3K : Original unprocessed cropped image

## Sheet: 4H
Figure 4H: Original unprocessed uncropped image

## Sheet: 4I
Figure 4I: Original unprocessed uncropped image

## Sheet: 4K
Figure 4K: Original unprocessed uncropped image

## Sheet: 5D
Figure 5D : Original unprocessed cropped image

## Sheet: 6B Left
Figure 6B left: Original unprocessed uncropped image

## Sheet: 6B Right
Figure 6B right: Original unprocessed uncropped image

## Sheet: 6C
Figure 6C: Original unprocessed uncropped image

[truncated: 2 more sheets: 6D, 6F]
